# Supplementary material for: New patchoulol- and guaiane-type sesquiterpenoids from Sanguisorba officinalis with anti-melanogenic activity
Source: Nat Prod Bioprospect. 2026 May 12;16(1):63. doi: 10.1007/s13659-026-00616-0 (PMC13161421; doi:10.1007/s13659-026-00616-0)
Supplement: Supplementary file 2 — Additional file 2. It includes the calculated NMR data of compound 11. [file 13659_2026_616_MOESM2_ESM.zip › New folder/11R-opt_freq-conf-4.log]

 Entering Gaussian System, Link 0=/gpfs/home/zhengshan/software/Gaussian/g09/g09
 Input=DY-202A-11R_4.gjf
 Output=DY-202A-11R_4.log
 Initial command:
 /gpfs/home/zhengshan/software/Gaussian/g09/l1.exe "/gpfs/home/zhengshan/software/Gaussian/g09/scratch/zhengshan/%J/Gau-5558.inp" -scrdir="/gpfs/home/zhengshan/software/Gaussian/g09/scratch/zhengshan/%J/"
 Entering Link 1 = /gpfs/home/zhengshan/software/Gaussian/g09/l1.exe PID=      5559.
  
 Copyright (c) 1988,1990,1992,1993,1995,1998,2003,2009,2013,
            Gaussian, Inc.  All Rights Reserved.
  
 This is part of the Gaussian(R) 09 program.  It is based on
 the Gaussian(R) 03 system (copyright 2003, Gaussian, Inc.),
 the Gaussian(R) 98 system (copyright 1998, Gaussian, Inc.),
 the Gaussian(R) 94 system (copyright 1995, Gaussian, Inc.),
 the Gaussian 92(TM) system (copyright 1992, Gaussian, Inc.),
 the Gaussian 90(TM) system (copyright 1990, Gaussian, Inc.),
 the Gaussian 88(TM) system (copyright 1988, Gaussian, Inc.),
 the Gaussian 86(TM) system (copyright 1986, Carnegie Mellon
 University), and the Gaussian 82(TM) system (copyright 1983,
 Carnegie Mellon University). Gaussian is a federally registered
 trademark of Gaussian, Inc.
  
 This software contains proprietary and confidential information,
 including trade secrets, belonging to Gaussian, Inc.
  
 This software is provided under written license and may be
 used, copied, transmitted, or stored only in accord with that
 written license.
  
 The following legend is applicable only to US Government
 contracts under FAR:
  
                    RESTRICTED RIGHTS LEGEND
  
 Use, reproduction and disclosure by the US Government is
 subject to restrictions as set forth in subparagraphs (a)
 and (c) of the Commercial Computer Software - Restricted
 Rights clause in FAR 52.227-19.
  
 Gaussian, Inc.
 340 Quinnipiac St., Bldg. 40, Wallingford CT 06492
  
  
 ---------------------------------------------------------------
 Warning -- This program may not be used in any manner that
 competes with the business of Gaussian, Inc. or will provide
 assistance to any competitor of Gaussian, Inc.  The licensee
 of this program is prohibited from giving any competitor of
 Gaussian, Inc. access to this program.  By using this program,
 the user acknowledges that Gaussian, Inc. is engaged in the
 business of creating and licensing software in the field of
 computational chemistry and represents and warrants to the
 licensee that it is not a competitor of Gaussian, Inc. and that
 it will not use this program in any manner prohibited above.
 ---------------------------------------------------------------
  

 Cite this work as:
 Gaussian 09, Revision D.01,
 M. J. Frisch, G. W. Trucks, H. B. Schlegel, G. E. Scuseria, 
 M. A. Robb, J. R. Cheeseman, G. Scalmani, V. Barone, B. Mennucci, 
 G. A. Petersson, H. Nakatsuji, M. Caricato, X. Li, H. P. Hratchian, 
 A. F. Izmaylov, J. Bloino, G. Zheng, J. L. Sonnenberg, M. Hada, 
 M. Ehara, K. Toyota, R. Fukuda, J. Hasegawa, M. Ishida, T. Nakajima, 
 Y. Honda, O. Kitao, H. Nakai, T. Vreven, J. A. Montgomery, Jr., 
 J. E. Peralta, F. Ogliaro, M. Bearpark, J. J. Heyd, E. Brothers, 
 K. N. Kudin, V. N. Staroverov, T. Keith, R. Kobayashi, J. Normand, 
 K. Raghavachari, A. Rendell, J. C. Burant, S. S. Iyengar, J. Tomasi, 
 M. Cossi, N. Rega, J. M. Millam, M. Klene, J. E. Knox, J. B. Cross, 
 V. Bakken, C. Adamo, J. Jaramillo, R. Gomperts, R. E. Stratmann, 
 O. Yazyev, A. J. Austin, R. Cammi, C. Pomelli, J. W. Ochterski, 
 R. L. Martin, K. Morokuma, V. G. Zakrzewski, G. A. Voth, 
 P. Salvador, J. J. Dannenberg, S. Dapprich, A. D. Daniels, 
 O. Farkas, J. B. Foresman, J. V. Ortiz, J. Cioslowski, 
 and D. J. Fox, Gaussian, Inc., Wallingford CT, 2013.
 
 ******************************************
 Gaussian 09:  ES64L-G09RevD.01 24-Apr-2013
                10-Mar-2024 
 ******************************************
 %nprocshared=4
 Will use up to    4 processors via shared memory.
 %mem=12GB
 %chk=DY-202A-11R_4.chk
 ----------------------------------------------------------
 # opt freq b3lyp/6-31g(d) scrf=(smd,solvent=methanol,read)
 ----------------------------------------------------------
 1/14=-1,18=20,19=15,26=3,38=1,40=2/1,3;
 2/9=110,12=2,17=6,18=5,40=1/2;
 3/5=1,6=6,7=1,11=2,16=1,25=1,30=1,70=32203,71=1,72=3,74=-5/1,2,3;
 4//1;
 5/5=2,38=5,53=3/2;
 6/7=2,8=2,9=2,10=2,28=1/1;
 7//1,2,3,16;
 1/14=-1,18=20,19=15,26=3/3(2);
 2/9=110/2;
 99//99;
 2/9=110/2;
 3/5=1,6=6,7=1,11=2,16=1,25=1,30=1,70=32205,71=1,72=3,74=-5/1,2,3;
 4/5=5,16=3,69=1/1;
 5/5=2,38=5,53=3/2;
 7//1,2,3,16;
 1/14=-1,18=20,19=15,26=3/3(-5);
 2/9=110/2;
 6/7=2,8=2,9=2,10=2,19=2,28=1/1;
 99/9=1/99;
 --------
 opt+freq
 --------
 Symbolic Z-matrix:
 Charge =  0 Multiplicity = 1
 C                    -1.7897    0.6278   -0.1744 
 C                    -1.0746   -0.5029   -0.2801 
 C                     0.4026   -0.5904   -0.5672 
 C                     1.2469    0.4945    0.1408 
 C                     1.1738    1.8694   -0.5596 
 C                    -0.1589    2.2623   -1.2047 
 C                    -1.4291    2.0666   -0.3617 
 C                    -3.1816    0.206     0.0889 
 C                    -3.3291   -1.2827    0.1167 
 C                    -1.8823   -1.7584   -0.0357 
 O                    -4.1064    0.9956    0.2213 
 C                    -1.3588    2.8101    0.9741 
 C                    -1.7535   -2.8002   -1.1445 
 O                    -1.4773   -2.3464    1.1977 
 C                     2.718     0.0233    0.3801 
 O                     2.6634   -1.178     1.1777 
 C                     3.5117    1.0469    1.2069 
 C                     3.4786   -0.3334   -0.9178 
 O                     4.736    -0.9268   -0.5735 
 H                     0.5592   -0.5597   -1.6526 
 H                     0.7523   -1.5779   -0.2494 
 H                     0.8121    0.6127    1.1445 
 H                     1.9324    1.9288   -1.3482 
 H                     1.4453    2.6444    0.1685 
 H                    -0.2689    1.7193   -2.1533 
 H                    -0.0898    3.3214   -1.4881 
 H                    -2.2394    2.5284   -0.9434 
 H                    -3.7826   -1.592     1.063 
 H                    -3.9625   -1.5768   -0.7266 
 H                    -1.0949    3.8616    0.817 
 H                    -0.6194    2.3749    1.6534 
 H                    -2.3266    2.7883    1.4871 
 H                    -0.7351   -3.2004   -1.2014 
 H                    -2.4064   -3.6576   -0.9436 
 H                    -2.0169   -2.3872   -2.1242 
 H                    -0.5057   -2.3818    1.2293 
 H                     3.5743   -1.5389    1.1489 
 H                     3.7066    1.9652    0.6448 
 H                     2.9694    1.3075    2.1231 
 H                     4.4745    0.6364    1.5322 
 H                     2.9331   -1.0775   -1.5053 
 H                     3.6712    0.547    -1.5369 
 H                     5.1943   -1.1233   -1.41 
 

 GradGradGradGradGradGradGradGradGradGradGradGradGradGradGradGradGradGrad
 Berny optimization.
 Initialization pass.
                           ----------------------------
                           !    Initial Parameters    !
                           ! (Angstroms and Degrees)  !
 --------------------------                            --------------------------
 ! Name  Definition              Value          Derivative Info.                !
 --------------------------------------------------------------------------------
 ! R1    R(1,2)                  1.342          estimate D2E/DX2                !
 ! R2    R(1,7)                  1.4951         estimate D2E/DX2                !
 ! R3    R(1,8)                  1.478          estimate D2E/DX2                !
 ! R4    R(2,3)                  1.5074         estimate D2E/DX2                !
 ! R5    R(2,10)                 1.5127         estimate D2E/DX2                !
 ! R6    R(3,4)                  1.5463         estimate D2E/DX2                !
 ! R7    R(3,20)                 1.0971         estimate D2E/DX2                !
 ! R8    R(3,21)                 1.0947         estimate D2E/DX2                !
 ! R9    R(4,5)                  1.5448         estimate D2E/DX2                !
 ! R10   R(4,15)                 1.5631         estimate D2E/DX2                !
 ! R11   R(4,22)                 1.1002         estimate D2E/DX2                !
 ! R12   R(5,6)                  1.5319         estimate D2E/DX2                !
 ! R13   R(5,23)                 1.0959         estimate D2E/DX2                !
 ! R14   R(5,24)                 1.0975         estimate D2E/DX2                !
 ! R15   R(6,7)                  1.537          estimate D2E/DX2                !
 ! R16   R(6,25)                 1.0985         estimate D2E/DX2                !
 ! R17   R(6,26)                 1.0985         estimate D2E/DX2                !
 ! R18   R(7,12)                 1.5304         estimate D2E/DX2                !
 ! R19   R(7,27)                 1.0992         estimate D2E/DX2                !
 ! R20   R(8,9)                  1.4962         estimate D2E/DX2                !
 ! R21   R(8,11)                 1.2232         estimate D2E/DX2                !
 ! R22   R(9,10)                 1.5306         estimate D2E/DX2                !
 ! R23   R(9,28)                 1.094          estimate D2E/DX2                !
 ! R24   R(9,29)                 1.0949         estimate D2E/DX2                !
 ! R25   R(10,13)                1.5269         estimate D2E/DX2                !
 ! R26   R(10,14)                1.4251         estimate D2E/DX2                !
 ! R27   R(12,30)                1.0954         estimate D2E/DX2                !
 ! R28   R(12,31)                1.0943         estimate D2E/DX2                !
 ! R29   R(12,32)                1.0956         estimate D2E/DX2                !
 ! R30   R(13,33)                1.0957         estimate D2E/DX2                !
 ! R31   R(13,34)                1.0963         estimate D2E/DX2                !
 ! R32   R(13,35)                1.0953         estimate D2E/DX2                !
 ! R33   R(14,36)                0.9728         estimate D2E/DX2                !
 ! R34   R(15,16)                1.443          estimate D2E/DX2                !
 ! R35   R(15,17)                1.5367         estimate D2E/DX2                !
 ! R36   R(15,18)                1.5461         estimate D2E/DX2                !
 ! R37   R(16,37)                0.9802         estimate D2E/DX2                !
 ! R38   R(17,38)                1.0942         estimate D2E/DX2                !
 ! R39   R(17,39)                1.0961         estimate D2E/DX2                !
 ! R40   R(17,40)                1.096          estimate D2E/DX2                !
 ! R41   R(18,19)                1.4324         estimate D2E/DX2                !
 ! R42   R(18,41)                1.0938         estimate D2E/DX2                !
 ! R43   R(18,42)                1.0934         estimate D2E/DX2                !
 ! R44   R(19,43)                0.9738         estimate D2E/DX2                !
 ! A1    A(2,1,7)              132.2551         estimate D2E/DX2                !
 ! A2    A(2,1,8)              105.985          estimate D2E/DX2                !
 ! A3    A(7,1,8)              121.6066         estimate D2E/DX2                !
 ! A4    A(1,2,3)              125.8801         estimate D2E/DX2                !
 ! A5    A(1,2,10)             113.7051         estimate D2E/DX2                !
 ! A6    A(3,2,10)             120.3868         estimate D2E/DX2                !
 ! A7    A(2,3,4)              114.0253         estimate D2E/DX2                !
 ! A8    A(2,3,20)             109.0685         estimate D2E/DX2                !
 ! A9    A(2,3,21)             108.066          estimate D2E/DX2                !
 ! A10   A(4,3,20)             110.8191         estimate D2E/DX2                !
 ! A11   A(4,3,21)             108.9985         estimate D2E/DX2                !
 ! A12   A(20,3,21)            105.4773         estimate D2E/DX2                !
 ! A13   A(3,4,5)              113.0181         estimate D2E/DX2                !
 ! A14   A(3,4,15)             111.867          estimate D2E/DX2                !
 ! A15   A(3,4,22)             106.0989         estimate D2E/DX2                !
 ! A16   A(5,4,15)             112.4728         estimate D2E/DX2                !
 ! A17   A(5,4,22)             107.4164         estimate D2E/DX2                !
 ! A18   A(15,4,22)            105.3464         estimate D2E/DX2                !
 ! A19   A(4,5,6)              117.4123         estimate D2E/DX2                !
 ! A20   A(4,5,23)             109.9846         estimate D2E/DX2                !
 ! A21   A(4,5,24)             108.4217         estimate D2E/DX2                !
 ! A22   A(6,5,23)             106.5764         estimate D2E/DX2                !
 ! A23   A(6,5,24)             108.2693         estimate D2E/DX2                !
 ! A24   A(23,5,24)            105.5387         estimate D2E/DX2                !
 ! A25   A(5,6,7)              117.0868         estimate D2E/DX2                !
 ! A26   A(5,6,25)             108.9036         estimate D2E/DX2                !
 ! A27   A(5,6,26)             107.5293         estimate D2E/DX2                !
 ! A28   A(7,6,25)             109.1428         estimate D2E/DX2                !
 ! A29   A(7,6,26)             108.4353         estimate D2E/DX2                !
 ! A30   A(25,6,26)            105.0747         estimate D2E/DX2                !
 ! A31   A(1,7,6)              112.9899         estimate D2E/DX2                !
 ! A32   A(1,7,12)             111.6704         estimate D2E/DX2                !
 ! A33   A(1,7,27)             107.0262         estimate D2E/DX2                !
 ! A34   A(6,7,12)             112.2664         estimate D2E/DX2                !
 ! A35   A(6,7,27)             105.3948         estimate D2E/DX2                !
 ! A36   A(12,7,27)            106.9582         estimate D2E/DX2                !
 ! A37   A(1,8,9)              112.3387         estimate D2E/DX2                !
 ! A38   A(1,8,11)             123.1644         estimate D2E/DX2                !
 ! A39   A(9,8,11)             124.4519         estimate D2E/DX2                !
 ! A40   A(8,9,10)             102.3681         estimate D2E/DX2                !
 ! A41   A(8,9,28)             109.7695         estimate D2E/DX2                !
 ! A42   A(8,9,29)             108.0573         estimate D2E/DX2                !
 ! A43   A(10,9,28)            112.9606         estimate D2E/DX2                !
 ! A44   A(10,9,29)            112.7462         estimate D2E/DX2                !
 ! A45   A(28,9,29)            110.5161         estimate D2E/DX2                !
 ! A46   A(2,10,9)             105.2387         estimate D2E/DX2                !
 ! A47   A(2,10,13)            113.8232         estimate D2E/DX2                !
 ! A48   A(2,10,14)            109.3002         estimate D2E/DX2                !
 ! A49   A(9,10,13)            111.352          estimate D2E/DX2                !
 ! A50   A(9,10,14)            108.1002         estimate D2E/DX2                !
 ! A51   A(13,10,14)           108.8442         estimate D2E/DX2                !
 ! A52   A(7,12,30)            110.6236         estimate D2E/DX2                !
 ! A53   A(7,12,31)            112.3119         estimate D2E/DX2                !
 ! A54   A(7,12,32)            111.0059         estimate D2E/DX2                !
 ! A55   A(30,12,31)           107.9379         estimate D2E/DX2                !
 ! A56   A(30,12,32)           107.4015         estimate D2E/DX2                !
 ! A57   A(31,12,32)           107.3548         estimate D2E/DX2                !
 ! A58   A(10,13,33)           111.4277         estimate D2E/DX2                !
 ! A59   A(10,13,34)           110.507          estimate D2E/DX2                !
 ! A60   A(10,13,35)           111.8372         estimate D2E/DX2                !
 ! A61   A(33,13,34)           106.1057         estimate D2E/DX2                !
 ! A62   A(33,13,35)           108.3476         estimate D2E/DX2                !
 ! A63   A(34,13,35)           108.3966         estimate D2E/DX2                !
 ! A64   A(10,14,36)           109.0851         estimate D2E/DX2                !
 ! A65   A(4,15,16)            107.4551         estimate D2E/DX2                !
 ! A66   A(4,15,17)            111.5718         estimate D2E/DX2                !
 ! A67   A(4,15,18)            113.8299         estimate D2E/DX2                !
 ! A68   A(16,15,17)           106.0627         estimate D2E/DX2                !
 ! A69   A(16,15,18)           106.8915         estimate D2E/DX2                !
 ! A70   A(17,15,18)           110.565          estimate D2E/DX2                !
 ! A71   A(15,16,37)           104.7802         estimate D2E/DX2                !
 ! A72   A(15,17,38)           112.0025         estimate D2E/DX2                !
 ! A73   A(15,17,39)           110.6446         estimate D2E/DX2                !
 ! A74   A(15,17,40)           111.3417         estimate D2E/DX2                !
 ! A75   A(38,17,39)           108.5419         estimate D2E/DX2                !
 ! A76   A(38,17,40)           108.0789         estimate D2E/DX2                !
 ! A77   A(39,17,40)           105.9961         estimate D2E/DX2                !
 ! A78   A(15,18,19)           109.0052         estimate D2E/DX2                !
 ! A79   A(15,18,41)           111.2542         estimate D2E/DX2                !
 ! A80   A(15,18,42)           112.1001         estimate D2E/DX2                !
 ! A81   A(19,18,41)           106.5633         estimate D2E/DX2                !
 ! A82   A(19,18,42)           108.3637         estimate D2E/DX2                !
 ! A83   A(41,18,42)           109.3594         estimate D2E/DX2                !
 ! A84   A(18,19,43)           106.8723         estimate D2E/DX2                !
 ! D1    D(7,1,2,3)              3.6877         estimate D2E/DX2                !
 ! D2    D(7,1,2,10)          -178.2425         estimate D2E/DX2                !
 ! D3    D(8,1,2,3)            179.1044         estimate D2E/DX2                !
 ! D4    D(8,1,2,10)            -2.8257         estimate D2E/DX2                !
 ! D5    D(2,1,7,6)             20.3331         estimate D2E/DX2                !
 ! D6    D(2,1,7,12)          -107.3644         estimate D2E/DX2                !
 ! D7    D(2,1,7,27)           135.8968         estimate D2E/DX2                !
 ! D8    D(8,1,7,6)           -154.492          estimate D2E/DX2                !
 ! D9    D(8,1,7,12)            77.8106         estimate D2E/DX2                !
 ! D10   D(8,1,7,27)           -38.9282         estimate D2E/DX2                !
 ! D11   D(2,1,8,9)             -1.2947         estimate D2E/DX2                !
 ! D12   D(2,1,8,11)          -178.951          estimate D2E/DX2                !
 ! D13   D(7,1,8,9)            174.7232         estimate D2E/DX2                !
 ! D14   D(7,1,8,11)            -2.9331         estimate D2E/DX2                !
 ! D15   D(1,2,3,4)             39.0321         estimate D2E/DX2                !
 ! D16   D(1,2,3,20)           -85.4262         estimate D2E/DX2                !
 ! D17   D(1,2,3,21)           160.3851         estimate D2E/DX2                !
 ! D18   D(10,2,3,4)          -138.9191         estimate D2E/DX2                !
 ! D19   D(10,2,3,20)           96.6226         estimate D2E/DX2                !
 ! D20   D(10,2,3,21)          -17.5661         estimate D2E/DX2                !
 ! D21   D(1,2,10,9)             5.7133         estimate D2E/DX2                !
 ! D22   D(1,2,10,13)          127.9079         estimate D2E/DX2                !
 ! D23   D(1,2,10,14)         -110.1723         estimate D2E/DX2                !
 ! D24   D(3,2,10,9)          -176.0996         estimate D2E/DX2                !
 ! D25   D(3,2,10,13)          -53.905          estimate D2E/DX2                !
 ! D26   D(3,2,10,14)           68.0148         estimate D2E/DX2                !
 ! D27   D(2,3,4,5)            -78.2714         estimate D2E/DX2                !
 ! D28   D(2,3,4,15)           153.5574         estimate D2E/DX2                !
 ! D29   D(2,3,4,22)            39.1866         estimate D2E/DX2                !
 ! D30   D(20,3,4,5)            45.2446         estimate D2E/DX2                !
 ! D31   D(20,3,4,15)          -82.9266         estimate D2E/DX2                !
 ! D32   D(20,3,4,22)          162.7026         estimate D2E/DX2                !
 ! D33   D(21,3,4,5)           160.894          estimate D2E/DX2                !
 ! D34   D(21,3,4,15)           32.7228         estimate D2E/DX2                !
 ! D35   D(21,3,4,22)          -81.6481         estimate D2E/DX2                !
 ! D36   D(3,4,5,6)             35.1677         estimate D2E/DX2                !
 ! D37   D(3,4,5,23)           -86.8768         estimate D2E/DX2                !
 ! D38   D(3,4,5,24)           158.1889         estimate D2E/DX2                !
 ! D39   D(15,4,5,6)           163.023          estimate D2E/DX2                !
 ! D40   D(15,4,5,23)           40.9786         estimate D2E/DX2                !
 ! D41   D(15,4,5,24)          -73.9557         estimate D2E/DX2                !
 ! D42   D(22,4,5,6)           -81.514          estimate D2E/DX2                !
 ! D43   D(22,4,5,23)          156.4415         estimate D2E/DX2                !
 ! D44   D(22,4,5,24)           41.5072         estimate D2E/DX2                !
 ! D45   D(3,4,15,16)          -58.4386         estimate D2E/DX2                !
 ! D46   D(3,4,15,17)         -174.3006         estimate D2E/DX2                !
 ! D47   D(3,4,15,18)           59.7159         estimate D2E/DX2                !
 ! D48   D(5,4,15,16)          173.1009         estimate D2E/DX2                !
 ! D49   D(5,4,15,17)           57.2389         estimate D2E/DX2                !
 ! D50   D(5,4,15,18)          -68.7446         estimate D2E/DX2                !
 ! D51   D(22,4,15,16)          56.3949         estimate D2E/DX2                !
 ! D52   D(22,4,15,17)         -59.4671         estimate D2E/DX2                !
 ! D53   D(22,4,15,18)         174.5494         estimate D2E/DX2                !
 ! D54   D(4,5,6,7)             47.6392         estimate D2E/DX2                !
 ! D55   D(4,5,6,25)           -76.7255         estimate D2E/DX2                !
 ! D56   D(4,5,6,26)           169.9175         estimate D2E/DX2                !
 ! D57   D(23,5,6,7)           171.4235         estimate D2E/DX2                !
 ! D58   D(23,5,6,25)           47.0587         estimate D2E/DX2                !
 ! D59   D(23,5,6,26)          -66.2983         estimate D2E/DX2                !
 ! D60   D(24,5,6,7)           -75.4596         estimate D2E/DX2                !
 ! D61   D(24,5,6,25)          160.1756         estimate D2E/DX2                !
 ! D62   D(24,5,6,26)           46.8186         estimate D2E/DX2                !
 ! D63   D(5,6,7,1)            -70.9438         estimate D2E/DX2                !
 ! D64   D(5,6,7,12)            56.4408         estimate D2E/DX2                !
 ! D65   D(5,6,7,27)           172.522          estimate D2E/DX2                !
 ! D66   D(25,6,7,1)            53.3001         estimate D2E/DX2                !
 ! D67   D(25,6,7,12)         -179.3153         estimate D2E/DX2                !
 ! D68   D(25,6,7,27)          -63.2341         estimate D2E/DX2                !
 ! D69   D(26,6,7,1)           167.2477         estimate D2E/DX2                !
 ! D70   D(26,6,7,12)          -65.3677         estimate D2E/DX2                !
 ! D71   D(26,6,7,27)           50.7135         estimate D2E/DX2                !
 ! D72   D(1,7,12,30)         -179.9312         estimate D2E/DX2                !
 ! D73   D(1,7,12,31)           59.3951         estimate D2E/DX2                !
 ! D74   D(1,7,12,32)          -60.8006         estimate D2E/DX2                !
 ! D75   D(6,7,12,30)           51.9838         estimate D2E/DX2                !
 ! D76   D(6,7,12,31)          -68.6899         estimate D2E/DX2                !
 ! D77   D(6,7,12,32)          171.1144         estimate D2E/DX2                !
 ! D78   D(27,7,12,30)         -63.1512         estimate D2E/DX2                !
 ! D79   D(27,7,12,31)         176.1752         estimate D2E/DX2                !
 ! D80   D(27,7,12,32)          55.9794         estimate D2E/DX2                !
 ! D81   D(1,8,9,10)             4.5743         estimate D2E/DX2                !
 ! D82   D(1,8,9,28)           124.7858         estimate D2E/DX2                !
 ! D83   D(1,8,9,29)          -114.624          estimate D2E/DX2                !
 ! D84   D(11,8,9,10)         -177.805          estimate D2E/DX2                !
 ! D85   D(11,8,9,28)          -57.5934         estimate D2E/DX2                !
 ! D86   D(11,8,9,29)           62.9967         estimate D2E/DX2                !
 ! D87   D(8,9,10,2)            -5.754          estimate D2E/DX2                !
 ! D88   D(8,9,10,13)         -129.5326         estimate D2E/DX2                !
 ! D89   D(8,9,10,14)          110.9537         estimate D2E/DX2                !
 ! D90   D(28,9,10,2)         -123.7215         estimate D2E/DX2                !
 ! D91   D(28,9,10,13)         112.5            estimate D2E/DX2                !
 ! D92   D(28,9,10,14)          -7.0138         estimate D2E/DX2                !
 ! D93   D(29,9,10,2)          110.0968         estimate D2E/DX2                !
 ! D94   D(29,9,10,13)         -13.6818         estimate D2E/DX2                !
 ! D95   D(29,9,10,14)        -133.1955         estimate D2E/DX2                !
 ! D96   D(2,10,13,33)          65.7997         estimate D2E/DX2                !
 ! D97   D(2,10,13,34)        -176.4927         estimate D2E/DX2                !
 ! D98   D(2,10,13,35)         -55.6373         estimate D2E/DX2                !
 ! D99   D(9,10,13,33)        -175.4426         estimate D2E/DX2                !
 ! D100  D(9,10,13,34)         -57.735          estimate D2E/DX2                !
 ! D101  D(9,10,13,35)          63.1204         estimate D2E/DX2                !
 ! D102  D(14,10,13,33)        -56.3719         estimate D2E/DX2                !
 ! D103  D(14,10,13,34)         61.3357         estimate D2E/DX2                !
 ! D104  D(14,10,13,35)       -177.8089         estimate D2E/DX2                !
 ! D105  D(2,10,14,36)         -47.2083         estimate D2E/DX2                !
 ! D106  D(9,10,14,36)        -161.2534         estimate D2E/DX2                !
 ! D107  D(13,10,14,36)         77.6623         estimate D2E/DX2                !
 ! D108  D(4,15,16,37)         168.7081         estimate D2E/DX2                !
 ! D109  D(17,15,16,37)        -71.8455         estimate D2E/DX2                !
 ! D110  D(18,15,16,37)         46.1535         estimate D2E/DX2                !
 ! D111  D(4,15,17,38)         -69.5152         estimate D2E/DX2                !
 ! D112  D(4,15,17,39)          51.7336         estimate D2E/DX2                !
 ! D113  D(4,15,17,40)         169.3384         estimate D2E/DX2                !
 ! D114  D(16,15,17,38)        173.7738         estimate D2E/DX2                !
 ! D115  D(16,15,17,39)        -64.9774         estimate D2E/DX2                !
 ! D116  D(16,15,17,40)         52.6274         estimate D2E/DX2                !
 ! D117  D(18,15,17,38)         58.2447         estimate D2E/DX2                !
 ! D118  D(18,15,17,39)        179.4935         estimate D2E/DX2                !
 ! D119  D(18,15,17,40)        -62.9017         estimate D2E/DX2                !
 ! D120  D(4,15,18,19)        -171.8978         estimate D2E/DX2                !
 ! D121  D(4,15,18,41)         -54.6729         estimate D2E/DX2                !
 ! D122  D(4,15,18,42)          68.1357         estimate D2E/DX2                !
 ! D123  D(16,15,18,19)        -53.42           estimate D2E/DX2                !
 ! D124  D(16,15,18,41)         63.805          estimate D2E/DX2                !
 ! D125  D(16,15,18,42)       -173.3865         estimate D2E/DX2                !
 ! D126  D(17,15,18,19)         61.5898         estimate D2E/DX2                !
 ! D127  D(17,15,18,41)        178.8147         estimate D2E/DX2                !
 ! D128  D(17,15,18,42)        -58.3768         estimate D2E/DX2                !
 ! D129  D(15,18,19,43)       -178.9796         estimate D2E/DX2                !
 ! D130  D(41,18,19,43)         60.8586         estimate D2E/DX2                !
 ! D131  D(42,18,19,43)        -56.7305         estimate D2E/DX2                !
 --------------------------------------------------------------------------------
 Trust Radius=3.00D-01 FncErr=1.00D-07 GrdErr=1.00D-06
 Number of steps in this run=    258 maximum allowed number of steps=    258.
 GradGradGradGradGradGradGradGradGradGradGradGradGradGradGradGradGradGrad

                          Input orientation:                          
 ---------------------------------------------------------------------
 Center     Atomic      Atomic             Coordinates (Angstroms)
 Number     Number       Type             X           Y           Z
 ---------------------------------------------------------------------
      1          6           0       -1.789700    0.627800   -0.174400
      2          6           0       -1.074600   -0.502900   -0.280100
      3          6           0        0.402600   -0.590400   -0.567200
      4          6           0        1.246900    0.494500    0.140800
      5          6           0        1.173800    1.869400   -0.559600
      6          6           0       -0.158900    2.262300   -1.204700
      7          6           0       -1.429100    2.066600   -0.361700
      8          6           0       -3.181600    0.206000    0.088900
      9          6           0       -3.329100   -1.282700    0.116700
     10          6           0       -1.882300   -1.758400   -0.035700
     11          8           0       -4.106400    0.995600    0.221300
     12          6           0       -1.358800    2.810100    0.974100
     13          6           0       -1.753500   -2.800200   -1.144500
     14          8           0       -1.477300   -2.346400    1.197700
     15          6           0        2.718000    0.023300    0.380100
     16          8           0        2.663400   -1.178000    1.177700
     17          6           0        3.511700    1.046900    1.206900
     18          6           0        3.478600   -0.333400   -0.917800
     19          8           0        4.736000   -0.926800   -0.573500
     20          1           0        0.559200   -0.559700   -1.652600
     21          1           0        0.752300   -1.577900   -0.249400
     22          1           0        0.812100    0.612700    1.144500
     23          1           0        1.932400    1.928800   -1.348200
     24          1           0        1.445300    2.644400    0.168500
     25          1           0       -0.268900    1.719300   -2.153300
     26          1           0       -0.089800    3.321400   -1.488100
     27          1           0       -2.239400    2.528400   -0.943400
     28          1           0       -3.782600   -1.592000    1.063000
     29          1           0       -3.962500   -1.576800   -0.726600
     30          1           0       -1.094900    3.861600    0.817000
     31          1           0       -0.619400    2.374900    1.653400
     32          1           0       -2.326600    2.788300    1.487100
     33          1           0       -0.735100   -3.200400   -1.201400
     34          1           0       -2.406400   -3.657600   -0.943600
     35          1           0       -2.016900   -2.387200   -2.124200
     36          1           0       -0.505700   -2.381800    1.229300
     37          1           0        3.574300   -1.538900    1.148900
     38          1           0        3.706600    1.965200    0.644800
     39          1           0        2.969400    1.307500    2.123100
     40          1           0        4.474500    0.636400    1.532200
     41          1           0        2.933100   -1.077500   -1.505300
     42          1           0        3.671200    0.547000   -1.536900
     43          1           0        5.194300   -1.123300   -1.410000
 ---------------------------------------------------------------------
                    Distance matrix (angstroms):
                    1          2          3          4          5
     1  C    0.000000
     2  C    1.342022   0.000000
     3  C    2.538599   1.507383   0.000000
     4  C    3.055824   2.561509   1.546323   0.000000
     5  C    3.236091   3.280431   2.577872   1.544750   0.000000
     6  C    2.528363   3.056096   2.976506   2.629023   1.531866
     7  C    1.495078   2.595122   3.233729   3.144039   2.617850
     8  C    1.478049   2.253475   3.729773   4.438191   4.707118
     9  C    2.470729   2.418328   3.856499   4.909053   5.537980
    10  C    2.392021   1.512743   2.620589   3.859871   4.772332
    11  O    2.378856   3.418876   4.844400   5.377304   5.408682
    12  C    2.503430   3.553837   4.128140   3.584141   3.106640
    13  C    3.562806   2.546700   3.140901   4.637828   5.542234
    14  O    3.290307   2.396780   3.119685   4.075416   5.281042
    15  C    4.581730   3.885430   2.575865   1.563147   2.583733
    16  O    4.991912   4.068610   2.915676   2.424642   3.811006
    17  C    5.494404   5.064306   3.936329   2.563403   3.043486
    18  C    5.406619   4.600763   3.106565   2.605098   3.208230
    19  O    6.720180   5.833425   4.346442   3.834597   4.528598
    20  H    3.018702   2.134546   1.097068   2.191016   2.733662
    21  H    3.366378   2.119937   1.094734   2.166039   3.486798
    22  H    2.917034   2.614132   2.131914   1.100198   2.148041
    23  H    4.113932   4.011988   3.049036   2.178129   1.095852
    24  H    3.827464   4.056678   3.477414   2.159213   1.097482
    25  H    2.724014   3.015991   2.881205   3.010096   2.154946
    26  H    3.445424   4.129693   4.048789   3.525826   2.137078
    27  H    2.099017   3.314439   4.104705   4.179297   3.497359
    28  H    3.229601   3.212992   4.601810   5.522663   6.259395
    29  H    3.144240   3.113292   4.478001   5.672787   6.187549
    30  H    3.452982   4.500322   4.896817   4.156758   3.318266
    31  H    2.786183   3.496765   3.842987   3.050728   2.892830
    32  H    2.777878   3.939860   4.804612   4.454654   4.157663
    33  H    4.101466   2.870638   2.916963   4.402512   5.455152
    34  H    4.397345   3.487987   4.176107   5.635819   6.596440
    35  H    3.597717   2.799861   3.392156   4.907832   5.545014
    36  H    3.560438   2.476328   2.694724   3.539709   4.908522
    37  H    5.934493   4.972686   3.728851   3.250811   4.505317
    38  H    5.715684   5.459563   4.349305   2.909828   2.806213
    39  H    5.328183   5.040521   4.174710   2.749089   3.276704
    40  H    6.492516   5.947684   4.742667   3.517603   4.097626
    41  H    5.194630   4.230005   2.742395   2.832684   3.560015
    42  H    5.628887   5.020404   3.594126   2.948672   2.990128
    43  H    7.305430   6.400053   4.894352   4.539188   5.083685
                    6          7          8          9         10
     6  C    0.000000
     7  C    1.536996   0.000000
     8  C    3.877949   2.595405   0.000000
     9  C    4.935918   3.880293   1.496248   0.000000
    10  C    4.527990   3.865526   2.358511   1.530603   0.000000
    11  O    4.384149   2.941915   1.223214   2.409520   3.549251
    12  C    2.546962   1.530391   3.299624   4.622578   4.707966
    13  C    5.308039   4.940016   3.549364   2.525064   1.526884
    14  O    5.361886   4.680665   3.263253   2.393571   1.425147
    15  C    3.975081   4.682284   5.909607   6.192127   4.950768
    16  O    5.047462   5.444790   6.104504   6.086603   4.740527
    17  C    4.557007   5.283162   6.837931   7.308359   6.205562
    18  C    4.477876   5.491336   6.757415   6.950981   5.616758
    19  O    5.876123   6.856658   8.025609   8.102400   6.691986
    20  H    2.946178   3.537967   4.196749   4.332670   3.164201
    21  H    4.060791   4.248941   4.332703   4.108406   2.649408
    22  H    3.030307   3.066829   4.150824   4.668881   3.778198
    23  H    2.122581   3.505974   5.584469   6.335854   5.465349
    24  H    2.145958   2.979453   5.230711   6.182208   5.522614
    25  H    1.098540   2.162524   3.975092   4.850745   4.379690
    26  H    1.098537   2.153375   4.663890   5.853733   5.579148
    27  H    2.113662   1.099191   2.710521   4.103138   4.396373
    28  H    5.755805   4.577563   2.131402   1.093989   2.201357
    29  H    5.425370   4.452598   2.110266   1.094918   2.199444
    30  H    2.742467   2.173258   4.271751   5.652070   5.738597
    31  H    2.897149   2.193466   3.703600   4.804369   4.640274
    32  H    3.495910   2.178169   3.058474   4.410901   4.815475
    33  H    5.493005   5.378478   4.387915   3.484795   2.180433
    34  H    6.337558   5.836111   4.073622   2.759667   2.169314
    35  H    5.090726   4.825790   3.602641   2.821954   2.185255
    36  H    5.254740   4.813752   3.893284   3.227613   1.970756
    37  H    5.824546   6.349453   7.057653   6.984841   5.588018
    38  H    4.295464   5.234380   7.130996   7.767163   6.750117
    39  H    4.666064   5.108548   6.571611   7.099710   6.131815
    40  H    5.621616   6.362768   7.802835   8.159826   6.971534
    41  H    4.561260   5.497452   6.448132   6.472105   5.080495
    42  H    4.209783   5.450077   7.051268   7.422021   6.197567
    43  H    6.337285   7.425889   8.612168   8.660518   7.236734
                   11         12         13         14         15
    11  O    0.000000
    12  C    3.377636   0.000000
    13  C    4.670080   6.009968   0.000000
    14  O    4.362853   5.162706   2.401691   0.000000
    15  C    6.895145   4.973871   5.503714   4.887176   0.000000
    16  O    7.174220   5.667847   5.247204   4.302436   1.443007
    17  C    7.681763   5.185059   6.931926   6.033630   1.536657
    18  C    7.784344   6.071352   5.788900   5.752256   1.546057
    19  O    9.083797   7.314785   6.778590   6.614946   2.425771
    20  H    5.262916   4.683357   3.259845   3.932409   3.021949
    21  H    5.518281   5.020781   2.928183   2.766913   2.612296
    22  H    5.019019   3.093608   4.844555   3.741718   2.136388
    23  H    6.308827   4.123320   5.999233   6.031998   2.689818
    24  H    5.791606   2.922229   6.449803   5.874430   2.921422
    25  H    4.570435   3.486884   4.862879   5.405492   4.268033
    26  H    4.946157   2.816774   6.352948   6.423600   4.717136
    27  H    2.681733   2.128760   5.354486   5.378548   5.709903
    28  H    2.740252   5.026052   3.232654   2.429336   6.733004
    29  H    2.745262   5.377409   2.559498   3.235959   6.958030
    30  H    4.199756   1.095434   6.975730   6.231406   5.427857
    31  H    4.014044   1.094331   5.991334   4.820200   4.276629
    32  H    2.825546   1.095573   6.203636   5.212505   5.858213
    33  H    5.567419   6.422454   1.095690   2.652519   4.981695
    34  H    5.089132   6.826872   1.096255   2.677244   6.446757
    35  H    4.616353   6.086418   1.095336   3.365688   5.873781
    36  H    5.038644   5.267707   2.714220   0.972758   4.110704
    37  H    8.141086   6.578741   5.935993   5.115965   1.940302
    38  H    7.884316   5.145928   7.464806   6.765236   2.195079
    39  H    7.333558   4.723486   7.060892   5.829279   2.179546
    40  H    8.687884   6.250107   7.600193   6.665801   2.188268
    41  H    7.538796   6.299307   5.006205   5.326157   2.193801
    42  H    7.986462   6.060334   6.386321   6.508214   2.204028
    43  H    9.677494   8.006166   7.152231   7.266796   3.263619
                   16         17         18         19         20
    16  O    0.000000
    17  C    2.381312   0.000000
    18  C    2.401879   2.533905   0.000000
    19  O    2.724972   2.926470   1.432383   0.000000
    20  H    3.580580   4.413067   3.018947   4.329535   0.000000
    21  H    2.418437   4.077337   3.070546   4.049548   1.744417
    22  H    2.575853   2.735007   3.501201   4.551766   3.043394
    23  H    4.070226   3.130571   2.773721   4.076124   2.858491
    24  H    4.136785   2.810745   3.765853   4.912509   3.790493
    25  H    5.299839   5.102549   4.447898   5.877639   2.475942
    26  H    5.910262   5.040553   5.139677   6.494000   3.938426
    27  H    6.501839   6.316153   6.394222   7.793038   4.227468
    28  H    6.460299   7.758306   7.631033   8.699837   5.224113
    29  H    6.905646   8.153888   7.546693   8.724095   4.726282
    30  H    6.297022   5.412515   6.443947   7.672135   5.327557
    31  H    4.860675   4.362217   5.544327   6.673876   4.574998
    32  H    6.381799   6.098912   7.016331   8.241866   5.421684
    33  H    4.615195   6.471072   5.104448   5.957890   2.975246
    34  H    6.029196   7.860081   6.759009   7.655594   4.346775
    35  H    5.854051   7.311271   5.989492   7.080897   3.193502
    36  H    3.390426   5.281665   4.967960   5.730840   3.572031
    37  H    0.980213   2.587208   2.394502   2.165843   4.230610
    38  H    3.354393   1.094174   2.788775   3.302663   4.643199
    39  H    2.676776   1.096095   3.492694   3.922324   4.852980
    40  H    2.588011   1.096045   2.816883   2.635517   5.186828
    41  H    2.698393   3.493406   1.093806   2.035045   2.434177
    42  H    3.370510   2.793524   1.093382   2.057675   3.304953
    43  H    3.620033   3.793294   1.951878   0.973850   4.675538
                   21         22         23         24         25
    21  H    0.000000
    22  H    2.597164   0.000000
    23  H    3.859656   3.033273   0.000000
    24  H    4.299152   2.341223   1.746347   0.000000
    25  H    3.941981   3.642610   2.353253   3.030684   0.000000
    26  H    5.123149   3.883434   2.459309   2.357792   1.743930
    27  H    5.127729   4.164239   4.234064   3.850557   2.449770
    28  H    4.721007   5.096922   7.132401   6.788089   5.801326
    29  H    4.738888   5.575996   6.886615   6.918384   5.151934
    30  H    5.842732   3.781436   4.193847   2.890457   3.754252
    31  H    4.596394   2.326697   3.964882   2.557449   3.878611
    32  H    5.617718   3.834325   5.188135   3.998330   4.316179
    33  H    2.398160   4.736751   5.783234   6.386897   5.032584
    34  H    3.845055   5.740589   7.084967   7.469107   5.911289
    35  H    3.440685   5.261848   5.901441   6.523826   4.463148
    36  H    2.101279   3.272739   5.582930   5.494942   5.321379
    37  H    3.149674   3.501307   4.577804   4.795188   6.024166
    38  H    4.699047   3.233742   2.668550   2.408662   4.867693
    39  H    4.343941   2.468673   3.675773   2.816140   5.379941
    40  H    4.683161   3.682940   4.053304   3.881726   6.103722
    41  H    2.565848   3.791683   3.172368   4.343696   4.300558
    42  H    3.833123   3.920290   2.228992   3.501729   4.156756
    43  H    4.613569   5.361235   4.467564   5.544567   6.203179
                   26         27         28         29         30
    26  H    0.000000
    27  H    2.355064   0.000000
    28  H    6.654801   4.835784   0.000000
    29  H    6.290473   4.457437   1.798684   0.000000
    30  H    2.572067   2.487230   6.084899   6.338929   0.000000
    31  H    3.323456   3.064528   5.107906   5.697074   1.770859
    32  H    3.760224   2.445911   4.635388   5.160498   1.765812
    33  H    6.559915   5.928628   4.123313   3.643847   7.353587
    34  H    7.373572   6.188254   3.191719   2.607348   7.833142
    35  H    6.058585   5.060328   3.729381   2.528911   6.967657
    36  H    6.331171   5.642376   3.374835   4.052535   6.284679
    37  H    6.633394   7.397280   7.357593   7.766743   7.146817
    38  H    4.560833   6.180169   8.301607   8.558130   5.165306
    39  H    5.143468   6.166491   7.424313   8.030642   4.974722
    40  H    6.096251   7.401670   8.565373   9.010183   6.475465
    41  H    5.337466   6.330324   7.208433   6.957368   6.783257
    42  H    4.673842   6.262059   8.178871   7.964954   6.264434
    43  H    6.905300   8.295331   9.323097   9.193459   8.328433
                   31         32         33         34         35
    31  H    0.000000
    32  H    1.764394   0.000000
    33  H    6.264762   6.754660   0.000000
    34  H    6.806529   6.889434   1.751781   0.000000
    35  H    6.237056   6.318481   1.776476   1.777482   0.000000
    36  H    4.776922   5.487447   2.575079   3.156235   3.678276
    37  H    5.758426   7.325275   5.182222   6.681034   6.534089
    38  H    4.460875   6.147070   7.058369   8.456220   7.705141
    39  H    3.773519   5.535782   6.715414   7.934488   7.520210
    40  H    5.383762   7.133559   7.023784   8.480260   8.040503
    41  H    5.875092   7.180760   4.249088   5.956734   5.157601
    42  H    5.650529   7.081074   5.794053   7.414033   6.427203
    43  H    7.444524   8.958668   6.286147   8.025637   7.355877
                   36         37         38         39         40
    36  H    0.000000
    37  H    4.166935   0.000000
    38  H    6.081243   3.542645   0.000000
    39  H    5.146468   3.068707   1.778034   0.000000
    40  H    5.831267   2.385206   1.772811   1.750675   0.000000
    41  H    4.583076   2.769261   3.805162   4.342215   3.813105
    42  H    5.803122   3.402042   2.602376   3.803483   3.173745
    43  H    6.406226   3.056974   3.996785   4.831332   3.503027
                   41         42         43
    41  H    0.000000
    42  H    1.784598   0.000000
    43  H    2.263671   2.264032   0.000000
 Stoichiometry    C15H24O4
 Framework group  C1[X(C15H24O4)]
 Deg. of freedom   123
 Full point group                 C1      NOp   1
 Largest Abelian subgroup         C1      NOp   1
 Largest concise Abelian subgroup C1      NOp   1
                         Standard orientation:                         
 ---------------------------------------------------------------------
 Center     Atomic      Atomic             Coordinates (Angstroms)
 Number     Number       Type             X           Y           Z
 ---------------------------------------------------------------------
      1          6           0       -1.820773    0.633922   -0.172598
      2          6           0       -1.124001   -0.510382   -0.250711
      3          6           0        0.351078   -0.628725   -0.537657
      4          6           0        1.213895    0.460071    0.141449
      5          6           0        1.161437    1.817832   -0.593390
      6          6           0       -0.166023    2.215576   -1.246278
      7          6           0       -1.437613    2.061579   -0.396749
      8          6           0       -3.218733    0.241227    0.103312
      9          6           0       -3.389913   -1.243746    0.168967
     10          6           0       -1.951172   -1.746226    0.026539
     11          8           0       -4.130570    1.048611    0.217048
     12          6           0       -1.352976    2.837368    0.919717
     13          6           0       -1.841072   -2.817632   -1.055747
     14          8           0       -1.553311   -2.309282    1.273823
     15          6           0        2.677733   -0.028404    0.390446
     16          8           0        2.605459   -1.208144    1.218250
     17          6           0        3.489199    1.002930    1.189938
     18          6           0        3.430130   -0.429900   -0.899125
     19          8           0        4.678541   -1.034450   -0.541760
     20          1           0        0.506129   -0.627964   -1.623713
     21          1           0        0.685570   -1.613348   -0.195495
     22          1           0        0.782904    0.610530    1.142471
     23          1           0        1.919419    1.845148   -1.384344
     24          1           0        1.446620    2.606536    0.114481
     25          1           0       -0.286437    1.650614   -2.180681
     26          1           0       -0.080563    3.265938   -1.556472
     27          1           0       -2.241524    2.521438   -0.988761
     28          1           0       -3.846528   -1.521747    1.123446
     29          1           0       -4.029492   -1.548887   -0.665702
     30          1           0       -1.072626    3.880208    0.735691
     31          1           0       -0.619350    2.407696    1.608728
     32          1           0       -2.320044    2.844018    1.434513
     33          1           0       -0.829294   -3.235381   -1.103991
     34          1           0       -2.507193   -3.659130   -0.832277
     35          1           0       -2.099672   -2.425354   -2.045193
     36          1           0       -0.582342   -2.359409    1.304893
     37          1           0        3.510430   -1.584180    1.197259
     38          1           0        3.697679    1.903501    0.604511
     39          1           0        2.952831    1.295234    2.100044
     40          1           0        4.445931    0.585431    1.524113
     41          1           0        2.871736   -1.179783   -1.466824
     42          1           0        3.635599    0.431385   -1.540571
     43          1           0        5.132090   -1.259325   -1.373690
 ---------------------------------------------------------------------
 Rotational constants (GHZ):      0.5839157      0.2558003      0.2038321
 Standard basis: 6-31G(d) (6D, 7F)
 There are   333 symmetry adapted cartesian basis functions of A   symmetry.
 There are   333 symmetry adapted basis functions of A   symmetry.
   333 basis functions,   628 primitive gaussians,   333 cartesian basis functions
    73 alpha electrons       73 beta electrons
       nuclear repulsion energy      1602.6317188336 Hartrees.
 NAtoms=   43 NActive=   43 NUniq=   43 SFac= 1.00D+00 NAtFMM=   60 NAOKFM=F Big=F
 Integral buffers will be    131072 words long.
 Raffenetti 2 integral format.
 Two-electron integral symmetry is turned on.
 Using the following non-standard input for PCM:
 --- end of non-standard input.
 ------------------------------------------------------------------------------
 Polarizable Continuum Model (PCM)
 =================================
 Model                : PCM (using non-symmetric T matrix).
 Atomic radii         : SMD-Coulomb.
 Polarization charges : Total charges.
 Charge compensation  : None.
 Solution method      : On-the-fly selection.
 Cavity type          : VdW (van der Waals Surface) (Alpha=1.000).
 Cavity algorithm     : GePol (No added spheres)
                        Default sphere list used, NSphG=   43.
                        Lebedev-Laikov grids with approx.  5.0 points / Ang**2.
                        Smoothing algorithm: Karplus/York (Gamma=1.0000).
                        Polarization charges: spherical gaussians, with
                                              point-specific exponents (IZeta= 3).
                        Self-potential: point-specific (ISelfS= 7).
                        Self-field    : sphere-specific E.n sum rule (ISelfD= 2).
 1st derivatives      : Analytical E(r).r(x)/FMM algorithm (CHGder, D1EAlg=3).
                        Cavity 1st derivative terms included.
 Solvent              : Methanol, Eps=  32.613000 Eps(inf)=   1.765709
 ------------------------------------------------------------------------------
 ------------------------------------------------------------------------------
 Atomic radii for non-electrostatic terms: SMD-CDS.
 ------------------------------------------------------------------------------
 Nuclear repulsion after PCM non-electrostatic terms =     1602.6328640020 Hartrees.
 One-electron integrals computed using PRISM.
 NBasis=   333 RedAO= T EigKep=  8.65D-04  NBF=   333
 NBsUse=   333 1.00D-06 EigRej= -1.00D+00 NBFU=   333
 ExpMin= 1.61D-01 ExpMax= 5.48D+03 ExpMxC= 8.25D+02 IAcc=1 IRadAn=         1 AccDes= 0.00D+00
 Harris functional with IExCor=  402 and IRadAn=       1 diagonalized for initial guess.
 HarFok:  IExCor=  402 AccDes= 0.00D+00 IRadAn=         1 IDoV= 1 UseB2=F ITyADJ=14
 ICtDFT=  3500011 ScaDFX=  1.000000  1.000000  1.000000  1.000000
 FoFCou: FMM=F IPFlag=           0 FMFlag=      100000 FMFlg1=           0
         NFxFlg=           0 DoJE=T BraDBF=F KetDBF=T FulRan=T
         wScrn=  0.000000 ICntrl=     500 IOpCl=  0 I1Cent=   200000004 NGrid=           0
         NMat0=    1 NMatS0=      1 NMatT0=    0 NMatD0=    1 NMtDS0=    0 NMtDT0=    0
 Petite list used in FoFCou.
 Keep R1 ints in memory in canonical form, NReq=1565304907.
 Requested convergence on RMS density matrix=1.00D-08 within 128 cycles.
 Requested convergence on MAX density matrix=1.00D-06.
 Requested convergence on             energy=1.00D-06.
 No special actions if energy rises.
 Inv3:  Mode=1 IEnd=    21676032.
 Iteration    1 A*A^-1 deviation from unit magnitude is 5.44D-15 for   2674.
 Iteration    1 A*A^-1 deviation from orthogonality  is 2.55D-15 for   2552   1001.
 Iteration    1 A^-1*A deviation from unit magnitude is 5.11D-15 for   2672.
 Iteration    1 A^-1*A deviation from orthogonality  is 7.19D-11 for   1894   1851.
 Error on total polarization charges =  0.05195
 SCF Done:  E(RB3LYP) =  -886.942479185     A.U. after   12 cycles
            NFock= 12  Conv=0.67D-08     -V/T= 2.0091
 SMD-CDS (non-electrostatic) energy       (kcal/mol) =       0.72
 (included in total energy above)

 **********************************************************************

            Population analysis using the SCF density.

 **********************************************************************

 Orbital symmetries:
       Occupied  (A) (A) (A) (A) (A) (A) (A) (A) (A) (A) (A) (A)
                 (A) (A) (A) (A) (A) (A) (A) (A) (A) (A) (A) (A)
                 (A) (A) (A) (A) (A) (A) (A) (A) (A) (A) (A) (A)
                 (A) (A) (A) (A) (A) (A) (A) (A) (A) (A) (A) (A)
                 (A) (A) (A) (A) (A) (A) (A) (A) (A) (A) (A) (A)
                 (A) (A) (A) (A) (A) (A) (A) (A) (A) (A) (A) (A)
                 (A)
       Virtual   (A) (A) (A) (A) (A) (A) (A) (A) (A) (A) (A) (A)
                 (A) (A) (A) (A) (A) (A) (A) (A) (A) (A) (A) (A)
                 (A) (A) (A) (A) (A) (A) (A) (A) (A) (A) (A) (A)
                 (A) (A) (A) (A) (A) (A) (A) (A) (A) (A) (A) (A)
                 (A) (A) (A) (A) (A) (A) (A) (A) (A) (A) (A) (A)
                 (A) (A) (A) (A) (A) (A) (A) (A) (A) (A) (A) (A)
                 (A) (A) (A) (A) (A) (A) (A) (A) (A) (A) (A) (A)
                 (A) (A) (A) (A) (A) (A) (A) (A) (A) (A) (A) (A)
                 (A) (A) (A) (A) (A) (A) (A) (A) (A) (A) (A) (A)
                 (A) (A) (A) (A) (A) (A) (A) (A) (A) (A) (A) (A)
                 (A) (A) (A) (A) (A) (A) (A) (A) (A) (A) (A) (A)
                 (A) (A) (A) (A) (A) (A) (A) (A) (A) (A) (A) (A)
                 (A) (A) (A) (A) (A) (A) (A) (A) (A) (A) (A) (A)
                 (A) (A) (A) (A) (A) (A) (A) (A) (A) (A) (A) (A)
                 (A) (A) (A) (A) (A) (A) (A) (A) (A) (A) (A) (A)
                 (A) (A) (A) (A) (A) (A) (A) (A) (A) (A) (A) (A)
                 (A) (A) (A) (A) (A) (A) (A) (A) (A) (A) (A) (A)
                 (A) (A) (A) (A) (A) (A) (A) (A) (A) (A) (A) (A)
                 (A) (A) (A) (A) (A) (A) (A) (A) (A) (A) (A) (A)
                 (A) (A) (A) (A) (A) (A) (A) (A) (A) (A) (A) (A)
                 (A) (A) (A) (A) (A) (A) (A) (A) (A) (A) (A) (A)
                 (A) (A) (A) (A) (A) (A) (A) (A)
 The electronic state is 1-A.
 Alpha  occ. eigenvalues --  -19.14621 -19.14465 -19.13886 -19.13017 -10.26351
 Alpha  occ. eigenvalues --  -10.24390 -10.23965 -10.22158 -10.20254 -10.18810
 Alpha  occ. eigenvalues --  -10.18695 -10.18358 -10.18189 -10.17865 -10.17240
 Alpha  occ. eigenvalues --  -10.17197 -10.16771 -10.16559 -10.16388  -1.03284
 Alpha  occ. eigenvalues --   -1.02626  -1.02232  -0.99978  -0.85768  -0.81221
 Alpha  occ. eigenvalues --   -0.78830  -0.74926  -0.73716  -0.71717  -0.68849
 Alpha  occ. eigenvalues --   -0.67416  -0.65291  -0.63501  -0.60232  -0.57500
 Alpha  occ. eigenvalues --   -0.54901  -0.52940  -0.52538  -0.51361  -0.48992
 Alpha  occ. eigenvalues --   -0.48208  -0.46506  -0.45581  -0.44880  -0.44690
 Alpha  occ. eigenvalues --   -0.44231  -0.43004  -0.42628  -0.41997  -0.41162
 Alpha  occ. eigenvalues --   -0.40144  -0.39473  -0.38814  -0.38578  -0.37392
 Alpha  occ. eigenvalues --   -0.37046  -0.36816  -0.36590  -0.35879  -0.35265
 Alpha  occ. eigenvalues --   -0.34794  -0.34096  -0.33819  -0.32521  -0.32331
 Alpha  occ. eigenvalues --   -0.31414  -0.30674  -0.29429  -0.27174  -0.27058
 Alpha  occ. eigenvalues --   -0.26212  -0.24905  -0.24095
 Alpha virt. eigenvalues --   -0.03839   0.05492   0.07510   0.08074   0.10003
 Alpha virt. eigenvalues --    0.10781   0.12499   0.12757   0.13140   0.14245
 Alpha virt. eigenvalues --    0.14494   0.14951   0.15683   0.15771   0.16372
 Alpha virt. eigenvalues --    0.16795   0.17242   0.18116   0.18307   0.18790
 Alpha virt. eigenvalues --    0.19234   0.19338   0.20480   0.20833   0.21207
 Alpha virt. eigenvalues --    0.21750   0.22865   0.23067   0.23143   0.24228
 Alpha virt. eigenvalues --    0.24781   0.25499   0.26342   0.26616   0.27123
 Alpha virt. eigenvalues --    0.27553   0.29454   0.29889   0.30042   0.32614
 Alpha virt. eigenvalues --    0.33616   0.34413   0.35861   0.36063   0.45890
 Alpha virt. eigenvalues --    0.47051   0.49901   0.51663   0.52243   0.52504
 Alpha virt. eigenvalues --    0.53820   0.54263   0.55944   0.56364   0.57193
 Alpha virt. eigenvalues --    0.58324   0.58759   0.60228   0.60734   0.60862
 Alpha virt. eigenvalues --    0.62146   0.62340   0.62520   0.65296   0.66002
 Alpha virt. eigenvalues --    0.66628   0.67727   0.68187   0.69420   0.70824
 Alpha virt. eigenvalues --    0.71787   0.72537   0.74587   0.75568   0.76457
 Alpha virt. eigenvalues --    0.77750   0.78117   0.78620   0.80215   0.80871
 Alpha virt. eigenvalues --    0.81206   0.82013   0.82504   0.82940   0.84107
 Alpha virt. eigenvalues --    0.84282   0.85501   0.85866   0.87029   0.87832
 Alpha virt. eigenvalues --    0.88039   0.88960   0.89303   0.89982   0.90624
 Alpha virt. eigenvalues --    0.90975   0.91375   0.92303   0.93016   0.93876
 Alpha virt. eigenvalues --    0.94652   0.94873   0.95740   0.96119   0.97190
 Alpha virt. eigenvalues --    0.97503   0.97714   0.98958   0.99852   1.00876
 Alpha virt. eigenvalues --    1.01757   1.02221   1.04656   1.05348   1.05814
 Alpha virt. eigenvalues --    1.06966   1.07130   1.07798   1.08933   1.09625
 Alpha virt. eigenvalues --    1.11516   1.12103   1.13234   1.14022   1.16558
 Alpha virt. eigenvalues --    1.18163   1.21621   1.22942   1.24495   1.27567
 Alpha virt. eigenvalues --    1.29453   1.31920   1.35315   1.36354   1.39777
 Alpha virt. eigenvalues --    1.40415   1.41521   1.42768   1.47310   1.48160
 Alpha virt. eigenvalues --    1.50747   1.54178   1.55348   1.58590   1.60216
 Alpha virt. eigenvalues --    1.61798   1.63651   1.64779   1.65904   1.67690
 Alpha virt. eigenvalues --    1.68039   1.70976   1.71803   1.73037   1.74817
 Alpha virt. eigenvalues --    1.75481   1.76128   1.77078   1.78486   1.79835
 Alpha virt. eigenvalues --    1.81202   1.82248   1.82951   1.84509   1.85885
 Alpha virt. eigenvalues --    1.86620   1.88209   1.89148   1.89802   1.90895
 Alpha virt. eigenvalues --    1.92158   1.93481   1.93984   1.94557   1.95620
 Alpha virt. eigenvalues --    1.97115   1.98116   1.98950   2.00723   2.02821
 Alpha virt. eigenvalues --    2.04315   2.05339   2.05969   2.06729   2.07776
 Alpha virt. eigenvalues --    2.09470   2.11457   2.11989   2.14847   2.15721
 Alpha virt. eigenvalues --    2.17263   2.20948   2.21209   2.23353   2.24366
 Alpha virt. eigenvalues --    2.25604   2.27013   2.27386   2.28646   2.29694
 Alpha virt. eigenvalues --    2.30470   2.31666   2.32574   2.34763   2.35397
 Alpha virt. eigenvalues --    2.36724   2.38768   2.39715   2.41173   2.42659
 Alpha virt. eigenvalues --    2.43672   2.44458   2.46253   2.47059   2.47948
 Alpha virt. eigenvalues --    2.50017   2.51505   2.53491   2.55377   2.57580
 Alpha virt. eigenvalues --    2.58117   2.64216   2.64377   2.66920   2.69181
 Alpha virt. eigenvalues --    2.69914   2.74138   2.74962   2.76184   2.76481
 Alpha virt. eigenvalues --    2.79772   2.81257   2.85937   2.87154   2.88857
 Alpha virt. eigenvalues --    2.94641   2.97985   2.98758   3.04227   3.17892
 Alpha virt. eigenvalues --    3.21316   3.79855   3.86301   3.87300   4.01184
 Alpha virt. eigenvalues --    4.13841   4.22160   4.24679   4.26990   4.28617
 Alpha virt. eigenvalues --    4.32230   4.36166   4.41427   4.45914   4.54349
 Alpha virt. eigenvalues --    4.61508   4.66811   4.73804   4.76731   4.78328
          Condensed to atoms (all electrons):
               1          2          3          4          5          6
     1  C    5.113419   0.520574  -0.051881  -0.004861  -0.004721  -0.027505
     2  C    0.520574   5.012715   0.310078  -0.018098  -0.006493  -0.007575
     3  C   -0.051881   0.310078   5.265974   0.338694  -0.038575  -0.001813
     4  C   -0.004861  -0.018098   0.338694   5.024377   0.354190  -0.039350
     5  C   -0.004721  -0.006493  -0.038575   0.354190   5.060878   0.363508
     6  C   -0.027505  -0.007575  -0.001813  -0.039350   0.363508   5.070118
     7  C    0.347974  -0.069788  -0.010866  -0.000126  -0.040643   0.357196
     8  C    0.343306   0.012766   0.005139  -0.000086  -0.000054   0.004300
     9  C   -0.141387  -0.077121   0.007713  -0.000137  -0.000004  -0.000095
    10  C   -0.003136   0.399584  -0.057591   0.001988  -0.000072  -0.000134
    11  O   -0.087714   0.005600  -0.000114   0.000002  -0.000005   0.000278
    12  C   -0.037730  -0.002032   0.001376  -0.003327  -0.003520  -0.050477
    13  C    0.003242  -0.060617  -0.008157   0.000244  -0.000004   0.000013
    14  O    0.001580  -0.043164  -0.003204  -0.000344  -0.000001   0.000001
    15  C    0.000301   0.003351  -0.024982   0.372388  -0.029945   0.003422
    16  O    0.000014   0.000119  -0.010570  -0.045415   0.002109  -0.000032
    17  C   -0.000005  -0.000092   0.005088  -0.054669  -0.002891   0.000106
    18  C   -0.000022   0.000290  -0.009610  -0.048339  -0.004723   0.000076
    19  O    0.000000  -0.000002  -0.000084   0.001932   0.000071   0.000000
    20  H   -0.006057  -0.020404   0.350673  -0.029382  -0.006028  -0.000197
    21  H    0.005002  -0.040653   0.355254  -0.044418   0.004824   0.000010
    22  H   -0.001962   0.000785  -0.058828   0.366398  -0.038852  -0.002705
    23  H   -0.000028  -0.000026  -0.003691  -0.039329   0.369767  -0.033186
    24  H   -0.000383   0.000047   0.005189  -0.031076   0.370985  -0.036958
    25  H   -0.004309  -0.000374   0.004083  -0.005685  -0.037416   0.370763
    26  H    0.005241   0.000319  -0.000078   0.004628  -0.033188   0.365486
    27  H   -0.050462   0.004254  -0.000220  -0.000061   0.004912  -0.042144
    28  H    0.004151   0.002056  -0.000104   0.000004   0.000000   0.000001
    29  H    0.003775   0.000126  -0.000143   0.000001   0.000000   0.000004
    30  H    0.004679  -0.000010  -0.000034   0.000206  -0.001117  -0.003292
    31  H   -0.005769   0.001482  -0.000386  -0.000413   0.003360  -0.006545
    32  H   -0.007885  -0.000071  -0.000010   0.000044   0.000001   0.005274
    33  H   -0.000197  -0.008110   0.003962   0.000044   0.000001   0.000000
    34  H   -0.000114   0.005096  -0.000008  -0.000003   0.000000   0.000000
    35  H   -0.000178   0.001746   0.000270  -0.000004   0.000000  -0.000001
    36  H    0.000174  -0.008000   0.004654  -0.000512   0.000012  -0.000002
    37  H    0.000000   0.000005   0.000204   0.006356  -0.000182   0.000003
    38  H   -0.000001  -0.000001  -0.000115  -0.003041   0.001685   0.000045
    39  H   -0.000004  -0.000001   0.000048  -0.005816  -0.000842  -0.000031
    40  H    0.000000   0.000002  -0.000111   0.004575   0.000113  -0.000002
    41  H   -0.000003   0.000251   0.003623  -0.006062   0.000378  -0.000022
    42  H    0.000002  -0.000031   0.000047  -0.000336  -0.000384  -0.000079
    43  H    0.000000   0.000000   0.000005  -0.000149   0.000000   0.000000
               7          8          9         10         11         12
     1  C    0.347974   0.343306  -0.141387  -0.003136  -0.087714  -0.037730
     2  C   -0.069788   0.012766  -0.077121   0.399584   0.005600  -0.002032
     3  C   -0.010866   0.005139   0.007713  -0.057591  -0.000114   0.001376
     4  C   -0.000126  -0.000086  -0.000137   0.001988   0.000002  -0.003327
     5  C   -0.040643  -0.000054  -0.000004  -0.000072  -0.000005  -0.003520
     6  C    0.357196   0.004300  -0.000095  -0.000134   0.000278  -0.050477
     7  C    5.022167  -0.052695   0.008075   0.005809   0.000919   0.355400
     8  C   -0.052695   4.524155   0.336800  -0.056302   0.527558  -0.001119
     9  C    0.008075   0.336800   5.451796   0.295107  -0.078764  -0.000193
    10  C    0.005809  -0.056302   0.295107   4.734491   0.004268  -0.000219
    11  O    0.000919   0.527558  -0.078764   0.004268   8.201123  -0.003962
    12  C    0.355400  -0.001119  -0.000193  -0.000219  -0.003962   5.151421
    13  C   -0.000181   0.000833  -0.060255   0.351868  -0.000089  -0.000002
    14  O   -0.000069  -0.000266  -0.045925   0.207247  -0.000016   0.000013
    15  C   -0.000082  -0.000001   0.000002  -0.000090   0.000000   0.000019
    16  O   -0.000001   0.000000   0.000000  -0.000082   0.000000   0.000000
    17  C   -0.000007   0.000000   0.000000   0.000000   0.000000  -0.000004
    18  C    0.000008   0.000000   0.000000   0.000002   0.000000  -0.000002
    19  O    0.000000   0.000000   0.000000   0.000000   0.000000   0.000000
    20  H    0.001130  -0.000094  -0.000285   0.000929   0.000002  -0.000068
    21  H   -0.000030  -0.000163   0.000368  -0.003379   0.000001   0.000005
    22  H    0.003225  -0.000055  -0.000061   0.000199   0.000000  -0.001114
    23  H    0.005117   0.000004   0.000000   0.000001   0.000000  -0.000009
    24  H   -0.006194  -0.000003   0.000000   0.000005   0.000000   0.004882
    25  H   -0.037311   0.000042  -0.000004  -0.000051  -0.000001   0.005739
    26  H   -0.031073  -0.000104   0.000004   0.000002   0.000003  -0.004758
    27  H    0.374733  -0.006691   0.000500  -0.000174   0.009568  -0.044056
    28  H   -0.000090  -0.017137   0.339527  -0.022671  -0.000008   0.000017
    29  H   -0.000090  -0.021162   0.351092  -0.025821  -0.000231  -0.000004
    30  H   -0.031252  -0.000040   0.000004   0.000004   0.000028   0.367929
    31  H   -0.030793  -0.000199   0.000015  -0.000017   0.000058   0.373082
    32  H   -0.027107   0.003172   0.000127  -0.000006   0.007214   0.365442
    33  H   -0.000001  -0.000074   0.005115  -0.021333   0.000001   0.000000
    34  H    0.000003   0.000258  -0.007424  -0.022655   0.000000   0.000000
    35  H   -0.000007   0.000067  -0.001175  -0.021748  -0.000002   0.000000
    36  H   -0.000010  -0.000200   0.006554  -0.023171   0.000003   0.000000
    37  H    0.000000   0.000000   0.000000   0.000001   0.000000   0.000000
    38  H    0.000004   0.000000   0.000000   0.000000   0.000000  -0.000002
    39  H    0.000006   0.000000   0.000000   0.000000   0.000000  -0.000014
    40  H    0.000000   0.000000   0.000000   0.000000   0.000000   0.000000
    41  H    0.000002   0.000000   0.000000   0.000001   0.000000   0.000000
    42  H   -0.000001   0.000000   0.000000   0.000000   0.000000   0.000000
    43  H    0.000000   0.000000   0.000000   0.000000   0.000000   0.000000
              13         14         15         16         17         18
     1  C    0.003242   0.001580   0.000301   0.000014  -0.000005  -0.000022
     2  C   -0.060617  -0.043164   0.003351   0.000119  -0.000092   0.000290
     3  C   -0.008157  -0.003204  -0.024982  -0.010570   0.005088  -0.009610
     4  C    0.000244  -0.000344   0.372388  -0.045415  -0.054669  -0.048339
     5  C   -0.000004  -0.000001  -0.029945   0.002109  -0.002891  -0.004723
     6  C    0.000013   0.000001   0.003422  -0.000032   0.000106   0.000076
     7  C   -0.000181  -0.000069  -0.000082  -0.000001  -0.000007   0.000008
     8  C    0.000833  -0.000266  -0.000001   0.000000   0.000000   0.000000
     9  C   -0.060255  -0.045925   0.000002   0.000000   0.000000   0.000000
    10  C    0.351868   0.207247  -0.000090  -0.000082   0.000000   0.000002
    11  O   -0.000089  -0.000016   0.000000   0.000000   0.000000   0.000000
    12  C   -0.000002   0.000013   0.000019   0.000000  -0.000004  -0.000002
    13  C    5.257036  -0.062117   0.000004   0.000008   0.000000   0.000000
    14  O   -0.062117   8.402828  -0.000010  -0.000028   0.000000   0.000000
    15  C    0.000004  -0.000010   4.715363   0.200980   0.363223   0.357909
    16  O    0.000008  -0.000028   0.200980   8.421671  -0.059438  -0.040666
    17  C    0.000000   0.000000   0.363223  -0.059438   5.230935  -0.064835
    18  C    0.000000   0.000000   0.357909  -0.040666  -0.064835   4.949384
    19  O    0.000000   0.000000  -0.044102  -0.006287  -0.001044   0.219666
    20  H    0.001528   0.000164  -0.003711   0.000217  -0.000053   0.001744
    21  H   -0.001703   0.002312  -0.007410   0.018783   0.000718  -0.001517
    22  H    0.000026   0.000260  -0.032704   0.001827  -0.009149   0.005995
    23  H    0.000000   0.000000  -0.007548   0.000074  -0.001947   0.002619
    24  H    0.000000   0.000000  -0.004090  -0.000020   0.003100  -0.000105
    25  H   -0.000004   0.000000  -0.000068   0.000000   0.000004  -0.000013
    26  H    0.000000   0.000000  -0.000080   0.000000   0.000002  -0.000002
    27  H    0.000018  -0.000001   0.000002   0.000000   0.000000   0.000000
    28  H    0.002133   0.003833   0.000000   0.000000   0.000000   0.000000
    29  H   -0.001476   0.001978   0.000000   0.000000   0.000000   0.000000
    30  H    0.000000   0.000000  -0.000001   0.000000  -0.000001   0.000000
    31  H    0.000001  -0.000003   0.000009  -0.000004   0.000009   0.000000
    32  H    0.000000   0.000001   0.000000   0.000000   0.000000   0.000000
    33  H    0.358853  -0.001340   0.000000  -0.000025   0.000000   0.000001
    34  H    0.362719   0.001704   0.000000   0.000000   0.000000   0.000000
    35  H    0.345157   0.003999   0.000000   0.000000   0.000000   0.000000
    36  H   -0.001679   0.237518  -0.000062   0.001069   0.000001   0.000014
    37  H    0.000000   0.000001  -0.026345   0.232026  -0.001727  -0.014729
    38  H    0.000000   0.000000  -0.022173   0.004143   0.345478  -0.000152
    39  H    0.000000   0.000000  -0.026618   0.000886   0.365668   0.005400
    40  H    0.000000   0.000000  -0.023893  -0.001576   0.362974  -0.007333
    41  H    0.000000   0.000000  -0.033842  -0.002192   0.006498   0.367479
    42  H    0.000000   0.000000  -0.029084   0.003611  -0.004467   0.355666
    43  H    0.000000   0.000000   0.005192   0.000228  -0.000037  -0.019568
              19         20         21         22         23         24
     1  C    0.000000  -0.006057   0.005002  -0.001962  -0.000028  -0.000383
     2  C   -0.000002  -0.020404  -0.040653   0.000785  -0.000026   0.000047
     3  C   -0.000084   0.350673   0.355254  -0.058828  -0.003691   0.005189
     4  C    0.001932  -0.029382  -0.044418   0.366398  -0.039329  -0.031076
     5  C    0.000071  -0.006028   0.004824  -0.038852   0.369767   0.370985
     6  C    0.000000  -0.000197   0.000010  -0.002705  -0.033186  -0.036958
     7  C    0.000000   0.001130  -0.000030   0.003225   0.005117  -0.006194
     8  C    0.000000  -0.000094  -0.000163  -0.000055   0.000004  -0.000003
     9  C    0.000000  -0.000285   0.000368  -0.000061   0.000000   0.000000
    10  C    0.000000   0.000929  -0.003379   0.000199   0.000001   0.000005
    11  O    0.000000   0.000002   0.000001   0.000000   0.000000   0.000000
    12  C    0.000000  -0.000068   0.000005  -0.001114  -0.000009   0.004882
    13  C    0.000000   0.001528  -0.001703   0.000026   0.000000   0.000000
    14  O    0.000000   0.000164   0.002312   0.000260   0.000000   0.000000
    15  C   -0.044102  -0.003711  -0.007410  -0.032704  -0.007548  -0.004090
    16  O   -0.006287   0.000217   0.018783   0.001827   0.000074  -0.000020
    17  C   -0.001044  -0.000053   0.000718  -0.009149  -0.001947   0.003100
    18  C    0.219666   0.001744  -0.001517   0.005995   0.002619  -0.000105
    19  O    8.326402  -0.000021  -0.000030  -0.000045  -0.000108  -0.000003
    20  H   -0.000021   0.544850  -0.030918   0.005342   0.002358   0.000057
    21  H   -0.000030  -0.030918   0.564558  -0.001195  -0.000114  -0.000150
    22  H   -0.000045   0.005342  -0.001195   0.603881   0.005721  -0.009150
    23  H   -0.000108   0.002358  -0.000114   0.005721   0.588444  -0.037258
    24  H   -0.000003   0.000057  -0.000150  -0.009150  -0.037258   0.588903
    25  H    0.000000   0.001167   0.000006  -0.000175  -0.006452   0.005758
    26  H    0.000000  -0.000083   0.000001  -0.000088  -0.000921  -0.006293
    27  H    0.000000   0.000053   0.000003   0.000030  -0.000160  -0.000072
    28  H    0.000000  -0.000003  -0.000002   0.000000   0.000000   0.000000
    29  H    0.000000   0.000019  -0.000016   0.000001   0.000000   0.000000
    30  H    0.000000   0.000003   0.000000   0.000011  -0.000020   0.000612
    31  H    0.000000   0.000013   0.000004   0.004961  -0.000012  -0.000240
    32  H    0.000000   0.000000   0.000000  -0.000029   0.000000  -0.000059
    33  H    0.000000  -0.000184   0.002525  -0.000002   0.000000   0.000000
    34  H    0.000000   0.000004  -0.000126   0.000000   0.000000   0.000000
    35  H    0.000000   0.000135   0.000119  -0.000001   0.000000   0.000000
    36  H    0.000000  -0.000046   0.007494   0.000315   0.000000  -0.000001
    37  H    0.026891  -0.000019  -0.000535  -0.000260   0.000001   0.000003
    38  H   -0.000064  -0.000005  -0.000034   0.000343   0.001087   0.000844
    39  H    0.000108   0.000001  -0.000006   0.005345   0.000152   0.000550
    40  H    0.007585   0.000003  -0.000015  -0.000072  -0.000057   0.000025
    41  H   -0.040670   0.001669   0.002073  -0.000044  -0.000203  -0.000018
    42  H   -0.037472   0.000037   0.000111  -0.000143   0.005945  -0.000006
    43  H    0.244548   0.000002   0.000000   0.000004   0.000014   0.000000
              25         26         27         28         29         30
     1  C   -0.004309   0.005241  -0.050462   0.004151   0.003775   0.004679
     2  C   -0.000374   0.000319   0.004254   0.002056   0.000126  -0.000010
     3  C    0.004083  -0.000078  -0.000220  -0.000104  -0.000143  -0.000034
     4  C   -0.005685   0.004628  -0.000061   0.000004   0.000001   0.000206
     5  C   -0.037416  -0.033188   0.004912   0.000000   0.000000  -0.001117
     6  C    0.370763   0.365486  -0.042144   0.000001   0.000004  -0.003292
     7  C   -0.037311  -0.031073   0.374733  -0.000090  -0.000090  -0.031252
     8  C    0.000042  -0.000104  -0.006691  -0.017137  -0.021162  -0.000040
     9  C   -0.000004   0.000004   0.000500   0.339527   0.351092   0.000004
    10  C   -0.000051   0.000002  -0.000174  -0.022671  -0.025821   0.000004
    11  O   -0.000001   0.000003   0.009568  -0.000008  -0.000231   0.000028
    12  C    0.005739  -0.004758  -0.044056   0.000017  -0.000004   0.367929
    13  C   -0.000004   0.000000   0.000018   0.002133  -0.001476   0.000000
    14  O    0.000000   0.000000  -0.000001   0.003833   0.001978   0.000000
    15  C   -0.000068  -0.000080   0.000002   0.000000   0.000000  -0.000001
    16  O    0.000000   0.000000   0.000000   0.000000   0.000000   0.000000
    17  C    0.000004   0.000002   0.000000   0.000000   0.000000  -0.000001
    18  C   -0.000013  -0.000002   0.000000   0.000000   0.000000   0.000000
    19  O    0.000000   0.000000   0.000000   0.000000   0.000000   0.000000
    20  H    0.001167  -0.000083   0.000053  -0.000003   0.000019   0.000003
    21  H    0.000006   0.000001   0.000003  -0.000002  -0.000016   0.000000
    22  H   -0.000175  -0.000088   0.000030   0.000000   0.000001   0.000011
    23  H   -0.006452  -0.000921  -0.000160   0.000000   0.000000  -0.000020
    24  H    0.005758  -0.006293  -0.000072   0.000000   0.000000   0.000612
    25  H    0.599636  -0.036268  -0.002825   0.000000   0.000000  -0.000008
    26  H   -0.036268   0.594436  -0.004891   0.000000   0.000000   0.003981
    27  H   -0.002825  -0.004891   0.611518  -0.000015  -0.000004  -0.002758
    28  H    0.000000   0.000000  -0.000015   0.507006  -0.016654   0.000000
    29  H    0.000000   0.000000  -0.000004  -0.016654   0.503334   0.000000
    30  H   -0.000008   0.003981  -0.002758   0.000000   0.000000   0.565135
    31  H   -0.000057  -0.000147   0.005511  -0.000002   0.000000  -0.029040
    32  H   -0.000163  -0.000027  -0.004264  -0.000002   0.000001  -0.028424
    33  H   -0.000001   0.000000   0.000000  -0.000183   0.000193   0.000000
    34  H    0.000000   0.000000   0.000000   0.000700   0.000892   0.000000
    35  H    0.000005   0.000000  -0.000001  -0.000002   0.001122   0.000000
    36  H    0.000000   0.000000   0.000000  -0.000049  -0.000187   0.000000
    37  H    0.000000   0.000000   0.000000   0.000000   0.000000   0.000000
    38  H   -0.000001  -0.000001   0.000000   0.000000   0.000000   0.000000
    39  H    0.000000   0.000001   0.000000   0.000000   0.000000   0.000000
    40  H    0.000000   0.000000   0.000000   0.000000   0.000000   0.000000
    41  H   -0.000019   0.000001   0.000000   0.000000   0.000000   0.000000
    42  H   -0.000003   0.000004   0.000000   0.000000   0.000000   0.000000
    43  H    0.000000   0.000000   0.000000   0.000000   0.000000   0.000000
              31         32         33         34         35         36
     1  C   -0.005769  -0.007885  -0.000197  -0.000114  -0.000178   0.000174
     2  C    0.001482  -0.000071  -0.008110   0.005096   0.001746  -0.008000
     3  C   -0.000386  -0.000010   0.003962  -0.000008   0.000270   0.004654
     4  C   -0.000413   0.000044   0.000044  -0.000003  -0.000004  -0.000512
     5  C    0.003360   0.000001   0.000001   0.000000   0.000000   0.000012
     6  C   -0.006545   0.005274   0.000000   0.000000  -0.000001  -0.000002
     7  C   -0.030793  -0.027107  -0.000001   0.000003  -0.000007  -0.000010
     8  C   -0.000199   0.003172  -0.000074   0.000258   0.000067  -0.000200
     9  C    0.000015   0.000127   0.005115  -0.007424  -0.001175   0.006554
    10  C   -0.000017  -0.000006  -0.021333  -0.022655  -0.021748  -0.023171
    11  O    0.000058   0.007214   0.000001   0.000000  -0.000002   0.000003
    12  C    0.373082   0.365442   0.000000   0.000000   0.000000   0.000000
    13  C    0.000001   0.000000   0.358853   0.362719   0.345157  -0.001679
    14  O   -0.000003   0.000001  -0.001340   0.001704   0.003999   0.237518
    15  C    0.000009   0.000000   0.000000   0.000000   0.000000  -0.000062
    16  O   -0.000004   0.000000  -0.000025   0.000000   0.000000   0.001069
    17  C    0.000009   0.000000   0.000000   0.000000   0.000000   0.000001
    18  C    0.000000   0.000000   0.000001   0.000000   0.000000   0.000014
    19  O    0.000000   0.000000   0.000000   0.000000   0.000000   0.000000
    20  H    0.000013   0.000000  -0.000184   0.000004   0.000135  -0.000046
    21  H    0.000004   0.000000   0.002525  -0.000126   0.000119   0.007494
    22  H    0.004961  -0.000029  -0.000002   0.000000  -0.000001   0.000315
    23  H   -0.000012   0.000000   0.000000   0.000000   0.000000   0.000000
    24  H   -0.000240  -0.000059   0.000000   0.000000   0.000000  -0.000001
    25  H   -0.000057  -0.000163  -0.000001   0.000000   0.000005   0.000000
    26  H   -0.000147  -0.000027   0.000000   0.000000   0.000000   0.000000
    27  H    0.005511  -0.004264   0.000000   0.000000  -0.000001   0.000000
    28  H   -0.000002  -0.000002  -0.000183   0.000700  -0.000002  -0.000049
    29  H    0.000000   0.000001   0.000193   0.000892   0.001122  -0.000187
    30  H   -0.029040  -0.028424   0.000000   0.000000   0.000000   0.000000
    31  H    0.552479  -0.030084   0.000000   0.000000   0.000000  -0.000001
    32  H   -0.030084   0.562697   0.000000   0.000000   0.000000  -0.000001
    33  H    0.000000   0.000000   0.555301  -0.030735  -0.025551   0.002469
    34  H    0.000000   0.000000  -0.030735   0.551744  -0.025350  -0.000365
    35  H    0.000000   0.000000  -0.025551  -0.025350   0.562192  -0.000169
    36  H   -0.000001  -0.000001   0.002469  -0.000365  -0.000169   0.336197
    37  H    0.000000   0.000000   0.000001   0.000000   0.000000  -0.000025
    38  H   -0.000006   0.000000   0.000000   0.000000   0.000000   0.000000
    39  H    0.000084   0.000000   0.000000   0.000000   0.000000   0.000000
    40  H    0.000000   0.000000   0.000000   0.000000   0.000000   0.000000
    41  H    0.000000   0.000000   0.000007   0.000000   0.000000  -0.000001
    42  H    0.000000   0.000000   0.000000   0.000000   0.000000   0.000000
    43  H    0.000000   0.000000   0.000000   0.000000   0.000000   0.000000
              37         38         39         40         41         42
     1  C    0.000000  -0.000001  -0.000004   0.000000  -0.000003   0.000002
     2  C    0.000005  -0.000001  -0.000001   0.000002   0.000251  -0.000031
     3  C    0.000204  -0.000115   0.000048  -0.000111   0.003623   0.000047
     4  C    0.006356  -0.003041  -0.005816   0.004575  -0.006062  -0.000336
     5  C   -0.000182   0.001685  -0.000842   0.000113   0.000378  -0.000384
     6  C    0.000003   0.000045  -0.000031  -0.000002  -0.000022  -0.000079
     7  C    0.000000   0.000004   0.000006   0.000000   0.000002  -0.000001
     8  C    0.000000   0.000000   0.000000   0.000000   0.000000   0.000000
     9  C    0.000000   0.000000   0.000000   0.000000   0.000000   0.000000
    10  C    0.000001   0.000000   0.000000   0.000000   0.000001   0.000000
    11  O    0.000000   0.000000   0.000000   0.000000   0.000000   0.000000
    12  C    0.000000  -0.000002  -0.000014   0.000000   0.000000   0.000000
    13  C    0.000000   0.000000   0.000000   0.000000   0.000000   0.000000
    14  O    0.000001   0.000000   0.000000   0.000000   0.000000   0.000000
    15  C   -0.026345  -0.022173  -0.026618  -0.023893  -0.033842  -0.029084
    16  O    0.232026   0.004143   0.000886  -0.001576  -0.002192   0.003611
    17  C   -0.001727   0.345478   0.365668   0.362974   0.006498  -0.004467
    18  C   -0.014729  -0.000152   0.005400  -0.007333   0.367479   0.355666
    19  O    0.026891  -0.000064   0.000108   0.007585  -0.040670  -0.037472
    20  H   -0.000019  -0.000005   0.000001   0.000003   0.001669   0.000037
    21  H   -0.000535  -0.000034  -0.000006  -0.000015   0.002073   0.000111
    22  H   -0.000260   0.000343   0.005345  -0.000072  -0.000044  -0.000143
    23  H    0.000001   0.001087   0.000152  -0.000057  -0.000203   0.005945
    24  H    0.000003   0.000844   0.000550   0.000025  -0.000018  -0.000006
    25  H    0.000000  -0.000001   0.000000   0.000000  -0.000019  -0.000003
    26  H    0.000000  -0.000001   0.000001   0.000000   0.000001   0.000004
    27  H    0.000000   0.000000   0.000000   0.000000   0.000000   0.000000
    28  H    0.000000   0.000000   0.000000   0.000000   0.000000   0.000000
    29  H    0.000000   0.000000   0.000000   0.000000   0.000000   0.000000
    30  H    0.000000   0.000000   0.000000   0.000000   0.000000   0.000000
    31  H    0.000000  -0.000006   0.000084   0.000000   0.000000   0.000000
    32  H    0.000000   0.000000   0.000000   0.000000   0.000000   0.000000
    33  H    0.000001   0.000000   0.000000   0.000000   0.000007   0.000000
    34  H    0.000000   0.000000   0.000000   0.000000   0.000000   0.000000
    35  H    0.000000   0.000000   0.000000   0.000000   0.000000   0.000000
    36  H   -0.000025   0.000000   0.000000   0.000000  -0.000001   0.000000
    37  H    0.345490  -0.000190  -0.000539   0.004504  -0.000315   0.000914
    38  H   -0.000190   0.567225  -0.026196  -0.025672  -0.000097   0.000691
    39  H   -0.000539  -0.026196   0.558456  -0.031694  -0.000127  -0.000099
    40  H    0.004504  -0.025672  -0.031694   0.555757   0.000127   0.000137
    41  H   -0.000315  -0.000097  -0.000127   0.000127   0.594289  -0.042283
    42  H    0.000914   0.000691  -0.000099   0.000137  -0.042283   0.596696
    43  H   -0.000816  -0.000019   0.000003  -0.000174  -0.002887  -0.003637
              43
     1  C    0.000000
     2  C    0.000000
     3  C    0.000005
     4  C   -0.000149
     5  C    0.000000
     6  C    0.000000
     7  C    0.000000
     8  C    0.000000
     9  C    0.000000
    10  C    0.000000
    11  O    0.000000
    12  C    0.000000
    13  C    0.000000
    14  O    0.000000
    15  C    0.005192
    16  O    0.000228
    17  C   -0.000037
    18  C   -0.019568
    19  O    0.244548
    20  H    0.000002
    21  H    0.000000
    22  H    0.000004
    23  H    0.000014
    24  H    0.000000
    25  H    0.000000
    26  H    0.000000
    27  H    0.000000
    28  H    0.000000
    29  H    0.000000
    30  H    0.000000
    31  H    0.000000
    32  H    0.000000
    33  H    0.000000
    34  H    0.000000
    35  H    0.000000
    36  H    0.000000
    37  H   -0.000816
    38  H   -0.000019
    39  H    0.000003
    40  H   -0.000174
    41  H   -0.002887
    42  H   -0.003637
    43  H    0.332627
 Mulliken charges:
               1
     1  C    0.082883
     2  C    0.081417
     3  C   -0.380897
     4  C   -0.095031
     5  C   -0.287136
     6  C   -0.288457
     7  C   -0.143351
     8  C    0.398044
     9  C   -0.389968
    10  C    0.257146
    11  O   -0.585720
    12  C   -0.472713
    13  C   -0.487397
    14  O   -0.706947
    15  C    0.294677
    16  O   -0.721430
    17  C   -0.483441
    18  C   -0.054637
    19  O   -0.697274
    20  H    0.185458
    21  H    0.168248
    22  H    0.151966
    23  H    0.149766
    24  H    0.151120
    25  H    0.144004
    26  H    0.143896
    27  H    0.147700
    28  H    0.197495
    29  H    0.203252
    30  H    0.153408
    31  H    0.162650
    32  H    0.154160
    33  H    0.159267
    34  H    0.163657
    35  H    0.159379
    36  H    0.438007
    37  H    0.429284
    38  H    0.156225
    39  H    0.155280
    40  H    0.154795
    41  H    0.152389
    42  H    0.154164
    43  H    0.444663
 Sum of Mulliken charges =   0.00000
 Mulliken charges with hydrogens summed into heavy atoms:
               1
     1  C    0.082883
     2  C    0.081417
     3  C   -0.027191
     4  C    0.056934
     5  C    0.013750
     6  C   -0.000557
     7  C    0.004348
     8  C    0.398044
     9  C    0.010779
    10  C    0.257146
    11  O   -0.585720
    12  C   -0.002495
    13  C   -0.005094
    14  O   -0.268940
    15  C    0.294677
    16  O   -0.292145
    17  C   -0.017140
    18  C    0.251916
    19  O   -0.252611
 Electronic spatial extent (au):  <R**2>=           5584.1673
 Charge=              0.0000 electrons
 Dipole moment (field-independent basis, Debye):
    X=              7.0612    Y=             -1.1009    Z=             -5.3238  Tot=              8.9115
 Quadrupole moment (field-independent basis, Debye-Ang):
   XX=           -128.2759   YY=           -113.6164   ZZ=           -111.8675
   XY=              7.1716   XZ=             -4.6979   YZ=              5.5259
 Traceless Quadrupole moment (field-independent basis, Debye-Ang):
   XX=            -10.3560   YY=              4.3036   ZZ=              6.0524
   XY=              7.1716   XZ=             -4.6979   YZ=              5.5259
 Octapole moment (field-independent basis, Debye-Ang**2):
  XXX=            169.6672  YYY=            -10.6125  ZZZ=             -7.6779  XYY=             27.2135
  XXY=            -66.7932  XXZ=            -60.0590  XZZ=             26.5971  YZZ=             -4.3316
  YYZ=            -12.1779  XYZ=              3.3178
 Hexadecapole moment (field-independent basis, Debye-Ang**3):
 XXXX=          -4752.3497 YYYY=          -1961.2205 ZZZZ=           -616.2699 XXXY=             82.0702
 XXXZ=           -185.9652 YYYX=            -58.2107 YYYZ=             -3.3450 ZZZX=            -40.0057
 ZZZY=              2.3388 XXYY=          -1089.4687 XXZZ=           -746.5394 YYZZ=           -438.6132
 XXYZ=             50.3088 YYXZ=             13.2984 ZZXY=            -44.7521
 N-N= 1.602632864002D+03 E-N=-5.271170615243D+03  KE= 8.789762086631D+02
 D1PCM: PCM CHGder 1st derivatives, ID1Alg=3 FixD1E=F DoIter=F DoCFld=F I1PDM=0.
 Calling FoFJK, ICntrl=      2127 FMM=F ISym2X=0 I1Cent= 0 IOpClX= 0 NMat=1 NMatS=1 NMatT=0.
 ***** Axes restored to original set *****
 -------------------------------------------------------------------
 Center     Atomic                   Forces (Hartrees/Bohr)
 Number     Number              X              Y              Z
 -------------------------------------------------------------------
      1        6          -0.017146003   -0.013299016   -0.000864670
      2        6           0.020924481    0.005883378   -0.006701270
      3        6          -0.000202811   -0.005933877    0.001751894
      4        6           0.000922243   -0.003895008    0.000496719
      5        6           0.005741243    0.005143731    0.002715102
      6        6           0.000878073   -0.002995812   -0.005117107
      7        6           0.003970424    0.005214705   -0.003574078
      8        6           0.000058959    0.020772854   -0.001383492
      9        6           0.007996114    0.003851715    0.001842639
     10        6          -0.003214538   -0.015219079   -0.007707938
     11        8          -0.015988416    0.009445780    0.002723641
     12        6          -0.002406884    0.003799726    0.006264903
     13        6           0.004653132   -0.004861370   -0.004923922
     14        8           0.001477107   -0.003758843    0.014908950
     15        6           0.008682285    0.000373197    0.002127484
     16        8          -0.000956765   -0.005524524   -0.000619085
     17        6           0.000012715    0.005354196    0.000639609
     18        6           0.000589778   -0.001890990   -0.003750709
     19        8           0.005115773    0.000723734    0.005544831
     20        1          -0.000031789    0.000167786   -0.001533664
     21        1           0.002228088    0.000236777   -0.000678060
     22        1           0.002916284   -0.001474122   -0.000336553
     23        1           0.001113804   -0.000455322   -0.000598109
     24        1           0.000940635   -0.001377589    0.000196004
     25        1          -0.002129053   -0.000918490    0.000653834
     26        1          -0.000406880   -0.000081465    0.001022970
     27        1          -0.002801209   -0.001645998    0.001781159
     28        1          -0.000869360   -0.003255044   -0.001796187
     29        1          -0.001440830   -0.002787269    0.002191639
     30        1           0.000191672    0.001148510   -0.000528328
     31        1           0.000970717   -0.000443483   -0.000135567
     32        1          -0.000384284   -0.000552269   -0.000024487
     33        1           0.001703265    0.002173177   -0.000764588
     34        1          -0.001919544    0.001749484    0.001149307
     35        1          -0.000499334    0.000186526   -0.000611517
     36        1          -0.000298959   -0.001685080   -0.001156847
     37        1          -0.005678089    0.000410126    0.000484065
     38        1           0.000638850    0.001176645    0.000482058
     39        1          -0.002362597    0.000369668   -0.001205572
     40        1           0.000169242   -0.001244519   -0.003759354
     41        1          -0.007265759    0.002590008   -0.001533107
     42        1          -0.004525840    0.002992804   -0.000774834
     43        1          -0.001365940   -0.000465358    0.003102237
 -------------------------------------------------------------------
 Cartesian Forces:  Max     0.020924481 RMS     0.004991504

 GradGradGradGradGradGradGradGradGradGradGradGradGradGradGradGradGradGrad
 Berny optimization.
 FormGI is forming the generalized inverse of G from B-inverse, IUseBI=4.
 Internal  Forces:  Max     0.018482330 RMS     0.003427117
 Search for a local minimum.
 Step number   1 out of a maximum of  258
 All quantities printed in internal units (Hartrees-Bohrs-Radians)
 Mixed Optimization -- RFO/linear search
 Second derivative matrix not updated -- first step.
 ITU=  0
     Eigenvalues ---    0.00230   0.00230   0.00281   0.00332   0.00364
     Eigenvalues ---    0.00410   0.00535   0.00669   0.00781   0.00912
     Eigenvalues ---    0.01091   0.01123   0.01200   0.01263   0.01359
     Eigenvalues ---    0.01388   0.02450   0.02527   0.03111   0.03848
     Eigenvalues ---    0.03912   0.04290   0.04441   0.04578   0.04740
     Eigenvalues ---    0.04798   0.04857   0.05036   0.05098   0.05284
     Eigenvalues ---    0.05371   0.05388   0.05448   0.05485   0.05522
     Eigenvalues ---    0.05555   0.05608   0.05619   0.05817   0.05916
     Eigenvalues ---    0.06044   0.06115   0.06726   0.07766   0.08073
     Eigenvalues ---    0.08466   0.09053   0.09095   0.09120   0.09665
     Eigenvalues ---    0.10299   0.11483   0.12057   0.13575   0.13693
     Eigenvalues ---    0.14596   0.15992   0.16000   0.16000   0.16000
     Eigenvalues ---    0.16000   0.16000   0.16000   0.16000   0.16000
     Eigenvalues ---    0.16000   0.16000   0.16000   0.16000   0.16370
     Eigenvalues ---    0.16634   0.17213   0.18330   0.19627   0.20813
     Eigenvalues ---    0.22021   0.23283   0.24620   0.24965   0.26563
     Eigenvalues ---    0.26914   0.27225   0.27969   0.27989   0.28462
     Eigenvalues ---    0.28814   0.28817   0.29387   0.29713   0.29945
     Eigenvalues ---    0.31046   0.32116   0.32239   0.33660   0.33772
     Eigenvalues ---    0.33810   0.33844   0.33844   0.33962   0.34008
     Eigenvalues ---    0.34100   0.34118   0.34123   0.34145   0.34163
     Eigenvalues ---    0.34176   0.34192   0.34203   0.34250   0.34271
     Eigenvalues ---    0.34317   0.34335   0.34356   0.34376   0.34425
     Eigenvalues ---    0.39176   0.40649   0.41695   0.51344   0.51450
     Eigenvalues ---    0.52598   0.52817   0.93973
 RFO step:  Lambda=-1.29146622D-02 EMin= 2.30000000D-03
 Linear search not attempted -- first point.
 Iteration  1 RMS(Cart)=  0.03533011 RMS(Int)=  0.00056507
 Iteration  2 RMS(Cart)=  0.00081275 RMS(Int)=  0.00026161
 Iteration  3 RMS(Cart)=  0.00000030 RMS(Int)=  0.00026161
 Variable       Old X    -DE/DX   Delta X   Delta X   Delta X     New X
                                 (Linear)    (Quad)   (Total)
    R1        2.53605   0.01486   0.00000   0.02980   0.02986   2.56591
    R2        2.82529   0.00518   0.00000   0.01684   0.01693   2.84222
    R3        2.79311   0.00167   0.00000   0.00268   0.00286   2.79597
    R4        2.84854   0.00000   0.00000   0.00331   0.00328   2.85182
    R5        2.85867   0.00832   0.00000   0.03023   0.03005   2.88872
    R6        2.92213   0.00062   0.00000   0.00178   0.00171   2.92384
    R7        2.07316   0.00152   0.00000   0.00430   0.00430   2.07745
    R8        2.06875   0.00030   0.00000   0.00085   0.00085   2.06960
    R9        2.91916   0.00191   0.00000   0.00390   0.00382   2.92297
   R10        2.95392  -0.00788   0.00000  -0.02830  -0.02830   2.92562
   R11        2.07907  -0.00162   0.00000  -0.00463  -0.00463   2.07444
   R12        2.89481   0.00652   0.00000   0.01784   0.01784   2.91265
   R13        2.07086   0.00118   0.00000   0.00333   0.00333   2.07419
   R14        2.07394  -0.00061   0.00000  -0.00174  -0.00174   2.07220
   R15        2.90450   0.00460   0.00000   0.01258   0.01263   2.91713
   R16        2.07594   0.00011   0.00000   0.00030   0.00030   2.07624
   R17        2.07593  -0.00037   0.00000  -0.00105  -0.00105   2.07489
   R18        2.89202   0.00670   0.00000   0.02185   0.02185   2.91387
   R19        2.07717   0.00043   0.00000   0.00123   0.00123   2.07840
   R20        2.82750   0.01463   0.00000   0.03846   0.03855   2.86605
   R21        2.31154   0.01848   0.00000   0.01940   0.01940   2.33094
   R22        2.89242   0.00857   0.00000   0.02705   0.02695   2.91938
   R23        2.06734  -0.00027   0.00000  -0.00076  -0.00076   2.06658
   R24        2.06910  -0.00011   0.00000  -0.00030  -0.00030   2.06879
   R25        2.88539   0.00457   0.00000   0.01474   0.01474   2.90014
   R26        2.69314   0.01448   0.00000   0.03370   0.03370   2.72683
   R27        2.07007   0.00123   0.00000   0.00346   0.00346   2.07353
   R28        2.06799   0.00075   0.00000   0.00209   0.00209   2.07008
   R29        2.07033   0.00033   0.00000   0.00094   0.00094   2.07128
   R30        2.07055   0.00083   0.00000   0.00233   0.00233   2.07288
   R31        2.07162  -0.00001   0.00000  -0.00003  -0.00003   2.07159
   R32        2.06988   0.00073   0.00000   0.00207   0.00207   2.07195
   R33        1.83825  -0.00028   0.00000  -0.00051  -0.00051   1.83773
   R34        2.72689   0.00444   0.00000   0.01097   0.01097   2.73786
   R35        2.90386   0.00090   0.00000   0.00299   0.00299   2.90685
   R36        2.92162  -0.00675   0.00000  -0.02306  -0.02306   2.89856
   R37        1.85233  -0.00544   0.00000  -0.01034  -0.01034   1.84199
   R38        2.06769   0.00085   0.00000   0.00239   0.00239   2.07008
   R39        2.07132   0.00025   0.00000   0.00070   0.00070   2.07202
   R40        2.07122  -0.00050   0.00000  -0.00141  -0.00141   2.06981
   R41        2.70681   0.00527   0.00000   0.01256   0.01256   2.71937
   R42        2.06699   0.00269   0.00000   0.00753   0.00753   2.07453
   R43        2.06619   0.00205   0.00000   0.00573   0.00573   2.07192
   R44        1.84031  -0.00322   0.00000  -0.00597  -0.00597   1.83434
    A1        2.30829  -0.00745   0.00000  -0.02720  -0.02722   2.28107
    A2        1.84979   0.01285   0.00000   0.05169   0.05177   1.90156
    A3        2.12244  -0.00534   0.00000  -0.02309  -0.02332   2.09912
    A4        2.19702   0.00589   0.00000   0.02216   0.02225   2.21928
    A5        1.98453  -0.00563   0.00000  -0.01350  -0.01367   1.97086
    A6        2.10115  -0.00026   0.00000  -0.00882  -0.00875   2.09240
    A7        1.99012  -0.00063   0.00000  -0.00748  -0.00752   1.98260
    A8        1.90360  -0.00035   0.00000  -0.00283  -0.00290   1.90070
    A9        1.88611   0.00204   0.00000   0.01997   0.02004   1.90615
   A10        1.93416   0.00007   0.00000  -0.00072  -0.00071   1.93345
   A11        1.90238  -0.00078   0.00000  -0.00523  -0.00524   1.89714
   A12        1.84093  -0.00026   0.00000  -0.00282  -0.00284   1.83809
   A13        1.97254   0.00055   0.00000   0.00490   0.00486   1.97740
   A14        1.95245  -0.00104   0.00000  -0.00283  -0.00284   1.94961
   A15        1.85177   0.00111   0.00000   0.00894   0.00883   1.86060
   A16        1.96302   0.00013   0.00000  -0.00097  -0.00090   1.96212
   A17        1.87477   0.00056   0.00000   0.01054   0.01041   1.88518
   A18        1.83864  -0.00131   0.00000  -0.02123  -0.02119   1.81745
   A19        2.04923  -0.00119   0.00000  -0.01676  -0.01680   2.03243
   A20        1.91959  -0.00093   0.00000  -0.00325  -0.00321   1.91638
   A21        1.89232   0.00026   0.00000  -0.00141  -0.00134   1.89098
   A22        1.86011   0.00143   0.00000   0.00679   0.00671   1.86681
   A23        1.88966   0.00074   0.00000   0.01551   0.01548   1.90513
   A24        1.84200  -0.00020   0.00000   0.00111   0.00102   1.84301
   A25        2.04355   0.00261   0.00000   0.00642   0.00639   2.04994
   A26        1.90073   0.00069   0.00000   0.01224   0.01233   1.91305
   A27        1.87674  -0.00089   0.00000  -0.00340  -0.00342   1.87332
   A28        1.90490  -0.00170   0.00000  -0.01409  -0.01415   1.89075
   A29        1.89255  -0.00180   0.00000  -0.00876  -0.00873   1.88382
   A30        1.83390   0.00095   0.00000   0.00801   0.00793   1.84183
   A31        1.97205  -0.00044   0.00000  -0.00653  -0.00657   1.96548
   A32        1.94902   0.00097   0.00000   0.00897   0.00897   1.95798
   A33        1.86796  -0.00167   0.00000  -0.02642  -0.02642   1.84154
   A34        1.95942   0.00022   0.00000   0.01340   0.01328   1.97270
   A35        1.83949   0.00189   0.00000   0.01957   0.01955   1.85903
   A36        1.86677  -0.00107   0.00000  -0.01114  -0.01127   1.85550
   A37        1.96068  -0.01423   0.00000  -0.06070  -0.06045   1.90023
   A38        2.14962   0.01088   0.00000   0.04494   0.04477   2.19439
   A39        2.17210   0.00337   0.00000   0.01631   0.01614   2.18823
   A40        1.78666   0.01116   0.00000   0.05210   0.05188   1.83854
   A41        1.91584  -0.00141   0.00000   0.01395   0.01437   1.93021
   A42        1.88595  -0.00285   0.00000   0.00417   0.00394   1.88989
   A43        1.97154  -0.00355   0.00000  -0.01902  -0.02009   1.95145
   A44        1.96779  -0.00250   0.00000  -0.01166  -0.01234   1.95545
   A45        1.92887  -0.00015   0.00000  -0.03118  -0.03173   1.89714
   A46        1.83676  -0.00406   0.00000  -0.02786  -0.02790   1.80886
   A47        1.98659  -0.00145   0.00000  -0.01206  -0.01158   1.97501
   A48        1.90765   0.00267   0.00000   0.01424   0.01385   1.92150
   A49        1.94346   0.00465   0.00000   0.02590   0.02557   1.96902
   A50        1.88670  -0.00163   0.00000  -0.01334  -0.01326   1.87344
   A51        1.89969  -0.00027   0.00000   0.01186   0.01184   1.91153
   A52        1.93075  -0.00026   0.00000  -0.00151  -0.00151   1.92923
   A53        1.96021  -0.00074   0.00000  -0.00476  -0.00477   1.95545
   A54        1.93742  -0.00038   0.00000  -0.00176  -0.00176   1.93566
   A55        1.88387   0.00042   0.00000   0.00154   0.00153   1.88541
   A56        1.87451   0.00047   0.00000   0.00362   0.00362   1.87813
   A57        1.87369   0.00060   0.00000   0.00343   0.00343   1.87712
   A58        1.94478  -0.00092   0.00000  -0.00297  -0.00297   1.94182
   A59        1.92871  -0.00293   0.00000  -0.01586  -0.01589   1.91282
   A60        1.95193   0.00038   0.00000  -0.00130  -0.00135   1.95058
   A61        1.85189   0.00297   0.00000   0.02405   0.02407   1.87597
   A62        1.89102   0.00000   0.00000  -0.00201  -0.00202   1.88900
   A63        1.89188   0.00072   0.00000  -0.00037  -0.00045   1.89143
   A64        1.90389  -0.00058   0.00000  -0.00336  -0.00336   1.90053
   A65        1.87545  -0.00378   0.00000  -0.03541  -0.03534   1.84010
   A66        1.94730   0.00013   0.00000  -0.00398  -0.00372   1.94357
   A67        1.98671  -0.00044   0.00000  -0.01924  -0.01931   1.96739
   A68        1.85114   0.00399   0.00000   0.04689   0.04673   1.89787
   A69        1.86561   0.00114   0.00000   0.01207   0.01112   1.87673
   A70        1.92972  -0.00075   0.00000   0.00415   0.00365   1.93337
   A71        1.82876   0.00294   0.00000   0.01698   0.01698   1.84574
   A72        1.95481   0.00229   0.00000   0.01031   0.01032   1.96514
   A73        1.93111  -0.00200   0.00000  -0.00892  -0.00891   1.92220
   A74        1.94328  -0.00377   0.00000  -0.02154  -0.02154   1.92173
   A75        1.89441  -0.00024   0.00000  -0.00201  -0.00198   1.89243
   A76        1.88633   0.00014   0.00000  -0.00400  -0.00399   1.88234
   A77        1.84998   0.00375   0.00000   0.02746   0.02743   1.87741
   A78        1.90250  -0.01187   0.00000  -0.04621  -0.04597   1.85653
   A79        1.94175  -0.00200   0.00000  -0.02449  -0.02416   1.91759
   A80        1.95652  -0.00022   0.00000  -0.01855  -0.01850   1.93802
   A81        1.85988   0.00895   0.00000   0.06521   0.06456   1.92444
   A82        1.89130   0.00673   0.00000   0.04071   0.03983   1.93114
   A83        1.90868  -0.00093   0.00000  -0.01070  -0.01248   1.89620
   A84        1.86527   0.00130   0.00000   0.00751   0.00751   1.87278
    D1        0.06436  -0.00034   0.00000  -0.00883  -0.00879   0.05557
    D2       -3.11092  -0.00037   0.00000  -0.01424  -0.01433  -3.12524
    D3        3.12596   0.00051   0.00000   0.01203   0.01237   3.13833
    D4       -0.04932   0.00048   0.00000   0.00662   0.00683  -0.04249
    D5        0.35488   0.00035   0.00000   0.01729   0.01702   0.37189
    D6       -1.87386  -0.00040   0.00000  -0.00317  -0.00334  -1.87721
    D7        2.37185   0.00137   0.00000   0.02121   0.02109   2.39294
    D8       -2.69639  -0.00124   0.00000  -0.00891  -0.00886  -2.70526
    D9        1.35805  -0.00199   0.00000  -0.02936  -0.02922   1.32883
   D10       -0.67943  -0.00022   0.00000  -0.00498  -0.00479  -0.68421
   D11       -0.02260   0.00027   0.00000   0.00410   0.00380  -0.01880
   D12       -3.12328  -0.00018   0.00000  -0.01028  -0.01056  -3.13385
   D13        3.04949   0.00076   0.00000   0.02148   0.02165   3.07115
   D14       -0.05119   0.00032   0.00000   0.00710   0.00729  -0.04390
   D15        0.68124  -0.00055   0.00000  -0.00401  -0.00400   0.67724
   D16       -1.49097   0.00009   0.00000   0.00457   0.00453  -1.48643
   D17        2.79925  -0.00049   0.00000  -0.00116  -0.00121   2.79804
   D18       -2.42460  -0.00044   0.00000   0.00176   0.00191  -2.42268
   D19        1.68638   0.00020   0.00000   0.01033   0.01045   1.69683
   D20       -0.30659  -0.00038   0.00000   0.00460   0.00470  -0.30189
   D21        0.09972  -0.00123   0.00000  -0.01588  -0.01575   0.08396
   D22        2.23241   0.00088   0.00000  -0.01014  -0.00980   2.22261
   D23       -1.92287   0.00151   0.00000   0.00739   0.00771  -1.91516
   D24       -3.07352  -0.00112   0.00000  -0.02029  -0.02017  -3.09369
   D25       -0.94082   0.00099   0.00000  -0.01455  -0.01422  -0.95504
   D26        1.18708   0.00163   0.00000   0.00298   0.00330   1.19038
   D27       -1.36609   0.00015   0.00000  -0.00544  -0.00538  -1.37147
   D28        2.68008   0.00038   0.00000  -0.00583  -0.00580   2.67428
   D29        0.68393   0.00182   0.00000   0.01568   0.01574   0.69968
   D30        0.78967  -0.00074   0.00000  -0.01539  -0.01535   0.77432
   D31       -1.44734  -0.00050   0.00000  -0.01578  -0.01577  -1.46312
   D32        2.83970   0.00094   0.00000   0.00573   0.00577   2.84547
   D33        2.80813  -0.00148   0.00000  -0.02227  -0.02223   2.78590
   D34        0.57112  -0.00124   0.00000  -0.02266  -0.02265   0.54847
   D35       -1.42503   0.00020   0.00000  -0.00115  -0.00111  -1.42614
   D36        0.61379   0.00162   0.00000   0.01034   0.01040   0.62419
   D37       -1.51629   0.00136   0.00000   0.01651   0.01649  -1.49980
   D38        2.76092   0.00196   0.00000   0.01771   0.01774   2.77865
   D39        2.84529   0.00078   0.00000   0.00979   0.00985   2.85513
   D40        0.71521   0.00052   0.00000   0.01595   0.01594   0.73115
   D41       -1.29077   0.00112   0.00000   0.01716   0.01719  -1.27359
   D42       -1.42269  -0.00040   0.00000  -0.01005  -0.01003  -1.43271
   D43        2.73042  -0.00066   0.00000  -0.00389  -0.00393   2.72649
   D44        0.72444  -0.00006   0.00000  -0.00268  -0.00269   0.72175
   D45       -1.01995   0.00105   0.00000   0.00261   0.00243  -1.01752
   D46       -3.04212  -0.00158   0.00000  -0.03073  -0.03073  -3.07285
   D47        1.04224  -0.00032   0.00000  -0.01749  -0.01734   1.02490
   D48        3.02118   0.00106   0.00000  -0.00089  -0.00106   3.02012
   D49        0.99901  -0.00158   0.00000  -0.03424  -0.03423   0.96478
   D50       -1.19982  -0.00032   0.00000  -0.02099  -0.02083  -1.22065
   D51        0.98428   0.00111   0.00000  -0.00027  -0.00042   0.98385
   D52       -1.03790  -0.00152   0.00000  -0.03361  -0.03359  -1.07149
   D53        3.04646  -0.00026   0.00000  -0.02037  -0.02019   3.02627
   D54        0.83146   0.00159   0.00000   0.01434   0.01429   0.84575
   D55       -1.33911   0.00132   0.00000   0.01813   0.01805  -1.32106
   D56        2.96562   0.00032   0.00000   0.00450   0.00443   2.97005
   D57        2.99190   0.00069   0.00000   0.00378   0.00375   2.99565
   D58        0.82133   0.00041   0.00000   0.00758   0.00751   0.82884
   D59       -1.15712  -0.00059   0.00000  -0.00605  -0.00611  -1.16324
   D60       -1.31702   0.00150   0.00000   0.01556   0.01564  -1.30138
   D61        2.79559   0.00122   0.00000   0.01936   0.01940   2.81499
   D62        0.81714   0.00022   0.00000   0.00573   0.00577   0.82291
   D63       -1.23820  -0.00163   0.00000  -0.02842  -0.02852  -1.26672
   D64        0.98508  -0.00048   0.00000  -0.01024  -0.01036   0.97472
   D65        3.01108  -0.00054   0.00000  -0.00518  -0.00513   3.00595
   D66        0.93026  -0.00013   0.00000  -0.01888  -0.01900   0.91126
   D67       -3.12964   0.00101   0.00000  -0.00071  -0.00084  -3.13049
   D68       -1.10364   0.00095   0.00000   0.00435   0.00439  -1.09925
   D69        2.91902  -0.00084   0.00000  -0.02137  -0.02142   2.89760
   D70       -1.14088   0.00030   0.00000  -0.00320  -0.00326  -1.14414
   D71        0.88512   0.00025   0.00000   0.00186   0.00197   0.88709
   D72       -3.14039   0.00093   0.00000   0.02495   0.02502  -3.11538
   D73        1.03664   0.00109   0.00000   0.02728   0.02734   1.06398
   D74       -1.06117   0.00110   0.00000   0.02736   0.02743  -1.03375
   D75        0.90729   0.00055   0.00000   0.01531   0.01520   0.92249
   D76       -1.19886   0.00070   0.00000   0.01764   0.01753  -1.18134
   D77        2.98651   0.00071   0.00000   0.01772   0.01761   3.00412
   D78       -1.10220  -0.00120   0.00000  -0.00869  -0.00864  -1.11083
   D79        3.07484  -0.00104   0.00000  -0.00636  -0.00631   3.06852
   D80        0.97702  -0.00104   0.00000  -0.00627  -0.00623   0.97080
   D81        0.07984  -0.00044   0.00000  -0.01065  -0.01057   0.06927
   D82        2.17792   0.00086   0.00000   0.00209   0.00271   2.18063
   D83       -2.00057  -0.00189   0.00000  -0.02503  -0.02505  -2.02561
   D84       -3.10328   0.00022   0.00000   0.00471   0.00453  -3.09875
   D85       -1.00519   0.00152   0.00000   0.01744   0.01780  -0.98739
   D86        1.09950  -0.00123   0.00000  -0.00968  -0.00995   1.08955
   D87       -0.10043   0.00020   0.00000   0.01227   0.01251  -0.08792
   D88       -2.26077   0.00188   0.00000   0.02996   0.03024  -2.23053
   D89        1.93651   0.00047   0.00000   0.00839   0.00880   1.94531
   D90       -2.15935  -0.00311   0.00000  -0.02632  -0.02599  -2.18533
   D91        1.96350  -0.00142   0.00000  -0.00863  -0.00825   1.95524
   D92       -0.12241  -0.00284   0.00000  -0.03019  -0.02969  -0.15210
   D93        1.92155   0.00211   0.00000   0.04175   0.04157   1.96312
   D94       -0.23879   0.00380   0.00000   0.05945   0.05930  -0.17949
   D95       -2.32470   0.00239   0.00000   0.03788   0.03787  -2.28684
   D96        1.14842   0.00092   0.00000  -0.00792  -0.00791   1.14051
   D97       -3.08038   0.00216   0.00000   0.01000   0.00997  -3.07041
   D98       -0.97105   0.00131   0.00000  -0.00230  -0.00228  -0.97334
   D99       -3.06205  -0.00198   0.00000  -0.03362  -0.03383  -3.09588
   D100      -1.00767  -0.00074   0.00000  -0.01570  -0.01594  -1.02361
   D101       1.10166  -0.00159   0.00000  -0.02800  -0.02820   1.07346
   D102      -0.98388  -0.00133   0.00000  -0.02677  -0.02655  -1.01042
   D103       1.07051  -0.00009   0.00000  -0.00886  -0.00866   1.06185
   D104      -3.10335  -0.00094   0.00000  -0.02115  -0.02091  -3.12427
   D105      -0.82394  -0.00252   0.00000  -0.05569  -0.05597  -0.87991
   D106      -2.81440   0.00175   0.00000  -0.02313  -0.02317  -2.83757
   D107       1.35546  -0.00274   0.00000  -0.05347  -0.05315   1.30232
   D108       2.94451  -0.00121   0.00000  -0.03055  -0.03033   2.91419
   D109      -1.25394  -0.00088   0.00000  -0.02862  -0.02917  -1.28311
   D110       0.80553   0.00079   0.00000   0.00535   0.00567   0.81120
   D111      -1.21327  -0.00040   0.00000   0.01142   0.01147  -1.20180
   D112       0.90292  -0.00053   0.00000   0.00967   0.00970   0.91262
   D113       2.95551   0.00048   0.00000   0.02460   0.02464   2.98016
   D114       3.03293   0.00171   0.00000   0.02826   0.02835   3.06127
   D115      -1.13407   0.00157   0.00000   0.02651   0.02658  -1.10749
   D116       0.91852   0.00259   0.00000   0.04144   0.04153   0.96005
   D117       1.01656  -0.00147   0.00000  -0.01397  -0.01408   1.00248
   D118       3.13275  -0.00160   0.00000  -0.01572  -0.01585   3.11690
   D119      -1.09784  -0.00059   0.00000  -0.00080  -0.00091  -1.09875
   D120      -3.00018   0.00039   0.00000  -0.00235  -0.00222  -3.00240
   D121      -0.95422   0.00286   0.00000   0.03463   0.03467  -0.91955
   D122       1.18919   0.00002   0.00000  -0.01070  -0.01061   1.17858
   D123      -0.93235  -0.00380   0.00000  -0.04945  -0.04947  -0.98182
   D124       1.11361  -0.00132   0.00000  -0.01248  -0.01258   1.10103
   D125      -3.02617  -0.00416   0.00000  -0.05781  -0.05786  -3.08402
   D126       1.07494   0.00117   0.00000   0.01487   0.01487   1.08982
   D127       3.12091   0.00365   0.00000   0.05184   0.05176  -3.11052
   D128      -1.01887   0.00081   0.00000   0.00651   0.00648  -1.01239
   D129      -3.12378  -0.00068   0.00000  -0.01888  -0.01905   3.14035
   D130       1.06218   0.00305   0.00000  -0.00184  -0.00021   1.06198
   D131      -0.99013  -0.00403   0.00000  -0.04460  -0.04606  -1.03619
         Item               Value     Threshold  Converged?
 Maximum Force            0.018482     0.000450     NO 
 RMS     Force            0.003427     0.000300     NO 
 Maximum Displacement     0.166850     0.001800     NO 
 RMS     Displacement     0.035187     0.001200     NO 
 Predicted change in Energy=-7.139347D-03
 GradGradGradGradGradGradGradGradGradGradGradGradGradGradGradGradGradGrad

                          Input orientation:                          
 ---------------------------------------------------------------------
 Center     Atomic      Atomic             Coordinates (Angstroms)
 Number     Number       Type             X           Y           Z
 ---------------------------------------------------------------------
      1          6           0       -1.799039    0.625458   -0.177494
      2          6           0       -1.053052   -0.503184   -0.293069
      3          6           0        0.425963   -0.592859   -0.579266
      4          6           0        1.261966    0.496127    0.134261
      5          6           0        1.196855    1.873905   -0.565732
      6          6           0       -0.151478    2.254487   -1.208215
      7          6           0       -1.423914    2.071272   -0.353647
      8          6           0       -3.202046    0.247624    0.101633
      9          6           0       -3.306117   -1.265155    0.131529
     10          6           0       -1.859627   -1.777913   -0.045561
     11          8           0       -4.142148    1.031277    0.255158
     12          6           0       -1.361459    2.824481    0.990377
     13          6           0       -1.726895   -2.805527   -1.177663
     14          8           0       -1.461536   -2.381866    1.203019
     15          6           0        2.716650    0.029002    0.384324
     16          8           0        2.603184   -1.173938    1.183771
     17          6           0        3.512911    1.077642    1.179623
     18          6           0        3.449956   -0.344077   -0.910194
     19          8           0        4.701940   -0.931456   -0.512289
     20          1           0        0.581270   -0.553577   -1.666872
     21          1           0        0.793927   -1.576889   -0.269884
     22          1           0        0.839106    0.606661    1.141247
     23          1           0        1.954728    1.924580   -1.358080
     24          1           0        1.478971    2.644331    0.161801
     25          1           0       -0.282611    1.698690   -2.146849
     26          1           0       -0.088621    3.311458   -1.498774
     27          1           0       -2.250150    2.522336   -0.922442
     28          1           0       -3.743905   -1.602007    1.075351
     29          1           0       -3.957338   -1.580899   -0.689880
     30          1           0       -1.112199    3.880726    0.828483
     31          1           0       -0.611266    2.398805    1.665653
     32          1           0       -2.328507    2.787104    1.504960
     33          1           0       -0.700814   -3.186381   -1.250792
     34          1           0       -2.382189   -3.660990   -0.976400
     35          1           0       -2.004360   -2.378621   -2.148706
     36          1           0       -0.492438   -2.461282    1.219533
     37          1           0        3.486007   -1.586823    1.167381
     38          1           0        3.706119    1.987337    0.600729
     39          1           0        2.967739    1.355111    2.089587
     40          1           0        4.479291    0.663414    1.486543
     41          1           0        2.854441   -1.068554   -1.480847
     42          1           0        3.619341    0.540420   -1.535573
     43          1           0        5.177547   -1.174152   -1.322932
 ---------------------------------------------------------------------
                    Distance matrix (angstroms):
                    1          2          3          4          5
     1  C    0.000000
     2  C    1.357823   0.000000
     3  C    2.568336   1.509118   0.000000
     4  C    3.079556   2.557449   1.547228   0.000000
     5  C    3.268750   3.284354   2.584451   1.546772   0.000000
     6  C    2.535858   3.042215   2.972607   2.625241   1.541306
     7  C    1.504037   2.601736   3.251238   3.151680   2.636733
     8  C    1.479561   2.310341   3.785827   4.471043   4.737140
     9  C    2.437457   2.416026   3.858190   4.895866   5.533229
    10  C    2.407752   1.528646   2.629280   3.866257   4.790453
    11  O    2.417031   3.492512   4.919525   5.431893   5.467068
    12  C    2.528063   3.579903   4.163757   3.610613   3.141661
    13  C    3.574520   2.556825   3.144642   4.642774   5.551563
    14  O    3.326217   2.436100   3.152734   4.103968   5.320443
    15  C    4.589427   3.866877   2.561730   1.548174   2.572169
    16  O    4.946760   3.999879   2.861161   2.385258   3.785218
    17  C    5.501185   5.051321   3.926004   2.549057   3.007393
    18  C    5.387837   4.547883   3.052203   2.565956   3.180341
    19  O    6.693190   5.775068   4.289885   3.780138   4.489826
    20  H    3.045363   2.135623   1.099341   2.193013   2.735713
    21  H    3.403283   2.136519   1.095184   2.163282   3.486812
    22  H    2.949448   2.620931   2.137686   1.097748   2.155846
    23  H    4.143944   4.009368   3.046503   2.178871   1.097614
    24  H    3.864753   4.065083   3.483879   2.159313   1.096563
    25  H    2.707349   2.979652   2.865413   3.005884   2.172430
    26  H    3.447594   4.115258   4.044007   3.523773   2.142329
    27  H    2.087246   3.314049   4.121140   4.190120   3.525556
    28  H    3.211499   3.212581   4.598254   5.508772   6.259890
    29  H    3.128707   3.123109   4.494640   5.677534   6.206190
    30  H    3.475703   4.525488   4.935653   4.192150   3.361978
    31  H    2.820063   3.528924   3.881438   3.078042   2.919572
    32  H    2.789929   3.960516   4.832728   4.474248   4.189257
    33  H    4.109523   2.870688   2.906360   4.396787   5.447655
    34  H    4.399084   3.493606   4.178140   5.638710   6.604034
    35  H    3.598933   2.804575   3.399788   4.913756   5.553158
    36  H    3.631370   2.537006   2.751388   3.605831   4.983445
    37  H    5.885115   4.889811   3.660957   3.217511   4.496726
    38  H    5.724256   5.445298   4.336960   2.900893   2.769459
    39  H    5.328623   5.029620   4.168692   2.733280   3.233559
    40  H    6.495220   5.927461   4.719667   3.493971   4.056046
    41  H    5.120866   4.122980   2.633750   2.755499   3.499013
    42  H    5.586631   4.946128   3.520868   2.889207   2.930395
    43  H    7.295435   6.350684   4.844429   4.499446   5.070495
                    6          7          8          9         10
     6  C    0.000000
     7  C    1.543680   0.000000
     8  C    3.879326   2.587417   0.000000
     9  C    4.912691   3.861325   1.516649   0.000000
    10  C    4.530981   3.885999   2.434451   1.544867   0.000000
    11  O    4.423025   2.973387   1.233481   2.447005   3.632063
    12  C    2.573471   1.541955   3.289046   4.609169   4.743772
    13  C    5.299680   4.955196   3.624141   2.565282   1.534686
    14  O    5.387584   4.717527   3.340156   2.407824   1.442979
    15  C    3.964229   4.675440   5.929475   6.165425   4.938831
    16  O    5.006381   5.395606   6.073925   6.002947   4.668269
    17  C    4.529290   5.264072   6.851397   7.286037   6.206403
    18  C    4.451031   5.467931   6.754483   6.897688   5.567329
    19  O    5.847239   6.824048   8.014994   8.040823   6.632382
    20  H    2.938113   3.554597   4.252413   4.341931   3.175788
    21  H    4.056315   4.270236   4.408478   4.131425   2.670596
    22  H    3.035878   3.082378   4.188152   4.658981   3.791816
    23  H    2.137148   3.527836   5.615627   6.330074   5.475443
    24  H    2.165013   3.003468   5.259253   6.179164   5.544861
    25  H    1.098700   2.158000   3.960349   4.808011   4.357655
    26  H    1.097982   2.152297   4.652075   5.827139   5.581218
    27  H    2.134909   1.099842   2.670047   4.070750   4.406083
    28  H    5.743932   4.573551   2.159368   1.093585   2.199520
    29  H    5.428023   4.457538   2.130834   1.094758   2.203260
    30  H    2.777729   2.183740   4.253846   5.637297   5.774323
    31  H    2.913992   2.201192   3.712934   4.800037   4.683122
    32  H    3.519155   2.187492   3.030075   4.388945   4.843898
    33  H    5.468695   5.382440   4.458430   3.519875   2.186141
    34  H    6.326347   5.845078   4.136614   2.796636   2.164603
    35  H    5.077734   4.833291   3.660005   2.851990   2.192035
    36  H    5.314949   4.887390   3.991221   3.245191   1.984102
    37  H    5.799173   6.308923   7.016486   6.878184   5.484848
    38  H    4.269039   5.218727   7.141319   7.744049   6.750728
    39  H    4.627514   5.076307   6.576074   7.075384   6.138254
    40  H    5.589029   6.341624   7.816252   8.134373   6.963427
    41  H    4.489150   5.425256   6.396687   6.371097   4.978521
    42  H    4.155028   5.401377   7.021217   7.348557   6.133017
    43  H    6.337762   7.419675   8.617913   8.607921   7.177606
                   11         12         13         14         15
    11  O    0.000000
    12  C    3.389449   0.000000
    13  C    4.754733   6.044082   0.000000
    14  O    4.442259   5.211648   2.432602   0.000000
    15  C    6.932846   4.981262   5.497221   4.892829   0.000000
    16  O    7.157151   5.634106   5.195001   4.240449   1.448811
    17  C    7.710818   5.181384   6.934793   6.059196   1.538239
    18  C    7.803185   6.066436   5.738472   5.721976   1.533852
    19  O    9.091710   7.289024   6.729397   6.560062   2.380709
    20  H    5.340098   4.716614   3.261630   3.968876   3.017722
    21  H    5.607410   5.060238   2.947568   2.811503   2.589157
    22  H    5.077239   3.127935   4.858470   3.772010   2.105182
    23  H    6.369649   4.161991   5.996733   6.064286   2.685091
    24  H    5.848730   2.964293   6.463180   5.915520   2.901950
    25  H    4.594682   3.503357   4.828379   5.409474   4.265004
    26  H    4.970572   2.837804   6.340706   6.449691   4.710639
    27  H    2.681353   2.130714   5.359576   5.402841   5.709068
    28  H    2.786664   5.027630   3.254668   2.415303   6.698991
    29  H    2.784011   5.382307   2.590854   3.233209   6.948943
    30  H    4.198649   1.097267   7.007742   6.283500   5.449141
    31  H    4.040638   1.095439   6.034413   4.877683   4.281681
    32  H    2.816776   1.096073   6.231847   5.249863   5.858034
    33  H    5.647947   6.449012   1.096923   2.692049   4.969039
    34  H    5.160577   6.853571   1.096236   2.689540   6.439391
    35  H    4.687868   6.110600   1.096431   3.395398   5.873740
    36  H    5.142798   5.361623   2.718260   0.972487   4.146966
    37  H    8.116363   6.556589   5.844555   5.011142   1.953453
    38  H    7.913834   5.151017   7.460017   6.793919   2.204758
    39  H    7.349864   4.702049   7.072865   5.862549   2.174749
    40  H    8.716700   6.247460   7.592647   6.681882   2.173539
    41  H    7.508346   6.247918   4.908934   5.249341   2.168520
    42  H    7.980499   6.033715   6.317095   6.469540   2.182293
    43  H    9.706236   8.006189   7.096042   7.205305   3.227742
                   16         17         18         19         20
    16  O    0.000000
    17  C    2.428422   0.000000
    18  C    2.406321   2.528356   0.000000
    19  O    2.709279   2.883199   1.439029   0.000000
    20  H    3.549528   4.399764   2.974191   4.296018   0.000000
    21  H    2.355609   4.066998   2.997384   3.968363   1.744696
    22  H    2.506853   2.715239   3.453817   4.474536   3.049289
    23  H    4.059842   3.095993   2.753746   4.052096   2.850088
    24  H    4.109435   2.761773   3.736916   4.860884   3.791640
    25  H    5.260498   5.084988   4.431058   5.868152   2.459548
    26  H    5.878830   5.013460   5.121611   6.474948   3.926259
    27  H    6.453947   6.302276   6.380258   7.773575   4.246452
    28  H    6.362432   7.736457   7.568119   8.619892   5.227441
    29  H    6.834957   8.146625   7.513074   8.685414   4.754879
    30  H    6.283306   5.419615   6.456410   7.665441   5.362619
    31  H    4.830051   4.357813   5.536417   6.638090   4.609168
    32  H    6.333609   6.095102   7.001993   8.205131   5.448621
    33  H    4.570933   6.468715   5.042181   5.900832   2.957789
    34  H    5.975425   7.864811   6.709709   7.605960   4.349121
    35  H    5.812584   7.311895   5.951710   7.053128   3.201317
    36  H    3.352821   5.344941   4.955882   5.685168   3.622640
    37  H    0.974740   2.664629   2.421164   2.174694   4.187850
    38  H    3.398538   1.095442   2.789982   3.278692   4.622006
    39  H    2.710995   1.096465   3.481158   3.873707   4.842449
    40  H    2.643352   1.095297   2.796233   2.566810   5.159425
    41  H    2.678512   3.481069   1.097793   2.090491   2.338185
    42  H    3.371413   2.769877   1.096415   2.094170   3.231709
    43  H    3.593175   3.755578   1.960599   0.970693   4.650717
                   21         22         23         24         25
    21  H    0.000000
    22  H    2.600235   0.000000
    23  H    3.846026   3.037789   0.000000
    24  H    4.298178   2.349648   1.747692   0.000000
    25  H    3.925729   3.641752   2.383038   3.054059   0.000000
    26  H    5.117128   3.891827   2.473561   2.379057   1.748901
    27  H    5.147415   4.179968   4.269438   3.885461   2.459426
    28  H    4.733098   5.087883   7.129715   6.792967   5.766951
    29  H    4.769795   5.580710   6.905607   6.937679   5.136349
    30  H    5.884326   3.824254   4.244244   2.947422   3.781812
    31  H    4.639721   2.364395   3.994018   2.586686   3.890161
    32  H    5.651911   3.862693   5.223701   4.039969   4.325049
    33  H    2.405597   4.741347   5.760672   6.383109   4.984147
    34  H    3.863981   5.751001   7.081887   7.480717   5.874039
    35  H    3.464558   5.274562   5.900594   6.534683   4.425933
    36  H    2.157603   3.345356   5.645219   5.574274   5.355550
    37  H    3.051741   3.437752   4.588325   4.789787   5.998433
    38  H    4.684285   3.227722   2.628353   2.363152   4.852058
    39  H    4.346169   2.447571   3.638255   2.755881   5.350721
    40  H    4.656812   3.656965   4.006974   3.831566   6.078573
    41  H    2.443471   3.707195   3.127844   4.286692   4.235834
    42  H    3.750723   3.859981   2.172174   3.448000   4.115881
    43  H    4.526282   5.297692   4.471011   5.519485   6.224580
                   26         27         28         29         30
    26  H    0.000000
    27  H    2.372147   0.000000
    28  H    6.642993   4.820029   0.000000
    29  H    6.289391   4.450293   1.778212   0.000000
    30  H    2.605360   2.491163   6.086640   6.342680   0.000000
    31  H    3.334620   3.065850   5.115503   5.708132   1.774227
    32  H    3.783444   2.443055   4.631653   5.152656   1.770038
    33  H    6.531323   5.924331   4.145068   3.673846   7.378118
    34  H    7.358556   6.184970   3.209885   2.624875   7.857987
    35  H    6.038995   5.058014   3.744822   2.564889   6.988493
    36  H    6.393496   5.702109   3.366182   4.052957   6.384206
    37  H    6.624161   7.359079   7.230514   7.671561   7.152094
    38  H    4.534453   6.171176   8.283207   8.551407   5.181987
    39  H    5.103427   6.136864   7.404012   8.018871   4.961352
    40  H    6.065483   7.385403   8.539448   8.997248   6.484513
    41  H    5.276973   6.266032   7.096259   6.876661   6.750008
    42  H    4.629146   6.225339   8.100883   7.913360   6.255708
    43  H    6.919838   8.306329   9.248088   9.165824   8.351125
                   31         32         33         34         35
    31  H    0.000000
    32  H    1.767913   0.000000
    33  H    6.301425   6.776878   0.000000
    34  H    6.843808   6.909265   1.768492   0.000000
    35  H    6.270075   6.335539   1.777065   1.778068   0.000000
    36  H    4.881965   5.567600   2.582962   3.135694   3.692936
    37  H    5.737696   7.283802   5.092702   6.582832   6.462779
    38  H    4.465779   6.154184   7.043901   8.453308   7.696138
    39  H    3.752106   5.517483   6.726185   7.948790   7.525002
    40  H    5.381212   7.131376   7.010521   8.476229   8.031609
    41  H    5.825304   7.116466   4.144629   5.864936   5.076441
    42  H    5.621341   7.047647   5.712607   7.347304   6.365748
    43  H    7.430210   8.945914   6.213646   7.965805   7.328877
                   36         37         38         39         40
    36  H    0.000000
    37  H    4.073748   0.000000
    38  H    6.148252   3.625488   0.000000
    39  H    5.224431   3.126346   1.778093   0.000000
    40  H    5.878189   2.480331   1.770659   1.768303   0.000000
    41  H    4.520325   2.771388   3.794309   4.316826   3.800691
    42  H    5.788570   3.442223   2.581643   3.772279   3.144491
    43  H    6.345830   3.038629   3.982535   4.788080   3.428900
                   41         42         43
    41  H    0.000000
    42  H    1.782376   0.000000
    43  H    2.330861   2.326581   0.000000
 Stoichiometry    C15H24O4
 Framework group  C1[X(C15H24O4)]
 Deg. of freedom   123
 Full point group                 C1      NOp   1
 Largest Abelian subgroup         C1      NOp   1
 Largest concise Abelian subgroup C1      NOp   1
                         Standard orientation:                         
 ---------------------------------------------------------------------
 Center     Atomic      Atomic             Coordinates (Angstroms)
 Number     Number       Type             X           Y           Z
 ---------------------------------------------------------------------
      1          6           0       -1.830207    0.623283   -0.180455
      2          6           0       -1.099228   -0.517821   -0.265526
      3          6           0        0.377955   -0.634823   -0.551317
      4          6           0        1.229425    0.462642    0.130212
      5          6           0        1.180993    1.821049   -0.607953
      6          6           0       -0.163453    2.201146   -1.258811
      7          6           0       -1.436577    2.058571   -0.397548
      8          6           0       -3.237503    0.271805    0.111234
      9          6           0       -3.361249   -1.238054    0.183595
     10          6           0       -1.921906   -1.774461    0.018754
     11          8           0       -4.167012    1.071688    0.244183
     12          6           0       -1.361795    2.848174    0.924784
     13          6           0       -1.804704   -2.834970   -1.084354
     14          8           0       -1.529404   -2.348437    1.283144
     15          6           0        2.678353   -0.016321    0.391067
     16          8           0        2.550689   -1.194853    1.224024
     17          6           0        3.489710    1.043624    1.155525
     18          6           0        3.404315   -0.435012   -0.893603
     19          8           0        4.649267   -1.027384   -0.481298
     20          1           0        0.531735   -0.627996   -1.639828
     21          1           0        0.733623   -1.614554   -0.215079
     22          1           0        0.809920    0.606810    1.134344
     23          1           0        1.937986    1.839625   -1.402543
     24          1           0        1.474493    2.607751    0.097319
     25          1           0       -0.303576    1.621093   -2.181332
     26          1           0       -0.087351    3.248669   -1.578920
     27          1           0       -2.257916    2.504340   -0.977501
     28          1           0       -3.801637   -1.542629    1.137126
     29          1           0       -4.018065   -1.568081   -0.627682
     30          1           0       -1.099076    3.896126    0.733030
     31          1           0       -0.615964    2.431753    1.610580
     32          1           0       -2.328288    2.837864    1.441658
     33          1           0       -0.783818   -3.231124   -1.148336
     34          1           0       -2.470728   -3.675817   -0.858256
     35          1           0       -2.078383   -2.431778   -2.066544
     36          1           0       -0.561396   -2.440044    1.300422
     37          1           0        3.428017   -1.619561    1.217869
     38          1           0        3.693693    1.934172    0.551119
     39          1           0        2.949902    1.353537    2.058186
     40          1           0        4.451173    0.625517    1.472466
     41          1           0        2.798335   -1.167297   -1.442873
     42          1           0        3.584062    0.429364   -1.543735
     43          1           0        5.120156   -1.298853   -1.285544
 ---------------------------------------------------------------------
 Rotational constants (GHZ):      0.5787697      0.2572887      0.2041805
 Standard basis: 6-31G(d) (6D, 7F)
 There are   333 symmetry adapted cartesian basis functions of A   symmetry.
 There are   333 symmetry adapted basis functions of A   symmetry.
   333 basis functions,   628 primitive gaussians,   333 cartesian basis functions
    73 alpha electrons       73 beta electrons
       nuclear repulsion energy      1600.0256696600 Hartrees.
 NAtoms=   43 NActive=   43 NUniq=   43 SFac= 1.00D+00 NAtFMM=   60 NAOKFM=F Big=F
 Integral buffers will be    131072 words long.
 Raffenetti 2 integral format.
 Two-electron integral symmetry is turned on.
 ------------------------------------------------------------------------------
 Polarizable Continuum Model (PCM)
 =================================
 Model                : PCM (using non-symmetric T matrix).
 Atomic radii         : SMD-Coulomb.
 Polarization charges : Total charges.
 Charge compensation  : None.
 Solution method      : On-the-fly selection.
 Cavity type          : VdW (van der Waals Surface) (Alpha=1.000).
 Cavity algorithm     : GePol (No added spheres)
                        Default sphere list used, NSphG=   43.
                        Lebedev-Laikov grids with approx.  5.0 points / Ang**2.
                        Smoothing algorithm: Karplus/York (Gamma=1.0000).
                        Polarization charges: spherical gaussians, with
                                              point-specific exponents (IZeta= 3).
                        Self-potential: point-specific (ISelfS= 7).
                        Self-field    : sphere-specific E.n sum rule (ISelfD= 2).
 1st derivatives      : Analytical E(r).r(x)/FMM algorithm (CHGder, D1EAlg=3).
                        Cavity 1st derivative terms included.
 Solvent              : Methanol, Eps=  32.613000 Eps(inf)=   1.765709
 ------------------------------------------------------------------------------
 ------------------------------------------------------------------------------
 Atomic radii for non-electrostatic terms: SMD-CDS.
 ------------------------------------------------------------------------------
 Nuclear repulsion after PCM non-electrostatic terms =     1600.0269550192 Hartrees.
 One-electron integrals computed using PRISM.
 NBasis=   333 RedAO= T EigKep=  9.31D-04  NBF=   333
 NBsUse=   333 1.00D-06 EigRej= -1.00D+00 NBFU=   333
 Initial guess from the checkpoint file:  "DY-202A-11R_4.chk"
 B after Tr=     0.000000    0.000000    0.000000
         Rot=    0.999998    0.001327    0.000467   -0.001156 Ang=   0.21 deg.
 ExpMin= 1.61D-01 ExpMax= 5.48D+03 ExpMxC= 8.25D+02 IAcc=1 IRadAn=         1 AccDes= 0.00D+00
 Harris functional with IExCor=  402 and IRadAn=       1 diagonalized for initial guess.
 HarFok:  IExCor=  402 AccDes= 0.00D+00 IRadAn=         1 IDoV= 1 UseB2=F ITyADJ=14
 ICtDFT=  3500011 ScaDFX=  1.000000  1.000000  1.000000  1.000000
 FoFCou: FMM=F IPFlag=           0 FMFlag=      100000 FMFlg1=           0
         NFxFlg=           0 DoJE=T BraDBF=F KetDBF=T FulRan=T
         wScrn=  0.000000 ICntrl=     500 IOpCl=  0 I1Cent=   200000004 NGrid=           0
         NMat0=    1 NMatS0=      1 NMatT0=    0 NMatD0=    1 NMtDS0=    0 NMtDT0=    0
 Petite list used in FoFCou.
 Keep R1 ints in memory in canonical form, NReq=1565304907.
 Requested convergence on RMS density matrix=1.00D-08 within 128 cycles.
 Requested convergence on MAX density matrix=1.00D-06.
 Requested convergence on             energy=1.00D-06.
 No special actions if energy rises.
 Inv3:  Mode=1 IEnd=    21692163.
 Iteration    1 A*A^-1 deviation from unit magnitude is 5.11D-15 for   2689.
 Iteration    1 A*A^-1 deviation from orthogonality  is 3.65D-15 for   2678   2601.
 Iteration    1 A^-1*A deviation from unit magnitude is 4.88D-15 for    672.
 Iteration    1 A^-1*A deviation from orthogonality  is 7.59D-10 for   1868   1478.
 Iteration    2 A*A^-1 deviation from unit magnitude is 5.66D-15 for   1337.
 Iteration    2 A*A^-1 deviation from orthogonality  is 5.86D-15 for   1793    665.
 Iteration    2 A^-1*A deviation from unit magnitude is 9.99D-16 for   1683.
 Iteration    2 A^-1*A deviation from orthogonality  is 5.55D-16 for   2689   2591.
 Error on total polarization charges =  0.05189
 SCF Done:  E(RB3LYP) =  -886.948479867     A.U. after   11 cycles
            NFock= 11  Conv=0.49D-08     -V/T= 2.0094
 SMD-CDS (non-electrostatic) energy       (kcal/mol) =       0.81
 (included in total energy above)
 D1PCM: PCM CHGder 1st derivatives, ID1Alg=3 FixD1E=F DoIter=F DoCFld=F I1PDM=0.
 Calling FoFJK, ICntrl=      2127 FMM=F ISym2X=0 I1Cent= 0 IOpClX= 0 NMat=1 NMatS=1 NMatT=0.
 ***** Axes restored to original set *****
 -------------------------------------------------------------------
 Center     Atomic                   Forces (Hartrees/Bohr)
 Number     Number              X              Y              Z
 -------------------------------------------------------------------
      1        6          -0.004966359   -0.006923263   -0.000351454
      2        6           0.004161195    0.005667711    0.000186201
      3        6          -0.002517985   -0.000658681    0.000431234
      4        6          -0.001293417    0.000330435   -0.000369258
      5        6          -0.000695775    0.001515583    0.000599642
      6        6           0.000162160    0.000260030   -0.000715420
      7        6           0.003522830    0.002582115   -0.000909261
      8        6           0.002800428    0.003418114    0.000493780
      9        6           0.002597434    0.000005553    0.000121130
     10        6          -0.004389982   -0.000777988   -0.002830830
     11        8           0.002480004   -0.002684989   -0.000701036
     12        6          -0.000444110    0.000344421    0.001398657
     13        6           0.001070178   -0.000848119    0.000729484
     14        8          -0.001139104    0.001207757    0.002497753
     15        6           0.000820361    0.000068764    0.000362035
     16        8           0.001181949    0.002082421    0.000922421
     17        6           0.000192948   -0.001106034    0.002435631
     18        6           0.002373942   -0.001819050    0.002751429
     19        8          -0.001623399    0.001519075   -0.003199239
     20        1          -0.000473026    0.000565053   -0.000292629
     21        1          -0.001020845    0.000664194    0.000069479
     22        1          -0.000715619   -0.000131476   -0.000086688
     23        1          -0.000602168   -0.000035948   -0.000223894
     24        1          -0.000602050   -0.000292457   -0.000239264
     25        1          -0.000145092   -0.000457076    0.000881329
     26        1          -0.000020120    0.000196062   -0.000048993
     27        1          -0.000160009    0.000239429    0.000155525
     28        1          -0.000942209   -0.001313860   -0.000223920
     29        1          -0.001526798   -0.001680215    0.000631277
     30        1          -0.000120403   -0.000173016   -0.000493508
     31        1           0.000472204   -0.000063439   -0.000286435
     32        1           0.000116138   -0.000481731   -0.000429593
     33        1          -0.000110564    0.001274140    0.000131665
     34        1          -0.000222855    0.000315394    0.000064422
     35        1          -0.000357904    0.000406894    0.000515376
     36        1           0.000559714   -0.001029473   -0.001679637
     37        1          -0.000372404    0.000078975   -0.000276058
     38        1          -0.000448098   -0.000892757   -0.000259459
     39        1          -0.000262603    0.000086950   -0.000365392
     40        1           0.000046447    0.000150728   -0.000722095
     41        1           0.001629974   -0.000115383   -0.000532832
     42        1           0.000488617   -0.000273863   -0.000060229
     43        1           0.000496371   -0.001220981   -0.000081346
 -------------------------------------------------------------------
 Cartesian Forces:  Max     0.006923263 RMS     0.001551513

 GradGradGradGradGradGradGradGradGradGradGradGradGradGradGradGradGradGrad
 Berny optimization.
 Using GEDIIS/GDIIS optimizer.
 FormGI is forming the generalized inverse of G from B-inverse, IUseBI=4.
 Internal  Forces:  Max     0.004860114 RMS     0.000900481
 Search for a local minimum.
 Step number   2 out of a maximum of  258
 All quantities printed in internal units (Hartrees-Bohrs-Radians)
 Mixed Optimization -- En-DIIS/RFO-DIIS
 Update second derivatives using D2CorX and points    1    2
 DE= -6.00D-03 DEPred=-7.14D-03 R= 8.41D-01
 TightC=F SS=  1.41D+00  RLast= 3.21D-01 DXNew= 5.0454D-01 9.6388D-01
 Trust test= 8.41D-01 RLast= 3.21D-01 DXMaxT set to 5.05D-01
 ITU=  1  0
 Use linear search instead of GDIIS.
     Eigenvalues ---    0.00230   0.00230   0.00281   0.00334   0.00364
     Eigenvalues ---    0.00410   0.00529   0.00673   0.00779   0.00913
     Eigenvalues ---    0.01100   0.01123   0.01219   0.01260   0.01348
     Eigenvalues ---    0.01382   0.02470   0.02541   0.03115   0.03882
     Eigenvalues ---    0.04021   0.04036   0.04428   0.04577   0.04729
     Eigenvalues ---    0.04901   0.04955   0.05011   0.05316   0.05390
     Eigenvalues ---    0.05411   0.05444   0.05535   0.05556   0.05572
     Eigenvalues ---    0.05648   0.05686   0.05708   0.05769   0.05901
     Eigenvalues ---    0.06074   0.06322   0.06640   0.07761   0.08331
     Eigenvalues ---    0.08655   0.08971   0.09131   0.09354   0.09605
     Eigenvalues ---    0.10278   0.11262   0.12098   0.13370   0.13512
     Eigenvalues ---    0.14533   0.15721   0.16000   0.16000   0.16000
     Eigenvalues ---    0.16000   0.16000   0.16000   0.16000   0.16000
     Eigenvalues ---    0.16000   0.16000   0.16040   0.16129   0.16177
     Eigenvalues ---    0.16682   0.17253   0.18330   0.19904   0.20770
     Eigenvalues ---    0.22486   0.23028   0.24676   0.25003   0.26881
     Eigenvalues ---    0.27187   0.27227   0.27838   0.28256   0.28652
     Eigenvalues ---    0.28797   0.28925   0.29313   0.29770   0.30282
     Eigenvalues ---    0.31223   0.31742   0.32271   0.33659   0.33771
     Eigenvalues ---    0.33843   0.33844   0.33959   0.34003   0.34084
     Eigenvalues ---    0.34100   0.34119   0.34122   0.34150   0.34173
     Eigenvalues ---    0.34184   0.34198   0.34212   0.34260   0.34302
     Eigenvalues ---    0.34316   0.34346   0.34358   0.34416   0.34746
     Eigenvalues ---    0.39297   0.40839   0.41591   0.51295   0.52425
     Eigenvalues ---    0.52727   0.52922   0.94793
 RFO step:  Lambda=-1.52389553D-03 EMin= 2.29843433D-03
 Quartic linear search produced a step of -0.05879.
 Iteration  1 RMS(Cart)=  0.06102175 RMS(Int)=  0.00112875
 Iteration  2 RMS(Cart)=  0.00183015 RMS(Int)=  0.00003626
 Iteration  3 RMS(Cart)=  0.00000126 RMS(Int)=  0.00003625
 Iteration  4 RMS(Cart)=  0.00000000 RMS(Int)=  0.00003625
 Variable       Old X    -DE/DX   Delta X   Delta X   Delta X     New X
                                 (Linear)    (Quad)   (Total)
    R1        2.56591  -0.00400  -0.00176  -0.00305  -0.00479   2.56113
    R2        2.84222   0.00325  -0.00100   0.01132   0.01031   2.85253
    R3        2.79597  -0.00299  -0.00017  -0.00753  -0.00766   2.78831
    R4        2.85182  -0.00260  -0.00019  -0.00741  -0.00758   2.84424
    R5        2.88872   0.00257  -0.00177   0.01124   0.00944   2.89816
    R6        2.92384   0.00083  -0.00010   0.00321   0.00311   2.92694
    R7        2.07745   0.00024  -0.00025   0.00126   0.00100   2.07846
    R8        2.06960  -0.00092  -0.00005  -0.00238  -0.00243   2.06717
    R9        2.92297   0.00091  -0.00022   0.00375   0.00354   2.92651
   R10        2.92562   0.00486   0.00166   0.01310   0.01476   2.94039
   R11        2.07444   0.00018   0.00027  -0.00013   0.00014   2.07458
   R12        2.91265  -0.00077  -0.00105   0.00016  -0.00089   2.91176
   R13        2.07419  -0.00025  -0.00020  -0.00023  -0.00043   2.07376
   R14        2.07220  -0.00052   0.00010  -0.00167  -0.00156   2.07064
   R15        2.91713  -0.00086  -0.00074  -0.00083  -0.00161   2.91552
   R16        2.07624  -0.00050  -0.00002  -0.00134  -0.00136   2.07488
   R17        2.07489   0.00020   0.00006   0.00041   0.00047   2.07536
   R18        2.91387  -0.00003  -0.00128   0.00294   0.00165   2.91553
   R19        2.07840   0.00014  -0.00007   0.00055   0.00048   2.07888
   R20        2.86605   0.00093  -0.00227   0.00870   0.00646   2.87251
   R21        2.33094  -0.00368  -0.00114  -0.00099  -0.00213   2.32881
   R22        2.91938  -0.00279  -0.00158  -0.00469  -0.00630   2.91307
   R23        2.06658   0.00059   0.00004   0.00148   0.00153   2.06810
   R24        2.06879   0.00092   0.00002   0.00246   0.00248   2.07127
   R25        2.90014  -0.00181  -0.00087  -0.00362  -0.00448   2.89566
   R26        2.72683   0.00047  -0.00198   0.00570   0.00372   2.73055
   R27        2.07353  -0.00012  -0.00020   0.00016  -0.00004   2.07349
   R28        2.07008   0.00017  -0.00012   0.00075   0.00062   2.07070
   R29        2.07128  -0.00029  -0.00006  -0.00067  -0.00072   2.07056
   R30        2.07288  -0.00056  -0.00014  -0.00120  -0.00134   2.07155
   R31        2.07159  -0.00010   0.00000  -0.00028  -0.00028   2.07131
   R32        2.07195  -0.00021  -0.00012  -0.00028  -0.00040   2.07156
   R33        1.83773   0.00061   0.00003   0.00100   0.00103   1.83877
   R34        2.73786  -0.00149  -0.00064  -0.00203  -0.00268   2.73518
   R35        2.90685  -0.00088  -0.00018  -0.00244  -0.00262   2.90423
   R36        2.89856   0.00301   0.00136   0.00680   0.00815   2.90671
   R37        1.84199  -0.00037   0.00061  -0.00209  -0.00149   1.84051
   R38        2.07008  -0.00069  -0.00014  -0.00153  -0.00168   2.06841
   R39        2.07202  -0.00015  -0.00004  -0.00031  -0.00035   2.07167
   R40        2.06981  -0.00022   0.00008  -0.00079  -0.00070   2.06911
   R41        2.71937  -0.00200  -0.00074  -0.00285  -0.00359   2.71578
   R42        2.07453  -0.00053  -0.00044  -0.00040  -0.00084   2.07369
   R43        2.07192  -0.00012  -0.00034   0.00047   0.00014   2.07206
   R44        1.83434   0.00061   0.00035   0.00026   0.00061   1.83496
    A1        2.28107  -0.00148   0.00160  -0.01245  -0.01096   2.27011
    A2        1.90156   0.00045  -0.00304   0.00898   0.00583   1.90739
    A3        2.09912   0.00104   0.00137   0.00472   0.00607   2.10519
    A4        2.21928   0.00150  -0.00131   0.00545   0.00419   2.22347
    A5        1.97086  -0.00084   0.00080  -0.00587  -0.00519   1.96567
    A6        2.09240  -0.00066   0.00051   0.00039   0.00098   2.09338
    A7        1.98260   0.00032   0.00044  -0.00345  -0.00304   1.97957
    A8        1.90070  -0.00006   0.00017  -0.00217  -0.00198   1.89872
    A9        1.90615  -0.00086  -0.00118  -0.00302  -0.00419   1.90196
   A10        1.93345   0.00004   0.00004   0.00061   0.00065   1.93411
   A11        1.89714   0.00019   0.00031   0.00320   0.00350   1.90064
   A12        1.83809   0.00035   0.00017   0.00547   0.00562   1.84371
   A13        1.97740  -0.00106  -0.00029  -0.00509  -0.00555   1.97185
   A14        1.94961   0.00101   0.00017   0.01247   0.01261   1.96222
   A15        1.86060  -0.00016  -0.00052  -0.00719  -0.00775   1.85286
   A16        1.96212   0.00069   0.00005   0.01208   0.01208   1.97420
   A17        1.88518   0.00000  -0.00061  -0.00712  -0.00776   1.87742
   A18        1.81745  -0.00053   0.00125  -0.00746  -0.00612   1.81133
   A19        2.03243   0.00031   0.00099  -0.00774  -0.00674   2.02569
   A20        1.91638   0.00014   0.00019   0.00267   0.00287   1.91925
   A21        1.89098   0.00000   0.00008   0.00182   0.00184   1.89282
   A22        1.86681  -0.00037  -0.00039  -0.00032  -0.00073   1.86609
   A23        1.90513  -0.00034  -0.00091  -0.00025  -0.00115   1.90398
   A24        1.84301   0.00026  -0.00006   0.00503   0.00497   1.84798
   A25        2.04994  -0.00067  -0.00038  -0.00689  -0.00732   2.04262
   A26        1.91305   0.00045  -0.00072   0.00145   0.00071   1.91376
   A27        1.87332  -0.00001   0.00020   0.00312   0.00332   1.87664
   A28        1.89075  -0.00015   0.00083  -0.00508  -0.00428   1.88647
   A29        1.88382   0.00033   0.00051   0.00250   0.00307   1.88689
   A30        1.84183   0.00013  -0.00047   0.00651   0.00604   1.84787
   A31        1.96548   0.00038   0.00039  -0.00151  -0.00121   1.96427
   A32        1.95798  -0.00013  -0.00053  -0.00060  -0.00107   1.95691
   A33        1.84154  -0.00029   0.00155  -0.00443  -0.00287   1.83867
   A34        1.97270  -0.00009  -0.00078   0.00198   0.00122   1.97392
   A35        1.85903   0.00003  -0.00115   0.00628   0.00516   1.86419
   A36        1.85550   0.00007   0.00066  -0.00181  -0.00116   1.85434
   A37        1.90023   0.00152   0.00355  -0.00343   0.00008   1.90031
   A38        2.19439  -0.00025  -0.00263   0.00559   0.00298   2.19738
   A39        2.18823  -0.00127  -0.00095  -0.00215  -0.00308   2.18515
   A40        1.83854  -0.00201  -0.00305   0.00139  -0.00177   1.83677
   A41        1.93021   0.00125  -0.00084   0.01103   0.01020   1.94040
   A42        1.88989   0.00108  -0.00023   0.01055   0.01036   1.90025
   A43        1.95145   0.00043   0.00118  -0.00275  -0.00149   1.94996
   A44        1.95545   0.00062   0.00073   0.00053   0.00129   1.95674
   A45        1.89714  -0.00130   0.00187  -0.01904  -0.01720   1.87995
   A46        1.80886   0.00091   0.00164   0.00178   0.00332   1.81218
   A47        1.97501  -0.00046   0.00068  -0.00322  -0.00255   1.97246
   A48        1.92150  -0.00043  -0.00081  -0.00288  -0.00365   1.91785
   A49        1.96902   0.00010  -0.00150   0.00747   0.00603   1.97505
   A50        1.87344  -0.00048   0.00078  -0.00449  -0.00368   1.86976
   A51        1.91153   0.00035  -0.00070   0.00109   0.00036   1.91189
   A52        1.92923  -0.00057   0.00009  -0.00381  -0.00373   1.92550
   A53        1.95545  -0.00026   0.00028  -0.00218  -0.00191   1.95354
   A54        1.93566  -0.00055   0.00010  -0.00307  -0.00297   1.93269
   A55        1.88541   0.00037  -0.00009   0.00176   0.00167   1.88708
   A56        1.87813   0.00057  -0.00021   0.00384   0.00363   1.88176
   A57        1.87712   0.00051  -0.00020   0.00401   0.00381   1.88093
   A58        1.94182  -0.00091   0.00017  -0.00529  -0.00513   1.93668
   A59        1.91282   0.00005   0.00093  -0.00059   0.00034   1.91316
   A60        1.95058  -0.00084   0.00008  -0.00683  -0.00677   1.94381
   A61        1.87597   0.00084  -0.00142   0.01167   0.01026   1.88623
   A62        1.88900   0.00066   0.00012   0.00109   0.00118   1.89018
   A63        1.89143   0.00030   0.00003   0.00083   0.00085   1.89228
   A64        1.90053  -0.00207   0.00020  -0.01246  -0.01226   1.88827
   A65        1.84010   0.00009   0.00208  -0.00561  -0.00357   1.83653
   A66        1.94357  -0.00034   0.00022  -0.00149  -0.00136   1.94222
   A67        1.96739   0.00098   0.00114   0.01067   0.01180   1.97920
   A68        1.89787  -0.00084  -0.00275  -0.00864  -0.01139   1.88649
   A69        1.87673   0.00004  -0.00065   0.00175   0.00115   1.87789
   A70        1.93337   0.00001  -0.00021   0.00226   0.00205   1.93542
   A71        1.84574  -0.00016  -0.00100   0.00145   0.00046   1.84619
   A72        1.96514  -0.00119  -0.00061  -0.00756  -0.00818   1.95695
   A73        1.92220   0.00001   0.00052   0.00016   0.00068   1.92288
   A74        1.92173   0.00003   0.00127  -0.00214  -0.00089   1.92084
   A75        1.89243   0.00045   0.00012   0.00092   0.00103   1.89346
   A76        1.88234   0.00031   0.00023  -0.00133  -0.00112   1.88122
   A77        1.87741   0.00048  -0.00161   0.01082   0.00920   1.88662
   A78        1.85653   0.00368   0.00270   0.00993   0.01260   1.86913
   A79        1.91759   0.00043   0.00142   0.00300   0.00441   1.92200
   A80        1.93802  -0.00040   0.00109  -0.00092   0.00017   1.93819
   A81        1.92444  -0.00216  -0.00380  -0.00446  -0.00827   1.91617
   A82        1.93114  -0.00150  -0.00234  -0.00169  -0.00402   1.92712
   A83        1.89620  -0.00003   0.00073  -0.00561  -0.00480   1.89141
   A84        1.87278   0.00140  -0.00044   0.00918   0.00874   1.88152
    D1        0.05557   0.00037   0.00052  -0.00102  -0.00044   0.05514
    D2       -3.12524   0.00024   0.00084  -0.00177  -0.00085  -3.12609
    D3        3.13833   0.00067  -0.00073   0.02487   0.02409  -3.12077
    D4       -0.04249   0.00055  -0.00040   0.02411   0.02368  -0.01881
    D5        0.37189   0.00022  -0.00100   0.01325   0.01222   0.38412
    D6       -1.87721   0.00012   0.00020   0.01233   0.01249  -1.86472
    D7        2.39294   0.00028  -0.00124   0.01736   0.01607   2.40901
    D8       -2.70526  -0.00008   0.00052  -0.01513  -0.01459  -2.71985
    D9        1.32883  -0.00018   0.00172  -0.01605  -0.01432   1.31451
   D10       -0.68421  -0.00003   0.00028  -0.01102  -0.01074  -0.69495
   D11       -0.01880  -0.00032  -0.00022  -0.00611  -0.00639  -0.02519
   D12       -3.13385  -0.00012   0.00062  -0.00639  -0.00585  -3.13970
   D13        3.07115  -0.00015  -0.00127   0.01591   0.01474   3.08589
   D14       -0.04390   0.00005  -0.00043   0.01563   0.01529  -0.02861
   D15        0.67724   0.00023   0.00024   0.00032   0.00057   0.67781
   D16       -1.48643   0.00000  -0.00027   0.00361   0.00335  -1.48308
   D17        2.79804   0.00008   0.00007  -0.00010  -0.00001   2.79802
   D18       -2.42268   0.00036  -0.00011   0.00124   0.00112  -2.42156
   D19        1.69683   0.00013  -0.00061   0.00453   0.00390   1.70073
   D20       -0.30189   0.00021  -0.00028   0.00082   0.00054  -0.30135
   D21        0.08396  -0.00042   0.00093  -0.03135  -0.03043   0.05353
   D22        2.22261   0.00005   0.00058  -0.02283  -0.02228   2.20033
   D23       -1.91516  -0.00015  -0.00045  -0.02586  -0.02632  -1.94148
   D24       -3.09369  -0.00048   0.00119  -0.03191  -0.03071  -3.12440
   D25       -0.95504  -0.00001   0.00084  -0.02338  -0.02256  -0.97760
   D26        1.19038  -0.00021  -0.00019  -0.02641  -0.02660   1.16378
   D27       -1.37147   0.00001   0.00032  -0.01254  -0.01226  -1.38373
   D28        2.67428  -0.00092   0.00034  -0.03563  -0.03529   2.63899
   D29        0.69968  -0.00070  -0.00093  -0.02893  -0.02985   0.66983
   D30        0.77432   0.00020   0.00090  -0.01746  -0.01659   0.75773
   D31       -1.46312  -0.00073   0.00093  -0.04054  -0.03962  -1.50273
   D32        2.84547  -0.00051  -0.00034  -0.03385  -0.03418   2.81129
   D33        2.78590   0.00075   0.00131  -0.00869  -0.00740   2.77850
   D34        0.54847  -0.00018   0.00133  -0.03177  -0.03043   0.51804
   D35       -1.42614   0.00004   0.00007  -0.02508  -0.02499  -1.45113
   D36        0.62419  -0.00056  -0.00061   0.00824   0.00763   0.63182
   D37       -1.49980  -0.00041  -0.00097   0.01217   0.01121  -1.48859
   D38        2.77865  -0.00079  -0.00104   0.00377   0.00273   2.78138
   D39        2.85513   0.00053  -0.00058   0.03161   0.03101   2.88614
   D40        0.73115   0.00068  -0.00094   0.03553   0.03458   0.76573
   D41       -1.27359   0.00030  -0.00101   0.02714   0.02610  -1.24748
   D42       -1.43271   0.00027   0.00059   0.02488   0.02544  -1.40728
   D43        2.72649   0.00042   0.00023   0.02880   0.02901   2.75550
   D44        0.72175   0.00003   0.00016   0.02041   0.02053   0.74228
   D45       -1.01752  -0.00082  -0.00014  -0.06216  -0.06221  -1.07972
   D46       -3.07285   0.00030   0.00181  -0.04781  -0.04591  -3.11876
   D47        1.02490  -0.00020   0.00102  -0.05790  -0.05681   0.96809
   D48        3.02012  -0.00080   0.00006  -0.07589  -0.07590   2.94422
   D49        0.96478   0.00032   0.00201  -0.06154  -0.05960   0.90518
   D50       -1.22065  -0.00019   0.00122  -0.07163  -0.07050  -1.29115
   D51        0.98385  -0.00083   0.00002  -0.06897  -0.06893   0.91492
   D52       -1.07149   0.00029   0.00197  -0.05461  -0.05264  -1.12412
   D53        3.02627  -0.00021   0.00119  -0.06470  -0.06354   2.96273
   D54        0.84575  -0.00015  -0.00084   0.00576   0.00487   0.85061
   D55       -1.32106   0.00019  -0.00106   0.01686   0.01577  -1.30529
   D56        2.97005  -0.00018  -0.00026   0.00683   0.00653   2.97658
   D57        2.99565  -0.00005  -0.00022   0.00368   0.00343   2.99908
   D58        0.82884   0.00030  -0.00044   0.01477   0.01434   0.84318
   D59       -1.16324  -0.00008   0.00036   0.00475   0.00510  -1.15814
   D60       -1.30138  -0.00010  -0.00092   0.00924   0.00828  -1.29310
   D61        2.81499   0.00024  -0.00114   0.02034   0.01919   2.83418
   D62        0.82291  -0.00013  -0.00034   0.01031   0.00995   0.83286
   D63       -1.26672  -0.00041   0.00168  -0.02206  -0.02041  -1.28713
   D64        0.97472  -0.00033   0.00061  -0.02249  -0.02189   0.95282
   D65        3.00595  -0.00027   0.00030  -0.01971  -0.01942   2.98653
   D66        0.91126  -0.00044   0.00112  -0.02972  -0.02862   0.88264
   D67       -3.13049  -0.00036   0.00005  -0.03016  -0.03010   3.12260
   D68       -1.09925  -0.00031  -0.00026  -0.02737  -0.02763  -1.12688
   D69        2.89760  -0.00020   0.00126  -0.02341  -0.02217   2.87543
   D70       -1.14414  -0.00012   0.00019  -0.02384  -0.02365  -1.16780
   D71        0.88709  -0.00006  -0.00012  -0.02106  -0.02118   0.86591
   D72       -3.11538   0.00037  -0.00147   0.03284   0.03134  -3.08403
   D73        1.06398   0.00046  -0.00161   0.03471   0.03307   1.09705
   D74       -1.03375   0.00037  -0.00161   0.03320   0.03156  -1.00219
   D75        0.92249   0.00003  -0.00089   0.03375   0.03289   0.95539
   D76       -1.18134   0.00012  -0.00103   0.03562   0.03462  -1.14672
   D77        3.00412   0.00003  -0.00104   0.03411   0.03311   3.03723
   D78       -1.11083  -0.00001   0.00051   0.02619   0.02669  -1.08414
   D79        3.06852   0.00008   0.00037   0.02805   0.02842   3.09694
   D80        0.97080  -0.00001   0.00037   0.02654   0.02691   0.99770
   D81        0.06927   0.00004   0.00062  -0.01293  -0.01232   0.05695
   D82        2.18063   0.00003  -0.00016  -0.00937  -0.00960   2.17103
   D83       -2.02561  -0.00015   0.00147  -0.01965  -0.01817  -2.04379
   D84       -3.09875  -0.00015  -0.00027  -0.01250  -0.01275  -3.11150
   D85       -0.98739  -0.00016  -0.00105  -0.00895  -0.01002  -0.99741
   D86        1.08955  -0.00034   0.00058  -0.01922  -0.01860   1.07095
   D87       -0.08792   0.00032  -0.00074   0.02486   0.02412  -0.06380
   D88       -2.23053   0.00023  -0.00178   0.02344   0.02163  -2.20890
   D89        1.94531   0.00005  -0.00052   0.02053   0.01998   1.96529
   D90       -2.18533  -0.00019   0.00153   0.01217   0.01371  -2.17162
   D91        1.95524  -0.00028   0.00049   0.01075   0.01122   1.96646
   D92       -0.15210  -0.00045   0.00175   0.00784   0.00957  -0.14253
   D93        1.96312   0.00074  -0.00244   0.03860   0.03616   1.99928
   D94       -0.17949   0.00065  -0.00349   0.03718   0.03367  -0.14582
   D95       -2.28684   0.00047  -0.00223   0.03427   0.03202  -2.25482
   D96        1.14051  -0.00099   0.00047  -0.04260  -0.04209   1.09842
   D97       -3.07041  -0.00048  -0.00059  -0.03180  -0.03234  -3.10276
   D98       -0.97334  -0.00062   0.00013  -0.03555  -0.03538  -1.00872
   D99       -3.09588  -0.00007   0.00199  -0.03732  -0.03535  -3.13122
   D100      -1.02361   0.00044   0.00094  -0.02651  -0.02560  -1.04922
   D101       1.07346   0.00031   0.00166  -0.03026  -0.02864   1.04482
   D102      -1.01042  -0.00037   0.00156  -0.03741  -0.03585  -1.04627
   D103       1.06185   0.00015   0.00051  -0.02661  -0.02611   1.03574
   D104      -3.12427   0.00001   0.00123  -0.03036  -0.02915   3.12977
   D105      -0.87991  -0.00051   0.00329  -0.06322  -0.05995  -0.93986
   D106      -2.83757  -0.00111   0.00136  -0.06157  -0.06016  -2.89773
   D107       1.30232  -0.00115   0.00312  -0.06853  -0.06543   1.23689
   D108       2.91419   0.00050   0.00178  -0.00859  -0.00684   2.90734
   D109      -1.28311  -0.00028   0.00172  -0.01780  -0.01604  -1.29915
   D110       0.81120  -0.00071  -0.00033  -0.01894  -0.01928   0.79192
   D111      -1.20180  -0.00054  -0.00067   0.00404   0.00338  -1.19842
   D112       0.91262  -0.00076  -0.00057   0.00019  -0.00036   0.91226
   D113       2.98016  -0.00015  -0.00145   0.01228   0.01084   2.99100
   D114       3.06127   0.00004  -0.00167   0.01685   0.01517   3.07645
   D115      -1.10749  -0.00018  -0.00156   0.01300   0.01143  -1.09606
   D116       0.96005   0.00043  -0.00244   0.02509   0.02263   0.98268
   D117       1.00248   0.00050   0.00083   0.01866   0.01949   1.02197
   D118       3.11690   0.00027   0.00093   0.01481   0.01574   3.13264
   D119      -1.09875   0.00089   0.00005   0.02690   0.02694  -1.07180
   D120      -3.00240   0.00003   0.00013   0.00333   0.00346  -2.99895
   D121      -0.91955  -0.00019  -0.00204   0.00539   0.00337  -0.91618
   D122       1.17858  -0.00020   0.00062  -0.00024   0.00038   1.17896
   D123      -0.98182   0.00071   0.00291   0.00349   0.00640  -0.97542
   D124       1.10103   0.00049   0.00074   0.00554   0.00631   1.10734
   D125      -3.08402   0.00048   0.00340  -0.00009   0.00332  -3.08071
   D126       1.08982  -0.00028  -0.00087  -0.00463  -0.00553   1.08429
   D127      -3.11052  -0.00049  -0.00304  -0.00257  -0.00561  -3.11613
   D128      -1.01239  -0.00051  -0.00038  -0.00820  -0.00861  -1.02099
   D129       3.14035  -0.00033   0.00112  -0.03717  -0.03606   3.10429
   D130       1.06198  -0.00183   0.00001  -0.04416  -0.04420   1.01778
   D131      -1.03619   0.00059   0.00271  -0.03316  -0.03039  -1.06659
         Item               Value     Threshold  Converged?
 Maximum Force            0.004860     0.000450     NO 
 RMS     Force            0.000900     0.000300     NO 
 Maximum Displacement     0.267735     0.001800     NO 
 RMS     Displacement     0.061288     0.001200     NO 
 Predicted change in Energy=-8.799486D-04
 GradGradGradGradGradGradGradGradGradGradGradGradGradGradGradGradGradGrad

                          Input orientation:                          
 ---------------------------------------------------------------------
 Center     Atomic      Atomic             Coordinates (Angstroms)
 Number     Number       Type             X           Y           Z
 ---------------------------------------------------------------------
      1          6           0       -1.803923    0.622708   -0.178119
      2          6           0       -1.050237   -0.495270   -0.315561
      3          6           0        0.422768   -0.573566   -0.614690
      4          6           0        1.256584    0.512532    0.109290
      5          6           0        1.185440    1.893760   -0.587451
      6          6           0       -0.170847    2.265254   -1.217253
      7          6           0       -1.426430    2.075126   -0.341080
      8          6           0       -3.192471    0.238263    0.140099
      9          6           0       -3.289532   -1.278499    0.164839
     10          6           0       -1.852101   -1.780489   -0.076236
     11          8           0       -4.132341    1.013356    0.326018
     12          6           0       -1.335506    2.807368    1.013866
     13          6           0       -1.748040   -2.776273   -1.236224
     14          8           0       -1.412023   -2.414003    1.145590
     15          6           0        2.713396    0.048301    0.397867
     16          8           0        2.581142   -1.095855    1.274433
     17          6           0        3.506668    1.132297    1.144586
     18          6           0        3.467572   -0.414573   -0.860277
     19          8           0        4.709507   -0.988951   -0.420931
     20          1           0        0.566691   -0.515628   -1.703565
     21          1           0        0.793554   -1.559711   -0.320330
     22          1           0        0.814304    0.622048    1.108093
     23          1           0        1.934785    1.949025   -1.387256
     24          1           0        1.465789    2.663886    0.139835
     25          1           0       -0.314347    1.697855   -2.146246
     26          1           0       -0.119038    3.321068   -1.515050
     27          1           0       -2.265658    2.534976   -0.883709
     28          1           0       -3.687724   -1.633640    1.120357
     29          1           0       -3.977598   -1.602723   -0.624348
     30          1           0       -1.117620    3.871426    0.858139
     31          1           0       -0.550353    2.388741    1.653394
     32          1           0       -2.283781    2.735483    1.558061
     33          1           0       -0.714660   -3.117142   -1.368989
     34          1           0       -2.370926   -3.653187   -1.025404
     35          1           0       -2.086697   -2.329201   -2.178103
     36          1           0       -0.448084   -2.536359    1.094176
     37          1           0        3.456528   -1.522626    1.286777
     38          1           0        3.702471    2.006591    0.515839
     39          1           0        2.954812    1.459877    2.033392
     40          1           0        4.472119    0.732709    1.471840
     41          1           0        2.878736   -1.168968   -1.397247
     42          1           0        3.653912    0.425950   -1.539306
     43          1           0        5.179362   -1.315831   -1.205317
 ---------------------------------------------------------------------
                    Distance matrix (angstroms):
                    1          2          3          4          5
     1  C    0.000000
     2  C    1.355289   0.000000
     3  C    2.565116   1.505109   0.000000
     4  C    3.075947   2.552957   1.548872   0.000000
     5  C    3.274052   3.283236   2.582655   1.548645   0.000000
     6  C    2.538640   3.034282   2.962154   2.620937   1.540835
     7  C    1.509495   2.597905   3.241908   3.137371   2.629726
     8  C    1.475509   2.309733   3.781366   4.457608   4.736677
     9  C    2.437057   2.420470   3.858208   4.886518   5.536655
    10  C    2.405838   1.533639   2.630898   3.867336   4.794590
    11  O    2.414185   3.490980   4.914496   5.416485   5.467022
    12  C    2.532387   3.571579   4.144206   3.578193   3.123150
    13  C    3.560307   2.556858   3.154462   4.653430   5.552964
    14  O    3.335777   2.438727   3.138830   4.093897   5.320439
    15  C    4.589976   3.869029   2.580497   1.555985   2.590603
    16  O    4.928708   4.009451   2.915502   2.387241   3.788455
    17  C    5.496509   5.054343   3.938967   2.553199   2.994642
    18  C    5.415713   4.551244   3.058827   2.586126   3.257447
    19  O    6.714252   5.781823   4.311174   3.802402   4.555963
    20  H    3.040165   2.131062   1.099872   2.195339   2.726483
    21  H    3.395595   2.128996   1.093898   2.166370   3.485884
    22  H    2.917097   2.598404   2.133255   1.097822   2.151711
    23  H    4.147176   4.004181   3.040809   2.182457   1.097388
    24  H    3.867624   4.064239   3.484006   2.161718   1.095735
    25  H    2.692267   2.950040   2.836962   2.993369   2.172000
    26  H    3.450705   4.107352   4.033903   3.524016   2.144600
    27  H    2.089934   3.313975   4.118621   4.181210   3.522641
    28  H    3.213386   3.211555   4.585879   5.484021   6.253549
    29  H    3.142695   3.145035   4.519124   5.692908   6.235681
    30  H    3.478363   4.522184   4.929500   4.180884   3.362288
    31  H    2.836327   3.527632   3.855702   3.028108   2.877390
    32  H    2.776400   3.933174   4.795420   4.424323   4.164998
    33  H    4.073223   2.845441   2.886605   4.386986   5.415747
    34  H    4.395755   3.495788   4.178215   5.639112   6.603648
    35  H    3.576823   2.811870   3.438594   4.948247   5.574087
    36  H    3.665616   2.552644   2.744297   3.629274   5.012208
    37  H    5.866918   4.892226   3.704051   3.219953   4.510240
    38  H    5.719885   5.434958   4.323396   2.894798   2.750532
    39  H    5.313868   5.037916   4.190284   2.735619   3.191826
    40  H    6.490236   5.932887   4.738903   3.499240   4.048577
    41  H    5.159813   4.130465   2.645501   2.780013   3.592119
    42  H    5.628455   4.947243   3.506314   2.910764   3.025533
    43  H    7.319791   6.346092   4.850256   4.523195   5.160877
                    6          7          8          9         10
     6  C    0.000000
     7  C    1.542827   0.000000
     8  C    3.883466   2.593164   0.000000
     9  C    4.918797   3.869613   1.520066   0.000000
    10  C    4.527313   3.888072   2.432849   1.541532   0.000000
    11  O    4.431971   2.982336   1.232352   2.447224   3.628619
    12  C    2.574532   1.542830   3.288175   4.607969   4.743799
    13  C    5.282508   4.943763   3.614979   2.565639   1.532315
    14  O    5.386928   4.728919   3.348958   2.403390   1.444945
    15  C    3.980245   4.668214   5.914542   6.152223   4.940952
    16  O    5.007893   5.359630   6.033340   5.977405   4.684727
    17  C    4.515085   5.237517   6.832771   7.277375   6.220219
    18  C    4.532879   5.515380   6.766322   6.888809   5.547915
    19  O    5.919615   6.858912   8.016363   8.025684   6.618160
    20  H    2.917836   3.541314   4.254262   4.352397   3.177833
    21  H    4.045355   4.259202   4.396943   4.121415   2.666049
    22  H    3.012952   3.038491   4.139873   4.619879   3.779489
    23  H    2.136022   3.522521   5.616785   6.333988   5.474354
    24  H    2.163140   2.990460   5.251956   6.177063   5.550455
    25  H    1.097981   2.153529   3.954919   4.801201   4.329954
    26  H    1.098231   2.154031   4.657166   5.833531   5.576699
    27  H    2.138278   1.100096   2.679936   4.085385   4.409794
    28  H    5.747539   4.583033   2.170299   1.094393   2.196113
    29  H    5.459316   4.485005   2.142436   1.096071   2.202219
    30  H    2.789878   2.181784   4.245052   5.632015   5.775522
    31  H    2.898256   2.200862   3.727654   4.813268   4.697728
    32  H    3.519655   2.185831   3.012050   4.366309   4.821957
    33  H    5.411926   5.340680   4.435723   3.516134   2.179822
    34  H    6.317048   5.845848   4.144480   2.810633   2.162660
    35  H    5.069785   4.817541   3.631620   2.835519   2.184941
    36  H    5.336202   4.927770   4.017518   3.243410   1.977996
    37  H    5.811716   6.279890   6.973148   6.843075   5.486878
    38  H    4.251248   5.200445   7.128001   7.733248   6.748762
    39  H    4.580947   5.021149   6.547213   7.069798   6.169029
    40  H    5.580058   6.315191   7.795124   8.123819   6.979144
    41  H    4.596328   5.493094   6.418978   6.363933   4.949731
    42  H    4.256235   5.474066   7.051850   7.349876   6.109429
    43  H    6.438094   7.475425   8.620496   8.579096   7.136680
                   11         12         13         14         15
    11  O    0.000000
    12  C    3.393214   0.000000
    13  C    4.742023   6.034082   0.000000
    14  O    4.451811   5.223593   2.432527   0.000000
    15  C    6.913799   4.938170   5.527466   4.862213   0.000000
    16  O    7.100642   5.535628   5.279112   4.207076   1.447395
    17  C    7.683662   5.125388   6.968295   6.063808   1.536853
    18  C    7.823359   6.079710   5.737732   5.641956   1.538167
    19  O    9.096453   7.280994   6.749751   6.477492   2.393905
    20  H    5.342088   4.695220   3.269082   3.954342   3.056530
    21  H    5.594898   5.038289   2.962868   2.782680   2.605245
    22  H    5.023352   3.066951   4.859014   3.765043   2.107169
    23  H    6.373445   4.146920   5.992867   6.054127   2.721333
    24  H    5.839347   2.937988   6.466650   5.922694   2.909363
    25  H    4.599751   3.501442   4.785544   5.380377   4.284947
    26  H    4.982135   2.852910   6.317354   6.453050   4.732118
    27  H    2.695046   2.130768   5.348043   5.416562   5.711127
    28  H    2.799151   5.026611   3.259059   2.405913   6.657721
    29  H    2.787653   5.395675   2.592787   3.220719   6.967081
    30  H    4.188109   1.097244   6.998263   6.298883   5.431835
    31  H    4.060080   1.095769   6.038354   4.905782   4.207858
    32  H    2.810841   1.095691   6.202782   5.239017   5.791267
    33  H    5.622687   6.415861   1.096216   2.702559   4.989327
    34  H    5.167741   6.853429   1.096089   2.677366   6.448027
    35  H    4.650588   6.094038   1.096220   3.392538   5.943823
    36  H    5.173422   5.417508   2.679218   0.973033   4.142496
    37  H    8.058858   6.464281   5.918166   4.951493   1.951977
    38  H    7.899799   5.125475   7.460132   6.789425   2.197063
    39  H    7.303578   4.611074   7.124056   5.904608   2.173885
    40  H    8.684953   6.184049   7.637862   6.680671   2.171391
    41  H    7.542372   6.275711   4.900654   5.140695   2.175204
    42  H    8.028089   6.089675   6.287063   6.398258   2.186282
    43  H    9.719975   8.023033   7.079741   7.083721   3.242228
                   16         17         18         19         20
    16  O    0.000000
    17  C    2.416220   0.000000
    18  C    2.409749   2.532550   0.000000
    19  O    2.723165   2.897820   1.437129   0.000000
    20  H    3.641861   4.412606   3.022657   4.362581   0.000000
    21  H    2.440062   4.093149   2.958589   3.958608   1.747832
    22  H    2.469935   2.740531   3.462498   4.483954   3.043196
    23  H    4.095566   3.089997   2.865962   4.155066   2.836591
    24  H    4.082521   2.742348   3.805821   4.917254   3.783625
    25  H    5.281072   5.074405   4.518736   5.952710   2.423159
    26  H    5.880594   5.001012   5.219915   6.564161   3.902051
    27  H    6.428995   6.277040   6.447504   7.828483   4.242705
    28  H    6.293777   7.707805   7.523781   8.561815   5.227287
    29  H    6.846850   8.162335   7.543071   8.711137   4.795524
    30  H    6.207094   5.382279   6.507436   7.695109   5.352147
    31  H    4.700243   4.277494   5.506436   6.586180   4.577371
    32  H    6.198957   6.022496   6.989225   8.166633   5.416005
    33  H    4.683545   6.495799   5.005370   5.903356   2.919191
    34  H    6.029277   7.883897   6.678618   7.589208   4.351295
    35  H    5.935476   7.369394   6.020994   7.146490   3.248799
    36  H    3.359130   5.394594   4.863560   5.593815   3.597288
    37  H    0.973954   2.659201   2.416142   2.184269   4.278709
    38  H    3.384968   1.094555   2.794800   3.296199   4.595700
    39  H    2.692102   1.096280   3.485657   3.885797   4.854956
    40  H    2.637879   1.094925   2.786421   2.569639   5.185934
    41  H    2.689197   3.485833   1.097349   2.082624   2.422031
    42  H    3.373997   2.779188   1.096487   2.089735   3.231793
    43  H    3.598374   3.783290   1.965081   0.971018   4.708005
                   21         22         23         24         25
    21  H    0.000000
    22  H    2.607853   0.000000
    23  H    3.840829   3.040249   0.000000
    24  H    4.301444   2.351820   1.750140   0.000000
    25  H    3.895273   3.608592   2.386996   3.054222   0.000000
    26  H    5.107072   3.877720   2.473261   2.383739   1.752534
    27  H    5.142240   4.136754   4.270904   3.871428   2.470300
    28  H    4.707748   5.035527   7.122936   6.781507   5.757536
    29  H    4.781023   5.559972   6.939252   6.958333   5.160368
    30  H    5.876957   3.788570   4.249070   2.940768   3.794205
    31  H    4.614320   2.298009   3.951559   2.536020   3.869146
    32  H    5.607765   3.777195   5.204777   4.009459   4.321716
    33  H    2.408317   4.738693   5.717162   6.360126   4.893728
    34  H    3.859237   5.742398   7.074947   7.482218   5.841186
    35  H    3.512732   5.284389   5.924608   6.551634   4.399933
    36  H    2.120456   3.401376   5.652808   5.622831   5.333553
    37  H    3.110562   3.407771   4.638805   4.775500   6.031305
    38  H    4.677551   3.257182   2.598037   2.361390   4.828752
    39  H    4.396471   2.477885   3.602854   2.693025   5.311630
    40  H    4.690298   3.677522   4.011473   3.813358   6.077196
    41  H    2.379162   3.707607   3.257764   4.364609   4.356082
    42  H    3.689227   3.887229   2.301798   3.551867   4.211080
    43  H    4.480847   5.306692   4.606481   5.606979   6.336284
                   26         27         28         29         30
    26  H    0.000000
    27  H    2.371604   0.000000
    28  H    6.650565   4.838999   0.000000
    29  H    6.318667   4.485372   1.768892   0.000000
    30  H    2.632885   2.477523   6.081113   6.351657   0.000000
    31  H    3.330811   3.066031   5.129012   5.732879   1.775550
    32  H    3.804343   2.450056   4.609975   5.143147   1.772058
    33  H    6.467352   5.881116   4.151714   3.673516   7.345921
    34  H    7.345133   6.190680   3.227509   2.635649   7.857373
    35  H    6.019706   5.036636   3.731881   2.552927   6.971775
    36  H    6.420731   5.738819   3.363161   4.035155   6.446992
    37  H    6.640503   7.342925   7.147052   7.676265   7.085362
    38  H    4.522863   6.152763   8.260248   8.562163   5.179581
    39  H    5.050151   6.076070   7.384224   8.031278   4.876627
    40  H    6.058039   7.361686   8.503304   9.013655   6.439981
    41  H    5.400088   6.359851   7.047882   6.913381   6.816392
    42  H    4.755780   6.318156   8.075601   7.949378   6.355043
    43  H    7.047681   8.388115   9.172512   9.179856   8.415312
                   31         32         33         34         35
    31  H    0.000000
    32  H    1.770336   0.000000
    33  H    6.283036   6.729263   0.000000
    34  H    6.855315   6.891806   1.774433   0.000000
    35  H    6.268947   6.296728   1.777077   1.778326   0.000000
    36  H    4.957802   5.601544   2.544711   3.072010   3.665485
    37  H    5.611443   7.152358   5.195612   6.621533   6.586600
    38  H    4.418890   6.119863   7.022554   8.443617   7.718217
    39  H    3.646008   5.412575   6.781617   7.991442   7.583576
    40  H    5.291562   7.047036   7.056510   8.502916   8.106506
    41  H    5.807095   7.115487   4.087625   5.819670   5.158624
    42  H    5.632205   7.084054   5.627338   7.293979   6.399492
    43  H    7.397684   8.930168   6.165307   7.905849   7.400598
                   36         37         38         39         40
    36  H    0.000000
    37  H    4.038656   0.000000
    38  H    6.180613   3.620801   0.000000
    39  H    5.332142   3.115201   1.777880   0.000000
    40  H    5.919276   2.480364   1.768918   1.773791   0.000000
    41  H    4.375463   2.768194   3.797711   4.322719   3.793007
    42  H    5.704110   3.438409   2.593146   3.784432   3.135373
    43  H    6.200444   3.036684   4.022694   4.810656   3.444398
                   41         42         43
    41  H    0.000000
    42  H    1.779000   0.000000
    43  H    2.313285   2.339305   0.000000
 Stoichiometry    C15H24O4
 Framework group  C1[X(C15H24O4)]
 Deg. of freedom   123
 Full point group                 C1      NOp   1
 Largest Abelian subgroup         C1      NOp   1
 Largest concise Abelian subgroup C1      NOp   1
                         Standard orientation:                         
 ---------------------------------------------------------------------
 Center     Atomic      Atomic             Coordinates (Angstroms)
 Number     Number       Type             X           Y           Z
 ---------------------------------------------------------------------
      1          6           0       -1.838024    0.618809   -0.184365
      2          6           0       -1.100377   -0.513706   -0.284845
      3          6           0        0.369311   -0.623209   -0.590423
      4          6           0        1.222672    0.477626    0.087031
      5          6           0        1.165166    1.832770   -0.660352
      6          6           0       -0.190403    2.199024   -1.294751
      7          6           0       -1.442245    2.058852   -0.403931
      8          6           0       -3.229335    0.265493    0.157026
      9          6           0       -3.346547   -1.247825    0.239049
     10          6           0       -1.917701   -1.778039    0.007545
     11          8           0       -4.157402    1.059743    0.319970
     12          6           0       -1.332010    2.839775    0.922090
     13          6           0       -1.835140   -2.817693   -1.115082
     14          8           0       -1.477597   -2.371527    1.249297
     15          6           0        2.675117    0.004617    0.383261
     16          8           0        2.533687   -1.104160    1.302805
     17          6           0        3.488070    1.104754    1.083779
     18          6           0        3.414175   -0.515085   -0.861593
     19          8           0        4.651350   -1.089600   -0.409188
     20          1           0        0.506356   -0.607865   -1.681616
     21          1           0        0.728898   -1.602670   -0.261843
     22          1           0        0.788917    0.630323    1.083902
     23          1           0        1.909556    1.847947   -1.466524
     24          1           0        1.460910    2.625566    0.035814
     25          1           0       -0.348010    1.599409   -2.200943
     26          1           0       -0.126533    3.242200   -1.632118
     27          1           0       -2.279018    2.509579   -0.957888
     28          1           0       -3.742751   -1.561634    1.209740
     29          1           0       -4.044417   -1.591808   -0.532977
     30          1           0       -1.100975    3.894213    0.725301
     31          1           0       -0.548073    2.434588    1.571688
     32          1           0       -2.277322    2.801181    1.474752
     33          1           0       -0.807380   -3.177357   -1.241742
     34          1           0       -2.468233   -3.677550   -0.867595
     35          1           0       -2.174372   -2.401451   -2.070782
     36          1           0       -0.515769   -2.508870    1.196217
     37          1           0        3.403338   -1.542093    1.325386
     38          1           0        3.691161    1.952250    0.421544
     39          1           0        2.946904    1.472740    1.963299
     40          1           0        4.450348    0.704489    1.419442
     41          1           0        2.811525   -1.280855   -1.366158
     42          1           0        3.606999    0.296923   -1.572751
     43          1           0        5.111266   -1.451875   -1.183856
 ---------------------------------------------------------------------
 Rotational constants (GHZ):      0.5758673      0.2578367      0.2045236
 Standard basis: 6-31G(d) (6D, 7F)
 There are   333 symmetry adapted cartesian basis functions of A   symmetry.
 There are   333 symmetry adapted basis functions of A   symmetry.
   333 basis functions,   628 primitive gaussians,   333 cartesian basis functions
    73 alpha electrons       73 beta electrons
       nuclear repulsion energy      1599.6051958941 Hartrees.
 NAtoms=   43 NActive=   43 NUniq=   43 SFac= 1.00D+00 NAtFMM=   60 NAOKFM=F Big=F
 Integral buffers will be    131072 words long.
 Raffenetti 2 integral format.
 Two-electron integral symmetry is turned on.
 ------------------------------------------------------------------------------
 Polarizable Continuum Model (PCM)
 =================================
 Model                : PCM (using non-symmetric T matrix).
 Atomic radii         : SMD-Coulomb.
 Polarization charges : Total charges.
 Charge compensation  : None.
 Solution method      : On-the-fly selection.
 Cavity type          : VdW (van der Waals Surface) (Alpha=1.000).
 Cavity algorithm     : GePol (No added spheres)
                        Default sphere list used, NSphG=   43.
                        Lebedev-Laikov grids with approx.  5.0 points / Ang**2.
                        Smoothing algorithm: Karplus/York (Gamma=1.0000).
                        Polarization charges: spherical gaussians, with
                                              point-specific exponents (IZeta= 3).
                        Self-potential: point-specific (ISelfS= 7).
                        Self-field    : sphere-specific E.n sum rule (ISelfD= 2).
 1st derivatives      : Analytical E(r).r(x)/FMM algorithm (CHGder, D1EAlg=3).
                        Cavity 1st derivative terms included.
 Solvent              : Methanol, Eps=  32.613000 Eps(inf)=   1.765709
 ------------------------------------------------------------------------------
 ------------------------------------------------------------------------------
 Atomic radii for non-electrostatic terms: SMD-CDS.
 ------------------------------------------------------------------------------
 Nuclear repulsion after PCM non-electrostatic terms =     1599.6065723607 Hartrees.
 One-electron integrals computed using PRISM.
 NBasis=   333 RedAO= T EigKep=  9.25D-04  NBF=   333
 NBsUse=   333 1.00D-06 EigRej= -1.00D+00 NBFU=   333
 Initial guess from the checkpoint file:  "DY-202A-11R_4.chk"
 B after Tr=     0.000000    0.000000    0.000000
         Rot=    0.999989    0.004450   -0.001577   -0.000279 Ang=   0.54 deg.
 ExpMin= 1.61D-01 ExpMax= 5.48D+03 ExpMxC= 8.25D+02 IAcc=1 IRadAn=         1 AccDes= 0.00D+00
 Harris functional with IExCor=  402 and IRadAn=       1 diagonalized for initial guess.
 HarFok:  IExCor=  402 AccDes= 0.00D+00 IRadAn=         1 IDoV= 1 UseB2=F ITyADJ=14
 ICtDFT=  3500011 ScaDFX=  1.000000  1.000000  1.000000  1.000000
 FoFCou: FMM=F IPFlag=           0 FMFlag=      100000 FMFlg1=           0
         NFxFlg=           0 DoJE=T BraDBF=F KetDBF=T FulRan=T
         wScrn=  0.000000 ICntrl=     500 IOpCl=  0 I1Cent=   200000004 NGrid=           0
         NMat0=    1 NMatS0=      1 NMatT0=    0 NMatD0=    1 NMtDS0=    0 NMtDT0=    0
 Petite list used in FoFCou.
 Keep R1 ints in memory in canonical form, NReq=1565304907.
 Requested convergence on RMS density matrix=1.00D-08 within 128 cycles.
 Requested convergence on MAX density matrix=1.00D-06.
 Requested convergence on             energy=1.00D-06.
 No special actions if energy rises.
 Inv3:  Mode=1 IEnd=    22032300.
 Iteration    1 A*A^-1 deviation from unit magnitude is 4.44D-15 for   2697.
 Iteration    1 A*A^-1 deviation from orthogonality  is 2.82D-15 for   2083   1096.
 Iteration    1 A^-1*A deviation from unit magnitude is 5.22D-15 for   2703.
 Iteration    1 A^-1*A deviation from orthogonality  is 2.24D-11 for   1725   1682.
 Error on total polarization charges =  0.05188
 SCF Done:  E(RB3LYP) =  -886.949238927     A.U. after   11 cycles
            NFock= 11  Conv=0.33D-08     -V/T= 2.0094
 SMD-CDS (non-electrostatic) energy       (kcal/mol) =       0.86
 (included in total energy above)
 D1PCM: PCM CHGder 1st derivatives, ID1Alg=3 FixD1E=F DoIter=F DoCFld=F I1PDM=0.
 Calling FoFJK, ICntrl=      2127 FMM=F ISym2X=0 I1Cent= 0 IOpClX= 0 NMat=1 NMatS=1 NMatT=0.
 ***** Axes restored to original set *****
 -------------------------------------------------------------------
 Center     Atomic                   Forces (Hartrees/Bohr)
 Number     Number              X              Y              Z
 -------------------------------------------------------------------
      1        6          -0.001658390   -0.001475400    0.000523833
      2        6           0.000629523    0.001452124    0.000687309
      3        6          -0.000012548    0.000156456   -0.000329016
      4        6          -0.000027383    0.000727010   -0.000168420
      5        6          -0.000107794   -0.000213584   -0.000091203
      6        6          -0.000352901   -0.000161583    0.000107793
      7        6           0.000972336    0.000712288   -0.000026492
      8        6           0.000767152    0.000079854   -0.000463335
      9        6           0.001126388   -0.000279185   -0.001038709
     10        6          -0.002305146   -0.000187389   -0.000233073
     11        8           0.001434644   -0.001169852   -0.000290571
     12        6          -0.000206461   -0.000098177    0.000306517
     13        6           0.000433037    0.000273383    0.000231755
     14        8           0.000129557    0.001461365    0.000864566
     15        6          -0.000045029   -0.000065361    0.000358252
     16        8          -0.000709431    0.000075018   -0.000390475
     17        6          -0.000020667   -0.000065404    0.000263970
     18        6           0.000272988   -0.000552235    0.001212900
     19        8          -0.000814093    0.001375162   -0.000188538
     20        1           0.000278450    0.000033904    0.000077836
     21        1          -0.000025080   -0.000309420    0.000000961
     22        1           0.000559051   -0.000309320    0.000148321
     23        1           0.000389855   -0.000344217   -0.000210493
     24        1          -0.000144574   -0.000116750   -0.000139322
     25        1           0.000150335    0.000054921    0.000160733
     26        1           0.000051275   -0.000132512   -0.000045198
     27        1           0.000190661    0.000292352    0.000039776
     28        1           0.000025301    0.000152408    0.000229999
     29        1          -0.000655142   -0.000221852    0.000457026
     30        1          -0.000061156   -0.000116880   -0.000082473
     31        1          -0.000452279    0.000311646   -0.000173527
     32        1           0.000060322   -0.000082334   -0.000170049
     33        1          -0.000109412    0.000097038   -0.000066870
     34        1           0.000141579    0.000065617   -0.000033550
     35        1          -0.000038623    0.000090278    0.000098328
     36        1          -0.000059676   -0.001260291   -0.000511119
     37        1           0.000313034   -0.000258374   -0.000337629
     38        1          -0.000006007    0.000011039   -0.000172059
     39        1           0.000179248   -0.000215377   -0.000194037
     40        1          -0.000064055    0.000002004   -0.000033194
     41        1           0.000323272    0.000103642   -0.000026680
     42        1          -0.000075621    0.000768257   -0.000194064
     43        1          -0.000476537   -0.000660269   -0.000159781
 -------------------------------------------------------------------
 Cartesian Forces:  Max     0.002305146 RMS     0.000539171

 GradGradGradGradGradGradGradGradGradGradGradGradGradGradGradGradGradGrad
 Berny optimization.
 Using GEDIIS/GDIIS optimizer.
 FormGI is forming the generalized inverse of G from B-inverse, IUseBI=4.
 Internal  Forces:  Max     0.001869265 RMS     0.000357360
 Search for a local minimum.
 Step number   3 out of a maximum of  258
 All quantities printed in internal units (Hartrees-Bohrs-Radians)
 Mixed Optimization -- En-DIIS/RFO-DIIS
 Swapping is turned off.
 Update second derivatives using D2CorX and points    1    2    3
 DE= -7.59D-04 DEPred=-8.80D-04 R= 8.63D-01
 TightC=F SS=  1.41D+00  RLast= 3.28D-01 DXNew= 8.4853D-01 9.8485D-01
 Trust test= 8.63D-01 RLast= 3.28D-01 DXMaxT set to 8.49D-01
 ITU=  1  1  0
     Eigenvalues ---    0.00230   0.00270   0.00288   0.00335   0.00379
     Eigenvalues ---    0.00422   0.00496   0.00703   0.00823   0.00911
     Eigenvalues ---    0.00998   0.01112   0.01140   0.01243   0.01294
     Eigenvalues ---    0.01406   0.02457   0.02647   0.03165   0.03898
     Eigenvalues ---    0.03963   0.04023   0.04404   0.04586   0.04720
     Eigenvalues ---    0.04883   0.04928   0.05039   0.05296   0.05378
     Eigenvalues ---    0.05437   0.05448   0.05541   0.05564   0.05611
     Eigenvalues ---    0.05638   0.05699   0.05725   0.05738   0.05910
     Eigenvalues ---    0.06127   0.06449   0.06848   0.07722   0.08344
     Eigenvalues ---    0.08630   0.08910   0.09059   0.09375   0.09588
     Eigenvalues ---    0.10239   0.11367   0.12104   0.13245   0.13573
     Eigenvalues ---    0.14621   0.15616   0.16000   0.16000   0.16000
     Eigenvalues ---    0.16000   0.16000   0.16000   0.16000   0.16000
     Eigenvalues ---    0.16000   0.16032   0.16068   0.16115   0.16402
     Eigenvalues ---    0.16770   0.17487   0.18384   0.19817   0.20748
     Eigenvalues ---    0.22456   0.23120   0.24750   0.25032   0.26804
     Eigenvalues ---    0.27136   0.27328   0.27852   0.28453   0.28746
     Eigenvalues ---    0.28798   0.29059   0.29302   0.29690   0.30066
     Eigenvalues ---    0.31207   0.31728   0.32237   0.33663   0.33771
     Eigenvalues ---    0.33843   0.33849   0.33900   0.33960   0.34021
     Eigenvalues ---    0.34100   0.34121   0.34124   0.34158   0.34172
     Eigenvalues ---    0.34177   0.34198   0.34209   0.34249   0.34289
     Eigenvalues ---    0.34334   0.34353   0.34364   0.34419   0.34699
     Eigenvalues ---    0.39262   0.40686   0.41610   0.51342   0.52223
     Eigenvalues ---    0.52667   0.52828   0.94651
 En-DIIS/RFO-DIIS IScMMF=        0 using points:     3    2
 RFO step:  Lambda=-1.11981917D-04.
 DidBck=F Rises=F RFO-DIIS coefs:    0.98128    0.01872
 Iteration  1 RMS(Cart)=  0.07154127 RMS(Int)=  0.00176816
 Iteration  2 RMS(Cart)=  0.00295565 RMS(Int)=  0.00003947
 Iteration  3 RMS(Cart)=  0.00000293 RMS(Int)=  0.00003941
 Iteration  4 RMS(Cart)=  0.00000000 RMS(Int)=  0.00003941
 Variable       Old X    -DE/DX   Delta X   Delta X   Delta X     New X
                                 (Linear)    (Quad)   (Total)
    R1        2.56113  -0.00084   0.00009  -0.00303  -0.00294   2.55819
    R2        2.85253   0.00098  -0.00019   0.01045   0.01027   2.86280
    R3        2.78831  -0.00156   0.00014  -0.00936  -0.00914   2.77917
    R4        2.84424  -0.00007   0.00014  -0.00525  -0.00514   2.83910
    R5        2.89816   0.00087  -0.00018   0.01102   0.01079   2.90895
    R6        2.92694  -0.00029  -0.00006   0.00157   0.00153   2.92848
    R7        2.07846  -0.00004  -0.00002   0.00084   0.00082   2.07928
    R8        2.06717   0.00027   0.00005  -0.00078  -0.00074   2.06643
    R9        2.92651  -0.00058  -0.00007   0.00110   0.00101   2.92753
   R10        2.94039  -0.00117  -0.00028   0.00362   0.00334   2.94373
   R11        2.07458  -0.00012   0.00000  -0.00058  -0.00058   2.07400
   R12        2.91176  -0.00012   0.00002   0.00047   0.00048   2.91223
   R13        2.07376   0.00041   0.00001   0.00111   0.00112   2.07488
   R14        2.07064  -0.00022   0.00003  -0.00178  -0.00175   2.06889
   R15        2.91552  -0.00020   0.00003  -0.00078  -0.00070   2.91482
   R16        2.07488  -0.00018   0.00003  -0.00141  -0.00138   2.07350
   R17        2.07536  -0.00011  -0.00001  -0.00009  -0.00009   2.07526
   R18        2.91553  -0.00014  -0.00003   0.00209   0.00206   2.91759
   R19        2.07888  -0.00004  -0.00001   0.00028   0.00027   2.07915
   R20        2.87251  -0.00077  -0.00012   0.00462   0.00453   2.87703
   R21        2.32881  -0.00187   0.00004  -0.00208  -0.00204   2.32677
   R22        2.91307  -0.00147   0.00012  -0.00724  -0.00719   2.90588
   R23        2.06810   0.00015  -0.00003   0.00139   0.00136   2.06946
   R24        2.07127   0.00014  -0.00005   0.00204   0.00199   2.07327
   R25        2.89566  -0.00052   0.00008  -0.00372  -0.00364   2.89202
   R26        2.73055   0.00024  -0.00007   0.00528   0.00521   2.73576
   R27        2.07349  -0.00011   0.00000  -0.00010  -0.00010   2.07339
   R28        2.07070  -0.00054  -0.00001  -0.00100  -0.00102   2.06969
   R29        2.07056  -0.00014   0.00001  -0.00082  -0.00080   2.06975
   R30        2.07155  -0.00013   0.00002  -0.00112  -0.00109   2.07046
   R31        2.07131  -0.00013   0.00001  -0.00058  -0.00057   2.07074
   R32        2.07156  -0.00004   0.00001  -0.00025  -0.00024   2.07132
   R33        1.83877   0.00012  -0.00002   0.00088   0.00086   1.83963
   R34        2.73518  -0.00026   0.00005  -0.00170  -0.00165   2.73353
   R35        2.90423  -0.00022   0.00005  -0.00230  -0.00225   2.90198
   R36        2.90671  -0.00120  -0.00015  -0.00031  -0.00046   2.90625
   R37        1.84051   0.00039   0.00003  -0.00093  -0.00090   1.83960
   R38        2.06841   0.00011   0.00003  -0.00065  -0.00061   2.06779
   R39        2.07167  -0.00032   0.00001  -0.00111  -0.00110   2.07057
   R40        2.06911  -0.00006   0.00001  -0.00075  -0.00074   2.06837
   R41        2.71578  -0.00151   0.00007  -0.00520  -0.00513   2.71065
   R42        2.07369  -0.00022   0.00002  -0.00070  -0.00068   2.07301
   R43        2.07206   0.00069   0.00000   0.00245   0.00245   2.07450
   R44        1.83496   0.00012  -0.00001   0.00024   0.00023   1.83519
    A1        2.27011  -0.00010   0.00021  -0.00969  -0.00957   2.26054
    A2        1.90739  -0.00020  -0.00011   0.00641   0.00624   1.91364
    A3        2.10519   0.00029  -0.00011   0.00365   0.00362   2.10881
    A4        2.22347   0.00020  -0.00008   0.00540   0.00527   2.22874
    A5        1.96567  -0.00047   0.00010  -0.00620  -0.00626   1.95941
    A6        2.09338   0.00027  -0.00002   0.00117   0.00131   2.09469
    A7        1.97957   0.00002   0.00006  -0.00191  -0.00191   1.97765
    A8        1.89872   0.00009   0.00004   0.00097   0.00098   1.89970
    A9        1.90196  -0.00001   0.00008  -0.00300  -0.00287   1.89909
   A10        1.93411  -0.00011  -0.00001   0.00015   0.00017   1.93428
   A11        1.90064   0.00003  -0.00007   0.00129   0.00122   1.90185
   A12        1.84371  -0.00003  -0.00011   0.00277   0.00266   1.84637
   A13        1.97185   0.00002   0.00010  -0.00393  -0.00386   1.96798
   A14        1.96222  -0.00041  -0.00024   0.00044   0.00020   1.96242
   A15        1.85286   0.00003   0.00014  -0.00240  -0.00223   1.85063
   A16        1.97420   0.00007  -0.00023   0.00403   0.00386   1.97806
   A17        1.87742   0.00034   0.00015   0.00658   0.00670   1.88413
   A18        1.81133   0.00000   0.00011  -0.00484  -0.00475   1.80658
   A19        2.02569  -0.00011   0.00013  -0.00291  -0.00293   2.02276
   A20        1.91925  -0.00028  -0.00005  -0.00481  -0.00485   1.91440
   A21        1.89282   0.00014  -0.00003   0.00388   0.00390   1.89672
   A22        1.86609   0.00017   0.00001  -0.00182  -0.00177   1.86432
   A23        1.90398   0.00004   0.00002   0.00218   0.00222   1.90620
   A24        1.84798   0.00005  -0.00009   0.00408   0.00398   1.85196
   A25        2.04262   0.00034   0.00014   0.00016   0.00024   2.04286
   A26        1.91376  -0.00024  -0.00001  -0.00149  -0.00151   1.91225
   A27        1.87664  -0.00009  -0.00006   0.00134   0.00131   1.87795
   A28        1.88647  -0.00004   0.00008  -0.00390  -0.00380   1.88267
   A29        1.88689  -0.00003  -0.00006   0.00090   0.00085   1.88774
   A30        1.84787   0.00004  -0.00011   0.00351   0.00339   1.85126
   A31        1.96427  -0.00035   0.00002  -0.00024  -0.00025   1.96403
   A32        1.95691  -0.00009   0.00002   0.00106   0.00105   1.95796
   A33        1.83867   0.00025   0.00005  -0.00313  -0.00306   1.83560
   A34        1.97392   0.00066  -0.00002   0.00675   0.00674   1.98067
   A35        1.86419  -0.00008  -0.00010   0.00173   0.00164   1.86583
   A36        1.85434  -0.00043   0.00002  -0.00743  -0.00742   1.84692
   A37        1.90031   0.00096   0.00000   0.00005  -0.00011   1.90020
   A38        2.19738  -0.00050  -0.00006   0.00314   0.00306   2.20043
   A39        2.18515  -0.00046   0.00006  -0.00265  -0.00262   2.18253
   A40        1.83677  -0.00056   0.00003   0.00024   0.00001   1.83678
   A41        1.94040   0.00009  -0.00019   0.00485   0.00473   1.94513
   A42        1.90025   0.00013  -0.00019   0.00969   0.00955   1.90980
   A43        1.94996   0.00014   0.00003  -0.00326  -0.00315   1.94682
   A44        1.95674   0.00051  -0.00002   0.00567   0.00564   1.96239
   A45        1.87995  -0.00029   0.00032  -0.01601  -0.01572   1.86423
   A46        1.81218   0.00026  -0.00006   0.00235   0.00211   1.81430
   A47        1.97246  -0.00015   0.00005  -0.00373  -0.00364   1.96883
   A48        1.91785  -0.00014   0.00007  -0.00276  -0.00265   1.91520
   A49        1.97505  -0.00009  -0.00011   0.00663   0.00660   1.98165
   A50        1.86976  -0.00007   0.00007  -0.00450  -0.00440   1.86536
   A51        1.91189   0.00018  -0.00001   0.00174   0.00169   1.91358
   A52        1.92550  -0.00017   0.00007  -0.00369  -0.00363   1.92187
   A53        1.95354   0.00035   0.00004   0.00094   0.00097   1.95451
   A54        1.93269  -0.00025   0.00006  -0.00391  -0.00386   1.92883
   A55        1.88708  -0.00003  -0.00003   0.00158   0.00155   1.88862
   A56        1.88176   0.00013  -0.00007   0.00270   0.00262   1.88438
   A57        1.88093  -0.00003  -0.00007   0.00273   0.00266   1.88359
   A58        1.93668   0.00006   0.00010  -0.00323  -0.00315   1.93354
   A59        1.91316   0.00008  -0.00001  -0.00016  -0.00017   1.91299
   A60        1.94381  -0.00022   0.00013  -0.00621  -0.00610   1.93771
   A61        1.88623  -0.00002  -0.00019   0.00870   0.00851   1.89474
   A62        1.89018   0.00005  -0.00002   0.00058   0.00053   1.89071
   A63        1.89228   0.00007  -0.00002   0.00087   0.00085   1.89313
   A64        1.88827   0.00013   0.00023  -0.00759  -0.00736   1.88091
   A65        1.83653  -0.00010   0.00007  -0.00498  -0.00491   1.83161
   A66        1.94222   0.00071   0.00003   0.00347   0.00350   1.94572
   A67        1.97920  -0.00077  -0.00022  -0.00128  -0.00150   1.97769
   A68        1.88649   0.00010   0.00021   0.00054   0.00076   1.88725
   A69        1.87789   0.00022  -0.00002   0.00168   0.00165   1.87954
   A70        1.93542  -0.00013  -0.00004   0.00032   0.00028   1.93570
   A71        1.84619  -0.00025  -0.00001  -0.00013  -0.00014   1.84606
   A72        1.95695  -0.00017   0.00015  -0.00571  -0.00557   1.95138
   A73        1.92288  -0.00002  -0.00001  -0.00010  -0.00012   1.92276
   A74        1.92084  -0.00003   0.00002  -0.00243  -0.00243   1.91841
   A75        1.89346   0.00014  -0.00002   0.00186   0.00184   1.89529
   A76        1.88122   0.00007   0.00002  -0.00087  -0.00087   1.88035
   A77        1.88662   0.00000  -0.00017   0.00780   0.00762   1.89424
   A78        1.86913   0.00013  -0.00024   0.00589   0.00565   1.87478
   A79        1.92200   0.00004  -0.00008   0.00133   0.00125   1.92325
   A80        1.93819  -0.00021   0.00000  -0.00236  -0.00236   1.93583
   A81        1.91617  -0.00014   0.00015  -0.00251  -0.00236   1.91381
   A82        1.92712   0.00012   0.00008   0.00144   0.00151   1.92863
   A83        1.89141   0.00006   0.00009  -0.00373  -0.00364   1.88777
   A84        1.88152  -0.00045  -0.00016   0.00354   0.00338   1.88490
    D1        0.05514  -0.00023   0.00001  -0.00987  -0.00986   0.04527
    D2       -3.12609  -0.00006   0.00002   0.00119   0.00120  -3.12489
    D3       -3.12077  -0.00025  -0.00045   0.00315   0.00268  -3.11809
    D4       -0.01881  -0.00008  -0.00044   0.01422   0.01375  -0.00506
    D5        0.38412  -0.00007  -0.00023  -0.00984  -0.01007   0.37404
    D6       -1.86472  -0.00061  -0.00023  -0.01987  -0.02010  -1.88482
    D7        2.40901  -0.00020  -0.00030  -0.00976  -0.01006   2.39895
    D8       -2.71985  -0.00004   0.00027  -0.02413  -0.02383  -2.74368
    D9        1.31451  -0.00058   0.00027  -0.03416  -0.03386   1.28065
   D10       -0.69495  -0.00017   0.00020  -0.02405  -0.02382  -0.71877
   D11       -0.02519   0.00011   0.00012   0.01170   0.01175  -0.01345
   D12       -3.13970  -0.00008   0.00011  -0.00943  -0.00944   3.13405
   D13        3.08589   0.00009  -0.00028   0.02296   0.02270   3.10859
   D14       -0.02861  -0.00010  -0.00029   0.00183   0.00152  -0.02709
   D15        0.67781   0.00018  -0.00001   0.02647   0.02649   0.70430
   D16       -1.48308   0.00024  -0.00006   0.02689   0.02687  -1.45621
   D17        2.79802   0.00023   0.00000   0.02469   0.02472   2.82275
   D18       -2.42156   0.00002  -0.00002   0.01482   0.01480  -2.40675
   D19        1.70073   0.00008  -0.00007   0.01524   0.01518   1.71592
   D20       -0.30135   0.00006  -0.00001   0.01304   0.01304  -0.28831
   D21        0.05353   0.00003   0.00057  -0.03320  -0.03263   0.02090
   D22        2.20033   0.00001   0.00042  -0.02562  -0.02520   2.17513
   D23       -1.94148   0.00004   0.00049  -0.02803  -0.02750  -1.96898
   D24       -3.12440   0.00019   0.00057  -0.02293  -0.02240   3.13638
   D25       -0.97760   0.00017   0.00042  -0.01536  -0.01497  -0.99257
   D26        1.16378   0.00020   0.00050  -0.01776  -0.01727   1.14651
   D27       -1.38373  -0.00012   0.00023  -0.00540  -0.00509  -1.38883
   D28        2.63899   0.00012   0.00066  -0.00796  -0.00726   2.63173
   D29        0.66983   0.00031   0.00056  -0.00107  -0.00046   0.66936
   D30        0.75773  -0.00007   0.00031  -0.00541  -0.00507   0.75266
   D31       -1.50273   0.00018   0.00074  -0.00798  -0.00723  -1.50996
   D32        2.81129   0.00037   0.00064  -0.00108  -0.00044   2.81085
   D33        2.77850  -0.00015   0.00014  -0.00122  -0.00103   2.77747
   D34        0.51804   0.00010   0.00057  -0.00378  -0.00320   0.51484
   D35       -1.45113   0.00029   0.00047   0.00312   0.00360  -1.44753
   D36        0.63182   0.00012  -0.00014  -0.02271  -0.02283   0.60899
   D37       -1.48859   0.00019  -0.00021  -0.01436  -0.01456  -1.50315
   D38        2.78138   0.00020  -0.00005  -0.01881  -0.01886   2.76252
   D39        2.88614  -0.00038  -0.00058  -0.02201  -0.02256   2.86358
   D40        0.76573  -0.00031  -0.00065  -0.01365  -0.01430   0.75144
   D41       -1.24748  -0.00029  -0.00049  -0.01810  -0.01859  -1.26607
   D42       -1.40728  -0.00014  -0.00048  -0.02171  -0.02213  -1.42941
   D43        2.75550  -0.00007  -0.00054  -0.01336  -0.01387   2.74163
   D44        0.74228  -0.00006  -0.00038  -0.01780  -0.01816   0.72412
   D45       -1.07972   0.00048   0.00116   0.09250   0.09364  -0.98608
   D46       -3.11876   0.00007   0.00086   0.09298   0.09382  -3.02494
   D47        0.96809   0.00028   0.00106   0.09073   0.09178   1.05987
   D48        2.94422   0.00076   0.00142   0.09405   0.09547   3.03968
   D49        0.90518   0.00034   0.00112   0.09452   0.09564   1.00082
   D50       -1.29115   0.00055   0.00132   0.09228   0.09360  -1.19755
   D51        0.91492   0.00033   0.00129   0.08716   0.08846   1.00338
   D52       -1.12412  -0.00009   0.00099   0.08763   0.08863  -1.03549
   D53        2.96273   0.00012   0.00119   0.08539   0.08659   3.04933
   D54        0.85061   0.00010  -0.00009   0.02527   0.02519   0.87580
   D55       -1.30529   0.00010  -0.00030   0.03172   0.03144  -1.27385
   D56        2.97658   0.00022  -0.00012   0.02763   0.02751   3.00409
   D57        2.99908  -0.00021  -0.00006   0.01559   0.01553   3.01461
   D58        0.84318  -0.00021  -0.00027   0.02204   0.02178   0.86496
   D59       -1.15814  -0.00008  -0.00010   0.01795   0.01786  -1.14028
   D60       -1.29310  -0.00004  -0.00016   0.02047   0.02034  -1.27276
   D61        2.83418  -0.00004  -0.00036   0.02693   0.02659   2.86077
   D62        0.83286   0.00009  -0.00019   0.02284   0.02267   0.85553
   D63       -1.28713   0.00006   0.00038  -0.00434  -0.00393  -1.29106
   D64        0.95282   0.00021   0.00041   0.00278   0.00320   0.95603
   D65        2.98653  -0.00001   0.00036  -0.00148  -0.00109   2.98544
   D66        0.88264  -0.00005   0.00054  -0.00952  -0.00897   0.87368
   D67        3.12260   0.00010   0.00056  -0.00240  -0.00183   3.12076
   D68       -1.12688  -0.00011   0.00052  -0.00666  -0.00613  -1.13301
   D69        2.87543  -0.00004   0.00042  -0.00694  -0.00651   2.86892
   D70       -1.16780   0.00011   0.00044   0.00017   0.00063  -1.16717
   D71        0.86591  -0.00010   0.00040  -0.00408  -0.00367   0.86224
   D72       -3.08403   0.00006  -0.00059   0.02790   0.02731  -3.05672
   D73        1.09705  -0.00001  -0.00062   0.02781   0.02719   1.12424
   D74       -1.00219  -0.00004  -0.00059   0.02640   0.02581  -0.97638
   D75        0.95539   0.00006  -0.00062   0.02151   0.02089   0.97627
   D76       -1.14672  -0.00002  -0.00065   0.02142   0.02077  -1.12595
   D77        3.03723  -0.00004  -0.00062   0.02001   0.01939   3.05662
   D78       -1.08414   0.00007  -0.00050   0.02040   0.01991  -1.06423
   D79        3.09694  -0.00001  -0.00053   0.02031   0.01979   3.11673
   D80        0.99770  -0.00003  -0.00050   0.01890   0.01841   1.01611
   D81        0.05695  -0.00008   0.00023  -0.03142  -0.03121   0.02574
   D82        2.17103  -0.00021   0.00018  -0.03254  -0.03238   2.13866
   D83       -2.04379  -0.00044   0.00034  -0.04323  -0.04287  -2.08666
   D84       -3.11150   0.00010   0.00024  -0.01036  -0.01018  -3.12168
   D85       -0.99741  -0.00003   0.00019  -0.01148  -0.01135  -1.00877
   D86        1.07095  -0.00025   0.00035  -0.02217  -0.02185   1.04910
   D87       -0.06380   0.00007  -0.00045   0.03722   0.03677  -0.02703
   D88       -2.20890   0.00012  -0.00040   0.03646   0.03603  -2.17287
   D89        1.96529   0.00000  -0.00037   0.03327   0.03288   1.99818
   D90       -2.17162   0.00023  -0.00026   0.03301   0.03278  -2.13884
   D91        1.96646   0.00028  -0.00021   0.03225   0.03204   1.99851
   D92       -0.14253   0.00016  -0.00018   0.02906   0.02890  -0.11364
   D93        1.99928   0.00015  -0.00068   0.05199   0.05131   2.05058
   D94       -0.14582   0.00021  -0.00063   0.05123   0.05056  -0.09525
   D95       -2.25482   0.00008  -0.00060   0.04805   0.04742  -2.20740
   D96        1.09842  -0.00018   0.00079  -0.04035  -0.03949   1.05893
   D97       -3.10276  -0.00012   0.00061  -0.03169  -0.03102  -3.13378
   D98       -1.00872  -0.00013   0.00066  -0.03466  -0.03394  -1.04266
   D99       -3.13122  -0.00001   0.00066  -0.03528  -0.03468   3.11729
   D100      -1.04922   0.00005   0.00048  -0.02662  -0.02620  -1.07542
   D101       1.04482   0.00004   0.00054  -0.02959  -0.02913   1.01569
   D102      -1.04627  -0.00004   0.00067  -0.03546  -0.03478  -1.08105
   D103       1.03574   0.00002   0.00049  -0.02680  -0.02631   1.00943
   D104       3.12977   0.00001   0.00055  -0.02978  -0.02923   3.10054
   D105      -0.93986  -0.00067   0.00112  -0.09934  -0.09829  -1.03815
   D106      -2.89773  -0.00087   0.00113  -0.09843  -0.09723  -2.99496
   D107       1.23689  -0.00082   0.00122  -0.10475  -0.10353   1.13336
   D108       2.90734  -0.00075   0.00013  -0.02917  -0.02904   2.87830
   D109      -1.29915   0.00007   0.00030  -0.02748  -0.02718  -1.32633
   D110       0.79192   0.00009   0.00036  -0.02586  -0.02550   0.76642
   D111      -1.19842   0.00028  -0.00006   0.01315   0.01309  -1.18533
   D112       0.91226   0.00034   0.00001   0.01160   0.01161   0.92387
   D113       2.99100   0.00032  -0.00020   0.01964   0.01943   3.01043
   D114       3.07645  -0.00004  -0.00028   0.01694   0.01666   3.09311
   D115      -1.09606   0.00002  -0.00021   0.01540   0.01518  -1.08088
   D116       0.98268   0.00000  -0.00042   0.02344   0.02300   1.00568
   D117       1.02197  -0.00029  -0.00036   0.01439   0.01404   1.03600
   D118       3.13264  -0.00023  -0.00029   0.01285   0.01256  -3.13798
   D119      -1.07180  -0.00025  -0.00050   0.02089   0.02038  -1.05142
   D120      -2.99895   0.00024  -0.00006  -0.01120  -0.01126  -3.01021
   D121      -0.91618   0.00017  -0.00006  -0.00997  -0.01003  -0.92622
   D122       1.17896   0.00014  -0.00001  -0.01528  -0.01529   1.16367
   D123      -0.97542  -0.00017  -0.00012  -0.01696  -0.01709  -0.99251
   D124       1.10734  -0.00025  -0.00012  -0.01574  -0.01586   1.09148
   D125      -3.08071  -0.00028  -0.00006  -0.02105  -0.02111  -3.10182
   D126       1.08429   0.00000   0.00010  -0.01511  -0.01501   1.06928
   D127      -3.11613  -0.00007   0.00011  -0.01389  -0.01378  -3.12991
   D128      -1.02099  -0.00010   0.00016  -0.01920  -0.01904  -1.04003
   D129       3.10429  -0.00042   0.00067  -0.06134  -0.06067   3.04362
   D130       1.01778  -0.00046   0.00083  -0.06501  -0.06418   0.95360
   D131      -1.06659  -0.00052   0.00057  -0.05972  -0.05914  -1.12573
         Item               Value     Threshold  Converged?
 Maximum Force            0.001869     0.000450     NO 
 RMS     Force            0.000357     0.000300     NO 
 Maximum Displacement     0.359892     0.001800     NO 
 RMS     Displacement     0.071613     0.001200     NO 
 Predicted change in Energy=-4.367702D-04
 GradGradGradGradGradGradGradGradGradGradGradGradGradGradGradGradGradGrad

                          Input orientation:                          
 ---------------------------------------------------------------------
 Center     Atomic      Atomic             Coordinates (Angstroms)
 Number     Number       Type             X           Y           Z
 ---------------------------------------------------------------------
      1          6           0       -1.805768    0.623678   -0.193121
      2          6           0       -1.048050   -0.492107   -0.309256
      3          6           0        0.420027   -0.577752   -0.616797
      4          6           0        1.261884    0.505065    0.104521
      5          6           0        1.194641    1.883644   -0.599014
      6          6           0       -0.154266    2.240214   -1.253432
      7          6           0       -1.419553    2.075697   -0.386744
      8          6           0       -3.186826    0.250175    0.147542
      9          6           0       -3.280415   -1.267132    0.230661
     10          6           0       -1.855752   -1.775719   -0.045528
     11          8           0       -4.123852    1.027541    0.331159
     12          6           0       -1.353604    2.844643    0.950441
     13          6           0       -1.776822   -2.774443   -1.202428
     14          8           0       -1.390383   -2.404444    1.172660
     15          6           0        2.717000    0.031027    0.395250
     16          8           0        2.566587   -1.182985    1.167249
     17          6           0        3.480037    1.051191    1.252742
     18          6           0        3.508660   -0.318669   -0.876044
     19          8           0        4.751416   -0.902466   -0.460975
     20          1           0        0.558813   -0.519438   -1.706755
     21          1           0        0.784779   -1.565836   -0.322851
     22          1           0        0.823048    0.613878    1.104583
     23          1           0        1.954362    1.932597   -1.390208
     24          1           0        1.460126    2.660274    0.125531
     25          1           0       -0.290005    1.643354   -2.164086
     26          1           0       -0.097811    3.286729   -1.581486
     27          1           0       -2.252867    2.522794   -0.949075
     28          1           0       -3.640500   -1.592941    1.212219
     29          1           0       -4.005040   -1.629063   -0.509345
     30          1           0       -1.157034    3.908018    0.764926
     31          1           0       -0.565059    2.460115    1.606084
     32          1           0       -2.305678    2.765484    1.486069
     33          1           0       -0.741303   -3.087682   -1.375650
     34          1           0       -2.374282   -3.661493   -0.963817
     35          1           0       -2.163391   -2.334353   -2.128877
     36          1           0       -0.445978   -2.611079    1.058283
     37          1           0        3.437243   -1.618030    1.148523
     38          1           0        3.670578    1.979856    0.706285
     39          1           0        2.907418    1.288686    2.156211
     40          1           0        4.447450    0.636504    1.553001
     41          1           0        2.948128   -1.038472   -1.485200
     42          1           0        3.688884    0.577231   -1.484324
     43          1           0        5.219356   -1.208193   -1.255128
 ---------------------------------------------------------------------
                    Distance matrix (angstroms):
                    1          2          3          4          5
     1  C    0.000000
     2  C    1.353735   0.000000
     3  C    2.564585   1.502387   0.000000
     4  C    3.084339   2.549776   1.549682   0.000000
     5  C    3.279439   3.279911   2.580467   1.549181   0.000000
     6  C    2.542618   3.025871   2.945513   2.619209   1.541088
     7  C    1.514930   2.595696   3.236939   3.146161   2.629820
     8  C    1.470673   2.309548   3.778765   4.456214   4.735274
     9  C    2.435023   2.423970   3.858329   4.877404   5.535510
    10  C    2.404451   1.539349   2.634510   3.865765   4.796058
    11  O    2.410703   3.489988   4.911458   5.415764   5.466672
    12  C    2.538675   3.579678   4.161104   3.609706   3.133350
    13  C    3.544963   2.556936   3.161418   4.658007   5.558010
    14  O    3.347750   2.443420   3.133137   4.079300   5.311203
    15  C    4.599222   3.865954   2.582815   1.557754   2.595829
    16  O    4.922614   3.965222   2.856019   2.383517   3.795541
    17  C    5.496638   5.032413   3.938565   2.556730   3.056962
    18  C    5.440363   4.595099   3.110304   2.586126   3.206495
    19  O    6.737769   5.815945   4.346338   3.804966   4.520189
    20  H    3.031344   2.129732   1.100305   2.196505   2.721428
    21  H    3.394369   2.124228   1.093508   2.167696   3.484704
    22  H    2.931691   2.592905   2.132031   1.097516   2.156996
    23  H    4.157507   4.007758   3.042072   2.179814   1.097980
    24  H    3.862037   4.051851   3.481045   2.164409   1.094808
    25  H    2.687374   2.928348   2.798493   2.975002   2.170567
    26  H    3.454926   4.098917   4.016590   3.525485   2.145770
    27  H    2.092368   3.309165   4.107085   4.187453   3.523686
    28  H    3.202284   3.201174   4.567689   5.446282   6.224612
    29  H    3.164117   3.174349   4.549507   5.715927   6.275654
    30  H    3.482184   4.530656   4.951607   4.226983   3.389513
    31  H    2.854645   3.552101   3.891044   3.068327   2.879465
    32  H    2.767114   3.926412   4.798826   4.443609   4.168626
    33  H    4.038026   2.822818   2.867803   4.371670   5.391208
    34  H    4.390885   3.497478   4.175888   5.632340   6.604456
    35  H    3.553167   2.819375   3.470747   4.978240   5.604316
    36  H    3.725412   2.592816   2.773134   3.679240   5.063674
    37  H    5.857852   4.848781   3.647208   3.213978   4.510528
    38  H    5.713013   5.422857   4.342578   2.887721   2.800594
    39  H    5.308081   4.989537   4.166567   2.744317   3.298310
    40  H    6.492445   5.911200   4.733136   3.501885   4.094788
    41  H    5.199206   4.201286   2.712505   2.784446   3.521193
    42  H    5.644516   4.996279   3.573795   2.901717   2.951564
    43  H    7.337300   6.378701   4.882467   4.521668   5.117447
                    6          7          8          9         10
     6  C    0.000000
     7  C    1.542454   0.000000
     8  C    3.888368   2.596392   0.000000
     9  C    4.927151   3.875371   1.522461   0.000000
    10  C    4.525682   3.891029   2.431724   1.537728   0.000000
    11  O    4.442873   2.987850   1.231271   2.446836   3.625526
    12  C    2.580852   1.543920   3.276677   4.597540   4.753088
    13  C    5.270871   4.931211   3.599840   2.566422   1.530391
    14  O    5.383935   4.743866   3.365276   2.398554   1.447704
    15  C    3.980304   4.680092   5.913083   6.138509   4.936464
    16  O    4.998102   5.378031   6.016271   5.922138   4.623770
    17  C    4.571962   5.267211   6.805157   7.219625   6.176372
    18  C    4.484120   5.500881   6.797121   6.943769   5.620469
    19  O    5.879637   6.852432   8.044537   8.069799   6.677562
    20  H    2.886115   3.520098   4.249769   4.364894   3.188736
    21  H    4.029119   4.257221   4.392359   4.113564   2.663337
    22  H    3.026606   3.064349   4.138515   4.597864   3.769470
    23  H    2.135333   3.522885   5.623792   6.345737   5.484226
    24  H    2.164313   2.982735   5.234810   6.156972   5.540970
    25  H    1.097250   2.149824   3.959312   4.811268   4.316238
    26  H    1.098181   2.154300   4.663927   5.843843   5.574756
    27  H    2.139301   1.100238   2.690659   4.100142   4.410363
    28  H    5.738147   4.576920   2.176334   1.095111   2.191041
    29  H    5.509395   4.519405   2.152327   1.097125   2.203650
    30  H    2.803727   2.180060   4.228598   5.619285   5.783590
    31  H    2.897229   2.202112   3.726237   4.812204   4.726097
    32  H    3.522690   2.183678   2.982424   4.334530   4.813600
    33  H    5.361532   5.300797   4.409307   3.513080   2.175424
    34  H    6.312091   5.844645   4.146866   2.825035   2.160619
    35  H    5.072441   4.799674   3.592950   2.820306   2.178774
    36  H    5.381836   5.000182   4.065523   3.244255   1.975776
    37  H    5.792613   6.291989   6.954886   6.789148   5.428298
    38  H    4.305544   5.207046   7.094222   7.686706   6.723830
    39  H    4.680275   5.080225   6.500236   6.966292   6.076678
    40  H    5.623498   6.344731   7.772177   8.067980   6.935738
    41  H    4.519773   5.475518   6.477973   6.464613   5.068871
    42  H    4.193879   5.435642   7.074273   7.410396   6.192696
    43  H    6.384929   7.457422   8.646284   8.628856   7.200164
                   11         12         13         14         15
    11  O    0.000000
    12  C    3.370407   0.000000
    13  C    4.723930   6.032253   0.000000
    14  O    4.467494   5.253918   2.434599   0.000000
    15  C    6.913349   4.979406   5.533324   4.838024   0.000000
    16  O    7.095594   5.624650   5.197433   4.141208   1.446524
    17  C    7.659570   5.164488   6.949670   5.972338   1.535660
    18  C    7.843779   6.081463   5.837267   5.705109   1.537921
    19  O    9.117170   7.300971   6.831687   6.530421   2.396535
    20  H    5.336065   4.694152   3.285512   3.955205   3.062549
    21  H    5.589991   5.064216   2.965837   2.769684   2.607512
    22  H    5.024055   3.120559   4.854107   3.743552   2.104737
    23  H    6.381764   4.153685   6.009428   6.046945   2.717618
    24  H    5.821419   2.937949   6.463549   5.905359   2.926674
    25  H    4.615610   3.503514   4.759448   5.359979   4.265194
    26  H    4.997114   2.860613   6.300839   6.453334   4.736057
    27  H    2.715763   2.126128   5.324615   5.433536   5.719763
    28  H    2.806567   4.999057   3.271049   2.392306   6.612300
    29  H    2.788926   5.401401   2.599464   3.204183   6.982837
    30  H    4.157802   1.097189   6.993562   6.329920   5.493256
    31  H    4.042612   1.095232   6.062731   4.953075   4.258931
    32  H    2.767674   1.095266   6.180493   5.259671   5.821892
    33  H    5.593737   6.401413   1.095639   2.716984   4.982198
    34  H    5.169623   6.858278   1.095787   2.666976   6.434510
    35  H    4.604076   6.079470   1.096094   3.391548   5.982011
    36  H    5.224464   5.531755   2.628431   0.973489   4.174298
    37  H    8.052160   6.550335   5.835301   4.891319   1.950784
    38  H    7.861346   5.103907   7.478016   6.712147   2.191800
    39  H    7.268959   4.693739   7.052062   5.751320   2.172314
    40  H    8.666777   6.236279   7.613705   6.593354   2.168282
    41  H    7.588180   6.286161   5.041698   5.268091   2.175625
    42  H    8.033529   6.041184   6.417720   6.461339   2.185336
    43  H    9.737060   8.030804   7.169549   7.142396   3.243640
                   16         17         18         19         20
    16  O    0.000000
    17  C    2.415211   0.000000
    18  C    2.410309   2.531613   0.000000
    19  O    2.739212   2.893096   1.434414   0.000000
    20  H    3.568102   4.445115   3.071154   4.390512   0.000000
    21  H    2.354105   4.073787   3.046469   4.024096   1.749629
    22  H    2.504510   2.696810   3.464829   4.492476   3.042671
    23  H    4.077040   3.176437   2.783596   4.089568   2.839055
    24  H    4.132804   2.817764   3.751499   4.885662   3.778916
    25  H    5.219780   5.122362   4.465249   5.898958   2.367977
    26  H    5.884972   5.082467   5.148123   6.505374   3.864422
    27  H    6.437294   6.315046   6.424518   7.812210   4.211270
    28  H    6.220773   7.595730   7.556130   8.584905   5.225615
    29  H    6.796781   8.143408   7.635921   8.786683   4.847042
    30  H    6.320248   5.468259   6.505872   7.717083   5.353103
    31  H    4.824102   4.297990   5.520669   6.621524   4.595185
    32  H    6.279412   6.038852   6.992717   8.188248   5.402790
    33  H    4.586540   6.469809   5.096983   5.981786   2.897553
    34  H    5.924241   7.835533   6.766919   7.657719   4.362054
    35  H    5.879012   7.399023   6.148556   7.255808   3.298864
    36  H    3.335697   5.372488   4.963459   5.678064   3.609709
    37  H    0.973476   2.671597   2.406722   2.197628   4.200580
    38  H    3.381545   1.094230   2.795210   3.292185   4.663937
    39  H    2.683909   1.095698   3.484200   3.879580   4.869062
    40  H    2.645182   1.094536   2.773794   2.552826   5.204200
    41  H    2.683644   3.485103   1.096989   2.078312   2.455058
    42  H    3.374722   2.785639   1.097780   2.089431   3.324079
    43  H    3.592454   3.797296   1.965054   0.971141   4.732759
                   21         22         23         24         25
    21  H    0.000000
    22  H    2.605799   0.000000
    23  H    3.840080   3.040210   0.000000
    24  H    4.303156   2.356300   1.752498   0.000000
    25  H    3.852819   3.603180   2.391596   3.056049   0.000000
    26  H    5.090237   3.899626   2.466104   2.394477   1.754150
    27  H    5.131895   4.162058   4.271265   3.867816   2.470322
    28  H    4.684044   4.980451   7.106653   6.729570   5.753161
    29  H    4.793865   5.562912   6.998272   6.976355   5.219997
    30  H    5.909059   3.858426   4.269388   2.969044   3.802572
    31  H    4.663811   2.363670   3.950129   2.516640   3.867419
    32  H    5.619915   3.816263   5.207168   4.005423   4.318071
    33  H    2.398610   4.722320   5.698248   6.335522   4.817469
    34  H    3.844774   5.725382   7.086100   7.473561   5.824625
    35  H    3.541759   5.297750   5.975649   6.569516   4.396928
    36  H    2.124812   3.465966   5.692252   5.682466   5.339306
    37  H    3.033682   3.437638   4.609886   4.822799   5.958387
    38  H    4.686031   3.183231   2.709782   2.384605   4.902905
    39  H    4.335855   2.430202   3.728274   2.845974   5.386490
    40  H    4.667363   3.652106   4.069131   3.880389   6.105240
    41  H    2.511822   3.735399   3.134302   4.299922   4.258942
    42  H    3.791514   3.862226   2.203279   3.449356   4.174955
    43  H    4.545604   5.311845   4.532438   5.568039   6.269815
                   26         27         28         29         30
    26  H    0.000000
    27  H    2.372300   0.000000
    28  H    6.645796   4.851390   0.000000
    29  H    6.370317   4.527846   1.760107   0.000000
    30  H    2.648321   2.461198   6.052126   6.355641   0.000000
    31  H    3.325990   3.062917   5.103011   5.747163   1.776065
    32  H    3.815267   2.447777   4.566465   5.116791   1.773362
    33  H    6.410115   5.826168   4.163732   3.678319   7.327669
    34  H    7.337685   6.185496   3.258428   2.645125   7.859246
    35  H    6.013554   4.999181   3.727528   2.551860   6.953708
    36  H    6.470992   5.800946   3.356378   4.011076   6.564319
    37  H    6.633718   7.343275   7.078074   7.624711   7.196647
    38  H    4.598105   6.174317   8.153079   8.568381   5.198758
    39  H    5.195570   6.147712   7.215963   7.962444   5.031535
    40  H    6.124385   7.396804   8.396516   8.990586   6.537133
    41  H    5.290971   6.326167   7.140975   7.046108   6.810521
    42  H    4.657238   6.275038   8.105606   8.063174   6.295727
    43  H    6.970157   8.357514   9.205046   9.264059   8.421080
                   31         32         33         34         35
    31  H    0.000000
    32  H    1.771273   0.000000
    33  H    6.300782   6.700467   0.000000
    34  H    6.881262   6.878421   1.779181   0.000000
    35  H    6.284228   6.252712   1.776848   1.778521   0.000000
    36  H    5.102085   5.705165   2.497679   2.985066   3.630988
    37  H    5.732281   7.232583   5.098194   6.512415   6.528520
    38  H    4.356708   6.077903   7.034138   8.435306   7.790105
    39  H    3.705804   5.459522   6.703716   7.882589   7.563167
    40  H    5.334194   7.081085   7.026358   8.446489   8.129294
    41  H    5.842827   7.134493   4.221750   5.956520   5.312369
    42  H    5.584970   7.038923   5.750648   7.416177   6.568249
    43  H    7.423103   8.940380   6.251117   7.985416   7.519084
                   36         37         38         39         40
    36  H    0.000000
    37  H    4.009201   0.000000
    38  H    6.176294   3.632465   0.000000
    39  H    5.259170   3.121721   1.778318   0.000000
    40  H    5.893825   2.503406   1.767782   1.777893   0.000000
    41  H    4.523534   2.740734   3.799322   4.321713   3.779441
    42  H    5.807517   3.437205   2.601242   3.790824   3.131178
    43  H    6.278213   3.020171   4.050865   4.818370   3.447365
                   41         42         43
    41  H    0.000000
    42  H    1.777418   0.000000
    43  H    2.289151   2.362756   0.000000
 Stoichiometry    C15H24O4
 Framework group  C1[X(C15H24O4)]
 Deg. of freedom   123
 Full point group                 C1      NOp   1
 Largest Abelian subgroup         C1      NOp   1
 Largest concise Abelian subgroup C1      NOp   1
                         Standard orientation:                         
 ---------------------------------------------------------------------
 Center     Atomic      Atomic             Coordinates (Angstroms)
 Number     Number       Type             X           Y           Z
 ---------------------------------------------------------------------
      1          6           0       -1.842966    0.619242   -0.193710
      2          6           0       -1.099543   -0.508011   -0.289749
      3          6           0        0.366737   -0.618000   -0.598118
      4          6           0        1.223534    0.467739    0.100870
      5          6           0        1.172222    1.833339   -0.628833
      6          6           0       -0.173384    2.194273   -1.287640
      7          6           0       -1.438934    2.062313   -0.415782
      8          6           0       -3.227933    0.269742    0.156425
      9          6           0       -3.340398   -1.244398    0.268761
     10          6           0       -1.922776   -1.776071   -0.000085
     11          8           0       -4.154764    1.062213    0.326725
     12          6           0       -1.360714    2.855817    0.906308
     13          6           0       -1.858660   -2.797667   -1.137770
     14          8           0       -1.462947   -2.387178    1.229123
     15          6           0        2.673152   -0.018928    0.398124
     16          8           0        2.509027   -1.215955    1.193499
     17          6           0        3.450617    1.007772    1.234597
     18          6           0        3.457865   -0.402827   -0.867597
     19          8           0        4.694006   -0.994172   -0.443559
     20          1           0        0.504105   -0.582307   -1.689231
     21          1           0        0.719633   -1.604791   -0.285923
     22          1           0        0.788062    0.601186    1.099418
     23          1           0        1.930943    1.857575   -1.422126
     24          1           0        1.448856    2.620290    0.080241
     25          1           0       -0.318391    1.581851   -2.186456
     26          1           0       -0.104440    3.233525   -1.635781
     27          1           0       -2.267671    2.509021   -0.985141
     28          1           0       -3.702617   -1.546804    1.257000
     29          1           0       -4.070959   -1.611274   -0.462927
     30          1           0       -1.151175    3.912888    0.700116
     31          1           0       -0.575773    2.474010    1.567840
     32          1           0       -2.312654    2.798914    1.444993
     33          1           0       -0.827496   -3.127174   -1.306742
     34          1           0       -2.466738   -3.672397   -0.881180
     35          1           0       -2.241490   -2.370556   -2.071815
     36          1           0       -0.521436   -2.607835    1.117101
     37          1           0        3.374114   -1.662203    1.181614
     38          1           0        3.651727    1.923338    0.670120
     39          1           0        2.882797    1.269703    2.134334
     40          1           0        4.413335    0.586762    1.541080
     41          1           0        2.887147   -1.127042   -1.461885
     42          1           0        3.648126    0.478929   -1.493241
     43          1           0        5.156512   -1.320907   -1.232512
 ---------------------------------------------------------------------
 Rotational constants (GHZ):      0.5772501      0.2569265      0.2042740
 Standard basis: 6-31G(d) (6D, 7F)
 There are   333 symmetry adapted cartesian basis functions of A   symmetry.
 There are   333 symmetry adapted basis functions of A   symmetry.
   333 basis functions,   628 primitive gaussians,   333 cartesian basis functions
    73 alpha electrons       73 beta electrons
       nuclear repulsion energy      1599.2636750816 Hartrees.
 NAtoms=   43 NActive=   43 NUniq=   43 SFac= 1.00D+00 NAtFMM=   60 NAOKFM=F Big=F
 Integral buffers will be    131072 words long.
 Raffenetti 2 integral format.
 Two-electron integral symmetry is turned on.
 ------------------------------------------------------------------------------
 Polarizable Continuum Model (PCM)
 =================================
 Model                : PCM (using non-symmetric T matrix).
 Atomic radii         : SMD-Coulomb.
 Polarization charges : Total charges.
 Charge compensation  : None.
 Solution method      : On-the-fly selection.
 Cavity type          : VdW (van der Waals Surface) (Alpha=1.000).
 Cavity algorithm     : GePol (No added spheres)
                        Default sphere list used, NSphG=   43.
                        Lebedev-Laikov grids with approx.  5.0 points / Ang**2.
                        Smoothing algorithm: Karplus/York (Gamma=1.0000).
                        Polarization charges: spherical gaussians, with
                                              point-specific exponents (IZeta= 3).
                        Self-potential: point-specific (ISelfS= 7).
                        Self-field    : sphere-specific E.n sum rule (ISelfD= 2).
 1st derivatives      : Analytical E(r).r(x)/FMM algorithm (CHGder, D1EAlg=3).
                        Cavity 1st derivative terms included.
 Solvent              : Methanol, Eps=  32.613000 Eps(inf)=   1.765709
 ------------------------------------------------------------------------------
 ------------------------------------------------------------------------------
 Atomic radii for non-electrostatic terms: SMD-CDS.
 ------------------------------------------------------------------------------
 Nuclear repulsion after PCM non-electrostatic terms =     1599.2650426421 Hartrees.
 One-electron integrals computed using PRISM.
 NBasis=   333 RedAO= T EigKep=  9.24D-04  NBF=   333
 NBsUse=   333 1.00D-06 EigRej= -1.00D+00 NBFU=   333
 Initial guess from the checkpoint file:  "DY-202A-11R_4.chk"
 B after Tr=     0.000000    0.000000    0.000000
         Rot=    0.999960   -0.008791    0.001284   -0.000545 Ang=  -1.02 deg.
 ExpMin= 1.61D-01 ExpMax= 5.48D+03 ExpMxC= 8.25D+02 IAcc=1 IRadAn=         1 AccDes= 0.00D+00
 Harris functional with IExCor=  402 and IRadAn=       1 diagonalized for initial guess.
 HarFok:  IExCor=  402 AccDes= 0.00D+00 IRadAn=         1 IDoV= 1 UseB2=F ITyADJ=14
 ICtDFT=  3500011 ScaDFX=  1.000000  1.000000  1.000000  1.000000
 FoFCou: FMM=F IPFlag=           0 FMFlag=      100000 FMFlg1=           0
         NFxFlg=           0 DoJE=T BraDBF=F KetDBF=T FulRan=T
         wScrn=  0.000000 ICntrl=     500 IOpCl=  0 I1Cent=   200000004 NGrid=           0
         NMat0=    1 NMatS0=      1 NMatT0=    0 NMatD0=    1 NMtDS0=    0 NMtDT0=    0
 Petite list used in FoFCou.
 Keep R1 ints in memory in canonical form, NReq=1565304907.
 Requested convergence on RMS density matrix=1.00D-08 within 128 cycles.
 Requested convergence on MAX density matrix=1.00D-06.
 Requested convergence on             energy=1.00D-06.
 No special actions if energy rises.
 Inv3:  Mode=1 IEnd=    21902412.
 Iteration    1 A*A^-1 deviation from unit magnitude is 1.02D-14 for   2702.
 Iteration    1 A*A^-1 deviation from orthogonality  is 3.02D-15 for   2275    114.
 Iteration    1 A^-1*A deviation from unit magnitude is 1.04D-14 for   2702.
 Iteration    1 A^-1*A deviation from orthogonality  is 3.26D-10 for   2701   2699.
 Iteration    2 A*A^-1 deviation from unit magnitude is 2.66D-15 for    784.
 Iteration    2 A*A^-1 deviation from orthogonality  is 3.18D-15 for   1477     17.
 Iteration    2 A^-1*A deviation from unit magnitude is 8.88D-16 for    139.
 Iteration    2 A^-1*A deviation from orthogonality  is 3.68D-16 for   1635    543.
 Error on total polarization charges =  0.05189
 SCF Done:  E(RB3LYP) =  -886.949429610     A.U. after   11 cycles
            NFock= 11  Conv=0.33D-08     -V/T= 2.0094
 SMD-CDS (non-electrostatic) energy       (kcal/mol) =       0.86
 (included in total energy above)
 D1PCM: PCM CHGder 1st derivatives, ID1Alg=3 FixD1E=F DoIter=F DoCFld=F I1PDM=0.
 Calling FoFJK, ICntrl=      2127 FMM=F ISym2X=0 I1Cent= 0 IOpClX= 0 NMat=1 NMatS=1 NMatT=0.
 ***** Axes restored to original set *****
 -------------------------------------------------------------------
 Center     Atomic                   Forces (Hartrees/Bohr)
 Number     Number              X              Y              Z
 -------------------------------------------------------------------
      1        6           0.001975183    0.003674286    0.000194400
      2        6          -0.002615884   -0.002240339    0.000227811
      3        6           0.001164638   -0.000235794   -0.000923089
      4        6           0.000250045    0.000508902    0.000334036
      5        6           0.000098271   -0.001079157   -0.000586578
      6        6          -0.000470780    0.000019616    0.001014190
      7        6          -0.001514577   -0.000923683    0.000752884
      8        6          -0.000104366   -0.002999374    0.002014435
      9        6          -0.001290204   -0.000577452   -0.002361448
     10        6           0.000754494    0.000544210    0.002025560
     11        8          -0.000085279    0.000223504   -0.000947768
     12        6           0.000275331   -0.000740819   -0.001061229
     13        6          -0.000424997    0.001325322    0.000067430
     14        8           0.000914768    0.001506402   -0.001243649
     15        6          -0.001408389   -0.001579319   -0.000888184
     16        8           0.000514488   -0.000195767    0.000739847
     17        6          -0.000431318    0.000315540   -0.001430097
     18        6          -0.000435037    0.000267813   -0.000847512
     19        8           0.000083753    0.000585242    0.001263887
     20        1           0.000242012   -0.000030788    0.000408405
     21        1           0.000662293    0.000140872   -0.000385495
     22        1          -0.000386980    0.000293048    0.000095438
     23        1          -0.000128888    0.000205520    0.000269726
     24        1           0.000375354    0.000373971    0.000320443
     25        1           0.000356261    0.000388141   -0.000403885
     26        1           0.000099354   -0.000141779   -0.000080710
     27        1           0.000325147    0.000167049   -0.000480725
     28        1           0.000764141    0.001449094    0.000565643
     29        1           0.000238389    0.000662575    0.000083165
     30        1           0.000087482   -0.000071748    0.000281354
     31        1          -0.000029664    0.000022803    0.000174598
     32        1           0.000094265    0.000189822    0.000103828
     33        1          -0.000061377   -0.000741701   -0.000252524
     34        1           0.000367110   -0.000251639   -0.000161886
     35        1           0.000176642   -0.000167129   -0.000202419
     36        1          -0.000496734   -0.001051625    0.000284153
     37        1           0.000939156   -0.000358027    0.000006585
     38        1           0.000086891    0.000791119    0.000027002
     39        1           0.000363800   -0.000039625    0.000144521
     40        1           0.000031772    0.000146716    0.000564003
     41        1          -0.000703912   -0.000000167   -0.000066952
     42        1           0.000112821   -0.000034298    0.000566923
     43        1          -0.000765478   -0.000341339   -0.000206116
 -------------------------------------------------------------------
 Cartesian Forces:  Max     0.003674286 RMS     0.000867290

 GradGradGradGradGradGradGradGradGradGradGradGradGradGradGradGradGradGrad
 Berny optimization.
 Using GEDIIS/GDIIS optimizer.
 FormGI is forming the generalized inverse of G from B-inverse, IUseBI=4.
 Internal  Forces:  Max     0.001907241 RMS     0.000464675
 Search for a local minimum.
 Step number   4 out of a maximum of  258
 All quantities printed in internal units (Hartrees-Bohrs-Radians)
 Mixed Optimization -- En-DIIS/RFO-DIIS
 Swapping is turned off.
 Update second derivatives using D2CorX and points    2    3    4
 DE= -1.91D-04 DEPred=-4.37D-04 R= 4.37D-01
 Trust test= 4.37D-01 RLast= 4.21D-01 DXMaxT set to 8.49D-01
 ITU=  0  1  1  0
     Eigenvalues ---    0.00222   0.00255   0.00293   0.00347   0.00375
     Eigenvalues ---    0.00442   0.00541   0.00692   0.00738   0.00882
     Eigenvalues ---    0.01004   0.01111   0.01139   0.01240   0.01292
     Eigenvalues ---    0.01403   0.02545   0.02662   0.03168   0.03888
     Eigenvalues ---    0.03946   0.04053   0.04442   0.04591   0.04739
     Eigenvalues ---    0.04904   0.04976   0.05080   0.05256   0.05439
     Eigenvalues ---    0.05446   0.05567   0.05580   0.05633   0.05643
     Eigenvalues ---    0.05646   0.05718   0.05735   0.05844   0.06069
     Eigenvalues ---    0.06173   0.06618   0.06874   0.07717   0.08379
     Eigenvalues ---    0.08610   0.08877   0.09066   0.09403   0.09606
     Eigenvalues ---    0.10236   0.11440   0.12116   0.13433   0.13621
     Eigenvalues ---    0.14593   0.15914   0.16000   0.16000   0.16000
     Eigenvalues ---    0.16000   0.16000   0.16000   0.16000   0.16000
     Eigenvalues ---    0.16011   0.16046   0.16075   0.16179   0.16569
     Eigenvalues ---    0.17295   0.17586   0.18678   0.19749   0.20835
     Eigenvalues ---    0.22896   0.23178   0.24859   0.25002   0.26954
     Eigenvalues ---    0.27168   0.27309   0.27982   0.28542   0.28711
     Eigenvalues ---    0.28819   0.28954   0.29449   0.29682   0.30091
     Eigenvalues ---    0.31686   0.32136   0.32952   0.33666   0.33691
     Eigenvalues ---    0.33780   0.33843   0.33856   0.33987   0.34027
     Eigenvalues ---    0.34100   0.34120   0.34126   0.34163   0.34171
     Eigenvalues ---    0.34177   0.34194   0.34205   0.34258   0.34285
     Eigenvalues ---    0.34345   0.34353   0.34374   0.34528   0.35180
     Eigenvalues ---    0.39481   0.40543   0.41569   0.51394   0.52417
     Eigenvalues ---    0.52708   0.52949   0.94383
 En-DIIS/RFO-DIIS IScMMF=        0 using points:     4    3    2
 RFO step:  Lambda=-1.48112370D-04.
 DidBck=T Rises=F RFO-DIIS coefs:    0.62913    0.56968   -0.19881
 Iteration  1 RMS(Cart)=  0.04795145 RMS(Int)=  0.00081795
 Iteration  2 RMS(Cart)=  0.00145116 RMS(Int)=  0.00001430
 Iteration  3 RMS(Cart)=  0.00000064 RMS(Int)=  0.00001429
 Variable       Old X    -DE/DX   Delta X   Delta X   Delta X     New X
                                 (Linear)    (Quad)   (Total)
    R1        2.55819   0.00095   0.00014  -0.00151  -0.00136   2.55683
    R2        2.86280  -0.00146  -0.00176   0.00344   0.00167   2.86447
    R3        2.77917   0.00042   0.00187  -0.00539  -0.00350   2.77566
    R4        2.83910   0.00110   0.00040  -0.00096  -0.00055   2.83855
    R5        2.90895  -0.00122  -0.00213   0.00378   0.00164   2.91058
    R6        2.92848  -0.00018   0.00005  -0.00003   0.00001   2.92848
    R7        2.07928  -0.00038  -0.00010  -0.00028  -0.00038   2.07889
    R8        2.06643  -0.00001  -0.00021  -0.00010  -0.00031   2.06612
    R9        2.92753  -0.00056   0.00033  -0.00131  -0.00097   2.92656
   R10        2.94373  -0.00140   0.00169  -0.00229  -0.00059   2.94314
   R11        2.07400   0.00027   0.00024   0.00007   0.00031   2.07432
   R12        2.91223  -0.00052  -0.00035  -0.00091  -0.00126   2.91098
   R13        2.07488  -0.00027  -0.00050   0.00049  -0.00001   2.07487
   R14        2.06889   0.00057   0.00034  -0.00017   0.00017   2.06906
   R15        2.91482  -0.00040  -0.00006  -0.00125  -0.00133   2.91348
   R16        2.07350   0.00008   0.00024  -0.00071  -0.00047   2.07303
   R17        2.07526  -0.00011   0.00013  -0.00031  -0.00018   2.07508
   R18        2.91759  -0.00073  -0.00043  -0.00074  -0.00118   2.91641
   R19        2.07915   0.00007   0.00000   0.00017   0.00017   2.07932
   R20        2.87703  -0.00191  -0.00039  -0.00221  -0.00260   2.87444
   R21        2.32677   0.00006   0.00033  -0.00187  -0.00154   2.32522
   R22        2.90588   0.00003   0.00141  -0.00534  -0.00394   2.90194
   R23        2.06946  -0.00018  -0.00020   0.00054   0.00034   2.06980
   R24        2.07327  -0.00043  -0.00025   0.00044   0.00020   2.07346
   R25        2.89202   0.00031   0.00046  -0.00198  -0.00152   2.89050
   R26        2.73576  -0.00087  -0.00119   0.00116  -0.00003   2.73573
   R27        2.07339  -0.00010   0.00003  -0.00035  -0.00032   2.07306
   R28        2.06969   0.00007   0.00050  -0.00095  -0.00045   2.06924
   R29        2.06975  -0.00004   0.00015  -0.00060  -0.00045   2.06931
   R30        2.07046   0.00020   0.00014  -0.00039  -0.00025   2.07021
   R31        2.07074  -0.00003   0.00016  -0.00045  -0.00030   2.07044
   R32        2.07132   0.00004   0.00001  -0.00012  -0.00011   2.07120
   R33        1.83963  -0.00029  -0.00011   0.00021   0.00010   1.83972
   R34        2.73353   0.00071   0.00008  -0.00022  -0.00014   2.73340
   R35        2.90198   0.00045   0.00032  -0.00057  -0.00025   2.90173
   R36        2.90625  -0.00159   0.00179  -0.00432  -0.00253   2.90372
   R37        1.83960   0.00100   0.00004   0.00097   0.00101   1.84061
   R38        2.06779   0.00068  -0.00011   0.00080   0.00069   2.06849
   R39        2.07057  -0.00008   0.00034  -0.00097  -0.00063   2.06994
   R40        2.06837   0.00012   0.00013  -0.00021  -0.00008   2.06830
   R41        2.71065  -0.00038   0.00119  -0.00435  -0.00317   2.70748
   R42        2.07301   0.00039   0.00009  -0.00006   0.00003   2.07304
   R43        2.07450  -0.00032  -0.00088   0.00130   0.00042   2.07492
   R44        1.83519  -0.00010   0.00004   0.00018   0.00021   1.83540
    A1        2.26054   0.00095   0.00137  -0.00177  -0.00041   2.26013
    A2        1.91364  -0.00105  -0.00116  -0.00026  -0.00145   1.91219
    A3        2.10881   0.00009  -0.00013   0.00204   0.00188   2.11069
    A4        2.22874  -0.00096  -0.00112   0.00073  -0.00034   2.22840
    A5        1.95941   0.00038   0.00129  -0.00234  -0.00110   1.95832
    A6        2.09469   0.00058  -0.00029   0.00183   0.00154   2.09623
    A7        1.97765  -0.00051   0.00011  -0.00175  -0.00163   1.97602
    A8        1.89970   0.00026  -0.00076   0.00156   0.00080   1.90051
    A9        1.89909   0.00068   0.00023   0.00222   0.00245   1.90154
   A10        1.93428  -0.00015   0.00007  -0.00201  -0.00195   1.93233
   A11        1.90185  -0.00004   0.00024   0.00053   0.00077   1.90263
   A12        1.84637  -0.00021   0.00013  -0.00039  -0.00026   1.84610
   A13        1.96798   0.00056   0.00033  -0.00248  -0.00219   1.96579
   A14        1.96242  -0.00024   0.00243  -0.00467  -0.00225   1.96017
   A15        1.85063   0.00026  -0.00071   0.00517   0.00444   1.85507
   A16        1.97806  -0.00075   0.00097  -0.00434  -0.00341   1.97465
   A17        1.88413  -0.00031  -0.00403   0.00572   0.00169   1.88582
   A18        1.80658   0.00052   0.00054   0.00245   0.00303   1.80961
   A19        2.02276   0.00013  -0.00025   0.00076   0.00056   2.02333
   A20        1.91440   0.00016   0.00237  -0.00304  -0.00067   1.91373
   A21        1.89672  -0.00021  -0.00108   0.00120   0.00008   1.89680
   A22        1.86432  -0.00005   0.00051  -0.00081  -0.00033   1.86399
   A23        1.90620   0.00005  -0.00105   0.00108   0.00002   1.90623
   A24        1.85196  -0.00010  -0.00049   0.00080   0.00031   1.85227
   A25        2.04286  -0.00021  -0.00155   0.00224   0.00070   2.04356
   A26        1.91225  -0.00014   0.00070  -0.00210  -0.00140   1.91085
   A27        1.87795   0.00004   0.00017  -0.00054  -0.00038   1.87757
   A28        1.88267   0.00037   0.00056   0.00035   0.00088   1.88355
   A29        1.88774   0.00014   0.00030   0.00053   0.00085   1.88858
   A30        1.85126  -0.00021  -0.00006  -0.00072  -0.00077   1.85049
   A31        1.96403   0.00016  -0.00015   0.00056   0.00040   1.96442
   A32        1.95796  -0.00033  -0.00060  -0.00063  -0.00119   1.95676
   A33        1.83560   0.00030   0.00057   0.00166   0.00222   1.83782
   A34        1.98067  -0.00010  -0.00226   0.00334   0.00108   1.98174
   A35        1.86583  -0.00033   0.00042  -0.00262  -0.00220   1.86364
   A36        1.84692   0.00035   0.00252  -0.00284  -0.00033   1.84659
   A37        1.90020   0.00057   0.00006   0.00339   0.00346   1.90366
   A38        2.20043  -0.00062  -0.00054  -0.00125  -0.00178   2.19865
   A39        2.18253   0.00005   0.00036  -0.00216  -0.00179   2.18075
   A40        1.83678   0.00020  -0.00036  -0.00154  -0.00194   1.83484
   A41        1.94513  -0.00090   0.00027  -0.00600  -0.00573   1.93940
   A42        1.90980  -0.00017  -0.00148   0.00515   0.00368   1.91349
   A43        1.94682   0.00013   0.00087  -0.00141  -0.00055   1.94626
   A44        1.96239   0.00017  -0.00184   0.00734   0.00551   1.96790
   A45        1.86423   0.00052   0.00241  -0.00337  -0.00097   1.86325
   A46        1.81430  -0.00011  -0.00012   0.00152   0.00137   1.81567
   A47        1.96883   0.00013   0.00084  -0.00291  -0.00207   1.96676
   A48        1.91520  -0.00005   0.00026  -0.00117  -0.00090   1.91430
   A49        1.98165  -0.00036  -0.00125   0.00126   0.00002   1.98167
   A50        1.86536   0.00037   0.00090  -0.00037   0.00054   1.86590
   A51        1.91358   0.00003  -0.00055   0.00167   0.00111   1.91469
   A52        1.92187   0.00030   0.00060  -0.00110  -0.00050   1.92137
   A53        1.95451   0.00009  -0.00074   0.00160   0.00086   1.95537
   A54        1.92883   0.00022   0.00084  -0.00169  -0.00085   1.92798
   A55        1.88862  -0.00022  -0.00024   0.00007  -0.00018   1.88844
   A56        1.88438  -0.00023  -0.00025   0.00061   0.00036   1.88474
   A57        1.88359  -0.00018  -0.00023   0.00055   0.00032   1.88391
   A58        1.93354   0.00075   0.00015   0.00090   0.00104   1.93458
   A59        1.91299   0.00024   0.00013   0.00082   0.00095   1.91394
   A60        1.93771   0.00027   0.00092  -0.00210  -0.00119   1.93653
   A61        1.89474  -0.00071  -0.00112   0.00060  -0.00051   1.89423
   A62        1.89071  -0.00042   0.00004  -0.00055  -0.00052   1.89019
   A63        1.89313  -0.00017  -0.00014   0.00035   0.00020   1.89334
   A64        1.88091   0.00121   0.00029   0.00073   0.00102   1.88193
   A65        1.83161   0.00139   0.00111   0.00603   0.00714   1.83875
   A66        1.94572  -0.00073  -0.00157  -0.00007  -0.00167   1.94405
   A67        1.97769  -0.00073   0.00290  -0.00728  -0.00438   1.97331
   A68        1.88725  -0.00021  -0.00255   0.00287   0.00032   1.88757
   A69        1.87954  -0.00056  -0.00038  -0.00004  -0.00041   1.87913
   A70        1.93570   0.00087   0.00030  -0.00064  -0.00036   1.93534
   A71        1.84606  -0.00013   0.00014  -0.00123  -0.00108   1.84497
   A72        1.95138   0.00045   0.00044  -0.00111  -0.00067   1.95071
   A73        1.92276   0.00014   0.00018  -0.00008   0.00010   1.92286
   A74        1.91841   0.00046   0.00072   0.00050   0.00122   1.91964
   A75        1.89529  -0.00032  -0.00048   0.00024  -0.00024   1.89505
   A76        1.88035  -0.00024   0.00010   0.00006   0.00015   1.88050
   A77        1.89424  -0.00053  -0.00100   0.00043  -0.00057   1.89367
   A78        1.87478  -0.00137   0.00041  -0.00012   0.00028   1.87506
   A79        1.92325  -0.00036   0.00042  -0.00152  -0.00110   1.92215
   A80        1.93583   0.00035   0.00091  -0.00048   0.00043   1.93625
   A81        1.91381   0.00074  -0.00077  -0.00066  -0.00144   1.91237
   A82        1.92863   0.00053  -0.00136   0.00252   0.00115   1.92978
   A83        1.88777   0.00013   0.00040   0.00024   0.00063   1.88840
   A84        1.88490  -0.00106   0.00048  -0.00289  -0.00240   1.88250
    D1        0.04527  -0.00004   0.00357  -0.00514  -0.00155   0.04372
    D2       -3.12489  -0.00008  -0.00062   0.00380   0.00321  -3.12168
    D3       -3.11809  -0.00014   0.00380  -0.00447  -0.00068  -3.11877
    D4       -0.00506  -0.00017  -0.00039   0.00447   0.00408  -0.00099
    D5        0.37404  -0.00004   0.00616  -0.00832  -0.00218   0.37186
    D6       -1.88482   0.00026   0.00994  -0.01290  -0.00298  -1.88780
    D7        2.39895  -0.00017   0.00692  -0.01018  -0.00328   2.39567
    D8       -2.74368   0.00008   0.00594  -0.00903  -0.00309  -2.74677
    D9        1.28065   0.00037   0.00971  -0.01360  -0.00389   1.27675
   D10       -0.71877  -0.00005   0.00670  -0.01089  -0.00420  -0.72297
   D11       -0.01345  -0.00004  -0.00563   0.01164   0.00600  -0.00744
   D12        3.13405   0.00039   0.00234   0.01388   0.01620  -3.13293
   D13        3.10859  -0.00011  -0.00549   0.01220   0.00675   3.11535
   D14       -0.02709   0.00032   0.00248   0.01443   0.01695  -0.01014
   D15        0.70430  -0.00028  -0.00971   0.01483   0.00512   0.70943
   D16       -1.45621   0.00008  -0.00930   0.01749   0.00819  -1.44802
   D17        2.82275  -0.00018  -0.00917   0.01594   0.00677   2.82951
   D18       -2.40675  -0.00024  -0.00527   0.00534   0.00007  -2.40668
   D19        1.71592   0.00012  -0.00485   0.00800   0.00314   1.71905
   D20       -0.28831  -0.00014  -0.00473   0.00645   0.00171  -0.28660
   D21        0.02090   0.00029   0.00605  -0.01821  -0.01217   0.00873
   D22        2.17513  -0.00015   0.00492  -0.01733  -0.01243   2.16271
   D23       -1.96898  -0.00005   0.00497  -0.01805  -0.01309  -1.98207
   D24        3.13638   0.00023   0.00220  -0.01006  -0.00785   3.12854
   D25       -0.99257  -0.00021   0.00107  -0.00917  -0.00810  -1.00067
   D26        1.14651  -0.00011   0.00112  -0.00989  -0.00877   1.13774
   D27       -1.38883  -0.00008  -0.00055  -0.00388  -0.00446  -1.39328
   D28        2.63173   0.00068  -0.00432   0.00853   0.00419   2.63593
   D29        0.66936   0.00003  -0.00576   0.00495  -0.00082   0.66854
   D30        0.75266  -0.00022  -0.00142  -0.00463  -0.00607   0.74659
   D31       -1.50996   0.00053  -0.00519   0.00778   0.00258  -1.50738
   D32        2.81085  -0.00012  -0.00663   0.00420  -0.00243   2.80842
   D33        2.77747  -0.00058  -0.00109  -0.00593  -0.00704   2.77043
   D34        0.51484   0.00017  -0.00486   0.00647   0.00161   0.51645
   D35       -1.44753  -0.00048  -0.00630   0.00290  -0.00340  -1.45093
   D36        0.60899   0.00041   0.00998  -0.00774   0.00224   0.61123
   D37       -1.50315   0.00025   0.00763  -0.00483   0.00279  -1.50036
   D38        2.76252   0.00039   0.00754  -0.00479   0.00274   2.76526
   D39        2.86358  -0.00009   0.01453  -0.02041  -0.00589   2.85770
   D40        0.75144  -0.00024   0.01218  -0.01751  -0.00533   0.74610
   D41       -1.26607  -0.00010   0.01208  -0.01747  -0.00539  -1.27146
   D42       -1.42941  -0.00005   0.01327  -0.01628  -0.00303  -1.43244
   D43        2.74163  -0.00020   0.01091  -0.01337  -0.00247   2.73916
   D44        0.72412  -0.00006   0.01082  -0.01333  -0.00253   0.72159
   D45       -0.98608  -0.00056  -0.04710  -0.02481  -0.07187  -1.05795
   D46       -3.02494  -0.00075  -0.04392  -0.03165  -0.07554  -3.10048
   D47        1.05987  -0.00075  -0.04533  -0.02491  -0.07022   0.98965
   D48        3.03968  -0.00048  -0.05050  -0.01329  -0.06381   2.97588
   D49        1.00082  -0.00067  -0.04732  -0.02013  -0.06747   0.93335
   D50       -1.19755  -0.00067  -0.04873  -0.01339  -0.06216  -1.25971
   D51        1.00338  -0.00007  -0.04651  -0.01948  -0.06599   0.93739
   D52       -1.03549  -0.00026  -0.04334  -0.02632  -0.06965  -1.10514
   D53        3.04933  -0.00026  -0.04475  -0.01958  -0.06434   2.98499
   D54        0.87580  -0.00016  -0.00837   0.00679  -0.00160   0.87420
   D55       -1.27385  -0.00038  -0.00852   0.00639  -0.00214  -1.27600
   D56        3.00409  -0.00009  -0.00891   0.00862  -0.00031   3.00379
   D57        3.01461   0.00010  -0.00508   0.00274  -0.00235   3.01227
   D58        0.86496  -0.00013  -0.00523   0.00234  -0.00289   0.86207
   D59       -1.14028   0.00017  -0.00561   0.00456  -0.00105  -1.14133
   D60       -1.27276  -0.00002  -0.00590   0.00378  -0.00214  -1.27490
   D61        2.86077  -0.00024  -0.00605   0.00338  -0.00268   2.85809
   D62        0.85553   0.00005  -0.00643   0.00560  -0.00084   0.85469
   D63       -1.29106   0.00030  -0.00260   0.00519   0.00256  -1.28851
   D64        0.95603  -0.00011  -0.00554   0.00775   0.00219   0.95821
   D65        2.98544   0.00005  -0.00346   0.00446   0.00099   2.98643
   D66        0.87368   0.00026  -0.00237   0.00430   0.00192   0.87560
   D67        3.12076  -0.00015  -0.00530   0.00686   0.00155   3.12232
   D68       -1.13301   0.00002  -0.00322   0.00357   0.00035  -1.13265
   D69        2.86892   0.00028  -0.00199   0.00390   0.00189   2.87081
   D70       -1.16717  -0.00013  -0.00493   0.00646   0.00152  -1.16565
   D71        0.86224   0.00003  -0.00285   0.00318   0.00032   0.86256
   D72       -3.05672  -0.00026  -0.00390   0.00486   0.00096  -3.05576
   D73        1.12424  -0.00024  -0.00351   0.00447   0.00096   1.12519
   D74       -0.97638  -0.00022  -0.00330   0.00386   0.00056  -0.97582
   D75        0.97627  -0.00010  -0.00121   0.00172   0.00052   0.97679
   D76       -1.12595  -0.00008  -0.00082   0.00133   0.00052  -1.12544
   D77        3.05662  -0.00006  -0.00061   0.00072   0.00012   3.05674
   D78       -1.06423   0.00013  -0.00208   0.00490   0.00282  -1.06142
   D79        3.11673   0.00015  -0.00169   0.00451   0.00282   3.11954
   D80        1.01611   0.00017  -0.00148   0.00390   0.00242   1.01853
   D81        0.02574   0.00022   0.00912  -0.02235  -0.01324   0.01250
   D82        2.13866   0.00000   0.01010  -0.02834  -0.01825   2.12041
   D83       -2.08666  -0.00001   0.01229  -0.03290  -0.02062  -2.10728
   D84       -3.12168  -0.00020   0.00124  -0.02455  -0.02331   3.13819
   D85       -1.00877  -0.00042   0.00222  -0.03055  -0.02832  -1.03709
   D86        1.04910  -0.00044   0.00440  -0.03510  -0.03069   1.01842
   D87       -0.02703  -0.00030  -0.00884   0.02354   0.01470  -0.01233
   D88       -2.17287  -0.00017  -0.00906   0.02538   0.01631  -2.15656
   D89        1.99818  -0.00025  -0.00822   0.02277   0.01454   2.01271
   D90       -2.13884   0.00060  -0.00943   0.03255   0.02312  -2.11572
   D91        1.99851   0.00072  -0.00965   0.03439   0.02474   2.02324
   D92       -0.11364   0.00065  -0.00881   0.03178   0.02297  -0.09067
   D93        2.05058  -0.00028  -0.01184   0.03278   0.02093   2.07152
   D94       -0.09525  -0.00016  -0.01206   0.03461   0.02255  -0.07271
   D95       -2.20740  -0.00023  -0.01122   0.03200   0.02078  -2.18662
   D96        1.05893   0.00030   0.00628  -0.01507  -0.00877   1.05016
   D97       -3.13378   0.00004   0.00507  -0.01323  -0.00814   3.14127
   D98       -1.04266   0.00015   0.00555  -0.01359  -0.00802  -1.05069
   D99        3.11729   0.00000   0.00583  -0.01429  -0.00846   3.10882
   D100      -1.07542  -0.00026   0.00463  -0.01245  -0.00783  -1.08325
   D101       1.01569  -0.00015   0.00511  -0.01280  -0.00771   1.00798
   D102      -1.08105   0.00025   0.00577  -0.01276  -0.00699  -1.08804
   D103       1.00943  -0.00001   0.00457  -0.01092  -0.00636   1.00307
   D104       3.10054   0.00010   0.00505  -0.01128  -0.00624   3.09430
   D105      -1.03815  -0.00059   0.02453  -0.08674  -0.06222  -1.10037
   D106      -2.99496  -0.00063   0.02410  -0.08777  -0.06366  -3.05862
   D107       1.13336  -0.00045   0.02539  -0.09007  -0.06469   1.06867
   D108       2.87830  -0.00001   0.00941  -0.01991  -0.01051   2.86779
   D109      -1.32633  -0.00023   0.00689  -0.01544  -0.00854  -1.33487
   D110       0.76642   0.00038   0.00562  -0.01464  -0.00902   0.75741
   D111      -1.18533   0.00080  -0.00418   0.02055   0.01637  -1.16896
   D112       0.92387   0.00078  -0.00438   0.02006   0.01568   0.93955
   D113       3.01043   0.00049  -0.00505   0.02086   0.01581   3.02624
   D114       3.09311  -0.00036  -0.00316   0.01165   0.00849   3.10160
   D115      -1.08088  -0.00038  -0.00336   0.01116   0.00780  -1.07308
   D116       1.00568  -0.00066  -0.00403   0.01196   0.00793   1.01361
   D117       1.03600  -0.00006  -0.00133   0.01033   0.00900   1.04500
   D118      -3.13798  -0.00007  -0.00153   0.00984   0.00831  -3.12967
   D119      -1.05142  -0.00036  -0.00220   0.01064   0.00843  -1.04299
   D120      -3.01021  -0.00038   0.00486   0.02537   0.03023  -2.97998
   D121      -0.92622  -0.00051   0.00439   0.02364   0.02804  -0.89818
   D122       1.16367  -0.00037   0.00575   0.02265   0.02839   1.19206
   D123      -0.99251   0.00057   0.00761   0.02865   0.03626  -0.95625
   D124       1.09148   0.00043   0.00714   0.02692   0.03407   1.12555
   D125      -3.10182   0.00058   0.00849   0.02593   0.03442  -3.06740
   D126       1.06928   0.00047   0.00447   0.03173   0.03619   1.10547
   D127      -3.12991   0.00034   0.00400   0.03001   0.03401  -3.09591
   D128      -1.04003   0.00049   0.00535   0.02901   0.03435  -1.00567
   D129       3.04362  -0.00060   0.01533  -0.05757  -0.04224   3.00137
   D130       0.95360   0.00022   0.01501  -0.05530  -0.04028   0.91332
   D131      -1.12573  -0.00072   0.01589  -0.05675  -0.04086  -1.16659
         Item               Value     Threshold  Converged?
 Maximum Force            0.001907     0.000450     NO 
 RMS     Force            0.000465     0.000300     NO 
 Maximum Displacement     0.296087     0.001800     NO 
 RMS     Displacement     0.047976     0.001200     NO 
 Predicted change in Energy=-3.671777D-04
 GradGradGradGradGradGradGradGradGradGradGradGradGradGradGradGradGradGrad

                          Input orientation:                          
 ---------------------------------------------------------------------
 Center     Atomic      Atomic             Coordinates (Angstroms)
 Number     Number       Type             X           Y           Z
 ---------------------------------------------------------------------
      1          6           0       -1.802990    0.621671   -0.191697
      2          6           0       -1.039436   -0.488962   -0.310548
      3          6           0        0.430026   -0.564877   -0.612565
      4          6           0        1.261814    0.515063    0.124580
      5          6           0        1.193407    1.897316   -0.570449
      6          6           0       -0.152089    2.253447   -1.230537
      7          6           0       -1.422307    2.077454   -0.374639
      8          6           0       -3.181350    0.237628    0.140059
      9          6           0       -3.268490   -1.278681    0.223249
     10          6           0       -1.844871   -1.778247   -0.062999
     11          8           0       -4.125882    1.008171    0.307826
     12          6           0       -1.371660    2.837796    0.967403
     13          6           0       -1.765271   -2.757795   -1.235086
     14          8           0       -1.374091   -2.422922    1.144710
     15          6           0        2.718891    0.045569    0.411156
     16          8           0        2.585997   -1.124940    1.250482
     17          6           0        3.505901    1.107593    1.192544
     18          6           0        3.476623   -0.374258   -0.857969
     19          8           0        4.705314   -0.983034   -0.442697
     20          1           0        0.574256   -0.491588   -1.700708
     21          1           0        0.800009   -1.554060   -0.329665
     22          1           0        0.819789    0.614854    1.124361
     23          1           0        1.957410    1.953260   -1.357035
     24          1           0        1.452138    2.670463    0.160374
     25          1           0       -0.277849    1.663100   -2.146552
     26          1           0       -0.096898    3.302272   -1.551024
     27          1           0       -2.252021    2.525469   -0.941716
     28          1           0       -3.616070   -1.600415    1.210840
     29          1           0       -4.001780   -1.646373   -0.505451
     30          1           0       -1.180005    3.903241    0.789795
     31          1           0       -0.586495    2.454440    1.627376
     32          1           0       -2.327750    2.749361    1.493865
     33          1           0       -0.728693   -3.059391   -1.421322
     34          1           0       -2.353054   -3.653883   -1.007173
     35          1           0       -2.162077   -2.305774   -2.151335
     36          1           0       -0.445102   -2.677705    1.003836
     37          1           0        3.453480   -1.567150    1.225615
     38          1           0        3.676283    2.008328    0.594390
     39          1           0        2.961439    1.389303    2.100301
     40          1           0        4.483461    0.710279    1.483127
     41          1           0        2.882986   -1.097877   -1.430150
     42          1           0        3.674085    0.492827   -1.502001
     43          1           0        5.129126   -1.364875   -1.228770
 ---------------------------------------------------------------------
                    Distance matrix (angstroms):
                    1          2          3          4          5
     1  C    0.000000
     2  C    1.353014   0.000000
     3  C    2.563472   1.502098   0.000000
     4  C    3.082924   2.548167   1.549686   0.000000
     5  C    3.278585   3.278332   2.578162   1.548666   0.000000
     6  C    2.543100   3.025653   2.943417   2.618672   1.540424
     7  C    1.515814   2.595610   3.235686   3.145599   2.629211
     8  C    1.468818   2.306248   3.775248   4.451845   4.732641
     9  C    2.435407   2.424310   3.858384   4.873491   5.534026
    10  C    2.403731   1.540215   2.636181   3.866000   4.795665
    11  O    2.407225   3.485677   4.906924   5.413317   5.464136
    12  C    2.537868   3.579226   4.161798   3.611181   3.135133
    13  C    3.537071   2.555231   3.164767   4.660852   5.555680
    14  O    3.352534   2.443353   3.129727   4.076815   5.310205
    15  C    4.598123   3.864143   2.580611   1.557442   2.592223
    16  O    4.939002   3.998131   2.903933   2.389713   3.793301
    17  C    5.507864   5.046619   3.939109   2.554910   3.013210
    18  C    5.413881   4.550562   3.062403   2.581022   3.233542
    19  O    6.707913   5.767471   4.299045   3.797866   4.543812
    20  H    3.027831   2.129918   1.100103   2.194939   2.714350
    21  H    3.395356   2.125642   1.093344   2.168150   3.482059
    22  H    2.934454   2.595013   2.135554   1.097682   2.157934
    23  H    4.155929   4.005080   3.037786   2.178863   1.097974
    24  H    3.862300   4.051132   3.479881   2.164082   1.094897
    25  H    2.689254   2.929556   2.796084   2.974322   2.168767
    26  H    3.456030   4.098855   4.014125   3.524526   2.144835
    27  H    2.094900   3.309914   4.105114   4.186378   3.521845
    28  H    3.192496   3.192020   4.557197   5.426690   6.207913
    29  H    3.174451   3.186388   4.563114   5.724873   6.289032
    30  H    3.481399   4.530117   4.952060   4.229035   3.392209
    31  H    2.854458   3.553072   3.894474   3.071779   2.882512
    32  H    2.764698   3.924589   4.798599   4.444322   4.169643
    33  H    4.026948   2.817354   2.866935   4.373632   5.383995
    34  H    4.387246   3.496799   4.176507   5.632784   6.601812
    35  H    3.541053   2.819507   3.481025   4.985974   5.605750
    36  H    3.762850   2.621342   2.800472   3.725644   5.108219
    37  H    5.867724   4.869146   3.677598   3.217342   4.509579
    38  H    5.706417   5.412336   4.314662   2.877537   2.744786
    39  H    5.342500   5.034588   4.193628   2.748908   3.242980
    40  H    6.506332   5.929405   4.737962   3.501824   4.055945
    41  H    5.142857   4.124279   2.639989   2.765313   3.544706
    42  H    5.633103   4.959914   3.526152   2.909520   2.999023
    43  H    7.285336   6.297738   4.806375   4.507974   5.154141
                    6          7          8          9         10
     6  C    0.000000
     7  C    1.541749   0.000000
     8  C    3.888250   2.596942   0.000000
     9  C    4.929643   3.876790   1.521087   0.000000
    10  C    4.525839   3.891286   2.427171   1.535642   0.000000
    11  O    4.439404   2.986376   1.230456   2.443760   3.620034
    12  C    2.580651   1.543296   3.274195   4.593160   4.753263
    13  C    5.264497   4.923172   3.587319   2.564017   1.529588
    14  O    5.385492   4.750172   3.369575   2.397316   1.447688
    15  C    3.976482   4.679269   5.909588   6.134956   4.937515
    16  O    5.006603   5.381715   6.029256   5.945912   4.667401
    17  C    4.534886   5.261552   6.825239   7.247497   6.207674
    18  C    4.495686   5.499456   6.760109   6.890832   5.560707
    19  O    5.889810   6.849741   8.001818   8.007024   6.609195
    20  H    2.878169   3.513503   4.245557   4.368961   3.192140
    21  H    4.026807   4.257770   4.391128   4.115122   2.667726
    22  H    3.029039   3.068092   4.137664   4.594725   3.773217
    23  H    2.134502   3.521791   5.620635   6.344507   5.482336
    24  H    2.163811   2.983342   5.233384   6.154999   5.541767
    25  H    1.097000   2.149686   3.961172   4.818087   4.317363
    26  H    1.098085   2.154245   4.665367   5.847407   5.575061
    27  H    2.137084   1.100327   2.695942   4.106325   4.411336
    28  H    5.728153   4.566515   2.171164   1.095290   2.188935
    29  H    5.527610   4.531852   2.153891   1.097230   2.205767
    30  H    2.803600   2.179017   4.226613   5.615608   5.783477
    31  H    2.897719   2.201991   3.722854   4.806336   4.728268
    32  H    3.521619   2.182337   2.978292   4.327190   4.812092
    33  H    5.347441   5.288083   4.395882   3.510857   2.175368
    34  H    6.307986   5.840772   4.140782   2.827286   2.160492
    35  H    5.066993   4.787128   3.571876   2.813844   2.177166
    36  H    5.421673   5.046450   4.090517   3.246245   1.976490
    37  H    5.799119   6.294224   6.961080   6.802414   5.456887
    38  H    4.248162   5.190320   7.097107   7.692337   6.727069
    39  H    4.640613   5.080956   6.550021   7.032317   6.149298
    40  H    5.588709   6.340233   7.795933   8.101605   6.973597
    41  H    4.525804   5.452740   6.405100   6.372368   4.968364
    42  H    4.220555   5.454832   7.053969   7.369808   6.139005
    43  H    6.401835   7.449862   8.573548   8.522661   7.082834
                   11         12         13         14         15
    11  O    0.000000
    12  C    3.371692   0.000000
    13  C    4.704844   6.026320   0.000000
    14  O    4.477178   5.263706   2.434870   0.000000
    15  C    6.912901   4.983829   5.538653   4.835706   0.000000
    16  O    7.105497   5.607715   5.270465   4.168723   1.446451
    17  C    7.683535   5.180241   6.972795   6.023384   1.535528
    18  C    7.814619   6.095500   5.770695   5.633576   1.536584
    19  O    9.083953   7.315513   6.756192   6.446108   2.394360
    20  H    5.326799   4.689372   3.290271   3.952532   3.057444
    21  H    5.588901   5.068228   2.974799   2.766842   2.605712
    22  H    5.028030   3.125469   4.860482   3.747213   2.106974
    23  H    6.377413   4.155493   6.005602   6.042234   2.710284
    24  H    5.822307   2.941620   6.462585   5.907543   2.925342
    25  H    4.610885   3.503291   4.752632   5.360012   4.258959
    26  H    4.995091   2.860635   6.293465   6.455699   4.731273
    27  H    2.715677   2.125399   5.313743   5.441554   5.717529
    28  H    2.807144   4.979393   3.278344   2.389008   6.593974
    29  H    2.779105   5.403203   2.601845   3.198563   6.990726
    30  H    4.158355   1.097018   6.986564   6.339083   5.497854
    31  H    4.044770   1.094994   6.062227   4.964064   4.267017
    32  H    2.769785   1.095030   6.171897   5.271042   5.826778
    33  H    5.574577   6.395016   1.095509   2.721425   4.988445
    34  H    5.158186   6.855945   1.095631   2.665377   6.436010
    35  H    4.570146   6.066927   1.096034   3.390952   5.993248
    36  H    5.255307   5.592905   2.600391   0.973540   4.216437
    37  H    8.057378   6.538517   5.891354   4.903503   1.950340
    38  H    7.871227   5.129219   7.461463   6.741299   2.191483
    39  H    7.320406   4.707158   7.117937   5.851756   2.172018
    40  H    8.694300   6.250980   7.646102   6.651496   2.169025
    41  H    7.521983   6.272144   4.939603   5.148627   2.173661
    42  H    8.023748   6.087395   6.342270   6.402403   2.184629
    43  H    9.677171   8.046480   7.033703   7.003193   3.238509
                   16         17         18         19         20
    16  O    0.000000
    17  C    2.415323   0.000000
    18  C    2.408797   2.530088   0.000000
    19  O    2.716338   2.912615   1.432739   0.000000
    20  H    3.627362   4.418464   3.024518   4.346234   0.000000
    21  H    2.422966   4.089421   2.972424   3.948450   1.749162
    22  H    2.482395   2.731783   3.459298   4.483996   3.043930
    23  H    4.082840   3.100537   2.823900   4.124174   2.829930
    24  H    4.108413   2.779547   3.795509   4.928984   3.772647
    25  H    5.245439   5.076900   4.461764   5.893815   2.359564
    26  H    5.886134   5.032290   5.173708   6.530963   3.855675
    27  H    6.444970   6.302309   6.421277   7.807888   4.203159
    28  H    6.220393   7.619456   7.489307   8.506513   5.221632
    29  H    6.837690   8.175132   7.594014   8.732550   4.868498
    30  H    6.299017   5.471341   6.534241   7.748012   5.347388
    31  H    4.797783   4.330217   5.539621   6.641135   4.593753
    32  H    6.262137   6.067758   6.998490   8.194207   5.397285
    33  H    4.676303   6.490596   5.021154   5.898932   2.892982
    34  H    5.990558   7.863699   6.690541   7.567868   4.364658
    35  H    5.959105   7.413405   6.099056   7.199315   3.313888
    36  H    3.414597   5.474899   4.914480   5.611698   3.623914
    37  H    0.974009   2.675461   2.401010   2.165997   4.243834
    38  H    3.381797   1.094597   2.797486   3.329068   4.597785
    39  H    2.680405   1.095364   3.482373   3.890491   4.866628
    40  H    2.650004   1.094496   2.769598   2.573971   5.182970
    41  H    2.697169   3.482907   1.097005   2.075845   2.402295
    42  H    3.373021   2.768898   1.098001   2.088953   3.258450
    43  H    3.559742   3.822398   1.962035   0.971253   4.661780
                   21         22         23         24         25
    21  H    0.000000
    22  H    2.611277   0.000000
    23  H    3.833583   3.040203   0.000000
    24  H    4.302558   2.356833   1.752772   0.000000
    25  H    3.848763   3.605898   2.388286   3.054430   0.000000
    26  H    5.087251   3.901309   2.465289   2.393236   1.753363
    27  H    5.131476   4.165950   4.268398   3.867353   2.468333
    28  H    4.677291   4.959005   7.091280   6.710484   5.750333
    29  H    4.805892   5.569287   7.013878   6.987389   5.245330
    30  H    5.912341   3.863237   4.272549   2.973901   3.801875
    31  H    4.671239   2.369543   3.953397   2.520870   3.868335
    32  H    5.623839   3.820949   5.208071   4.008987   4.316792
    33  H    2.407211   4.730579   5.687350   6.331588   4.799077
    34  H    3.848387   5.729964   7.081140   7.472617   5.820221
    35  H    3.557739   5.305824   5.978332   6.570348   4.393438
    36  H    2.142686   3.529224   5.726395   5.737059   5.366144
    37  H    3.075707   3.421655   4.615365   4.805983   5.977361
    38  H    4.670914   3.222142   2.601080   2.360851   4.823599
    39  H    4.386331   2.477680   3.644076   2.771765   5.348244
    40  H    4.688418   3.682433   3.999057   3.844596   6.062385
    41  H    2.399576   3.703479   3.189274   4.333299   4.257594
    42  H    3.718122   3.880680   2.258506   3.527412   4.171662
    43  H    4.425544   5.294048   4.591977   5.633287   6.264690
                   26         27         28         29         30
    26  H    0.000000
    27  H    2.370493   0.000000
    28  H    6.636927   4.849437   0.000000
    29  H    6.389868   4.544914   1.759698   0.000000
    30  H    2.648343   2.458781   6.033400   6.359111   0.000000
    31  H    3.325772   3.062557   5.078747   5.747155   1.775619
    32  H    3.814939   2.447021   4.545373   5.110980   1.773266
    33  H    6.394274   5.808719   4.170592   3.680834   7.319219
    34  H    7.333083   6.180524   3.275900   2.645773   7.855906
    35  H    6.006290   4.981182   3.730395   2.555044   6.940214
    36  H    6.512195   5.841502   3.355360   3.998943   6.625311
    37  H    6.635223   7.348442   7.069644   7.654003   7.182221
    38  H    4.529238   6.145881   8.159746   8.574330   5.216552
    39  H    5.132743   6.142061   7.279642   8.030672   5.018852
    40  H    6.074883   7.385222   8.427090   9.028154   6.538392
    41  H    5.315603   6.303610   7.033143   6.968208   6.815221
    42  H    4.702733   6.290015   8.055279   8.030454   6.359673
    43  H    7.014089   8.348564   9.082160   9.163835   8.463616
                   31         32         33         34         35
    31  H    0.000000
    32  H    1.771094   0.000000
    33  H    6.302152   6.693049   0.000000
    34  H    6.882818   6.874399   1.778620   0.000000
    35  H    6.278594   6.234526   1.776358   1.778476   0.000000
    36  H    5.171818   5.765200   2.471336   2.938939   3.611293
    37  H    5.714543   7.219893   5.169490   6.561679   6.594227
    38  H    4.408782   6.116094   7.010612   8.424877   7.761245
    39  H    3.734436   5.494820   6.768293   7.958264   7.614487
    40  H    5.363521   7.109892   7.057817   8.484424   8.152856
    41  H    5.831357   7.106537   4.109968   5.841934   5.237536
    42  H    5.638570   7.077371   5.657669   7.332562   6.504966
    43  H    7.443995   8.941179   6.101024   7.827623   7.409322
                   36         37         38         39         40
    36  H    0.000000
    37  H    4.059736   0.000000
    38  H    6.253988   3.637599   0.000000
    39  H    5.417316   3.122146   1.778190   0.000000
    40  H    5.999908   2.512739   1.768140   1.777225   0.000000
    41  H    4.415463   2.756586   3.791647   4.319294   3.783931
    42  H    5.770545   3.425210   2.586813   3.779962   3.100543
    43  H    6.146549   2.978710   4.100386   4.833951   3.475275
                   41         42         43
    41  H    0.000000
    42  H    1.778015   0.000000
    43  H    2.270900   2.375470   0.000000
 Stoichiometry    C15H24O4
 Framework group  C1[X(C15H24O4)]
 Deg. of freedom   123
 Full point group                 C1      NOp   1
 Largest Abelian subgroup         C1      NOp   1
 Largest concise Abelian subgroup C1      NOp   1
                         Standard orientation:                         
 ---------------------------------------------------------------------
 Center     Atomic      Atomic             Coordinates (Angstroms)
 Number     Number       Type             X           Y           Z
 ---------------------------------------------------------------------
      1          6           0       -1.843066    0.613094   -0.190892
      2          6           0       -1.092150   -0.508594   -0.283548
      3          6           0        0.374195   -0.608799   -0.593532
      4          6           0        1.222663    0.482540    0.106900
      5          6           0        1.163780    1.845256   -0.626521
      6          6           0       -0.182652    2.197030   -1.287036
      7          6           0       -1.448395    2.058952   -0.417659
      8          6           0       -3.222949    0.253413    0.161216
      9          6           0       -3.325465   -1.258915    0.287941
     10          6           0       -1.909312   -1.781639    0.006043
     11          8           0       -4.158058    1.038494    0.313665
     12          6           0       -1.379973    2.856326    0.901915
     13          6           0       -1.848573   -2.794716   -1.138345
     14          8           0       -1.436583   -2.396951    1.228221
     15          6           0        2.676755    0.005701    0.396497
     16          8           0        2.537636   -1.139127    1.269557
     17          6           0        3.480582    1.080864    1.141973
     18          6           0        3.420766   -0.457939   -0.865476
     19          8           0        4.645958   -1.067905   -0.441699
     20          1           0        0.511270   -0.567843   -1.684293
     21          1           0        0.735775   -1.593511   -0.285304
     22          1           0        0.788999    0.615287    1.106510
     23          1           0        1.922588    1.870737   -1.419684
     24          1           0        1.435958    2.635921    0.080280
     25          1           0       -0.321290    1.582419   -2.185057
     26          1           0       -0.118739    3.235725   -1.637490
     27          1           0       -2.277443    2.499653   -0.991402
     28          1           0       -3.669224   -1.548859    1.286651
     29          1           0       -4.067872   -1.639151   -0.424917
     30          1           0       -1.178392    3.914206    0.692858
     31          1           0       -0.594114    2.483358    1.566994
     32          1           0       -2.333088    2.793082    1.437325
     33          1           0       -0.816615   -3.112576   -1.323185
     34          1           0       -2.444098   -3.677638   -0.881041
     35          1           0       -2.247246   -2.364529   -2.064244
     36          1           0       -0.511381   -2.665580    1.088148
     37          1           0        3.400204   -1.591159    1.251181
     38          1           0        3.656097    1.962453    0.517364
     39          1           0        2.945739    1.393948    2.045157
     40          1           0        4.455987    0.681439    1.436873
     41          1           0        2.815386   -1.191017   -1.412771
     42          1           0        3.622669    0.388429   -1.535179
     43          1           0        5.059991   -1.476339   -1.219574
 ---------------------------------------------------------------------
 Rotational constants (GHZ):      0.5750971      0.2581889      0.2046714
 Standard basis: 6-31G(d) (6D, 7F)
 There are   333 symmetry adapted cartesian basis functions of A   symmetry.
 There are   333 symmetry adapted basis functions of A   symmetry.
   333 basis functions,   628 primitive gaussians,   333 cartesian basis functions
    73 alpha electrons       73 beta electrons
       nuclear repulsion energy      1599.9386558893 Hartrees.
 NAtoms=   43 NActive=   43 NUniq=   43 SFac= 1.00D+00 NAtFMM=   60 NAOKFM=F Big=F
 Integral buffers will be    131072 words long.
 Raffenetti 2 integral format.
 Two-electron integral symmetry is turned on.
 ------------------------------------------------------------------------------
 Polarizable Continuum Model (PCM)
 =================================
 Model                : PCM (using non-symmetric T matrix).
 Atomic radii         : SMD-Coulomb.
 Polarization charges : Total charges.
 Charge compensation  : None.
 Solution method      : On-the-fly selection.
 Cavity type          : VdW (van der Waals Surface) (Alpha=1.000).
 Cavity algorithm     : GePol (No added spheres)
                        Default sphere list used, NSphG=   43.
                        Lebedev-Laikov grids with approx.  5.0 points / Ang**2.
                        Smoothing algorithm: Karplus/York (Gamma=1.0000).
                        Polarization charges: spherical gaussians, with
                                              point-specific exponents (IZeta= 3).
                        Self-potential: point-specific (ISelfS= 7).
                        Self-field    : sphere-specific E.n sum rule (ISelfD= 2).
 1st derivatives      : Analytical E(r).r(x)/FMM algorithm (CHGder, D1EAlg=3).
                        Cavity 1st derivative terms included.
 Solvent              : Methanol, Eps=  32.613000 Eps(inf)=   1.765709
 ------------------------------------------------------------------------------
 ------------------------------------------------------------------------------
 Atomic radii for non-electrostatic terms: SMD-CDS.
 ------------------------------------------------------------------------------
 Nuclear repulsion after PCM non-electrostatic terms =     1599.9400516120 Hartrees.
 One-electron integrals computed using PRISM.
 NBasis=   333 RedAO= T EigKep=  9.20D-04  NBF=   333
 NBsUse=   333 1.00D-06 EigRej= -1.00D+00 NBFU=   333
 Initial guess from the checkpoint file:  "DY-202A-11R_4.chk"
 B after Tr=     0.000000    0.000000    0.000000
         Rot=    0.999987    0.004692   -0.001420   -0.001107 Ang=   0.58 deg.
 ExpMin= 1.61D-01 ExpMax= 5.48D+03 ExpMxC= 8.25D+02 IAcc=1 IRadAn=         1 AccDes= 0.00D+00
 Harris functional with IExCor=  402 and IRadAn=       1 diagonalized for initial guess.
 HarFok:  IExCor=  402 AccDes= 0.00D+00 IRadAn=         1 IDoV= 1 UseB2=F ITyADJ=14
 ICtDFT=  3500011 ScaDFX=  1.000000  1.000000  1.000000  1.000000
 FoFCou: FMM=F IPFlag=           0 FMFlag=      100000 FMFlg1=           0
         NFxFlg=           0 DoJE=T BraDBF=F KetDBF=T FulRan=T
         wScrn=  0.000000 ICntrl=     500 IOpCl=  0 I1Cent=   200000004 NGrid=           0
         NMat0=    1 NMatS0=      1 NMatT0=    0 NMatD0=    1 NMtDS0=    0 NMtDT0=    0
 Petite list used in FoFCou.
 Keep R1 ints in memory in canonical form, NReq=1565304907.
 Requested convergence on RMS density matrix=1.00D-08 within 128 cycles.
 Requested convergence on MAX density matrix=1.00D-06.
 Requested convergence on             energy=1.00D-06.
 No special actions if energy rises.
 Inv3:  Mode=1 IEnd=    22146267.
 Iteration    1 A*A^-1 deviation from unit magnitude is 6.77D-15 for   2690.
 Iteration    1 A*A^-1 deviation from orthogonality  is 3.18D-15 for   2307    124.
 Iteration    1 A^-1*A deviation from unit magnitude is 7.22D-15 for   2690.
 Iteration    1 A^-1*A deviation from orthogonality  is 2.79D-07 for   1676   1629.
 Iteration    2 A*A^-1 deviation from unit magnitude is 3.33D-15 for    784.
 Iteration    2 A*A^-1 deviation from orthogonality  is 3.93D-15 for   1546    534.
 Iteration    2 A^-1*A deviation from unit magnitude is 8.88D-16 for     69.
 Iteration    2 A^-1*A deviation from orthogonality  is 5.31D-16 for   1797    612.
 Error on total polarization charges =  0.05183
 SCF Done:  E(RB3LYP) =  -886.949763514     A.U. after   10 cycles
            NFock= 10  Conv=0.36D-08     -V/T= 2.0094
 SMD-CDS (non-electrostatic) energy       (kcal/mol) =       0.88
 (included in total energy above)
 D1PCM: PCM CHGder 1st derivatives, ID1Alg=3 FixD1E=F DoIter=F DoCFld=F I1PDM=0.
 Calling FoFJK, ICntrl=      2127 FMM=F ISym2X=0 I1Cent= 0 IOpClX= 0 NMat=1 NMatS=1 NMatT=0.
 ***** Axes restored to original set *****
 -------------------------------------------------------------------
 Center     Atomic                   Forces (Hartrees/Bohr)
 Number     Number              X              Y              Z
 -------------------------------------------------------------------
      1        6           0.002817523    0.004396733    0.000399851
      2        6          -0.002471920   -0.003329567   -0.000020234
      3        6           0.000935098    0.000067447   -0.000123160
      4        6           0.000714701   -0.000113466    0.000121497
      5        6          -0.000022609   -0.000712200   -0.000577206
      6        6          -0.000229503   -0.000062150    0.000795347
      7        6          -0.001922132   -0.001266456    0.000661189
      8        6          -0.000958072   -0.002746974    0.000312152
      9        6          -0.001755029   -0.000330346   -0.001526572
     10        6           0.002125637    0.000013367    0.002379188
     11        8          -0.001279625    0.001321322   -0.000073354
     12        6           0.000322933   -0.000571657   -0.001113928
     13        6          -0.000498352    0.001162658   -0.000296439
     14        8           0.000819434    0.001004164   -0.001368726
     15        6          -0.001011865   -0.000255879    0.000115411
     16        8          -0.000834890   -0.000099009   -0.000041681
     17        6          -0.000035662    0.000306868   -0.001348604
     18        6          -0.001285276   -0.000229686   -0.001630140
     19        8           0.001562300    0.000619637    0.000978572
     20        1           0.000169052   -0.000103474    0.000396811
     21        1           0.000474437   -0.000240564   -0.000145785
     22        1          -0.000250189    0.000281945   -0.000018534
     23        1           0.000090619    0.000202815    0.000270352
     24        1           0.000237912    0.000277786    0.000136374
     25        1           0.000151497    0.000305199   -0.000528358
     26        1           0.000016853   -0.000055086   -0.000044331
     27        1           0.000142089   -0.000118343   -0.000350184
     28        1           0.000871125    0.001190894    0.000522567
     29        1           0.000540968    0.000789533    0.000045490
     30        1           0.000101852    0.000062987    0.000341820
     31        1           0.000133095   -0.000096596    0.000264115
     32        1          -0.000027038    0.000225590    0.000237944
     33        1           0.000110001   -0.000722196   -0.000277621
     34        1           0.000219198   -0.000281009   -0.000103560
     35        1           0.000193753   -0.000209704   -0.000257255
     36        1          -0.000686245   -0.000728574    0.000495202
     37        1           0.000609161   -0.000168563   -0.000362843
     38        1           0.000153020    0.000329434    0.000216435
     39        1           0.000234560   -0.000025716    0.000375169
     40        1           0.000106934   -0.000045675    0.000697058
     41        1          -0.000150374    0.000184485   -0.000063892
     42        1           0.000051248    0.000067205    0.000296689
     43        1          -0.000486219   -0.000297182    0.000213174
 -------------------------------------------------------------------
 Cartesian Forces:  Max     0.004396733 RMS     0.000919265

 GradGradGradGradGradGradGradGradGradGradGradGradGradGradGradGradGradGrad
 Berny optimization.
 Using GEDIIS/GDIIS optimizer.
 FormGI is forming the generalized inverse of G from B-inverse, IUseBI=4.
 Internal  Forces:  Max     0.002014308 RMS     0.000432165
 Search for a local minimum.
 Step number   5 out of a maximum of  258
 All quantities printed in internal units (Hartrees-Bohrs-Radians)
 Mixed Optimization -- En-DIIS/RFO-DIIS
 Swapping is turned off.
 Update second derivatives using D2CorX and points    3    4    5
 DE= -3.34D-04 DEPred=-3.67D-04 R= 9.09D-01
 TightC=F SS=  1.41D+00  RLast= 2.83D-01 DXNew= 1.4270D+00 8.4785D-01
 Trust test= 9.09D-01 RLast= 2.83D-01 DXMaxT set to 8.49D-01
 ITU=  1  0  1  1  0
     Eigenvalues ---    0.00204   0.00256   0.00286   0.00356   0.00371
     Eigenvalues ---    0.00426   0.00621   0.00683   0.00735   0.00851
     Eigenvalues ---    0.01008   0.01107   0.01146   0.01276   0.01298
     Eigenvalues ---    0.01408   0.02537   0.02701   0.03217   0.03880
     Eigenvalues ---    0.03948   0.04175   0.04473   0.04584   0.04745
     Eigenvalues ---    0.04911   0.04976   0.05066   0.05372   0.05442
     Eigenvalues ---    0.05444   0.05572   0.05582   0.05636   0.05650
     Eigenvalues ---    0.05695   0.05711   0.05739   0.05817   0.06027
     Eigenvalues ---    0.06177   0.06475   0.06827   0.07744   0.08360
     Eigenvalues ---    0.08611   0.08882   0.09060   0.09396   0.09563
     Eigenvalues ---    0.10223   0.11432   0.12108   0.13440   0.13617
     Eigenvalues ---    0.14566   0.15949   0.15990   0.16000   0.16000
     Eigenvalues ---    0.16000   0.16000   0.16000   0.16000   0.16000
     Eigenvalues ---    0.16011   0.16048   0.16079   0.16256   0.16566
     Eigenvalues ---    0.17443   0.17465   0.18666   0.19880   0.20797
     Eigenvalues ---    0.22771   0.23087   0.24798   0.25120   0.26971
     Eigenvalues ---    0.27305   0.27320   0.27904   0.28491   0.28791
     Eigenvalues ---    0.28853   0.29339   0.29561   0.29875   0.30251
     Eigenvalues ---    0.31686   0.31892   0.32370   0.33668   0.33770
     Eigenvalues ---    0.33843   0.33849   0.33967   0.34000   0.34093
     Eigenvalues ---    0.34102   0.34120   0.34144   0.34167   0.34175
     Eigenvalues ---    0.34188   0.34203   0.34215   0.34279   0.34328
     Eigenvalues ---    0.34351   0.34359   0.34481   0.34599   0.35611
     Eigenvalues ---    0.39388   0.41449   0.41657   0.51311   0.52543
     Eigenvalues ---    0.52762   0.54153   0.96187
 En-DIIS/RFO-DIIS IScMMF=        0 using points:     5    4    3    2
 RFO step:  Lambda=-1.01553890D-04.
 DidBck=F Rises=F RFO-DIIS coefs:    1.13010   -0.07755   -0.12453    0.07197
 Iteration  1 RMS(Cart)=  0.02490130 RMS(Int)=  0.00091485
 Iteration  2 RMS(Cart)=  0.00093038 RMS(Int)=  0.00002220
 Iteration  3 RMS(Cart)=  0.00000169 RMS(Int)=  0.00002216
 Iteration  4 RMS(Cart)=  0.00000000 RMS(Int)=  0.00002216
 Variable       Old X    -DE/DX   Delta X   Delta X   Delta X     New X
                                 (Linear)    (Quad)   (Total)
    R1        2.55683   0.00197   0.00001   0.00128   0.00129   2.55812
    R2        2.86447  -0.00201   0.00002  -0.00104  -0.00103   2.86344
    R3        2.77566   0.00141  -0.00039  -0.00151  -0.00189   2.77377
    R4        2.83855   0.00138   0.00020   0.00179   0.00198   2.84054
    R5        2.91058  -0.00127   0.00010   0.00088   0.00100   2.91158
    R6        2.92848   0.00003  -0.00014   0.00069   0.00055   2.92904
    R7        2.07889  -0.00038  -0.00008  -0.00109  -0.00117   2.07773
    R8        2.06612   0.00034   0.00010   0.00019   0.00029   2.06641
    R9        2.92656  -0.00012  -0.00033  -0.00054  -0.00086   2.92570
   R10        2.94314  -0.00124  -0.00096  -0.00107  -0.00203   2.94111
   R11        2.07432   0.00011   0.00000   0.00051   0.00051   2.07483
   R12        2.91098  -0.00015  -0.00007  -0.00183  -0.00190   2.90908
   R13        2.07487  -0.00012   0.00009  -0.00029  -0.00020   2.07467
   R14        2.06906   0.00034   0.00004   0.00050   0.00055   2.06960
   R15        2.91348  -0.00013  -0.00009  -0.00209  -0.00217   2.91131
   R16        2.07303   0.00026  -0.00004  -0.00003  -0.00007   2.07296
   R17        2.07508  -0.00004  -0.00006  -0.00014  -0.00020   2.07488
   R18        2.91641  -0.00041  -0.00016  -0.00172  -0.00188   2.91452
   R19        2.07932   0.00003   0.00000   0.00033   0.00033   2.07964
   R20        2.87444  -0.00115  -0.00056  -0.00388  -0.00447   2.86997
   R21        2.32522   0.00180  -0.00015  -0.00001  -0.00017   2.32506
   R22        2.90194   0.00113  -0.00044  -0.00148  -0.00193   2.90001
   R23        2.06980  -0.00015   0.00001   0.00034   0.00035   2.07015
   R24        2.07346  -0.00066  -0.00005  -0.00099  -0.00104   2.07243
   R25        2.89050   0.00074  -0.00007  -0.00014  -0.00021   2.89030
   R26        2.73573  -0.00080   0.00000  -0.00066  -0.00066   2.73507
   R27        2.07306   0.00002  -0.00004  -0.00019  -0.00024   2.07282
   R28        2.06924   0.00029  -0.00016   0.00053   0.00037   2.06961
   R29        2.06931   0.00012  -0.00005  -0.00023  -0.00027   2.06903
   R30        2.07021   0.00035   0.00001   0.00041   0.00042   2.07063
   R31        2.07044   0.00009  -0.00005  -0.00006  -0.00011   2.07033
   R32        2.07120   0.00005   0.00000  -0.00006  -0.00006   2.07114
   R33        1.83972  -0.00054  -0.00002  -0.00062  -0.00064   1.83909
   R34        2.73340   0.00000   0.00009  -0.00115  -0.00106   2.73233
   R35        2.90173   0.00060   0.00004   0.00101   0.00104   2.90277
   R36        2.90372  -0.00008  -0.00094   0.00020  -0.00074   2.90298
   R37        1.84061   0.00063   0.00019   0.00154   0.00173   1.84234
   R38        2.06849   0.00018   0.00018   0.00045   0.00063   2.06912
   R39        2.06994   0.00019  -0.00011  -0.00010  -0.00021   2.06972
   R40        2.06830   0.00030   0.00000   0.00060   0.00060   2.06890
   R41        2.70748   0.00113  -0.00042  -0.00091  -0.00133   2.70615
   R42        2.07304  -0.00001   0.00003  -0.00043  -0.00040   2.07264
   R43        2.07492  -0.00011   0.00017   0.00035   0.00053   2.07545
   R44        1.83540  -0.00027   0.00000  -0.00016  -0.00016   1.83524
    A1        2.26013   0.00106   0.00023   0.00205   0.00229   2.26241
    A2        1.91219  -0.00054  -0.00028  -0.00134  -0.00169   1.91050
    A3        2.11069  -0.00052   0.00000  -0.00077  -0.00069   2.11000
    A4        2.22840  -0.00119  -0.00007  -0.00247  -0.00255   2.22585
    A5        1.95832   0.00036  -0.00010  -0.00044  -0.00060   1.95772
    A6        2.09623   0.00083   0.00020   0.00290   0.00317   2.09940
    A7        1.97602  -0.00043  -0.00009  -0.00264  -0.00274   1.97328
    A8        1.90051   0.00019   0.00030   0.00068   0.00096   1.90146
    A9        1.90154   0.00044   0.00047   0.00456   0.00504   1.90658
   A10        1.93233  -0.00006  -0.00029  -0.00347  -0.00376   1.92856
   A11        1.90263   0.00005  -0.00009   0.00180   0.00172   1.90435
   A12        1.84610  -0.00017  -0.00030  -0.00067  -0.00098   1.84513
   A13        1.96579   0.00066  -0.00009   0.00035   0.00025   1.96604
   A14        1.96017  -0.00014  -0.00119   0.00055  -0.00066   1.95951
   A15        1.85507  -0.00018   0.00102   0.00001   0.00104   1.85611
   A16        1.97465  -0.00055  -0.00111  -0.00267  -0.00377   1.97088
   A17        1.88582  -0.00014   0.00113  -0.00090   0.00024   1.88606
   A18        1.80961   0.00035   0.00058   0.00299   0.00357   1.81318
   A19        2.02333   0.00008   0.00040   0.00002   0.00041   2.02373
   A20        1.91373   0.00003  -0.00055   0.00166   0.00111   1.91484
   A21        1.89680  -0.00005   0.00008  -0.00106  -0.00096   1.89583
   A22        1.86399   0.00010  -0.00008   0.00197   0.00190   1.86589
   A23        1.90623  -0.00005   0.00020  -0.00169  -0.00149   1.90473
   A24        1.85227  -0.00012  -0.00011  -0.00096  -0.00107   1.85121
   A25        2.04356  -0.00024   0.00063  -0.00157  -0.00095   2.04261
   A26        1.91085  -0.00002  -0.00031   0.00075   0.00044   1.91128
   A27        1.87757   0.00010  -0.00022  -0.00099  -0.00120   1.87637
   A28        1.88355   0.00032   0.00022   0.00308   0.00332   1.88687
   A29        1.88858   0.00002  -0.00007   0.00044   0.00036   1.88894
   A30        1.85049  -0.00019  -0.00036  -0.00184  -0.00220   1.84829
   A31        1.96442   0.00028   0.00013   0.00057   0.00069   1.96511
   A32        1.95676  -0.00025  -0.00002  -0.00369  -0.00372   1.95304
   A33        1.83782   0.00010   0.00033   0.00327   0.00362   1.84144
   A34        1.98174  -0.00032   0.00041  -0.00220  -0.00179   1.97995
   A35        1.86364  -0.00020  -0.00057  -0.00191  -0.00248   1.86116
   A36        1.84659   0.00044  -0.00035   0.00484   0.00450   1.85109
   A37        1.90366  -0.00032   0.00044   0.00202   0.00231   1.90597
   A38        2.19865  -0.00015  -0.00029  -0.00127  -0.00149   2.19717
   A39        2.18075   0.00047  -0.00015  -0.00073  -0.00081   2.17993
   A40        1.83484   0.00083  -0.00012   0.00041   0.00008   1.83492
   A41        1.93940  -0.00083  -0.00123  -0.01213  -0.01334   1.92606
   A42        1.91349  -0.00047   0.00024   0.00367   0.00394   1.91743
   A43        1.94626  -0.00023  -0.00013  -0.00295  -0.00308   1.94318
   A44        1.96790  -0.00005   0.00092   0.00785   0.00879   1.97669
   A45        1.86325   0.00069   0.00028   0.00279   0.00307   1.86632
   A46        1.81567  -0.00032   0.00005  -0.00021  -0.00024   1.81543
   A47        1.96676   0.00012  -0.00028  -0.00388  -0.00413   1.96263
   A48        1.91430   0.00018   0.00001   0.00173   0.00176   1.91606
   A49        1.98167  -0.00019  -0.00008  -0.00117  -0.00124   1.98043
   A50        1.86590   0.00023   0.00010   0.00072   0.00085   1.86674
   A51        1.91469   0.00000   0.00021   0.00292   0.00311   1.91780
   A52        1.92137   0.00042   0.00001   0.00112   0.00113   1.92251
   A53        1.95537  -0.00005   0.00030  -0.00026   0.00004   1.95541
   A54        1.92798   0.00034  -0.00010   0.00048   0.00038   1.92836
   A55        1.88844  -0.00023  -0.00006  -0.00126  -0.00132   1.88712
   A56        1.88474  -0.00032  -0.00008  -0.00006  -0.00014   1.88460
   A57        1.88391  -0.00019  -0.00009  -0.00007  -0.00016   1.88375
   A58        1.93458   0.00069   0.00034   0.00317   0.00351   1.93809
   A59        1.91394   0.00011   0.00009   0.00094   0.00103   1.91496
   A60        1.93653   0.00039   0.00001   0.00013   0.00015   1.93667
   A61        1.89423  -0.00061  -0.00036  -0.00260  -0.00296   1.89127
   A62        1.89019  -0.00044  -0.00012  -0.00170  -0.00182   1.88836
   A63        1.89334  -0.00018   0.00001  -0.00009  -0.00008   1.89326
   A64        1.88193   0.00132   0.00063   0.00527   0.00589   1.88782
   A65        1.83875  -0.00001   0.00093   0.00395   0.00488   1.84363
   A66        1.94405  -0.00008   0.00006  -0.00069  -0.00063   1.94342
   A67        1.97331   0.00022  -0.00150   0.00054  -0.00096   1.97236
   A68        1.88757   0.00028   0.00090   0.00015   0.00105   1.88862
   A69        1.87913  -0.00019  -0.00005  -0.00185  -0.00189   1.87724
   A70        1.93534  -0.00020  -0.00018  -0.00186  -0.00204   1.93329
   A71        1.84497  -0.00058  -0.00018  -0.00466  -0.00484   1.84013
   A72        1.95071   0.00055   0.00021   0.00183   0.00204   1.95275
   A73        1.92286   0.00011  -0.00004  -0.00019  -0.00023   1.92263
   A74        1.91964   0.00026   0.00010   0.00163   0.00173   1.92136
   A75        1.89505  -0.00026  -0.00001  -0.00045  -0.00046   1.89459
   A76        1.88050  -0.00018   0.00005   0.00083   0.00088   1.88138
   A77        1.89367  -0.00052  -0.00034  -0.00383  -0.00417   1.88950
   A78        1.87506  -0.00150  -0.00057  -0.00329  -0.00386   1.87120
   A79        1.92215   0.00018  -0.00039   0.00260   0.00220   1.92435
   A80        1.93625   0.00028  -0.00008  -0.00071  -0.00080   1.93546
   A81        1.91237   0.00086   0.00028   0.00340   0.00369   1.91606
   A82        1.92978   0.00027   0.00052  -0.00268  -0.00217   1.92762
   A83        1.88840  -0.00006   0.00024   0.00076   0.00100   1.88940
   A84        1.88250  -0.00028  -0.00076  -0.00082  -0.00158   1.88091
    D1        0.04372  -0.00007  -0.00069  -0.00128  -0.00196   0.04176
    D2       -3.12168  -0.00016   0.00054  -0.00111  -0.00056  -3.12224
    D3       -3.11877  -0.00019  -0.00168  -0.00472  -0.00637  -3.12514
    D4       -0.00099  -0.00028  -0.00045  -0.00455  -0.00497  -0.00596
    D5        0.37186  -0.00002  -0.00169   0.00741   0.00573   0.37759
    D6       -1.88780   0.00040  -0.00234   0.01318   0.01085  -1.87695
    D7        2.39567  -0.00006  -0.00211   0.00736   0.00527   2.40093
    D8       -2.74677   0.00011  -0.00061   0.01119   0.01058  -2.73620
    D9        1.27675   0.00053  -0.00126   0.01696   0.01570   1.29245
   D10       -0.72297   0.00007  -0.00102   0.01114   0.01012  -0.71285
   D11       -0.00744   0.00014   0.00186   0.02277   0.02464   0.01720
   D12       -3.13293   0.00016   0.00203   0.02202   0.02406  -3.10887
   D13        3.11535   0.00005   0.00101   0.01971   0.02073   3.13607
   D14       -0.01014   0.00007   0.00119   0.01897   0.02014   0.01000
   D15        0.70943  -0.00024   0.00202  -0.00481  -0.00279   0.70663
   D16       -1.44802  -0.00001   0.00224   0.00101   0.00325  -1.44477
   D17        2.82951  -0.00015   0.00218  -0.00101   0.00117   2.83069
   D18       -2.40668  -0.00014   0.00071  -0.00494  -0.00425  -2.41093
   D19        1.71905   0.00009   0.00093   0.00087   0.00180   1.72085
   D20       -0.28660  -0.00005   0.00087  -0.00114  -0.00028  -0.28687
   D21        0.00873   0.00030  -0.00111  -0.01486  -0.01596  -0.00723
   D22        2.16271  -0.00008  -0.00134  -0.01866  -0.01999   2.14271
   D23       -1.98207   0.00013  -0.00125  -0.01633  -0.01758  -1.99964
   D24        3.12854   0.00019   0.00001  -0.01478  -0.01475   3.11378
   D25       -1.00067  -0.00019  -0.00022  -0.01858  -0.01879  -1.01946
   D26        1.13774   0.00002  -0.00013  -0.01625  -0.01637   1.12137
   D27       -1.39328   0.00003   0.00003  -0.00438  -0.00433  -1.39761
   D28        2.63593   0.00036   0.00270  -0.00145   0.00126   2.63718
   D29        0.66854   0.00011   0.00202  -0.00527  -0.00325   0.66530
   D30        0.74659  -0.00007   0.00014  -0.00801  -0.00786   0.73874
   D31       -1.50738   0.00025   0.00281  -0.00508  -0.00227  -1.50965
   D32        2.80842   0.00001   0.00212  -0.00890  -0.00678   2.80165
   D33        2.77043  -0.00028  -0.00044  -0.00973  -0.01016   2.76027
   D34        0.51645   0.00005   0.00223  -0.00681  -0.00458   0.51188
   D35       -1.45093  -0.00020   0.00155  -0.01062  -0.00908  -1.46001
   D36        0.61123   0.00017  -0.00146   0.01263   0.01119   0.62242
   D37       -1.50036  -0.00004  -0.00121   0.00872   0.00752  -1.49284
   D38        2.76526   0.00012  -0.00083   0.00955   0.00872   2.77398
   D39        2.85770   0.00006  -0.00418   0.01136   0.00719   2.86489
   D40        0.74610  -0.00015  -0.00393   0.00745   0.00352   0.74963
   D41       -1.27146   0.00001  -0.00356   0.00828   0.00473  -1.26673
   D42       -1.43244   0.00011  -0.00339   0.01299   0.00962  -1.42282
   D43        2.73916  -0.00011  -0.00314   0.00908   0.00595   2.74510
   D44        0.72159   0.00006  -0.00276   0.00991   0.00715   0.72875
   D45       -1.05795   0.00036   0.00005  -0.00127  -0.00123  -1.05918
   D46       -3.10048   0.00008  -0.00159  -0.00339  -0.00499  -3.10547
   D47        0.98965   0.00024  -0.00022  -0.00076  -0.00100   0.98865
   D48        2.97588   0.00006   0.00218   0.00009   0.00227   2.97815
   D49        0.93335  -0.00023   0.00054  -0.00203  -0.00149   0.93186
   D50       -1.25971  -0.00007   0.00191   0.00060   0.00251  -1.25721
   D51        0.93739   0.00028   0.00102   0.00066   0.00169   0.93908
   D52       -1.10514  -0.00001  -0.00062  -0.00146  -0.00207  -1.10721
   D53        2.98499   0.00015   0.00075   0.00117   0.00192   2.98691
   D54        0.87420   0.00000   0.00077  -0.00989  -0.00911   0.86509
   D55       -1.27600  -0.00023   0.00024  -0.01350  -0.01325  -1.28925
   D56        3.00379  -0.00005   0.00094  -0.01119  -0.01024   2.99354
   D57        3.01227   0.00017   0.00026  -0.00620  -0.00593   3.00634
   D58        0.86207  -0.00007  -0.00026  -0.00981  -0.01007   0.85200
   D59       -1.14133   0.00012   0.00043  -0.00750  -0.00706  -1.14839
   D60       -1.27490   0.00005   0.00019  -0.00712  -0.00691  -1.28181
   D61        2.85809  -0.00018  -0.00033  -0.01073  -0.01106   2.84703
   D62        0.85469   0.00000   0.00037  -0.00842  -0.00805   0.84664
   D63       -1.28851   0.00023   0.00160  -0.00135   0.00027  -1.28824
   D64        0.95821  -0.00015   0.00203  -0.00794  -0.00591   0.95231
   D65        2.98643   0.00008   0.00147  -0.00445  -0.00297   2.98346
   D66        0.87560   0.00030   0.00184   0.00108   0.00293   0.87853
   D67        3.12232  -0.00008   0.00227  -0.00552  -0.00325   3.11907
   D68       -1.13265   0.00015   0.00171  -0.00202  -0.00031  -1.13296
   D69        2.87081   0.00024   0.00150   0.00071   0.00222   2.87304
   D70       -1.16565  -0.00014   0.00193  -0.00588  -0.00395  -1.16960
   D71        0.86256   0.00009   0.00137  -0.00239  -0.00101   0.86155
   D72       -3.05576  -0.00022  -0.00070  -0.00590  -0.00659  -3.06236
   D73        1.12519  -0.00018  -0.00083  -0.00490  -0.00573   1.11947
   D74       -0.97582  -0.00014  -0.00084  -0.00497  -0.00581  -0.98163
   D75        0.97679  -0.00011  -0.00120  -0.00150  -0.00271   0.97408
   D76       -1.12544  -0.00007  -0.00133  -0.00051  -0.00184  -1.12728
   D77        3.05674  -0.00003  -0.00135  -0.00057  -0.00192   3.05481
   D78       -1.06142   0.00003  -0.00051  -0.00106  -0.00156  -1.06298
   D79        3.11954   0.00007  -0.00064  -0.00006  -0.00070   3.11885
   D80        1.01853   0.00011  -0.00065  -0.00013  -0.00078   1.01775
   D81        0.01250   0.00005  -0.00248  -0.03096  -0.03347  -0.02096
   D82        2.12041  -0.00017  -0.00339  -0.04087  -0.04426   2.07615
   D83       -2.10728  -0.00012  -0.00363  -0.04250  -0.04613  -2.15340
   D84        3.13819   0.00003  -0.00265  -0.03023  -0.03290   3.10530
   D85       -1.03709  -0.00020  -0.00356  -0.04014  -0.04369  -1.08078
   D86        1.01842  -0.00014  -0.00380  -0.04177  -0.04556   0.97286
   D87       -0.01233  -0.00020   0.00211   0.02685   0.02895   0.01662
   D88       -2.15656  -0.00002   0.00246   0.03246   0.03491  -2.12164
   D89        2.01271  -0.00006   0.00218   0.02902   0.03119   2.04390
   D90       -2.11572   0.00041   0.00374   0.04284   0.04659  -2.06912
   D91        2.02324   0.00059   0.00409   0.04845   0.05256   2.07580
   D92       -0.09067   0.00056   0.00382   0.04501   0.04883  -0.04184
   D93        2.07152  -0.00028   0.00282   0.03586   0.03867   2.11019
   D94       -0.07271  -0.00010   0.00317   0.04147   0.04463  -0.02807
   D95       -2.18662  -0.00014   0.00289   0.03803   0.04091  -2.14571
   D96        1.05016   0.00045  -0.00019  -0.00370  -0.00387   1.04629
   D97        3.14127   0.00020  -0.00036  -0.00433  -0.00467   3.13660
   D98       -1.05069   0.00029  -0.00028  -0.00375  -0.00401  -1.05469
   D99        3.10882  -0.00002  -0.00038  -0.00757  -0.00798   3.10085
   D100      -1.08325  -0.00026  -0.00055  -0.00820  -0.00878  -1.09203
   D101       1.00798  -0.00017  -0.00047  -0.00762  -0.00812   0.99986
   D102      -1.08804   0.00015  -0.00016  -0.00536  -0.00552  -1.09356
   D103       1.00307  -0.00010  -0.00033  -0.00599  -0.00632   0.99675
   D104       3.09430  -0.00001  -0.00025  -0.00542  -0.00566   3.08864
   D105      -1.10037  -0.00054  -0.00895  -0.10275  -0.11173  -1.21210
   D106      -3.05862  -0.00036  -0.00906  -0.10369  -0.11273   3.11184
   D107       1.06867  -0.00027  -0.00915  -0.10448  -0.11363   0.95505
   D108       2.86779  -0.00008  -0.00240  -0.02531  -0.02772   2.84007
   D109      -1.33487  -0.00004  -0.00139  -0.02395  -0.02533  -1.36020
   D110       0.75741  -0.00023  -0.00113  -0.02712  -0.02824   0.72916
   D111      -1.16896   0.00004   0.00257   0.00254   0.00512  -1.16384
   D112       0.93955   0.00015   0.00268   0.00307   0.00574   0.94530
   D113       3.02624  -0.00026   0.00230  -0.00076   0.00153   3.02777
   D114       3.10160  -0.00007   0.00089  -0.00193  -0.00104   3.10056
   D115      -1.07308   0.00004   0.00099  -0.00141  -0.00041  -1.07349
   D116       1.01361  -0.00037   0.00061  -0.00524  -0.00463   1.00898
   D117       1.04500   0.00011   0.00051   0.00128   0.00179   1.04679
   D118      -3.12967   0.00022   0.00061   0.00181   0.00242  -3.12726
   D119      -1.04299  -0.00019   0.00023  -0.00202  -0.00179  -1.04478
   D120      -2.97998  -0.00038   0.00309  -0.04282  -0.03973  -3.01971
   D121      -0.89818  -0.00014   0.00288  -0.03922  -0.03634  -0.93452
   D122       1.19206   0.00008   0.00286  -0.03703  -0.03417   1.15789
   D123      -0.95625  -0.00039   0.00336  -0.03885  -0.03549  -0.99174
   D124       1.12555  -0.00015   0.00314  -0.03524  -0.03210   1.09345
   D125      -3.06740   0.00007   0.00313  -0.03306  -0.02993  -3.09733
   D126       1.10547  -0.00028   0.00432  -0.04083  -0.03651   1.06897
   D127      -3.09591  -0.00004   0.00410  -0.03722  -0.03312  -3.12903
   D128      -1.00567   0.00018   0.00409  -0.03504  -0.03095  -1.03662
   D129       3.00137  -0.00022  -0.00609  -0.06914  -0.07523   2.92614
   D130       0.91332  -0.00004  -0.00543  -0.07224  -0.07768   0.83564
   D131      -1.16659  -0.00066  -0.00624  -0.07367  -0.07990  -1.24649
         Item               Value     Threshold  Converged?
 Maximum Force            0.002014     0.000450     NO 
 RMS     Force            0.000432     0.000300     NO 
 Maximum Displacement     0.212957     0.001800     NO 
 RMS     Displacement     0.024929     0.001200     NO 
 Predicted change in Energy=-2.165863D-04
 GradGradGradGradGradGradGradGradGradGradGradGradGradGradGradGradGradGrad

                          Input orientation:                          
 ---------------------------------------------------------------------
 Center     Atomic      Atomic             Coordinates (Angstroms)
 Number     Number       Type             X           Y           Z
 ---------------------------------------------------------------------
      1          6           0       -1.798886    0.619626   -0.194131
      2          6           0       -1.037084   -0.493447   -0.309128
      3          6           0        0.433933   -0.569391   -0.608780
      4          6           0        1.260189    0.516381    0.126635
      5          6           0        1.195015    1.893757   -0.577317
      6          6           0       -0.150286    2.251363   -1.234658
      7          6           0       -1.417667    2.074741   -0.376756
      8          6           0       -3.178950    0.236704    0.127248
      9          6           0       -3.263931   -1.275257    0.242446
     10          6           0       -1.847146   -1.780489   -0.061722
     11          8           0       -4.127677    1.007717    0.266026
     12          6           0       -1.357835    2.826950    0.968342
     13          6           0       -1.785954   -2.745946   -1.246397
     14          8           0       -1.367726   -2.438619    1.134860
     15          6           0        2.717091    0.052653    0.417619
     16          8           0        2.593147   -1.114611    1.261850
     17          6           0        3.500841    1.123547    1.191227
     18          6           0        3.476943   -0.369961   -0.848834
     19          8           0        4.728510   -0.923590   -0.427172
     20          1           0        0.581126   -0.494766   -1.695810
     21          1           0        0.808686   -1.557039   -0.326212
     22          1           0        0.813185    0.622240    1.123871
     23          1           0        1.958408    1.943676   -1.364749
     24          1           0        1.457396    2.670437    0.148876
     25          1           0       -0.276185    1.665606   -2.153551
     26          1           0       -0.094074    3.300885   -1.552315
     27          1           0       -2.246371    2.527290   -0.942042
     28          1           0       -3.581998   -1.563336    1.250370
     29          1           0       -4.019496   -1.660030   -0.453099
     30          1           0       -1.159577    3.892107    0.797150
     31          1           0       -0.572571    2.435265    1.623614
     32          1           0       -2.312355    2.741682    1.497865
     33          1           0       -0.753638   -3.048885   -1.454176
     34          1           0       -2.370732   -3.644670   -1.021434
     35          1           0       -2.195397   -2.282656   -2.151349
     36          1           0       -0.478893   -2.790397    0.952230
     37          1           0        3.458055   -1.562021    1.214521
     38          1           0        3.665990    2.023033    0.589130
     39          1           0        2.957512    1.406787    2.099049
     40          1           0        4.480525    0.733326    1.485444
     41          1           0        2.904298   -1.124969   -1.401099
     42          1           0        3.641761    0.489862   -1.511975
     43          1           0        5.128021   -1.369454   -1.191868
 ---------------------------------------------------------------------
                    Distance matrix (angstroms):
                    1          2          3          4          5
     1  C    0.000000
     2  C    1.353698   0.000000
     3  C    2.563431   1.503147   0.000000
     4  C    3.077579   2.546980   1.549979   0.000000
     5  C    3.276230   3.279167   2.578243   1.548212   0.000000
     6  C    2.542271   3.029356   2.947828   2.617770   1.539420
     7  C    1.515269   2.597115   3.236308   3.138917   2.626611
     8  C    1.467818   2.304589   3.774182   4.447940   4.730095
     9  C    2.434654   2.423697   3.859668   4.867345   5.531443
    10  C    2.404249   1.540743   2.639953   3.868672   4.797986
    11  O    2.405333   3.483685   4.905185   5.412019   5.461441
    12  C    2.533407   3.572093   4.151251   3.591832   3.126812
    13  C    3.526259   2.552064   3.173617   4.669795   5.555240
    14  O    3.362287   2.445019   3.127342   4.080990   5.316829
    15  C    4.592358   3.862671   2.579389   1.556367   2.587717
    16  O    4.941398   4.004048   2.908389   2.392827   3.793097
    17  C    5.500932   5.045641   3.938526   2.553923   3.006294
    18  C    5.407614   4.547854   3.058972   2.578980   3.225731
    19  O    6.711388   5.782823   4.312984   3.795980   4.521679
    20  H    3.026774   2.131077   1.099485   2.191996   2.707938
    21  H    3.399228   2.130350   1.093496   2.169791   3.481422
    22  H    2.925756   2.592632   2.136796   1.097952   2.157914
    23  H    4.152193   4.003358   3.034966   2.179198   1.097866
    24  H    3.863529   4.054919   3.481093   2.163179   1.095186
    25  H    2.692957   2.939791   2.808166   2.980002   2.168178
    26  H    3.455459   4.102650   4.018468   3.522267   2.142983
    27  H    2.097331   3.314786   4.109079   4.181124   3.518171
    28  H    3.167237   3.170691   4.535644   5.388393   6.173474
    29  H    3.192961   3.205686   4.587675   5.740029   6.311573
    30  H    3.478575   4.524593   4.941748   4.207183   3.380334
    31  H    2.846856   3.539579   3.876157   3.046649   2.874314
    32  H    2.762177   3.918877   4.789912   4.426659   4.162571
    33  H    4.017241   2.814558   2.876266   4.389257   5.384778
    34  H    4.381285   3.495168   4.182555   5.640567   6.601967
    35  H    3.522948   2.817221   3.496880   4.996488   5.604899
    36  H    3.832072   2.679287   2.864066   3.826329   5.204112
    37  H    5.863387   4.865145   3.668113   3.214633   4.502714
    38  H    5.696308   5.409108   4.312985   2.876070   2.735513
    39  H    5.338691   5.036567   4.195959   2.750299   3.241369
    40  H    6.501146   5.930385   4.738961   3.501997   4.049217
    41  H    5.159488   4.138322   2.653137   2.780484   3.565525
    42  H    5.599482   4.930044   3.496847   2.890957   2.971713
    43  H    7.275573   6.289288   4.797348   4.500549   5.147306
                    6          7          8          9         10
     6  C    0.000000
     7  C    1.540598   0.000000
     8  C    3.884127   2.595095   0.000000
     9  C    4.930889   3.874867   1.518723   0.000000
    10  C    4.528901   3.891850   2.424557   1.534620   0.000000
    11  O    4.429260   2.982594   1.230367   2.441021   3.616951
    12  C    2.577341   1.542300   3.276168   4.581292   4.746468
    13  C    5.258198   4.912325   3.567007   2.562029   1.529479
    14  O    5.393765   4.760031   3.384252   2.396957   1.447338
    15  C    3.973185   4.670770   5.906055   6.129165   4.941907
    16  O    5.008867   5.379928   6.035766   5.947298   4.680966
    17  C    4.526324   5.249291   6.821887   7.239929   6.213233
    18  C    4.491881   5.491505   6.754383   6.888384   5.563727
    19  O    5.876650   6.838715   8.011341   8.028149   6.641317
    20  H    2.879035   3.512468   4.242258   4.376124   3.196847
    21  H    4.030983   4.260168   4.395950   4.121770   2.678308
    22  H    3.024066   3.055870   4.132679   4.582606   3.775725
    23  H    2.134991   3.520111   5.615358   6.341721   5.481745
    24  H    2.162044   2.982806   5.236337   6.153714   5.547531
    25  H    1.096962   2.151132   3.958516   4.828675   4.326574
    26  H    1.097981   2.153431   4.661179   5.848952   5.578126
    27  H    2.134323   1.100500   2.694414   4.110694   4.414896
    28  H    5.701222   4.535138   2.159628   1.095476   2.185967
    29  H    5.557032   4.552346   2.154279   1.096682   2.210609
    30  H    2.799813   2.178872   4.229492   5.606929   5.778300
    31  H    2.895144   2.201283   3.723706   4.787381   4.715663
    32  H    3.518755   2.181624   2.984039   4.314785   4.806117
    33  H    5.338993   5.277623   4.379284   3.510820   2.177961
    34  H    6.303892   5.834004   4.127681   2.830073   2.161101
    35  H    5.057680   4.768747   3.536460   2.808357   2.177152
    36  H    5.505434   5.130016   4.139352   3.248981   1.979931
    37  H    5.793142   6.287357   6.961853   6.797960   5.460923
    38  H    4.235835   5.174860   7.089253   7.682624   6.729417
    39  H    4.635226   5.071288   6.550821   7.024720   6.157305
    40  H    5.581021   6.328969   7.794798   8.096669   6.982292
    41  H    4.556073   5.474194   6.418403   6.385208   4.979946
    42  H    4.190395   5.422027   7.019490   7.340451   6.114396
    43  H    6.400990   7.441298   8.563035   8.514164   7.078074
                   11         12         13         14         15
    11  O    0.000000
    12  C    3.387460   0.000000
    13  C    4.675583   6.012115   0.000000
    14  O    4.499936   5.268211   2.437160   0.000000
    15  C    6.912741   4.960347   5.556845   4.838038   0.000000
    16  O    7.117964   5.588587   5.303686   4.178234   1.445888
    17  C    7.685291   5.153444   6.990363   6.032839   1.536080
    18  C    7.808403   6.074327   5.788043   5.628962   1.536191
    19  O    9.090793   7.284065   6.813983   6.472971   2.390090
    20  H    5.317807   4.678789   3.297401   3.948326   3.054276
    21  H    5.594319   5.058562   2.998733   2.765626   2.605073
    22  H    5.029573   3.098107   4.870151   3.758370   2.109047
    23  H    6.369919   4.149814   6.002233   6.042824   2.707102
    24  H    5.828500   2.936248   6.465548   5.920805   2.917507
    25  H    4.595777   3.502129   4.750171   5.371198   4.262891
    26  H    4.983467   2.859269   6.286510   6.464132   4.725917
    27  H    2.703303   2.128113   5.302041   5.453970   5.710383
    28  H    2.806601   4.929610   3.295176   2.383791   6.556174
    29  H    2.765089   5.407211   2.607152   3.187428   7.005215
    30  H    4.172699   1.096892   6.973677   6.343143   5.469370
    31  H    4.064445   1.095189   6.046007   4.962448   4.237114
    32  H    2.796329   1.094885   6.158095   5.278221   5.804579
    33  H    5.549707   6.384284   1.095729   2.729951   5.016883
    34  H    5.137033   6.845951   1.095572   2.666493   6.451901
    35  H    4.517074   6.045003   1.096002   3.392423   6.015465
    36  H    5.311324   5.685718   2.558191   0.973204   4.310808
    37  H    8.065142   6.520465   5.912480   4.905398   1.947114
    38  H    7.866162   5.101853   7.472350   6.748515   2.193677
    39  H    7.329334   4.681621   7.137063   5.867239   2.172254
    40  H    8.698471   6.223914   7.670531   6.662296   2.171005
    41  H    7.535007   6.276758   4.964873   5.138770   2.174759
    42  H    7.987092   6.050613   6.324641   6.377829   2.183918
    43  H    9.666661   8.021387   7.049876   6.982228   3.228842
                   16         17         18         19         20
    16  O    0.000000
    17  C    2.416246   0.000000
    18  C    2.406363   2.528435   0.000000
    19  O    2.729296   2.883948   1.432035   0.000000
    20  H    3.630453   4.413462   3.019719   4.358226   0.000000
    21  H    2.429400   4.090948   2.966796   3.971961   1.748143
    22  H    2.490773   2.734838   3.460005   4.486100   3.041735
    23  H    4.081057   3.095920   2.815144   4.095575   2.820018
    24  H    4.105512   2.766772   3.783916   4.893776   3.766859
    25  H    5.256200   5.074179   4.464503   5.893326   2.368906
    26  H    5.885344   5.019086   5.169348   6.509182   3.857907
    27  H    6.445271   6.289020   6.415534   7.798887   4.206629
    28  H    6.191438   7.575582   7.460526   8.502233   5.210894
    29  H    6.853144   8.185815   7.616921   8.778988   4.905903
    30  H    6.274241   5.435045   6.509363   7.704510   5.337559
    31  H    4.770142   4.301191   5.511883   6.602203   4.575441
    32  H    6.244249   6.041989   6.978918   8.167850   5.389469
    33  H    4.724318   6.519810   5.043896   5.968716   2.891973
    34  H    6.021186   7.880807   6.704387   7.626052   4.369227
    35  H    5.995366   7.431161   6.126205   7.263632   3.333639
    36  H    3.513055   5.586981   4.975036   5.701296   3.661376
    37  H    0.974926   2.686010   2.383023   2.171821   4.229158
    38  H    3.383541   1.094929   2.798196   3.293084   4.590931
    39  H    2.681625   1.095250   3.480900   3.866379   4.864573
    40  H    2.650860   1.094814   2.770067   2.542629   5.180144
    41  H    2.681085   3.483079   1.096793   2.077701   2.425106
    42  H    3.371651   2.780056   1.098279   2.087024   3.220369
    43  H    3.537126   3.813385   1.960285   0.971166   4.657606
                   21         22         23         24         25
    21  H    0.000000
    22  H    2.617636   0.000000
    23  H    3.828240   3.041539   0.000000
    24  H    4.303265   2.358122   1.752214   0.000000
    25  H    3.860253   3.607885   2.385988   3.052239   0.000000
    26  H    5.090945   3.893614   2.467768   2.387169   1.751795
    27  H    5.137545   4.154287   4.266082   3.863740   2.468175
    28  H    4.665165   4.910231   7.059325   6.673351   5.739437
    29  H    4.830947   5.572288   7.039398   7.007972   5.288077
    30  H    5.901626   3.832828   4.265210   2.959947   3.800569
    31  H    4.652761   2.336048   3.946875   2.520104   3.866160
    32  H    5.616686   3.794853   5.202959   4.004482   4.317032
    33  H    2.436958   4.751675   5.682328   6.337909   4.789938
    34  H    3.866554   5.739876   7.077353   7.476949   5.819609
    35  H    3.589173   5.311972   5.977852   6.570165   4.390006
    36  H    2.193957   3.653083   5.806916   5.849385   5.435340
    37  H    3.064806   3.431406   4.603421   4.801243   5.975452
    38  H    4.671076   3.222835   2.596108   2.343255   4.815683
    39  H    4.391311   2.482867   3.644771   2.765923   5.348681
    40  H    4.691510   3.686795   3.993697   3.831203   6.061165
    41  H    2.394505   3.714965   3.211325   4.347534   4.297553
    42  H    3.690820   3.868598   2.229109   3.504965   4.140567
    43  H    4.409217   5.286521   4.588373   5.620658   6.272309
                   26         27         28         29         30
    26  H    0.000000
    27  H    2.367122   0.000000
    28  H    6.609183   4.829471   0.000000
    29  H    6.420894   4.573476   1.761409   0.000000
    30  H    2.646663   2.463460   5.986266   6.369339   0.000000
    31  H    3.326376   3.064746   5.018443   5.741556   1.774826
    32  H    3.812752   2.450197   4.495156   5.108391   1.772957
    33  H    6.384687   5.795193   4.185815   3.687398   7.308257
    34  H    7.328420   6.173724   3.310621   2.642011   7.847111
    35  H    5.995859   4.959899   3.743231   2.568862   6.920568
    36  H    6.597313   5.915238   3.350198   3.973480   6.718872
    37  H    6.627281   7.342596   7.040144   7.661875   7.158508
    38  H    4.511848   6.128196   8.113730   8.585912   5.179074
    39  H    5.121742   6.130593   7.232363   8.037255   4.982186
    40  H    6.061954   7.373068   8.386548   9.040821   6.500953
    41  H    5.348016   6.330807   7.021003   7.008845   6.820441
    42  H    4.675461   6.256680   8.001804   8.027336   6.321406
    43  H    7.015145   8.344381   9.048013   9.181899   8.436474
                   31         32         33         34         35
    31  H    0.000000
    32  H    1.771032   0.000000
    33  H    6.291380   6.683921   0.000000
    34  H    6.869881   6.865549   1.776856   0.000000
    35  H    6.256411   6.210830   1.775339   1.778351   0.000000
    36  H    5.269447   5.853477   2.435793   2.864294   3.582790
    37  H    5.691361   7.204150   5.202986   6.581160   6.618906
    38  H    4.382407   6.089571   7.030829   8.435566   7.772068
    39  H    3.707464   5.469449   6.800813   7.977770   7.630881
    40  H    5.333804   7.083563   7.095276   8.508290   8.178652
    41  H    5.823467   7.111150   4.133372   5.858240   5.282992
    42  H    5.601527   7.041401   5.643191   7.313348   6.493695
    43  H    7.409424   8.916014   6.122353   7.838172   7.442244
                   36         37         38         39         40
    36  H    0.000000
    37  H    4.132465   0.000000
    38  H    6.362468   3.645128   0.000000
    39  H    5.544406   3.137954   1.778076   0.000000
    40  H    6.107108   2.527343   1.769234   1.774720   0.000000
    41  H    4.444974   2.709083   3.801460   4.320146   3.777549
    42  H    5.814826   3.417272   2.601123   3.787934   3.122069
    43  H    6.168770   2.935400   4.101031   4.821697   3.465391
                   41         42         43
    41  H    0.000000
    42  H    1.778714   0.000000
    43  H    2.246886   2.401768   0.000000
 Stoichiometry    C15H24O4
 Framework group  C1[X(C15H24O4)]
 Deg. of freedom   123
 Full point group                 C1      NOp   1
 Largest Abelian subgroup         C1      NOp   1
 Largest concise Abelian subgroup C1      NOp   1
                         Standard orientation:                         
 ---------------------------------------------------------------------
 Center     Atomic      Atomic             Coordinates (Angstroms)
 Number     Number       Type             X           Y           Z
 ---------------------------------------------------------------------
      1          6           0       -1.837383    0.621109   -0.184628
      2          6           0       -1.096173   -0.507709   -0.278844
      3          6           0        0.370056   -0.617014   -0.591375
      4          6           0        1.222682    0.472437    0.107598
      5          6           0        1.173841    1.832420   -0.630659
      6          6           0       -0.171976    2.196741   -1.283240
      7          6           0       -1.433054    2.064210   -0.408277
      8          6           0       -3.220368    0.270724    0.160437
      9          6           0       -3.330215   -1.236101    0.315131
     10          6           0       -1.925667   -1.773654    0.009617
     11          8           0       -4.154119    1.061525    0.289072
     12          6           0       -1.345994    2.849177    0.916463
     13          6           0       -1.893710   -2.769814   -1.150533
     14          8           0       -1.445028   -2.409481    1.217713
     15          6           0        2.674362   -0.009217    0.395542
     16          8           0        2.539237   -1.152309    1.270570
     17          6           0        3.484637    1.067077    1.133505
     18          6           0        3.413341   -0.477118   -0.867336
     19          8           0        4.659562   -1.041712   -0.444379
     20          1           0        0.506988   -0.572614   -1.681396
     21          1           0        0.730675   -1.603583   -0.287455
     22          1           0        0.788164    0.611411    1.106287
     23          1           0        1.929595    1.848932   -1.426821
     24          1           0        1.457273    2.622575    0.072727
     25          1           0       -0.317699    1.590130   -2.185523
     26          1           0       -0.101021    3.236709   -1.628195
     27          1           0       -2.259766    2.516712   -0.976512
     28          1           0       -3.642510   -1.492866    1.333272
     29          1           0       -4.099639   -1.625113   -0.362637
     30          1           0       -1.131202    3.906003    0.716075
     31          1           0       -0.560710    2.460557    1.573532
     32          1           0       -2.296180    2.794132    1.457657
     33          1           0       -0.869037   -3.095982   -1.360966
     34          1           0       -2.491500   -3.652145   -0.896728
     35          1           0       -2.304660   -2.322553   -2.062837
     36          1           0       -0.564386   -2.781311    1.035126
     37          1           0        3.395741   -1.615870    1.225923
     38          1           0        3.658902    1.947947    0.506950
     39          1           0        2.955930    1.382766    2.039255
     40          1           0        4.460501    0.667342    1.427645
     41          1           0        2.821926   -1.235755   -1.394264
     42          1           0        3.585943    0.362563   -1.553894
     43          1           0        5.043189   -1.513790   -1.201436
 ---------------------------------------------------------------------
 Rotational constants (GHZ):      0.5766190      0.2578115      0.2045963
 Standard basis: 6-31G(d) (6D, 7F)
 There are   333 symmetry adapted cartesian basis functions of A   symmetry.
 There are   333 symmetry adapted basis functions of A   symmetry.
   333 basis functions,   628 primitive gaussians,   333 cartesian basis functions
    73 alpha electrons       73 beta electrons
       nuclear repulsion energy      1600.1669624792 Hartrees.
 NAtoms=   43 NActive=   43 NUniq=   43 SFac= 1.00D+00 NAtFMM=   60 NAOKFM=F Big=F
 Integral buffers will be    131072 words long.
 Raffenetti 2 integral format.
 Two-electron integral symmetry is turned on.
 ------------------------------------------------------------------------------
 Polarizable Continuum Model (PCM)
 =================================
 Model                : PCM (using non-symmetric T matrix).
 Atomic radii         : SMD-Coulomb.
 Polarization charges : Total charges.
 Charge compensation  : None.
 Solution method      : On-the-fly selection.
 Cavity type          : VdW (van der Waals Surface) (Alpha=1.000).
 Cavity algorithm     : GePol (No added spheres)
                        Default sphere list used, NSphG=   43.
                        Lebedev-Laikov grids with approx.  5.0 points / Ang**2.
                        Smoothing algorithm: Karplus/York (Gamma=1.0000).
                        Polarization charges: spherical gaussians, with
                                              point-specific exponents (IZeta= 3).
                        Self-potential: point-specific (ISelfS= 7).
                        Self-field    : sphere-specific E.n sum rule (ISelfD= 2).
 1st derivatives      : Analytical E(r).r(x)/FMM algorithm (CHGder, D1EAlg=3).
                        Cavity 1st derivative terms included.
 Solvent              : Methanol, Eps=  32.613000 Eps(inf)=   1.765709
 ------------------------------------------------------------------------------
 ------------------------------------------------------------------------------
 Atomic radii for non-electrostatic terms: SMD-CDS.
 ------------------------------------------------------------------------------
 Nuclear repulsion after PCM non-electrostatic terms =     1600.1683468190 Hartrees.
 One-electron integrals computed using PRISM.
 NBasis=   333 RedAO= T EigKep=  9.25D-04  NBF=   333
 NBsUse=   333 1.00D-06 EigRej= -1.00D+00 NBFU=   333
 Initial guess from the checkpoint file:  "DY-202A-11R_4.chk"
 B after Tr=     0.000000    0.000000    0.000000
         Rot=    0.999996   -0.001127   -0.000646    0.002454 Ang=  -0.32 deg.
 ExpMin= 1.61D-01 ExpMax= 5.48D+03 ExpMxC= 8.25D+02 IAcc=1 IRadAn=         1 AccDes= 0.00D+00
 Harris functional with IExCor=  402 and IRadAn=       1 diagonalized for initial guess.
 HarFok:  IExCor=  402 AccDes= 0.00D+00 IRadAn=         1 IDoV= 1 UseB2=F ITyADJ=14
 ICtDFT=  3500011 ScaDFX=  1.000000  1.000000  1.000000  1.000000
 FoFCou: FMM=F IPFlag=           0 FMFlag=      100000 FMFlg1=           0
         NFxFlg=           0 DoJE=T BraDBF=F KetDBF=T FulRan=T
         wScrn=  0.000000 ICntrl=     500 IOpCl=  0 I1Cent=   200000004 NGrid=           0
         NMat0=    1 NMatS0=      1 NMatT0=    0 NMatD0=    1 NMtDS0=    0 NMtDT0=    0
 Petite list used in FoFCou.
 Keep R1 ints in memory in canonical form, NReq=1565304907.
 Requested convergence on RMS density matrix=1.00D-08 within 128 cycles.
 Requested convergence on MAX density matrix=1.00D-06.
 Requested convergence on             energy=1.00D-06.
 No special actions if energy rises.
 Inv3:  Mode=1 IEnd=    22097388.
 Iteration    1 A*A^-1 deviation from unit magnitude is 5.22D-15 for   2714.
 Iteration    1 A*A^-1 deviation from orthogonality  is 3.33D-15 for   1718    674.
 Iteration    1 A^-1*A deviation from unit magnitude is 4.88D-15 for   2714.
 Iteration    1 A^-1*A deviation from orthogonality  is 1.59D-11 for   2521   1518.
 Error on total polarization charges =  0.05180
 SCF Done:  E(RB3LYP) =  -886.950077447     A.U. after   10 cycles
            NFock= 10  Conv=0.40D-08     -V/T= 2.0094
 SMD-CDS (non-electrostatic) energy       (kcal/mol) =       0.87
 (included in total energy above)
 D1PCM: PCM CHGder 1st derivatives, ID1Alg=3 FixD1E=F DoIter=F DoCFld=F I1PDM=0.
 Calling FoFJK, ICntrl=      2127 FMM=F ISym2X=0 I1Cent= 0 IOpClX= 0 NMat=1 NMatS=1 NMatT=0.
 ***** Axes restored to original set *****
 -------------------------------------------------------------------
 Center     Atomic                   Forces (Hartrees/Bohr)
 Number     Number              X              Y              Z
 -------------------------------------------------------------------
      1        6           0.003061701    0.003478135   -0.000162976
      2        6          -0.001799205   -0.003040714    0.000273131
      3        6           0.000593605    0.000212411    0.000107989
      4        6           0.000801982   -0.000484454    0.000081150
      5        6           0.000013624   -0.000331202    0.000011831
      6        6           0.000269552    0.000185678    0.000198938
      7        6          -0.001639839   -0.001484317    0.000257198
      8        6          -0.000997285   -0.001680345   -0.000074184
      9        6          -0.002250209    0.000000229   -0.000670854
     10        6           0.003274815   -0.000408748    0.002044186
     11        8          -0.001784714    0.001769927    0.000165752
     12        6           0.000273134   -0.000050327   -0.000741644
     13        6          -0.000568303    0.000510713   -0.000397814
     14        8           0.000291644    0.000568441   -0.001404686
     15        6          -0.000917652    0.000118729   -0.000327432
     16        8          -0.000020850   -0.000420563   -0.000079200
     17        6           0.000306191    0.000280251   -0.000797492
     18        6          -0.001126041    0.001250842   -0.001274166
     19        8           0.001741706   -0.000807949    0.000409809
     20        1          -0.000000315   -0.000066276   -0.000097457
     21        1          -0.000126469    0.000155556    0.000198872
     22        1           0.000108666    0.000096824   -0.000137864
     23        1          -0.000003209    0.000127415    0.000271348
     24        1           0.000156210    0.000130935    0.000047060
     25        1          -0.000098344    0.000023336   -0.000425486
     26        1          -0.000080764    0.000102225   -0.000041518
     27        1          -0.000044111   -0.000331226    0.000165063
     28        1           0.000774630    0.000524201    0.000303740
     29        1           0.000633019    0.000377465   -0.000021791
     30        1          -0.000012408    0.000205415    0.000252900
     31        1          -0.000181203   -0.000050054    0.000127861
     32        1          -0.000190018    0.000201601    0.000326192
     33        1           0.000255866   -0.000315774   -0.000044084
     34        1          -0.000008203   -0.000259922   -0.000048228
     35        1           0.000163070   -0.000139383   -0.000151546
     36        1          -0.000607778   -0.000342972    0.000049568
     37        1           0.000122985    0.000122113    0.000098481
     38        1           0.000165889   -0.000000389    0.000271936
     39        1          -0.000100871    0.000088063    0.000335928
     40        1          -0.000139884   -0.000030087    0.000355601
     41        1          -0.000123712    0.000119626    0.000157439
     42        1          -0.000014000   -0.000129658    0.000171289
     43        1          -0.000172903   -0.000275770    0.000215157
 -------------------------------------------------------------------
 Cartesian Forces:  Max     0.003478135 RMS     0.000831869

 GradGradGradGradGradGradGradGradGradGradGradGradGradGradGradGradGradGrad
 Berny optimization.
 Using GEDIIS/GDIIS optimizer.
 FormGI is forming the generalized inverse of G from B-inverse, IUseBI=4.
 Internal  Forces:  Max     0.002504410 RMS     0.000393100
 Search for a local minimum.
 Step number   6 out of a maximum of  258
 All quantities printed in internal units (Hartrees-Bohrs-Radians)
 Mixed Optimization -- En-DIIS/RFO-DIIS
 Swapping is turned off.
 Update second derivatives using D2CorX and points    4    5    6
 DE= -3.14D-04 DEPred=-2.17D-04 R= 1.45D+00
 TightC=F SS=  1.41D+00  RLast= 3.20D-01 DXNew= 1.4270D+00 9.6065D-01
 Trust test= 1.45D+00 RLast= 3.20D-01 DXMaxT set to 9.61D-01
 ITU=  1  1  0  1  1  0
     Eigenvalues ---    0.00099   0.00274   0.00295   0.00366   0.00402
     Eigenvalues ---    0.00413   0.00630   0.00660   0.00740   0.00863
     Eigenvalues ---    0.01027   0.01127   0.01158   0.01273   0.01297
     Eigenvalues ---    0.01407   0.02622   0.02718   0.03227   0.03915
     Eigenvalues ---    0.03953   0.04296   0.04451   0.04592   0.04728
     Eigenvalues ---    0.04952   0.04971   0.05029   0.05313   0.05424
     Eigenvalues ---    0.05440   0.05567   0.05582   0.05610   0.05632
     Eigenvalues ---    0.05678   0.05688   0.05716   0.05737   0.06148
     Eigenvalues ---    0.06201   0.06464   0.06807   0.07759   0.08420
     Eigenvalues ---    0.08686   0.08887   0.09081   0.09400   0.09602
     Eigenvalues ---    0.10191   0.11419   0.12090   0.13309   0.13592
     Eigenvalues ---    0.14556   0.15603   0.15989   0.16000   0.16000
     Eigenvalues ---    0.16000   0.16000   0.16000   0.16000   0.16010
     Eigenvalues ---    0.16021   0.16060   0.16099   0.16239   0.16556
     Eigenvalues ---    0.17329   0.17445   0.18852   0.20012   0.21056
     Eigenvalues ---    0.22475   0.23795   0.24744   0.25162   0.26952
     Eigenvalues ---    0.27215   0.27314   0.28009   0.28520   0.28824
     Eigenvalues ---    0.28854   0.29219   0.29556   0.29984   0.30669
     Eigenvalues ---    0.30868   0.31695   0.32433   0.33675   0.33785
     Eigenvalues ---    0.33844   0.33852   0.33967   0.34018   0.34092
     Eigenvalues ---    0.34107   0.34139   0.34147   0.34166   0.34174
     Eigenvalues ---    0.34187   0.34205   0.34230   0.34322   0.34338
     Eigenvalues ---    0.34353   0.34425   0.34524   0.34579   0.35796
     Eigenvalues ---    0.39361   0.41602   0.43268   0.51346   0.52561
     Eigenvalues ---    0.52752   0.53401   0.96781
 En-DIIS/RFO-DIIS IScMMF=        0 using points:     6    5    4    3    2
 RFO step:  Lambda=-9.07358982D-05.
 DidBck=F Rises=F RFO-DIIS coefs:    1.39572    0.21358   -0.51405   -0.29779    0.20254
 Iteration  1 RMS(Cart)=  0.04469410 RMS(Int)=  0.00270171
 Iteration  2 RMS(Cart)=  0.00273442 RMS(Int)=  0.00010595
 Iteration  3 RMS(Cart)=  0.00001151 RMS(Int)=  0.00010539
 Iteration  4 RMS(Cart)=  0.00000000 RMS(Int)=  0.00010539
 Variable       Old X    -DE/DX   Delta X   Delta X   Delta X     New X
                                 (Linear)    (Quad)   (Total)
    R1        2.55812   0.00172   0.00037   0.00346   0.00390   2.56202
    R2        2.86344  -0.00178  -0.00050  -0.00474  -0.00528   2.85816
    R3        2.77377   0.00183  -0.00220   0.00320   0.00104   2.77481
    R4        2.84054   0.00080   0.00150   0.00232   0.00379   2.84432
    R5        2.91158  -0.00112   0.00051  -0.00087  -0.00030   2.91128
    R6        2.92904   0.00011  -0.00026   0.00200   0.00174   2.93078
    R7        2.07773   0.00009  -0.00082  -0.00030  -0.00112   2.07661
    R8        2.06641  -0.00013   0.00035  -0.00099  -0.00064   2.06576
    R9        2.92570   0.00015  -0.00155   0.00158   0.00009   2.92579
   R10        2.94111  -0.00044  -0.00383   0.00181  -0.00203   2.93908
   R11        2.07483  -0.00016   0.00031  -0.00007   0.00024   2.07507
   R12        2.90908   0.00055  -0.00129   0.00054  -0.00070   2.90839
   R13        2.07467  -0.00019   0.00011  -0.00108  -0.00097   2.07369
   R14        2.06960   0.00016   0.00047   0.00054   0.00101   2.07061
   R15        2.91131   0.00051  -0.00141  -0.00018  -0.00158   2.90972
   R16        2.07296   0.00036  -0.00017   0.00088   0.00071   2.07367
   R17        2.07488   0.00010  -0.00029   0.00042   0.00012   2.07501
   R18        2.91452   0.00010  -0.00160  -0.00053  -0.00214   2.91239
   R19        2.07964  -0.00019   0.00016  -0.00024  -0.00008   2.07956
   R20        2.86997   0.00002  -0.00423  -0.00158  -0.00591   2.86406
   R21        2.32506   0.00250  -0.00077   0.00261   0.00184   2.32690
   R22        2.90001   0.00181  -0.00257   0.00426   0.00157   2.90158
   R23        2.07015  -0.00008   0.00016   0.00040   0.00057   2.07072
   R24        2.07243  -0.00056  -0.00060  -0.00203  -0.00264   2.06979
   R25        2.89030   0.00061  -0.00044   0.00112   0.00068   2.89098
   R26        2.73507  -0.00132  -0.00054  -0.00335  -0.00388   2.73119
   R27        2.07282   0.00016  -0.00029   0.00040   0.00010   2.07293
   R28        2.06961  -0.00004  -0.00035   0.00060   0.00025   2.06985
   R29        2.06903   0.00031  -0.00031   0.00069   0.00038   2.06942
   R30        2.07063   0.00034   0.00018   0.00113   0.00131   2.07194
   R31        2.07033   0.00021  -0.00022   0.00063   0.00041   2.07074
   R32        2.07114   0.00000  -0.00004  -0.00016  -0.00019   2.07095
   R33        1.83909  -0.00044  -0.00032  -0.00121  -0.00153   1.83756
   R34        2.73233   0.00024  -0.00012  -0.00102  -0.00114   2.73119
   R35        2.90277   0.00044   0.00058   0.00190   0.00248   2.90525
   R36        2.90298   0.00037  -0.00353   0.00459   0.00106   2.90404
   R37        1.84234   0.00005   0.00151   0.00089   0.00241   1.84475
   R38        2.06912  -0.00012   0.00095  -0.00060   0.00035   2.06946
   R39        2.06972   0.00035  -0.00050   0.00110   0.00060   2.07032
   R40        2.06890  -0.00002   0.00026   0.00026   0.00052   2.06942
   R41        2.70615   0.00198  -0.00222   0.00425   0.00204   2.70819
   R42        2.07264  -0.00010  -0.00004  -0.00093  -0.00096   2.07168
   R43        2.07545  -0.00021   0.00067  -0.00053   0.00013   2.07558
   R44        1.83524  -0.00011  -0.00004  -0.00021  -0.00025   1.83499
    A1        2.26241   0.00095   0.00196   0.00505   0.00703   2.26945
    A2        1.91050  -0.00016  -0.00214  -0.00038  -0.00287   1.90762
    A3        2.11000  -0.00080  -0.00001  -0.00491  -0.00462   2.10538
    A4        2.22585  -0.00094  -0.00156  -0.00309  -0.00465   2.22120
    A5        1.95772   0.00051  -0.00045   0.00105   0.00022   1.95794
    A6        2.09940   0.00043   0.00212   0.00225   0.00462   2.10403
    A7        1.97328   0.00039  -0.00165   0.00251   0.00083   1.97411
    A8        1.90146  -0.00022   0.00136  -0.00090   0.00046   1.90192
    A9        1.90658  -0.00009   0.00406  -0.00046   0.00361   1.91018
   A10        1.92856  -0.00009  -0.00280  -0.00223  -0.00505   1.92351
   A11        1.90435  -0.00012   0.00056  -0.00024   0.00036   1.90471
   A12        1.84513   0.00010  -0.00143   0.00124  -0.00020   1.84493
   A13        1.96604   0.00014  -0.00048   0.00350   0.00297   1.96902
   A14        1.95951  -0.00020  -0.00417   0.00233  -0.00188   1.95763
   A15        1.85611  -0.00005   0.00447  -0.00411   0.00039   1.85649
   A16        1.97088   0.00015  -0.00565   0.00171  -0.00395   1.96693
   A17        1.88606  -0.00016   0.00333  -0.00525  -0.00189   1.88417
   A18        1.81318   0.00010   0.00405   0.00071   0.00475   1.81794
   A19        2.02373  -0.00004   0.00159   0.00303   0.00465   2.02838
   A20        1.91484   0.00003  -0.00101   0.00116   0.00011   1.91495
   A21        1.89583  -0.00001  -0.00033  -0.00101  -0.00133   1.89450
   A22        1.86589  -0.00002   0.00053   0.00055   0.00108   1.86697
   A23        1.90473   0.00013  -0.00013  -0.00171  -0.00187   1.90287
   A24        1.85121  -0.00010  -0.00086  -0.00249  -0.00334   1.84786
   A25        2.04261   0.00036   0.00155   0.00011   0.00163   2.04424
   A26        1.91128  -0.00017  -0.00097   0.00179   0.00082   1.91210
   A27        1.87637   0.00008  -0.00125  -0.00045  -0.00168   1.87470
   A28        1.88687  -0.00010   0.00236   0.00169   0.00408   1.89094
   A29        1.88894  -0.00019   0.00012  -0.00144  -0.00132   1.88762
   A30        1.84829  -0.00002  -0.00224  -0.00205  -0.00430   1.84399
   A31        1.96511  -0.00019   0.00074   0.00147   0.00217   1.96728
   A32        1.95304   0.00015  -0.00188  -0.00179  -0.00367   1.94937
   A33        1.84144  -0.00002   0.00308  -0.00117   0.00194   1.84338
   A34        1.97995   0.00003   0.00034  -0.00181  -0.00148   1.97847
   A35        1.86116   0.00011  -0.00321   0.00055  -0.00263   1.85853
   A36        1.85109  -0.00009   0.00111   0.00306   0.00417   1.85525
   A37        1.90597  -0.00076   0.00300  -0.00172   0.00057   1.90654
   A38        2.19717   0.00007  -0.00198   0.00008  -0.00157   2.19560
   A39        2.17993   0.00069  -0.00104   0.00179   0.00108   2.18101
   A40        1.83492   0.00077  -0.00079   0.00219   0.00038   1.83530
   A41        1.92606  -0.00037  -0.01038  -0.01117  -0.02140   1.90466
   A42        1.91743  -0.00032   0.00262   0.00424   0.00708   1.92451
   A43        1.94318  -0.00041  -0.00155  -0.00607  -0.00758   1.93560
   A44        1.97669  -0.00028   0.00711   0.00474   0.01201   1.98870
   A45        1.86632   0.00057   0.00261   0.00546   0.00801   1.87433
   A46        1.81543  -0.00036   0.00027  -0.00216  -0.00227   1.81316
   A47        1.96263   0.00019  -0.00273  -0.00418  -0.00678   1.95585
   A48        1.91606   0.00026   0.00063   0.00537   0.00609   1.92215
   A49        1.98043  -0.00013  -0.00107  -0.00276  -0.00380   1.97663
   A50        1.86674   0.00034   0.00099   0.00283   0.00397   1.87072
   A51        1.91780  -0.00027   0.00199   0.00132   0.00323   1.92103
   A52        1.92251   0.00034   0.00055   0.00274   0.00330   1.92580
   A53        1.95541   0.00002   0.00102  -0.00084   0.00018   1.95559
   A54        1.92836   0.00030  -0.00013   0.00157   0.00143   1.92979
   A55        1.88712  -0.00013  -0.00082  -0.00094  -0.00176   1.88536
   A56        1.88460  -0.00032  -0.00032  -0.00141  -0.00173   1.88288
   A57        1.88375  -0.00023  -0.00039  -0.00128  -0.00166   1.88209
   A58        1.93809   0.00007   0.00276   0.00112   0.00389   1.94198
   A59        1.91496   0.00010   0.00090   0.00138   0.00228   1.91724
   A60        1.93667   0.00031   0.00013   0.00127   0.00140   1.93807
   A61        1.89127  -0.00021  -0.00275  -0.00211  -0.00487   1.88640
   A62        1.88836  -0.00017  -0.00123  -0.00193  -0.00314   1.88522
   A63        1.89326  -0.00012   0.00000   0.00013   0.00012   1.89338
   A64        1.88782   0.00027   0.00474   0.00270   0.00743   1.89525
   A65        1.84363  -0.00007   0.00654  -0.00002   0.00652   1.85015
   A66        1.94342   0.00007  -0.00066   0.00085   0.00016   1.94358
   A67        1.97236   0.00003  -0.00558   0.00589   0.00031   1.97267
   A68        1.88862  -0.00002   0.00299  -0.00477  -0.00180   1.88682
   A69        1.87724  -0.00008  -0.00107  -0.00337  -0.00444   1.87280
   A70        1.93329   0.00005  -0.00142   0.00069  -0.00075   1.93255
   A71        1.84013  -0.00012  -0.00268  -0.00457  -0.00725   1.83288
   A72        1.95275   0.00045   0.00152   0.00352   0.00503   1.95778
   A73        1.92263  -0.00005  -0.00018  -0.00105  -0.00122   1.92141
   A74        1.92136   0.00005   0.00138   0.00119   0.00256   1.92392
   A75        1.89459  -0.00016  -0.00036  -0.00071  -0.00107   1.89353
   A76        1.88138  -0.00012   0.00058   0.00096   0.00152   1.88290
   A77        1.88950  -0.00019  -0.00313  -0.00414  -0.00727   1.88223
   A78        1.87120  -0.00007  -0.00337   0.00060  -0.00276   1.86844
   A79        1.92435  -0.00037  -0.00057  -0.00132  -0.00189   1.92246
   A80        1.93546   0.00020  -0.00031   0.00259   0.00227   1.93773
   A81        1.91606   0.00001   0.00203  -0.00191   0.00013   1.91619
   A82        1.92762   0.00016   0.00080   0.00012   0.00093   1.92854
   A83        1.88940   0.00007   0.00141  -0.00013   0.00128   1.89068
   A84        1.88091   0.00011  -0.00354   0.00291  -0.00063   1.88028
    D1        0.04176  -0.00011  -0.00257  -0.00345  -0.00595   0.03581
    D2       -3.12224  -0.00003   0.00202   0.00769   0.00975  -3.11249
    D3       -3.12514  -0.00028  -0.00756  -0.01492  -0.02234   3.13570
    D4       -0.00596  -0.00019  -0.00297  -0.00378  -0.00665  -0.01261
    D5        0.37759  -0.00005  -0.00250   0.00123  -0.00129   0.37630
    D6       -1.87695  -0.00007  -0.00197   0.00402   0.00207  -1.87489
    D7        2.40093  -0.00003  -0.00413   0.00194  -0.00217   2.39877
    D8       -2.73620   0.00011   0.00298   0.01375   0.01665  -2.71955
    D9        1.29245   0.00010   0.00351   0.01654   0.02000   1.31245
   D10       -0.71285   0.00014   0.00135   0.01446   0.01577  -0.69708
   D11        0.01720   0.00012   0.01582   0.03096   0.04683   0.06403
   D12       -3.10887   0.00008   0.01968   0.02051   0.04019  -3.06869
   D13        3.13607   0.00000   0.01149   0.02083   0.03244  -3.11467
   D14        0.01000  -0.00004   0.01535   0.01038   0.02579   0.03580
   D15        0.70663  -0.00004   0.00442  -0.00080   0.00356   0.71019
   D16       -1.44477  -0.00004   0.00816   0.00099   0.00915  -1.43562
   D17        2.83069   0.00000   0.00694   0.00025   0.00717   2.83786
   D18       -2.41093  -0.00013  -0.00045  -0.01272  -0.01325  -2.42418
   D19        1.72085  -0.00013   0.00328  -0.01093  -0.00767   1.71319
   D20       -0.28687  -0.00009   0.00207  -0.01167  -0.00964  -0.29651
   D21       -0.00723   0.00018  -0.01068  -0.02389  -0.03451  -0.04174
   D22        2.14271  -0.00011  -0.01337  -0.03106  -0.04440   2.09831
   D23       -1.99964  -0.00013  -0.01222  -0.02838  -0.04058  -2.04022
   D24        3.11378   0.00024  -0.00653  -0.01374  -0.02013   3.09365
   D25       -1.01946  -0.00005  -0.00923  -0.02091  -0.03003  -1.04949
   D26        1.12137  -0.00007  -0.00808  -0.01823  -0.02620   1.09517
   D27       -1.39761   0.00024  -0.00243   0.00784   0.00543  -1.39219
   D28        2.63718   0.00009   0.00951   0.00044   0.00997   2.64715
   D29        0.66530   0.00009   0.00422   0.00080   0.00503   0.67033
   D30        0.73874   0.00018  -0.00393   0.00681   0.00288   0.74162
   D31       -1.50965   0.00002   0.00801  -0.00058   0.00742  -1.50223
   D32        2.80165   0.00003   0.00272  -0.00023   0.00248   2.80413
   D33        2.76027   0.00018  -0.00691   0.00691   0.00000   2.76027
   D34        0.51188   0.00003   0.00503  -0.00048   0.00454   0.51642
   D35       -1.46001   0.00003  -0.00026  -0.00013  -0.00040  -1.46041
   D36        0.62242  -0.00017   0.00207  -0.00669  -0.00461   0.61780
   D37       -1.49284  -0.00013   0.00102  -0.01049  -0.00947  -1.50231
   D38        2.77398  -0.00003   0.00277  -0.00758  -0.00480   2.76918
   D39        2.86489  -0.00019  -0.00917   0.00108  -0.00807   2.85681
   D40        0.74963  -0.00016  -0.01022  -0.00272  -0.01293   0.73670
   D41       -1.26673  -0.00005  -0.00847   0.00019  -0.00826  -1.27499
   D42       -1.42282  -0.00009  -0.00530  -0.00033  -0.00561  -1.42844
   D43        2.74510  -0.00005  -0.00635  -0.00413  -0.01047   2.73463
   D44        0.72875   0.00005  -0.00460  -0.00122  -0.00580   0.72294
   D45       -1.05918   0.00018  -0.02276   0.01308  -0.00968  -1.06886
   D46       -3.10547   0.00021  -0.02977   0.01833  -0.01144  -3.11692
   D47        0.98865   0.00006  -0.02293   0.01213  -0.01082   0.97783
   D48        2.97815   0.00004  -0.01351   0.00473  -0.00877   2.96938
   D49        0.93186   0.00006  -0.02052   0.00998  -0.01053   0.92132
   D50       -1.25721  -0.00009  -0.01369   0.00378  -0.00991  -1.26712
   D51        0.93908   0.00009  -0.01715   0.00972  -0.00742   0.93166
   D52       -1.10721   0.00012  -0.02416   0.01497  -0.00918  -1.11639
   D53        2.98691  -0.00003  -0.01732   0.00877  -0.00856   2.97835
   D54        0.86509  -0.00001  -0.00316   0.00013  -0.00302   0.86208
   D55       -1.28925  -0.00001  -0.00675  -0.00377  -0.01051  -1.29975
   D56        2.99354   0.00006  -0.00294  -0.00204  -0.00497   2.98857
   D57        3.00634  -0.00001  -0.00299   0.00409   0.00112   3.00746
   D58        0.85200  -0.00001  -0.00657   0.00019  -0.00637   0.84563
   D59       -1.14839   0.00006  -0.00277   0.00193  -0.00084  -1.14923
   D60       -1.28181  -0.00008  -0.00378   0.00063  -0.00313  -1.28494
   D61        2.84703  -0.00008  -0.00736  -0.00327  -0.01062   2.83641
   D62        0.84664  -0.00001  -0.00356  -0.00153  -0.00509   0.84155
   D63       -1.28824   0.00018   0.00542   0.00405   0.00951  -1.27874
   D64        0.95231   0.00025   0.00373   0.00127   0.00501   0.95731
   D65        2.98346   0.00023   0.00326   0.00435   0.00761   2.99107
   D66        0.87853   0.00014   0.00727   0.00797   0.01527   0.89380
   D67        3.11907   0.00021   0.00558   0.00518   0.01077   3.12984
   D68       -1.13296   0.00019   0.00511   0.00827   0.01338  -1.11958
   D69        2.87304  -0.00003   0.00590   0.00571   0.01165   2.88468
   D70       -1.16960   0.00004   0.00422   0.00293   0.00714  -1.16245
   D71        0.86155   0.00002   0.00374   0.00601   0.00975   0.87131
   D72       -3.06236  -0.00007  -0.00577  -0.00827  -0.01406  -3.07642
   D73        1.11947  -0.00014  -0.00579  -0.00840  -0.01420   1.10526
   D74       -0.98163  -0.00006  -0.00589  -0.00729  -0.01320  -0.99483
   D75        0.97408   0.00003  -0.00543  -0.00718  -0.01259   0.96149
   D76       -1.12728  -0.00004  -0.00545  -0.00731  -0.01274  -1.14001
   D77        3.05481   0.00004  -0.00555  -0.00620  -0.01173   3.04308
   D78       -1.06298  -0.00006  -0.00241  -0.00880  -0.01121  -1.07419
   D79        3.11885  -0.00013  -0.00243  -0.00893  -0.01136   3.10749
   D80        1.01775  -0.00006  -0.00253  -0.00782  -0.01035   1.00740
   D81       -0.02096  -0.00001  -0.02179  -0.04444  -0.06634  -0.08730
   D82        2.07615  -0.00025  -0.02977  -0.05628  -0.08609   1.99005
   D83       -2.15340   0.00004  -0.03122  -0.05374  -0.08494  -2.23834
   D84        3.10530   0.00003  -0.02561  -0.03414  -0.05979   3.04551
   D85       -1.08078  -0.00021  -0.03360  -0.04598  -0.07954  -1.16032
   D86        0.97286   0.00007  -0.03504  -0.04343  -0.07839   0.89447
   D87        0.01662  -0.00008   0.01903   0.03993   0.05894   0.07555
   D88       -2.12164   0.00000   0.02280   0.04811   0.07092  -2.05073
   D89        2.04390   0.00018   0.02029   0.04620   0.06647   2.11038
   D90       -2.06912   0.00012   0.03287   0.05522   0.08814  -1.98098
   D91        2.07580   0.00020   0.03665   0.06340   0.10012   2.17592
   D92       -0.04184   0.00038   0.03413   0.06149   0.09568   0.05384
   D93        2.11019  -0.00012   0.02562   0.04920   0.07476   2.18494
   D94       -0.02807  -0.00004   0.02940   0.05739   0.08674   0.05866
   D95       -2.14571   0.00014   0.02688   0.05548   0.08229  -2.06342
   D96        1.04629   0.00035  -0.00211   0.00392   0.00192   1.04821
   D97        3.13660   0.00020  -0.00321   0.00290  -0.00018   3.13642
   D98       -1.05469   0.00031  -0.00254   0.00476   0.00234  -1.05235
   D99        3.10085  -0.00008  -0.00446  -0.00375  -0.00834   3.09250
   D100      -1.09203  -0.00023  -0.00555  -0.00476  -0.01045  -1.10248
   D101       0.99986  -0.00012  -0.00488  -0.00291  -0.00792   0.99194
   D102      -1.09356   0.00008  -0.00249  -0.00103  -0.00352  -1.09708
   D103       0.99675  -0.00007  -0.00359  -0.00205  -0.00563   0.99112
   D104       3.08864   0.00003  -0.00292  -0.00020  -0.00310   3.08554
   D105      -1.21210  -0.00043  -0.07934  -0.12123  -0.20073  -1.41283
   D106       3.11184  -0.00030  -0.08047  -0.12273  -0.20307   2.90877
   D107       0.95505  -0.00019  -0.08099  -0.12196  -0.20292   0.75212
   D108       2.84007   0.00008  -0.01875  -0.01027  -0.02904   2.81104
   D109      -1.36020   0.00012  -0.01457  -0.01171  -0.02627  -1.38647
   D110       0.72916   0.00013  -0.01519  -0.01541  -0.03060   0.69856
   D111      -1.16384  -0.00011   0.01256  -0.03124  -0.01868  -1.18252
   D112       0.94530  -0.00004   0.01301  -0.03052  -0.01751   0.92778
   D113       3.02777  -0.00028   0.00989  -0.03554  -0.02566   3.00211
   D114       3.10056  -0.00005   0.00328  -0.02886  -0.02558   3.07497
   D115      -1.07349   0.00002   0.00372  -0.02814  -0.02442  -1.09791
   D116       1.00898  -0.00023   0.00061  -0.03316  -0.03256   0.97642
   D117       1.04679   0.00003   0.00358  -0.02230  -0.01872   1.02807
   D118      -3.12726   0.00010   0.00403  -0.02158  -0.01755   3.13838
   D119      -1.04478  -0.00015   0.00091  -0.02660  -0.02569  -1.07048
   D120      -3.01971   0.00038   0.00093   0.03143   0.03236  -2.98734
   D121      -0.93452   0.00015   0.00107   0.02875   0.02981  -0.90471
   D122       1.15789   0.00012   0.00224   0.02939   0.03164   1.18953
   D123      -0.99174   0.00027   0.00513   0.03259   0.03772  -0.95402
   D124       1.09345   0.00003   0.00527   0.02991   0.03517   1.12861
   D125      -3.09733   0.00000   0.00644   0.03055   0.03699  -3.06033
   D126       1.06897   0.00022   0.00730   0.02520   0.03250   1.10147
   D127      -3.12903  -0.00001   0.00744   0.02252   0.02995  -3.09908
   D128      -1.03662  -0.00004   0.00861   0.02316   0.03177  -1.00485
   D129       2.92614  -0.00048  -0.05399  -0.08701  -0.14099   2.78515
   D130       0.83564   0.00001  -0.05244  -0.08471  -0.13716   0.69848
   D131      -1.24649  -0.00018  -0.05599  -0.08342  -0.13940  -1.38589
         Item               Value     Threshold  Converged?
 Maximum Force            0.002504     0.000450     NO 
 RMS     Force            0.000393     0.000300     NO 
 Maximum Displacement     0.370283     0.001800     NO 
 RMS     Displacement     0.044558     0.001200     NO 
 Predicted change in Energy=-3.526602D-04
 GradGradGradGradGradGradGradGradGradGradGradGradGradGradGradGradGradGrad

                          Input orientation:                          
 ---------------------------------------------------------------------
 Center     Atomic      Atomic             Coordinates (Angstroms)
 Number     Number       Type             X           Y           Z
 ---------------------------------------------------------------------
      1          6           0       -1.790993    0.614275   -0.192570
      2          6           0       -1.026217   -0.500625   -0.293610
      3          6           0        0.447836   -0.570919   -0.589757
      4          6           0        1.268237    0.524246    0.140211
      5          6           0        1.194508    1.900228   -0.565724
      6          6           0       -0.148635    2.252898   -1.229254
      7          6           0       -1.420486    2.068486   -0.381170
      8          6           0       -3.176955    0.227209    0.099641
      9          6           0       -3.248985   -1.276423    0.275493
     10          6           0       -1.839422   -1.787302   -0.055789
     11          8           0       -4.137023    0.993934    0.180925
     12          6           0       -1.374226    2.823298    0.961708
     13          6           0       -1.804660   -2.721166   -1.267027
     14          8           0       -1.348671   -2.476468    1.115984
     15          6           0        2.729334    0.072272    0.422804
     16          8           0        2.629109   -1.087393    1.279532
     17          6           0        3.515059    1.157195    1.177225
     18          6           0        3.480750   -0.360347   -0.845983
     19          8           0        4.720270   -0.941895   -0.422655
     20          1           0        0.597956   -0.497044   -1.675838
     21          1           0        0.829843   -1.554615   -0.304448
     22          1           0        0.822452    0.631379    1.137995
     23          1           0        1.962565    1.956948   -1.347420
     24          1           0        1.449027    2.679193    0.161625
     25          1           0       -0.263981    1.674940   -2.154894
     26          1           0       -0.094953    3.304325   -1.541225
     27          1           0       -2.246700    2.512484   -0.956704
     28          1           0       -3.513273   -1.504221    1.314234
     29          1           0       -4.034945   -1.695708   -0.361784
     30          1           0       -1.169252    3.887780    0.793916
     31          1           0       -0.599032    2.429829    1.628028
     32          1           0       -2.335010    2.743689    1.481107
     33          1           0       -0.778722   -3.026425   -1.504530
     34          1           0       -2.388373   -3.624507   -1.057258
     35          1           0       -2.226586   -2.232764   -2.152712
     36          1           0       -0.558791   -2.986342    0.867649
     37          1           0        3.492475   -1.535990    1.199999
     38          1           0        3.688691    2.045643    0.560958
     39          1           0        2.968904    1.460026    2.077379
     40          1           0        4.490106    0.769662    1.490790
     41          1           0        2.892467   -1.102014   -1.398875
     42          1           0        3.664268    0.497395   -1.507020
     43          1           0        5.048235   -1.499067   -1.147159
 ---------------------------------------------------------------------
                    Distance matrix (angstroms):
                    1          2          3          4          5
     1  C    0.000000
     2  C    1.355763   0.000000
     3  C    2.564137   1.505151   0.000000
     4  C    3.078594   2.550114   1.550902   0.000000
     5  C    3.272023   3.281732   2.581601   1.548259   0.000000
     6  C    2.541090   3.037675   2.956125   2.621297   1.539052
     7  C    1.512473   2.600662   3.240463   3.144161   2.626892
     8  C    1.468366   2.304357   3.775101   4.455290   4.727726
     9  C    2.433015   2.422073   3.861720   4.864773   5.526607
    10  C    2.405957   1.540584   2.645045   3.878043   4.802358
    11  O    2.405722   3.483676   4.905472   5.425781   5.459311
    12  C    2.527021   3.570070   4.153031   3.597653   3.127859
    13  C    3.504256   2.546432   3.186847   4.685692   5.553748
    14  O    3.385359   2.448446   3.125397   4.099345   5.333982
    15  C    4.594106   3.865957   2.577635   1.555295   2.583467
    16  O    4.959845   4.022497   2.918722   2.397375   3.793274
    17  C    5.506841   5.053209   3.939094   2.554258   2.995819
    18  C    5.400751   4.542857   3.050993   2.578817   3.227329
    19  O    6.698593   5.764850   4.291764   3.792482   4.530909
    20  H    3.023605   2.132722   1.098893   2.188685   2.708347
    21  H    3.403731   2.134473   1.093156   2.170617   3.483847
    22  H    2.932710   2.597788   2.137986   1.098078   2.156632
    23  H    4.150380   4.010362   3.042790   2.178938   1.097351
    24  H    3.858377   4.055282   3.482841   2.162622   1.095720
    25  H    2.703237   2.962848   2.828467   2.989865   2.168733
    26  H    3.454242   4.111136   4.027087   3.523401   2.141448
    27  H    2.096370   3.317845   4.111271   4.184626   3.517049
    28  H    3.118450   3.126949   4.492952   5.325021   6.106367
    29  H    3.224900   3.238104   4.627359   5.770957   6.349766
    30  H    3.474990   4.523414   4.940600   4.205002   3.374365
    31  H    2.834004   3.530260   3.875434   3.054756   2.882674
    32  H    2.762526   3.922771   4.797847   4.439292   4.166346
    33  H    4.000079   2.811983   2.893228   4.416162   5.389519
    34  H    4.367130   3.492459   4.193691   5.658347   6.603132
    35  H    3.483896   2.810240   3.515265   5.007233   5.595001
    36  H    3.950548   2.783128   2.995262   4.023858   5.385832
    37  H    5.871791   4.870466   3.661204   3.211692   4.495112
    38  H    5.713454   5.426245   4.321306   2.889684   2.740714
    39  H    5.340841   5.042493   4.194536   2.742366   3.213759
    40  H    6.504618   5.935279   4.739808   3.502104   4.045788
    41  H    5.131824   4.115746   2.629249   2.766158   3.548333
    42  H    5.612603   4.946622   3.511140   2.907758   2.992273
    43  H    7.221668   6.214853   4.726079   4.476550   5.171507
                    6          7          8          9         10
     6  C    0.000000
     7  C    1.539760   0.000000
     8  C    3.878157   2.589723   0.000000
     9  C    4.932803   3.868208   1.515593   0.000000
    10  C    4.534203   3.892105   2.423099   1.535452   0.000000
    11  O    4.413710   2.974926   1.231343   2.439687   3.615284
    12  C    2.574441   1.541169   3.276075   4.559970   4.744401
    13  C    5.242628   4.886010   3.527590   2.559829   1.529838
    14  O    5.413606   4.785732   3.418398   2.399527   1.445282
    15  C    3.970784   4.674639   5.917152   6.130333   4.955865
    16  O    5.016713   5.395991   6.068830   5.966224   4.716008
    17  C    4.518226   5.255346   6.841719   7.244855   6.233848
    18  C    4.488694   5.489754   6.750145   6.883766   5.564606
    19  O    5.879076   6.839079   8.000360   8.006769   6.624113
    20  H    2.884270   3.511726   4.234007   4.383387   3.198458
    21  H    4.038545   4.265763   4.403705   4.129233   2.690902
    22  H    3.029224   3.066579   4.151721   4.578233   3.789553
    23  H    2.135115   3.520102   5.612544   6.344194   5.490249
    24  H    2.160740   2.983571   5.236008   6.142571   5.550743
    25  H    1.097337   2.153713   3.957812   4.850523   4.344580
    26  H    1.098047   2.151758   4.654011   5.850780   5.583400
    27  H    2.131560   1.100456   2.683975   4.108369   4.411993
    28  H    5.648545   4.474191   2.141541   1.095775   2.181485
    29  H    5.607798   4.583114   2.155614   1.095287   2.218635
    30  H    2.794229   2.180316   4.232337   5.591337   5.777343
    31  H    2.897969   2.200507   3.719299   4.752673   4.707228
    32  H    3.516699   2.181817   2.991653   4.295364   4.810149
    33  H    5.323912   5.256607   4.348680   3.511864   2.181596
    34  H    6.292051   5.814127   4.098292   2.833792   2.163241
    35  H    5.029097   4.721113   3.468106   2.802867   2.178397
    36  H    5.658168   5.277628   4.215629   3.242163   1.982537
    37  H    5.789182   6.295199   6.985769   6.809507   5.483548
    38  H    4.239444   5.195366   7.117346   7.697335   6.755138
    39  H    4.613189   5.067684   6.572889   7.028307   6.181872
    40  H    5.578221   6.334530   7.811106   8.096725   6.999493
    41  H    4.531280   5.448794   6.391421   6.367995   4.966314
    42  H    4.206801   5.439724   7.032546   7.356416   6.133231
    43  H    6.410260   7.426878   8.496369   8.421245   6.979541
                   11         12         13         14         15
    11  O    0.000000
    12  C    3.404298   0.000000
    13  C    4.619356   5.991128   0.000000
    14  O    4.548949   5.302073   2.438553   0.000000
    15  C    6.932159   4.969685   5.587121   4.858672   0.000000
    16  O    7.163756   5.605462   5.367726   4.216516   1.445285
    17  C    7.718396   5.169861   7.022496   6.071501   1.537392
    18  C    7.805068   6.080636   5.803990   5.625885   1.536751
    19  O    9.086440   7.296302   6.815679   6.446268   2.388967
    20  H    5.300057   4.676625   3.299455   3.937225   3.044863
    21  H    5.603611   5.062332   3.037763   2.759232   2.604558
    22  H    5.063973   3.108212   4.891359   3.791170   2.111941
    23  H    6.361463   4.149315   6.006929   6.057048   2.696967
    24  H    5.834761   2.937969   6.464626   5.942958   2.916065
    25  H    4.573869   3.502082   4.742125   5.395311   4.262981
    26  H    4.964074   2.851771   6.269356   6.484607   4.720188
    27  H    2.678342   2.130287   5.261444   5.476507   5.711269
    28  H    2.813225   4.840167   3.326142   2.381191   6.500009
    29  H    2.745747   5.408556   2.616334   3.163772   7.035396
    30  H    4.190200   1.096946   6.951935   6.374918   5.467613
    31  H    4.083293   1.095320   6.030557   4.989579   4.253076
    32  H    2.828316   1.095088   6.139882   5.325056   5.822718
    33  H    5.502929   6.376223   1.096421   2.737587   5.061916
    34  H    5.091254   6.832197   1.095788   2.668699   6.484419
    35  H    4.416697   5.999158   1.095900   3.393302   6.042153
    36  H    5.396103   5.867342   2.485829   0.972395   4.512734
    37  H    8.102362   6.537963   5.962424   4.932368   1.942402
    38  H    7.905209   5.137945   7.499393   6.792095   2.198555
    39  H    7.369395   4.686791   7.173167   5.921293   2.172757
    40  H    8.728883   6.236004   7.708145   6.690976   2.174228
    41  H    7.503499   6.259800   4.970114   5.118680   2.173494
    42  H    7.997241   6.073786   6.350268   6.391680   2.186105
    43  H    9.609777   8.023600   6.962044   6.855474   3.211104
                   16         17         18         19         20
    16  O    0.000000
    17  C    2.415274   0.000000
    18  C    2.402436   2.529324   0.000000
    19  O    2.700289   2.901435   1.433114   0.000000
    20  H    3.634323   4.402950   3.002973   4.331494   0.000000
    21  H    2.442263   4.093856   2.957506   3.940155   1.747267
    22  H    2.497643   2.743749   3.462114   4.483727   3.039965
    23  H    4.075926   3.069801   2.815348   4.106509   2.827030
    24  H    4.102374   2.759785   3.792357   4.914741   3.766838
    25  H    5.272166   5.064802   4.458548   5.889926   2.385360
    26  H    5.887646   5.003232   5.167092   6.516744   3.866348
    27  H    6.460138   6.291927   6.408518   7.794653   4.203151
    28  H    6.156607   7.516606   7.408869   8.433518   5.182387
    29  H    6.890108   8.216457   7.648745   8.787817   4.962590
    30  H    6.278194   5.435604   6.508331   7.713123   5.333797
    31  H    4.786773   4.329962   5.527244   6.623352   4.573280
    32  H    6.273779   6.068988   6.990955   8.184425   5.391747
    33  H    4.808759   6.567423   5.068013   5.979518   2.884850
    34  H    6.088733   7.918845   6.719076   7.624431   4.368275
    35  H    6.055571   7.452972   6.147126   7.274493   3.349353
    36  H    3.733412   5.819020   5.113734   5.806301   3.742191
    37  H    0.976200   2.693376   2.359728   2.119773   4.210474
    38  H    3.384520   1.095113   2.794908   3.310140   4.584884
    39  H    2.690978   1.095568   3.481636   3.884157   4.851613
    40  H    2.637535   1.095089   2.785000   2.577532   5.175027
    41  H    2.691363   3.482519   1.096284   2.078343   2.389033
    42  H    3.368676   2.768171   1.098349   2.088670   3.227953
    43  H    3.451155   3.848261   1.960714   0.971034   4.592226
                   21         22         23         24         25
    21  H    0.000000
    22  H    2.619020   0.000000
    23  H    3.834310   3.038796   0.000000
    24  H    4.304154   2.353601   1.750021   0.000000
    25  H    3.879515   3.621115   2.385173   3.051095   0.000000
    26  H    5.098448   3.894161   2.467056   2.382093   1.749301
    27  H    5.141192   4.164855   4.263707   3.864823   2.463395
    28  H    4.635227   4.836358   7.003492   6.591956   5.718375
    29  H    4.867172   5.590973   7.091087   7.034747   5.366255
    30  H    5.901056   3.832678   4.256960   2.952264   3.796269
    31  H    4.653165   2.344178   3.954578   2.531219   3.872029
    32  H    5.628492   3.814334   5.204679   4.008008   4.318783
    33  H    2.488755   4.788134   5.689759   6.347678   4.773968
    34  H    3.899756   5.765510   7.082903   7.479836   5.813948
    35  H    3.635619   5.322471   5.979228   6.556951   4.372868
    36  H    2.313429   3.881858   5.974938   6.052114   5.563293
    37  H    3.058319   3.439529   4.585912   4.798090   5.972968
    38  H    4.678012   3.247837   2.574740   2.361556   4.810082
    39  H    4.397356   2.485227   3.604011   2.732490   5.330090
    40  H    4.692831   3.687177   3.981651   3.828988   6.059033
    41  H    2.378452   3.704770   3.197595   4.337765   4.271557
    42  H    3.700121   3.884582   2.247568   3.528726   4.151806
    43  H    4.302101   5.255280   4.637402   5.667897   6.269727
                   26         27         28         29         30
    26  H    0.000000
    27  H    2.366156   0.000000
    28  H    6.554439   4.784902   0.000000
    29  H    6.474176   4.610925   1.765742   0.000000
    30  H    2.635796   2.473258   5.902444   6.381472   0.000000
    31  H    3.326109   3.066346   4.905916   5.725810   1.773842
    32  H    3.803506   2.450342   4.411450   5.098458   1.772052
    33  H    6.367675   5.756265   4.211924   3.698603   7.296685
    34  H    7.314555   6.139450   3.374165   2.629667   7.832469
    35  H    5.964657   4.893692   3.769092   2.601157   6.874710
    36  H    6.752060   6.034434   3.335429   3.906518   6.901569
    37  H    6.619109   7.347085   7.006752   7.689391   7.163371
    38  H    4.507707   6.144112   8.064567   8.631554   5.200707
    39  H    5.087529   6.125018   7.168526   8.059905   4.966447
    40  H    6.053131   7.376464   8.322006   9.065681   6.498971
    41  H    5.325483   6.298504   6.968230   7.029727   6.797348
    42  H    4.691671   6.269209   7.967625   8.086974   6.336555
    43  H    7.048421   8.327358   8.908305   9.119191   8.452398
                   31         32         33         34         35
    31  H    0.000000
    32  H    1.770230   0.000000
    33  H    6.294117   6.680589   0.000000
    34  H    6.860575   6.855659   1.774466   0.000000
    35  H    6.219541   6.162911   1.773794   1.778523   0.000000
    36  H    5.469433   6.030302   2.382689   2.731280   3.531571
    37  H    5.714137   7.235624   5.270579   6.636377   6.665870
    38  H    4.435179   6.133427   7.067524   8.467582   7.788406
    39  H    3.724594   5.489520   6.855875   8.023643   7.650064
    40  H    5.354840   7.104864   7.151417   8.550716   8.209970
    41  H    5.816066   7.100017   4.146342   5.862333   5.296372
    42  H    5.633698   7.068669   5.670757   7.336678   6.524787
    43  H    7.418187   8.911849   6.034399   7.734903   7.380546
                   36         37         38         39         40
    36  H    0.000000
    37  H    4.315870   0.000000
    38  H    6.592119   3.643483   0.000000
    39  H    5.803298   3.165444   1.777800   0.000000
    40  H    6.323546   2.529003   1.770587   1.770522   0.000000
    41  H    4.538612   2.702313   3.792449   4.319055   3.795495
    42  H    5.967387   3.390003   2.583448   3.775991   3.121378
    43  H    6.140861   2.816186   4.163050   4.845358   3.523834
                   41         42         43
    41  H    0.000000
    42  H    1.779181   0.000000
    43  H    2.206433   2.455753   0.000000
 Stoichiometry    C15H24O4
 Framework group  C1[X(C15H24O4)]
 Deg. of freedom   123
 Full point group                 C1      NOp   1
 Largest Abelian subgroup         C1      NOp   1
 Largest concise Abelian subgroup C1      NOp   1
                         Standard orientation:                         
 ---------------------------------------------------------------------
 Center     Atomic      Atomic             Coordinates (Angstroms)
 Number     Number       Type             X           Y           Z
 ---------------------------------------------------------------------
      1          6           0       -1.832331    0.621657   -0.170130
      2          6           0       -1.091883   -0.510769   -0.256388
      3          6           0        0.375656   -0.618206   -0.573033
      4          6           0        1.229274    0.476567    0.118421
      5          6           0        1.172339    1.836970   -0.618578
      6          6           0       -0.173591    2.201620   -1.269872
      7          6           0       -1.435532    2.063165   -0.398554
      8          6           0       -3.221101    0.270052    0.152037
      9          6           0       -3.320717   -1.227283    0.364375
     10          6           0       -1.927088   -1.774585    0.023975
     11          8           0       -4.164114    1.058023    0.229710
     12          6           0       -1.353120    2.847918    0.925294
     13          6           0       -1.930065   -2.736903   -1.165285
     14          8           0       -1.432142   -2.446228    1.204129
     15          6           0        2.685177    0.001370    0.389488
     16          8           0        2.574931   -1.135737    1.274747
     17          6           0        3.504305    1.087186    1.106151
     18          6           0        3.407840   -0.476008   -0.879950
     19          8           0        4.641817   -1.072888   -0.461800
     20          1           0        0.510290   -0.572728   -1.662698
     21          1           0        0.742131   -1.602636   -0.270405
     22          1           0        0.801348    0.616029    1.120022
     23          1           0        1.929107    1.859690   -1.412910
     24          1           0        1.453836    2.627258    0.086266
     25          1           0       -0.314992    1.604767   -2.179774
     26          1           0       -0.103567    3.244177   -1.607332
     27          1           0       -2.261486    2.510528   -0.971851
     28          1           0       -3.573326   -1.425365    1.412075
     29          1           0       -4.124817   -1.645051   -0.250887
     30          1           0       -1.129342    3.903771    0.729363
     31          1           0       -0.575735    2.454220    1.588920
     32          1           0       -2.307103    2.800174    1.460884
     33          1           0       -0.914325   -3.068621   -1.410996
     34          1           0       -2.528553   -3.622935   -0.925472
     35          1           0       -2.355801   -2.260682   -2.055768
     36          1           0       -0.656682   -2.977864    0.955983
     37          1           0        3.427722   -1.603707    1.192782
     38          1           0        3.686208    1.957295    0.466547
     39          1           0        2.978469    1.422043    2.007060
     40          1           0        4.476099    0.687106    1.414001
     41          1           0        2.796160   -1.218100   -1.406243
     42          1           0        3.598309    0.362165   -1.563733
     43          1           0        4.947136   -1.653392   -1.177833
 ---------------------------------------------------------------------
 Rotational constants (GHZ):      0.5758180      0.2574498      0.2040205
 Standard basis: 6-31G(d) (6D, 7F)
 There are   333 symmetry adapted cartesian basis functions of A   symmetry.
 There are   333 symmetry adapted basis functions of A   symmetry.
   333 basis functions,   628 primitive gaussians,   333 cartesian basis functions
    73 alpha electrons       73 beta electrons
       nuclear repulsion energy      1599.2568194699 Hartrees.
 NAtoms=   43 NActive=   43 NUniq=   43 SFac= 1.00D+00 NAtFMM=   60 NAOKFM=F Big=F
 Integral buffers will be    131072 words long.
 Raffenetti 2 integral format.
 Two-electron integral symmetry is turned on.
 ------------------------------------------------------------------------------
 Polarizable Continuum Model (PCM)
 =================================
 Model                : PCM (using non-symmetric T matrix).
 Atomic radii         : SMD-Coulomb.
 Polarization charges : Total charges.
 Charge compensation  : None.
 Solution method      : On-the-fly selection.
 Cavity type          : VdW (van der Waals Surface) (Alpha=1.000).
 Cavity algorithm     : GePol (No added spheres)
                        Default sphere list used, NSphG=   43.
                        Lebedev-Laikov grids with approx.  5.0 points / Ang**2.
                        Smoothing algorithm: Karplus/York (Gamma=1.0000).
                        Polarization charges: spherical gaussians, with
                                              point-specific exponents (IZeta= 3).
                        Self-potential: point-specific (ISelfS= 7).
                        Self-field    : sphere-specific E.n sum rule (ISelfD= 2).
 1st derivatives      : Analytical E(r).r(x)/FMM algorithm (CHGder, D1EAlg=3).
                        Cavity 1st derivative terms included.
 Solvent              : Methanol, Eps=  32.613000 Eps(inf)=   1.765709
 ------------------------------------------------------------------------------
 ------------------------------------------------------------------------------
 Atomic radii for non-electrostatic terms: SMD-CDS.
 ------------------------------------------------------------------------------
 Nuclear repulsion after PCM non-electrostatic terms =     1599.2581802352 Hartrees.
 One-electron integrals computed using PRISM.
 NBasis=   333 RedAO= T EigKep=  9.32D-04  NBF=   333
 NBsUse=   333 1.00D-06 EigRej= -1.00D+00 NBFU=   333
 Initial guess from the checkpoint file:  "DY-202A-11R_4.chk"
 B after Tr=     0.000000    0.000000    0.000000
         Rot=    0.999999   -0.000496   -0.001273    0.000530 Ang=  -0.17 deg.
 ExpMin= 1.61D-01 ExpMax= 5.48D+03 ExpMxC= 8.25D+02 IAcc=1 IRadAn=         1 AccDes= 0.00D+00
 Harris functional with IExCor=  402 and IRadAn=       1 diagonalized for initial guess.
 HarFok:  IExCor=  402 AccDes= 0.00D+00 IRadAn=         1 IDoV= 1 UseB2=F ITyADJ=14
 ICtDFT=  3500011 ScaDFX=  1.000000  1.000000  1.000000  1.000000
 FoFCou: FMM=F IPFlag=           0 FMFlag=      100000 FMFlg1=           0
         NFxFlg=           0 DoJE=T BraDBF=F KetDBF=T FulRan=T
         wScrn=  0.000000 ICntrl=     500 IOpCl=  0 I1Cent=   200000004 NGrid=           0
         NMat0=    1 NMatS0=      1 NMatT0=    0 NMatD0=    1 NMtDS0=    0 NMtDT0=    0
 Petite list used in FoFCou.
 Keep R1 ints in memory in canonical form, NReq=1565304907.
 Requested convergence on RMS density matrix=1.00D-08 within 128 cycles.
 Requested convergence on MAX density matrix=1.00D-06.
 Requested convergence on             energy=1.00D-06.
 No special actions if energy rises.
 Inv3:  Mode=1 IEnd=    22178883.
 Iteration    1 A*A^-1 deviation from unit magnitude is 6.22D-15 for   2686.
 Iteration    1 A*A^-1 deviation from orthogonality  is 3.25D-15 for   2716   1723.
 Iteration    1 A^-1*A deviation from unit magnitude is 6.55D-15 for   2686.
 Iteration    1 A^-1*A deviation from orthogonality  is 5.69D-11 for   1981   1601.
 Error on total polarization charges =  0.05178
 SCF Done:  E(RB3LYP) =  -886.950172540     A.U. after   10 cycles
            NFock= 10  Conv=0.85D-08     -V/T= 2.0094
 SMD-CDS (non-electrostatic) energy       (kcal/mol) =       0.85
 (included in total energy above)
 D1PCM: PCM CHGder 1st derivatives, ID1Alg=3 FixD1E=F DoIter=F DoCFld=F I1PDM=0.
 Calling FoFJK, ICntrl=      2127 FMM=F ISym2X=0 I1Cent= 0 IOpClX= 0 NMat=1 NMatS=1 NMatT=0.
 ***** Axes restored to original set *****
 -------------------------------------------------------------------
 Center     Atomic                   Forces (Hartrees/Bohr)
 Number     Number              X              Y              Z
 -------------------------------------------------------------------
      1        6           0.002205513    0.000444653   -0.000838816
      2        6          -0.000764275   -0.000868819    0.000055849
      3        6           0.000070439    0.000608467    0.000747502
      4        6           0.000129468   -0.000826826    0.000061578
      5        6           0.000213459    0.000249678    0.000446406
      6        6           0.000809372    0.000411447   -0.000571282
      7        6          -0.000533919   -0.001003867   -0.000329110
      8        6          -0.000867048    0.000328808    0.000217956
      9        6          -0.002236965    0.000759203    0.000021182
     10        6           0.003005991   -0.000750042    0.001151057
     11        8          -0.001010210    0.001062992   -0.000007139
     12        6           0.000176867    0.000566540    0.000047796
     13        6          -0.000557464   -0.000426489   -0.000864875
     14        8           0.000010133   -0.000070740   -0.000892261
     15        6           0.000045556    0.000721310    0.000386184
     16        8          -0.000241168   -0.000352481   -0.000251823
     17        6           0.000052125    0.000193203    0.000126838
     18        6          -0.001431858    0.000880267   -0.000919721
     19        8           0.001850739   -0.000873313   -0.000286772
     20        1          -0.000388558   -0.000051940   -0.000561436
     21        1          -0.001212786   -0.000398602    0.001465255
     22        1           0.000314333   -0.000079140   -0.000037526
     23        1           0.000081346    0.000017817   -0.000194465
     24        1           0.000070923   -0.000152736    0.000008799
     25        1          -0.000318698   -0.000385120    0.000002224
     26        1          -0.000073143    0.000205946    0.000044367
     27        1          -0.000255956   -0.000356071    0.000508438
     28        1           0.000494250   -0.000550411    0.000056789
     29        1           0.000316324   -0.000408617   -0.000096254
     30        1          -0.000106741    0.000191968   -0.000008592
     31        1          -0.000090025   -0.000151438   -0.000018269
     32        1          -0.000225669    0.000045665    0.000240976
     33        1           0.000303417    0.000267676    0.000308436
     34        1          -0.000286931   -0.000013591    0.000077606
     35        1           0.000068745   -0.000014118    0.000093735
     36        1           0.000505187    0.000936438   -0.000865180
     37        1          -0.000340727    0.000405098    0.000035211
     38        1          -0.000018794   -0.000275006    0.000131077
     39        1          -0.000205333    0.000136724    0.000212904
     40        1           0.000020255   -0.000228842   -0.000313069
     41        1           0.000332766    0.000095233    0.000078023
     42        1           0.000106323   -0.000308411    0.000184117
     43        1          -0.000017266    0.000017489    0.000346282
 -------------------------------------------------------------------
 Cartesian Forces:  Max     0.003005991 RMS     0.000634483

 GradGradGradGradGradGradGradGradGradGradGradGradGradGradGradGradGradGrad
 Berny optimization.
 Using GEDIIS/GDIIS optimizer.
 FormGI is forming the generalized inverse of G from B-inverse, IUseBI=4.
 Internal  Forces:  Max     0.002049828 RMS     0.000473782
 Search for a local minimum.
 Step number   7 out of a maximum of  258
 All quantities printed in internal units (Hartrees-Bohrs-Radians)
 Mixed Optimization -- En-DIIS/RFO-DIIS
 Swapping is turned off.
 Update second derivatives using D2CorX and points    6    7
 DE= -9.51D-05 DEPred=-3.53D-04 R= 2.70D-01
 Trust test= 2.70D-01 RLast= 5.60D-01 DXMaxT set to 9.61D-01
 ITU=  0  1  1  0  1  1  0
     Eigenvalues ---    0.00132   0.00273   0.00296   0.00365   0.00404
     Eigenvalues ---    0.00409   0.00630   0.00719   0.00763   0.00879
     Eigenvalues ---    0.01033   0.01125   0.01171   0.01284   0.01340
     Eigenvalues ---    0.01491   0.02624   0.02704   0.03224   0.03909
     Eigenvalues ---    0.03965   0.04298   0.04443   0.04598   0.04724
     Eigenvalues ---    0.04958   0.05013   0.05062   0.05325   0.05380
     Eigenvalues ---    0.05435   0.05540   0.05586   0.05604   0.05632
     Eigenvalues ---    0.05668   0.05683   0.05736   0.05985   0.06192
     Eigenvalues ---    0.06208   0.06475   0.06793   0.07795   0.08399
     Eigenvalues ---    0.08708   0.08938   0.09109   0.09368   0.09697
     Eigenvalues ---    0.10204   0.11409   0.12170   0.13202   0.13595
     Eigenvalues ---    0.14558   0.15672   0.15989   0.16000   0.16000
     Eigenvalues ---    0.16000   0.16000   0.16000   0.16010   0.16016
     Eigenvalues ---    0.16045   0.16089   0.16119   0.16562   0.16696
     Eigenvalues ---    0.17356   0.17450   0.18818   0.19863   0.21132
     Eigenvalues ---    0.22408   0.23730   0.24756   0.25310   0.27017
     Eigenvalues ---    0.27280   0.27499   0.28209   0.28457   0.28788
     Eigenvalues ---    0.28882   0.29132   0.29601   0.29982   0.30279
     Eigenvalues ---    0.31650   0.32184   0.32689   0.33673   0.33786
     Eigenvalues ---    0.33844   0.33854   0.33960   0.34026   0.34088
     Eigenvalues ---    0.34106   0.34138   0.34156   0.34169   0.34172
     Eigenvalues ---    0.34188   0.34208   0.34258   0.34321   0.34351
     Eigenvalues ---    0.34373   0.34437   0.34506   0.34567   0.35536
     Eigenvalues ---    0.39367   0.41650   0.42580   0.51481   0.52597
     Eigenvalues ---    0.52738   0.53369   0.95871
 En-DIIS/RFO-DIIS IScMMF=        0 using points:     7    6    5    4    3
 RFO step:  Lambda=-1.22571875D-04.
 DidBck=F Rises=F RFO-DIIS coefs:    0.70974    0.11795    0.06969   -0.00380    0.10642
 Iteration  1 RMS(Cart)=  0.01467111 RMS(Int)=  0.00017131
 Iteration  2 RMS(Cart)=  0.00021791 RMS(Int)=  0.00006957
 Iteration  3 RMS(Cart)=  0.00000006 RMS(Int)=  0.00006957
 Variable       Old X    -DE/DX   Delta X   Delta X   Delta X     New X
                                 (Linear)    (Quad)   (Total)
    R1        2.56202  -0.00060  -0.00090   0.00090  -0.00007   2.56195
    R2        2.85816  -0.00055   0.00045  -0.00470  -0.00423   2.85393
    R3        2.77481   0.00176   0.00136   0.00409   0.00539   2.78020
    R4        2.84432  -0.00149  -0.00084  -0.00043  -0.00125   2.84307
    R5        2.91128  -0.00205  -0.00140  -0.00573  -0.00714   2.90414
    R6        2.93078  -0.00022  -0.00077   0.00044  -0.00034   2.93044
    R7        2.07661   0.00050   0.00048   0.00028   0.00076   2.07736
    R8        2.06576   0.00032   0.00025   0.00065   0.00090   2.06666
    R9        2.92579   0.00021   0.00011   0.00063   0.00071   2.92650
   R10        2.93908  -0.00003   0.00064  -0.00241  -0.00177   2.93731
   R11        2.07507  -0.00017  -0.00013  -0.00005  -0.00018   2.07488
   R12        2.90839   0.00076   0.00061   0.00064   0.00123   2.90962
   R13        2.07369   0.00020   0.00020   0.00000   0.00020   2.07389
   R14        2.07061  -0.00009  -0.00022   0.00053   0.00031   2.07092
   R15        2.90972   0.00107   0.00105   0.00069   0.00173   2.91145
   R16        2.07367   0.00024   0.00000   0.00076   0.00076   2.07443
   R17        2.07501   0.00018   0.00003   0.00030   0.00033   2.07533
   R18        2.91239   0.00054   0.00085  -0.00019   0.00066   2.91305
   R19        2.07956  -0.00022  -0.00008  -0.00040  -0.00048   2.07908
   R20        2.86406   0.00159   0.00227  -0.00038   0.00196   2.86601
   R21        2.32690   0.00145  -0.00013   0.00155   0.00142   2.32832
   R22        2.90158   0.00188   0.00105   0.00448   0.00562   2.90721
   R23        2.07072   0.00006  -0.00040   0.00018  -0.00022   2.07050
   R24        2.06979  -0.00002   0.00071  -0.00123  -0.00051   2.06928
   R25        2.89098   0.00039   0.00038   0.00137   0.00175   2.89273
   R26        2.73119  -0.00165   0.00069  -0.00456  -0.00387   2.72731
   R27        2.07293   0.00017   0.00006   0.00027   0.00032   2.07325
   R28        2.06985  -0.00002   0.00002   0.00009   0.00011   2.06996
   R29        2.06942   0.00031   0.00007   0.00069   0.00075   2.07017
   R30        2.07194   0.00014  -0.00031   0.00085   0.00054   2.07248
   R31        2.07074   0.00018  -0.00001   0.00046   0.00045   2.07119
   R32        2.07095  -0.00011   0.00010  -0.00027  -0.00017   2.07078
   R33        1.83756   0.00014   0.00045  -0.00046  -0.00001   1.83755
   R34        2.73119  -0.00014   0.00070  -0.00038   0.00032   2.73151
[truncated: 1,046,368 more chars]
