# Supplementary material for: New patchoulol- and guaiane-type sesquiterpenoids from Sanguisorba officinalis with anti-melanogenic activity
Source: Nat Prod Bioprospect. 2026 May 12;16(1):63. doi: 10.1007/s13659-026-00616-0 (PMC13161421; doi:10.1007/s13659-026-00616-0)
Supplement: Supplementary file 2 — Additional file 2. It includes the calculated NMR data of compound 11. [file 13659_2026_616_MOESM2_ESM.zip › New folder/11R-opt_freq-conf-40.log]

 Entering Gaussian System, Link 0=/gpfs/home/zhengshan/software/Gaussian/g09/g09
 Input=DY-202A-11R_40.gjf
 Output=DY-202A-11R_40.log
 Initial command:
 /gpfs/home/zhengshan/software/Gaussian/g09/l1.exe "/gpfs/home/zhengshan/software/Gaussian/g09/scratch/zhengshan/%J/Gau-19610.inp" -scrdir="/gpfs/home/zhengshan/software/Gaussian/g09/scratch/zhengshan/%J/"
 Entering Link 1 = /gpfs/home/zhengshan/software/Gaussian/g09/l1.exe PID=     19611.
  
 Copyright (c) 1988,1990,1992,1993,1995,1998,2003,2009,2013,
            Gaussian, Inc.  All Rights Reserved.
  
 This is part of the Gaussian(R) 09 program.  It is based on
 the Gaussian(R) 03 system (copyright 2003, Gaussian, Inc.),
 the Gaussian(R) 98 system (copyright 1998, Gaussian, Inc.),
 the Gaussian(R) 94 system (copyright 1995, Gaussian, Inc.),
 the Gaussian 92(TM) system (copyright 1992, Gaussian, Inc.),
 the Gaussian 90(TM) system (copyright 1990, Gaussian, Inc.),
 the Gaussian 88(TM) system (copyright 1988, Gaussian, Inc.),
 the Gaussian 86(TM) system (copyright 1986, Carnegie Mellon
 University), and the Gaussian 82(TM) system (copyright 1983,
 Carnegie Mellon University). Gaussian is a federally registered
 trademark of Gaussian, Inc.
  
 This software contains proprietary and confidential information,
 including trade secrets, belonging to Gaussian, Inc.
  
 This software is provided under written license and may be
 used, copied, transmitted, or stored only in accord with that
 written license.
  
 The following legend is applicable only to US Government
 contracts under FAR:
  
                    RESTRICTED RIGHTS LEGEND
  
 Use, reproduction and disclosure by the US Government is
 subject to restrictions as set forth in subparagraphs (a)
 and (c) of the Commercial Computer Software - Restricted
 Rights clause in FAR 52.227-19.
  
 Gaussian, Inc.
 340 Quinnipiac St., Bldg. 40, Wallingford CT 06492
  
  
 ---------------------------------------------------------------
 Warning -- This program may not be used in any manner that
 competes with the business of Gaussian, Inc. or will provide
 assistance to any competitor of Gaussian, Inc.  The licensee
 of this program is prohibited from giving any competitor of
 Gaussian, Inc. access to this program.  By using this program,
 the user acknowledges that Gaussian, Inc. is engaged in the
 business of creating and licensing software in the field of
 computational chemistry and represents and warrants to the
 licensee that it is not a competitor of Gaussian, Inc. and that
 it will not use this program in any manner prohibited above.
 ---------------------------------------------------------------
  

 Cite this work as:
 Gaussian 09, Revision D.01,
 M. J. Frisch, G. W. Trucks, H. B. Schlegel, G. E. Scuseria, 
 M. A. Robb, J. R. Cheeseman, G. Scalmani, V. Barone, B. Mennucci, 
 G. A. Petersson, H. Nakatsuji, M. Caricato, X. Li, H. P. Hratchian, 
 A. F. Izmaylov, J. Bloino, G. Zheng, J. L. Sonnenberg, M. Hada, 
 M. Ehara, K. Toyota, R. Fukuda, J. Hasegawa, M. Ishida, T. Nakajima, 
 Y. Honda, O. Kitao, H. Nakai, T. Vreven, J. A. Montgomery, Jr., 
 J. E. Peralta, F. Ogliaro, M. Bearpark, J. J. Heyd, E. Brothers, 
 K. N. Kudin, V. N. Staroverov, T. Keith, R. Kobayashi, J. Normand, 
 K. Raghavachari, A. Rendell, J. C. Burant, S. S. Iyengar, J. Tomasi, 
 M. Cossi, N. Rega, J. M. Millam, M. Klene, J. E. Knox, J. B. Cross, 
 V. Bakken, C. Adamo, J. Jaramillo, R. Gomperts, R. E. Stratmann, 
 O. Yazyev, A. J. Austin, R. Cammi, C. Pomelli, J. W. Ochterski, 
 R. L. Martin, K. Morokuma, V. G. Zakrzewski, G. A. Voth, 
 P. Salvador, J. J. Dannenberg, S. Dapprich, A. D. Daniels, 
 O. Farkas, J. B. Foresman, J. V. Ortiz, J. Cioslowski, 
 and D. J. Fox, Gaussian, Inc., Wallingford CT, 2013.
 
 ******************************************
 Gaussian 09:  ES64L-G09RevD.01 24-Apr-2013
                10-Mar-2024 
 ******************************************
 %nprocshared=4
 Will use up to    4 processors via shared memory.
 %mem=12GB
 %chk=DY-202A-11R_40.chk
 ----------------------------------------------------------
 # opt freq b3lyp/6-31g(d) scrf=(smd,solvent=methanol,read)
 ----------------------------------------------------------
 1/14=-1,18=20,19=15,26=3,38=1,40=2/1,3;
 2/9=110,12=2,17=6,18=5,40=1/2;
 3/5=1,6=6,7=1,11=2,16=1,25=1,30=1,70=32203,71=1,72=3,74=-5/1,2,3;
 4//1;
 5/5=2,38=5,53=3/2;
 6/7=2,8=2,9=2,10=2,28=1/1;
 7//1,2,3,16;
 1/14=-1,18=20,19=15,26=3/3(2);
 2/9=110/2;
 99//99;
 2/9=110/2;
 3/5=1,6=6,7=1,11=2,16=1,25=1,30=1,70=32205,71=1,72=3,74=-5/1,2,3;
 4/5=5,16=3,69=1/1;
 5/5=2,38=5,53=3/2;
 7//1,2,3,16;
 1/14=-1,18=20,19=15,26=3/3(-5);
 2/9=110/2;
 6/7=2,8=2,9=2,10=2,19=2,28=1/1;
 99/9=1/99;
 --------
 opt+freq
 --------
 Symbolic Z-matrix:
 Charge =  0 Multiplicity = 1
 C                    -1.6822    0.6718   -0.1615 
 C                    -0.9858   -0.4746   -0.1769 
 C                     0.5021   -0.6238   -0.3873 
 C                     1.3696    0.5228    0.1857 
 C                     1.3009    1.8172   -0.6592 
 C                    -0.031     2.1729   -1.3223 
 C                    -1.291     2.0834   -0.4492 
 C                    -3.0838    0.2919    0.1029 
 C                    -3.2508   -1.1845    0.2788 
 C                    -1.8273   -1.7051    0.0724 
 O                    -4.0028    1.0978    0.1499 
 C                    -1.1904    2.9224    0.8255 
 C                    -1.7528   -2.7167   -1.0707 
 O                    -1.3634   -2.3161    1.2714 
 C                     2.8572    0.0988    0.4777 
 O                     2.8418   -0.9542    1.4606 
 C                     3.6459    1.2477    1.1233 
 C                     3.6471   -0.4285   -0.7437 
 O                     3.1019   -1.6692   -1.1942 
 H                     0.6924   -0.7526   -1.4596 
 H                     0.7989   -1.5602    0.0956 
 H                     0.9408    0.7534    1.172 
 H                     2.0481    1.7804   -1.4598 
 H                     1.5938    2.6613   -0.0217 
 H                    -0.1626    1.545    -2.2143 
 H                     0.0536    3.1992   -1.7053 
 H                    -2.0956    2.5223   -1.0562 
 H                    -3.6389   -1.3928    1.2803 
 H                    -3.948    -1.5478   -0.4829 
 H                    -0.9036    3.9524    0.5874 
 H                    -0.4565    2.523     1.5316 
 H                    -2.1546    2.9616    1.3446 
 H                    -0.7424   -3.1289   -1.1723 
 H                    -2.4125   -3.5698   -0.874 
 H                    -2.0421   -2.2713   -2.0287 
 H                    -1.899    -3.1107    1.4338 
 H                     2.6948   -1.7821    0.9619 
 H                     3.8342    2.0665    0.4223 
 H                     3.1123    1.6459    1.9939 
 H                     4.6145    0.8931    1.4955 
 H                     3.65      0.2812   -1.5751 
 H                     4.6855   -0.6323   -0.4582 
 H                     3.6736   -1.9798   -1.9186 
 

 GradGradGradGradGradGradGradGradGradGradGradGradGradGradGradGradGradGrad
 Berny optimization.
 Initialization pass.
                           ----------------------------
                           !    Initial Parameters    !
                           ! (Angstroms and Degrees)  !
 --------------------------                            --------------------------
 ! Name  Definition              Value          Derivative Info.                !
 --------------------------------------------------------------------------------
 ! R1    R(1,2)                  1.3414         estimate D2E/DX2                !
 ! R2    R(1,7)                  1.4928         estimate D2E/DX2                !
 ! R3    R(1,8)                  1.476          estimate D2E/DX2                !
 ! R4    R(2,3)                  1.5101         estimate D2E/DX2                !
 ! R5    R(2,10)                 1.5114         estimate D2E/DX2                !
 ! R6    R(3,4)                  1.5478         estimate D2E/DX2                !
 ! R7    R(3,20)                 1.0966         estimate D2E/DX2                !
 ! R8    R(3,21)                 1.0946         estimate D2E/DX2                !
 ! R9    R(4,5)                  1.5473         estimate D2E/DX2                !
 ! R10   R(4,15)                 1.5742         estimate D2E/DX2                !
 ! R11   R(4,22)                 1.0999         estimate D2E/DX2                !
 ! R12   R(5,6)                  1.5298         estimate D2E/DX2                !
 ! R13   R(5,23)                 1.0957         estimate D2E/DX2                !
 ! R14   R(5,24)                 1.0976         estimate D2E/DX2                !
 ! R15   R(6,7)                  1.5356         estimate D2E/DX2                !
 ! R16   R(6,25)                 1.0987         estimate D2E/DX2                !
 ! R17   R(6,26)                 1.0987         estimate D2E/DX2                !
 ! R18   R(7,12)                 1.5293         estimate D2E/DX2                !
 ! R19   R(7,27)                 1.0993         estimate D2E/DX2                !
 ! R20   R(8,9)                  1.4962         estimate D2E/DX2                !
 ! R21   R(8,11)                 1.2232         estimate D2E/DX2                !
 ! R22   R(9,10)                 1.5297         estimate D2E/DX2                !
 ! R23   R(9,28)                 1.0941         estimate D2E/DX2                !
 ! R24   R(9,29)                 1.0947         estimate D2E/DX2                !
 ! R25   R(10,13)                1.5283         estimate D2E/DX2                !
 ! R26   R(10,14)                1.4234         estimate D2E/DX2                !
 ! R27   R(12,30)                1.0954         estimate D2E/DX2                !
 ! R28   R(12,31)                1.0939         estimate D2E/DX2                !
 ! R29   R(12,32)                1.0958         estimate D2E/DX2                !
 ! R30   R(13,33)                1.096          estimate D2E/DX2                !
 ! R31   R(13,34)                1.0962         estimate D2E/DX2                !
 ! R32   R(13,35)                1.0954         estimate D2E/DX2                !
 ! R33   R(14,36)                0.9719         estimate D2E/DX2                !
 ! R34   R(15,16)                1.4405         estimate D2E/DX2                !
 ! R35   R(15,17)                1.5358         estimate D2E/DX2                !
 ! R36   R(15,18)                1.5472         estimate D2E/DX2                !
 ! R37   R(16,37)                0.9776         estimate D2E/DX2                !
 ! R38   R(17,38)                1.0942         estimate D2E/DX2                !
 ! R39   R(17,39)                1.096          estimate D2E/DX2                !
 ! R40   R(17,40)                1.0966         estimate D2E/DX2                !
 ! R41   R(18,19)                1.4281         estimate D2E/DX2                !
 ! R42   R(18,41)                1.0931         estimate D2E/DX2                !
 ! R43   R(18,42)                1.096          estimate D2E/DX2                !
 ! R44   R(19,43)                0.9737         estimate D2E/DX2                !
 ! A1    A(2,1,7)              132.0569         estimate D2E/DX2                !
 ! A2    A(2,1,8)              105.9657         estimate D2E/DX2                !
 ! A3    A(7,1,8)              121.7857         estimate D2E/DX2                !
 ! A4    A(1,2,3)              126.6949         estimate D2E/DX2                !
 ! A5    A(1,2,10)             113.8806         estimate D2E/DX2                !
 ! A6    A(3,2,10)             119.4143         estimate D2E/DX2                !
 ! A7    A(2,3,4)              115.3074         estimate D2E/DX2                !
 ! A8    A(2,3,20)             108.5916         estimate D2E/DX2                !
 ! A9    A(2,3,21)             106.8713         estimate D2E/DX2                !
 ! A10   A(4,3,20)             110.5937         estimate D2E/DX2                !
 ! A11   A(4,3,21)             108.5689         estimate D2E/DX2                !
 ! A12   A(20,3,21)            106.49           estimate D2E/DX2                !
 ! A13   A(3,4,5)              113.1224         estimate D2E/DX2                !
 ! A14   A(3,4,15)             113.5032         estimate D2E/DX2                !
 ! A15   A(3,4,22)             105.5915         estimate D2E/DX2                !
 ! A16   A(5,4,15)             111.6281         estimate D2E/DX2                !
 ! A17   A(5,4,22)             107.2747         estimate D2E/DX2                !
 ! A18   A(15,4,22)            104.9836         estimate D2E/DX2                !
 ! A19   A(4,5,6)              118.0261         estimate D2E/DX2                !
 ! A20   A(4,5,23)             109.9138         estimate D2E/DX2                !
 ! A21   A(4,5,24)             108.3218         estimate D2E/DX2                !
 ! A22   A(6,5,23)             106.5477         estimate D2E/DX2                !
 ! A23   A(6,5,24)             107.7754         estimate D2E/DX2                !
 ! A24   A(23,5,24)            105.559          estimate D2E/DX2                !
 ! A25   A(5,6,7)              117.0265         estimate D2E/DX2                !
 ! A26   A(5,6,25)             108.863          estimate D2E/DX2                !
 ! A27   A(5,6,26)             107.5333         estimate D2E/DX2                !
 ! A28   A(7,6,25)             109.2696         estimate D2E/DX2                !
 ! A29   A(7,6,26)             108.4112         estimate D2E/DX2                !
 ! A30   A(25,6,26)            105.0721         estimate D2E/DX2                !
 ! A31   A(1,7,6)              112.317          estimate D2E/DX2                !
 ! A32   A(1,7,12)             112.0469         estimate D2E/DX2                !
 ! A33   A(1,7,27)             106.9867         estimate D2E/DX2                !
 ! A34   A(6,7,12)             112.828          estimate D2E/DX2                !
 ! A35   A(6,7,27)             105.2689         estimate D2E/DX2                !
 ! A36   A(12,7,27)            106.8187         estimate D2E/DX2                !
 ! A37   A(1,8,9)              112.3968         estimate D2E/DX2                !
 ! A38   A(1,8,11)             123.4165         estimate D2E/DX2                !
 ! A39   A(9,8,11)             124.1769         estimate D2E/DX2                !
 ! A40   A(8,9,10)             102.4798         estimate D2E/DX2                !
 ! A41   A(8,9,28)             109.5774         estimate D2E/DX2                !
 ! A42   A(8,9,29)             108.4683         estimate D2E/DX2                !
 ! A43   A(10,9,28)            112.8809         estimate D2E/DX2                !
 ! A44   A(10,9,29)            112.6971         estimate D2E/DX2                !
 ! A45   A(28,9,29)            110.3551         estimate D2E/DX2                !
 ! A46   A(2,10,9)             105.2654         estimate D2E/DX2                !
 ! A47   A(2,10,13)            112.854          estimate D2E/DX2                !
 ! A48   A(2,10,14)            107.8756         estimate D2E/DX2                !
 ! A49   A(9,10,13)            111.812          estimate D2E/DX2                !
 ! A50   A(9,10,14)            109.6157         estimate D2E/DX2                !
 ! A51   A(13,10,14)           109.2706         estimate D2E/DX2                !
 ! A52   A(7,12,30)            110.604          estimate D2E/DX2                !
 ! A53   A(7,12,31)            112.4468         estimate D2E/DX2                !
 ! A54   A(7,12,32)            110.8915         estimate D2E/DX2                !
 ! A55   A(30,12,31)           107.9364         estimate D2E/DX2                !
 ! A56   A(30,12,32)           107.4413         estimate D2E/DX2                !
 ! A57   A(31,12,32)           107.3143         estimate D2E/DX2                !
 ! A58   A(10,13,33)           111.2993         estimate D2E/DX2                !
 ! A59   A(10,13,34)           110.5841         estimate D2E/DX2                !
 ! A60   A(10,13,35)           111.8479         estimate D2E/DX2                !
 ! A61   A(33,13,34)           106.1859         estimate D2E/DX2                !
 ! A62   A(33,13,35)           108.3817         estimate D2E/DX2                !
 ! A63   A(34,13,35)           108.3266         estimate D2E/DX2                !
 ! A64   A(10,14,36)           108.1849         estimate D2E/DX2                !
 ! A65   A(4,15,16)            108.2614         estimate D2E/DX2                !
 ! A66   A(4,15,17)            111.2092         estimate D2E/DX2                !
 ! A67   A(4,15,18)            115.3296         estimate D2E/DX2                !
 ! A68   A(16,15,17)           105.396          estimate D2E/DX2                !
 ! A69   A(16,15,18)           107.1559         estimate D2E/DX2                !
 ! A70   A(17,15,18)           108.942          estimate D2E/DX2                !
 ! A71   A(15,16,37)           105.8178         estimate D2E/DX2                !
 ! A72   A(15,17,38)           112.2623         estimate D2E/DX2                !
 ! A73   A(15,17,39)           110.8346         estimate D2E/DX2                !
 ! A74   A(15,17,40)           110.7553         estimate D2E/DX2                !
 ! A75   A(38,17,39)           108.7112         estimate D2E/DX2                !
 ! A76   A(38,17,40)           107.9041         estimate D2E/DX2                !
 ! A77   A(39,17,40)           106.1357         estimate D2E/DX2                !
 ! A78   A(15,18,19)           110.4999         estimate D2E/DX2                !
 ! A79   A(15,18,41)           112.3651         estimate D2E/DX2                !
 ! A80   A(15,18,42)           109.9637         estimate D2E/DX2                !
 ! A81   A(19,18,41)           108.9734         estimate D2E/DX2                !
 ! A82   A(19,18,42)           106.3982         estimate D2E/DX2                !
 ! A83   A(41,18,42)           108.4407         estimate D2E/DX2                !
 ! A84   A(18,19,43)           106.7183         estimate D2E/DX2                !
 ! D1    D(7,1,2,3)              6.1511         estimate D2E/DX2                !
 ! D2    D(7,1,2,10)          -175.0281         estimate D2E/DX2                !
 ! D3    D(8,1,2,3)           -178.963          estimate D2E/DX2                !
 ! D4    D(8,1,2,10)            -0.1422         estimate D2E/DX2                !
 ! D5    D(2,1,7,6)             21.9505         estimate D2E/DX2                !
 ! D6    D(2,1,7,12)          -106.2706         estimate D2E/DX2                !
 ! D7    D(2,1,7,27)           136.9778         estimate D2E/DX2                !
 ! D8    D(8,1,7,6)           -152.263          estimate D2E/DX2                !
 ! D9    D(8,1,7,12)            79.5159         estimate D2E/DX2                !
 ! D10   D(8,1,7,27)           -37.2357         estimate D2E/DX2                !
 ! D11   D(2,1,8,9)              0.818          estimate D2E/DX2                !
 ! D12   D(2,1,8,11)          -178.0839         estimate D2E/DX2                !
 ! D13   D(7,1,8,9)            176.3524         estimate D2E/DX2                !
 ! D14   D(7,1,8,11)            -2.5496         estimate D2E/DX2                !
 ! D15   D(1,2,3,4)             33.877          estimate D2E/DX2                !
 ! D16   D(1,2,3,20)           -90.8424         estimate D2E/DX2                !
 ! D17   D(1,2,3,21)           154.6409         estimate D2E/DX2                !
 ! D18   D(10,2,3,4)          -144.8852         estimate D2E/DX2                !
 ! D19   D(10,2,3,20)           90.3954         estimate D2E/DX2                !
 ! D20   D(10,2,3,21)          -24.1213         estimate D2E/DX2                !
 ! D21   D(1,2,10,9)            -0.5405         estimate D2E/DX2                !
 ! D22   D(1,2,10,13)          121.6672         estimate D2E/DX2                !
 ! D23   D(1,2,10,14)         -117.5194         estimate D2E/DX2                !
 ! D24   D(3,2,10,9)           178.374          estimate D2E/DX2                !
 ! D25   D(3,2,10,13)          -59.4182         estimate D2E/DX2                !
 ! D26   D(3,2,10,14)           61.3952         estimate D2E/DX2                !
 ! D27   D(2,3,4,5)            -74.7855         estimate D2E/DX2                !
 ! D28   D(2,3,4,15)           156.6992         estimate D2E/DX2                !
 ! D29   D(2,3,4,22)            42.2394         estimate D2E/DX2                !
 ! D30   D(20,3,4,5)            48.885          estimate D2E/DX2                !
 ! D31   D(20,3,4,15)          -79.6303         estimate D2E/DX2                !
 ! D32   D(20,3,4,22)          165.9099         estimate D2E/DX2                !
 ! D33   D(21,3,4,5)           165.379          estimate D2E/DX2                !
 ! D34   D(21,3,4,15)           36.8637         estimate D2E/DX2                !
 ! D35   D(21,3,4,22)          -77.5961         estimate D2E/DX2                !
 ! D36   D(3,4,5,6)             35.5228         estimate D2E/DX2                !
 ! D37   D(3,4,5,23)           -86.8891         estimate D2E/DX2                !
 ! D38   D(3,4,5,24)           158.2456         estimate D2E/DX2                !
 ! D39   D(15,4,5,6)           165.0006         estimate D2E/DX2                !
 ! D40   D(15,4,5,23)           42.5887         estimate D2E/DX2                !
 ! D41   D(15,4,5,24)          -72.2766         estimate D2E/DX2                !
 ! D42   D(22,4,5,6)           -80.5075         estimate D2E/DX2                !
 ! D43   D(22,4,5,23)          157.0805         estimate D2E/DX2                !
 ! D44   D(22,4,5,24)           42.2153         estimate D2E/DX2                !
 ! D45   D(3,4,15,16)          -61.1748         estimate D2E/DX2                !
 ! D46   D(3,4,15,17)         -176.511          estimate D2E/DX2                !
 ! D47   D(3,4,15,18)           58.8146         estimate D2E/DX2                !
 ! D48   D(5,4,15,16)          169.5474         estimate D2E/DX2                !
 ! D49   D(5,4,15,17)           54.2111         estimate D2E/DX2                !
 ! D50   D(5,4,15,18)          -70.4632         estimate D2E/DX2                !
 ! D51   D(22,4,15,16)          53.6472         estimate D2E/DX2                !
 ! D52   D(22,4,15,17)         -61.6891         estimate D2E/DX2                !
 ! D53   D(22,4,15,18)         173.6366         estimate D2E/DX2                !
 ! D54   D(4,5,6,7)             46.9958         estimate D2E/DX2                !
 ! D55   D(4,5,6,25)           -77.4605         estimate D2E/DX2                !
 ! D56   D(4,5,6,26)           169.2035         estimate D2E/DX2                !
 ! D57   D(23,5,6,7)           171.0986         estimate D2E/DX2                !
 ! D58   D(23,5,6,25)           46.6424         estimate D2E/DX2                !
 ! D59   D(23,5,6,26)          -66.6936         estimate D2E/DX2                !
 ! D60   D(24,5,6,7)           -76.0027         estimate D2E/DX2                !
 ! D61   D(24,5,6,25)          159.5411         estimate D2E/DX2                !
 ! D62   D(24,5,6,26)           46.2051         estimate D2E/DX2                !
 ! D63   D(5,6,7,1)            -72.5002         estimate D2E/DX2                !
 ! D64   D(5,6,7,12)            55.3083         estimate D2E/DX2                !
 ! D65   D(5,6,7,27)           171.4332         estimate D2E/DX2                !
 ! D66   D(25,6,7,1)            51.7504         estimate D2E/DX2                !
 ! D67   D(25,6,7,12)          179.5589         estimate D2E/DX2                !
 ! D68   D(25,6,7,27)          -64.3162         estimate D2E/DX2                !
 ! D69   D(26,6,7,1)           165.7481         estimate D2E/DX2                !
 ! D70   D(26,6,7,12)          -66.4434         estimate D2E/DX2                !
 ! D71   D(26,6,7,27)           49.6816         estimate D2E/DX2                !
 ! D72   D(1,7,12,30)         -179.9344         estimate D2E/DX2                !
 ! D73   D(1,7,12,31)           59.3156         estimate D2E/DX2                !
 ! D74   D(1,7,12,32)          -60.8404         estimate D2E/DX2                !
 ! D75   D(6,7,12,30)           52.1155         estimate D2E/DX2                !
 ! D76   D(6,7,12,31)          -68.6345         estimate D2E/DX2                !
 ! D77   D(6,7,12,32)          171.2094         estimate D2E/DX2                !
 ! D78   D(27,7,12,30)         -63.0818         estimate D2E/DX2                !
 ! D79   D(27,7,12,31)         176.1682         estimate D2E/DX2                !
 ! D80   D(27,7,12,32)          56.0122         estimate D2E/DX2                !
 ! D81   D(1,8,9,10)            -1.1052         estimate D2E/DX2                !
 ! D82   D(1,8,9,28)           118.9856         estimate D2E/DX2                !
 ! D83   D(1,8,9,29)          -120.4835         estimate D2E/DX2                !
 ! D84   D(11,8,9,10)          177.787          estimate D2E/DX2                !
 ! D85   D(11,8,9,28)          -62.1222         estimate D2E/DX2                !
 ! D86   D(11,8,9,29)           58.4087         estimate D2E/DX2                !
 ! D87   D(8,9,10,2)             0.942          estimate D2E/DX2                !
 ! D88   D(8,9,10,13)         -121.9366         estimate D2E/DX2                !
 ! D89   D(8,9,10,14)          116.7303         estimate D2E/DX2                !
 ! D90   D(28,9,10,2)         -116.8267         estimate D2E/DX2                !
 ! D91   D(28,9,10,13)         120.2947         estimate D2E/DX2                !
 ! D92   D(28,9,10,14)          -1.0384         estimate D2E/DX2                !
 ! D93   D(29,9,10,2)          117.3174         estimate D2E/DX2                !
 ! D94   D(29,9,10,13)          -5.5612         estimate D2E/DX2                !
 ! D95   D(29,9,10,14)        -126.8943         estimate D2E/DX2                !
 ! D96   D(2,10,13,33)          64.9545         estimate D2E/DX2                !
 ! D97   D(2,10,13,34)        -177.2697         estimate D2E/DX2                !
 ! D98   D(2,10,13,35)         -56.4429         estimate D2E/DX2                !
 ! D99   D(9,10,13,33)        -176.5929         estimate D2E/DX2                !
 ! D100  D(9,10,13,34)         -58.8171         estimate D2E/DX2                !
 ! D101  D(9,10,13,35)          62.0097         estimate D2E/DX2                !
 ! D102  D(14,10,13,33)        -55.0605         estimate D2E/DX2                !
 ! D103  D(14,10,13,34)         62.7153         estimate D2E/DX2                !
 ! D104  D(14,10,13,35)       -176.4579         estimate D2E/DX2                !
 ! D105  D(2,10,14,36)        -179.7337         estimate D2E/DX2                !
 ! D106  D(9,10,14,36)          66.1473         estimate D2E/DX2                !
 ! D107  D(13,10,14,36)        -56.7045         estimate D2E/DX2                !
 ! D108  D(4,15,16,37)          84.0927         estimate D2E/DX2                !
 ! D109  D(17,15,16,37)       -156.829          estimate D2E/DX2                !
 ! D110  D(18,15,16,37)        -40.892          estimate D2E/DX2                !
 ! D111  D(4,15,17,38)         -70.0185         estimate D2E/DX2                !
 ! D112  D(4,15,17,39)          51.7625         estimate D2E/DX2                !
 ! D113  D(4,15,17,40)         169.2925         estimate D2E/DX2                !
 ! D114  D(16,15,17,38)        172.885          estimate D2E/DX2                !
 ! D115  D(16,15,17,39)        -65.334          estimate D2E/DX2                !
 ! D116  D(16,15,17,40)         52.196          estimate D2E/DX2                !
 ! D117  D(18,15,17,38)         58.1782         estimate D2E/DX2                !
 ! D118  D(18,15,17,39)        179.9592         estimate D2E/DX2                !
 ! D119  D(18,15,17,40)        -62.5108         estimate D2E/DX2                !
 ! D120  D(4,15,18,19)         -66.6831         estimate D2E/DX2                !
 ! D121  D(4,15,18,41)          55.2671         estimate D2E/DX2                !
 ! D122  D(4,15,18,42)         176.1566         estimate D2E/DX2                !
 ! D123  D(16,15,18,19)         53.9106         estimate D2E/DX2                !
 ! D124  D(16,15,18,41)        175.8608         estimate D2E/DX2                !
 ! D125  D(16,15,18,42)        -63.2497         estimate D2E/DX2                !
 ! D126  D(17,15,18,19)        167.4705         estimate D2E/DX2                !
 ! D127  D(17,15,18,41)        -70.5793         estimate D2E/DX2                !
 ! D128  D(17,15,18,42)         50.3102         estimate D2E/DX2                !
 ! D129  D(15,18,19,43)       -176.1463         estimate D2E/DX2                !
 ! D130  D(41,18,19,43)         59.9281         estimate D2E/DX2                !
 ! D131  D(42,18,19,43)        -56.8063         estimate D2E/DX2                !
 --------------------------------------------------------------------------------
 Trust Radius=3.00D-01 FncErr=1.00D-07 GrdErr=1.00D-06
 Number of steps in this run=    258 maximum allowed number of steps=    258.
 GradGradGradGradGradGradGradGradGradGradGradGradGradGradGradGradGradGrad

                          Input orientation:                          
 ---------------------------------------------------------------------
 Center     Atomic      Atomic             Coordinates (Angstroms)
 Number     Number       Type             X           Y           Z
 ---------------------------------------------------------------------
      1          6           0       -1.682200    0.671800   -0.161500
      2          6           0       -0.985800   -0.474600   -0.176900
      3          6           0        0.502100   -0.623800   -0.387300
      4          6           0        1.369600    0.522800    0.185700
      5          6           0        1.300900    1.817200   -0.659200
      6          6           0       -0.031000    2.172900   -1.322300
      7          6           0       -1.291000    2.083400   -0.449200
      8          6           0       -3.083800    0.291900    0.102900
      9          6           0       -3.250800   -1.184500    0.278800
     10          6           0       -1.827300   -1.705100    0.072400
     11          8           0       -4.002800    1.097800    0.149900
     12          6           0       -1.190400    2.922400    0.825500
     13          6           0       -1.752800   -2.716700   -1.070700
     14          8           0       -1.363400   -2.316100    1.271400
     15          6           0        2.857200    0.098800    0.477700
     16          8           0        2.841800   -0.954200    1.460600
     17          6           0        3.645900    1.247700    1.123300
     18          6           0        3.647100   -0.428500   -0.743700
     19          8           0        3.101900   -1.669200   -1.194200
     20          1           0        0.692400   -0.752600   -1.459600
     21          1           0        0.798900   -1.560200    0.095600
     22          1           0        0.940800    0.753400    1.172000
     23          1           0        2.048100    1.780400   -1.459800
     24          1           0        1.593800    2.661300   -0.021700
     25          1           0       -0.162600    1.545000   -2.214300
     26          1           0        0.053600    3.199200   -1.705300
     27          1           0       -2.095600    2.522300   -1.056200
     28          1           0       -3.638900   -1.392800    1.280300
     29          1           0       -3.948000   -1.547800   -0.482900
     30          1           0       -0.903600    3.952400    0.587400
     31          1           0       -0.456500    2.523000    1.531600
     32          1           0       -2.154600    2.961600    1.344600
     33          1           0       -0.742400   -3.128900   -1.172300
     34          1           0       -2.412500   -3.569800   -0.874000
     35          1           0       -2.042100   -2.271300   -2.028700
     36          1           0       -1.899000   -3.110700    1.433800
     37          1           0        2.694800   -1.782100    0.961900
     38          1           0        3.834200    2.066500    0.422300
     39          1           0        3.112300    1.645900    1.993900
     40          1           0        4.614500    0.893100    1.495500
     41          1           0        3.650000    0.281200   -1.575100
     42          1           0        4.685500   -0.632300   -0.458200
     43          1           0        3.673600   -1.979800   -1.918600
 ---------------------------------------------------------------------
                    Distance matrix (angstroms):
                    1          2          3          4          5
     1  C    0.000000
     2  C    1.341433   0.000000
     3  C    2.549653   1.510091   0.000000
     4  C    3.075099   2.583446   1.547765   0.000000
     5  C    3.233965   3.273218   2.582730   1.547271   0.000000
     6  C    2.515396   3.038559   2.996657   2.637911   1.529765
     7  C    1.492790   2.590494   3.247764   3.149184   2.613983
     8  C    1.476047   2.251092   3.733294   4.460150   4.704565
     9  C    2.469862   2.416991   3.852575   4.926625   5.532452
    10  C    2.392784   1.511424   2.608953   3.898275   4.767334
    11  O    2.379838   3.417825   4.852485   5.403202   5.413078
    12  C    2.506240   3.547714   4.112296   3.566654   3.103607
    13  C    3.509068   2.532623   3.151482   4.671433   5.481849
    14  O    3.329021   2.373031   3.015834   4.087467   5.282980
    15  C    4.619855   3.940297   2.610914   1.574164   2.582152
    16  O    5.073624   4.190697   2.999682   2.444232   3.814260
    17  C    5.510991   5.109744   3.958270   2.566343   3.000110
    18  C    5.472756   4.667671   3.171149   2.637378   3.248840
    19  O    5.425345   4.378500   2.915975   3.116063   3.960405
    20  H    3.058219   2.130483   1.096645   2.189122   2.759490
    21  H    3.347205   2.106641   1.094590   2.161644   3.496935
    22  H    2.943639   2.653168   2.126159   1.099924   2.148170
    23  H    4.102404   3.991918   3.052958   2.179355   1.095729
    24  H    3.835340   4.063532   3.480999   2.160200   1.097589
    25  H    2.699194   2.984534   2.912636   3.025315   2.152733
    26  H    3.432793   4.112562   4.068612   3.531410   2.135417
    27  H    2.096602   3.314549   4.134419   4.189025   3.491559
    28  H    3.189049   3.163141   4.529915   5.472910   6.202208
    29  H    3.188067   3.165442   4.546021   5.745544   6.237408
    30  H    3.453897   4.493244   4.885452   4.134121   3.312538
    31  H    2.792108   3.490664   3.808338   3.024382   2.895896
    32  H    2.781130   3.935546   4.786713   4.439682   4.155159
    33  H    4.043546   2.845237   2.905259   4.431661   5.376081
    34  H    4.362587   3.478748   4.172611   5.672444   6.546392
    35  H    3.503969   2.788021   3.446941   4.934598   5.455915
    36  H    4.110875   3.221384   3.907219   5.044187   6.237324
    37  H    5.142157   4.068567   2.823107   2.769694   4.186393
    38  H    5.719850   5.481663   4.358447   2.917746   2.765755
    39  H    5.346200   5.099345   4.199380   2.750990   3.217057
    40  H    6.514833   6.002573   4.770509   3.518817   4.059143
    41  H    5.530207   4.900698   3.484131   2.891195   2.952362
    42  H    6.506636   5.680461   4.184009   3.569882   4.182818
    43  H    6.229204   5.197033   3.773861   3.999938   4.651129
                    6          7          8          9         10
     6  C    0.000000
     7  C    1.535550   0.000000
     8  C    3.858619   2.593920   0.000000
     9  C    4.919631   3.879429   1.496191   0.000000
    10  C    4.495639   3.861660   2.359604   1.529699   0.000000
    11  O    4.370173   2.946895   1.223211   2.406452   3.548951
    12  C    2.553234   1.529347   3.320639   4.627176   4.731443
    13  C    5.189999   4.862148   3.492932   2.532349   1.528255
    14  O    5.352914   4.724543   3.335691   2.414136   1.423420
    15  C    3.985422   4.690985   5.955942   6.244524   5.036156
    16  O    5.077033   5.473060   6.205550   6.210432   4.928635
    17  C    4.511823   5.248250   6.873400   7.361606   6.307086
    18  C    4.542079   5.548081   6.822076   7.014133   5.680210
    19  O    4.959154   5.825341   6.617497   6.539225   5.089457
    20  H    3.016738   3.605229   4.218065   4.330981   3.098898
    21  H    4.078628   4.235600   4.301824   4.071214   2.630297
    22  H    3.030001   3.062372   4.189673   4.703485   3.862088
    23  H    2.120288   3.501815   5.567231   6.315988   5.432778
    24  H    2.137772   2.973011   5.244952   6.192788   5.547813
    25  H    1.098745   2.163039   3.933584   4.816918   4.308523
    26  H    1.098698   2.151917   4.643841   5.837169   5.545283
    27  H    2.110797   1.099301   2.700877   4.105737   4.383678
    28  H    5.701288   4.537375   2.128995   1.094081   2.199647
    29  H    5.467274   4.499600   2.115301   1.094651   2.197833
    30  H    2.752273   2.172045   4.288038   5.656176   5.755498
    31  H    2.906607   2.193902   3.731179   4.808656   4.678161
    32  H    3.499154   2.175950   3.087479   4.419019   4.848062
    33  H    5.351418   5.290738   4.337068   3.489764   2.180251
    34  H    6.233067   5.779004   4.039518   2.778732   2.171460
    35  H    4.928939   4.692801   3.492685   2.822525   2.186628
    36  H    6.245153   5.558240   3.840929   2.621380   1.958127
    37  H    5.318795   5.728865   6.199321   6.014475   4.609396
    38  H    4.242019   5.198795   7.149122   7.796590   6.811753
    39  H    4.599483   5.054621   6.618221   7.172292   6.270647
    40  H    5.581985   6.330371   7.846311   8.225553   7.090320
    41  H    4.146348   5.378574   6.939731   7.294262   6.054788
    42  H    5.555285   6.564576   7.844170   7.989553   6.621858
    43  H    5.596834   6.581488   7.410097   7.308104   5.856573
                   11         12         13         14         15
    11  O    0.000000
    12  C    3.419824   0.000000
    13  C    4.593776   5.975895   0.000000
    14  O    4.458577   5.260289   2.407809   0.000000
    15  C    6.940105   4.947398   5.619313   4.926983   0.000000
    16  O    7.264791   5.629389   5.533917   4.424282   1.440534
    17  C    7.711847   5.126705   7.048125   6.149446   1.535844
    18  C    7.851693   6.090347   5.873815   5.720907   1.547193
    19  O    7.742071   6.601956   4.967959   5.141650   2.445598
    20  H    5.297110   4.719348   3.160369   3.758884   3.027271
    21  H    5.488555   4.958202   3.034620   2.574768   2.671120
    22  H    5.059889   3.060496   4.932218   3.839407   2.140828
    23  H    6.298450   4.124881   5.901029   5.989916   2.690042
    24  H    5.813425   2.921933   6.420515   5.932255   2.900342
    25  H    4.531729   3.491989   4.690271   5.338550   4.296225
    26  H    4.930723   2.833567   6.218012   6.425509   4.715733
    27  H    2.668574   2.126091   5.250223   5.418852   5.723323
    28  H    2.759224   4.982263   3.292003   2.455700   6.713297
    29  H    2.720779   5.412851   2.555531   3.216832   7.067163
    30  H    4.236176   1.095375   6.924401   6.322449   5.385711
    31  H    4.064054   1.093941   5.992230   4.930219   4.238875
    32  H    2.883904   1.095757   6.183705   5.337178   5.836547
    33  H    5.499401   6.388282   1.095965   2.649142   5.108588
    34  H    5.036260   6.821326   1.096209   2.697242   6.561666
    35  H    4.465588   5.987184   1.095372   3.369466   5.991874
    36  H    4.877073   6.104952   2.539514   0.971921   5.816911
    37  H    7.335599   6.102926   4.978563   4.104867   1.949002
    38  H    7.901339   5.112899   7.504840   6.851511   2.197599
    39  H    7.370576   4.637654   7.217565   6.020909   2.181160
    40  H    8.724128   6.185776   7.756194   6.788555   2.180581
    41  H    7.887193   6.014008   6.199361   6.323188   2.208119
    42  H    8.879729   6.986414   6.794968   6.512748   2.180160
    43  H    8.525106   7.431026   5.541459   5.971647   3.275567
                   16         17         18         19         20
    16  O    0.000000
    17  C    2.368272   0.000000
    18  C    2.404955   2.509051   0.000000
    19  O    2.761673   3.764976   1.428121   0.000000
    20  H    3.631547   4.404059   3.057418   2.591579   0.000000
    21  H    2.530593   4.128665   3.177643   2.641832   1.755622
    22  H    2.571573   2.750322   3.520064   4.017244   3.042213
    23  H    4.078815   3.083689   2.819369   3.616736   2.872980
    24  H    4.102019   2.742336   3.779443   4.733112   3.812452
    25  H    5.364449   5.072734   4.535546   4.693468   2.565066
    26  H    5.920111   4.971313   5.195972   5.766687   4.010631
    27  H    6.542037   6.272133   6.464014   6.678452   4.319797
    28  H    6.498027   7.750174   7.623139   7.185954   5.164985
    29  H    7.087379   8.249971   7.681562   7.086732   4.808284
    30  H    6.234198   5.319825   6.455461   7.128851   5.373495
    31  H    4.793198   4.315412   5.543273   6.137323   4.582227
    32  H    6.349091   6.052456   7.036583   7.451215   5.455660
    33  H    4.950553   6.609204   5.171418   4.112158   2.790698
    34  H    6.316596   7.993855   6.826675   5.841525   4.233196
    35  H    6.145116   7.394039   6.116709   5.245918   3.179279
    36  H    5.208301   7.059602   6.534136   5.830378   4.543980
    37  H    0.977614   3.179674   2.376590   2.197099   3.306530
    38  H    3.344780   1.094208   2.760360   4.135794   4.621664
    39  H    2.667977   1.096009   3.476147   4.599345   4.851328
    40  H    2.560508   1.096567   2.774258   4.010963   5.179171
    41  H    3.375630   2.866270   1.093119   2.061446   3.135200
    42  H    2.680418   2.667641   1.096047   2.030923   4.118510
    43  H    3.628049   4.435164   1.946182   0.973688   3.256417
                   21         22         23         24         25
    21  H    0.000000
    22  H    2.555683   0.000000
    23  H    3.890935   3.034339   0.000000
    24  H    4.297288   2.343376   1.746569   0.000000
    25  H    3.987780   3.648445   2.347739   3.023005   0.000000
    26  H    5.143015   3.879164   2.459938   2.344368   1.744191
    27  H    5.135327   4.160962   4.228896   3.834212   2.456176
    28  H    4.596260   5.058810   7.065360   6.746264   5.738254
    29  H    4.782037   5.651069   6.927082   6.974294   5.185789
    30  H    5.790435   3.738605   4.197755   2.876621   3.767516
    31  H    4.506734   2.283253   3.971517   2.575965   3.882606
    32  H    5.543450   3.806237   5.188697   4.000932   4.317475
    33  H    2.538503   4.837474   5.654270   6.348868   4.823616
    34  H    3.910461   5.841301   6.990333   7.456773   5.746271
    35  H    3.617954   5.318927   5.785297   6.448128   4.258065
    36  H    3.387255   4.802528   6.919204   6.901747   6.164354
    37  H    2.096223   3.090213   4.355945   4.682251   5.415032
    38  H    4.740541   3.264666   2.610423   2.360152   4.816434
    39  H    4.385709   2.487466   3.616442   2.720206   5.333301
    40  H    4.747337   3.690561   4.013416   3.814847   6.083443
    41  H    3.782957   3.887068   2.197039   3.507975   4.067147
    42  H    4.034024   4.312829   3.712170   4.538385   5.597195
    43  H    3.535105   4.948776   4.122117   5.428039   5.218054
                   26         27         28         29         30
    26  H    0.000000
    27  H    2.344906   0.000000
    28  H    6.605666   4.813420   0.000000
    29  H    6.327802   4.508411   1.796787   0.000000
    30  H    2.596154   2.483439   6.044265   6.376999   0.000000
    31  H    3.345889   3.063227   5.052159   5.728891   1.770479
    32  H    3.772862   2.441374   4.600878   5.185627   1.766363
    33  H    6.400200   5.812116   4.173608   3.640195   7.298448
    34  H    7.252039   6.103057   3.299151   2.568891   7.809991
    35  H    5.867105   4.891546   3.777699   2.558399   6.846503
    36  H    7.313100   6.161935   2.449897   3.211666   7.182938
    37  H    6.237246   6.748964   6.353636   6.802142   6.780356
    38  H    4.483595   6.128315   8.279501   8.628163   5.102022
    39  H    5.045044   6.098640   7.437851   8.135238   4.840004
    40  H    6.030342   7.361447   8.566812   9.120771   6.374433
    41  H    4.633117   6.188999   8.005226   7.890991   6.236136
    42  H    6.139230   7.502828   8.537938   8.681939   7.304163
    43  H    6.322336   7.368603   8.003136   7.767667   7.900746
                   31         32         33         34         35
    31  H    0.000000
    32  H    1.763769   0.000000
    33  H    6.271905   6.739680   0.000000
    34  H    6.836304   6.902745   1.752886   0.000000
    35  H    6.178606   6.226962   1.777110   1.776691   0.000000
    36  H    5.816266   6.078332   2.851283   2.408401   3.565666
    37  H    5.365551   6.794544   4.264156   5.714098   5.623275
    38  H    4.455227   6.125159   7.104942   8.512904   7.704207
    39  H    3.703965   5.467439   6.905233   8.121071   7.621916
    40  H    5.326624   7.079702   7.210410   8.655099   8.169684
    41  H    5.616101   7.028696   5.575321   7.216346   6.254679
    42  H    6.352589   7.934304   6.017063   7.693075   7.100239
    43  H    7.016895   8.308660   4.623684   6.376512   5.724187
                   36         37         38         39         40
    36  H    0.000000
    37  H    4.805296   0.000000
    38  H    7.790771   4.049830   0.000000
    39  H    6.931961   3.604236   1.779879   0.000000
    40  H    7.645908   3.335667   1.771297   1.752631   0.000000
    41  H    7.165882   3.406755   2.685299   3.858664   3.276166
    42  H    7.285449   2.702149   2.963699   3.698371   2.479683
    43  H    6.600863   3.048674   4.677408   5.363620   4.560145
                   41         42         43
    41  H    0.000000
    42  H    1.776009   0.000000
    43  H    2.287066   2.229903   0.000000
 Stoichiometry    C15H24O4
 Framework group  C1[X(C15H24O4)]
 Deg. of freedom   123
 Full point group                 C1      NOp   1
 Largest Abelian subgroup         C1      NOp   1
 Largest concise Abelian subgroup C1      NOp   1
                         Standard orientation:                         
 ---------------------------------------------------------------------
 Center     Atomic      Atomic             Coordinates (Angstroms)
 Number     Number       Type             X           Y           Z
 ---------------------------------------------------------------------
      1          6           0       -1.703914    0.699378   -0.160865
      2          6           0       -1.039630   -0.466008   -0.154188
      3          6           0        0.443554   -0.660434   -0.360927
      4          6           0        1.342565    0.472274    0.190731
      5          6           0        1.309859    1.751851   -0.678556
      6          6           0       -0.011639    2.131786   -1.348985
      7          6           0       -1.273648    2.093867   -0.475024
      8          6           0       -3.115530    0.363629    0.109927
      9          6           0       -3.323481   -1.103968    0.313653
     10          6           0       -1.914991   -1.667719    0.117908
     11          8           0       -4.011788    1.195488    0.141170
     12          6           0       -1.149793    2.953737    0.783620
     13          6           0       -1.868609   -2.702463   -1.005798
     14          8           0       -1.468256   -2.268553    1.328508
     15          6           0        2.817809    0.012726    0.491503
     16          8           0        2.773153   -1.020638    1.494151
     17          6           0        3.638114    1.151296    1.115663
     18          6           0        3.592769   -0.559345   -0.719273
     19          8           0        3.013318   -1.792732   -1.146499
     20          1           0        0.630214   -0.814753   -1.430495
     21          1           0        0.714221   -1.595404    0.139770
     22          1           0        0.920326    0.733331    1.172259
     23          1           0        2.055757    1.679158   -1.477915
     24          1           0        1.626088    2.599411   -0.056992
     25          1           0       -0.160621    1.491004   -2.229010
     26          1           0        0.101443    3.147904   -1.751298
     27          1           0       -2.065738    2.543371   -1.090655
     28          1           0       -3.717229   -1.282405    1.318708
     29          1           0       -4.030496   -1.462122   -0.441408
     30          1           0       -0.834488    3.970680    0.526220
     31          1           0       -0.427279    2.547550    1.497548
     32          1           0       -2.112537    3.029525    1.301368
     33          1           0       -0.870049   -3.144418   -1.099035
     34          1           0       -2.551756   -3.533033   -0.793339
     35          1           0       -2.145414   -2.267421   -1.972213
     36          1           0       -2.025725   -3.044753    1.505633
     37          1           0        2.603216   -1.853431    1.011133
     38          1           0        3.849095    1.951129    0.399390
     39          1           0        3.115773    1.580578    1.978283
     40          1           0        4.596486    0.777042    1.495028
     41          1           0        3.615392    0.134129   -1.563956
     42          1           0        4.625104   -0.786465   -0.429409
     43          1           0        3.576176   -2.132753   -1.864583
 ---------------------------------------------------------------------
 Rotational constants (GHZ):      0.5490114      0.2803254      0.2185593
 Standard basis: 6-31G(d) (6D, 7F)
 There are   333 symmetry adapted cartesian basis functions of A   symmetry.
 There are   333 symmetry adapted basis functions of A   symmetry.
   333 basis functions,   628 primitive gaussians,   333 cartesian basis functions
    73 alpha electrons       73 beta electrons
       nuclear repulsion energy      1613.6302209260 Hartrees.
 NAtoms=   43 NActive=   43 NUniq=   43 SFac= 1.00D+00 NAtFMM=   60 NAOKFM=F Big=F
 Integral buffers will be    131072 words long.
 Raffenetti 2 integral format.
 Two-electron integral symmetry is turned on.
 Using the following non-standard input for PCM:
 --- end of non-standard input.
 ------------------------------------------------------------------------------
 Polarizable Continuum Model (PCM)
 =================================
 Model                : PCM (using non-symmetric T matrix).
 Atomic radii         : SMD-Coulomb.
 Polarization charges : Total charges.
 Charge compensation  : None.
 Solution method      : On-the-fly selection.
 Cavity type          : VdW (van der Waals Surface) (Alpha=1.000).
 Cavity algorithm     : GePol (No added spheres)
                        Default sphere list used, NSphG=   43.
                        Lebedev-Laikov grids with approx.  5.0 points / Ang**2.
                        Smoothing algorithm: Karplus/York (Gamma=1.0000).
                        Polarization charges: spherical gaussians, with
                                              point-specific exponents (IZeta= 3).
                        Self-potential: point-specific (ISelfS= 7).
                        Self-field    : sphere-specific E.n sum rule (ISelfD= 2).
 1st derivatives      : Analytical E(r).r(x)/FMM algorithm (CHGder, D1EAlg=3).
                        Cavity 1st derivative terms included.
 Solvent              : Methanol, Eps=  32.613000 Eps(inf)=   1.765709
 ------------------------------------------------------------------------------
 ------------------------------------------------------------------------------
 Atomic radii for non-electrostatic terms: SMD-CDS.
 ------------------------------------------------------------------------------
 Nuclear repulsion after PCM non-electrostatic terms =     1613.6311644590 Hartrees.
 One-electron integrals computed using PRISM.
 NBasis=   333 RedAO= T EigKep=  8.59D-04  NBF=   333
 NBsUse=   333 1.00D-06 EigRej= -1.00D+00 NBFU=   333
 ExpMin= 1.61D-01 ExpMax= 5.48D+03 ExpMxC= 8.25D+02 IAcc=1 IRadAn=         1 AccDes= 0.00D+00
 Harris functional with IExCor=  402 and IRadAn=       1 diagonalized for initial guess.
 HarFok:  IExCor=  402 AccDes= 0.00D+00 IRadAn=         1 IDoV= 1 UseB2=F ITyADJ=14
 ICtDFT=  3500011 ScaDFX=  1.000000  1.000000  1.000000  1.000000
 FoFCou: FMM=F IPFlag=           0 FMFlag=      100000 FMFlg1=           0
         NFxFlg=           0 DoJE=T BraDBF=F KetDBF=T FulRan=T
         wScrn=  0.000000 ICntrl=     500 IOpCl=  0 I1Cent=   200000004 NGrid=           0
         NMat0=    1 NMatS0=      1 NMatT0=    0 NMatD0=    1 NMtDS0=    0 NMtDT0=    0
 Petite list used in FoFCou.
 Keep R1 ints in memory in canonical form, NReq=1565304907.
 Requested convergence on RMS density matrix=1.00D-08 within 128 cycles.
 Requested convergence on MAX density matrix=1.00D-06.
 Requested convergence on             energy=1.00D-06.
 No special actions if energy rises.
 Inv3:  Mode=1 IEnd=    21450828.
 Iteration    1 A*A^-1 deviation from unit magnitude is 7.88D-15 for   2663.
 Iteration    1 A*A^-1 deviation from orthogonality  is 8.88D-15 for   2674   2586.
 Iteration    1 A^-1*A deviation from unit magnitude is 7.33D-15 for   2663.
 Iteration    1 A^-1*A deviation from orthogonality  is 1.66D-10 for   1859   1858.
 Iteration    2 A*A^-1 deviation from unit magnitude is 3.77D-15 for    669.
 Iteration    2 A*A^-1 deviation from orthogonality  is 4.07D-15 for   1706    664.
 Iteration    2 A^-1*A deviation from unit magnitude is 1.11D-15 for    413.
 Iteration    2 A^-1*A deviation from orthogonality  is 4.61D-16 for   1789    617.
 Error on total polarization charges =  0.05156
 SCF Done:  E(RB3LYP) =  -886.941615761     A.U. after   12 cycles
            NFock= 12  Conv=0.65D-08     -V/T= 2.0090
 SMD-CDS (non-electrostatic) energy       (kcal/mol) =       0.59
 (included in total energy above)

 **********************************************************************

            Population analysis using the SCF density.

 **********************************************************************

 Orbital symmetries:
       Occupied  (A) (A) (A) (A) (A) (A) (A) (A) (A) (A) (A) (A)
                 (A) (A) (A) (A) (A) (A) (A) (A) (A) (A) (A) (A)
                 (A) (A) (A) (A) (A) (A) (A) (A) (A) (A) (A) (A)
                 (A) (A) (A) (A) (A) (A) (A) (A) (A) (A) (A) (A)
                 (A) (A) (A) (A) (A) (A) (A) (A) (A) (A) (A) (A)
                 (A) (A) (A) (A) (A) (A) (A) (A) (A) (A) (A) (A)
                 (A)
       Virtual   (A) (A) (A) (A) (A) (A) (A) (A) (A) (A) (A) (A)
                 (A) (A) (A) (A) (A) (A) (A) (A) (A) (A) (A) (A)
                 (A) (A) (A) (A) (A) (A) (A) (A) (A) (A) (A) (A)
                 (A) (A) (A) (A) (A) (A) (A) (A) (A) (A) (A) (A)
                 (A) (A) (A) (A) (A) (A) (A) (A) (A) (A) (A) (A)
                 (A) (A) (A) (A) (A) (A) (A) (A) (A) (A) (A) (A)
                 (A) (A) (A) (A) (A) (A) (A) (A) (A) (A) (A) (A)
                 (A) (A) (A) (A) (A) (A) (A) (A) (A) (A) (A) (A)
                 (A) (A) (A) (A) (A) (A) (A) (A) (A) (A) (A) (A)
                 (A) (A) (A) (A) (A) (A) (A) (A) (A) (A) (A) (A)
                 (A) (A) (A) (A) (A) (A) (A) (A) (A) (A) (A) (A)
                 (A) (A) (A) (A) (A) (A) (A) (A) (A) (A) (A) (A)
                 (A) (A) (A) (A) (A) (A) (A) (A) (A) (A) (A) (A)
                 (A) (A) (A) (A) (A) (A) (A) (A) (A) (A) (A) (A)
                 (A) (A) (A) (A) (A) (A) (A) (A) (A) (A) (A) (A)
                 (A) (A) (A) (A) (A) (A) (A) (A) (A) (A) (A) (A)
                 (A) (A) (A) (A) (A) (A) (A) (A) (A) (A) (A) (A)
                 (A) (A) (A) (A) (A) (A) (A) (A) (A) (A) (A) (A)
                 (A) (A) (A) (A) (A) (A) (A) (A) (A) (A) (A) (A)
                 (A) (A) (A) (A) (A) (A) (A) (A) (A) (A) (A) (A)
                 (A) (A) (A) (A) (A) (A) (A) (A) (A) (A) (A) (A)
                 (A) (A) (A) (A) (A) (A) (A) (A)
 The electronic state is 1-A.
 Alpha  occ. eigenvalues --  -19.14581 -19.14233 -19.13851 -19.12947 -10.26293
 Alpha  occ. eigenvalues --  -10.24304 -10.23986 -10.22215 -10.20242 -10.18616
 Alpha  occ. eigenvalues --  -10.18353 -10.18254 -10.17739 -10.17542 -10.17082
 Alpha  occ. eigenvalues --  -10.16978 -10.16861 -10.16775 -10.16568  -1.03226
 Alpha  occ. eigenvalues --   -1.02622  -1.02140  -1.00087  -0.85763  -0.80905
 Alpha  occ. eigenvalues --   -0.78599  -0.74973  -0.73723  -0.71768  -0.68805
 Alpha  occ. eigenvalues --   -0.67139  -0.65260  -0.63679  -0.60051  -0.56856
 Alpha  occ. eigenvalues --   -0.55288  -0.53150  -0.51413  -0.50017  -0.49941
 Alpha  occ. eigenvalues --   -0.48729  -0.46572  -0.46110  -0.45286  -0.44525
 Alpha  occ. eigenvalues --   -0.43886  -0.43396  -0.42039  -0.41798  -0.40970
 Alpha  occ. eigenvalues --   -0.40096  -0.39084  -0.38354  -0.37987  -0.37933
 Alpha  occ. eigenvalues --   -0.37419  -0.36951  -0.36778  -0.35762  -0.34785
 Alpha  occ. eigenvalues --   -0.34484  -0.34139  -0.33374  -0.32560  -0.32033
 Alpha  occ. eigenvalues --   -0.31335  -0.29943  -0.29767  -0.27566  -0.26974
 Alpha  occ. eigenvalues --   -0.26168  -0.24988  -0.23720
 Alpha virt. eigenvalues --   -0.03766   0.05654   0.07031   0.09005   0.09486
 Alpha virt. eigenvalues --    0.11108   0.12285   0.12539   0.13376   0.13574
 Alpha virt. eigenvalues --    0.14878   0.15304   0.15794   0.16365   0.16750
 Alpha virt. eigenvalues --    0.16986   0.17532   0.17775   0.18340   0.18700
 Alpha virt. eigenvalues --    0.19718   0.19967   0.20447   0.21021   0.21436
 Alpha virt. eigenvalues --    0.22110   0.22243   0.23126   0.23502   0.23814
 Alpha virt. eigenvalues --    0.24379   0.25267   0.25713   0.26136   0.26927
 Alpha virt. eigenvalues --    0.28079   0.28510   0.30402   0.31121   0.32000
 Alpha virt. eigenvalues --    0.33693   0.34325   0.35934   0.36860   0.45311
 Alpha virt. eigenvalues --    0.47462   0.49478   0.51799   0.52314   0.53094
 Alpha virt. eigenvalues --    0.53819   0.54793   0.56212   0.56786   0.57223
 Alpha virt. eigenvalues --    0.58130   0.58956   0.60101   0.60603   0.61198
 Alpha virt. eigenvalues --    0.62123   0.62917   0.63507   0.64163   0.66155
 Alpha virt. eigenvalues --    0.67131   0.67508   0.68973   0.69390   0.70253
 Alpha virt. eigenvalues --    0.72020   0.72948   0.74196   0.74319   0.74794
 Alpha virt. eigenvalues --    0.75860   0.77446   0.78440   0.79094   0.80618
 Alpha virt. eigenvalues --    0.81777   0.82811   0.83205   0.83784   0.84154
 Alpha virt. eigenvalues --    0.84780   0.85209   0.85749   0.86926   0.87306
 Alpha virt. eigenvalues --    0.88157   0.88499   0.89285   0.89734   0.90789
 Alpha virt. eigenvalues --    0.90961   0.91511   0.92831   0.93117   0.93900
 Alpha virt. eigenvalues --    0.94415   0.94889   0.95278   0.96296   0.96996
 Alpha virt. eigenvalues --    0.98007   0.98506   0.99518   1.00059   1.00914
 Alpha virt. eigenvalues --    1.02418   1.02817   1.03890   1.04103   1.04490
 Alpha virt. eigenvalues --    1.05988   1.07568   1.08515   1.09029   1.10258
 Alpha virt. eigenvalues --    1.10616   1.12654   1.14531   1.15409   1.17335
 Alpha virt. eigenvalues --    1.17907   1.21293   1.23452   1.25085   1.27067
 Alpha virt. eigenvalues --    1.28425   1.30722   1.36308   1.38920   1.40622
 Alpha virt. eigenvalues --    1.40812   1.41719   1.44702   1.45619   1.48574
 Alpha virt. eigenvalues --    1.51293   1.52906   1.54794   1.58368   1.60383
 Alpha virt. eigenvalues --    1.60587   1.62728   1.65993   1.67896   1.68057
 Alpha virt. eigenvalues --    1.68953   1.71516   1.71742   1.74054   1.75844
 Alpha virt. eigenvalues --    1.76796   1.77678   1.78856   1.80057   1.80988
 Alpha virt. eigenvalues --    1.81577   1.82934   1.83651   1.84224   1.84424
 Alpha virt. eigenvalues --    1.85857   1.86868   1.88286   1.89913   1.90519
 Alpha virt. eigenvalues --    1.91273   1.92753   1.93276   1.93946   1.95172
 Alpha virt. eigenvalues --    1.98007   1.98449   1.98984   2.01347   2.02989
 Alpha virt. eigenvalues --    2.04052   2.04470   2.06285   2.07057   2.08306
 Alpha virt. eigenvalues --    2.08934   2.10394   2.12386   2.15128   2.16157
 Alpha virt. eigenvalues --    2.17854   2.21450   2.21959   2.23823   2.24861
 Alpha virt. eigenvalues --    2.25393   2.26188   2.26725   2.27891   2.29865
 Alpha virt. eigenvalues --    2.31126   2.31961   2.35205   2.35585   2.36868
 Alpha virt. eigenvalues --    2.37651   2.38282   2.39901   2.40366   2.41503
 Alpha virt. eigenvalues --    2.43525   2.44680   2.45641   2.46808   2.48761
 Alpha virt. eigenvalues --    2.50164   2.51471   2.53520   2.55960   2.58629
 Alpha virt. eigenvalues --    2.60250   2.62970   2.65782   2.66753   2.68436
 Alpha virt. eigenvalues --    2.69790   2.73771   2.74810   2.76334   2.77406
 Alpha virt. eigenvalues --    2.79777   2.83404   2.85507   2.87385   2.90286
 Alpha virt. eigenvalues --    2.93714   2.95908   2.99485   3.02576   3.18446
 Alpha virt. eigenvalues --    3.21364   3.82577   3.84672   3.87682   4.01243
 Alpha virt. eigenvalues --    4.12888   4.21720   4.24456   4.27183   4.28904
 Alpha virt. eigenvalues --    4.32538   4.34780   4.40906   4.47981   4.54737
 Alpha virt. eigenvalues --    4.61757   4.66493   4.73713   4.76916   4.78467
          Condensed to atoms (all electrons):
               1          2          3          4          5          6
     1  C    5.092314   0.541366  -0.047807  -0.003935  -0.004722  -0.029015
     2  C    0.541366   4.977086   0.302429  -0.014579  -0.007265  -0.005695
     3  C   -0.047807   0.302429   5.256919   0.342129  -0.036217  -0.002903
     4  C   -0.003935  -0.014579   0.342129   5.064220   0.334173  -0.035466
     5  C   -0.004722  -0.007265  -0.036217   0.334173   5.083747   0.359405
     6  C   -0.029015  -0.005695  -0.002903  -0.035466   0.359405   5.072043
     7  C    0.345822  -0.070881  -0.011150  -0.000643  -0.040125   0.357010
     8  C    0.341258   0.017116   0.005258  -0.000084  -0.000065   0.004348
     9  C   -0.140594  -0.081679   0.007462  -0.000161  -0.000005  -0.000107
    10  C   -0.004103   0.406154  -0.060289   0.002504  -0.000061  -0.000174
    11  O   -0.085631   0.004855  -0.000111   0.000002  -0.000005   0.000280
    12  C   -0.035895  -0.002165   0.001387  -0.003509  -0.003743  -0.048664
    13  C    0.001597  -0.059735  -0.006121   0.000203  -0.000003   0.000015
    14  O   -0.000145  -0.048912  -0.004402  -0.000250  -0.000002   0.000000
    15  C    0.000281   0.002776  -0.024145   0.358781  -0.029295   0.003129
    16  O    0.000027   0.000002  -0.006951  -0.060156   0.002894  -0.000043
    17  C   -0.000006  -0.000082   0.004652  -0.056348  -0.003949   0.000111
    18  C   -0.000010  -0.000174  -0.009973  -0.046017  -0.004249   0.000038
    19  O   -0.000009   0.000660  -0.002175  -0.000178  -0.000123   0.000006
    20  H   -0.005522  -0.023724   0.345474  -0.027895  -0.005786  -0.000208
    21  H    0.004722  -0.041716   0.351950  -0.046762   0.005756  -0.000109
    22  H   -0.001103  -0.002525  -0.056834   0.361245  -0.038539  -0.003252
    23  H   -0.000005  -0.000148  -0.003510  -0.041701   0.369563  -0.034008
    24  H   -0.000337   0.000002   0.005240  -0.030737   0.370376  -0.037737
    25  H   -0.004402  -0.000488   0.004413  -0.005397  -0.037683   0.370717
    26  H    0.005482   0.000314  -0.000070   0.004438  -0.032956   0.364835
    27  H   -0.051623   0.004496  -0.000203  -0.000054   0.004947  -0.042526
    28  H    0.004464  -0.000060  -0.000099   0.000003   0.000000   0.000001
    29  H    0.004096   0.001219  -0.000141   0.000001   0.000000   0.000004
    30  H    0.004591  -0.000010  -0.000033   0.000207  -0.001102  -0.003385
    31  H   -0.005889   0.001497  -0.000426  -0.000352   0.003257  -0.006450
    32  H   -0.007504  -0.000045  -0.000012   0.000049   0.000003   0.005268
    33  H   -0.000126  -0.009094   0.003283   0.000030   0.000000   0.000000
    34  H   -0.000050   0.004966  -0.000025  -0.000002   0.000000   0.000000
    35  H    0.000332   0.001481   0.000203  -0.000010   0.000000  -0.000001
    36  H   -0.000124   0.006096  -0.000044   0.000013   0.000000   0.000000
    37  H   -0.000002   0.000035   0.002013  -0.001564  -0.000150   0.000004
    38  H   -0.000001   0.000000  -0.000060  -0.003258   0.001782   0.000093
    39  H   -0.000003  -0.000004   0.000012  -0.005647  -0.000874  -0.000042
    40  H    0.000000   0.000002  -0.000106   0.005141   0.000128  -0.000001
    41  H    0.000000  -0.000018   0.000750  -0.005344  -0.000318  -0.000114
    42  H    0.000000   0.000010   0.000120   0.005124   0.000034   0.000003
    43  H    0.000000  -0.000012   0.000043  -0.000080  -0.000001   0.000000
               7          8          9         10         11         12
     1  C    0.345822   0.341258  -0.140594  -0.004103  -0.085631  -0.035895
     2  C   -0.070881   0.017116  -0.081679   0.406154   0.004855  -0.002165
     3  C   -0.011150   0.005258   0.007462  -0.060289  -0.000111   0.001387
     4  C   -0.000643  -0.000084  -0.000161   0.002504   0.000002  -0.003509
     5  C   -0.040125  -0.000065  -0.000005  -0.000061  -0.000005  -0.003743
     6  C    0.357010   0.004348  -0.000107  -0.000174   0.000280  -0.048664
     7  C    5.030172  -0.054595   0.008266   0.006596   0.000309   0.354761
     8  C   -0.054595   4.537412   0.327427  -0.061960   0.525806  -0.001000
     9  C    0.008266   0.327427   5.487182   0.290915  -0.078904  -0.000255
    10  C    0.006596  -0.061960   0.290915   4.754396   0.004389  -0.000178
    11  O    0.000309   0.525806  -0.078904   0.004389   8.204481  -0.003426
    12  C    0.354761  -0.001000  -0.000255  -0.000178  -0.003426   5.148173
    13  C   -0.000158  -0.000847  -0.054137   0.352597  -0.000079  -0.000003
    14  O   -0.000052   0.001114  -0.049547   0.198775  -0.000023   0.000006
    15  C   -0.000091   0.000000   0.000001  -0.000098   0.000000   0.000022
    16  O   -0.000001   0.000000   0.000000  -0.000035   0.000000   0.000001
    17  C   -0.000010   0.000000   0.000000   0.000001   0.000000  -0.000006
    18  C    0.000005   0.000000   0.000000   0.000001   0.000000  -0.000002
    19  O    0.000000   0.000000   0.000000   0.000012   0.000000   0.000000
    20  H    0.001136  -0.000127  -0.000176   0.000529   0.000002  -0.000069
    21  H   -0.000041  -0.000158   0.000604  -0.007344   0.000001   0.000005
    22  H    0.003453  -0.000073  -0.000031   0.000145   0.000000  -0.001565
    23  H    0.005255   0.000004   0.000000   0.000000   0.000000  -0.000023
    24  H   -0.006526  -0.000002   0.000000   0.000005   0.000000   0.005018
    25  H   -0.037773   0.000096  -0.000010  -0.000077  -0.000001   0.005711
    26  H   -0.031967  -0.000110   0.000004   0.000003   0.000003  -0.004459
    27  H    0.374706  -0.006844   0.000648  -0.000235   0.010244  -0.044206
    28  H   -0.000106  -0.015851   0.343656  -0.024194  -0.000602   0.000021
    29  H   -0.000076  -0.017596   0.339967  -0.025632  -0.000269  -0.000004
    30  H   -0.031155  -0.000040   0.000004   0.000003   0.000019   0.368182
    31  H   -0.030636  -0.000204   0.000020  -0.000025   0.000046   0.372958
    32  H   -0.027309   0.003009   0.000092  -0.000005   0.006256   0.365887
    33  H   -0.000001  -0.000090   0.005398  -0.023289   0.000001   0.000000
    34  H    0.000003   0.000241  -0.008091  -0.021897  -0.000001   0.000000
    35  H   -0.000034   0.000252  -0.000918  -0.022029  -0.000007   0.000000
    36  H    0.000006   0.000095  -0.004128  -0.016612   0.000001   0.000000
    37  H    0.000000   0.000000   0.000000  -0.000009   0.000000   0.000000
    38  H    0.000006   0.000000   0.000000   0.000000   0.000000  -0.000003
    39  H    0.000007   0.000000   0.000000   0.000000   0.000000  -0.000016
    40  H    0.000000   0.000000   0.000000   0.000000   0.000000   0.000000
    41  H    0.000001   0.000000   0.000000   0.000000   0.000000   0.000000
    42  H    0.000000   0.000000   0.000000   0.000000   0.000000   0.000000
    43  H    0.000000   0.000000   0.000000   0.000000   0.000000   0.000000
              13         14         15         16         17         18
     1  C    0.001597  -0.000145   0.000281   0.000027  -0.000006  -0.000010
     2  C   -0.059735  -0.048912   0.002776   0.000002  -0.000082  -0.000174
     3  C   -0.006121  -0.004402  -0.024145  -0.006951   0.004652  -0.009973
     4  C    0.000203  -0.000250   0.358781  -0.060156  -0.056348  -0.046017
     5  C   -0.000003  -0.000002  -0.029295   0.002894  -0.003949  -0.004249
     6  C    0.000015   0.000000   0.003129  -0.000043   0.000111   0.000038
     7  C   -0.000158  -0.000052  -0.000091  -0.000001  -0.000010   0.000005
     8  C   -0.000847   0.001114   0.000000   0.000000   0.000000   0.000000
     9  C   -0.054137  -0.049547   0.000001   0.000000   0.000000   0.000000
    10  C    0.352597   0.198775  -0.000098  -0.000035   0.000001   0.000001
    11  O   -0.000079  -0.000023   0.000000   0.000000   0.000000   0.000000
    12  C   -0.000003   0.000006   0.000022   0.000001  -0.000006  -0.000002
    13  C    5.245474  -0.055629   0.000004   0.000002   0.000000   0.000000
    14  O   -0.055629   8.403334  -0.000013  -0.000003   0.000000   0.000000
    15  C    0.000004  -0.000013   4.712807   0.210066   0.374328   0.360548
    16  O    0.000002  -0.000003   0.210066   8.420205  -0.053973  -0.041571
    17  C    0.000000   0.000000   0.374328  -0.053973   5.196990  -0.058829
    18  C    0.000000   0.000000   0.360548  -0.041571  -0.058829   4.939614
    19  O   -0.000014   0.000000  -0.043959  -0.005134   0.002366   0.224600
    20  H    0.001709   0.000168  -0.004403   0.000149  -0.000054   0.002305
    21  H   -0.001555   0.012918  -0.004281   0.013403   0.000342  -0.001464
    22  H    0.000019   0.000184  -0.034541   0.003442  -0.008267   0.006084
    23  H    0.000000   0.000000  -0.006262   0.000057  -0.002152   0.002824
    24  H    0.000000   0.000000  -0.004853  -0.000024   0.003724  -0.000062
    25  H   -0.000006   0.000001  -0.000078   0.000000   0.000005   0.000011
    26  H    0.000000   0.000000  -0.000065   0.000000   0.000003  -0.000002
    27  H    0.000023  -0.000001   0.000002   0.000000   0.000000   0.000000
    28  H    0.003121   0.003701   0.000000   0.000000   0.000000   0.000000
    29  H   -0.001344   0.002360   0.000000   0.000000   0.000000   0.000000
    30  H    0.000000   0.000000  -0.000001   0.000000  -0.000002   0.000000
    31  H    0.000001  -0.000001   0.000004  -0.000008   0.000007   0.000000
    32  H    0.000000   0.000000   0.000000   0.000000   0.000000   0.000000
    33  H    0.362116   0.000368  -0.000002  -0.000004   0.000000   0.000000
    34  H    0.362441  -0.001442   0.000000   0.000000   0.000000   0.000000
    35  H    0.346470   0.003947   0.000000   0.000000   0.000000   0.000000
    36  H   -0.004126   0.237769   0.000000   0.000000   0.000000   0.000000
    37  H    0.000000  -0.000046  -0.030313   0.231832   0.007165  -0.013538
    38  H    0.000000   0.000000  -0.023523   0.003350   0.360990  -0.002218
    39  H    0.000000   0.000000  -0.024822   0.000049   0.366261   0.005063
    40  H    0.000000   0.000000  -0.022446   0.001945   0.357799  -0.006556
    41  H    0.000000   0.000000  -0.030975   0.003643  -0.000111   0.351999
    42  H    0.000000   0.000000  -0.031043  -0.000901  -0.005706   0.365094
    43  H    0.000000   0.000000   0.005191   0.000142  -0.000196  -0.018469
              19         20         21         22         23         24
     1  C   -0.000009  -0.005522   0.004722  -0.001103  -0.000005  -0.000337
     2  C    0.000660  -0.023724  -0.041716  -0.002525  -0.000148   0.000002
     3  C   -0.002175   0.345474   0.351950  -0.056834  -0.003510   0.005240
     4  C   -0.000178  -0.027895  -0.046762   0.361245  -0.041701  -0.030737
     5  C   -0.000123  -0.005786   0.005756  -0.038539   0.369563   0.370376
     6  C    0.000006  -0.000208  -0.000109  -0.003252  -0.034008  -0.037737
     7  C    0.000000   0.001136  -0.000041   0.003453   0.005255  -0.006526
     8  C    0.000000  -0.000127  -0.000158  -0.000073   0.000004  -0.000002
     9  C    0.000000  -0.000176   0.000604  -0.000031   0.000000   0.000000
    10  C    0.000012   0.000529  -0.007344   0.000145   0.000000   0.000005
    11  O    0.000000   0.000002   0.000001   0.000000   0.000000   0.000000
    12  C    0.000000  -0.000069   0.000005  -0.001565  -0.000023   0.005018
    13  C   -0.000014   0.001709  -0.001555   0.000019   0.000000   0.000000
    14  O    0.000000   0.000168   0.012918   0.000184   0.000000   0.000000
    15  C   -0.043959  -0.004403  -0.004281  -0.034541  -0.006262  -0.004853
    16  O   -0.005134   0.000149   0.013403   0.003442   0.000057  -0.000024
    17  C    0.002366  -0.000054   0.000342  -0.008267  -0.002152   0.003724
    18  C    0.224600   0.002305  -0.001464   0.006084   0.002824  -0.000062
    19  O    8.312177   0.007761   0.000244  -0.000107  -0.000179  -0.000003
    20  H    0.007761   0.555433  -0.030016   0.005705   0.002435   0.000032
    21  H    0.000244  -0.030016   0.584378  -0.000916  -0.000097  -0.000153
    22  H   -0.000107   0.005705  -0.000916   0.618047   0.006056  -0.009142
    23  H   -0.000179   0.002435  -0.000097   0.006056   0.594178  -0.037867
    24  H   -0.000003   0.000032  -0.000153  -0.009142  -0.037867   0.595030
    25  H   -0.000012   0.000692  -0.000007  -0.000174  -0.006625   0.005932
    26  H    0.000000  -0.000075   0.000003  -0.000087  -0.000832  -0.006730
    27  H    0.000000   0.000045   0.000003   0.000030  -0.000165  -0.000076
    28  H    0.000000  -0.000004   0.000007   0.000000   0.000000   0.000000
    29  H    0.000000   0.000015  -0.000029   0.000001   0.000000   0.000000
    30  H    0.000000   0.000002   0.000000   0.000027  -0.000017   0.000645
    31  H    0.000000   0.000014   0.000000   0.005486  -0.000014  -0.000333
    32  H    0.000000   0.000000   0.000000  -0.000029   0.000000  -0.000056
    33  H    0.000062   0.000222   0.002623  -0.000001   0.000000   0.000000
    34  H    0.000000   0.000008  -0.000097   0.000000   0.000000   0.000000
    35  H    0.000000   0.000076   0.000149  -0.000001   0.000000   0.000000
    36  H    0.000000  -0.000006  -0.000471  -0.000002   0.000000   0.000000
    37  H    0.025841  -0.000235   0.003559  -0.000631   0.000002   0.000000
    38  H    0.000015  -0.000006  -0.000014   0.000124   0.001327   0.000426
    39  H   -0.000052   0.000005   0.000008   0.005241   0.000225   0.000589
    40  H   -0.000043   0.000002  -0.000017  -0.000096  -0.000070   0.000053
    41  H   -0.038401  -0.000655  -0.000078  -0.000091   0.006107   0.000001
    42  H   -0.041805   0.000095  -0.000109  -0.000152  -0.000257  -0.000014
    43  H    0.242599   0.000171   0.000084   0.000010   0.000024   0.000000
              25         26         27         28         29         30
     1  C   -0.004402   0.005482  -0.051623   0.004464   0.004096   0.004591
     2  C   -0.000488   0.000314   0.004496  -0.000060   0.001219  -0.000010
     3  C    0.004413  -0.000070  -0.000203  -0.000099  -0.000141  -0.000033
     4  C   -0.005397   0.004438  -0.000054   0.000003   0.000001   0.000207
     5  C   -0.037683  -0.032956   0.004947   0.000000   0.000000  -0.001102
     6  C    0.370717   0.364835  -0.042526   0.000001   0.000004  -0.003385
     7  C   -0.037773  -0.031967   0.374706  -0.000106  -0.000076  -0.031155
     8  C    0.000096  -0.000110  -0.006844  -0.015851  -0.017596  -0.000040
     9  C   -0.000010   0.000004   0.000648   0.343656   0.339967   0.000004
    10  C   -0.000077   0.000003  -0.000235  -0.024194  -0.025632   0.000003
    11  O   -0.000001   0.000003   0.010244  -0.000602  -0.000269   0.000019
    12  C    0.005711  -0.004459  -0.044206   0.000021  -0.000004   0.368182
    13  C   -0.000006   0.000000   0.000023   0.003121  -0.001344   0.000000
    14  O    0.000001   0.000000  -0.000001   0.003701   0.002360   0.000000
    15  C   -0.000078  -0.000065   0.000002   0.000000   0.000000  -0.000001
    16  O    0.000000   0.000000   0.000000   0.000000   0.000000   0.000000
    17  C    0.000005   0.000003   0.000000   0.000000   0.000000  -0.000002
    18  C    0.000011  -0.000002   0.000000   0.000000   0.000000   0.000000
    19  O   -0.000012   0.000000   0.000000   0.000000   0.000000   0.000000
    20  H    0.000692  -0.000075   0.000045  -0.000004   0.000015   0.000002
    21  H   -0.000007   0.000003   0.000003   0.000007  -0.000029   0.000000
    22  H   -0.000174  -0.000087   0.000030   0.000000   0.000001   0.000027
    23  H   -0.006625  -0.000832  -0.000165   0.000000   0.000000  -0.000017
    24  H    0.005932  -0.006730  -0.000076   0.000000   0.000000   0.000645
    25  H    0.602931  -0.036715  -0.002682   0.000000   0.000000  -0.000017
    26  H   -0.036715   0.599388  -0.005153   0.000000   0.000000   0.003824
    27  H   -0.002682  -0.005153   0.613347  -0.000014  -0.000004  -0.002780
    28  H    0.000000   0.000000  -0.000014   0.504805  -0.017433   0.000000
    29  H    0.000000   0.000000  -0.000004  -0.017433   0.517606   0.000000
    30  H   -0.000017   0.003824  -0.002780   0.000000   0.000000   0.564967
    31  H   -0.000056  -0.000162   0.005536  -0.000002   0.000000  -0.029016
    32  H   -0.000160  -0.000039  -0.004336  -0.000002   0.000001  -0.028554
    33  H   -0.000002   0.000000   0.000000  -0.000176   0.000111   0.000000
    34  H    0.000000   0.000000   0.000000   0.000318   0.001618   0.000000
    35  H    0.000022   0.000000  -0.000002  -0.000055   0.000406   0.000000
    36  H    0.000000   0.000000   0.000000   0.000965   0.000252   0.000000
    37  H    0.000000   0.000000   0.000000   0.000000   0.000000   0.000000
    38  H   -0.000001  -0.000004   0.000000   0.000000   0.000000  -0.000001
    39  H   -0.000001   0.000001   0.000000   0.000000   0.000000   0.000000
    40  H    0.000000   0.000000   0.000000   0.000000   0.000000   0.000000
    41  H    0.000007   0.000002   0.000000   0.000000   0.000000   0.000000
    42  H   -0.000001   0.000000   0.000000   0.000000   0.000000   0.000000
    43  H    0.000000   0.000000   0.000000   0.000000   0.000000   0.000000
              31         32         33         34         35         36
     1  C   -0.005889  -0.007504  -0.000126  -0.000050   0.000332  -0.000124
     2  C    0.001497  -0.000045  -0.009094   0.004966   0.001481   0.006096
     3  C   -0.000426  -0.000012   0.003283  -0.000025   0.000203  -0.000044
     4  C   -0.000352   0.000049   0.000030  -0.000002  -0.000010   0.000013
     5  C    0.003257   0.000003   0.000000   0.000000   0.000000   0.000000
     6  C   -0.006450   0.005268   0.000000   0.000000  -0.000001   0.000000
     7  C   -0.030636  -0.027309  -0.000001   0.000003  -0.000034   0.000006
     8  C   -0.000204   0.003009  -0.000090   0.000241   0.000252   0.000095
     9  C    0.000020   0.000092   0.005398  -0.008091  -0.000918  -0.004128
    10  C   -0.000025  -0.000005  -0.023289  -0.021897  -0.022029  -0.016612
    11  O    0.000046   0.006256   0.000001  -0.000001  -0.000007   0.000001
    12  C    0.372958   0.365887   0.000000   0.000000   0.000000   0.000000
    13  C    0.000001   0.000000   0.362116   0.362441   0.346470  -0.004126
    14  O   -0.000001   0.000000   0.000368  -0.001442   0.003947   0.237769
    15  C    0.000004   0.000000  -0.000002   0.000000   0.000000   0.000000
    16  O   -0.000008   0.000000  -0.000004   0.000000   0.000000   0.000000
    17  C    0.000007   0.000000   0.000000   0.000000   0.000000   0.000000
    18  C    0.000000   0.000000   0.000000   0.000000   0.000000   0.000000
    19  O    0.000000   0.000000   0.000062   0.000000   0.000000   0.000000
    20  H    0.000014   0.000000   0.000222   0.000008   0.000076  -0.000006
    21  H    0.000000   0.000000   0.002623  -0.000097   0.000149  -0.000471
    22  H    0.005486  -0.000029  -0.000001   0.000000  -0.000001  -0.000002
    23  H   -0.000014   0.000000   0.000000   0.000000   0.000000   0.000000
    24  H   -0.000333  -0.000056   0.000000   0.000000   0.000000   0.000000
    25  H   -0.000056  -0.000160  -0.000002   0.000000   0.000022   0.000000
    26  H   -0.000162  -0.000039   0.000000   0.000000   0.000000   0.000000
    27  H    0.005536  -0.004336   0.000000   0.000000  -0.000002   0.000000
    28  H   -0.000002  -0.000002  -0.000176   0.000318  -0.000055   0.000965
    29  H    0.000000   0.000001   0.000111   0.001618   0.000406   0.000252
    30  H   -0.029016  -0.028554   0.000000   0.000000   0.000000   0.000000
    31  H    0.551398  -0.030185   0.000000   0.000000   0.000000   0.000000
    32  H   -0.030185   0.563637   0.000000   0.000000   0.000000   0.000000
    33  H    0.000000   0.000000   0.550900  -0.031438  -0.025277  -0.000264
    34  H    0.000000   0.000000  -0.031438   0.549746  -0.025346   0.004271
    35  H    0.000000   0.000000  -0.025277  -0.025346   0.557362  -0.000098
    36  H    0.000000   0.000000  -0.000264   0.004271  -0.000098   0.340205
    37  H    0.000000   0.000000  -0.000003   0.000000   0.000000   0.000001
    38  H   -0.000004   0.000000   0.000000   0.000000   0.000000   0.000000
    39  H    0.000106   0.000000   0.000000   0.000000   0.000000   0.000000
    40  H    0.000000   0.000000   0.000000   0.000000   0.000000   0.000000
    41  H    0.000000   0.000000   0.000000   0.000000   0.000000   0.000000
    42  H    0.000000   0.000000   0.000000   0.000000   0.000000   0.000000
    43  H    0.000000   0.000000  -0.000002   0.000000   0.000000   0.000000
              37         38         39         40         41         42
     1  C   -0.000002  -0.000001  -0.000003   0.000000   0.000000   0.000000
     2  C    0.000035   0.000000  -0.000004   0.000002  -0.000018   0.000010
     3  C    0.002013  -0.000060   0.000012  -0.000106   0.000750   0.000120
     4  C   -0.001564  -0.003258  -0.005647   0.005141  -0.005344   0.005124
     5  C   -0.000150   0.001782  -0.000874   0.000128  -0.000318   0.000034
     6  C    0.000004   0.000093  -0.000042  -0.000001  -0.000114   0.000003
     7  C    0.000000   0.000006   0.000007   0.000000   0.000001   0.000000
     8  C    0.000000   0.000000   0.000000   0.000000   0.000000   0.000000
     9  C    0.000000   0.000000   0.000000   0.000000   0.000000   0.000000
    10  C   -0.000009   0.000000   0.000000   0.000000   0.000000   0.000000
    11  O    0.000000   0.000000   0.000000   0.000000   0.000000   0.000000
    12  C    0.000000  -0.000003  -0.000016   0.000000   0.000000   0.000000
    13  C    0.000000   0.000000   0.000000   0.000000   0.000000   0.000000
    14  O   -0.000046   0.000000   0.000000   0.000000   0.000000   0.000000
    15  C   -0.030313  -0.023523  -0.024822  -0.022446  -0.030975  -0.031043
    16  O    0.231832   0.003350   0.000049   0.001945   0.003643  -0.000901
    17  C    0.007165   0.360990   0.366261   0.357799  -0.000111  -0.005706
    18  C   -0.013538  -0.002218   0.005063  -0.006556   0.351999   0.365094
    19  O    0.025841   0.000015  -0.000052  -0.000043  -0.038401  -0.041805
    20  H   -0.000235  -0.000006   0.000005   0.000002  -0.000655   0.000095
    21  H    0.003559  -0.000014   0.000008  -0.000017  -0.000078  -0.000109
    22  H   -0.000631   0.000124   0.005241  -0.000096  -0.000091  -0.000152
    23  H    0.000002   0.001327   0.000225  -0.000070   0.006107  -0.000257
    24  H    0.000000   0.000426   0.000589   0.000053   0.000001  -0.000014
    25  H    0.000000  -0.000001  -0.000001   0.000000   0.000007  -0.000001
    26  H    0.000000  -0.000004   0.000001   0.000000   0.000002   0.000000
    27  H    0.000000   0.000000   0.000000   0.000000   0.000000   0.000000
    28  H    0.000000   0.000000   0.000000   0.000000   0.000000   0.000000
    29  H    0.000000   0.000000   0.000000   0.000000   0.000000   0.000000
    30  H    0.000000  -0.000001   0.000000   0.000000   0.000000   0.000000
    31  H    0.000000  -0.000004   0.000106   0.000000   0.000000   0.000000
    32  H    0.000000   0.000000   0.000000   0.000000   0.000000   0.000000
    33  H   -0.000003   0.000000   0.000000   0.000000   0.000000   0.000000
    34  H    0.000000   0.000000   0.000000   0.000000   0.000000   0.000000
    35  H    0.000000   0.000000   0.000000   0.000000   0.000000   0.000000
    36  H    0.000001   0.000000   0.000000   0.000000   0.000000   0.000000
    37  H    0.344097  -0.000240  -0.000205   0.000041   0.001144  -0.000848
    38  H   -0.000240   0.543495  -0.026349  -0.025818   0.002234  -0.000015
    39  H   -0.000205  -0.026349   0.550006  -0.031162  -0.000216  -0.000037
    40  H    0.000041  -0.025818  -0.031162   0.559028   0.000057   0.005213
    41  H    0.001144   0.002234  -0.000216   0.000057   0.603294  -0.043828
    42  H   -0.000848  -0.000015  -0.000037   0.005213  -0.043828   0.606528
    43  H   -0.000825  -0.000005   0.000004  -0.000005  -0.003303  -0.004324
              43
     1  C    0.000000
     2  C   -0.000012
     3  C    0.000043
     4  C   -0.000080
     5  C   -0.000001
     6  C    0.000000
     7  C    0.000000
     8  C    0.000000
     9  C    0.000000
    10  C    0.000000
    11  O    0.000000
    12  C    0.000000
    13  C    0.000000
    14  O    0.000000
    15  C    0.005191
    16  O    0.000142
    17  C   -0.000196
    18  C   -0.018469
    19  O    0.242599
    20  H    0.000171
    21  H    0.000084
    22  H    0.000010
    23  H    0.000024
    24  H    0.000000
    25  H    0.000000
    26  H    0.000000
    27  H    0.000000
    28  H    0.000000
    29  H    0.000000
    30  H    0.000000
    31  H    0.000000
    32  H    0.000000
    33  H   -0.000002
    34  H    0.000000
    35  H    0.000000
    36  H    0.000000
    37  H   -0.000825
    38  H   -0.000005
    39  H    0.000004
    40  H   -0.000005
    41  H   -0.003303
    42  H   -0.004324
    43  H    0.335658
 Mulliken charges:
               1
     1  C    0.082211
     2  C    0.096448
     3  C   -0.359930
     4  C   -0.088135
     5  C   -0.288827
     6  C   -0.287409
     7  C   -0.144181
     8  C    0.396212
     9  C   -0.392902
    10  C    0.251221
    11  O   -0.587634
    12  C   -0.472941
    13  C   -0.492037
    14  O   -0.704179
    15  C    0.287269
    16  O   -0.722406
    17  C   -0.485054
    18  C   -0.055052
    19  O   -0.684149
    20  H    0.174776
    21  H    0.154678
    22  H    0.142863
    23  H    0.145875
    24  H    0.147580
    25  H    0.141828
    26  H    0.141129
    27  H    0.146878
    28  H    0.197535
    29  H    0.194871
    30  H    0.153640
    31  H    0.163433
    32  H    0.154035
    33  H    0.164656
    34  H    0.164776
    35  H    0.163078
    36  H    0.436201
    37  H    0.432877
    38  H    0.167676
    39  H    0.161852
    40  H    0.156911
    41  H    0.154214
    42  H    0.146818
    43  H    0.443296
 Sum of Mulliken charges =   0.00000
 Mulliken charges with hydrogens summed into heavy atoms:
               1
     1  C    0.082211
     2  C    0.096448
     3  C   -0.030477
     4  C    0.054728
     5  C    0.004627
     6  C   -0.004452
     7  C    0.002697
     8  C    0.396212
     9  C   -0.000496
    10  C    0.251221
    11  O   -0.587634
    12  C   -0.001833
    13  C    0.000473
    14  O   -0.267978
    15  C    0.287269
    16  O   -0.289529
    17  C    0.001386
    18  C    0.245980
    19  O   -0.240853
 Electronic spatial extent (au):  <R**2>=           5324.1032
 Charge=              0.0000 electrons
 Dipole moment (field-independent basis, Debye):
    X=              4.4436    Y=             -3.3070    Z=             -4.6130  Tot=              7.2084
 Quadrupole moment (field-independent basis, Debye-Ang):
   XX=           -117.5948   YY=           -103.8600   ZZ=           -114.3171
   XY=             17.5380   XZ=            -11.8889   YZ=              3.0838
 Traceless Quadrupole moment (field-independent basis, Debye-Ang):
   XX=             -5.6708   YY=              8.0640   ZZ=             -2.3931
   XY=             17.5380   XZ=            -11.8889   YZ=              3.0838
 Octapole moment (field-independent basis, Debye-Ang**2):
  XXX=            150.0187  YYY=            -57.5418  ZZZ=            -15.7582  XYY=              1.2947
  XXY=            -90.9392  XXZ=            -42.3820  XZZ=              1.3385  YZZ=            -11.3880
  YYZ=              1.0928  XYZ=             25.4546
 Hexadecapole moment (field-independent basis, Debye-Ang**3):
 XXXX=          -4287.4014 YYYY=          -1880.3319 ZZZZ=           -655.4187 XXXY=            162.9578
 XXXZ=           -181.1026 YYYX=             39.2890 YYYZ=            -48.1234 ZZZX=            -83.9401
 ZZZY=             18.1779 XXYY=           -956.9856 XXZZ=           -743.9784 YYZZ=           -417.0910
 XXYZ=             40.9190 YYXZ=            -57.1056 ZZXY=            -16.9155
 N-N= 1.613631164459D+03 E-N=-5.294202829944D+03  KE= 8.789913808684D+02
 D1PCM: PCM CHGder 1st derivatives, ID1Alg=3 FixD1E=F DoIter=F DoCFld=F I1PDM=0.
 Calling FoFJK, ICntrl=      2127 FMM=F ISym2X=0 I1Cent= 0 IOpClX= 0 NMat=1 NMatS=1 NMatT=0.
 ***** Axes restored to original set *****
 -------------------------------------------------------------------
 Center     Atomic                   Forces (Hartrees/Bohr)
 Number     Number              X              Y              Z
 -------------------------------------------------------------------
      1        6          -0.017945261   -0.013827131    0.000280822
      2        6           0.027272866    0.002049728    0.000344117
      3        6          -0.000564853   -0.004523094    0.001937356
      4        6          -0.001247136    0.003808453   -0.002789920
      5        6           0.004640843    0.004737798    0.003242548
      6        6           0.001123147   -0.002323688   -0.005474016
      7        6           0.003599808    0.004467642   -0.005790256
      8        6          -0.001717929    0.018683707   -0.000899686
      9        6           0.003802158    0.005239133   -0.006978351
     10        6          -0.010446975   -0.016318249   -0.000149803
     11        8          -0.015761208    0.011313608    0.001068490
     12        6          -0.002061265    0.004234209    0.005896219
     13        6           0.005102813   -0.004157508   -0.005351617
     14        8           0.012738814   -0.003003205    0.011733350
     15        6           0.000321819   -0.002543071   -0.002129344
     16        8          -0.000827791   -0.006167598   -0.001427817
     17        6           0.000649741   -0.000137843    0.001252245
     18        6           0.001390624   -0.001216239   -0.001533101
     19        8          -0.005216255   -0.005402413   -0.001407868
     20        1           0.001048853   -0.001039810   -0.000611517
     21        1          -0.000476658   -0.000209709   -0.002090198
     22        1           0.003609385   -0.001239001    0.000061212
     23        1           0.001560326   -0.000812018   -0.000686943
     24        1           0.001197686   -0.001452819    0.000376070
     25        1          -0.002751311   -0.000844778    0.001001135
     26        1          -0.000291007    0.000168495    0.000855945
     27        1          -0.003043795   -0.001655421    0.002020473
     28        1          -0.000234122   -0.002860159   -0.001020514
     29        1          -0.003001175   -0.001417064    0.002692940
     30        1           0.000141499    0.001186409   -0.000525533
     31        1           0.001033000   -0.000462912    0.000069222
     32        1          -0.000374260   -0.000273608    0.000014545
     33        1           0.001161602    0.002432608   -0.000366082
     34        1          -0.002482586    0.001137308    0.000948615
     35        1          -0.000852929    0.000045946   -0.000159920
     36        1          -0.000269860   -0.000328766   -0.001686485
     37        1           0.001367288    0.001903941    0.003202879
     38        1          -0.000768838   -0.000190421    0.000151544
     39        1          -0.002244304    0.000675703   -0.001319317
     40        1          -0.000246387   -0.002148632   -0.002691862
     41        1           0.000220362    0.005616721    0.000928225
     42        1           0.002250445    0.007433349    0.004468787
     43        1          -0.001407174   -0.000579603    0.002543409
 -------------------------------------------------------------------
 Cartesian Forces:  Max     0.027272866 RMS     0.005195649

 GradGradGradGradGradGradGradGradGradGradGradGradGradGradGradGradGradGrad
 Berny optimization.
 FormGI is forming the generalized inverse of G from B-inverse, IUseBI=4.
 Internal  Forces:  Max     0.019337991 RMS     0.003450886
 Search for a local minimum.
 Step number   1 out of a maximum of  258
 All quantities printed in internal units (Hartrees-Bohrs-Radians)
 Mixed Optimization -- RFO/linear search
 Second derivative matrix not updated -- first step.
 ITU=  0
     Eigenvalues ---    0.00230   0.00230   0.00292   0.00345   0.00378
     Eigenvalues ---    0.00392   0.00541   0.00683   0.00750   0.00921
     Eigenvalues ---    0.01100   0.01156   0.01214   0.01320   0.01382
     Eigenvalues ---    0.01400   0.02445   0.02500   0.03072   0.03847
     Eigenvalues ---    0.03859   0.04283   0.04436   0.04613   0.04730
     Eigenvalues ---    0.04842   0.04886   0.04895   0.05059   0.05277
     Eigenvalues ---    0.05370   0.05381   0.05489   0.05558   0.05564
     Eigenvalues ---    0.05574   0.05606   0.05614   0.05798   0.05848
     Eigenvalues ---    0.05853   0.05984   0.07027   0.07831   0.08122
     Eigenvalues ---    0.08473   0.09078   0.09097   0.09227   0.09814
     Eigenvalues ---    0.10429   0.11593   0.12132   0.13600   0.13826
     Eigenvalues ---    0.14708   0.15970   0.16000   0.16000   0.16000
     Eigenvalues ---    0.16000   0.16000   0.16000   0.16000   0.16000
     Eigenvalues ---    0.16000   0.16000   0.16000   0.16000   0.16204
     Eigenvalues ---    0.16705   0.17290   0.18580   0.19552   0.20743
     Eigenvalues ---    0.22021   0.23438   0.24653   0.24992   0.25695
     Eigenvalues ---    0.26885   0.27087   0.27891   0.27977   0.28530
     Eigenvalues ---    0.28890   0.28940   0.29484   0.29585   0.30046
     Eigenvalues ---    0.30837   0.32184   0.32438   0.33690   0.33760
     Eigenvalues ---    0.33821   0.33826   0.33950   0.34016   0.34056
     Eigenvalues ---    0.34065   0.34105   0.34123   0.34127   0.34132
     Eigenvalues ---    0.34156   0.34159   0.34199   0.34199   0.34281
     Eigenvalues ---    0.34288   0.34331   0.34345   0.34361   0.34455
     Eigenvalues ---    0.39512   0.41260   0.41949   0.51565   0.51851
     Eigenvalues ---    0.52630   0.52986   0.93975
 RFO step:  Lambda=-1.34094470D-02 EMin= 2.30000000D-03
 Linear search not attempted -- first point.
 Iteration  1 RMS(Cart)=  0.04882344 RMS(Int)=  0.00106302
 Iteration  2 RMS(Cart)=  0.00160657 RMS(Int)=  0.00026307
 Iteration  3 RMS(Cart)=  0.00000261 RMS(Int)=  0.00026306
 Iteration  4 RMS(Cart)=  0.00000000 RMS(Int)=  0.00026306
 Variable       Old X    -DE/DX   Delta X   Delta X   Delta X     New X
                                 (Linear)    (Quad)   (Total)
    R1        2.53494   0.01528   0.00000   0.03071   0.03078   2.56572
    R2        2.82097   0.00547   0.00000   0.01840   0.01850   2.83947
    R3        2.78932   0.00304   0.00000   0.00687   0.00712   2.79645
    R4        2.85366  -0.00145   0.00000  -0.00156  -0.00161   2.85205
    R5        2.85618   0.00578   0.00000   0.02164   0.02142   2.87760
    R6        2.92485   0.00060   0.00000  -0.00074  -0.00080   2.92405
    R7        2.07236   0.00090   0.00000   0.00254   0.00254   2.07490
    R8        2.06848  -0.00087   0.00000  -0.00244  -0.00244   2.06603
    R9        2.92392   0.00163   0.00000   0.00315   0.00305   2.92697
   R10        2.97474  -0.00312   0.00000  -0.01155  -0.01155   2.96319
   R11        2.07856  -0.00161   0.00000  -0.00459  -0.00459   2.07396
   R12        2.89084   0.00721   0.00000   0.02142   0.02141   2.91225
   R13        2.07063   0.00159   0.00000   0.00449   0.00449   2.07512
   R14        2.07414  -0.00058   0.00000  -0.00164  -0.00164   2.07250
   R15        2.90177   0.00494   0.00000   0.01324   0.01333   2.91510
   R16        2.07633   0.00000   0.00000   0.00001   0.00001   2.07634
   R17        2.07624  -0.00016   0.00000  -0.00046  -0.00046   2.07577
   R18        2.89005   0.00701   0.00000   0.02273   0.02273   2.91278
   R19        2.07738   0.00045   0.00000   0.00129   0.00129   2.07867
   R20        2.82739   0.01397   0.00000   0.03679   0.03692   2.86431
   R21        2.31153   0.01934   0.00000   0.02029   0.02029   2.33182
   R22        2.89071   0.01394   0.00000   0.04421   0.04403   2.93474
   R23        2.06751  -0.00031   0.00000  -0.00088  -0.00088   2.06663
   R24        2.06859   0.00051   0.00000   0.00144   0.00144   2.07004
   R25        2.88798   0.00419   0.00000   0.01356   0.01356   2.90154
   R26        2.68987   0.01395   0.00000   0.03222   0.03222   2.72209
   R27        2.06996   0.00127   0.00000   0.00358   0.00358   2.07353
   R28        2.06725   0.00090   0.00000   0.00252   0.00252   2.06977
   R29        2.07068   0.00032   0.00000   0.00091   0.00091   2.07159
   R30        2.07107   0.00019   0.00000   0.00054   0.00054   2.07161
   R31        2.07154   0.00078   0.00000   0.00220   0.00220   2.07373
   R32        2.06995   0.00038   0.00000   0.00108   0.00108   2.07103
   R33        1.83666   0.00014   0.00000   0.00025   0.00025   1.83691
   R34        2.72221   0.00434   0.00000   0.01061   0.01061   2.73283
   R35        2.90233  -0.00378   0.00000  -0.01249  -0.01249   2.88984
   R36        2.92377  -0.00739   0.00000  -0.02528  -0.02528   2.89849
   R37        1.84742  -0.00346   0.00000  -0.00650  -0.00650   1.84092
   R38        2.06775  -0.00038   0.00000  -0.00106  -0.00106   2.06669
   R39        2.07116   0.00030   0.00000   0.00084   0.00084   2.07200
   R40        2.07221  -0.00044   0.00000  -0.00123  -0.00123   2.07098
   R41        2.69876   0.00736   0.00000   0.01729   0.01729   2.71604
   R42        2.06569   0.00293   0.00000   0.00819   0.00819   2.07388
   R43        2.07123   0.00192   0.00000   0.00541   0.00541   2.07664
   R44        1.84000  -0.00254   0.00000  -0.00471  -0.00471   1.83530
    A1        2.30483  -0.00851   0.00000  -0.02977  -0.02980   2.27502
    A2        1.84945   0.01439   0.00000   0.05669   0.05682   1.90627
    A3        2.12556  -0.00587   0.00000  -0.02589  -0.02606   2.09950
    A4        2.21124   0.00751   0.00000   0.02869   0.02874   2.23999
    A5        1.98759  -0.00645   0.00000  -0.01745  -0.01768   1.96991
    A6        2.08417  -0.00106   0.00000  -0.01102  -0.01091   2.07327
    A7        2.01249  -0.00194   0.00000  -0.01593  -0.01595   1.99655
    A8        1.89528   0.00099   0.00000   0.01080   0.01075   1.90603
    A9        1.86526   0.00034   0.00000   0.00073   0.00088   1.86613
   A10        1.93022   0.00048   0.00000   0.00422   0.00434   1.93457
   A11        1.89489   0.00134   0.00000   0.01085   0.01077   1.90566
   A12        1.85860  -0.00119   0.00000  -0.01076  -0.01078   1.84782
   A13        1.97436   0.00058   0.00000   0.00502   0.00493   1.97929
   A14        1.98100  -0.00021   0.00000   0.00803   0.00794   1.98894
   A15        1.84292   0.00077   0.00000   0.00132   0.00130   1.84422
   A16        1.94828  -0.00002   0.00000   0.00289   0.00290   1.95118
   A17        1.87230   0.00075   0.00000   0.01143   0.01132   1.88361
   A18        1.83231  -0.00196   0.00000  -0.03154  -0.03149   1.80082
   A19        2.05994  -0.00083   0.00000  -0.01291  -0.01303   2.04691
   A20        1.91836  -0.00166   0.00000  -0.00961  -0.00957   1.90879
   A21        1.89057   0.00038   0.00000  -0.00024  -0.00016   1.89041
   A22        1.85961   0.00182   0.00000   0.00618   0.00609   1.86570
   A23        1.88104   0.00055   0.00000   0.01818   0.01817   1.89921
   A24        1.84235  -0.00018   0.00000   0.00010  -0.00002   1.84233
   A25        2.04250   0.00197   0.00000   0.00486   0.00480   2.04729
   A26        1.90002   0.00096   0.00000   0.01385   0.01395   1.91397
   A27        1.87681  -0.00044   0.00000  -0.00121  -0.00124   1.87557
   A28        1.90711  -0.00173   0.00000  -0.01778  -0.01782   1.88930
   A29        1.89213  -0.00172   0.00000  -0.00747  -0.00743   1.88470
   A30        1.83385   0.00089   0.00000   0.00848   0.00836   1.84221
   A31        1.96030  -0.00015   0.00000  -0.00355  -0.00354   1.95676
   A32        1.95559   0.00085   0.00000   0.00764   0.00764   1.96323
   A33        1.86727  -0.00163   0.00000  -0.02592  -0.02596   1.84131
   A34        1.96922  -0.00009   0.00000   0.00872   0.00862   1.97784
   A35        1.83729   0.00195   0.00000   0.02275   0.02276   1.86005
   A36        1.86434  -0.00102   0.00000  -0.01147  -0.01160   1.85273
   A37        1.96169  -0.01477   0.00000  -0.06166  -0.06136   1.90033
   A38        2.15402   0.00961   0.00000   0.03922   0.03907   2.19309
   A39        2.16730   0.00517   0.00000   0.02244   0.02229   2.18959
   A40        1.78861   0.01013   0.00000   0.04657   0.04612   1.83473
   A41        1.91249  -0.00206   0.00000   0.00553   0.00598   1.91846
   A42        1.89313  -0.00254   0.00000   0.00167   0.00109   1.89422
   A43        1.97014  -0.00384   0.00000  -0.02600  -0.02631   1.94383
   A44        1.96693  -0.00078   0.00000   0.00811   0.00751   1.97445
   A45        1.92606  -0.00034   0.00000  -0.02920  -0.02942   1.89665
   A46        1.83723  -0.00329   0.00000  -0.02409  -0.02389   1.81333
   A47        1.96967   0.00035   0.00000  -0.01591  -0.01581   1.95386
   A48        1.88279  -0.00190   0.00000  -0.02972  -0.02929   1.85349
   A49        1.95149   0.00120   0.00000   0.01368   0.01288   1.96436
   A50        1.91315   0.00476   0.00000   0.05035   0.04998   1.96314
   A51        1.90713  -0.00107   0.00000   0.00556   0.00418   1.91131
   A52        1.93040  -0.00020   0.00000  -0.00143  -0.00143   1.92897
   A53        1.96257  -0.00061   0.00000  -0.00362  -0.00362   1.95894
   A54        1.93542  -0.00022   0.00000  -0.00091  -0.00091   1.93451
   A55        1.88385   0.00034   0.00000   0.00124   0.00124   1.88508
   A56        1.87521   0.00025   0.00000   0.00166   0.00166   1.87686
   A57        1.87299   0.00052   0.00000   0.00347   0.00347   1.87645
   A58        1.94254  -0.00129   0.00000  -0.00450  -0.00450   1.93804
   A59        1.93006  -0.00239   0.00000  -0.01302  -0.01306   1.91700
   A60        1.95211   0.00020   0.00000  -0.00264  -0.00270   1.94942
   A61        1.85329   0.00296   0.00000   0.02450   0.02452   1.87782
   A62        1.89162   0.00038   0.00000   0.00074   0.00073   1.89235
   A63        1.89066   0.00036   0.00000  -0.00351  -0.00361   1.88705
   A64        1.88818  -0.00274   0.00000  -0.01577  -0.01577   1.87241
   A65        1.88952   0.00103   0.00000   0.01802   0.01792   1.90744
   A66        1.94097  -0.00206   0.00000  -0.01961  -0.01958   1.92138
   A67        2.01288   0.00191   0.00000   0.01041   0.00998   2.02286
   A68        1.83951   0.00067   0.00000   0.00236   0.00252   1.84203
   A69        1.87022  -0.00046   0.00000   0.00628   0.00608   1.87631
   A70        1.90140  -0.00109   0.00000  -0.01653  -0.01653   1.88486
   A71        1.84687   0.00332   0.00000   0.01914   0.01914   1.86601
   A72        1.95935   0.00008   0.00000  -0.00304  -0.00310   1.95625
   A73        1.93443  -0.00115   0.00000  -0.00501  -0.00501   1.92941
   A74        1.93304  -0.00352   0.00000  -0.01849  -0.01853   1.91451
   A75        1.89737   0.00010   0.00000  -0.00285  -0.00288   1.89449
   A76        1.88328   0.00143   0.00000   0.00512   0.00504   1.88832
   A77        1.85242   0.00336   0.00000   0.02631   0.02632   1.87874
   A78        1.92859  -0.00680   0.00000  -0.02378  -0.02348   1.90511
   A79        1.96114  -0.00134   0.00000  -0.02099  -0.02120   1.93994
   A80        1.91923  -0.00503   0.00000  -0.04548  -0.04566   1.87357
   A81        1.90194   0.00569   0.00000   0.04345   0.04301   1.94495
   A82        1.85700   0.00778   0.00000   0.05895   0.05833   1.91533
   A83        1.89265   0.00040   0.00000  -0.00691  -0.00922   1.88343
   A84        1.86259   0.00186   0.00000   0.01072   0.01072   1.87330
    D1        0.10736  -0.00079   0.00000  -0.01496  -0.01495   0.09241
    D2       -3.05482  -0.00024   0.00000  -0.00246  -0.00229  -3.05711
    D3       -3.12349  -0.00063   0.00000  -0.00152  -0.00138  -3.12487
    D4       -0.00248  -0.00008   0.00000   0.01098   0.01128   0.00879
    D5        0.38311   0.00004   0.00000   0.00278   0.00258   0.38569
    D6       -1.85477  -0.00043   0.00000  -0.01260  -0.01276  -1.86753
    D7        2.39071   0.00133   0.00000   0.01284   0.01270   2.40341
    D8       -2.65749  -0.00094   0.00000  -0.01570  -0.01563  -2.67312
    D9        1.38781  -0.00140   0.00000  -0.03109  -0.03097   1.35685
   D10       -0.64989   0.00035   0.00000  -0.00565  -0.00551  -0.65540
   D11        0.01428  -0.00024   0.00000  -0.01036  -0.01043   0.00385
   D12       -3.10815  -0.00043   0.00000  -0.01026  -0.01034  -3.11849
   D13        3.07793  -0.00041   0.00000   0.00052   0.00073   3.07866
   D14       -0.04450  -0.00060   0.00000   0.00062   0.00081  -0.04369
   D15        0.59127   0.00041   0.00000   0.01702   0.01720   0.60847
   D16       -1.58550   0.00040   0.00000   0.01442   0.01460  -1.57090
   D17        2.69899   0.00113   0.00000   0.02128   0.02146   2.72045
   D18       -2.52872  -0.00012   0.00000   0.00394   0.00394  -2.52479
   D19        1.57770  -0.00013   0.00000   0.00133   0.00133   1.57903
   D20       -0.42100   0.00060   0.00000   0.00820   0.00819  -0.41281
   D21       -0.00943   0.00025   0.00000  -0.00808  -0.00784  -0.01727
   D22        2.12349  -0.00027   0.00000  -0.01669  -0.01653   2.10696
   D23       -2.05110  -0.00269   0.00000  -0.04000  -0.03994  -2.09104
   D24        3.11321   0.00088   0.00000   0.00394   0.00401   3.11722
   D25       -1.03704   0.00036   0.00000  -0.00466  -0.00468  -1.04173
   D26        1.07155  -0.00206   0.00000  -0.02798  -0.02809   1.04346
   D27       -1.30525  -0.00036   0.00000  -0.01030  -0.01014  -1.31539
   D28        2.73492  -0.00067   0.00000  -0.02602  -0.02598   2.70894
   D29        0.73722   0.00133   0.00000   0.00702   0.00709   0.74431
   D30        0.85320  -0.00013   0.00000  -0.00451  -0.00440   0.84881
   D31       -1.38981  -0.00043   0.00000  -0.02024  -0.02024  -1.41005
   D32        2.89567   0.00157   0.00000   0.01281   0.01283   2.90850
   D33        2.88641  -0.00050   0.00000  -0.00875  -0.00861   2.87780
   D34        0.64339  -0.00081   0.00000  -0.02448  -0.02445   0.61894
   D35       -1.35431   0.00119   0.00000   0.00857   0.00861  -1.34569
   D36        0.61999   0.00143   0.00000  -0.00211  -0.00199   0.61800
   D37       -1.51650   0.00099   0.00000   0.00761   0.00760  -1.50890
   D38        2.76191   0.00188   0.00000   0.01275   0.01277   2.77468
   D39        2.87980   0.00162   0.00000   0.01594   0.01606   2.89586
   D40        0.74331   0.00119   0.00000   0.02566   0.02565   0.76896
   D41       -1.26146   0.00207   0.00000   0.03080   0.03082  -1.23064
   D42       -1.40512  -0.00030   0.00000  -0.01367  -0.01359  -1.41871
   D43        2.74157  -0.00073   0.00000  -0.00395  -0.00400   2.73757
   D44        0.73680   0.00015   0.00000   0.00119   0.00117   0.73796
   D45       -1.06770   0.00043   0.00000   0.03273   0.03265  -1.03505
   D46       -3.08070   0.00016   0.00000   0.03010   0.03012  -3.05057
   D47        1.02651   0.00186   0.00000   0.06089   0.06100   1.08751
   D48        2.95916  -0.00018   0.00000   0.01620   0.01609   2.97525
   D49        0.94616  -0.00045   0.00000   0.01357   0.01356   0.95973
   D50       -1.22982   0.00125   0.00000   0.04436   0.04444  -1.18537
   D51        0.93632   0.00007   0.00000   0.01928   0.01917   0.95549
   D52       -1.07668  -0.00021   0.00000   0.01664   0.01665  -1.06003
   D53        3.03053   0.00149   0.00000   0.04744   0.04753   3.07806
   D54        0.82023   0.00197   0.00000   0.02423   0.02417   0.84440
   D55       -1.35194   0.00200   0.00000   0.03285   0.03278  -1.31916
   D56        2.95316   0.00072   0.00000   0.01677   0.01668   2.96984
   D57        2.98623   0.00070   0.00000   0.00726   0.00721   2.99345
   D58        0.81406   0.00072   0.00000   0.01588   0.01583   0.82989
   D59       -1.16402  -0.00056   0.00000  -0.00019  -0.00027  -1.16429
   D60       -1.32650   0.00161   0.00000   0.01863   0.01869  -1.30781
   D61        2.78452   0.00163   0.00000   0.02724   0.02731   2.81182
   D62        0.80643   0.00035   0.00000   0.01117   0.01121   0.81764
   D63       -1.26537  -0.00107   0.00000  -0.01537  -0.01548  -1.28085
   D64        0.96531  -0.00011   0.00000  -0.00049  -0.00060   0.96471
   D65        2.99207  -0.00020   0.00000   0.00392   0.00394   2.99602
   D66        0.90321   0.00027   0.00000  -0.00797  -0.00809   0.89512
   D67        3.13389   0.00123   0.00000   0.00690   0.00679   3.14068
   D68       -1.12253   0.00114   0.00000   0.01131   0.01133  -1.11120
   D69        2.89285  -0.00049   0.00000  -0.01118  -0.01123   2.88162
   D70       -1.15966   0.00047   0.00000   0.00369   0.00365  -1.15600
   D71        0.86711   0.00038   0.00000   0.00811   0.00820   0.87531
   D72       -3.14045   0.00097   0.00000   0.02328   0.02332  -3.11713
   D73        1.03525   0.00109   0.00000   0.02517   0.02521   1.06046
   D74       -1.06187   0.00100   0.00000   0.02384   0.02388  -1.03798
   D75        0.90959   0.00053   0.00000   0.01432   0.01424   0.92383
   D76       -1.19790   0.00066   0.00000   0.01621   0.01613  -1.18177
   D77        2.98817   0.00057   0.00000   0.01488   0.01480   3.00297
   D78       -1.10098  -0.00116   0.00000  -0.01084  -0.01081  -1.11179
   D79        3.07472  -0.00103   0.00000  -0.00895  -0.00892   3.06580
   D80        0.97760  -0.00112   0.00000  -0.01028  -0.01025   0.96735
   D81       -0.01929   0.00037   0.00000   0.00519   0.00514  -0.01415
   D82        2.07669   0.00044   0.00000   0.00276   0.00295   2.07964
   D83       -2.10283  -0.00276   0.00000  -0.02848  -0.02861  -2.13144
   D84        3.10297   0.00062   0.00000   0.00529   0.00528   3.10825
   D85       -1.08424   0.00068   0.00000   0.00287   0.00309  -1.08115
   D86        1.01942  -0.00252   0.00000  -0.02837  -0.02847   0.99095
   D87        0.01644  -0.00022   0.00000   0.00174   0.00164   0.01808
   D88       -2.12819   0.00080   0.00000   0.02897   0.02905  -2.09915
   D89        2.03733  -0.00190   0.00000  -0.02161  -0.02231   2.01502
   D90       -2.03901  -0.00198   0.00000  -0.02017  -0.01979  -2.05880
   D91        2.09954  -0.00096   0.00000   0.00707   0.00762   2.10716
   D92       -0.01812  -0.00366   0.00000  -0.04351  -0.04374  -0.06186
   D93        2.04757   0.00228   0.00000   0.03424   0.03445   2.08203
   D94       -0.09706   0.00330   0.00000   0.06147   0.06187  -0.03520
   D95       -2.21472   0.00060   0.00000   0.01089   0.01051  -2.20422
   D96        1.13367  -0.00070   0.00000  -0.02528  -0.02514   1.10853
   D97       -3.09394   0.00065   0.00000  -0.00594  -0.00583  -3.09977
   D98       -0.98511  -0.00041   0.00000  -0.02119  -0.02104  -1.00615
   D99       -3.08213  -0.00385   0.00000  -0.05752  -0.05755  -3.13967
   D100      -1.02655  -0.00251   0.00000  -0.03818  -0.03824  -1.06479
   D101       1.08227  -0.00356   0.00000  -0.05343  -0.05344   1.02883
   D102      -0.96099   0.00221   0.00000   0.01874   0.01865  -0.94234
   D103       1.09459   0.00356   0.00000   0.03809   0.03796   1.13255
   D104      -3.07977   0.00250   0.00000   0.02283   0.02275  -3.05702
   D105      -3.13694   0.00017   0.00000   0.02444   0.02406  -3.11289
   D106       1.15449   0.00263   0.00000   0.04291   0.04345   1.19794
   D107      -0.98968  -0.00125   0.00000  -0.01025  -0.01042  -1.00010
   D108       1.46769   0.00187   0.00000   0.03225   0.03222   1.49992
   D109      -2.73718   0.00034   0.00000   0.01964   0.01967  -2.71751
   D110      -0.71370  -0.00079   0.00000   0.00476   0.00476  -0.70894
   D111      -1.22205   0.00019   0.00000   0.01103   0.01093  -1.21113
   D112       0.90343  -0.00045   0.00000   0.00164   0.00153   0.90495
   D113       2.95471   0.00078   0.00000   0.01952   0.01937   2.97408
   D114       3.01741  -0.00037   0.00000  -0.00176  -0.00176   3.01565
   D115      -1.14029  -0.00101   0.00000  -0.01116  -0.01116  -1.15145
   D116       0.91099   0.00022   0.00000   0.00673   0.00668   0.91767
   D117       1.01540   0.00032   0.00000  -0.00257  -0.00242   1.01298
   D118       3.14088  -0.00032   0.00000  -0.01197  -0.01182   3.12906
   D119      -1.09102   0.00091   0.00000   0.00591   0.00602  -1.08500
   D120      -1.16384  -0.00181   0.00000  -0.06074  -0.06072  -1.22456
   D121       0.96459  -0.00031   0.00000  -0.03655  -0.03691   0.92769
   D122       3.07451  -0.00421   0.00000  -0.09107  -0.09087   2.98364
   D123       0.94092   0.00039   0.00000  -0.02647  -0.02640   0.91452
   D124       3.06935   0.00189   0.00000  -0.00228  -0.00259   3.06676
   D125      -1.10392  -0.00201   0.00000  -0.05680  -0.05655  -1.16047
   D126       2.92291   0.00040   0.00000  -0.02857  -0.02846   2.89445
   D127      -1.23184   0.00190   0.00000  -0.00438  -0.00465  -1.23649
   D128       0.87808  -0.00199   0.00000  -0.05890  -0.05861   0.81946
   D129      -3.07433   0.00162   0.00000   0.03260   0.03276  -3.04157
   D130       1.04594   0.00396   0.00000   0.04522   0.04641   1.09235
   D131      -0.99146  -0.00352   0.00000   0.00003  -0.00133  -0.99278
         Item               Value     Threshold  Converged?
 Maximum Force            0.019338     0.000450     NO 
 RMS     Force            0.003451     0.000300     NO 
 Maximum Displacement     0.255062     0.001800     NO 
 RMS     Displacement     0.048973     0.001200     NO 
 Predicted change in Energy=-7.569344D-03
 GradGradGradGradGradGradGradGradGradGradGradGradGradGradGradGradGradGrad

                          Input orientation:                          
 ---------------------------------------------------------------------
 Center     Atomic      Atomic             Coordinates (Angstroms)
 Number     Number       Type             X           Y           Z
 ---------------------------------------------------------------------
      1          6           0       -1.705625    0.672230   -0.156767
      2          6           0       -0.983364   -0.477216   -0.179438
      3          6           0        0.497409   -0.648001   -0.415964
      4          6           0        1.371789    0.493088    0.156431
      5          6           0        1.313301    1.793365   -0.683154
      6          6           0       -0.033247    2.147709   -1.343630
      7          6           0       -1.294144    2.085820   -0.457101
      8          6           0       -3.120765    0.352726    0.135034
      9          6           0       -3.259035   -1.146462    0.310400
     10          6           0       -1.831501   -1.714293    0.083424
     11          8           0       -4.043280    1.169409    0.203007
     12          6           0       -1.189795    2.952004    0.813596
     13          6           0       -1.772434   -2.709363   -1.084434
     14          8           0       -1.288742   -2.329415    1.267481
     15          6           0        2.848346    0.068086    0.469378
     16          8           0        2.841033   -1.010151    1.433070
     17          6           0        3.593536    1.218536    1.147406
     18          6           0        3.681868   -0.393204   -0.732722
     19          8           0        3.190616   -1.665247   -1.186946
     20          1           0        0.678916   -0.777536   -1.491074
     21          1           0        0.787598   -1.592418    0.052188
     22          1           0        0.959008    0.713246    1.149222
     23          1           0        2.059329    1.741455   -1.487260
     24          1           0        1.625521    2.629450   -0.045756
     25          1           0       -0.196286    1.504157   -2.219138
     26          1           0        0.052685    3.168414   -1.740334
     27          1           0       -2.116425    2.511464   -1.050946
     28          1           0       -3.622263   -1.371926    1.316990
     29          1           0       -3.989820   -1.516138   -0.417081
     30          1           0       -0.912220    3.981726    0.555484
     31          1           0       -0.444558    2.566831    1.517788
     32          1           0       -2.151085    2.990880    1.339094
     33          1           0       -0.755678   -3.095660   -1.221353
     34          1           0       -2.427381   -3.565278   -0.877849
     35          1           0       -2.098037   -2.250168   -2.024763
     36          1           0       -1.803121   -3.137029    1.434998
     37          1           0        2.742296   -1.838815    0.930494
     38          1           0        3.772860    2.052390    0.462868
     39          1           0        3.025805    1.590241    2.008644
     40          1           0        4.562747    0.864211    1.516344
     41          1           0        3.664573    0.353723   -1.536586
     42          1           0        4.720895   -0.497327   -0.390396
     43          1           0        3.790575   -1.974511   -1.885251
 ---------------------------------------------------------------------
                    Distance matrix (angstroms):
                    1          2          3          4          5
     1  C    0.000000
     2  C    1.357720   0.000000
     3  C    2.581386   1.509239   0.000000
     4  C    3.098494   2.569250   1.547340   0.000000
     5  C    3.263119   3.268630   2.587923   1.548885   0.000000
     6  C    2.526366   3.024615   2.993018   2.638576   1.541097
     7  C    1.502582   2.596698   3.268813   3.165505   2.633515
     8  C    1.479816   2.314343   3.794238   4.494798   4.733479
     9  C    2.437000   2.422087   3.858359   4.914912   5.525938
    10  C    2.401881   1.522758   2.609634   3.890878   4.772955
    11  O    2.416869   3.495816   4.929905   5.457340   5.465123
    12  C    2.530821   3.576071   4.161552   3.611073   3.138183
    13  C    3.507165   2.534586   3.138192   4.656348   5.473331
    14  O    3.348455   2.370121   2.975143   4.034772   5.250993
    15  C    4.636345   3.924324   2.612186   1.568050   2.580946
    16  O    5.101969   4.184521   3.007101   2.459311   3.830415
    17  C    5.484562   5.058073   3.938793   2.538595   2.980076
    18  C    5.521952   4.698678   3.210302   2.629177   3.223919
    19  O    5.522522   4.455177   2.980363   3.125892   3.967382
    20  H    3.093256   2.138634   1.097991   2.192904   2.768521
    21  H    3.374679   2.105619   1.093298   2.168290   3.504372
    22  H    2.967752   2.637299   2.125059   1.097494   2.156336
    23  H    4.133804   3.986337   3.049061   2.175512   1.098107
    24  H    3.865173   4.059005   3.485882   2.160856   1.096720
    25  H    2.687672   2.950543   2.892133   3.020670   2.172956
    26  H    3.439516   4.098831   4.064082   3.534844   2.144188
    27  H    2.085927   3.312939   4.149404   4.207047   3.523345
    28  H    3.166076   3.162845   4.527570   5.455798   6.195114
    29  H    3.173998   3.189766   4.570436   5.754369   6.256732
    30  H    3.477003   4.519661   4.936106   4.188859   3.357989
    31  H    2.825586   3.526629   3.868055   3.074545   2.921039
    32  H    2.795026   3.961970   4.830757   4.477533   4.186347
    33  H    4.028988   2.827309   2.865294   4.393576   5.336001
    34  H    4.358597   3.479811   4.156710   5.654535   6.538017
    35  H    3.490532   2.791250   3.448407   4.931811   5.457775
    36  H    4.129610   3.217609   3.861834   4.989242   6.205437
    37  H    5.222210   4.119034   2.875848   2.813402   4.223579
    38  H    5.683536   5.425232   4.335094   2.879318   2.725783
    39  H    5.283766   5.013534   4.157071   2.714813   3.196828
    40  H    6.490658   5.952684   4.748429   3.488453   4.032371
    41  H    5.553771   4.912803   3.505734   2.853521   2.886069
    42  H    6.536253   5.708194   4.226250   3.535031   4.116391
    43  H    6.340434   5.286037   3.842313   4.013481   4.666777
                    6          7          8          9         10
     6  C    0.000000
     7  C    1.542603   0.000000
     8  C    3.865382   2.586655   0.000000
     9  C    4.898273   3.859728   1.515729   0.000000
    10  C    4.492801   3.875795   2.436685   1.552998   0.000000
    11  O    4.407893   2.972087   1.233947   2.447413   3.636208
    12  C    2.576454   1.541374   3.308374   4.618699   4.766474
    13  C    5.165568   4.859639   3.561108   2.568697   1.535430
    14  O    5.332805   4.740097   3.439859   2.489465   1.440470
    15  C    3.989412   4.699983   5.985240   6.229004   5.022629
    16  O    5.093489   5.500680   6.251829   6.204014   4.914258
    17  C    4.496908   5.216900   6.845171   7.297364   6.258160
    18  C    4.542194   5.566168   6.898205   7.059152   5.727880
    19  O    4.995646   5.892050   6.756729   6.641474   5.180532
    20  H    3.014294   3.627792   4.284776   4.346133   3.107854
    21  H    4.075616   4.257049   4.366435   4.079312   2.622119
    22  H    3.042460   3.088839   4.219372   4.685511   3.849131
    23  H    2.136480   3.524996   5.603016   6.313211   5.435790
    24  H    2.160571   2.998197   5.267199   6.184111   5.552999
    25  H    1.098751   2.156014   3.926894   4.775433   4.281839
    26  H    1.098453   2.152358   4.638523   5.813015   5.542300
    27  H    2.134856   1.099986   2.659962   4.066846   4.384632
    28  H    5.687509   4.530292   2.150103   1.093614   2.201301
    29  H    5.471447   4.499152   2.133715   1.095416   2.224435
    30  H    2.782597   2.183038   4.268968   5.644990   5.789003
    31  H    2.921054   2.203034   3.738496   4.813274   4.723244
    32  H    3.520396   2.186275   3.057761   4.404925   4.880318
    33  H    5.294315   5.265146   4.395997   3.523129   2.183578
    34  H    6.211847   5.778942   4.105785   2.820329   2.169162
    35  H    4.905978   4.680235   3.533519   2.831796   2.191496
    36  H    6.227494   5.578284   3.950251   2.710492   1.962584
    37  H    5.363548   5.798364   6.309603   6.072877   4.653241
    38  H    4.214140   5.149951   7.107630   7.726800   6.763191
    39  H    4.572343   4.998746   6.543866   7.062067   6.182220
    40  H    5.563271   6.299999   7.823426   8.165621   7.041900
    41  H    4.114546   5.362306   6.988214   7.321083   6.091630
    42  H    5.523290   6.546586   7.905081   8.036900   6.681273
    43  H    5.648687   6.661852   7.567312   7.429909   5.962477
                   11         12         13         14         15
    11  O    0.000000
    12  C    3.419480   0.000000
    13  C    4.675373   5.999422   0.000000
    14  O    4.578467   5.301811   2.431013   0.000000
    15  C    6.984152   4.974138   5.610718   4.847729   0.000000
    16  O    7.325115   5.685947   5.523516   4.338539   1.446151
    17  C    7.695146   5.098686   7.014494   6.036474   1.529236
    18  C    7.936956   6.108569   5.936135   5.697077   1.533817
    19  O    7.892813   6.671520   5.072726   5.150726   2.421777
    20  H    5.381417   4.765821   3.147448   3.726880   3.043825
    21  H    5.566670   5.014140   3.015499   2.516205   2.679180
    22  H    5.111389   3.121224   4.915714   3.784726   2.109032
    23  H    6.358151   4.161271   5.886804   5.947282   2.692795
    24  H    5.859088   2.961170   6.413101   5.899819   2.884657
    25  H    4.558312   3.504396   4.639562   5.295870   4.308155
    26  H    4.954748   2.848359   6.189469   6.408784   4.723408
    27  H    2.662007   2.128200   5.232254   5.430863   5.738504
    28  H    2.806528   4.986650   3.313222   2.522807   6.682878
    29  H    2.756724   5.414702   2.604985   3.285573   7.075032
    30  H    4.223376   1.097267   6.942619   6.362328   5.428245
    31  H    4.078265   1.095273   6.031006   4.974789   4.264517
    32  H    2.861618   1.096238   6.205613   5.390205   5.856060
    33  H    5.570273   6.395601   1.096251   2.658116   5.084963
    34  H    5.118266   6.845990   1.097371   2.725123   6.545964
    35  H    4.521110   5.995313   1.095944   3.391181   6.005144
    36  H    5.008146   6.151312   2.555657   0.972053   5.730735
    37  H    7.458062   6.198947   5.020017   4.074741   1.964725
    38  H    7.870149   5.055715   7.471193   6.742955   2.189117
    39  H    7.308174   4.588445   7.146805   5.876082   2.172046
    40  H    8.711011   6.159908   7.724571   6.670915   2.160815
    41  H    7.943710   5.986594   6.256835   6.292643   2.184424
    42  H    8.940968   6.948650   6.894788   6.497756   2.136666
    43  H    8.695651   7.507223   5.668190   5.988751   3.256421
                   16         17         18         19         20
    16  O    0.000000
    17  C    2.369580   0.000000
    18  C    2.403806   2.477981   0.000000
    19  O    2.723205   3.731990   1.437268   0.000000
    20  H    3.644102   4.409182   3.120981   2.681261   0.000000
    21  H    2.542139   4.119983   3.229706   2.704673   1.748571
    22  H    2.567622   2.682548   3.489973   4.011855   3.045002
    23  H    4.087876   3.093332   2.785450   3.602169   2.872433
    24  H    4.112309   2.699518   3.719801   4.711291   3.820020
    25  H    5.374539   5.077199   4.566124   4.752015   2.549937
    26  H    5.941867   4.967766   5.183761   5.789398   4.003101
    27  H    6.568752   6.253645   6.492963   6.754858   4.338798
    28  H    6.474453   7.668573   7.649153   7.264368   5.170944
    29  H    7.095043   8.211781   7.759858   7.223129   4.847277
    30  H    6.306814   5.318593   6.473418   7.194278   5.419473
    31  H    4.857683   4.273323   5.554638   6.200046   4.636835
    32  H    6.398306   6.014866   7.054629   7.522910   5.497246
    33  H    4.932711   6.568026   5.218605   4.197678   2.739436
    34  H    6.294856   7.952231   6.885204   5.938648   4.218606
    35  H    6.155377   7.381637   6.206850   5.386458   3.188251
    36  H    5.108011   6.941006   6.504820   5.829077   4.504400
    37  H    0.974175   3.181046   2.395594   2.171328   3.353779
    38  H    3.344960   1.093647   2.723720   4.108738   4.625890
    39  H    2.669731   1.096455   3.446674   4.564774   4.833454
    40  H    2.546461   1.095915   2.723112   3.948250   5.179192
    41  H    3.370049   2.820773   1.097450   2.103123   3.193112
    42  H    2.668688   2.565142   1.098911   2.083334   4.198523
    43  H    3.583696   4.408103   1.959762   0.971197   3.357163
                   21         22         23         24         25
    21  H    0.000000
    22  H    2.559092   0.000000
    23  H    3.886118   3.036274   0.000000
    24  H    4.305331   2.354580   1.747758   0.000000
    25  H    3.964306   3.647751   2.383224   3.051041   0.000000
    26  H    5.139918   3.898565   2.475253   2.374003   1.749569
    27  H    5.147048   4.187196   4.268514   3.876402   2.462980
    28  H    4.592952   5.036281   7.059564   6.738495   5.702049
    29  H    4.801016   5.649278   6.953373   6.989694   5.173054
    30  H    5.849254   3.812739   4.245200   2.937732   3.788065
    31  H    4.578815   2.354064   3.997626   2.594960   3.893011
    32  H    5.594516   3.859578   5.222732   4.038712   4.323494
    33  H    2.502666   4.802867   5.602915   6.311023   4.739916
    34  H    3.885001   5.820860   6.975913   7.449365   5.698772
    35  H    3.615695   5.310511   5.788408   6.449188   4.213003
    36  H    3.318103   4.747172   6.874425   6.870262   6.121702
    37  H    2.157076   3.121053   4.373821   4.708039   5.452604
    38  H    4.729174   3.190949   2.614549   2.280956   4.821601
    39  H    4.355068   2.404034   3.630191   2.694682   5.316335
    40  H    4.736088   3.625535   4.007280   3.766101   6.083728
    41  H    3.819510   3.829217   2.122508   3.399888   4.086026
    42  H    4.106815   4.241191   3.646805   4.413258   5.615060
    43  H    3.594097   4.944677   4.118739   5.409958   5.301667
                   26         27         28         29         30
    26  H    0.000000
    27  H    2.368941   0.000000
    28  H    6.592963   4.791178   0.000000
    29  H    6.327549   4.486977   1.778453   0.000000
    30  H    2.619790   2.488453   6.048621   6.375265   0.000000
    31  H    3.350301   3.065388   5.064774   5.743103   1.773884
    32  H    3.790910   2.437896   4.604230   5.174776   1.769352
    33  H    6.337304   5.772392   4.199018   3.688010   7.298702
    34  H    7.227532   6.087154   3.325034   2.617728   7.829906
    35  H    5.836741   4.860226   3.776491   2.588877   6.848382
    36  H    7.299683   6.179284   2.537477   3.292285   7.227996
    37  H    6.280101   6.816025   6.393353   6.873242   6.882936
    38  H    4.465346   6.098038   8.194102   8.588824   5.067632
    39  H    5.038345   6.054113   7.310925   8.046908   4.831037
    40  H    6.021292   7.342735   8.487310   9.085736   6.373179
    41  H    4.583638   6.189639   8.013659   7.958606   6.203725
    42  H    6.087050   7.499206   8.560862   8.770133   7.258690
    43  H    6.359442   7.464093   8.097383   7.930963   7.971839
                   31         32         33         34         35
    31  H    0.000000
    32  H    1.767479   0.000000
    33  H    6.297896   6.749002   0.000000
    34  H    6.875567   6.926355   1.770064   0.000000
    35  H    6.203801   6.227916   1.778272   1.775779   0.000000
    36  H    5.864006   6.138530   2.855705   2.433590   3.583775
    37  H    5.469065   6.887531   4.294871   5.742502   5.686086
    38  H    4.377685   6.061490   7.060218   8.473412   7.692058
    39  H    3.638419   5.404653   6.833020   8.040426   7.567752
    40  H    5.288858   7.044833   7.173646   8.614779   8.161179
    41  H    5.577814   7.003286   5.615713   7.273541   6.342416
    42  H    6.301757   7.898280   6.118388   7.794086   7.227824
    43  H    7.081018   8.387779   4.729286   6.496797   5.896711
                   36         37         38         39         40
    36  H    0.000000
    37  H    4.754019   0.000000
    38  H    7.678976   4.052433   0.000000
    39  H    6.781937   3.605718   1.777948   0.000000
    40  H    7.519363   3.311134   1.773557   1.769652   0.000000
    41  H    7.135218   3.426995   2.625836   3.808629   3.222995
    42  H    7.270686   2.731152   2.850945   3.603701   2.348287
    43  H    6.607945   3.007610   4.661535   5.334299   4.497270
                   41         42         43
    41  H    0.000000
    42  H    1.775909   0.000000
    43  H    2.357566   2.298295   0.000000
 Stoichiometry    C15H24O4
 Framework group  C1[X(C15H24O4)]
 Deg. of freedom   123
 Full point group                 C1      NOp   1
 Largest Abelian subgroup         C1      NOp   1
 Largest concise Abelian subgroup C1      NOp   1
                         Standard orientation:                         
 ---------------------------------------------------------------------
 Center     Atomic      Atomic             Coordinates (Angstroms)
 Number     Number       Type             X           Y           Z
 ---------------------------------------------------------------------
      1          6           0       -1.743715    0.662606   -0.161341
      2          6           0       -1.028052   -0.491181   -0.163041
      3          6           0        0.452785   -0.674064   -0.389930
      4          6           0        1.331120    0.470609    0.169098
      5          6           0        1.284086    1.758204   -0.690514
      6          6           0       -0.057302    2.110127   -1.362681
      7          6           0       -1.322635    2.069050   -0.481280
      8          6           0       -3.162028    0.355734    0.128614
      9          6           0       -3.309822   -1.139776    0.326198
     10          6           0       -1.884576   -1.719201    0.114671
     11          8           0       -4.080085    1.178645    0.179745
     12          6           0       -1.219147    2.953959    0.776520
     13          6           0       -1.825878   -2.732344   -1.037563
     14          8           0       -1.350900   -2.319243    1.310536
     15          6           0        2.803713    0.041974    0.495475
     16          8           0        2.785662   -1.021334    1.475476
     17          6           0        3.552426    1.198364    1.159369
     18          6           0        3.640106   -0.442432   -0.695487
     19          8           0        3.143580   -1.718433   -1.132548
     20          1           0        0.638521   -0.821071   -1.462066
     21          1           0        0.735304   -1.612859    0.093957
     22          1           0        0.915024    0.708296    1.156449
     23          1           0        2.033522    1.689716   -1.490198
     24          1           0        1.598202    2.602136   -0.064489
     25          1           0       -0.220016    1.454204   -2.229019
     26          1           0        0.036402    3.124134   -1.774516
     27          1           0       -2.139665    2.490273   -1.085436
     28          1           0       -3.679019   -1.347726    1.334386
     29          1           0       -4.039362   -1.516337   -0.398998
     30          1           0       -0.934397    3.978001    0.504027
     31          1           0       -0.479437    2.575332    1.490027
     32          1           0       -2.182622    3.006389    1.296814
     33          1           0       -0.810761   -3.126522   -1.163759
     34          1           0       -2.486741   -3.581224   -0.821029
     35          1           0       -2.144442   -2.285727   -1.986323
     36          1           0       -1.870737   -3.121233    1.487934
     37          1           0        2.684441   -1.857009    0.985152
     38          1           0        3.739768    2.020605    0.463032
     39          1           0        2.982877    1.586455    2.012137
     40          1           0        4.517839    0.844166    1.538252
     41          1           0        3.630882    0.292197   -1.510737
     42          1           0        4.676911   -0.547269   -0.346703
     43          1           0        3.744963   -2.041783   -1.823206
 ---------------------------------------------------------------------
 Rotational constants (GHZ):      0.5472718      0.2778070      0.2168966
 Standard basis: 6-31G(d) (6D, 7F)
 There are   333 symmetry adapted cartesian basis functions of A   symmetry.
 There are   333 symmetry adapted basis functions of A   symmetry.
   333 basis functions,   628 primitive gaussians,   333 cartesian basis functions
    73 alpha electrons       73 beta electrons
       nuclear repulsion energy      1608.0732588247 Hartrees.
 NAtoms=   43 NActive=   43 NUniq=   43 SFac= 1.00D+00 NAtFMM=   60 NAOKFM=F Big=F
 Integral buffers will be    131072 words long.
 Raffenetti 2 integral format.
 Two-electron integral symmetry is turned on.
 ------------------------------------------------------------------------------
 Polarizable Continuum Model (PCM)
 =================================
 Model                : PCM (using non-symmetric T matrix).
 Atomic radii         : SMD-Coulomb.
 Polarization charges : Total charges.
 Charge compensation  : None.
 Solution method      : On-the-fly selection.
 Cavity type          : VdW (van der Waals Surface) (Alpha=1.000).
 Cavity algorithm     : GePol (No added spheres)
                        Default sphere list used, NSphG=   43.
                        Lebedev-Laikov grids with approx.  5.0 points / Ang**2.
                        Smoothing algorithm: Karplus/York (Gamma=1.0000).
                        Polarization charges: spherical gaussians, with
                                              point-specific exponents (IZeta= 3).
                        Self-potential: point-specific (ISelfS= 7).
                        Self-field    : sphere-specific E.n sum rule (ISelfD= 2).
 1st derivatives      : Analytical E(r).r(x)/FMM algorithm (CHGder, D1EAlg=3).
                        Cavity 1st derivative terms included.
 Solvent              : Methanol, Eps=  32.613000 Eps(inf)=   1.765709
 ------------------------------------------------------------------------------
 ------------------------------------------------------------------------------
 Atomic radii for non-electrostatic terms: SMD-CDS.
 ------------------------------------------------------------------------------
 Nuclear repulsion after PCM non-electrostatic terms =     1608.0743718884 Hartrees.
 One-electron integrals computed using PRISM.
 NBasis=   333 RedAO= T EigKep=  9.44D-04  NBF=   333
 NBsUse=   333 1.00D-06 EigRej= -1.00D+00 NBFU=   333
 Initial guess from the checkpoint file:  "DY-202A-11R_40.chk"
 B after Tr=     0.000000    0.000000    0.000000
         Rot=    0.999947   -0.002354    0.001082   -0.009970 Ang=  -1.18 deg.
 ExpMin= 1.61D-01 ExpMax= 5.48D+03 ExpMxC= 8.25D+02 IAcc=1 IRadAn=         1 AccDes= 0.00D+00
 Harris functional with IExCor=  402 and IRadAn=       1 diagonalized for initial guess.
 HarFok:  IExCor=  402 AccDes= 0.00D+00 IRadAn=         1 IDoV= 1 UseB2=F ITyADJ=14
 ICtDFT=  3500011 ScaDFX=  1.000000  1.000000  1.000000  1.000000
 FoFCou: FMM=F IPFlag=           0 FMFlag=      100000 FMFlg1=           0
         NFxFlg=           0 DoJE=T BraDBF=F KetDBF=T FulRan=T
         wScrn=  0.000000 ICntrl=     500 IOpCl=  0 I1Cent=   200000004 NGrid=           0
         NMat0=    1 NMatS0=      1 NMatT0=    0 NMatD0=    1 NMtDS0=    0 NMtDT0=    0
 Petite list used in FoFCou.
 Keep R1 ints in memory in canonical form, NReq=1565304907.
 Requested convergence on RMS density matrix=1.00D-08 within 128 cycles.
 Requested convergence on MAX density matrix=1.00D-06.
 Requested convergence on             energy=1.00D-06.
 No special actions if energy rises.
 Inv3:  Mode=1 IEnd=    21692163.
 Iteration    1 A*A^-1 deviation from unit magnitude is 4.66D-15 for   2677.
 Iteration    1 A*A^-1 deviation from orthogonality  is 3.84D-15 for   1854   1151.
 Iteration    1 A^-1*A deviation from unit magnitude is 4.22D-15 for   2677.
 Iteration    1 A^-1*A deviation from orthogonality  is 4.24D-12 for   1790   1505.
 Error on total polarization charges =  0.05153
 SCF Done:  E(RB3LYP) =  -886.947806921     A.U. after   11 cycles
            NFock= 11  Conv=0.56D-08     -V/T= 2.0094
 SMD-CDS (non-electrostatic) energy       (kcal/mol) =       0.70
 (included in total energy above)
 D1PCM: PCM CHGder 1st derivatives, ID1Alg=3 FixD1E=F DoIter=F DoCFld=F I1PDM=0.
 Calling FoFJK, ICntrl=      2127 FMM=F ISym2X=0 I1Cent= 0 IOpClX= 0 NMat=1 NMatS=1 NMatT=0.
 ***** Axes restored to original set *****
 -------------------------------------------------------------------
 Center     Atomic                   Forces (Hartrees/Bohr)
 Number     Number              X              Y              Z
 -------------------------------------------------------------------
      1        6          -0.004775618   -0.006593117    0.000331087
      2        6           0.004358713    0.006592369   -0.000429588
      3        6          -0.000744333    0.000042325    0.001312490
      4        6          -0.000571695    0.000760463   -0.000028666
      5        6          -0.000125753    0.000993639    0.000340907
      6        6           0.000214931   -0.000011997   -0.000676413
      7        6           0.003478905    0.002511452   -0.001332606
      8        6           0.003216654    0.003501275    0.000112014
      9        6           0.002907412   -0.000150078   -0.001221121
     10        6          -0.004977688   -0.000835014   -0.001155358
     11        8           0.002736645   -0.003001807   -0.000565454
     12        6          -0.000450560    0.000610325    0.001298222
     13        6           0.000445015   -0.001537389    0.000062724
     14        8          -0.001268740    0.001189610    0.000858778
     15        6          -0.001102156   -0.001666163   -0.000482000
     16        8          -0.001508909    0.000518655   -0.000036251
     17        6           0.001317781    0.000544511    0.003538799
     18        6          -0.000066473   -0.002846356    0.000205255
     19        8           0.000598877    0.003867496   -0.000077706
     20        1           0.000153967    0.000147812   -0.000532657
     21        1          -0.000161194    0.000028375   -0.000441013
     22        1          -0.000191180    0.000455988    0.000147153
     23        1          -0.000589507   -0.000033180   -0.000352146
     24        1          -0.000828750   -0.000459908   -0.000272246
     25        1          -0.000198336   -0.000430049    0.000948714
     26        1           0.000313703    0.000021806    0.000091280
     27        1          -0.000167163    0.000056990    0.000079316
     28        1          -0.000824202   -0.001386661    0.000642402
     29        1          -0.000939864   -0.001883078    0.001298920
     30        1          -0.000071578   -0.000103396   -0.000342608
     31        1           0.000544080   -0.000290465   -0.000280976
     32        1           0.000101304   -0.000379833   -0.000346058
     33        1          -0.000340577    0.001203514    0.000271369
     34        1          -0.000430208    0.000214803   -0.000028346
     35        1          -0.000596755    0.000279662    0.000537729
     36        1          -0.000213523   -0.001159535   -0.000273503
     37        1           0.000866865    0.001037259   -0.000661669
     38        1           0.000040440   -0.000132568    0.000115013
     39        1          -0.000169336    0.000414426   -0.000533875
     40        1          -0.000121147    0.000118540   -0.000418205
     41        1          -0.000748530   -0.000974614   -0.000531274
     42        1           0.000358951   -0.000503943   -0.001478671
     43        1           0.000529530   -0.000732144    0.000306238
 -------------------------------------------------------------------
 Cartesian Forces:  Max     0.006593117 RMS     0.001548861

 GradGradGradGradGradGradGradGradGradGradGradGradGradGradGradGradGradGrad
 Berny optimization.
 Using GEDIIS/GDIIS optimizer.
 FormGI is forming the generalized inverse of G from B-inverse, IUseBI=4.
 Internal  Forces:  Max     0.004920635 RMS     0.000872707
 Search for a local minimum.
 Step number   2 out of a maximum of  258
 All quantities printed in internal units (Hartrees-Bohrs-Radians)
 Mixed Optimization -- En-DIIS/RFO-DIIS
 Update second derivatives using D2CorX and points    1    2
 DE= -6.19D-03 DEPred=-7.57D-03 R= 8.18D-01
 TightC=F SS=  1.41D+00  RLast= 3.55D-01 DXNew= 5.0454D-01 1.0639D+00
 Trust test= 8.18D-01 RLast= 3.55D-01 DXMaxT set to 5.05D-01
 ITU=  1  0
 Use linear search instead of GDIIS.
     Eigenvalues ---    0.00230   0.00237   0.00292   0.00345   0.00378
     Eigenvalues ---    0.00392   0.00535   0.00688   0.00755   0.00922
     Eigenvalues ---    0.01108   0.01153   0.01239   0.01317   0.01380
     Eigenvalues ---    0.01391   0.02466   0.02487   0.03060   0.03847
     Eigenvalues ---    0.04034   0.04049   0.04424   0.04591   0.04709
     Eigenvalues ---    0.04896   0.05029   0.05039   0.05115   0.05372
     Eigenvalues ---    0.05398   0.05454   0.05494   0.05555   0.05588
     Eigenvalues ---    0.05628   0.05662   0.05684   0.05742   0.05926
     Eigenvalues ---    0.05996   0.06077   0.07126   0.07863   0.08472
     Eigenvalues ---    0.08694   0.09108   0.09143   0.09349   0.09708
     Eigenvalues ---    0.10384   0.11471   0.12097   0.13429   0.13728
     Eigenvalues ---    0.14789   0.15805   0.16000   0.16000   0.16000
     Eigenvalues ---    0.16000   0.16000   0.16000   0.16000   0.16000
     Eigenvalues ---    0.16000   0.16000   0.16006   0.16016   0.16240
     Eigenvalues ---    0.16666   0.17357   0.18712   0.19891   0.20725
     Eigenvalues ---    0.21982   0.23070   0.24570   0.24999   0.25688
     Eigenvalues ---    0.26861   0.27099   0.27924   0.28031   0.28406
     Eigenvalues ---    0.28910   0.29054   0.29395   0.29584   0.30572
     Eigenvalues ---    0.31407   0.31613   0.32363   0.33692   0.33759
     Eigenvalues ---    0.33822   0.33826   0.33947   0.34052   0.34064
     Eigenvalues ---    0.34103   0.34116   0.34126   0.34128   0.34153
     Eigenvalues ---    0.34156   0.34196   0.34199   0.34277   0.34286
     Eigenvalues ---    0.34314   0.34331   0.34359   0.34421   0.34752
     Eigenvalues ---    0.39614   0.41501   0.42107   0.51811   0.52489
     Eigenvalues ---    0.52685   0.53077   0.94810
 RFO step:  Lambda=-1.30935370D-03 EMin= 2.29827446D-03
 Quartic linear search produced a step of -0.06113.
 Iteration  1 RMS(Cart)=  0.05346599 RMS(Int)=  0.00092104
 Iteration  2 RMS(Cart)=  0.00153458 RMS(Int)=  0.00002938
 Iteration  3 RMS(Cart)=  0.00000137 RMS(Int)=  0.00002937
 Iteration  4 RMS(Cart)=  0.00000000 RMS(Int)=  0.00002937
 Variable       Old X    -DE/DX   Delta X   Delta X   Delta X     New X
                                 (Linear)    (Quad)   (Total)
    R1        2.56572  -0.00388  -0.00188  -0.00372  -0.00557   2.56015
    R2        2.83947   0.00336  -0.00113   0.01155   0.01042   2.84989
    R3        2.79645  -0.00336  -0.00044  -0.00815  -0.00855   2.78790
    R4        2.85205  -0.00151   0.00010  -0.00558  -0.00546   2.84659
    R5        2.87760   0.00492  -0.00131   0.01657   0.01523   2.89283
    R6        2.92405  -0.00020   0.00005  -0.00064  -0.00062   2.92343
    R7        2.07490   0.00053  -0.00016   0.00173   0.00158   2.07648
    R8        2.06603  -0.00026   0.00015  -0.00097  -0.00082   2.06521
    R9        2.92697  -0.00005  -0.00019   0.00006  -0.00011   2.92686
   R10        2.96319   0.00009   0.00071  -0.00097  -0.00027   2.96292
   R11        2.07396   0.00030   0.00028   0.00031   0.00059   2.07455
   R12        2.91225  -0.00150  -0.00131  -0.00188  -0.00318   2.90907
   R13        2.07512  -0.00014  -0.00027   0.00012  -0.00016   2.07496
   R14        2.07250  -0.00074   0.00010  -0.00222  -0.00212   2.07038
   R15        2.91510  -0.00135  -0.00081  -0.00169  -0.00253   2.91256
   R16        2.07634  -0.00048   0.00000  -0.00131  -0.00131   2.07503
   R17        2.07577   0.00001   0.00003  -0.00002   0.00001   2.07579
   R18        2.91278   0.00019  -0.00139   0.00316   0.00177   2.91455
   R19        2.07867   0.00010  -0.00008   0.00043   0.00035   2.07903
   R20        2.86431   0.00100  -0.00226   0.00772   0.00547   2.86978
   R21        2.33182  -0.00406  -0.00124  -0.00177  -0.00301   2.32882
   R22        2.93474  -0.00418  -0.00269  -0.00773  -0.01045   2.92429
   R23        2.06663   0.00114   0.00005   0.00300   0.00306   2.06969
   R24        2.07004   0.00040  -0.00009   0.00126   0.00117   2.07121
   R25        2.90154  -0.00077  -0.00083  -0.00088  -0.00171   2.89983
   R26        2.72209  -0.00010  -0.00197   0.00339   0.00142   2.72352
   R27        2.07353  -0.00004  -0.00022   0.00031   0.00009   2.07362
   R28        2.06977   0.00029  -0.00015   0.00107   0.00092   2.07069
   R29        2.07159  -0.00027  -0.00006  -0.00063  -0.00068   2.07091
   R30        2.07161  -0.00077  -0.00003  -0.00205  -0.00208   2.06953
   R31        2.07373   0.00008  -0.00013   0.00047   0.00033   2.07407
   R32        2.07103  -0.00016  -0.00007  -0.00032  -0.00038   2.07065
   R33        1.83691   0.00103  -0.00002   0.00184   0.00182   1.83874
   R34        2.73283  -0.00162  -0.00065  -0.00261  -0.00326   2.72957
   R35        2.88984   0.00243   0.00076   0.00640   0.00717   2.89701
   R36        2.89849   0.00194   0.00155   0.00363   0.00517   2.90367
   R37        1.84092  -0.00063   0.00040  -0.00186  -0.00146   1.83946
   R38        2.06669  -0.00017   0.00006  -0.00059  -0.00052   2.06617
   R39        2.07200  -0.00019  -0.00005  -0.00041  -0.00046   2.07154
   R40        2.07098  -0.00028   0.00008  -0.00092  -0.00084   2.07014
   R41        2.71604  -0.00324  -0.00106  -0.00536  -0.00641   2.70963
   R42        2.07388  -0.00027  -0.00050   0.00020  -0.00030   2.07358
   R43        2.07664  -0.00007  -0.00033   0.00042   0.00008   2.07673
   R44        1.83530   0.00034   0.00029   0.00007   0.00036   1.83566
    A1        2.27502  -0.00091   0.00182  -0.01008  -0.00832   2.26670
    A2        1.90627   0.00028  -0.00347   0.00710   0.00355   1.90982
    A3        2.09950   0.00065   0.00159   0.00422   0.00581   2.10531
    A4        2.23999   0.00068  -0.00176   0.00117  -0.00057   2.23942
    A5        1.96991  -0.00131   0.00108  -0.00744  -0.00645   1.96345
    A6        2.07327   0.00062   0.00067   0.00630   0.00703   2.08030
    A7        1.99655  -0.00022   0.00097  -0.00597  -0.00506   1.99148
    A8        1.90603   0.00057  -0.00066   0.00247   0.00184   1.90787
    A9        1.86613  -0.00046  -0.00005   0.00073   0.00069   1.86683
   A10        1.93457  -0.00018  -0.00027  -0.00040  -0.00068   1.93389
   A11        1.90566   0.00036  -0.00066   0.00485   0.00424   1.90990
   A12        1.84782  -0.00008   0.00066  -0.00130  -0.00065   1.84717
   A13        1.97929   0.00007  -0.00030  -0.00278  -0.00311   1.97618
   A14        1.98894  -0.00155  -0.00049  -0.00783  -0.00826   1.98068
   A15        1.84422   0.00029  -0.00008   0.00032   0.00023   1.84444
   A16        1.95118   0.00135  -0.00018   0.01096   0.01078   1.96196
   A17        1.88361  -0.00019  -0.00069   0.00171   0.00103   1.88464
   A18        1.80082   0.00003   0.00193  -0.00251  -0.00062   1.80020
   A19        2.04691  -0.00015   0.00080  -0.00920  -0.00846   2.03845
   A20        1.90879   0.00034   0.00059   0.00242   0.00301   1.91180
   A21        1.89041   0.00014   0.00001   0.00319   0.00318   1.89359
   A22        1.86570  -0.00050  -0.00037  -0.00169  -0.00206   1.86364
   A23        1.89921  -0.00004  -0.00111   0.00061  -0.00046   1.89875
   A24        1.84233   0.00025   0.00000   0.00621   0.00620   1.84853
   A25        2.04729  -0.00070  -0.00029  -0.00787  -0.00822   2.03907
   A26        1.91397   0.00046  -0.00085   0.00212   0.00123   1.91521
   A27        1.87557  -0.00021   0.00008   0.00071   0.00081   1.87638
   A28        1.88930  -0.00021   0.00109  -0.00491  -0.00384   1.88546
   A29        1.88470   0.00056   0.00045   0.00429   0.00478   1.88948
   A30        1.84221   0.00018  -0.00051   0.00744   0.00694   1.84915
   A31        1.95676   0.00044   0.00022  -0.00075  -0.00058   1.95618
   A32        1.96323  -0.00019  -0.00047  -0.00156  -0.00200   1.96122
   A33        1.84131  -0.00029   0.00159  -0.00404  -0.00244   1.83887
   A34        1.97784  -0.00021  -0.00053  -0.00022  -0.00075   1.97709
   A35        1.86005   0.00003  -0.00139   0.00648   0.00511   1.86517
   A36        1.85273   0.00021   0.00071   0.00040   0.00110   1.85384
   A37        1.90033   0.00202   0.00375  -0.00098   0.00272   1.90305
   A38        2.19309  -0.00059  -0.00239   0.00299   0.00063   2.19372
   A39        2.18959  -0.00143  -0.00136  -0.00202  -0.00336   2.18623
   A40        1.83473  -0.00182  -0.00282  -0.00030  -0.00321   1.83152
   A41        1.91846   0.00115  -0.00037   0.00902   0.00864   1.92711
   A42        1.89422   0.00144  -0.00007   0.01517   0.01518   1.90940
   A43        1.94383   0.00023   0.00161  -0.00579  -0.00412   1.93971
   A44        1.97445   0.00024  -0.00046   0.00057   0.00012   1.97457
   A45        1.89665  -0.00113   0.00180  -0.01680  -0.01508   1.88157
   A46        1.81333   0.00082   0.00146   0.00106   0.00243   1.81576
   A47        1.95386  -0.00008   0.00097   0.00236   0.00334   1.95720
   A48        1.85349  -0.00001   0.00179  -0.00029   0.00151   1.85501
   A49        1.96436  -0.00031  -0.00079  -0.00058  -0.00129   1.96307
   A50        1.96314  -0.00107  -0.00306  -0.00514  -0.00815   1.95498
   A51        1.91131   0.00065  -0.00026   0.00252   0.00230   1.91361
   A52        1.92897  -0.00031   0.00009  -0.00217  -0.00209   1.92688
   A53        1.95894  -0.00056   0.00022  -0.00389  -0.00367   1.95527
   A54        1.93451  -0.00038   0.00006  -0.00186  -0.00180   1.93271
   A55        1.88508   0.00038  -0.00008   0.00154   0.00146   1.88654
   A56        1.87686   0.00041  -0.00010   0.00304   0.00294   1.87980
   A57        1.87645   0.00054  -0.00021   0.00386   0.00364   1.88010
   A58        1.93804  -0.00081   0.00027  -0.00417  -0.00391   1.93413
   A59        1.91700   0.00010   0.00080  -0.00020   0.00059   1.91759
   A60        1.94942  -0.00079   0.00016  -0.00666  -0.00651   1.94291
   A61        1.87782   0.00077  -0.00150   0.01078   0.00928   1.88710
   A62        1.89235   0.00072  -0.00004   0.00295   0.00288   1.89523
   A63        1.88705   0.00010   0.00022  -0.00196  -0.00174   1.88531
   A64        1.87241  -0.00024   0.00096  -0.00317  -0.00221   1.87020
   A65        1.90744  -0.00030  -0.00110  -0.00751  -0.00861   1.89883
   A66        1.92138   0.00058   0.00120   0.00549   0.00665   1.92803
   A67        2.02286  -0.00081  -0.00061  -0.00163  -0.00232   2.02053
   A68        1.84203  -0.00059  -0.00015  -0.00459  -0.00472   1.83730
   A69        1.87631   0.00018  -0.00037  -0.00256  -0.00293   1.87338
   A70        1.88486   0.00094   0.00101   0.01038   0.01138   1.89624
   A71        1.86601  -0.00199  -0.00117  -0.00932  -0.01049   1.85552
   A72        1.95625  -0.00008   0.00019  -0.00223  -0.00204   1.95421
   A73        1.92941   0.00015   0.00031   0.00087   0.00118   1.93059
   A74        1.91451  -0.00004   0.00113  -0.00154  -0.00041   1.91410
   A75        1.89449  -0.00022   0.00018  -0.00308  -0.00291   1.89158
   A76        1.88832  -0.00009  -0.00031  -0.00115  -0.00146   1.88686
   A77        1.87874   0.00028  -0.00161   0.00750   0.00588   1.88462
   A78        1.90511  -0.00013   0.00144  -0.00432  -0.00291   1.90219
   A79        1.93994   0.00040   0.00130  -0.00079   0.00048   1.94042
   A80        1.87357   0.00156   0.00279   0.00953   0.01232   1.88589
   A81        1.94495  -0.00084  -0.00263  -0.00722  -0.00984   1.93512
   A82        1.91533  -0.00062  -0.00357   0.00362   0.00009   1.91542
   A83        1.88343  -0.00029   0.00056  -0.00003   0.00064   1.88407
   A84        1.87330   0.00051  -0.00066   0.00420   0.00355   1.87685
    D1        0.09241   0.00018   0.00091  -0.00457  -0.00366   0.08875
    D2       -3.05711  -0.00001   0.00014  -0.00165  -0.00152  -3.05864
    D3       -3.12487   0.00054   0.00008   0.01537   0.01540  -3.10947
    D4        0.00879   0.00034  -0.00069   0.01829   0.01753   0.02632
    D5        0.38569   0.00023  -0.00016   0.00779   0.00761   0.39330
    D6       -1.86753   0.00030   0.00078   0.01009   0.01086  -1.85667
    D7        2.40341   0.00032  -0.00078   0.01277   0.01198   2.41539
    D8       -2.67312  -0.00013   0.00096  -0.01403  -0.01310  -2.68622
    D9        1.35685  -0.00006   0.00189  -0.01173  -0.00985   1.34700
   D10       -0.65540  -0.00004   0.00034  -0.00905  -0.00873  -0.66413
   D11        0.00385  -0.00021   0.00064  -0.00096  -0.00038   0.00347
   D12       -3.11849  -0.00007   0.00063  -0.00052   0.00003  -3.11846
   D13        3.07866   0.00003  -0.00004   0.01589   0.01590   3.09456
   D14       -0.04369   0.00017  -0.00005   0.01633   0.01632  -0.02737
   D15        0.60847  -0.00008  -0.00105   0.01040   0.00930   0.61777
   D16       -1.57090  -0.00014  -0.00089   0.01339   0.01248  -1.55841
   D17        2.72045  -0.00008  -0.00131   0.01332   0.01198   2.73243
   D18       -2.52479   0.00013  -0.00024   0.00739   0.00710  -2.51768
   D19        1.57903   0.00007  -0.00008   0.01038   0.01028   1.58931
   D20       -0.41281   0.00013  -0.00050   0.01030   0.00978  -0.40303
   D21       -0.01727  -0.00037   0.00048  -0.02746  -0.02701  -0.04428
   D22        2.10696  -0.00027   0.00101  -0.02623  -0.02523   2.08173
   D23       -2.09104   0.00046   0.00244  -0.02202  -0.01959  -2.11062
   D24        3.11722  -0.00054  -0.00025  -0.02487  -0.02512   3.09210
   D25       -1.04173  -0.00045   0.00029  -0.02363  -0.02334  -1.06507
   D26        1.04346   0.00029   0.00172  -0.01943  -0.01770   1.02576
   D27       -1.31539  -0.00050   0.00062  -0.01898  -0.01836  -1.33375
   D28        2.70894  -0.00106   0.00159  -0.02485  -0.02328   2.68566
   D29        0.74431  -0.00051  -0.00043  -0.01821  -0.01866   0.72564
   D30        0.84881  -0.00005   0.00027  -0.02057  -0.02030   0.82851
   D31       -1.41005  -0.00061   0.00124  -0.02644  -0.02522  -1.43527
   D32        2.90850  -0.00006  -0.00078  -0.01980  -0.02061   2.88790
   D33        2.87780  -0.00003   0.00053  -0.01948  -0.01895   2.85885
   D34        0.61894  -0.00059   0.00149  -0.02536  -0.02387   0.59507
   D35       -1.34569  -0.00004  -0.00053  -0.01872  -0.01925  -1.36495
   D36        0.61800   0.00009   0.00012   0.00450   0.00457   0.62257
   D37       -1.50890   0.00060  -0.00046   0.01152   0.01104  -1.49786
   D38        2.77468   0.00005  -0.00078   0.00119   0.00037   2.77505
   D39        2.89586  -0.00080  -0.00098   0.00095  -0.00007   2.89579
   D40        0.76896  -0.00030  -0.00157   0.00797   0.00641   0.77537
   D41       -1.23064  -0.00085  -0.00188  -0.00236  -0.00427  -1.23491
   D42       -1.41871  -0.00018   0.00083   0.00461   0.00542  -1.41329
   D43        2.73757   0.00032   0.00024   0.01164   0.01190   2.74947
   D44        0.73796  -0.00023  -0.00007   0.00131   0.00123   0.73919
   D45       -1.03505   0.00034  -0.00200   0.07197   0.06995  -0.96511
   D46       -3.05057   0.00090  -0.00184   0.07871   0.07685  -2.97373
   D47        1.08751  -0.00023  -0.00373   0.06154   0.05780   1.14531
   D48        2.97525   0.00040  -0.00098   0.07287   0.07190   3.04715
   D49        0.95973   0.00095  -0.00083   0.07961   0.07881   1.03853
   D50       -1.18537  -0.00018  -0.00272   0.06244   0.05976  -1.12562
   D51        0.95549   0.00000  -0.00117   0.06731   0.06612   1.02162
   D52       -1.06003   0.00055  -0.00102   0.07405   0.07303  -0.98700
   D53        3.07806  -0.00058  -0.00291   0.05688   0.05398   3.13203
   D54        0.84440  -0.00012  -0.00148   0.01140   0.00988   0.85428
   D55       -1.31916   0.00031  -0.00200   0.02241   0.02040  -1.29876
   D56        2.96984  -0.00003  -0.00102   0.01220   0.01116   2.98100
   D57        2.99345  -0.00019  -0.00044   0.00679   0.00633   2.99978
   D58        0.82989   0.00025  -0.00097   0.01781   0.01685   0.84674
   D59       -1.16429  -0.00009   0.00002   0.00760   0.00761  -1.15668
   D60       -1.30781  -0.00017  -0.00114   0.01344   0.01226  -1.29554
   D61        2.81182   0.00026  -0.00167   0.02445   0.02277   2.83460
   D62        0.81764  -0.00008  -0.00069   0.01424   0.01354   0.83118
   D63       -1.28085  -0.00030   0.00095  -0.01910  -0.01815  -1.29900
   D64        0.96471  -0.00035   0.00004  -0.02212  -0.02209   0.94262
   D65        2.99602  -0.00020  -0.00024  -0.01767  -0.01792   2.97809
   D66        0.89512  -0.00038   0.00049  -0.02639  -0.02588   0.86924
   D67        3.14068  -0.00044  -0.00041  -0.02941  -0.02981   3.11087
   D68       -1.11120  -0.00028  -0.00069  -0.02496  -0.02565  -1.13685
   D69        2.88162   0.00001   0.00069  -0.01800  -0.01731   2.86431
   D70       -1.15600  -0.00005  -0.00022  -0.02102  -0.02125  -1.17725
   D71        0.87531   0.00011  -0.00050  -0.01658  -0.01709   0.85822
   D72       -3.11713   0.00025  -0.00143   0.02392   0.02248  -3.09465
   D73        1.06046   0.00037  -0.00154   0.02611   0.02455   1.08501
   D74       -1.03798   0.00032  -0.00146   0.02512   0.02364  -1.01434
   D75        0.92383  -0.00001  -0.00087   0.02654   0.02569   0.94952
   D76       -1.18177   0.00011  -0.00099   0.02873   0.02776  -1.15401
   D77        3.00297   0.00006  -0.00090   0.02774   0.02685   3.02982
   D78       -1.11179  -0.00006   0.00066   0.01853   0.01918  -1.09261
   D79        3.06580   0.00005   0.00055   0.02071   0.02125   3.08705
   D80        0.96735   0.00000   0.00063   0.01972   0.02035   0.98770
   D81       -0.01415  -0.00003  -0.00031  -0.01575  -0.01609  -0.03024
   D82        2.07964  -0.00021  -0.00018  -0.01808  -0.01833   2.06131
   D83       -2.13144  -0.00005   0.00175  -0.02414  -0.02239  -2.15383
   D84        3.10825  -0.00016  -0.00032  -0.01612  -0.01645   3.09180
   D85       -1.08115  -0.00034  -0.00019  -0.01845  -0.01869  -1.09984
   D86        0.99095  -0.00018   0.00174  -0.02451  -0.02275   0.96820
   D87        0.01808   0.00019  -0.00010   0.02462   0.02450   0.04257
   D88       -2.09915  -0.00006  -0.00178   0.02140   0.01961  -2.07954
   D89        2.01502   0.00015   0.00136   0.02252   0.02390   2.03891
   D90       -2.05880  -0.00021   0.00121   0.01705   0.01824  -2.04055
   D91        2.10716  -0.00047  -0.00047   0.01383   0.01335   2.12052
   D92       -0.06186  -0.00025   0.00267   0.01495   0.01764  -0.04422
   D93        2.08203   0.00092  -0.00211   0.04312   0.04096   2.12299
   D94       -0.03520   0.00067  -0.00378   0.03990   0.03607   0.00088
   D95       -2.20422   0.00088  -0.00064   0.04102   0.04036  -2.16386
   D96        1.10853  -0.00056   0.00154  -0.03811  -0.03653   1.07200
   D97       -3.09977  -0.00004   0.00036  -0.02747  -0.02708  -3.12686
   D98       -1.00615  -0.00036   0.00129  -0.03437  -0.03305  -1.03920
   D99       -3.13967   0.00023   0.00352  -0.03557  -0.03208   3.11143
   D100      -1.06479   0.00075   0.00234  -0.02494  -0.02263  -1.08742
   D101       1.02883   0.00043   0.00327  -0.03183  -0.02860   1.00023
   D102      -0.94234  -0.00090  -0.00114  -0.04080  -0.04194  -0.98427
   D103       1.13255  -0.00039  -0.00232  -0.03016  -0.03249   1.10006
   D104      -3.05702  -0.00071  -0.00139  -0.03706  -0.03846  -3.09547
   D105      -3.11289   0.00043  -0.00147   0.02353   0.02205  -3.09084
   D106       1.19794  -0.00001  -0.00266   0.02495   0.02230   1.22024
   D107      -1.00010   0.00068   0.00064   0.02758   0.02822  -0.97188
   D108       1.49992   0.00006  -0.00197   0.03539   0.03341   1.53332
   D109      -2.71751   0.00027  -0.00120   0.03552   0.03433  -2.68318
   D110      -0.70894   0.00114  -0.00029   0.04403   0.04374  -0.66521
   D111      -1.21113  -0.00021  -0.00067  -0.02338  -0.02408  -1.23520
   D112       0.90495  -0.00044  -0.00009  -0.02824  -0.02836   0.87660
   D113       2.97408  -0.00002  -0.00118  -0.01943  -0.02064   2.95344
   D114       3.01565   0.00017   0.00011  -0.01473  -0.01463   3.00102
   D115      -1.15145  -0.00005   0.00068  -0.01959  -0.01891  -1.17036
   D116       0.91767   0.00036  -0.00041  -0.01079  -0.01119   0.90648
   D117       1.01298  -0.00017   0.00015  -0.01431  -0.01413   0.99885
   D118       3.12906  -0.00040   0.00072  -0.01916  -0.01841   3.11065
   D119      -1.08500   0.00001  -0.00037  -0.01036  -0.01069  -1.09569
   D120      -1.22456   0.00083   0.00371  -0.01273  -0.00903  -1.23358
   D121       0.92769  -0.00005   0.00226  -0.02537  -0.02310   0.90458
   D122       2.98364   0.00076   0.00556  -0.02011  -0.01456   2.96908
   D123       0.91452   0.00003   0.00161  -0.02564  -0.02403   0.89049
   D124       3.06676  -0.00086   0.00016  -0.03828  -0.03811   3.02865
   D125      -1.16047  -0.00005   0.00346  -0.03302  -0.02957  -1.19003
   D126       2.89445  -0.00011   0.00174  -0.02718  -0.02545   2.86900
   D127      -1.23649  -0.00100   0.00028  -0.03982  -0.03952  -1.27602
   D128       0.81946  -0.00019   0.00358  -0.03456  -0.03098   0.78848
   D129      -3.04157  -0.00004  -0.00200   0.02902   0.02703  -3.01454
   D130       1.09235   0.00011  -0.00284   0.03787   0.03494   1.12729
   D131      -0.99278   0.00141   0.00008   0.04011   0.04028  -0.95251
         Item               Value     Threshold  Converged?
 Maximum Force            0.004921     0.000450     NO 
 RMS     Force            0.000873     0.000300     NO 
 Maximum Displacement     0.282766     0.001800     NO 
 RMS     Displacement     0.053550     0.001200     NO 
 Predicted change in Energy=-7.652110D-04
 GradGradGradGradGradGradGradGradGradGradGradGradGradGradGradGradGradGrad

                          Input orientation:                          
 ---------------------------------------------------------------------
 Center     Atomic      Atomic             Coordinates (Angstroms)
 Number     Number       Type             X           Y           Z
 ---------------------------------------------------------------------
      1          6           0       -1.702874    0.667791   -0.170212
      2          6           0       -0.978510   -0.476973   -0.185181
      3          6           0        0.498429   -0.644325   -0.429577
      4          6           0        1.366781    0.503181    0.138268
      5          6           0        1.313967    1.791354   -0.720034
      6          6           0       -0.032510    2.126226   -1.386861
      7          6           0       -1.283996    2.081177   -0.488393
      8          6           0       -3.107672    0.355284    0.154393
      9          6           0       -3.246505   -1.142552    0.362794
     10          6           0       -1.833700   -1.715009    0.096465
     11          8           0       -4.028213    1.171642    0.224142
     12          6           0       -1.158156    2.954902    0.776318
     13          6           0       -1.814334   -2.709309   -1.072191
     14          8           0       -1.272280   -2.335563    1.269855
     15          6           0        2.835300    0.068212    0.473817
     16          8           0        2.792154   -1.058485    1.376623
     17          6           0        3.559588    1.176889    1.246100
     18          6           0        3.701907   -0.340511   -0.727406
     19          8           0        3.231592   -1.595809   -1.236350
     20          1           0        0.676404   -0.772316   -1.506314
     21          1           0        0.793651   -1.588084    0.035731
     22          1           0        0.943713    0.735347    1.124315
     23          1           0        2.058786    1.727533   -1.524291
     24          1           0        1.618524    2.638115   -0.095072
     25          1           0       -0.201489    1.454494   -2.238889
     26          1           0        0.050732    3.136214   -1.810661
     27          1           0       -2.112846    2.505912   -1.074044
     28          1           0       -3.573234   -1.357261    1.385867
     29          1           0       -4.006750   -1.536413   -0.321455
     30          1           0       -0.899224    3.986051    0.504682
     31          1           0       -0.388555    2.579698    1.460150
     32          1           0       -2.106624    2.982847    1.324564
     33          1           0       -0.798140   -3.073683   -1.256400
     34          1           0       -2.449470   -3.573128   -0.837602
     35          1           0       -2.192900   -2.250139   -1.992247
     36          1           0       -1.778086   -3.150544    1.433358
     37          1           0        2.742630   -1.854395    0.818423
     38          1           0        3.778861    2.040562    0.612501
     39          1           0        2.953551    1.515538    2.094458
     40          1           0        4.507511    0.793612    1.639288
     41          1           0        3.684554    0.429474   -1.508990
     42          1           0        4.738816   -0.446155   -0.379034
     43          1           0        3.860521   -1.890402   -1.915510
 ---------------------------------------------------------------------
                    Distance matrix (angstroms):
                    1          2          3          4          5
     1  C    0.000000
     2  C    1.354773   0.000000
     3  C    2.575782   1.506348   0.000000
     4  C    3.089504   2.562364   1.547014   0.000000
     5  C    3.265889   3.269071   2.584956   1.548825   0.000000
     6  C    2.529305   3.019204   2.978966   2.630268   1.539415
     7  C    1.508098   2.594107   3.257124   3.147919   2.624323
     8  C    1.475292   2.311123   3.787374   4.476925   4.730519
     9  C    2.438080   2.426329   3.860131   4.903188   5.529758
    10  C    2.401242   1.530819   2.619524   3.894251   4.782160
    11  O    2.411760   3.490869   4.920932   5.436927   5.460257
    12  C    2.534465   3.568546   4.141605   3.576779   3.115174
    13  C    3.497255   2.543367   3.166384   4.680256   5.492381
    14  O    3.358472   2.378610   2.980565   4.037772   5.261157
    15  C    4.622693   3.908536   2.604764   1.567910   2.590165
    16  O    5.057470   4.122535   2.948739   2.450309   3.834395
    17  C    5.473447   5.037674   3.936421   2.547465   3.047304
    18  C    5.526191   4.713696   3.231606   2.629453   3.201118
    19  O    5.532584   4.481262   3.004395   3.126157   3.926416
    20  H    3.085456   2.138074   1.098826   2.192753   2.756288
    21  H    3.371056   2.103313   1.092863   2.170802   3.501786
    22  H    2.946996   2.622869   2.125171   1.097804   2.157281
    23  H    4.136021   3.984750   3.042831   2.177616   1.098024
    24  H    3.862577   4.056658   3.484381   2.162351   1.095599
    25  H    2.674413   2.924388   2.858065   3.002555   2.171865
    26  H    3.443736   4.093488   4.049728   3.530322   2.143334
    27  H    2.088943   3.312763   4.142232   4.193857   3.518376
    28  H    3.165512   3.158432   4.514705   5.424159   6.183311
    29  H    3.192058   3.211109   4.593926   5.765945   6.288317
    30  H    3.480257   4.516722   4.926119   4.171261   3.348857
    31  H    2.835649   3.521135   3.840850   3.023325   2.876329
    32  H    2.785113   3.939838   4.797884   4.429513   4.159385
    33  H    3.999622   2.814773   2.875154   4.407487   5.330785
    34  H    4.357546   3.489349   4.175462   5.668544   6.554002
    35  H    3.474803   2.807909   3.501975   4.979076   5.500028
    36  H    4.142073   3.225983   3.864476   4.991708   6.214518
    37  H    5.205893   4.092847   2.838699   2.813137   4.207067
    38  H    5.704959   5.441218   4.365292   2.899408   2.813086
    39  H    5.246875   4.962656   4.130785   2.714661   3.268895
    40  H    6.469853   5.919417   4.735039   3.493078   4.093972
    41  H    5.556393   4.931357   3.531228   2.844462   2.845496
    42  H    6.540631   5.720694   4.245316   3.541111   4.105157
    43  H    6.367243   5.329920   3.881284   4.020695   4.633511
                    6          7          8          9         10
     6  C    0.000000
     7  C    1.541263   0.000000
     8  C    3.868891   2.591848   0.000000
     9  C    4.906727   3.868901   1.518624   0.000000
    10  C    4.494399   3.880111   2.431558   1.547468   0.000000
    11  O    4.412732   2.977530   1.232356   2.446587   3.628353
    12  C    2.575485   1.542311   3.308386   4.617504   4.767245
    13  C    5.162975   4.854981   3.545273   2.562230   1.534525
    14  O    5.338795   4.753858   3.442902   2.478628   1.441223
    15  C    3.990224   4.684707   5.958469   6.202147   5.012168
    16  O    5.075230   5.472729   6.188742   6.123750   4.844414
    17  C    4.553778   5.223649   6.805822   7.244511   6.226739
    18  C    4.523886   5.548056   6.901599   7.079000   5.762894
    19  O    4.952834   5.871133   6.776961   6.687933   5.239063
    20  H    2.986365   3.608567   4.283534   4.361176   3.123810
    21  H    4.062316   4.249094   4.360170   4.077785   2.631116
    22  H    3.032088   3.061825   4.183171   4.654498   3.843793
    23  H    2.133392   3.517434   5.602975   6.320173   5.443288
    24  H    2.157930   2.981527   5.254567   6.178316   5.559156
    25  H    1.098057   2.151462   3.921984   4.773419   4.261894
    26  H    1.098459   2.154761   4.644408   5.822673   5.542795
    27  H    2.137712   1.100173   2.669071   4.081786   4.389099
    28  H    5.688535   4.536113   2.160113   1.095231   2.194658
    29  H    5.508593   4.530808   2.147858   1.096036   2.220068
    30  H    2.790713   2.182382   4.264084   5.642024   5.791543
    31  H    2.904802   2.201626   3.747882   4.819463   4.732080
    32  H    3.519598   2.185529   3.045568   4.386713   4.863390
    33  H    5.257591   5.234355   4.368305   3.513623   2.179134
    34  H    6.214983   5.783722   4.104839   2.825582   2.168931
    35  H    4.917962   4.674183   3.497585   2.807677   2.185888
    36  H    6.232573   5.595369   3.961613   2.708208   1.962431
    37  H    5.330105   5.780157   6.288851   6.048475   4.635023
    38  H    4.304804   5.181326   7.104531   7.716886   6.772845
    39  H    4.626995   4.994784   6.469038   6.964538   6.111151
    40  H    5.616514   6.302888   7.770975   8.093388   6.991740
    41  H    4.087842   5.334438   6.993331   7.349450   6.134119
    42  H    5.513476   6.532506   7.905329   8.049884   6.710741
    43  H    5.618582   6.654033   7.608108   7.500651   6.041767
                   11         12         13         14         15
    11  O    0.000000
    12  C    3.423762   0.000000
    13  C    4.652260   5.994235   0.000000
    14  O    4.581394   5.314661   2.432836   0.000000
    15  C    6.956128   4.936819   5.632394   4.825352   0.000000
    16  O    7.267674   5.663266   5.471896   4.261684   1.444425
    17  C    7.656314   5.063510   7.025386   5.973678   1.533030
    18  C    7.933902   6.061447   6.013236   5.719425   1.536554
    19  O    7.905479   6.635488   5.169933   5.207031   2.418819
    20  H    5.376511   4.740061   3.184993   3.734732   3.047661
    21  H    5.558953   4.999674   3.047331   2.519893   2.665251
    22  H    5.071560   3.076586   4.929211   3.789762   2.108629
    23  H    6.357483   4.141008   5.906863   5.950799   2.710860
    24  H    5.842780   2.927392   6.429169   5.912465   2.899755
    25  H    4.559643   3.501129   4.615161   5.274695   4.301469
    26  H    4.963643   2.861248   6.180125   6.417186   4.731311
    27  H    2.670991   2.129992   5.223758   5.444290   5.729085
    28  H    2.819922   4.979850   3.311165   2.502983   6.628206
    29  H    2.762553   5.430609   2.597302   3.263163   7.072548
    30  H    4.217840   1.097314   6.939150   6.378672   5.412678
    31  H    4.093587   1.095760   6.034832   4.997697   4.204005
    32  H    2.860751   1.095877   6.183083   5.383736   5.800128
    33  H    5.536079   6.372236   1.095150   2.674247   5.105589
    34  H    5.112003   6.847438   1.097548   2.712695   6.550417
    35  H    4.470944   5.985658   1.095742   3.390597   6.061272
    36  H    5.020614   6.171911   2.544362   0.973019   5.706525
    37  H    7.440053   6.192515   5.007117   4.068761   1.955443
    38  H    7.864874   5.023643   7.528831   6.715401   2.190823
    39  H    7.236116   4.551416   7.114052   5.776556   2.176055
    40  H    8.660492   6.125004   7.719346   6.582872   2.163519
    41  H    7.939858   5.920495   6.346694   6.319621   2.187068
    42  H    8.935429   6.904803   6.967504   6.513215   2.148325
    43  H    8.728479   7.477301   5.795324   6.057257   3.255170
                   16         17         18         19         20
    16  O    0.000000
    17  C    2.367042   0.000000
    18  C    2.402098   2.493488   0.000000
    19  O    2.703600   3.736041   1.433874   0.000000
    20  H    3.587424   4.437109   3.153858   2.698149   0.000000
    21  H    2.464240   4.093956   3.255268   2.749874   1.748464
    22  H    2.588093   2.655671   3.491987   4.030064   3.043798
    23  H    4.088402   3.198544   2.758927   3.535957   2.856668
    24  H    4.148269   2.775185   3.689518   4.672325   3.809230
    25  H    5.324367   5.134969   4.554462   4.700583   2.503207
    26  H    5.938827   5.049239   5.156756   5.730598   3.969975
    27  H    6.539856   6.271035   6.483335   6.738953   4.325917
    28  H    6.372403   7.570905   7.643781   7.296478   5.173615
    29  H    7.024029   8.189549   7.811426   7.296174   4.890774
    30  H    6.311410   5.321850   6.434872   7.159050   5.400812
    31  H    4.833245   4.195416   5.481322   6.149100   4.601091
    32  H    6.350835   5.947571   6.999594   7.484580   5.464464
    33  H    4.887130   6.581767   5.291549   4.292231   2.744636
    34  H    6.221000   7.938089   6.949921   6.028537   4.250036
    35  H    6.133522   7.437912   6.324181   5.515854   3.263893
    36  H    5.026631   6.874045   6.526523   5.885695   4.508010
    37  H    0.973403   3.168440   2.366779   2.127920   3.293111
    38  H    3.340892   1.093370   2.733272   4.115939   4.693282
    39  H    2.677112   1.096209   3.459461   4.566407   4.835828
    40  H    2.538051   1.095471   2.745263   3.950518   5.198492
    41  H    3.367070   2.857406   1.097292   2.093150   3.239332
    42  H    2.691983   2.581844   1.098956   2.080485   4.228514
    43  H    3.559724   4.415271   1.959315   0.971388   3.399435
                   21         22         23         24         25
    21  H    0.000000
    22  H    2.570188   0.000000
    23  H    3.876539   3.040219   0.000000
    24  H    4.307932   2.358558   1.750902   0.000000
    25  H    3.927019   3.624886   2.386219   3.051123   0.000000
    26  H    5.126410   3.895595   2.469549   2.376830   1.753618
    27  H    5.141997   4.160558   4.267448   3.859920   2.472980
    28  H    4.576662   4.985001   7.050151   6.716439   5.693285
    29  H    4.813949   5.635445   6.992202   7.008683   5.205967
    30  H    5.844375   3.787801   4.238804   2.918166   3.797736
    31  H    4.560371   2.299859   3.952537   2.539781   3.870912
    32  H    5.564719   3.794195   5.200233   4.001366   4.320139
    33  H    2.531878   4.817735   5.593341   6.309800   4.671795
    34  H    3.901403   5.824583   6.992347   7.461867   5.682782
    35  H    3.670218   5.335207   5.841036   6.482380   4.213177
    36  H    3.317902   4.754350   6.874948   6.883431   6.097329
    37  H    2.117084   3.168033   4.334301   4.720247   5.381797
    38  H    4.734048   3.162847   2.760892   2.350486   4.931235
    39  H    4.305344   2.364175   3.733750   2.799378   5.360587
    40  H    4.694318   3.601284   4.108125   3.841411   6.136097
    41  H    3.848899   3.813143   2.080460   3.338524   4.084697
    42  H    4.127997   4.249566   3.635808   4.396542   5.610538
    43  H    3.647524   4.964157   4.060635   5.371035   5.271890
                   26         27         28         29         30
    26  H    0.000000
    27  H    2.370855   0.000000
    28  H    6.598654   4.807079   0.000000
    29  H    6.365088   4.526992   1.770588   0.000000
    30  H    2.643001   2.481142   6.039685   6.390370   0.000000
    31  H    3.346772   3.066067   5.064321   5.762623   1.775255
    32  H    3.808850   2.445573   4.581620   5.171419   1.770999
    33  H    6.292107   5.735293   4.198670   3.678655   7.276776
    34  H    7.225865   6.092942   3.334176   2.615289   7.832380
    35  H    5.837779   4.844536   3.756888   2.567295   6.840930
    36  H    7.306952   6.196340   2.537849   3.263699   7.250229
    37  H    6.250166   6.794804   6.360760   6.852340   6.890017
    38  H    4.579423   6.145990   8.136129   8.618745   5.067645
    39  H    5.128636   6.057114   7.166170   7.974762   4.845069
    40  H    6.103508   7.356852   8.365938   9.042465   6.380578
    41  H    4.541158   6.173380   8.015492   8.026899   6.141265
    42  H    6.071331   7.492864   8.546062   8.813450   7.225850
    43  H    6.308119   7.464366   8.151322   8.034941   7.940101
                   31         32         33         34         35
    31  H    0.000000
    32  H    1.769937   0.000000
    33  H    6.285549   6.712307   0.000000
    34  H    6.883626   6.911824   1.775311   0.000000
    35  H    6.205001   6.196194   1.779059   1.774636   0.000000
    36  H    5.896370   6.143147   2.863739   2.405534   3.566170
    37  H    5.466014   6.868068   4.281192   5.714400   5.693500
    38  H    4.286785   6.002822   7.113173   8.509313   7.801074
    39  H    3.564330   5.324575   6.809139   7.980234   7.574130
    40  H    5.214753   6.974137   7.175716   8.579218   8.206581
    41  H    5.479915   6.934442   5.694774   7.355123   6.477525
    42  H    6.231237   7.843491   6.191248   7.852369   7.342037
    43  H    7.030755   8.357838   4.851566   6.618870   6.064586
                   36         37         38         39         40
    36  H    0.000000
    37  H    4.742891   0.000000
    38  H    7.648597   4.035699   0.000000
    39  H    6.678155   3.609598   1.775664   0.000000
    40  H    7.423442   3.286421   1.772034   1.772893   0.000000
    41  H    7.163405   3.394131   2.665562   3.833893   3.274371
    42  H    7.284812   2.720625   2.844015   3.626786   2.379947
    43  H    6.678080   2.953873   4.674397   5.338808   4.501013
                   41         42         43
    41  H    0.000000
    42  H    1.776230   0.000000
    43  H    2.361789   2.284296   0.000000
 Stoichiometry    C15H24O4
 Framework group  C1[X(C15H24O4)]
 Deg. of freedom   123
 Full point group                 C1      NOp   1
 Largest Abelian subgroup         C1      NOp   1
 Largest concise Abelian subgroup C1      NOp   1
                         Standard orientation:                         
 ---------------------------------------------------------------------
 Center     Atomic      Atomic             Coordinates (Angstroms)
 Number     Number       Type             X           Y           Z
 ---------------------------------------------------------------------
      1          6           0       -1.738229    0.667503   -0.170512
      2          6           0       -1.026174   -0.485049   -0.173736
      3          6           0        0.450832   -0.669529   -0.405048
      4          6           0        1.326826    0.471452    0.164205
      5          6           0        1.294994    1.755718   -0.700959
      6          6           0       -0.042255    2.101649   -1.380587
      7          6           0       -1.301505    2.074657   -0.492301
      8          6           0       -3.148944    0.371791    0.144010
      9          6           0       -3.305658   -1.123381    0.358767
     10          6           0       -1.896975   -1.712358    0.107025
     11          8           0       -4.061156    1.198353    0.202034
     12          6           0       -1.176645    2.953425    0.769008
     13          6           0       -1.878735   -2.712764   -1.056426
     14          8           0       -1.351965   -2.332916    1.288124
     15          6           0        2.787751    0.022426    0.514084
     16          8           0        2.725010   -1.099115    1.422144
     17          6           0        3.517593    1.127176    1.286767
     18          6           0        3.659747   -0.401726   -0.677853
     19          8           0        3.180104   -1.654474   -1.184370
     20          1           0        0.636268   -0.804926   -1.479618
     21          1           0        0.732005   -1.614021    0.067419
     22          1           0        0.898192    0.713190    1.145536
     23          1           0        2.045672    1.679781   -1.498688
     24          1           0        1.603526    2.602334   -0.077752
     25          1           0       -0.211463    1.427432   -2.230604
     26          1           0        0.055375    3.108505   -1.808746
     27          1           0       -2.120872    2.505290   -1.086922
     28          1           0       -3.643094   -1.329334    1.380164
     29          1           0       -4.064457   -1.512528   -0.329770
     30          1           0       -0.904365    3.980328    0.494356
     31          1           0       -0.416795    2.573459    1.461065
     32          1           0       -2.129236    2.994374    1.309232
     33          1           0       -0.865054   -3.088987   -1.230381
     34          1           0       -2.525073   -3.568490   -0.822774
     35          1           0       -2.244736   -2.254253   -1.981878
     36          1           0       -1.867872   -3.141562    1.451520
     37          1           0        2.671487   -1.897287    0.867554
     38          1           0        3.751388    1.985193    0.650680
     39          1           0        2.908289    1.476654    2.128366
     40          1           0        4.458053    0.735735    1.689711
     41          1           0        3.657144    0.364399   -1.463408
     42          1           0        4.692553   -0.516741   -0.320380
     43          1           0        3.811381   -1.959282   -1.856811
 ---------------------------------------------------------------------
 Rotational constants (GHZ):      0.5472123      0.2780216      0.2179954
 Standard basis: 6-31G(d) (6D, 7F)
 There are   333 symmetry adapted cartesian basis functions of A   symmetry.
 There are   333 symmetry adapted basis functions of A   symmetry.
   333 basis functions,   628 primitive gaussians,   333 cartesian basis functions
    73 alpha electrons       73 beta electrons
       nuclear repulsion energy      1609.1851569221 Hartrees.
 NAtoms=   43 NActive=   43 NUniq=   43 SFac= 1.00D+00 NAtFMM=   60 NAOKFM=F Big=F
 Integral buffers will be    131072 words long.
 Raffenetti 2 integral format.
 Two-electron integral symmetry is turned on.
 ------------------------------------------------------------------------------
 Polarizable Continuum Model (PCM)
 =================================
 Model                : PCM (using non-symmetric T matrix).
 Atomic radii         : SMD-Coulomb.
 Polarization charges : Total charges.
 Charge compensation  : None.
 Solution method      : On-the-fly selection.
 Cavity type          : VdW (van der Waals Surface) (Alpha=1.000).
 Cavity algorithm     : GePol (No added spheres)
                        Default sphere list used, NSphG=   43.
                        Lebedev-Laikov grids with approx.  5.0 points / Ang**2.
                        Smoothing algorithm: Karplus/York (Gamma=1.0000).
                        Polarization charges: spherical gaussians, with
                                              point-specific exponents (IZeta= 3).
                        Self-potential: point-specific (ISelfS= 7).
                        Self-field    : sphere-specific E.n sum rule (ISelfD= 2).
 1st derivatives      : Analytical E(r).r(x)/FMM algorithm (CHGder, D1EAlg=3).
                        Cavity 1st derivative terms included.
 Solvent              : Methanol, Eps=  32.613000 Eps(inf)=   1.765709
 ------------------------------------------------------------------------------
 ------------------------------------------------------------------------------
 Atomic radii for non-electrostatic terms: SMD-CDS.
 ------------------------------------------------------------------------------
 Nuclear repulsion after PCM non-electrostatic terms =     1609.1862705836 Hartrees.
 One-electron integrals computed using PRISM.
 NBasis=   333 RedAO= T EigKep=  9.41D-04  NBF=   333
 NBsUse=   333 1.00D-06 EigRej= -1.00D+00 NBFU=   333
 Initial guess from the checkpoint file:  "DY-202A-11R_40.chk"
 B after Tr=     0.000000    0.000000    0.000000
         Rot=    0.999979   -0.005877    0.001091    0.002385 Ang=  -0.74 deg.
 ExpMin= 1.61D-01 ExpMax= 5.48D+03 ExpMxC= 8.25D+02 IAcc=1 IRadAn=         1 AccDes= 0.00D+00
 Harris functional with IExCor=  402 and IRadAn=       1 diagonalized for initial guess.
 HarFok:  IExCor=  402 AccDes= 0.00D+00 IRadAn=         1 IDoV= 1 UseB2=F ITyADJ=14
 ICtDFT=  3500011 ScaDFX=  1.000000  1.000000  1.000000  1.000000
 FoFCou: FMM=F IPFlag=           0 FMFlag=      100000 FMFlg1=           0
         NFxFlg=           0 DoJE=T BraDBF=F KetDBF=T FulRan=T
         wScrn=  0.000000 ICntrl=     500 IOpCl=  0 I1Cent=   200000004 NGrid=           0
         NMat0=    1 NMatS0=      1 NMatT0=    0 NMatD0=    1 NMtDS0=    0 NMtDT0=    0
 Petite list used in FoFCou.
 Keep R1 ints in memory in canonical form, NReq=1565304907.
 Requested convergence on RMS density matrix=1.00D-08 within 128 cycles.
 Requested convergence on MAX density matrix=1.00D-06.
 Requested convergence on             energy=1.00D-06.
 No special actions if energy rises.
 Inv3:  Mode=1 IEnd=    21659907.
 Iteration    1 A*A^-1 deviation from unit magnitude is 4.44D-15 for   2685.
 Iteration    1 A*A^-1 deviation from orthogonality  is 8.34D-15 for   2686   2596.
 Iteration    1 A^-1*A deviation from unit magnitude is 4.55D-15 for   2685.
 Iteration    1 A^-1*A deviation from orthogonality  is 6.90D-12 for   2529   2461.
 Error on total polarization charges =  0.05151
 SCF Done:  E(RB3LYP) =  -886.948516114     A.U. after   11 cycles
            NFock= 11  Conv=0.28D-08     -V/T= 2.0094
 SMD-CDS (non-electrostatic) energy       (kcal/mol) =       0.70
 (included in total energy above)
 D1PCM: PCM CHGder 1st derivatives, ID1Alg=3 FixD1E=F DoIter=F DoCFld=F I1PDM=0.
 Calling FoFJK, ICntrl=      2127 FMM=F ISym2X=0 I1Cent= 0 IOpClX= 0 NMat=1 NMatS=1 NMatT=0.
 ***** Axes restored to original set *****
 -------------------------------------------------------------------
 Center     Atomic                   Forces (Hartrees/Bohr)
 Number     Number              X              Y              Z
 -------------------------------------------------------------------
      1        6          -0.002024394   -0.001567219    0.000658782
      2        6           0.001445060    0.000851767   -0.000451250
      3        6          -0.000669000   -0.000687367   -0.000261367
      4        6           0.000144436    0.000573267   -0.000004760
      5        6           0.000353188   -0.000346351    0.000078096
      6        6          -0.000395474    0.000001780    0.000025959
      7        6           0.000941155    0.000871811   -0.000128424
      8        6           0.000685088    0.000593419   -0.000259403
      9        6           0.001207799    0.000171362   -0.001126020
     10        6          -0.001995132   -0.000050176    0.000430276
     11        8           0.000828673   -0.000850207   -0.000241431
     12        6          -0.000271588    0.000003093    0.000381622
     13        6           0.000568935    0.000025020    0.000145786
     14        8          -0.000512395    0.000164166    0.000185348
     15        6           0.000290042   -0.001374183    0.000827879
     16        8          -0.000478374    0.000203544    0.000820176
     17        6          -0.000228451   -0.000124048    0.000183266
     18        6           0.000401402   -0.000078983   -0.000323524
     19        8          -0.000522605    0.001252411   -0.000282832
     20        1           0.000007772    0.000189213   -0.000138186
     21        1          -0.000032564    0.000148475   -0.000112584
     22        1          -0.000162106    0.000163918   -0.000231723
     23        1          -0.000353811    0.000186004    0.000167519
     24        1           0.000265153    0.000131993    0.000226994
     25        1           0.000241693    0.000054003    0.000123712
     26        1          -0.000005958   -0.000152390   -0.000059217
     27        1           0.000072987    0.000096265    0.000036519
     28        1           0.000143769    0.000160863    0.000264585
     29        1          -0.000482510   -0.000211388    0.000666880
     30        1          -0.000089899   -0.000067653   -0.000043575
     31        1          -0.000280954    0.000249915   -0.000166449
     32        1           0.000085417   -0.000091200   -0.000086278
     33        1          -0.000049765    0.000091176   -0.000065011
     34        1           0.000044165    0.000146955    0.000048621
     35        1          -0.000137907    0.000117947    0.000134514
     36        1           0.000316037   -0.000289326   -0.000292059
     37        1           0.000666622   -0.000388189   -0.000327531
     38        1          -0.000180491    0.000626703   -0.000431058
     39        1          -0.000011103    0.000079439   -0.000286698
     40        1          -0.000098269   -0.000040134   -0.000203127
     41        1          -0.000018153   -0.000310301    0.000199536
     42        1           0.000012416   -0.000061190   -0.000571794
     43        1           0.000279093   -0.000464206    0.000488230
 -------------------------------------------------------------------
 Cartesian Forces:  Max     0.002024394 RMS     0.000513260

 GradGradGradGradGradGradGradGradGradGradGradGradGradGradGradGradGradGrad
 Berny optimization.
 Using GEDIIS/GDIIS optimizer.
 FormGI is forming the generalized inverse of G from B-inverse, IUseBI=4.
 Internal  Forces:  Max     0.001425582 RMS     0.000280612
 Search for a local minimum.
 Step number   3 out of a maximum of  258
 All quantities printed in internal units (Hartrees-Bohrs-Radians)
 Mixed Optimization -- En-DIIS/RFO-DIIS
 Swapping is turned off.
 Update second derivatives using D2CorX and points    1    2    3
 DE= -7.09D-04 DEPred=-7.65D-04 R= 9.27D-01
 TightC=F SS=  1.41D+00  RLast= 3.24D-01 DXNew= 8.4853D-01 9.7148D-01
 Trust test= 9.27D-01 RLast= 3.24D-01 DXMaxT set to 8.49D-01
 ITU=  1  1  0
     Eigenvalues ---    0.00232   0.00285   0.00319   0.00346   0.00382
     Eigenvalues ---    0.00412   0.00484   0.00692   0.00787   0.00914
     Eigenvalues ---    0.01042   0.01111   0.01251   0.01270   0.01368
     Eigenvalues ---    0.01389   0.02495   0.02504   0.03098   0.03867
     Eigenvalues ---    0.03974   0.04165   0.04425   0.04588   0.04716
     Eigenvalues ---    0.04930   0.04996   0.05054   0.05112   0.05362
     Eigenvalues ---    0.05432   0.05484   0.05517   0.05556   0.05610
     Eigenvalues ---    0.05634   0.05674   0.05776   0.05812   0.05934
     Eigenvalues ---    0.06001   0.06107   0.07098   0.07796   0.08426
     Eigenvalues ---    0.08657   0.09022   0.09051   0.09350   0.09673
     Eigenvalues ---    0.10365   0.11482   0.12272   0.13433   0.13716
     Eigenvalues ---    0.14819   0.15431   0.15992   0.16000   0.16000
     Eigenvalues ---    0.16000   0.16000   0.16000   0.16000   0.16000
     Eigenvalues ---    0.16000   0.16000   0.16031   0.16063   0.16286
     Eigenvalues ---    0.16833   0.17422   0.18630   0.19709   0.20700
     Eigenvalues ---    0.21722   0.23077   0.24461   0.24998   0.25709
     Eigenvalues ---    0.26816   0.27055   0.27854   0.28000   0.28405
     Eigenvalues ---    0.28854   0.29010   0.29383   0.29603   0.30446
     Eigenvalues ---    0.30716   0.31656   0.32340   0.33697   0.33759
     Eigenvalues ---    0.33819   0.33828   0.33980   0.34005   0.34061
     Eigenvalues ---    0.34069   0.34107   0.34126   0.34134   0.34138
     Eigenvalues ---    0.34156   0.34177   0.34199   0.34208   0.34278
     Eigenvalues ---    0.34287   0.34336   0.34355   0.34460   0.34539
     Eigenvalues ---    0.39719   0.41319   0.42014   0.51871   0.52271
     Eigenvalues ---    0.52656   0.53013   0.94442
 En-DIIS/RFO-DIIS IScMMF=        0 using points:     3    2
 RFO step:  Lambda=-7.80414015D-05.
 DidBck=F Rises=F RFO-DIIS coefs:    1.03039   -0.03039
 Iteration  1 RMS(Cart)=  0.05383434 RMS(Int)=  0.00089147
 Iteration  2 RMS(Cart)=  0.00139813 RMS(Int)=  0.00003867
 Iteration  3 RMS(Cart)=  0.00000056 RMS(Int)=  0.00003867
 Variable       Old X    -DE/DX   Delta X   Delta X   Delta X     New X
                                 (Linear)    (Quad)   (Total)
    R1        2.56015  -0.00036  -0.00017  -0.00106  -0.00120   2.55895
    R2        2.84989   0.00091   0.00032   0.00998   0.01030   2.86019
    R3        2.78790  -0.00143  -0.00026  -0.00812  -0.00831   2.77959
    R4        2.84659  -0.00047  -0.00017  -0.00467  -0.00485   2.84173
    R5        2.89283   0.00057   0.00046   0.01168   0.01210   2.90493
    R6        2.92343   0.00039  -0.00002   0.00092   0.00091   2.92434
    R7        2.07648   0.00011   0.00005   0.00138   0.00143   2.07791
    R8        2.06521  -0.00018  -0.00002  -0.00118  -0.00121   2.06400
    R9        2.92686  -0.00023   0.00000  -0.00086  -0.00087   2.92599
   R10        2.96292   0.00032  -0.00001   0.00023   0.00022   2.96314
   R11        2.07455  -0.00011   0.00002  -0.00039  -0.00037   2.07418
   R12        2.90907   0.00014  -0.00010   0.00048   0.00040   2.90947
   R13        2.07496  -0.00037   0.00000  -0.00086  -0.00087   2.07410
   R14        2.07038   0.00031  -0.00006  -0.00032  -0.00039   2.07000
   R15        2.91256   0.00002  -0.00008  -0.00007  -0.00013   2.91244
   R16        2.07503  -0.00017  -0.00004  -0.00120  -0.00124   2.07378
   R17        2.07579  -0.00012   0.00000  -0.00039  -0.00039   2.07540
   R18        2.91455   0.00008   0.00005   0.00299   0.00305   2.91759
   R19        2.07903  -0.00004   0.00001   0.00017   0.00018   2.07921
   R20        2.86978  -0.00042   0.00017   0.00433   0.00450   2.87429
   R21        2.32882  -0.00120  -0.00009  -0.00132  -0.00141   2.32741
   R22        2.92429  -0.00111  -0.00032  -0.00612  -0.00650   2.91779
   R23        2.06969   0.00017   0.00009   0.00207   0.00216   2.07185
   R24        2.07121  -0.00001   0.00004   0.00072   0.00075   2.07196
   R25        2.89983  -0.00044  -0.00005  -0.00139  -0.00144   2.89839
   R26        2.72352  -0.00011   0.00004   0.00300   0.00305   2.72656
   R27        2.07362  -0.00007   0.00000   0.00010   0.00011   2.07373
   R28        2.07069  -0.00039   0.00003  -0.00048  -0.00045   2.07024
   R29        2.07091  -0.00012  -0.00002  -0.00065  -0.00067   2.07023
   R30        2.06953  -0.00007  -0.00006  -0.00126  -0.00132   2.06821
   R31        2.07407  -0.00013   0.00001  -0.00005  -0.00004   2.07403
   R32        2.07065  -0.00001  -0.00001  -0.00016  -0.00017   2.07048
   R33        1.83874   0.00003   0.00006   0.00104   0.00110   1.83984
   R34        2.72957   0.00045  -0.00010   0.00027   0.00018   2.72974
   R35        2.89701  -0.00023   0.00022   0.00201   0.00223   2.89924
   R36        2.90367   0.00038   0.00016   0.00216   0.00232   2.90599
   R37        1.83946   0.00047  -0.00004  -0.00034  -0.00039   1.83908
   R38        2.06617   0.00071  -0.00002   0.00177   0.00175   2.06792
   R39        2.07154  -0.00019  -0.00001  -0.00076  -0.00077   2.07076
   R40        2.07014  -0.00014  -0.00003  -0.00098  -0.00100   2.06914
   R41        2.70963  -0.00068  -0.00019  -0.00375  -0.00395   2.70568
   R42        2.07358  -0.00036  -0.00001  -0.00060  -0.00061   2.07297
   R43        2.07673  -0.00016   0.00000  -0.00003  -0.00002   2.07670
   R44        1.83566  -0.00002   0.00001  -0.00022  -0.00021   1.83545
    A1        2.26670  -0.00020  -0.00025  -0.00700  -0.00730   2.25940
    A2        1.90982   0.00018   0.00011   0.00673   0.00676   1.91658
    A3        2.10531   0.00002   0.00018   0.00074   0.00099   2.10631
    A4        2.23942   0.00040  -0.00002   0.00383   0.00381   2.24322
    A5        1.96345  -0.00050  -0.00020  -0.00708  -0.00743   1.95602
    A6        2.08030   0.00010   0.00021   0.00327   0.00364   2.08394
    A7        1.99148   0.00004  -0.00015  -0.00542  -0.00564   1.98585
    A8        1.90787  -0.00006   0.00006   0.00170   0.00175   1.90962
    A9        1.86683   0.00007   0.00002   0.00136   0.00143   1.86825
   A10        1.93389  -0.00009  -0.00002  -0.00060  -0.00060   1.93329
   A11        1.90990   0.00000   0.00013   0.00351   0.00366   1.91356
   A12        1.84717   0.00006  -0.00002  -0.00009  -0.00012   1.84705
   A13        1.97618   0.00009  -0.00009  -0.00063  -0.00074   1.97544
   A14        1.98068   0.00022  -0.00025  -0.00089  -0.00115   1.97954
   A15        1.84444   0.00007   0.00001   0.00204   0.00205   1.84649
   A16        1.96196  -0.00029   0.00033   0.00363   0.00399   1.96595
   A17        1.88464  -0.00022   0.00003  -0.00380  -0.00378   1.88086
   A18        1.80020   0.00014  -0.00002  -0.00073  -0.00075   1.79945
   A19        2.03845  -0.00007  -0.00026  -0.00481  -0.00511   2.03334
   A20        1.91180   0.00017   0.00009   0.00134   0.00142   1.91322
   A21        1.89359  -0.00009   0.00010   0.00133   0.00144   1.89503
   A22        1.86364  -0.00012  -0.00006  -0.00325  -0.00330   1.86034
   A23        1.89875   0.00017  -0.00001   0.00364   0.00364   1.90239
   A24        1.84853  -0.00005   0.00019   0.00240   0.00258   1.85111
   A25        2.03907   0.00028  -0.00025   0.00006  -0.00022   2.03886
   A26        1.91521  -0.00032   0.00004  -0.00206  -0.00204   1.91317
   A27        1.87638   0.00000   0.00002   0.00073   0.00076   1.87714
   A28        1.88546   0.00010  -0.00012  -0.00351  -0.00363   1.88183
   A29        1.88948  -0.00011   0.00015   0.00211   0.00226   1.89174
   A30        1.84915   0.00002   0.00021   0.00316   0.00337   1.85252
   A31        1.95618  -0.00019  -0.00002   0.00079   0.00074   1.95692
   A32        1.96122  -0.00016  -0.00006   0.00013   0.00006   1.96128
   A33        1.83887   0.00012  -0.00007  -0.00494  -0.00501   1.83386
   A34        1.97709   0.00052  -0.00002   0.00522   0.00521   1.98230
   A35        1.86517  -0.00002   0.00016   0.00263   0.00280   1.86797
   A36        1.85384  -0.00031   0.00003  -0.00488  -0.00487   1.84897
   A37        1.90305   0.00036   0.00008  -0.00224  -0.00234   1.90071
   A38        2.19372  -0.00013   0.00002   0.00322   0.00326   2.19698
   A39        2.18623  -0.00023  -0.00010  -0.00066  -0.00074   2.18549
   A40        1.83152  -0.00014  -0.00010   0.00088   0.00046   1.83199
   A41        1.92711   0.00002   0.00026   0.00226   0.00261   1.92972
   A42        1.90940   0.00004   0.00046   0.01153   0.01205   1.92145
   A43        1.93971  -0.00003  -0.00013  -0.00596  -0.00599   1.93373
   A44        1.97457   0.00032   0.00000   0.00519   0.00519   1.97976
   A45        1.88157  -0.00020  -0.00046  -0.01293  -0.01344   1.86813
   A46        1.81576   0.00009   0.00007  -0.00017  -0.00026   1.81550
   A47        1.95720  -0.00026   0.00010  -0.00243  -0.00226   1.95494
   A48        1.85501   0.00006   0.00005  -0.00102  -0.00092   1.85408
   A49        1.96307   0.00019  -0.00004   0.00307   0.00309   1.96616
   A50        1.95498  -0.00003  -0.00025  -0.00067  -0.00088   1.95411
   A51        1.91361  -0.00005   0.00007   0.00085   0.00086   1.91447
   A52        1.92688  -0.00010  -0.00006  -0.00194  -0.00200   1.92488
   A53        1.95527   0.00025  -0.00011  -0.00036  -0.00047   1.95480
   A54        1.93271  -0.00015  -0.00005  -0.00220  -0.00225   1.93046
   A55        1.88654  -0.00003   0.00004   0.00109   0.00113   1.88767
   A56        1.87980   0.00007   0.00009   0.00160   0.00168   1.88148
   A57        1.88010  -0.00004   0.00011   0.00205   0.00216   1.88226
   A58        1.93413   0.00012  -0.00012  -0.00128  -0.00140   1.93273
   A59        1.91759  -0.00010   0.00002  -0.00140  -0.00139   1.91620
   A60        1.94291  -0.00028  -0.00020  -0.00584  -0.00606   1.93685
   A61        1.88710   0.00007   0.00028   0.00797   0.00825   1.89535
   A62        1.89523   0.00010   0.00009   0.00228   0.00236   1.89759
   A63        1.88531   0.00011  -0.00005  -0.00129  -0.00136   1.88395
   A64        1.87020   0.00000  -0.00007  -0.00240  -0.00247   1.86773
   A65        1.89883   0.00053  -0.00026   0.00339   0.00313   1.90196
   A66        1.92803  -0.00081   0.00020  -0.00650  -0.00629   1.92174
   A67        2.02053  -0.00010  -0.00007  -0.00359  -0.00366   2.01687
   A68        1.83730   0.00021  -0.00014   0.00186   0.00171   1.83901
   A69        1.87338  -0.00022  -0.00009   0.00130   0.00120   1.87458
   A70        1.89624   0.00045   0.00035   0.00427   0.00460   1.90084
   A71        1.85552  -0.00010  -0.00032  -0.00473  -0.00504   1.85048
   A72        1.95421  -0.00019  -0.00006  -0.00317  -0.00324   1.95096
   A73        1.93059   0.00000   0.00004  -0.00005  -0.00002   1.93057
   A74        1.91410  -0.00009  -0.00001  -0.00142  -0.00143   1.91267
   A75        1.89158  -0.00006  -0.00009  -0.00377  -0.00386   1.88772
   A76        1.88686   0.00019  -0.00004   0.00129   0.00124   1.88810
   A77        1.88462   0.00018   0.00018   0.00754   0.00772   1.89234
   A78        1.90219  -0.00103  -0.00009  -0.00856  -0.00866   1.89353
   A79        1.94042   0.00041   0.00001   0.00044   0.00041   1.94083
   A80        1.88589   0.00059   0.00037   0.00788   0.00826   1.89415
   A81        1.93512   0.00013  -0.00030  -0.00387  -0.00420   1.93091
   A82        1.91542   0.00021   0.00000   0.00560   0.00563   1.92105
   A83        1.88407  -0.00028   0.00002  -0.00093  -0.00092   1.88315
   A84        1.87685   0.00029   0.00011   0.00456   0.00467   1.88152
    D1        0.08875  -0.00019  -0.00011  -0.00798  -0.00810   0.08065
    D2       -3.05864  -0.00015  -0.00005  -0.00267  -0.00275  -3.06139
    D3       -3.10947  -0.00014   0.00047   0.00202   0.00247  -3.10700
    D4        0.02632  -0.00010   0.00053   0.00733   0.00782   0.03415
    D5        0.39330  -0.00004   0.00023  -0.00652  -0.00630   0.38700
    D6       -1.85667  -0.00047   0.00033  -0.01451  -0.01418  -1.87085
    D7        2.41539  -0.00009   0.00036  -0.00587  -0.00552   2.40987
    D8       -2.68622  -0.00010  -0.00040  -0.01759  -0.01798  -2.70420
    D9        1.34700  -0.00053  -0.00030  -0.02558  -0.02586   1.32113
   D10       -0.66413  -0.00015  -0.00027  -0.01694  -0.01720  -0.68133
   D11        0.00347   0.00011  -0.00001   0.01862   0.01853   0.02200
   D12       -3.11846  -0.00001   0.00000   0.00111   0.00102  -3.11744
   D13        3.09456   0.00015   0.00048   0.02721   0.02769   3.12224
   D14       -0.02737   0.00002   0.00050   0.00971   0.01017  -0.01720
   D15        0.61777   0.00000   0.00028   0.01924   0.01953   0.63730
   D16       -1.55841   0.00015   0.00038   0.02268   0.02308  -1.53533
   D17        2.73243   0.00008   0.00036   0.02124   0.02161   2.75404
   D18       -2.51768  -0.00004   0.00022   0.01365   0.01386  -2.50382
   D19        1.58931   0.00010   0.00031   0.01709   0.01742   1.60673
   D20       -0.40303   0.00003   0.00030   0.01565   0.01595  -0.38708
   D21       -0.04428   0.00003  -0.00082  -0.02931  -0.03012  -0.07441
   D22        2.08173   0.00018  -0.00077  -0.02704  -0.02778   2.05395
   D23       -2.11062   0.00000  -0.00060  -0.02803  -0.02860  -2.13922
   D24        3.09210   0.00007  -0.00076  -0.02453  -0.02531   3.06679
   D25       -1.06507   0.00022  -0.00071  -0.02226  -0.02297  -1.08804
   D26        1.02576   0.00004  -0.00054  -0.02325  -0.02379   1.00197
   D27       -1.33375   0.00013  -0.00056  -0.01138  -0.01190  -1.34565
   D28        2.68566   0.00027  -0.00071  -0.01516  -0.01584   2.66982
   D29        0.72564  -0.00004  -0.00057  -0.01505  -0.01560   0.71004
   D30        0.82851   0.00000  -0.00062  -0.01370  -0.01430   0.81421
   D31       -1.43527   0.00013  -0.00077  -0.01748  -0.01825  -1.45352
   D32        2.88790  -0.00017  -0.00063  -0.01738  -0.01800   2.86989
   D33        2.85885   0.00001  -0.00058  -0.01205  -0.01260   2.84625
   D34        0.59507   0.00015  -0.00073  -0.01583  -0.01655   0.57853
   D35       -1.36495  -0.00016  -0.00059  -0.01572  -0.01630  -1.38125
   D36        0.62257  -0.00005   0.00014  -0.00680  -0.00666   0.61591
   D37       -1.49786   0.00002   0.00034  -0.00006   0.00028  -1.49758
   D38        2.77505   0.00004   0.00001  -0.00436  -0.00435   2.77069
   D39        2.89579   0.00007   0.00000  -0.00532  -0.00531   2.89048
   D40        0.77537   0.00015   0.00019   0.00142   0.00163   0.77699
   D41       -1.23491   0.00016  -0.00013  -0.00288  -0.00301  -1.23792
   D42       -1.41329  -0.00005   0.00016  -0.00651  -0.00633  -1.41962
   D43        2.74947   0.00003   0.00036   0.00024   0.00061   2.75008
   D44        0.73919   0.00004   0.00004  -0.00406  -0.00402   0.73517
   D45       -0.96511  -0.00029   0.00213  -0.07367  -0.07155  -1.03666
   D46       -2.97373  -0.00040   0.00234  -0.07426  -0.07192  -3.04565
   D47        1.14531  -0.00025   0.00176  -0.07185  -0.07010   1.07521
   D48        3.04715  -0.00035   0.00219  -0.07530  -0.07311   2.97404
   D49        1.03853  -0.00045   0.00240  -0.07589  -0.07349   0.96505
   D50       -1.12562  -0.00030   0.00182  -0.07347  -0.07167  -1.19728
   D51        1.02162  -0.00004   0.00201  -0.07209  -0.07008   0.95154
   D52       -0.98700  -0.00014   0.00222  -0.07268  -0.07045  -1.05746
   D53        3.13203   0.00001   0.00164  -0.07027  -0.06863   3.06340
   D54        0.85428   0.00000   0.00030   0.01247   0.01276   0.86704
   D55       -1.29876  -0.00008   0.00062   0.01892   0.01954  -1.27923
   D56        2.98100   0.00006   0.00034   0.01586   0.01619   2.99720
   D57        2.99978   0.00008   0.00019   0.00834   0.00853   3.00831
   D58        0.84674   0.00000   0.00051   0.01479   0.01531   0.86205
   D59       -1.15668   0.00014   0.00023   0.01173   0.01196  -1.14471
   D60       -1.29554   0.00005   0.00037   0.01123   0.01160  -1.28394
   D61        2.83460  -0.00004   0.00069   0.01768   0.01838   2.85298
   D62        0.83118   0.00010   0.00041   0.01462   0.01503   0.84621
   D63       -1.29900   0.00010  -0.00055  -0.00169  -0.00224  -1.30124
   D64        0.94262   0.00017  -0.00067   0.00368   0.00301   0.94563
   D65        2.97809   0.00007  -0.00054   0.00227   0.00174   2.97983
   D66        0.86924  -0.00003  -0.00079  -0.00734  -0.00813   0.86111
   D67        3.11087   0.00003  -0.00091  -0.00198  -0.00288   3.10799
   D68       -1.13685  -0.00006  -0.00078  -0.00338  -0.00415  -1.14100
   D69        2.86431  -0.00002  -0.00053  -0.00437  -0.00490   2.85942
   D70       -1.17725   0.00005  -0.00065   0.00099   0.00035  -1.17690
   D71        0.85822  -0.00005  -0.00052  -0.00041  -0.00092   0.85730
   D72       -3.09465   0.00013   0.00068   0.02675   0.02742  -3.06722
   D73        1.08501   0.00008   0.00075   0.02695   0.02768   1.11270
   D74       -1.01434   0.00006   0.00072   0.02610   0.02681  -0.98753
   D75        0.94952   0.00008   0.00078   0.02102   0.02180   0.97132
   D76       -1.15401   0.00002   0.00084   0.02122   0.02206  -1.13195
   D77        3.02982   0.00001   0.00082   0.02037   0.02119   3.05101
   D78       -1.09261   0.00001   0.00058   0.01805   0.01864  -1.07397
   D79        3.08705  -0.00004   0.00065   0.01824   0.01890   3.10595
   D80        0.98770  -0.00006   0.00062   0.01739   0.01802   1.00572
   D81       -0.03024  -0.00010  -0.00049  -0.03584  -0.03633  -0.06657
   D82        2.06131  -0.00020  -0.00056  -0.04122  -0.04181   2.01950
   D83       -2.15383  -0.00042  -0.00068  -0.04862  -0.04929  -2.20313
   D84        3.09180   0.00003  -0.00050  -0.01837  -0.01891   3.07289
   D85       -1.09984  -0.00008  -0.00057  -0.02376  -0.02439  -1.12422
   D86        0.96820  -0.00029  -0.00069  -0.03115  -0.03187   0.93634
   D87        0.04257   0.00004   0.00074   0.03785   0.03860   0.08117
   D88       -2.07954   0.00019   0.00060   0.03922   0.03981  -2.03972
   D89        2.03891   0.00014   0.00073   0.03626   0.03697   2.07588
   D90       -2.04055   0.00011   0.00055   0.03775   0.03834  -2.00222
   D91        2.12052   0.00027   0.00041   0.03912   0.03955   2.16007
   D92       -0.04422   0.00022   0.00054   0.03616   0.03671  -0.00750
   D93        2.12299   0.00017   0.00124   0.05526   0.05648   2.17947
   D94        0.00088   0.00033   0.00110   0.05663   0.05770   0.05858
   D95       -2.16386   0.00028   0.00123   0.05367   0.05486  -2.10900
   D96        1.07200  -0.00014  -0.00111  -0.03403  -0.03507   1.03693
   D97       -3.12686  -0.00004  -0.00082  -0.02584  -0.02660   3.12973
   D98       -1.03920  -0.00015  -0.00100  -0.03209  -0.03303  -1.07223
   D99        3.11143  -0.00007  -0.00097  -0.03383  -0.03487   3.07657
   D100      -1.08742   0.00002  -0.00069  -0.02564  -0.02640  -1.11382
   D101       1.00023  -0.00008  -0.00087  -0.03189  -0.03282   0.96741
   D102      -0.98427  -0.00001  -0.00127  -0.03181  -0.03309  -1.01736
   D103       1.10006   0.00008  -0.00099  -0.02363  -0.02462   1.07544
   D104      -3.09547  -0.00003  -0.00117  -0.02988  -0.03104  -3.12652
   D105      -3.09084   0.00045   0.00067   0.03749   0.03808  -3.05276
   D106       1.22024   0.00032   0.00068   0.03859   0.03934   1.25959
   D107      -0.97188   0.00014   0.00086   0.03445   0.03531  -0.93657
   D108       1.53332   0.00062   0.00102   0.05844   0.05946   1.59278
   D109      -2.68318   0.00004   0.00104   0.05354   0.05458  -2.62860
   D110      -0.66521   0.00055   0.00133   0.05988   0.06121  -0.60400
   D111      -1.23520   0.00037  -0.00073   0.00989   0.00916  -1.22604
   D112       0.87660   0.00016  -0.00086   0.00289   0.00204   0.87863
   D113       2.95344   0.00031  -0.00063   0.01128   0.01065   2.96409
   D114       3.00102   0.00004  -0.00044   0.00810   0.00766   3.00868
   D115      -1.17036  -0.00017  -0.00057   0.00110   0.00053  -1.16983
   D116       0.90648  -0.00002  -0.00034   0.00948   0.00915   0.91563
   D117       0.99885  -0.00002  -0.00043   0.00374   0.00330   1.00215
   D118       3.11065  -0.00023  -0.00056  -0.00326  -0.00382   3.10683
   D119      -1.09569  -0.00007  -0.00033   0.00512   0.00479  -1.09090
   D120      -1.23358  -0.00022  -0.00027   0.02871   0.02843  -1.20515
   D121       0.90458  -0.00050  -0.00070   0.01833   0.01762   0.92221
   D122       2.96908  -0.00023  -0.00044   0.02229   0.02186   2.99094
   D123       0.89049   0.00022  -0.00073   0.03170   0.03095   0.92144
   D124       3.02865  -0.00005  -0.00116   0.02131   0.02015   3.04880
   D125      -1.19003   0.00021  -0.00090   0.02527   0.02438  -1.16565
   D126       2.86900   0.00057  -0.00077   0.03658   0.03581   2.90481
   D127      -1.27602   0.00030  -0.00120   0.02619   0.02500  -1.25102
   D128       0.78848   0.00056  -0.00094   0.03016   0.02923   0.81772
   D129      -3.01454   0.00031   0.00082   0.04733   0.04817  -2.96637
   D130       1.12729   0.00040   0.00106   0.05508   0.05611   1.18340
   D131      -0.95251   0.00054   0.00122   0.05508   0.05631  -0.89620
         Item               Value     Threshold  Converged?
 Maximum Force            0.001426     0.000450     NO 
 RMS     Force            0.000281     0.000300     YES
 Maximum Displacement     0.259489     0.001800     NO 
 RMS     Displacement     0.053918     0.001200     NO 
 Predicted change in Energy=-3.217011D-04
 GradGradGradGradGradGradGradGradGradGradGradGradGradGradGradGradGradGrad

                          Input orientation:                          
 ---------------------------------------------------------------------
 Center     Atomic      Atomic             Coordinates (Angstroms)
 Number     Number       Type             X           Y           Z
 ---------------------------------------------------------------------
      1          6           0       -1.700654    0.663846   -0.177938
      2          6           0       -0.964807   -0.472641   -0.202673
      3          6           0        0.509544   -0.628629   -0.454290
      4          6           0        1.368448    0.512283    0.141816
      5          6           0        1.317599    1.814349   -0.694530
      6          6           0       -0.025167    2.143757   -1.371965
      7          6           0       -1.284114    2.086217   -0.484819
      8          6           0       -3.097954    0.345922    0.153746
      9          6           0       -3.220939   -1.152429    0.384578
     10          6           0       -1.819768   -1.720439    0.071367
     11          8           0       -4.023392    1.154870    0.231402
     12          6           0       -1.184038    2.956546    0.786485
     13          6           0       -1.826548   -2.685688   -1.120554
     14          8           0       -1.231441   -2.368470    1.218406
     15          6           0        2.833671    0.073847    0.487649
     16          8           0        2.787031   -1.004821    1.447303
     17          6           0        3.572862    1.216523    1.195949
     18          6           0        3.681096   -0.405699   -0.702593
     19          8           0        3.155526   -1.656721   -1.159461
     20          1           0        0.687500   -0.726859   -1.534923
     21          1           0        0.810124   -1.582354   -0.014961
     22          1           0        0.934812    0.729546    1.126448
     23          1           0        2.068791    1.768754   -1.493456
     24          1           0        1.608389    2.652987   -0.052645
     25          1           0       -0.183299    1.469878   -2.223531
     26          1           0        0.055724    3.154663   -1.793492
     27          1           0       -2.112941    2.506260   -1.074058
     28          1           0       -3.501784   -1.360216    1.423803
     29          1           0       -4.011867   -1.567777   -0.251103
     30          1           0       -0.954729    3.995829    0.519030
     31          1           0       -0.404190    2.599426    1.468007
     32          1           0       -2.134064    2.952917    1.332015
     33          1           0       -0.810611   -3.017567   -1.356234
     34          1           0       -2.435994   -3.566677   -0.881806
     35          1           0       -2.255772   -2.208992   -2.008798
     36          1           0       -1.713897   -3.203431    1.352474
     37          1           0        2.778072   -1.827162    0.926928
     38          1           0        3.786111    2.046003    0.514791
     39          1           0        2.976172    1.603854    2.029445
     40          1           0        4.524104    0.847663    1.593410
     41          1           0        3.680283    0.333161   -1.513413
     42          1           0        4.718532   -0.533809   -0.363492
     43          1           0        3.785478   -2.027718   -1.798916
 ---------------------------------------------------------------------
                    Distance matrix (angstroms):
                    1          2          3          4          5
     1  C    0.000000
     2  C    1.354137   0.000000
     3  C    2.575235   1.503780   0.000000
     4  C    3.089434   2.555939   1.547493   0.000000
     5  C    3.271143   3.268275   2.584338   1.548366   0.000000
     6  C    2.534382   3.015908   2.968866   2.625910   1.539626
     7  C    1.513546   2.594093   3.254002   3.147384   2.624271
     8  C    1.470896   2.312444   3.785960   4.469514   4.730006
     9  C    2.434450   2.428397   3.859349   4.888013   5.528524
    10  C    2.400241   1.537224   2.625654   3.892907   4.787942
    11  O    2.409102   3.491727   4.919202   5.430735   5.460627
    12  C    2.540370   3.575726   4.154662   3.592381   3.123493
    13  C    3.481917   2.546111   3.183194   4.693462   5.506131
    14  O    3.371183   2.384267   2.975901   4.027059   5.258602
    15  C    4.620737   3.899182   2.604282   1.568026   2.593332
    16  O    5.056201   4.133028   2.990739   2.453218   3.833327
    17  C    5.477499   5.039827   3.938501   2.542950   3.002918
    18  C    5.512026   4.673202   3.189059   2.627558   3.242653
    19  O    5.470914   4.392565   2.924972   3.097022   3.955055
    20  H    3.078757   2.137670   1.099584   2.193311   2.749730
    21  H    3.372830   2.101685   1.092223   2.173432   3.500991
    22  H    2.941331   2.611584   2.127022   1.097608   2.153900
    23  H    4.142478   3.986563   3.042788   2.177915   1.097566
    24  H    3.862920   4.051345   3.483932   2.162869   1.095395
    25  H    2.671423   2.909982   2.830896   2.986599   2.170069
    26  H    3.449500   4.090174   4.038899   3.528574   2.143942
    27  H    2.089857   3.309287   4.133893   4.192179   3.520141
    28  H    3.147455   3.141571   4.489232   5.372978   6.147491
    29  H    3.213596   3.238247   4.622385   5.781766   6.327607
    30  H    3.484864   4.526387   4.947429   4.204110   3.375657
    31  H    2.852442   3.541618   3.866584   3.042564   2.873582
    32  H    2.776265   3.931523   4.796563   4.431800   4.161394
    33  H    3.966530   2.798415   2.874602   4.410475   5.321140
    34  H    4.351262   3.492660   4.182236   5.670934   6.563533
    35  H    3.451579   2.818438   3.544152   5.016517   5.539273
    36  H    4.159107   3.230609   3.851972   4.977255   6.209533
    37  H    5.242598   4.137616   2.913840   2.841908   4.245316
    38  H    5.700423   5.424900   4.339201   2.887301   2.758564
    39  H    5.256317   4.982519   4.151767   2.709142   3.196125
    40  H    6.474494   5.924294   4.742278   3.489666   4.055962
    41  H    5.554037   4.893282   3.478558   2.848938   2.906331
    42  H    6.532593   5.685943   4.211035   3.545802   4.146056
    43  H    6.322162   5.247043   3.807521   4.007503   4.698039
                    6          7          8          9         10
     6  C    0.000000
     7  C    1.541196   0.000000
     8  C    3.873244   2.593532   0.000000
     9  C    4.915613   3.872464   1.521008   0.000000
    10  C    4.498423   3.884186   2.431130   1.544027   0.000000
    11  O    4.419783   2.980608   1.231610   2.447657   3.626152
    12  C    2.581184   1.543924   3.298301   4.603713   4.773860
    13  C    5.160593   4.844530   3.525758   2.561373   1.533762
    14  O    5.340909   4.769485   3.461978   2.476313   1.442835
    15  C    3.989442   4.685240   5.947242   6.178404   5.004722
    16  O    5.076442   5.464598   6.175017   6.103022   4.860854
    17  C    4.516609   5.212635   6.807636   7.240580   6.242667
    18  C    4.547986   5.559711   6.874138   7.026923   5.708508
    19  O    4.960403   5.845949   6.696349   6.580097   5.125675
    20  H    2.962243   3.592126   4.281602   4.375099   3.139070
    21  H    4.052539   4.250296   4.361167   4.073566   2.634929
    22  H    3.027148   3.059473   4.166115   4.621955   3.834493
    23  H    2.130739   3.515694   5.606512   6.327841   5.453808
    24  H    2.160654   2.979023   5.245456   6.163990   5.558282
    25  H    1.097399   2.148205   3.925549   4.786020   4.257077
    26  H    1.098253   2.156239   4.650424   5.833657   5.546331
    27  H    2.139850   1.100270   2.672978   4.091612   4.388956
    28  H    5.672831   4.520929   2.164955   1.096374   2.188155
    29  H    5.561078   4.565844   2.159024   1.096436   2.220944
    30  H    2.805373   2.182390   4.248372   5.626575   5.798656
    31  H    2.901161   2.202540   3.749923   4.815009   4.755597
    32  H    3.523307   2.185056   3.018911   4.351184   4.850595
    33  H    5.220770   5.199248   4.338783   3.509822   2.176921
    34  H    6.217829   5.782702   4.101096   2.836981   2.167226
    35  H    4.932299   4.659984   3.451587   2.788571   2.180796
    36  H    6.234324   5.616114   3.993804   2.722978   1.962577
    37  H    5.376919   5.814544   6.312510   6.061150   4.677981
    38  H    4.253851   5.167980   7.100069   7.703615   6.768205
    39  H    4.568274   4.970336   6.480405   6.979031   6.155163
    40  H    5.582936   6.291935   7.773039   8.089953   7.011168
    41  H    4.126575   5.364368   6.980263   7.310008   6.081065
    42  H    5.539771   6.550650   7.882824   7.998594   6.659321
    43  H    5.666084   6.659735   7.538481   7.390783   5.917023
                   11         12         13         14         15
    11  O    0.000000
    12  C    3.408238   0.000000
    13  C    4.626423   5.990360   0.000000
    14  O    4.602509   5.342714   2.434238   0.000000
    15  C    6.946480   4.953911   5.649689   4.798338   0.000000
    16  O    7.247381   5.647875   5.541147   4.249711   1.444518
    17  C    7.657495   5.081676   7.053160   5.994498   1.534211
    18  C    7.916240   6.098489   5.975549   5.628119   1.537782
    19  O    7.834309   6.625764   5.087371   5.040468   2.410690
    20  H    5.371527   4.739098   3.213900   3.736046   3.055810
    21  H    5.560213   5.022012   3.064592   2.511406   2.662773
    22  H    5.056263   3.092674   4.933351   3.781376   2.108001
    23  H    6.361343   4.146067   5.929146   5.946625   2.717081
    24  H    5.834552   2.931542   6.437443   5.907219   2.906062
    25  H    4.568614   3.503121   4.602776   5.261031   4.289698
    26  H    4.973787   2.869241   6.172964   6.421317   4.734133
    27  H    2.679609   2.127732   5.200048   5.458519   5.729270
    28  H    2.831882   4.940906   3.322204   2.492633   6.562842
    29  H    2.765096   5.435320   2.604090   3.245202   7.078281
    30  H    4.191714   1.097371   6.934765   6.408587   5.452972
    31  H    4.088344   1.095522   6.054435   5.042483   4.221776
    32  H    2.830880   1.095521   6.156584   5.398591   5.803480
    33  H    5.500162   6.357729   1.094449   2.688345   5.122258
    34  H    5.104123   6.848578   1.097528   2.701396   6.549671
    35  H    4.411184   5.970343   1.095650   3.389622   6.111139
    36  H    5.058197   6.208575   2.529154   0.973601   5.671758
    37  H    7.458967   6.213042   5.111925   4.056374   1.951894
    38  H    7.865289   5.060166   7.520984   6.720006   2.190270
    39  H    7.240749   4.547754   7.168597   5.843043   2.176778
    40  H    8.660781   6.138517   7.757638   6.603820   2.163114
    41  H    7.941422   5.986091   6.292295   6.235918   2.188206
    42  H    8.923384   6.953083   6.931220   6.424217   2.155549
    43  H    8.673495   7.498218   5.691041   5.864284   3.248214
                   16         17         18         19         20
    16  O    0.000000
    17  C    2.369616   0.000000
    18  C    2.404236   2.499557   0.000000
    19  O    2.712190   3.738671   1.431785   0.000000
    20  H    3.657726   4.422636   3.123705   2.663976   0.000000
    21  H    2.525850   4.114941   3.178024   2.610808   1.748483
    22  H    2.557672   2.683521   3.489448   3.981358   3.043874
    23  H    4.105684   3.130509   2.820149   3.609213   2.852677
    24  H    4.125360   2.735245   3.751547   4.710865   3.803753
    25  H    5.331230   5.085841   4.556818   4.696341   2.461325
    26  H    5.938357   5.006336   5.197072   5.758487   3.941092
    27  H    6.534116   6.256574   6.495257   6.715240   4.302084
    28  H    6.298892   7.532736   7.551584   7.147093   5.167717
    29  H    7.030399   8.208191   7.793327   7.225271   4.943621
    30  H    6.314187   5.355543   6.508202   7.187687   5.405499
    31  H    4.814033   4.219405   5.516507   6.139214   4.612325
    32  H    6.316181   5.966789   7.016838   7.445533   5.451724
    33  H    4.985377   6.607268   5.236843   4.197721   2.742920
    34  H    6.266406   7.956282   6.887866   5.915245   4.271691
    35  H    6.230932   7.481813   6.340697   5.505317   3.329283
    36  H    5.010112   6.892772   6.415337   5.693277   4.498575
    37  H    0.973198   3.157227   2.343362   2.127096   3.412018
    38  H    3.342943   1.094298   2.739325   4.112289   4.635891
    39  H    2.679524   1.095800   3.463994   4.564278   4.834766
    40  H    2.543711   1.094940   2.748310   3.965254   5.194720
    41  H    3.369560   2.851756   1.096970   2.088129   3.175036
    42  H    2.689150   2.609230   1.098943   2.082663   4.202230
    43  H    3.546992   4.420353   1.960552   0.971279   3.370371
                   21         22         23         24         25
    21  H    0.000000
    22  H    2.581326   0.000000
    23  H    3.872998   3.038052   0.000000
    24  H    4.310077   2.354484   1.752077   0.000000
    25  H    3.896253   3.608410   2.386262   3.053300   0.000000
    26  H    5.115821   3.896157   2.462357   2.386000   1.755154
    27  H    5.136416   4.157854   4.266931   3.861751   2.473640
    28  H    4.551036   4.913136   7.023685   6.663300   5.685492
    29  H    4.827791   5.625387   7.046295   7.031466   5.270270
    30  H    5.875030   3.822032   4.260474   2.949511   3.807516
    31  H    4.600113   2.325090   3.946634   2.523040   3.866798
    32  H    5.572366   3.795213   5.200915   4.001649   4.318193
    33  H    2.546690   4.821936   5.587365   6.301277   4.613338
    34  H    3.902082   5.818329   7.009567   7.465170   5.678181
    35  H    3.710496   5.352065   5.898294   6.511306   4.227923
    36  H    3.296733   4.747110   6.865178   6.878195   6.080325
    37  H    2.195428   3.158190   4.392260   4.732806   5.437424
    38  H    4.722512   3.199545   2.656899   2.330855   4.856598
    39  H    4.361569   2.397284   3.641616   2.703074   5.299813
    40  H    4.720751   3.621466   4.050396   3.803956   6.092276
    41  H    3.761964   3.829307   2.158293   3.436303   4.089457
    42  H    4.061598   4.258230   3.687783   4.463775   5.612705
    43  H    3.497653   4.928139   4.177741   5.449603   5.307040
                   26         27         28         29         30
    26  H    0.000000
    27  H    2.375105   0.000000
    28  H    6.587183   4.808101   0.000000
    29  H    6.420724   4.569568   1.763115   0.000000
    30  H    2.660138   2.469454   5.999443   6.394756   0.000000
    31  H    3.340238   3.064410   5.027505   5.773756   1.775836
    32  H    3.821605   2.447271   4.525727   5.144812   1.771846
    33  H    6.248052   5.682285   4.209255   3.683917   7.261206
    34  H    7.226081   6.084562   3.364552   2.622358   7.832495
    35  H    5.844498   4.809131   3.749095   2.566032   6.825132
    36  H    7.311225   6.216741   2.568865   3.244609   7.286995
    37  H    6.295271   6.834069   6.316764   6.896253   6.928738
    38  H    4.524719   6.126590   8.095804   8.628700   5.126149
    39  H    5.054589   6.028694   7.149575   8.005800   4.843024
    40  H    6.062983   7.342799   8.325765   9.060871   6.409591
    41  H    4.601819   6.202970   7.942093   8.023475   6.247343
    42  H    6.114860   7.511056   8.452867   8.792132   7.313164
    43  H    6.384995   7.474873   7.995978   7.962780   8.007844
                   31         32         33         34         35
    31  H    0.000000
    32  H    1.770851   0.000000
    33  H    6.300169   6.680187   0.000000
    34  H    6.904396   6.891827   1.780022   0.000000
    35  H    6.215900   6.149890   1.779923   1.773669   0.000000
    36  H    5.949943   6.170703   2.861393   2.376001   3.546927
    37  H    5.478525   6.866027   4.416847   5.786529   5.839851
    38  H    4.332842   6.044734   7.090157   8.495132   7.808831
    39  H    3.568365   5.331125   6.867320   8.031271   7.630101
    40  H    5.231872   6.987962   7.218004   8.605583   8.263519
    41  H    5.541457   6.983280   5.605373   7.281244   6.476472
    42  H    6.278044   7.873378   6.142150   7.788080   7.358953
    43  H    7.045322   8.345683   4.722267   6.474273   6.047612
                   36         37         38         39         40
    36  H    0.000000
    37  H    4.717307   0.000000
    38  H    7.649076   4.023358   0.000000
    39  H    6.750187   3.609246   1.773605   0.000000
    40  H    7.441913   3.263053   1.773153   1.777089   0.000000
    41  H    7.058184   3.381751   2.656811   3.829136   3.260229
    42  H    7.172696   2.665207   2.880317   3.651242   2.403275
    43  H    6.446448   2.912956   4.684917   5.338505   4.507910
                   41         42         43
    41  H    0.000000
    42  H    1.775365   0.000000
    43  H    2.380405   2.272178   0.000000
 Stoichiometry    C15H24O4
 Framework group  C1[X(C15H24O4)]
 Deg. of freedom   123
 Full point group                 C1      NOp   1
 Largest Abelian subgroup         C1      NOp   1
 Largest concise Abelian subgroup C1      NOp   1
                         Standard orientation:                         
 ---------------------------------------------------------------------
 Center     Atomic      Atomic             Coordinates (Angstroms)
 Number     Number       Type             X           Y           Z
 ---------------------------------------------------------------------
      1          6           0       -1.737354    0.662283   -0.172838
      2          6           0       -1.013162   -0.481889   -0.182938
      3          6           0        0.459667   -0.656056   -0.431521
      4          6           0        1.329842    0.483321    0.151018
      5          6           0        1.292828    1.775360   -0.701449
      6          6           0       -0.046086    2.110052   -1.383900
      7          6           0       -1.306092    2.076403   -0.497030
      8          6           0       -3.138034    0.362806    0.161741
      9          6           0       -3.276489   -1.131230    0.411048
     10          6           0       -1.881015   -1.717382    0.105930
     11          8           0       -4.055192    1.182077    0.228681
     12          6           0       -1.197882    2.961370    0.763456
     13          6           0       -1.896953   -2.697226   -1.073933
     14          8           0       -1.300045   -2.357112    1.261349
     15          6           0        2.790291    0.034249    0.503334
     16          8           0        2.732033   -1.031894    1.476257
     17          6           0        3.540710    1.178007    1.197950
     18          6           0        3.633485   -0.468671   -0.680249
     19          8           0        3.095414   -1.719825   -1.121951
     20          1           0        0.637262   -0.769502   -1.510722
     21          1           0        0.750204   -1.607281    0.019822
     22          1           0        0.897857    0.717208    1.132562
     23          1           0        2.043998    1.712176   -1.499198
     24          1           0        1.591799    2.618881   -0.069801
     25          1           0       -0.210591    1.427310   -2.227158
     26          1           0        0.045403    3.114769   -1.817872
     27          1           0       -2.130220    2.497556   -1.092040
     28          1           0       -3.560074   -1.323223    1.452563
     29          1           0       -4.071241   -1.546324   -0.220013
     30          1           0       -0.957788    3.994855    0.483300
     31          1           0       -0.422143    2.604778    1.449925
     32          1           0       -2.148226    2.974227    1.308293
     33          1           0       -0.884323   -3.042377   -1.304735
     34          1           0       -2.515528   -3.568907   -0.824724
     35          1           0       -2.320737   -2.227225   -1.968335
     36          1           0       -1.791103   -3.185368    1.405408
     37          1           0        2.714973   -1.860495    0.966114
     38          1           0        3.762850    1.996747    0.506713
     39          1           0        2.947512    1.581732    2.026141
     40          1           0        4.487887    0.804398    1.600650
     41          1           0        3.640724    0.260041   -1.500170
     42          1           0        4.669350   -0.603166   -0.338825
     43          1           0        3.721924   -2.105151   -1.756294
 ---------------------------------------------------------------------
 Rotational constants (GHZ):      0.5448873      0.2806308      0.2186777
 Standard basis: 6-31G(d) (6D, 7F)
 There are   333 symmetry adapted cartesian basis functions of A   symmetry.
 There are   333 symmetry adapted basis functions of A   symmetry.
   333 basis functions,   628 primitive gaussians,   333 cartesian basis functions
    73 alpha electrons       73 beta electrons
       nuclear repulsion energy      1610.3333329052 Hartrees.
 NAtoms=   43 NActive=   43 NUniq=   43 SFac= 1.00D+00 NAtFMM=   60 NAOKFM=F Big=F
 Integral buffers will be    131072 words long.
 Raffenetti 2 integral format.
 Two-electron integral symmetry is turned on.
 ------------------------------------------------------------------------------
 Polarizable Continuum Model (PCM)
 =================================
 Model                : PCM (using non-symmetric T matrix).
 Atomic radii         : SMD-Coulomb.
 Polarization charges : Total charges.
 Charge compensation  : None.
 Solution method      : On-the-fly selection.
 Cavity type          : VdW (van der Waals Surface) (Alpha=1.000).
 Cavity algorithm     : GePol (No added spheres)
                        Default sphere list used, NSphG=   43.
                        Lebedev-Laikov grids with approx.  5.0 points / Ang**2.
                        Smoothing algorithm: Karplus/York (Gamma=1.0000).
                        Polarization charges: spherical gaussians, with
                                              point-specific exponents (IZeta= 3).
                        Self-potential: point-specific (ISelfS= 7).
                        Self-field    : sphere-specific E.n sum rule (ISelfD= 2).
 1st derivatives      : Analytical E(r).r(x)/FMM algorithm (CHGder, D1EAlg=3).
                        Cavity 1st derivative terms included.
 Solvent              : Methanol, Eps=  32.613000 Eps(inf)=   1.765709
 ------------------------------------------------------------------------------
 ------------------------------------------------------------------------------
 Atomic radii for non-electrostatic terms: SMD-CDS.
 ------------------------------------------------------------------------------
 Nuclear repulsion after PCM non-electrostatic terms =     1610.3344440368 Hartrees.
 One-electron integrals computed using PRISM.
 NBasis=   333 RedAO= T EigKep=  9.39D-04  NBF=   333
 NBsUse=   333 1.00D-06 EigRej= -1.00D+00 NBFU=   333
 Initial guess from the checkpoint file:  "DY-202A-11R_40.chk"
 B after Tr=     0.000000    0.000000    0.000000
         Rot=    0.999989    0.003885   -0.002535   -0.000422 Ang=   0.53 deg.
 ExpMin= 1.61D-01 ExpMax= 5.48D+03 ExpMxC= 8.25D+02 IAcc=1 IRadAn=         1 AccDes= 0.00D+00
 Harris functional with IExCor=  402 and IRadAn=       1 diagonalized for initial guess.
 HarFok:  IExCor=  402 AccDes= 0.00D+00 IRadAn=         1 IDoV= 1 UseB2=F ITyADJ=14
 ICtDFT=  3500011 ScaDFX=  1.000000  1.000000  1.000000  1.000000
 FoFCou: FMM=F IPFlag=           0 FMFlag=      100000 FMFlg1=           0
         NFxFlg=           0 DoJE=T BraDBF=F KetDBF=T FulRan=T
         wScrn=  0.000000 ICntrl=     500 IOpCl=  0 I1Cent=   200000004 NGrid=           0
         NMat0=    1 NMatS0=      1 NMatT0=    0 NMatD0=    1 NMtDS0=    0 NMtDT0=    0
 Petite list used in FoFCou.
 Keep R1 ints in memory in canonical form, NReq=1565304907.
 Requested convergence on RMS density matrix=1.00D-08 within 128 cycles.
 Requested convergence on MAX density matrix=1.00D-06.
 Requested convergence on             energy=1.00D-06.
 No special actions if energy rises.
 Inv3:  Mode=1 IEnd=    21756747.
 Iteration    1 A*A^-1 deviation from unit magnitude is 5.11D-15 for   2683.
 Iteration    1 A*A^-1 deviation from orthogonality  is 5.03D-15 for   2692   2601.
 Iteration    1 A^-1*A deviation from unit magnitude is 4.88D-15 for   2683.
 Iteration    1 A^-1*A deviation from orthogonality  is 6.55D-10 for   2193   2186.
 Iteration    2 A*A^-1 deviation from unit magnitude is 3.66D-15 for     84.
 Iteration    2 A*A^-1 deviation from orthogonality  is 3.49D-15 for   1459   1395.
 Iteration    2 A^-1*A deviation from unit magnitude is 9.99D-16 for    756.
 Iteration    2 A^-1*A deviation from orthogonality  is 4.76D-16 for   2665   1026.
 Error on total polarization charges =  0.05153
 SCF Done:  E(RB3LYP) =  -886.948605439     A.U. after   10 cycles
            NFock= 10  Conv=0.87D-08     -V/T= 2.0094
 SMD-CDS (non-electrostatic) energy       (kcal/mol) =       0.70
 (included in total energy above)
 D1PCM: PCM CHGder 1st derivatives, ID1Alg=3 FixD1E=F DoIter=F DoCFld=F I1PDM=0.
 Calling FoFJK, ICntrl=      2127 FMM=F ISym2X=0 I1Cent= 0 IOpClX= 0 NMat=1 NMatS=1 NMatT=0.
 ***** Axes restored to original set *****
 -------------------------------------------------------------------
 Center     Atomic                   Forces (Hartrees/Bohr)
 Number     Number              X              Y              Z
 -------------------------------------------------------------------
      1        6           0.001843622    0.002962709   -0.000155068
      2        6          -0.002664450   -0.002242359   -0.000307149
      3        6          -0.000715684   -0.000509227    0.000078318
      4        6           0.000666756   -0.000570801    0.000593322
      5        6          -0.000262642   -0.000867743   -0.000729460
      6        6          -0.000603390   -0.000048719    0.000970311
      7        6          -0.001219169   -0.000632110    0.000724453
      8        6          -0.000233022   -0.002261243    0.002124133
      9        6          -0.001108508   -0.000428543   -0.001175927
     10        6           0.001699974    0.001302443    0.001312044
     11        8          -0.000053666    0.000081651   -0.000857653
     12        6           0.000158337   -0.000800911   -0.000814461
     13        6          -0.000179956    0.001189316    0.000401333
     14        8          -0.000965388   -0.000301948   -0.000726694
     15        6           0.001145362    0.001740383    0.001170204
     16        8          -0.000939848    0.000144933   -0.000596129
     17        6           0.000238528   -0.000038312   -0.001575537
     18        6          -0.001414020    0.001135143   -0.000216980
     19        8           0.001058444   -0.001030316   -0.000341795
     20        1          -0.000156435    0.000199393    0.000622730
     21        1           0.000128346    0.000111138   -0.000043176
     22        1           0.000025152    0.000080345    0.000053219
     23        1           0.000603950   -0.000071494    0.000029457
     24        1           0.000006734    0.000172988   -0.000055516
     25        1           0.000362381    0.000277951   -0.000505242
     26        1          -0.000100249   -0.000089773   -0.000129074
     27        1           0.000332760    0.000207296   -0.000385476
     28        1           0.000787548    0.001349244    0.000071127
     29        1           0.000045610    0.000571843   -0.000074161
     30        1           0.000069621   -0.000130701    0.000161415
     31        1          -0.000177506    0.000166200    0.000087455
     32        1           0.000044035    0.000073141    0.000038531
     33        1           0.000029705   -0.000633038   -0.000270129
     34        1           0.000395872   -0.000137992   -0.000106723
     35        1           0.000221038   -0.000109158   -0.000248046
     36        1           0.000574651    0.000203638   -0.000046792
     37        1          -0.000188102   -0.001095333   -0.000399942
     38        1           0.000114268    0.000023155    0.000049580
     39        1           0.000190750   -0.000384751    0.000291237
     40        1           0.000068381    0.000156757    0.000411440
     41        1          -0.000135645    0.000761600    0.000067955
     42        1          -0.000287453   -0.000193708   -0.000006670
     43        1           0.000593309   -0.000333090    0.000509535
 -------------------------------------------------------------------
 Cartesian Forces:  Max     0.002962709 RMS     0.000785726

 GradGradGradGradGradGradGradGradGradGradGradGradGradGradGradGradGradGrad
 Berny optimization.
 Using GEDIIS/GDIIS optimizer.
 FormGI is forming the generalized inverse of G from B-inverse, IUseBI=4.
 Internal  Forces:  Max     0.002472473 RMS     0.000463541
 Search for a local minimum.
 Step number   4 out of a maximum of  258
 All quantities printed in internal units (Hartrees-Bohrs-Radians)
 Mixed Optimization -- En-DIIS/RFO-DIIS
 Swapping is turned off.
 Update second derivatives using D2CorX and points    2    3    4
 DE= -8.93D-05 DEPred=-3.22D-04 R= 2.78D-01
 Trust test= 2.78D-01 RLast= 3.61D-01 DXMaxT set to 8.49D-01
 ITU=  0  1  1  0
     Eigenvalues ---    0.00195   0.00277   0.00306   0.00352   0.00382
     Eigenvalues ---    0.00423   0.00573   0.00704   0.00762   0.00887
     Eigenvalues ---    0.01050   0.01109   0.01260   0.01262   0.01370
     Eigenvalues ---    0.01386   0.02498   0.02526   0.03112   0.03861
     Eigenvalues ---    0.03903   0.04207   0.04442   0.04616   0.04738
     Eigenvalues ---    0.04946   0.05054   0.05110   0.05344   0.05443
     Eigenvalues ---    0.05457   0.05558   0.05563   0.05581   0.05633
     Eigenvalues ---    0.05656   0.05697   0.05775   0.05912   0.05969
     Eigenvalues ---    0.06121   0.06357   0.07053   0.07777   0.08442
     Eigenvalues ---    0.08651   0.08988   0.09032   0.09375   0.09631
     Eigenvalues ---    0.10342   0.11430   0.12265   0.13397   0.13675
     Eigenvalues ---    0.14843   0.15764   0.16000   0.16000   0.16000
     Eigenvalues ---    0.16000   0.16000   0.16000   0.16000   0.16000
     Eigenvalues ---    0.16004   0.16025   0.16030   0.16068   0.16731
     Eigenvalues ---    0.17060   0.18043   0.18875   0.20130   0.20713
     Eigenvalues ---    0.23033   0.23524   0.24625   0.25009   0.25708
     Eigenvalues ---    0.26947   0.27024   0.27933   0.28029   0.28547
     Eigenvalues ---    0.28829   0.29099   0.29513   0.29597   0.30389
     Eigenvalues ---    0.30868   0.32158   0.32555   0.33696   0.33734
     Eigenvalues ---    0.33768   0.33828   0.33833   0.33985   0.34064
     Eigenvalues ---    0.34086   0.34108   0.34126   0.34126   0.34150
     Eigenvalues ---    0.34157   0.34197   0.34199   0.34225   0.34279
     Eigenvalues ---    0.34299   0.34342   0.34356   0.34534   0.34745
     Eigenvalues ---    0.39725   0.41412   0.41905   0.51737   0.52489
     Eigenvalues ---    0.52639   0.53142   0.94123
 En-DIIS/RFO-DIIS IScMMF=        0 using points:     4    3    2
 RFO step:  Lambda=-1.39174686D-04.
 DidBck=T Rises=F RFO-DIIS coefs:    0.56080    0.65650   -0.21730
 Iteration  1 RMS(Cart)=  0.03181445 RMS(Int)=  0.00049395
 Iteration  2 RMS(Cart)=  0.00081374 RMS(Int)=  0.00001025
 Iteration  3 RMS(Cart)=  0.00000073 RMS(Int)=  0.00001024
 Variable       Old X    -DE/DX   Delta X   Delta X   Delta X     New X
                                 (Linear)    (Quad)   (Total)
    R1        2.55895   0.00043  -0.00068  -0.00115  -0.00182   2.55713
    R2        2.86019  -0.00141  -0.00226   0.00276   0.00051   2.86070
    R3        2.77959   0.00041   0.00179  -0.00482  -0.00301   2.77658
    R4        2.84173   0.00052   0.00095  -0.00165  -0.00070   2.84103
    R5        2.90493  -0.00203  -0.00201   0.00211   0.00009   2.90503
    R6        2.92434   0.00052  -0.00053   0.00201   0.00147   2.92580
    R7        2.07791  -0.00065  -0.00029  -0.00022  -0.00051   2.07741
    R8        2.06400  -0.00008   0.00035  -0.00077  -0.00042   2.06358
    R9        2.92599  -0.00021   0.00036  -0.00101  -0.00065   2.92534
   R10        2.96314   0.00003  -0.00015   0.00104   0.00089   2.96403
   R11        2.07418   0.00005   0.00029  -0.00011   0.00018   2.07436
   R12        2.90947   0.00005  -0.00087  -0.00016  -0.00102   2.90845
   R13        2.07410   0.00039   0.00035  -0.00047  -0.00012   2.07398
   R14        2.07000   0.00010  -0.00029   0.00047   0.00018   2.07018
   R15        2.91244  -0.00011  -0.00050  -0.00074  -0.00125   2.91119
   R16        2.07378   0.00016   0.00026  -0.00050  -0.00024   2.07354
   R17        2.07540  -0.00004   0.00017  -0.00036  -0.00019   2.07521
   R18        2.91759  -0.00080  -0.00095  -0.00053  -0.00148   2.91611
   R19        2.07921   0.00003   0.00000   0.00003   0.00002   2.07923
   R20        2.87429  -0.00158  -0.00079  -0.00221  -0.00299   2.87129
   R21        2.32741   0.00004  -0.00003  -0.00169  -0.00172   2.32568
   R22        2.91779   0.00030   0.00058  -0.00516  -0.00459   2.91320
   R23        2.07185  -0.00039  -0.00029   0.00059   0.00030   2.07215
   R24        2.07196  -0.00021  -0.00008  -0.00003  -0.00010   2.07186
   R25        2.89839  -0.00001   0.00026  -0.00167  -0.00141   2.89698
   R26        2.72656  -0.00074  -0.00103  -0.00060  -0.00163   2.72493
   R27        2.07373  -0.00015  -0.00003  -0.00036  -0.00039   2.07334
   R28        2.07024  -0.00012   0.00040  -0.00095  -0.00055   2.06968
   R29        2.07023  -0.00002   0.00015  -0.00048  -0.00033   2.06990
   R30        2.06821   0.00028   0.00013  -0.00025  -0.00012   2.06809
   R31        2.07403  -0.00013   0.00009  -0.00044  -0.00035   2.07368
   R32        2.07048   0.00007  -0.00001  -0.00002  -0.00003   2.07045
   R33        1.83984  -0.00046  -0.00009   0.00005  -0.00004   1.83980
   R34        2.72974   0.00008  -0.00079   0.00044  -0.00035   2.72940
   R35        2.89924  -0.00027   0.00058   0.00038   0.00096   2.90020
   R36        2.90599  -0.00021   0.00010   0.00189   0.00199   2.90798
   R37        1.83908   0.00115  -0.00015   0.00147   0.00132   1.84040
   R38        2.06792   0.00001  -0.00088   0.00172   0.00084   2.06876
   R39        2.07076  -0.00002   0.00024  -0.00062  -0.00038   2.07038
   R40        2.06914   0.00016   0.00026  -0.00035  -0.00009   2.06904
   R41        2.70568   0.00053   0.00034  -0.00221  -0.00187   2.70381
   R42        2.07297   0.00046   0.00020  -0.00035  -0.00015   2.07282
   R43        2.07670  -0.00025   0.00003  -0.00072  -0.00069   2.07601
   R44        1.83545   0.00018   0.00017   0.00018   0.00035   1.83580
    A1        2.25940   0.00064   0.00140  -0.00051   0.00087   2.26027
    A2        1.91658  -0.00091  -0.00220  -0.00036  -0.00257   1.91401
    A3        2.10631   0.00027   0.00083   0.00088   0.00169   2.10800
    A4        2.24322  -0.00057  -0.00179   0.00160  -0.00018   2.24305
    A5        1.95602   0.00066   0.00186  -0.00253  -0.00070   1.95532
    A6        2.08394  -0.00008  -0.00007   0.00093   0.00087   2.08481
    A7        1.98585   0.00010   0.00138  -0.00127   0.00009   1.98594
    A8        1.90962  -0.00034  -0.00037  -0.00084  -0.00119   1.90843
    A9        1.86825   0.00036  -0.00048   0.00201   0.00153   1.86978
   A10        1.93329   0.00001   0.00012  -0.00177  -0.00166   1.93163
   A11        1.91356  -0.00018  -0.00068   0.00133   0.00066   1.91422
   A12        1.84705   0.00006  -0.00009   0.00083   0.00074   1.84779
   A13        1.97544  -0.00022  -0.00035  -0.00004  -0.00040   1.97504
   A14        1.97954   0.00160  -0.00129   0.00482   0.00354   1.98308
   A15        1.84649  -0.00053  -0.00085  -0.00001  -0.00087   1.84562
   A16        1.96595  -0.00127   0.00059  -0.00350  -0.00291   1.96304
   A17        1.88086   0.00046   0.00188  -0.00286  -0.00097   1.87989
   A18        1.79945  -0.00001   0.00019   0.00150   0.00168   1.80113
   A19        2.03334   0.00030   0.00041   0.00092   0.00132   2.03466
   A20        1.91322  -0.00026   0.00003  -0.00006  -0.00002   1.91319
   A21        1.89503  -0.00004   0.00006  -0.00008  -0.00003   1.89500
   A22        1.86034   0.00031   0.00100  -0.00130  -0.00031   1.86003
   A23        1.90239  -0.00029  -0.00170   0.00091  -0.00077   1.90162
   A24        1.85111  -0.00004   0.00021  -0.00054  -0.00034   1.85077
   A25        2.03886  -0.00004  -0.00169   0.00289   0.00118   2.04004
   A26        1.91317  -0.00015   0.00116  -0.00313  -0.00199   1.91118
   A27        1.87714   0.00006  -0.00016  -0.00007  -0.00022   1.87692
   A28        1.88183   0.00035   0.00076   0.00128   0.00203   1.88386
   A29        1.89174  -0.00005   0.00004   0.00000   0.00006   1.89180
   A30        1.85252  -0.00019   0.00003  -0.00134  -0.00131   1.85120
   A31        1.95692   0.00001  -0.00045   0.00101   0.00055   1.95748
   A32        1.96128  -0.00031  -0.00046  -0.00111  -0.00156   1.95972
   A33        1.83386   0.00029   0.00167   0.00022   0.00190   1.83576
   A34        1.98230   0.00016  -0.00245   0.00389   0.00145   1.98374
   A35        1.86797  -0.00028  -0.00012  -0.00197  -0.00209   1.86588
   A36        1.84897   0.00014   0.00238  -0.00268  -0.00031   1.84866
   A37        1.90071   0.00031   0.00162   0.00187   0.00351   1.90422
   A38        2.19698  -0.00041  -0.00129  -0.00076  -0.00204   2.19494
   A39        2.18549   0.00011  -0.00041  -0.00112  -0.00152   2.18398
   A40        1.83199   0.00007  -0.00090  -0.00206  -0.00297   1.82901
   A41        1.92972  -0.00064   0.00073  -0.00588  -0.00518   1.92454
   A42        1.92145  -0.00028  -0.00199   0.00584   0.00388   1.92533
   A43        1.93373   0.00010   0.00173  -0.00223  -0.00050   1.93322
   A44        1.97976   0.00027  -0.00225   0.00632   0.00406   1.98382
   A45        1.86813   0.00043   0.00262  -0.00214   0.00046   1.86859
   A46        1.81550  -0.00010   0.00064   0.00057   0.00119   1.81669
   A47        1.95494  -0.00032   0.00172  -0.00433  -0.00262   1.95232
   A48        1.85408   0.00024   0.00073   0.00201   0.00276   1.85684
   A49        1.96616   0.00021  -0.00164   0.00266   0.00104   1.96720
   A50        1.95411   0.00016  -0.00139  -0.00055  -0.00194   1.95217
   A51        1.91447  -0.00018   0.00012  -0.00046  -0.00034   1.91413
   A52        1.92488   0.00012   0.00043  -0.00072  -0.00029   1.92459
   A53        1.95480   0.00026  -0.00059   0.00152   0.00093   1.95573
   A54        1.93046   0.00005   0.00060  -0.00126  -0.00067   1.92979
   A55        1.88767  -0.00019  -0.00018  -0.00002  -0.00021   1.88746
   A56        1.88148  -0.00008  -0.00010   0.00034   0.00024   1.88172
   A57        1.88226  -0.00017  -0.00016   0.00014  -0.00001   1.88224
   A58        1.93273   0.00062  -0.00023   0.00164   0.00140   1.93413
   A59        1.91620   0.00014   0.00074  -0.00028   0.00046   1.91665
   A60        1.93685   0.00027   0.00125  -0.00215  -0.00090   1.93595
   A61        1.89535  -0.00058  -0.00161   0.00065  -0.00095   1.89440
   A62        1.89759  -0.00040  -0.00041   0.00036  -0.00006   1.89753
   A63        1.88395  -0.00008   0.00022  -0.00020   0.00001   1.88396
   A64        1.86773   0.00046   0.00060   0.00076   0.00137   1.86910
   A65        1.90196  -0.00085  -0.00325   0.00216  -0.00110   1.90086
   A66        1.92174   0.00010   0.00421  -0.00610  -0.00190   1.91985
   A67        2.01687   0.00113   0.00110  -0.00069   0.00040   2.01727
   A68        1.83901   0.00096  -0.00178   0.00614   0.00436   1.84338
   A69        1.87458   0.00004  -0.00116   0.00183   0.00066   1.87524
   A70        1.90084  -0.00137   0.00045  -0.00241  -0.00194   1.89889
   A71        1.85048   0.00046  -0.00006  -0.00146  -0.00152   1.84896
   A72        1.95096   0.00020   0.00098  -0.00090   0.00008   1.95105
   A73        1.93057  -0.00022   0.00026  -0.00089  -0.00062   1.92995
   A74        1.91267   0.00036   0.00054   0.00077   0.00131   1.91398
   A75        1.88772   0.00015   0.00107  -0.00139  -0.00032   1.88740
   A76        1.88810  -0.00016  -0.00086   0.00121   0.00035   1.88845
   A77        1.89234  -0.00035  -0.00211   0.00128  -0.00083   1.89151
   A78        1.89353   0.00247   0.00317   0.00044   0.00360   1.89714
   A79        1.94083  -0.00078  -0.00008   0.00195   0.00185   1.94268
   A80        1.89415  -0.00091  -0.00095   0.00197   0.00101   1.89516
   A81        1.93091   0.00019  -0.00029   0.00214   0.00183   1.93275
   A82        1.92105  -0.00146  -0.00245  -0.00571  -0.00816   1.91288
   A83        1.88315   0.00041   0.00054  -0.00091  -0.00038   1.88277
   A84        1.88152  -0.00028  -0.00128   0.00160   0.00033   1.88184
    D1        0.08065   0.00006   0.00276  -0.00440  -0.00163   0.07902
    D2       -3.06139   0.00012   0.00088   0.00151   0.00239  -3.05899
    D3       -3.10700  -0.00007   0.00226  -0.00407  -0.00183  -3.10883
    D4        0.03415  -0.00001   0.00037   0.00184   0.00220   0.03634
    D5        0.38700  -0.00012   0.00442  -0.00975  -0.00534   0.38166
    D6       -1.87085  -0.00009   0.00859  -0.01505  -0.00647  -1.87732
    D7        2.40987  -0.00027   0.00503  -0.01146  -0.00644   2.40343
    D8       -2.70420   0.00005   0.00505  -0.01007  -0.00503  -2.70923
    D9        1.32113   0.00008   0.00922  -0.01538  -0.00616   1.31497
   D10       -0.68133  -0.00010   0.00566  -0.01179  -0.00613  -0.68746
   D11        0.02200  -0.00013  -0.00822   0.01609   0.00787   0.02987
   D12       -3.11744   0.00033  -0.00044   0.01671   0.01626  -3.10118
   D13        3.12224  -0.00023  -0.00870   0.01634   0.00768   3.12992
   D14       -0.01720   0.00023  -0.00092   0.01697   0.01607  -0.00113
   D15        0.63730   0.00005  -0.00655   0.01252   0.00595   0.64325
   D16       -1.53533   0.00023  -0.00743   0.01642   0.00899  -1.52634
   D17        2.75404   0.00014  -0.00689   0.01481   0.00792   2.76196
   D18       -2.50382  -0.00002  -0.00455   0.00624   0.00167  -2.50215
   D19        1.60673   0.00016  -0.00542   0.01014   0.00471   1.61144
   D20       -0.38708   0.00007  -0.00488   0.00853   0.00364  -0.38344
   D21       -0.07441   0.00017   0.00736  -0.01844  -0.01110  -0.08550
   D22        2.05395   0.00019   0.00672  -0.01723  -0.01052   2.04343
   D23       -2.13922  -0.00007   0.00830  -0.01897  -0.01068  -2.14990
   D24        3.06679   0.00023   0.00566  -0.01313  -0.00748   3.05931
   D25       -1.08804   0.00024   0.00502  -0.01192  -0.00691  -1.09495
   D26        1.00197  -0.00001   0.00660  -0.01366  -0.00707   0.99491
   D27       -1.34565   0.00024   0.00123  -0.00025   0.00098  -1.34467
   D28        2.66982   0.00078   0.00190   0.00035   0.00224   2.67206
   D29        0.71004   0.00033   0.00280  -0.00376  -0.00097   0.70907
   D30        0.81421  -0.00012   0.00187  -0.00370  -0.00183   0.81237
   D31       -1.45352   0.00042   0.00253  -0.00310  -0.00057  -1.45409
   D32        2.86989  -0.00003   0.00343  -0.00721  -0.00378   2.86611
   D33        2.84625  -0.00016   0.00141  -0.00292  -0.00151   2.84474
   D34        0.57853   0.00038   0.00208  -0.00232  -0.00025   0.57828
   D35       -1.38125  -0.00007   0.00298  -0.00643  -0.00346  -1.38471
   D36        0.61591  -0.00024   0.00392  -0.01034  -0.00644   0.60947
   D37       -1.49758  -0.00065   0.00228  -0.00923  -0.00696  -1.50454
   D38        2.77069  -0.00044   0.00199  -0.00851  -0.00653   2.76417
   D39        2.89048   0.00067   0.00232  -0.00675  -0.00445   2.88604
   D40        0.77699   0.00025   0.00068  -0.00564  -0.00496   0.77203
   D41       -1.23792   0.00046   0.00039  -0.00492  -0.00453  -1.24245
   D42       -1.41962   0.00026   0.00396  -0.00847  -0.00452  -1.42414
   D43        2.75008  -0.00016   0.00232  -0.00736  -0.00503   2.74505
   D44        0.73517   0.00005   0.00203  -0.00664  -0.00460   0.73057
   D45       -1.03666   0.00050   0.04662  -0.01083   0.03578  -1.00087
   D46       -3.04565  -0.00022   0.04829  -0.01605   0.03222  -3.01343
   D47        1.07521   0.00068   0.04335  -0.00726   0.03608   1.11130
   D48        2.97404   0.00053   0.04774  -0.01194   0.03580   3.00984
   D49        0.96505  -0.00020   0.04940  -0.01716   0.03224   0.99729
   D50       -1.19728   0.00070   0.04446  -0.00838   0.03611  -1.16118
   D51        0.95154   0.00058   0.04515  -0.00783   0.03732   0.98886
   D52       -1.05746  -0.00015   0.04681  -0.01305   0.03375  -1.02370
   D53        3.06340   0.00076   0.04187  -0.00426   0.03762   3.10102
   D54        0.86704  -0.00001  -0.00346   0.00735   0.00388   0.87092
   D55       -1.27923  -0.00032  -0.00415   0.00606   0.00191  -1.27732
   D56        2.99720  -0.00006  -0.00469   0.00929   0.00460   3.00179
   D57        3.00831   0.00009  -0.00237   0.00688   0.00450   3.01281
   D58        0.86205  -0.00022  -0.00306   0.00559   0.00252   0.86457
   D59       -1.14471   0.00005  -0.00360   0.00882   0.00521  -1.13950
   D60       -1.28394   0.00006  -0.00243   0.00602   0.00358  -1.28036
   D61        2.85298  -0.00025  -0.00312   0.00473   0.00161   2.85458
   D62        0.84621   0.00002  -0.00366   0.00796   0.00430   0.85051
   D63       -1.30124   0.00013  -0.00296   0.00688   0.00392  -1.29732
   D64        0.94563  -0.00015  -0.00612   0.00962   0.00349   0.94912
   D65        2.97983  -0.00006  -0.00466   0.00724   0.00258   2.98241
   D66        0.86111   0.00019  -0.00205   0.00585   0.00380   0.86492
   D67        3.10799  -0.00009  -0.00521   0.00859   0.00337   3.11136
   D68       -1.14100   0.00000  -0.00375   0.00621   0.00247  -1.13853
   D69        2.85942   0.00012  -0.00161   0.00494   0.00333   2.86275
   D70       -1.17690  -0.00017  -0.00477   0.00768   0.00291  -1.17399
   D71        0.85730  -0.00008  -0.00331   0.00531   0.00200   0.85930
   D72       -3.06722  -0.00017  -0.00716   0.01010   0.00294  -3.06428
   D73        1.11270  -0.00018  -0.00682   0.00961   0.00278   1.11547
   D74       -0.98753  -0.00017  -0.00664   0.00927   0.00263  -0.98490
   D75        0.97132  -0.00005  -0.00399   0.00627   0.00228   0.97360
   D76       -1.13195  -0.00006  -0.00366   0.00577   0.00212  -1.12982
   D77        3.05101  -0.00005  -0.00347   0.00544   0.00197   3.05298
   D78       -1.07397   0.00010  -0.00402   0.00826   0.00424  -1.06973
   D79        3.10595   0.00010  -0.00368   0.00777   0.00408   3.11003
   D80        1.00572   0.00011  -0.00349   0.00743   0.00393   1.00965
   D81       -0.06657   0.00025   0.01246  -0.02670  -0.01426  -0.08083
   D82        2.01950   0.00008   0.01438  -0.03360  -0.01924   2.00027
   D83       -2.20313   0.00004   0.01678  -0.03623  -0.01946  -2.22259
   D84        3.07289  -0.00021   0.00473  -0.02732  -0.02259   3.05030
   D85       -1.12422  -0.00038   0.00665  -0.03422  -0.02756  -1.15179
   D86        0.93634  -0.00042   0.00905  -0.03685  -0.02779   0.90855
   D87        0.08117  -0.00024  -0.01163   0.02625   0.01459   0.09576
   D88       -2.03972   0.00010  -0.01323   0.02968   0.01644  -2.02329
   D89        2.07588   0.00006  -0.01105   0.02866   0.01760   2.09348
   D90       -2.00222   0.00043  -0.01287   0.03561   0.02273  -1.97949
   D91        2.16007   0.00077  -0.01447   0.03904   0.02458   2.18465
   D92       -0.00750   0.00073  -0.01229   0.03803   0.02574   0.01823
   D93        2.17947  -0.00039  -0.01591   0.03560   0.01967   2.19914
   D94        0.05858  -0.00005  -0.01750   0.03903   0.02152   0.08010
   D95       -2.10900  -0.00008  -0.01532   0.03801   0.02268  -2.08632
   D96        1.03693   0.00021   0.00746  -0.01278  -0.00530   1.03163
   D97        3.12973  -0.00003   0.00580  -0.01111  -0.00530   3.12442
   D98       -1.07223   0.00013   0.00732  -0.01289  -0.00556  -1.07779
   D99        3.07657   0.00001   0.00834  -0.01320  -0.00486   3.07171
   D100      -1.11382  -0.00023   0.00668  -0.01153  -0.00486  -1.11869
   D101       0.96741  -0.00007   0.00820  -0.01332  -0.00512   0.96229
   D102      -1.01736   0.00023   0.00542  -0.01231  -0.00689  -1.02425
   D103       1.07544  -0.00001   0.00375  -0.01064  -0.00690   1.06854
   D104      -3.12652   0.00014   0.00528  -0.01242  -0.00715  -3.13367
   D105      -3.05276   0.00033  -0.01194   0.03264   0.02070  -3.03206
   D106       1.25959   0.00023  -0.01243   0.03111   0.01869   1.27827
   D107      -0.93657  -0.00001  -0.00937   0.02839   0.01900  -0.91757
   D108       1.59278   0.00012  -0.01885   0.03683   0.01797   1.61075
   D109      -2.62860   0.00034  -0.01651   0.03407   0.01755  -2.61105
   D110      -0.60400  -0.00076  -0.01738   0.03512   0.01774  -0.58625
   D111      -1.22604  -0.00028  -0.00926   0.01873   0.00946  -1.21658
   D112       0.87863  -0.00011  -0.00706   0.01575   0.00869   0.88732
   D113       2.96409  -0.00045  -0.00916   0.01727   0.00810   2.97219
   D114       3.00868   0.00013  -0.00654   0.01583   0.00929   3.01796
   D115      -1.16983   0.00030  -0.00434   0.01286   0.00851  -1.16132
   D116       0.91563  -0.00003  -0.00645   0.01438   0.00793   0.92355
   D117       1.00215   0.00024  -0.00452   0.01173   0.00722   1.00937
   D118       3.10683   0.00042  -0.00232   0.00875   0.00644   3.11326
   D119      -1.09090   0.00008  -0.00443   0.01027   0.00585  -1.08505
   D120      -1.20515  -0.00109  -0.01445  -0.05589  -0.07033  -1.27549
   D121       0.92221   0.00030  -0.01276  -0.05169  -0.06445   0.85776
   D122       2.99094  -0.00023  -0.01276  -0.05042  -0.06318   2.92776
   D123       0.92144  -0.00140  -0.01882  -0.05217  -0.07098   0.85046
   D124       3.04880  -0.00002  -0.01713  -0.04797  -0.06510   2.98370
   D125      -1.16565  -0.00055  -0.01713  -0.04670  -0.06383  -1.22948
   D126       2.90481  -0.00095  -0.02126  -0.04526  -0.06652   2.83829
   D127      -1.25102   0.00044  -0.01957  -0.04106  -0.06063  -1.31165
   D128       0.81772  -0.00009  -0.01957  -0.03979  -0.05936   0.75836
   D129      -2.96637   0.00089  -0.01528   0.05330   0.03802  -2.92835
   D130       1.18340   0.00012  -0.01705   0.04923   0.03217   1.21558
   D131      -0.89620   0.00042  -0.01598   0.05264   0.03666  -0.85954
         Item               Value     Threshold  Converged?
 Maximum Force            0.002472     0.000450     NO 
 RMS     Force            0.000464     0.000300     NO 
 Maximum Displacement     0.231380     0.001800     NO 
 RMS     Displacement     0.032037     0.001200     NO 
 Predicted change in Energy=-3.089263D-04
 GradGradGradGradGradGradGradGradGradGradGradGradGradGradGradGradGradGrad

                          Input orientation:                          
 ---------------------------------------------------------------------
 Center     Atomic      Atomic             Coordinates (Angstroms)
 Number     Number       Type             X           Y           Z
 ---------------------------------------------------------------------
      1          6           0       -1.702490    0.664898   -0.179381
      2          6           0       -0.971279   -0.473558   -0.197601
      3          6           0        0.501432   -0.636411   -0.452235
      4          6           0        1.367243    0.502237    0.140206
      5          6           0        1.318799    1.802960   -0.697736
      6          6           0       -0.021031    2.133597   -1.379144
      7          6           0       -1.282477    2.084350   -0.496210
      8          6           0       -3.098070    0.350867    0.156159
      9          6           0       -3.225112   -1.142152    0.407960
     10          6           0       -1.831795   -1.716165    0.082843
     11          8           0       -4.023467    1.160132    0.214055
     12          6           0       -1.187489    2.962699    0.769002
     13          6           0       -1.851644   -2.677951   -1.110772
     14          8           0       -1.241418   -2.370820    1.223966
     15          6           0        2.833804    0.063680    0.482324
     16          8           0        2.787245   -1.045228    1.406586
     17          6           0        3.558890    1.192515    1.227537
     18          6           0        3.694151   -0.371322   -0.717087
     19          8           0        3.245365   -1.655025   -1.161917
     20          1           0        0.675464   -0.734005   -1.533292
     21          1           0        0.799923   -1.591188   -0.014321
     22          1           0        0.935550    0.723161    1.124984
     23          1           0        2.072088    1.756246   -1.494533
     24          1           0        1.608424    2.642374   -0.056172
     25          1           0       -0.176664    1.456998   -2.228848
     26          1           0        0.064428    3.142055   -1.805349
     27          1           0       -2.107082    2.502494   -1.092701
     28          1           0       -3.487965   -1.329620    1.455887
     29          1           0       -4.029298   -1.564601   -0.205941
     30          1           0       -0.958565    4.000190    0.495179
     31          1           0       -0.409943    2.611741    1.455862
     32          1           0       -2.139468    2.961357    1.310773
     33          1           0       -0.839123   -3.011192   -1.358619
     34          1           0       -2.459452   -3.558905   -0.868595
     35          1           0       -2.289616   -2.197820   -1.992855
     36          1           0       -1.716325   -3.211472    1.348963
     37          1           0        2.804669   -1.850532    0.859173
     38          1           0        3.761179    2.046770    0.573482
     39          1           0        2.957027    1.544844    2.072500
     40          1           0        4.514628    0.824129    1.614374
     41          1           0        3.642549    0.361794   -1.531365
     42          1           0        4.740894   -0.439621   -0.390689
     43          1           0        3.907919   -2.003502   -1.781051
 ---------------------------------------------------------------------
                    Distance matrix (angstroms):
                    1          2          3          4          5
     1  C    0.000000
     2  C    1.353175   0.000000
     3  C    2.573932   1.503409   0.000000
     4  C    3.090607   2.556360   1.548269   0.000000
     5  C    3.269872   3.267587   2.584355   1.548022   0.000000
     6  C    2.534524   3.016003   2.967335   2.626226   1.539085
     7  C    1.513815   2.594013   3.253738   3.151051   2.624201
     8  C    1.469301   2.308259   3.781703   4.467906   4.727202
     9  C    2.434908   2.427650   3.857829   4.885226   5.526607
    10  C    2.398947   1.537273   2.626047   3.893384   4.787461
    11  O    2.405615   3.486295   4.913880   5.431209   5.457508
    12  C    2.538610   3.576161   4.159022   3.602209   3.126946
    13  C    3.473381   2.543279   3.184104   4.694654   5.504622
    14  O    3.376027   2.386091   2.975794   4.029157   5.260046
    15  C    4.623557   3.902510   2.608350   1.568496   2.590922
    16  O    5.059401   4.126345   2.974439   2.452503   3.833624
    17  C    5.471738   5.032817   3.938865   2.542064   3.016177
    18  C    5.521469   4.695377   3.214635   2.629175   3.220275
    19  O    5.552359   4.483956   3.011709   3.142714   3.985572
    20  H    3.073218   2.136274   1.099316   2.192589   2.747403
    21  H    3.373313   2.102344   1.092001   2.174433   3.500933
    22  H    2.943470   2.611009   2.127091   1.097704   2.152940
    23  H    4.143440   3.989503   3.046006   2.177548   1.097502
    24  H    3.858463   4.047703   3.483207   2.162618   1.095492
    25  H    2.675049   2.912804   2.828168   2.984566   2.168042
    26  H    3.449939   4.090256   4.037164   3.528618   2.143229
    27  H    2.091557   3.308797   4.131255   4.194285   3.518808
    28  H    3.136897   3.130586   4.476243   5.353481   6.128306
    29  H    3.222640   3.246832   4.631383   5.789153   6.339122
    30  H    3.483192   4.527088   4.952500   4.215574   3.381901
    31  H    2.852174   3.545153   3.875814   3.056034   2.877614
    32  H    2.772225   3.929185   4.798592   4.440103   4.163605
    33  H    3.955963   2.793746   2.873709   4.411203   5.316902
    34  H    4.346093   3.490595   4.181047   5.670463   6.561552
    35  H    3.439268   2.816741   3.549853   5.021243   5.541140
    36  H    4.166806   3.231583   3.846258   4.976055   6.208501
    37  H    5.265023   4.155793   2.915267   2.849321   4.240257
    38  H    5.685776   5.416898   4.344825   2.881708   2.764173
    39  H    5.249416   4.965773   4.142718   2.710757   3.228718
    40  H    6.472671   5.921353   4.744449   3.490389   4.064146
    41  H    5.521701   4.874849   3.468077   2.826817   2.858620
    42  H    6.540780   5.715536   4.244473   3.542663   4.102947
    43  H    6.415793   5.353001   3.903697   4.052776   4.729299
                    6          7          8          9         10
     6  C    0.000000
     7  C    1.540534   0.000000
     8  C    3.873429   2.593632   0.000000
     9  C    4.918375   3.873199   1.519424   0.000000
    10  C    4.498549   3.883423   2.425170   1.541599   0.000000
    11  O    4.416493   2.978537   1.230699   2.444479   3.618526
    12  C    2.581194   1.543139   3.293564   4.596962   4.772600
    13  C    5.155013   4.835406   3.511755   2.559617   1.533017
    14  O    5.343716   4.775901   3.463373   2.471950   1.441971
    15  C    3.987443   4.688753   5.947772   6.178190   5.009515
    16  O    5.074606   5.475173   6.176534   6.095497   4.851595
    17  C    4.527279   5.215889   6.794949   7.221154   6.231390
    18  C    4.529406   5.553912   6.886101   7.052384   5.743220
    19  O    5.007014   5.909945   6.782337   6.677921   5.227879
    20  H    2.954997   3.584996   4.274429   4.376018   3.140522
    21  H    4.051017   4.251846   4.358325   4.071961   2.636475
    22  H    3.029032   3.066064   4.165011   4.615694   3.833350
    23  H    2.129989   3.515310   5.606282   6.330917   5.457660
    24  H    2.159683   2.976967   5.239005   6.156389   5.554394
    25  H    1.097272   2.149053   3.930191   4.795975   4.260557
    26  H    1.098153   2.155629   4.651842   5.837314   5.546461
    27  H    2.137696   1.100282   2.677911   4.097002   4.388027
    28  H    5.661352   4.508886   2.159942   1.096533   2.185764
    29  H    5.578466   4.576475   2.160398   1.096381   2.221573
    30  H    2.806461   2.181333   4.243816   5.620367   5.797350
    31  H    2.901230   2.202281   3.745238   4.807805   4.757901
    32  H    3.522586   2.183749   3.011098   4.339641   4.845791
    33  H    5.209468   5.186990   4.324446   3.508142   2.177224
    34  H    6.213786   5.776701   4.091976   2.838402   2.166767
    35  H    4.927910   4.646639   3.430402   2.784511   2.179476
    36  H    6.235893   5.624822   4.002781   2.728371   1.962736
    37  H    5.372889   5.833106   6.338984   6.087993   4.702929
    38  H    4.257393   5.155978   7.078103   7.681464   6.758828
    39  H    4.596663   4.986254   6.462364   6.943305   6.125825
    40  H    5.589996   6.296757   7.765535   8.076217   7.005409
    41  H    4.072380   5.319270   6.948655   7.292984   6.073881
    42  H    5.502219   6.531658   7.897674   8.036706   6.712230
    43  H    5.719595   6.730644   7.640662   7.510915   6.041604
                   11         12         13         14         15
    11  O    0.000000
    12  C    3.405875   0.000000
    13  C    4.604656   5.982606   0.000000
    14  O    4.607314   5.353160   2.432634   0.000000
    15  C    6.949557   4.965611   5.657554   4.804607   0.000000
    16  O    7.257516   5.680536   5.524686   4.245075   1.444335
    17  C    7.649858   5.086444   7.051388   5.978321   1.534718
    18  C    7.923005   6.095454   6.019250   5.667938   1.538835
    19  O    7.915449   6.685957   5.198894   5.131863   2.413889
    20  H    5.359190   4.736746   3.216166   3.735782   3.058993
    21  H    5.557608   5.030038   3.068235   2.511623   2.668692
    22  H    5.060888   3.106372   4.933013   3.784403   2.109809
    23  H    6.358491   4.147765   5.933383   5.949977   2.711633
    24  H    5.829945   2.932686   6.433514   5.906984   2.905374
    25  H    4.566596   3.503713   4.599289   5.263822   4.284240
    26  H    4.971609   2.868231   6.166541   6.424467   4.730675
    27  H    2.679940   2.126824   5.186770   5.464935   5.730696
    28  H    2.833332   4.918130   3.329156   2.486938   6.546287
    29  H    2.756918   5.433492   2.607766   3.235259   7.087113
    30  H    4.187909   1.097166   6.926343   6.418793   5.466109
    31  H    4.087397   1.095229   6.053673   5.056782   4.238193
    32  H    2.827836   1.095345   6.143982   5.407970   5.815178
    33  H    5.478439   6.351023   1.094384   2.691034   5.131696
    34  H    5.087984   6.843312   1.097342   2.697029   6.554896
    35  H    4.376360   5.955962   1.095635   3.387711   6.122935
    36  H    5.071670   6.223858   2.520565   0.973580   5.672862
    37  H    7.490241   6.254010   5.123139   4.095680   1.951172
    38  H    7.843215   5.036513   7.527515   6.705535   2.191114
    39  H    7.233887   4.570168   7.147624   5.803393   2.176623
    40  H    8.658687   6.148355   7.760180   6.594860   2.164483
    41  H    7.902635   5.948585   6.293100   6.237962   2.190408
    42  H    8.929666   6.932992   6.999299   6.490353   2.156955
    43  H    8.769031   7.558380   5.837527   5.973334   3.248051
                   16         17         18         19         20
    16  O    0.000000
    17  C    2.373813   0.000000
    18  C    2.405539   2.499089   0.000000
    19  O    2.679353   3.730453   1.430796   0.000000
    20  H    3.633092   4.432584   3.148047   2.755103   0.000000
    21  H    2.503296   4.111339   3.218464   2.702081   1.748579
    22  H    2.575902   2.666968   3.492993   4.027522   3.042598
    23  H    4.095875   3.152465   2.786046   3.622704   2.855417
    24  H    4.138560   2.748511   3.724168   4.729682   3.801609
    25  H    5.316227   5.096166   4.539976   4.746927   2.451615
    26  H    5.938315   5.020992   5.167496   5.791748   3.933347
    27  H    6.541193   6.261213   6.484922   6.777791   4.290875
    28  H    6.281844   7.488089   7.564585   7.231634   5.159853
    29  H    7.023905   8.199825   7.831785   7.337764   4.958481
    30  H    6.349646   5.369059   6.498267   7.238816   5.403457
    31  H    4.857763   4.221133   5.519417   6.198334   4.615968
    32  H    6.350937   5.967161   7.017840   7.511432   5.446856
    33  H    4.966076   6.610739   5.284984   4.308239   2.740450
    34  H    6.246827   7.949226   6.931845   6.021273   4.271953
    35  H    6.217651   7.488012   6.385073   5.623265   3.338511
    36  H    4.997807   6.872972   6.450448   5.774549   4.490645
    37  H    0.973899   3.156688   2.337486   2.077797   3.391760
    38  H    3.347098   1.094742   2.741757   4.120797   4.657557
    39  H    2.679690   1.095599   3.463645   4.558921   4.837397
    40  H    2.553727   1.094891   2.745541   3.932560   5.203341
    41  H    3.367909   2.882471   1.096891   2.088494   3.162969
    42  H    2.722811   2.584503   1.098576   2.075718   4.233193
    43  H    3.512155   4.403175   1.960033   0.971463   3.481634
                   21         22         23         24         25
    21  H    0.000000
    22  H    2.583142   0.000000
    23  H    3.874886   3.036585   0.000000
    24  H    4.310275   2.351864   1.751882   0.000000
    25  H    3.892210   3.608840   2.384460   3.051586   0.000000
    26  H    5.113934   3.898301   2.459221   2.386048   1.754107
    27  H    5.135350   4.164345   4.264248   3.859915   2.471924
    28  H    4.540475   4.887832   7.010116   6.635980   5.683945
    29  H    4.833094   5.626272   7.065083   7.035977   5.297641
    30  H    5.883484   3.837089   4.263695   2.955857   3.807823
    31  H    4.614090   2.342342   3.949326   2.522100   3.868455
    32  H    5.578670   3.807857   5.201849   4.002122   4.317941
    33  H    2.551475   4.823188   5.587672   6.296798   4.600095
    34  H    3.901951   5.816914   7.012665   7.460798   5.676328
    35  H    3.718583   5.353013   5.908250   6.509450   4.228233
    36  H    3.288673   4.750153   6.864092   6.877199   6.079959
    37  H    2.202103   3.191889   4.368690   4.738677   5.418854
    38  H    4.727503   3.168639   2.685911   2.320681   4.869034
    39  H    4.340808   2.378932   3.681240   2.748554   5.322531
    40  H    4.720745   3.613792   4.062037   3.813497   6.097467
    41  H    3.767770   3.809806   2.100524   3.393362   4.033899
    42  H    4.122985   4.257929   3.628061   4.407148   5.581968
    43  H    3.598747   4.971389   4.193814   5.463245   5.372095
                   26         27         28         29         30
    26  H    0.000000
    27  H    2.373260   0.000000
    28  H    6.576552   4.804918   0.000000
    29  H    6.439666   4.585032   1.763499   0.000000
    30  H    2.659951   2.466485   5.977265   6.394362   0.000000
    31  H    3.337927   3.063885   5.000855   5.770889   1.775300
    32  H    3.820998   2.447099   4.500221   5.133826   1.771694
    33  H    6.235256   5.663848   4.214913   3.687616   7.253297
    34  H    7.221519   6.075767   3.380942   2.623123   7.826395
    35  H    5.838745   4.789212   3.752816   2.573037   6.810091
    36  H    7.313554   6.226060   2.586795   3.237244   7.301453
    37  H    6.287648   6.847186   6.342292   6.922379   6.966016
    38  H    4.530392   6.117216   8.045417   8.622124   5.108617
    39  H    5.094696   6.048206   7.083832   7.979265   4.883496
    40  H    6.072196   7.347939   8.288863   9.056392   6.426182
    41  H    4.539589   6.150877   7.913836   8.020286   6.206051
    42  H    6.057969   7.486230   8.480333   8.843979   7.278772
    43  H    6.422598   7.547057   8.101296   8.103889   8.056564
                   31         32         33         34         35
    31  H    0.000000
    32  H    1.770463   0.000000
    33  H    6.302609   6.669925   0.000000
    34  H    6.905104   6.882285   1.779207   0.000000
    35  H    6.209565   6.128100   1.779820   1.773515   0.000000
    36  H    5.968909   6.187433   2.853173   2.364426   3.538912
    37  H    5.531876   6.913950   4.420741   5.797818   5.848625
    38  H    4.300702   6.016452   7.104841   8.497024   7.823986
    39  H    3.585387   5.344249   6.851336   8.002283   7.619837
    40  H    5.241381   6.995492   7.225719   8.603133   8.272969
    41  H    5.514388   6.947460   5.611797   7.283239   6.477283
    42  H    6.265116   7.861361   6.219843   7.861507   7.422012
    43  H    7.100846   8.413091   4.871170   6.617799   6.204198
                   36         37         38         39         40
    36  H    0.000000
    37  H    4.746730   0.000000
    38  H    7.632400   4.023120   0.000000
    39  H    6.707181   3.608872   1.773597   0.000000
    40  H    7.428411   3.263142   1.773695   1.776353   0.000000
    41  H    7.055640   3.363199   2.698814   3.854529   3.296961
    42  H    7.239145   2.702183   2.841057   3.631471   2.380869
    43  H    6.548917   2.865544   4.687224   5.323984   4.460101
                   41         42         43
    41  H    0.000000
    42  H    1.774759   0.000000
    43  H    2.393197   2.252261   0.000000
 Stoichiometry    C15H24O4
 Framework group  C1[X(C15H24O4)]
 Deg. of freedom   123
 Full point group                 C1      NOp   1
 Largest Abelian subgroup         C1      NOp   1
 Largest concise Abelian subgroup C1      NOp   1
                         Standard orientation:                         
 ---------------------------------------------------------------------
 Center     Atomic      Atomic             Coordinates (Angstroms)
 Number     Number       Type             X           Y           Z
 ---------------------------------------------------------------------
      1          6           0       -1.743795    0.658021   -0.173049
      2          6           0       -1.018769   -0.484497   -0.181487
      3          6           0        0.453835   -0.657035   -0.430294
      4          6           0        1.323965    0.480726    0.157508
      5          6           0        1.285316    1.776190   -0.689044
      6          6           0       -0.050501    2.109665   -1.376918
      7          6           0       -1.315013    2.073063   -0.497762
      8          6           0       -3.142137    0.353800    0.160019
      9          6           0       -3.278150   -1.136827    0.421133
     10          6           0       -1.886961   -1.720538    0.104267
     11          8           0       -4.063273    1.168456    0.209649
     12          6           0       -1.219264    2.959129    0.761999
     13          6           0       -1.908257   -2.689980   -1.083113
     14          8           0       -1.303824   -2.370930    1.251534
     15          6           0        2.787004    0.036427    0.507215
     16          8           0        2.731426   -1.066147    1.438527
     17          6           0        3.515870    1.166140    1.247394
     18          6           0        3.648787   -0.411084   -0.686551
     19          8           0        3.194409   -1.695203   -1.124454
     20          1           0        0.630785   -0.762637   -1.510124
     21          1           0        0.745698   -1.610542    0.014795
     22          1           0        0.890343    0.710429    1.139426
     23          1           0        2.040880    1.720166   -1.483082
     24          1           0        1.577477    2.618187   -0.052032
     25          1           0       -0.207117    1.428386   -2.222694
     26          1           0        0.041835    3.114835   -1.809408
     27          1           0       -2.135408    2.491788   -1.099628
     28          1           0       -3.545371   -1.316009    1.469404
     29          1           0       -4.082668   -1.558890   -0.192598
     30          1           0       -0.983795    3.993546    0.482161
     31          1           0       -0.445849    2.608435    1.453640
     32          1           0       -2.172963    2.966516    1.300688
     33          1           0       -0.896788   -3.030346   -1.325511
     34          1           0       -2.521646   -3.566007   -0.837166
     35          1           0       -2.340776   -2.213243   -1.969717
     36          1           0       -1.783721   -3.208146    1.380471
     37          1           0        2.746194   -1.875094    0.896433
     38          1           0        3.724918    2.014988    0.588443
     39          1           0        2.913246    1.527257    2.088094
     40          1           0        4.468337    0.795086    1.639710
     41          1           0        3.603799    0.316965   -1.505751
     42          1           0        4.694092   -0.482953   -0.356334
     43          1           0        3.857022   -2.051323   -1.739159
 ---------------------------------------------------------------------
 Rotational constants (GHZ):      0.5461142      0.2787014      0.2176170
 Standard basis: 6-31G(d) (6D, 7F)
 There are   333 symmetry adapted cartesian basis functions of A   symmetry.
 There are   333 symmetry adapted basis functions of A   symmetry.
   333 basis functions,   628 primitive gaussians,   333 cartesian basis functions
    73 alpha electrons       73 beta electrons
       nuclear repulsion energy      1609.1749871388 Hartrees.
 NAtoms=   43 NActive=   43 NUniq=   43 SFac= 1.00D+00 NAtFMM=   60 NAOKFM=F Big=F
 Integral buffers will be    131072 words long.
 Raffenetti 2 integral format.
 Two-electron integral symmetry is turned on.
 ------------------------------------------------------------------------------
 Polarizable Continuum Model (PCM)
 =================================
 Model                : PCM (using non-symmetric T matrix).
 Atomic radii         : SMD-Coulomb.
 Polarization charges : Total charges.
 Charge compensation  : None.
 Solution method      : On-the-fly selection.
 Cavity type          : VdW (van der Waals Surface) (Alpha=1.000).
 Cavity algorithm     : GePol (No added spheres)
                        Default sphere list used, NSphG=   43.
                        Lebedev-Laikov grids with approx.  5.0 points / Ang**2.
                        Smoothing algorithm: Karplus/York (Gamma=1.0000).
                        Polarization charges: spherical gaussians, with
                                              point-specific exponents (IZeta= 3).
                        Self-potential: point-specific (ISelfS= 7).
                        Self-field    : sphere-specific E.n sum rule (ISelfD= 2).
 1st derivatives      : Analytical E(r).r(x)/FMM algorithm (CHGder, D1EAlg=3).
                        Cavity 1st derivative terms included.
 Solvent              : Methanol, Eps=  32.613000 Eps(inf)=   1.765709
 ------------------------------------------------------------------------------
 ------------------------------------------------------------------------------
 Atomic radii for non-electrostatic terms: SMD-CDS.
 ------------------------------------------------------------------------------
 Nuclear repulsion after PCM non-electrostatic terms =     1609.1761316190 Hartrees.
 One-electron integrals computed using PRISM.
 NBasis=   333 RedAO= T EigKep=  9.36D-04  NBF=   333
 NBsUse=   333 1.00D-06 EigRej= -1.00D+00 NBFU=   333
 Initial guess from the checkpoint file:  "DY-202A-11R_40.chk"
 B after Tr=     0.000000    0.000000    0.000000
         Rot=    0.999993   -0.002963    0.001371   -0.002059 Ang=  -0.44 deg.
 ExpMin= 1.61D-01 ExpMax= 5.48D+03 ExpMxC= 8.25D+02 IAcc=1 IRadAn=         1 AccDes= 0.00D+00
 Harris functional with IExCor=  402 and IRadAn=       1 diagonalized for initial guess.
 HarFok:  IExCor=  402 AccDes= 0.00D+00 IRadAn=         1 IDoV= 1 UseB2=F ITyADJ=14
 ICtDFT=  3500011 ScaDFX=  1.000000  1.000000  1.000000  1.000000
 FoFCou: FMM=F IPFlag=           0 FMFlag=      100000 FMFlg1=           0
         NFxFlg=           0 DoJE=T BraDBF=F KetDBF=T FulRan=T
         wScrn=  0.000000 ICntrl=     500 IOpCl=  0 I1Cent=   200000004 NGrid=           0
         NMat0=    1 NMatS0=      1 NMatT0=    0 NMatD0=    1 NMtDS0=    0 NMtDT0=    0
 Petite list used in FoFCou.
 Keep R1 ints in memory in canonical form, NReq=1565304907.
 Requested convergence on RMS density matrix=1.00D-08 within 128 cycles.
 Requested convergence on MAX density matrix=1.00D-06.
 Requested convergence on             energy=1.00D-06.
 No special actions if energy rises.
 Inv3:  Mode=1 IEnd=    21821427.
 Iteration    1 A*A^-1 deviation from unit magnitude is 6.44D-15 for   2692.
 Iteration    1 A*A^-1 deviation from orthogonality  is 3.73D-15 for   2663   2522.
 Iteration    1 A^-1*A deviation from unit magnitude is 6.66D-15 for   2683.
 Iteration    1 A^-1*A deviation from orthogonality  is 4.35D-11 for   2362   2317.
 Error on total polarization charges =  0.05152
 SCF Done:  E(RB3LYP) =  -886.948832670     A.U. after   10 cycles
            NFock= 10  Conv=0.63D-08     -V/T= 2.0094
 SMD-CDS (non-electrostatic) energy       (kcal/mol) =       0.72
 (included in total energy above)
 D1PCM: PCM CHGder 1st derivatives, ID1Alg=3 FixD1E=F DoIter=F DoCFld=F I1PDM=0.
 Calling FoFJK, ICntrl=      2127 FMM=F ISym2X=0 I1Cent= 0 IOpClX= 0 NMat=1 NMatS=1 NMatT=0.
 ***** Axes restored to original set *****
 -------------------------------------------------------------------
 Center     Atomic                   Forces (Hartrees/Bohr)
 Number     Number              X              Y              Z
 -------------------------------------------------------------------
      1        6           0.002401915    0.003426313   -0.000039891
      2        6          -0.002015565   -0.003013453   -0.000214678
      3        6           0.000688864   -0.000307744   -0.000386567
      4        6           0.000220797   -0.000352223    0.000680905
      5        6          -0.000243782   -0.000328751   -0.000493908
      6        6          -0.000251551   -0.000075257    0.000673042
      7        6          -0.001522186   -0.000982854    0.000531766
      8        6          -0.001174552   -0.001997747    0.000832470
      9        6          -0.001568308   -0.000110979   -0.000820914
     10        6           0.002520790    0.000377106    0.001610925
     11        8          -0.001328949    0.001348544   -0.000219097
     12        6           0.000204132   -0.000590053   -0.000754522
     13        6          -0.000348616    0.001057113   -0.000149175
     14        8          -0.000133298   -0.000538747   -0.000366871
     15        6           0.000314878    0.000711675    0.001148323
     16        8          -0.000364176    0.000854816   -0.000094626
     17        6          -0.000227415   -0.000072646   -0.001535343
     18        6           0.000573875    0.000739292    0.000271804
     19        8          -0.001226107   -0.001362999   -0.001246074
     20        1           0.000096693    0.000005450    0.000050924
     21        1           0.000384092   -0.000164327    0.000335431
     22        1          -0.000043685   -0.000083860    0.000049958
     23        1           0.000331490    0.000105295    0.000068650
     24        1           0.000067466    0.000165382   -0.000005124
     25        1           0.000056009    0.000183480   -0.000511389
     26        1          -0.000117305    0.000030106   -0.000087874
     27        1           0.000118250    0.000004558   -0.000262499
     28        1           0.000895794    0.001047386   -0.000037870
     29        1           0.000149299    0.000708372   -0.000153448
     30        1           0.000102529    0.000010921    0.000173543
     31        1           0.000044122   -0.000011273    0.000179433
     32        1          -0.000041867    0.000111998    0.000110162
     33        1           0.000113338   -0.000542679   -0.000232054
     34        1           0.000238236   -0.000199999   -0.000052325
     35        1           0.000247352   -0.000172630   -0.000319779
     36        1           0.000461742    0.000354258   -0.000037105
     37        1           0.000219930   -0.000611173   -0.000466043
     38        1           0.000195408   -0.000245899    0.000096146
     39        1           0.000064367   -0.000141797    0.000325353
     40        1           0.000062366    0.000023911    0.000332930
     41        1          -0.000104599    0.000536066    0.000246020
     42        1          -0.000131781    0.000360839    0.000138905
     43        1           0.000070006   -0.000255791    0.000630485
 -------------------------------------------------------------------
 Cartesian Forces:  Max     0.003426313 RMS     0.000780712

 GradGradGradGradGradGradGradGradGradGradGradGradGradGradGradGradGradGrad
 Berny optimization.
 Using GEDIIS/GDIIS optimizer.
 FormGI is forming the generalized inverse of G from B-inverse, IUseBI=4.
 Internal  Forces:  Max     0.002119111 RMS     0.000399214
 Search for a local minimum.
 Step number   5 out of a maximum of  258
 All quantities printed in internal units (Hartrees-Bohrs-Radians)
 Mixed Optimization -- En-DIIS/RFO-DIIS
 Swapping is turned off.
 Update second derivatives using D2CorX and points    3    4    5
 DE= -2.27D-04 DEPred=-3.09D-04 R= 7.36D-01
 TightC=F SS=  1.41D+00  RLast= 2.56D-01 DXNew= 1.4270D+00 7.6819D-01
 Trust test= 7.36D-01 RLast= 2.56D-01 DXMaxT set to 8.49D-01
 ITU=  1  0  1  1  0
     Eigenvalues ---    0.00195   0.00268   0.00306   0.00351   0.00381
     Eigenvalues ---    0.00411   0.00662   0.00709   0.00771   0.00841
     Eigenvalues ---    0.01046   0.01107   0.01237   0.01278   0.01372
     Eigenvalues ---    0.01396   0.02503   0.02587   0.03112   0.03845
     Eigenvalues ---    0.03914   0.04302   0.04445   0.04605   0.04733
     Eigenvalues ---    0.04950   0.05044   0.05119   0.05436   0.05444
     Eigenvalues ---    0.05486   0.05554   0.05559   0.05588   0.05637
     Eigenvalues ---    0.05659   0.05693   0.05839   0.05938   0.06013
     Eigenvalues ---    0.06125   0.06193   0.07035   0.07835   0.08436
     Eigenvalues ---    0.08616   0.08998   0.09042   0.09361   0.09656
     Eigenvalues ---    0.10446   0.11607   0.12169   0.13440   0.13713
     Eigenvalues ---    0.14850   0.15846   0.15989   0.16000   0.16000
     Eigenvalues ---    0.16000   0.16000   0.16000   0.16000   0.16000
     Eigenvalues ---    0.16002   0.16026   0.16045   0.16110   0.16843
     Eigenvalues ---    0.17205   0.18381   0.19438   0.19920   0.20768
     Eigenvalues ---    0.23040   0.24170   0.24557   0.25018   0.25814
     Eigenvalues ---    0.26902   0.27358   0.27948   0.28090   0.28454
     Eigenvalues ---    0.28924   0.29150   0.29461   0.29618   0.30587
     Eigenvalues ---    0.31510   0.32131   0.32505   0.33698   0.33758
     Eigenvalues ---    0.33823   0.33828   0.33974   0.34064   0.34077
     Eigenvalues ---    0.34105   0.34119   0.34124   0.34138   0.34155
     Eigenvalues ---    0.34192   0.34198   0.34204   0.34264   0.34294
     Eigenvalues ---    0.34340   0.34349   0.34437   0.34538   0.35824
     Eigenvalues ---    0.39900   0.41727   0.43424   0.51785   0.52597
     Eigenvalues ---    0.52888   0.54283   0.96089
 En-DIIS/RFO-DIIS IScMMF=        0 using points:     5    4    3    2
 RFO step:  Lambda=-7.70510869D-05.
 DidBck=F Rises=F RFO-DIIS coefs:    0.90924    0.08806   -0.03116    0.03386
 Iteration  1 RMS(Cart)=  0.01720980 RMS(Int)=  0.00019653
 Iteration  2 RMS(Cart)=  0.00023104 RMS(Int)=  0.00000958
 Iteration  3 RMS(Cart)=  0.00000005 RMS(Int)=  0.00000958
 Variable       Old X    -DE/DX   Delta X   Delta X   Delta X     New X
                                 (Linear)    (Quad)   (Total)
    R1        2.55713   0.00169   0.00036   0.00094   0.00129   2.55842
    R2        2.86070  -0.00170  -0.00043  -0.00119  -0.00162   2.85907
    R3        2.77658   0.00154   0.00059  -0.00072  -0.00013   2.77644
    R4        2.84103   0.00065   0.00026   0.00004   0.00030   2.84133
    R5        2.90503  -0.00212  -0.00056  -0.00163  -0.00219   2.90284
    R6        2.92580  -0.00012  -0.00011   0.00113   0.00102   2.92682
    R7        2.07741  -0.00003  -0.00001  -0.00004  -0.00006   2.07735
    R8        2.06358   0.00038   0.00007   0.00031   0.00038   2.06396
    R9        2.92534   0.00032   0.00007   0.00054   0.00061   2.92595
   R10        2.96403  -0.00070  -0.00007  -0.00178  -0.00185   2.96217
   R11        2.07436   0.00005  -0.00004   0.00018   0.00015   2.07451
   R12        2.90845   0.00030   0.00020  -0.00001   0.00019   2.90864
   R13        2.07398   0.00017   0.00002   0.00025   0.00027   2.07425
   R14        2.07018   0.00014   0.00006   0.00019   0.00025   2.07043
   R15        2.91119  -0.00007   0.00020  -0.00138  -0.00118   2.91001
   R16        2.07354   0.00027   0.00007   0.00017   0.00024   2.07378
   R17        2.07521   0.00005   0.00002  -0.00008  -0.00006   2.07515
   R18        2.91611  -0.00048   0.00007  -0.00149  -0.00142   2.91469
   R19        2.07923   0.00005  -0.00001   0.00024   0.00022   2.07945
   R20        2.87129  -0.00067   0.00007  -0.00245  -0.00238   2.86892
   R21        2.32568   0.00188   0.00026   0.00016   0.00043   2.32611
   R22        2.91320   0.00163   0.00079  -0.00029   0.00049   2.91369
   R23        2.07215  -0.00043  -0.00014  -0.00019  -0.00033   2.07182
   R24        2.07186  -0.00030  -0.00003  -0.00055  -0.00058   2.07128
   R25        2.89698   0.00050   0.00019   0.00016   0.00035   2.89733
   R26        2.72493  -0.00011   0.00009  -0.00034  -0.00025   2.72468
   R27        2.07334  -0.00001   0.00003  -0.00024  -0.00021   2.07313
   R28        2.06968   0.00015   0.00002   0.00001   0.00003   2.06972
   R29        2.06990   0.00009   0.00005  -0.00019  -0.00013   2.06977
   R30        2.06809   0.00032   0.00009   0.00029   0.00037   2.06846
   R31        2.07368   0.00002   0.00002  -0.00017  -0.00015   2.07353
   R32        2.07045   0.00009   0.00002   0.00015   0.00016   2.07061
   R33        1.83980  -0.00053  -0.00006  -0.00052  -0.00058   1.83922
   R34        2.72940  -0.00054   0.00014  -0.00156  -0.00142   2.72798
   R35        2.90020  -0.00066  -0.00034  -0.00032  -0.00065   2.89954
   R36        2.90798  -0.00049  -0.00036   0.00054   0.00018   2.90816
   R37        1.84040   0.00078  -0.00007   0.00196   0.00189   1.84229
   R38        2.06876  -0.00022  -0.00006   0.00031   0.00025   2.06901
   R39        2.07038   0.00017   0.00005  -0.00003   0.00002   2.07041
   R40        2.06904   0.00017   0.00004   0.00008   0.00012   2.06916
   R41        2.70381   0.00201   0.00040   0.00168   0.00208   2.70589
   R42        2.07282   0.00018   0.00003   0.00033   0.00035   2.07318
   R43        2.07601  -0.00011   0.00006  -0.00070  -0.00064   2.07536
   R44        1.83580  -0.00026  -0.00004  -0.00022  -0.00027   1.83553
    A1        2.26027   0.00052   0.00022   0.00057   0.00080   2.26107
    A2        1.91401  -0.00032   0.00009  -0.00058  -0.00051   1.91350
    A3        2.10800  -0.00019  -0.00035  -0.00005  -0.00037   2.10762
    A4        2.24305  -0.00042   0.00003   0.00054   0.00057   2.24362
    A5        1.95532   0.00060   0.00030  -0.00029  -0.00002   1.95531
    A6        2.08481  -0.00019  -0.00033  -0.00026  -0.00056   2.08425
    A7        1.98594  -0.00023   0.00018   0.00002   0.00020   1.98614
    A8        1.90843   0.00006   0.00004  -0.00020  -0.00016   1.90827
    A9        1.86978   0.00036  -0.00017   0.00313   0.00296   1.87274
   A10        1.93163  -0.00001   0.00018  -0.00248  -0.00231   1.92932
   A11        1.91422  -0.00018  -0.00021  -0.00076  -0.00098   1.91324
   A12        1.84779   0.00003  -0.00004   0.00051   0.00046   1.84825
   A13        1.97504   0.00013   0.00014  -0.00060  -0.00047   1.97457
   A14        1.98308  -0.00071  -0.00004  -0.00473  -0.00479   1.97829
   A15        1.84562   0.00017   0.00007   0.00273   0.00280   1.84842
   A16        1.96304   0.00038  -0.00011  -0.00146  -0.00159   1.96146
   A17        1.87989  -0.00015   0.00006   0.00139   0.00145   1.88134
   A18        1.80113   0.00021  -0.00013   0.00387   0.00375   1.80488
   A19        2.03466   0.00008   0.00018   0.00141   0.00160   2.03625
   A20        1.91319   0.00001  -0.00010   0.00086   0.00075   1.91394
   A21        1.89500  -0.00007  -0.00011  -0.00089  -0.00100   1.89400
   A22        1.86003   0.00008   0.00011   0.00119   0.00129   1.86132
   A23        1.90162  -0.00004   0.00008  -0.00165  -0.00158   1.90004
   A24        1.85077  -0.00008  -0.00019  -0.00113  -0.00131   1.84946
   A25        2.04004   0.00006   0.00017   0.00084   0.00101   2.04105
   A26        1.91118   0.00000   0.00014   0.00004   0.00018   1.91136
   A27        1.87692   0.00006  -0.00001  -0.00065  -0.00066   1.87626
   A28        1.88386   0.00007  -0.00004   0.00255   0.00251   1.88636
   A29        1.89180  -0.00006  -0.00017  -0.00100  -0.00118   1.89062
   A30        1.85120  -0.00014  -0.00012  -0.00214  -0.00226   1.84894
   A31        1.95748   0.00005  -0.00003  -0.00006  -0.00010   1.95737
   A32        1.95972  -0.00020   0.00021  -0.00337  -0.00316   1.95657
   A33        1.83576   0.00016  -0.00008   0.00278   0.00271   1.83846
   A34        1.98374  -0.00005  -0.00012   0.00009  -0.00003   1.98371
   A35        1.86588  -0.00016   0.00001  -0.00128  -0.00127   1.86461
   A36        1.84866   0.00024   0.00000   0.00237   0.00238   1.85104
   A37        1.90422  -0.00071  -0.00040  -0.00059  -0.00105   1.90317
   A38        2.19494   0.00011   0.00016  -0.00012   0.00006   2.19500
   A39        2.18398   0.00060   0.00025   0.00065   0.00093   2.18490
   A40        1.82901   0.00076   0.00038  -0.00002   0.00027   1.82928
   A41        1.92454  -0.00065   0.00017  -0.01036  -0.01018   1.91436
   A42        1.92533  -0.00059  -0.00090   0.00347   0.00257   1.92790
   A43        1.93322  -0.00031   0.00020  -0.00396  -0.00377   1.92945
   A44        1.98382   0.00015  -0.00039   0.00762   0.00725   1.99107
   A45        1.86859   0.00057   0.00051   0.00256   0.00307   1.87166
   A46        1.81669  -0.00031  -0.00019  -0.00123  -0.00145   1.81524
   A47        1.95232  -0.00013   0.00013  -0.00631  -0.00616   1.94615
   A48        1.85684   0.00010  -0.00030   0.00241   0.00211   1.85896
   A49        1.96720   0.00006  -0.00006   0.00133   0.00126   1.96846
   A50        1.95217   0.00046   0.00045   0.00325   0.00372   1.95589
   A51        1.91413  -0.00019  -0.00005   0.00042   0.00036   1.91449
   A52        1.92459   0.00021   0.00010   0.00041   0.00051   1.92510
   A53        1.95573   0.00005   0.00004   0.00032   0.00036   1.95608
   A54        1.92979   0.00014   0.00013  -0.00028  -0.00015   1.92964
   A55        1.88746  -0.00016  -0.00003  -0.00076  -0.00079   1.88667
   A56        1.88172  -0.00014  -0.00013   0.00035   0.00022   1.88194
   A57        1.88224  -0.00012  -0.00013  -0.00005  -0.00018   1.88207
   A58        1.93413   0.00045   0.00001   0.00224   0.00225   1.93638
   A59        1.91665   0.00006  -0.00006   0.00008   0.00002   1.91667
   A60        1.93595   0.00043   0.00032   0.00067   0.00099   1.93694
   A61        1.89440  -0.00045  -0.00025  -0.00192  -0.00217   1.89223
   A62        1.89753  -0.00042  -0.00010  -0.00115  -0.00125   1.89628
   A63        1.88396  -0.00012   0.00006  -0.00004   0.00002   1.88398
   A64        1.86910   0.00029  -0.00004   0.00173   0.00168   1.87079
   A65        1.90086  -0.00017   0.00038  -0.00296  -0.00260   1.89827
   A66        1.91985   0.00069  -0.00004   0.00336   0.00332   1.92317
   A67        2.01727  -0.00057   0.00005  -0.00506  -0.00501   2.01226
   A68        1.84338   0.00007  -0.00024   0.00624   0.00600   1.84938
   A69        1.87524   0.00014   0.00004  -0.00123  -0.00121   1.87403
   A70        1.89889  -0.00012  -0.00022   0.00058   0.00036   1.89925
   A71        1.84896  -0.00009   0.00051  -0.00323  -0.00272   1.84623
   A72        1.95105   0.00009   0.00007   0.00052   0.00059   1.95164
   A73        1.92995  -0.00001   0.00002  -0.00053  -0.00052   1.92944
   A74        1.91398   0.00014  -0.00010   0.00051   0.00041   1.91440
   A75        1.88740   0.00012   0.00014   0.00072   0.00086   1.88826
   A76        1.88845  -0.00011   0.00001  -0.00007  -0.00006   1.88839
   A77        1.89151  -0.00025  -0.00014  -0.00120  -0.00134   1.89017
   A78        1.89714  -0.00055  -0.00020  -0.00120  -0.00141   1.89573
   A79        1.94268  -0.00018  -0.00019  -0.00126  -0.00144   1.94124
   A80        1.89516  -0.00028  -0.00053   0.00033  -0.00020   1.89497
   A81        1.93275   0.00039   0.00018   0.00255   0.00273   1.93548
   A82        1.91288   0.00059   0.00072   0.00024   0.00096   1.91385
   A83        1.88277   0.00004   0.00002  -0.00067  -0.00065   1.88212
   A84        1.88184   0.00018  -0.00016   0.00246   0.00229   1.88414
    D1        0.07902   0.00003   0.00029   0.00008   0.00038   0.07940
    D2       -3.05899  -0.00006  -0.00016   0.00198   0.00182  -3.05717
    D3       -3.10883  -0.00005  -0.00036  -0.00146  -0.00181  -3.11063
    D4        0.03634  -0.00014  -0.00081   0.00044  -0.00036   0.03599
    D5        0.38166   0.00000   0.00024  -0.00104  -0.00080   0.38087
    D6       -1.87732   0.00021   0.00026   0.00180   0.00206  -1.87527
    D7        2.40343  -0.00007   0.00019  -0.00097  -0.00078   2.40265
    D8       -2.70923   0.00009   0.00095   0.00065   0.00160  -2.70763
    D9        1.31497   0.00030   0.00096   0.00349   0.00445   1.31942
   D10       -0.68746   0.00001   0.00090   0.00072   0.00161  -0.68585
   D11        0.02987   0.00001  -0.00075   0.01590   0.01515   0.04502
   D12       -3.10118   0.00010  -0.00148   0.02150   0.02002  -3.08116
   D13        3.12992  -0.00004  -0.00131   0.01455   0.01323  -3.14003
   D14       -0.00113   0.00005  -0.00204   0.02014   0.01810   0.01698
   D15        0.64325  -0.00014  -0.00091   0.00014  -0.00077   0.64248
   D16       -1.52634   0.00000  -0.00130   0.00353   0.00223  -1.52411
   D17        2.76196  -0.00026  -0.00118   0.00139   0.00021   2.76217
   D18       -2.50215  -0.00003  -0.00043  -0.00189  -0.00231  -2.50446
   D19        1.61144   0.00010  -0.00082   0.00150   0.00069   1.61213
   D20       -0.38344  -0.00016  -0.00070  -0.00063  -0.00133  -0.38478
   D21       -0.08550   0.00027   0.00200  -0.01591  -0.01389  -0.09940
   D22        2.04343   0.00009   0.00188  -0.01853  -0.01663   2.02680
   D23       -2.14990  -0.00015   0.00171  -0.02008  -0.01836  -2.16827
   D24        3.05931   0.00019   0.00160  -0.01420  -0.01259   3.04671
   D25       -1.09495   0.00000   0.00148  -0.01682  -0.01533  -1.11028
   D26        0.99491  -0.00023   0.00130  -0.01838  -0.01707   0.97784
   D27       -1.34467   0.00016   0.00056   0.00202   0.00259  -1.34208
   D28        2.67206   0.00016   0.00063   0.00903   0.00966   2.68171
   D29        0.70907   0.00016   0.00076   0.00510   0.00587   0.71494
   D30        0.81237   0.00006   0.00089  -0.00016   0.00074   0.81311
   D31       -1.45409   0.00006   0.00096   0.00685   0.00781  -1.44628
   D32        2.86611   0.00006   0.00109   0.00292   0.00401   2.87013
   D33        2.84474  -0.00001   0.00081  -0.00145  -0.00064   2.84410
   D34        0.57828  -0.00002   0.00088   0.00556   0.00643   0.58471
   D35       -1.38471  -0.00001   0.00101   0.00163   0.00264  -1.38207
   D36        0.60947   0.00025   0.00045  -0.00102  -0.00056   0.60890
   D37       -1.50454   0.00007   0.00026  -0.00430  -0.00404  -1.50857
   D38        2.76417   0.00021   0.00059  -0.00292  -0.00232   2.76184
   D39        2.88604  -0.00029   0.00042  -0.00961  -0.00918   2.87685
   D40        0.77203  -0.00047   0.00023  -0.01288  -0.01266   0.75937
   D41       -1.24245  -0.00034   0.00056  -0.01151  -0.01095  -1.25340
   D42       -1.42414   0.00007   0.00024  -0.00490  -0.00466  -1.42879
   D43        2.74505  -0.00011   0.00005  -0.00818  -0.00813   2.73691
   D44        0.73057   0.00002   0.00039  -0.00681  -0.00642   0.72414
   D45       -1.00087   0.00011  -0.00542  -0.00056  -0.00598  -1.00685
   D46       -3.01343  -0.00025  -0.00533  -0.00822  -0.01354  -3.02697
   D47        1.11130  -0.00023  -0.00504  -0.00791  -0.01294   1.09836
   D48        3.00984   0.00022  -0.00549   0.00596   0.00046   3.01030
   D49        0.99729  -0.00014  -0.00540  -0.00170  -0.00710   0.99018
   D50       -1.16118  -0.00012  -0.00511  -0.00139  -0.00650  -1.16768
   D51        0.98886   0.00011  -0.00544   0.00278  -0.00266   0.98619
   D52       -1.02370  -0.00025  -0.00535  -0.00488  -0.01022  -1.03392
   D53        3.10102  -0.00023  -0.00506  -0.00457  -0.00962   3.09140
   D54        0.87092  -0.00010  -0.00072  -0.00009  -0.00081   0.87011
   D55       -1.27732  -0.00024  -0.00092  -0.00420  -0.00511  -1.28243
   D56        3.00179  -0.00011  -0.00084  -0.00135  -0.00219   2.99961
   D57        3.01281   0.00003  -0.00065   0.00292   0.00228   3.01509
   D58        0.86457  -0.00010  -0.00084  -0.00119  -0.00203   0.86254
   D59       -1.13950   0.00003  -0.00076   0.00166   0.00090  -1.13860
   D60       -1.28036  -0.00004  -0.00077   0.00142   0.00065  -1.27971
   D61        2.85458  -0.00017  -0.00097  -0.00268  -0.00365   2.85093
   D62        0.85051  -0.00004  -0.00089   0.00016  -0.00073   0.84978
   D63       -1.29732   0.00015   0.00027   0.00162   0.00189  -1.29544
   D64        0.94912  -0.00014   0.00042  -0.00306  -0.00264   0.94648
   D65        2.98241   0.00003   0.00037  -0.00093  -0.00056   2.98185
   D66        0.86492   0.00024   0.00055   0.00440   0.00495   0.86987
   D67        3.11136  -0.00004   0.00071  -0.00028   0.00043   3.11179
   D68       -1.13853   0.00012   0.00066   0.00185   0.00251  -1.13603
   D69        2.86275   0.00009   0.00030   0.00269   0.00299   2.86574
   D70       -1.17399  -0.00020   0.00045  -0.00199  -0.00153  -1.17552
   D71        0.85930  -0.00004   0.00040   0.00015   0.00055   0.85985
   D72       -3.06428  -0.00020  -0.00110  -0.00289  -0.00399  -3.06827
   D73        1.11547  -0.00018  -0.00116  -0.00242  -0.00357   1.11190
   D74       -0.98490  -0.00015  -0.00111  -0.00237  -0.00349  -0.98839
   D75        0.97360  -0.00004  -0.00114   0.00011  -0.00103   0.97258
   D76       -1.12982  -0.00002  -0.00119   0.00058  -0.00061  -1.13043
   D77        3.05298   0.00001  -0.00115   0.00062  -0.00052   3.05246
   D78       -1.06973   0.00003  -0.00108   0.00011  -0.00097  -1.07070
   D79        3.11003   0.00005  -0.00114   0.00059  -0.00056   3.10947
   D80        1.00965   0.00008  -0.00109   0.00063  -0.00047   1.00918
   D81       -0.08083   0.00017   0.00194  -0.02496  -0.02302  -0.10385
   D82        2.00027  -0.00009   0.00248  -0.03492  -0.03243   1.96784
   D83       -2.22259  -0.00015   0.00266  -0.03601  -0.03334  -2.25593
   D84        3.05030   0.00008   0.00266  -0.03051  -0.02786   3.02245
   D85       -1.15179  -0.00018   0.00320  -0.04048  -0.03727  -1.18905
   D86        0.90855  -0.00024   0.00338  -0.04157  -0.03818   0.87036
   D87        0.09576  -0.00018  -0.00226   0.02386   0.02162   0.11738
   D88       -2.02329   0.00013  -0.00226   0.03160   0.02934  -1.99394
   D89        2.09348  -0.00003  -0.00251   0.02749   0.02499   2.11847
   D90       -1.97949   0.00030  -0.00278   0.03817   0.03540  -1.94409
   D91        2.18465   0.00062  -0.00279   0.04591   0.04313   2.22778
   D92        0.01823   0.00045  -0.00303   0.04181   0.03877   0.05701
   D93        2.19914  -0.00032  -0.00332   0.03242   0.02911   2.22825
   D94        0.08010   0.00000  -0.00333   0.04016   0.03683   0.11693
   D95       -2.08632  -0.00016  -0.00357   0.03605   0.03248  -2.05384
   D96        1.03163   0.00027   0.00181  -0.00095   0.00087   1.03250
   D97        3.12442   0.00004   0.00147  -0.00187  -0.00039   3.12403
   D98       -1.07779   0.00020   0.00171  -0.00146   0.00027  -1.07752
   D99        3.07171  -0.00016   0.00162  -0.00588  -0.00427   3.06744
   D100      -1.11869  -0.00040   0.00128  -0.00680  -0.00553  -1.12422
   D101       0.96229  -0.00023   0.00152  -0.00639  -0.00488   0.95741
   D102      -1.02425   0.00035   0.00213  -0.00032   0.00181  -1.02244
   D103       1.06854   0.00012   0.00179  -0.00125   0.00055   1.06909
   D104      -3.13367   0.00028   0.00204  -0.00083   0.00121  -3.13247
   D105      -3.03206   0.00014  -0.00273   0.03210   0.02936  -3.00269
   D106       1.27827   0.00022  -0.00256   0.03061   0.02806   1.30633
   D107      -0.91757  -0.00007  -0.00278   0.02619   0.02342  -0.89415
   D108       1.61075  -0.00037  -0.00292   0.03124   0.02832   1.63907
   D109      -2.61105   0.00038  -0.00290   0.03704   0.03413  -2.57691
   D110      -0.58625   0.00035  -0.00326   0.04016   0.03690  -0.54935
   D111      -1.21658   0.00007  -0.00007  -0.00569  -0.00575  -1.22233
   D112       0.88732   0.00028   0.00017  -0.00479  -0.00462   0.88270
   D113       2.97219   0.00004  -0.00007  -0.00628  -0.00634   2.96586
   D114       3.01796  -0.00011  -0.00037  -0.00736  -0.00773   3.01024
   D115      -1.16132   0.00010  -0.00013  -0.00646  -0.00660  -1.16792
   D116       0.92355  -0.00014  -0.00036  -0.00795  -0.00831   0.91524
   D117       1.00937  -0.00025  -0.00019  -0.00936  -0.00955   0.99982
   D118       3.11326  -0.00005   0.00005  -0.00847  -0.00842   3.10485
   D119      -1.08505  -0.00028  -0.00018  -0.00995  -0.01014  -1.09518
   D120      -1.27549   0.00050   0.00661  -0.00323   0.00338  -1.27211
   D121       0.85776   0.00050   0.00658  -0.00166   0.00492   0.86268
   D122       2.92776   0.00027   0.00617  -0.00302   0.00315   2.93091
   D123       0.85046   0.00000   0.00717  -0.01136  -0.00419   0.84627
   D124       2.98370   0.00001   0.00714  -0.00979  -0.00265   2.98105
   D125      -1.22948  -0.00023   0.00673  -0.01116  -0.00443  -1.23391
   D126       2.83829   0.00009   0.00680  -0.00443   0.00237   2.84066
   D127      -1.31165   0.00010   0.00677  -0.00286   0.00391  -1.30774
   D128       0.75836  -0.00014   0.00636  -0.00422   0.00213   0.76049
   D129      -2.92835   0.00035  -0.00450   0.06276   0.05826  -2.87008
   D130       1.21558   0.00069  -0.00425   0.06349   0.05924   1.27482
   D131      -0.85954   0.00004  -0.00484   0.06259   0.05775  -0.80179
         Item               Value     Threshold  Converged?
 Maximum Force            0.002119     0.000450     NO 
 RMS     Force            0.000399     0.000300     NO 
 Maximum Displacement     0.085788     0.001800     NO 
 RMS     Displacement     0.017248     0.001200     NO 
 Predicted change in Energy=-1.262879D-04
 GradGradGradGradGradGradGradGradGradGradGradGradGradGradGradGradGradGrad

                          Input orientation:                          
 ---------------------------------------------------------------------
 Center     Atomic      Atomic             Coordinates (Angstroms)
 Number     Number       Type             X           Y           Z
 ---------------------------------------------------------------------
      1          6           0       -1.703517    0.663815   -0.181592
      2          6           0       -0.969799   -0.473918   -0.194079
      3          6           0        0.504495   -0.635455   -0.441210
      4          6           0        1.366442    0.506302    0.152287
      5          6           0        1.317022    1.805720   -0.688218
      6          6           0       -0.020686    2.133563   -1.375352
      7          6           0       -1.286012    2.082926   -0.499163
      8          6           0       -3.100390    0.346888    0.145424
      9          6           0       -3.219767   -1.141775    0.418293
     10          6           0       -1.829140   -1.716798    0.082393
     11          8           0       -4.031970    1.150820    0.177480
     12          6           0       -1.197420    2.958987    0.767181
     13          6           0       -1.853411   -2.663010   -1.123759
     14          8           0       -1.231991   -2.384821    1.212023
     15          6           0        2.833540    0.067408    0.487098
     16          8           0        2.787305   -1.039251    1.412898
     17          6           0        3.570877    1.197746    1.217143
     18          6           0        3.678221   -0.378033   -0.719718
     19          8           0        3.215705   -1.662259   -1.152356
     20          1           0        0.683977   -0.732722   -1.521374
     21          1           0        0.805091   -1.588728   -0.000963
     22          1           0        0.935705    0.727477    1.137513
     23          1           0        2.075182    1.761975   -1.480748
     24          1           0        1.600746    2.646678   -0.045815
     25          1           0       -0.169708    1.459121   -2.228112
     26          1           0        0.064868    3.142520   -1.800272
     27          1           0       -2.107318    2.500148   -1.101044
     28          1           0       -3.458711   -1.305417    1.475709
     29          1           0       -4.036822   -1.574850   -0.170136
     30          1           0       -0.966210    3.996722    0.496670
     31          1           0       -0.423765    2.606988    1.457920
     32          1           0       -2.152244    2.957113    1.303777
     33          1           0       -0.842503   -2.994037   -1.381820
     34          1           0       -2.458897   -3.547817   -0.890319
     35          1           0       -2.295436   -2.172603   -1.998241
     36          1           0       -1.689299   -3.237579    1.316579
     37          1           0        2.827126   -1.844861    0.865327
     38          1           0        3.777434    2.043903    0.553743
     39          1           0        2.975762    1.562561    2.061603
     40          1           0        4.525207    0.825883    1.604309
     41          1           0        3.621966    0.353326   -1.535518
     42          1           0        4.727762   -0.450336   -0.404509
     43          1           0        3.892479   -2.043320   -1.735654
 ---------------------------------------------------------------------
                    Distance matrix (angstroms):
                    1          2          3          4          5
     1  C    0.000000
     2  C    1.353859   0.000000
     3  C    2.575038   1.503565   0.000000
     4  C    3.092075   2.557112   1.548806   0.000000
     5  C    3.268680   3.266569   2.584676   1.548347   0.000000
     6  C    2.533207   3.015821   2.969158   2.627886   1.539187
     7  C    1.512956   2.594325   3.255590   3.153671   2.624571
     8  C    1.469230   2.308333   3.782106   4.469680   4.726170
     9  C    2.432906   2.425570   3.855545   4.880597   5.522187
    10  C    2.398497   1.536117   2.624750   3.893430   4.785427
    11  O    2.405785   3.486362   4.914577   5.436808   5.458025
    12  C    2.534584   3.572208   4.156530   3.600992   3.125801
    13  C    3.460913   2.537164   3.183798   4.694708   5.496444
    14  O    3.385068   2.386926   2.967969   4.029080   5.260135
    15  C    4.624687   3.901592   2.603886   1.567515   2.589000
    16  O    5.060663   4.125264   2.968499   2.448821   3.830180
    17  C    5.482770   5.040213   3.938714   2.543924   3.013286
    18  C    5.508005   4.678630   3.196306   2.624265   3.216369
    19  O    5.527363   4.455209   2.985082   3.134410   3.980866
    20  H    3.073347   2.136274   1.099286   2.191365   2.745648
    21  H    3.376343   2.104835   1.092201   2.174339   3.500952
    22  H    2.951200   2.616760   2.129764   1.097781   2.154369
    23  H    4.143951   3.990820   3.048831   2.178493   1.097645
    24  H    3.855948   4.045714   3.482887   2.162256   1.095624
    25  H    2.678306   2.917889   2.834575   2.988967   2.168357
    26  H    3.448375   4.090112   4.038988   3.529338   2.142799
    27  H    2.092980   3.310831   4.133879   4.196816   3.518347
    28  H    3.115322   3.110348   4.453137   5.321266   6.096670
    29  H    3.233584   3.258719   4.645374   5.799173   6.352976
    30  H    3.480220   4.523690   4.949713   4.212232   3.378994
    31  H    2.846345   3.538253   3.870632   3.053260   2.877199
    32  H    2.768915   3.926031   4.796851   4.439994   4.162878
    33  H    3.944842   2.788894   2.874380   4.414215   5.308700
    34  H    4.337135   3.485831   4.179143   5.670637   6.554294
    35  H    3.419920   2.810311   3.553418   5.021021   5.531100
    36  H    4.179186   3.230726   3.830614   4.970893   6.204196
    37  H    5.283580   4.173543   2.926486   2.858320   4.245074
    38  H    5.699665   5.425392   4.345230   2.887606   2.766374
    39  H    5.266433   4.980241   4.147591   2.711288   3.220568
    40  H    6.481721   5.926109   4.741918   3.491174   4.063030
    41  H    5.503661   4.854699   3.448743   2.821255   2.853092
    42  H    6.530878   5.701494   4.227482   3.538877   4.099198
    43  H    6.407719   5.336781   3.890516   4.055338   4.748180
                    6          7          8          9         10
     6  C    0.000000
     7  C    1.539910   0.000000
     8  C    3.871633   2.592545   0.000000
     9  C    4.917227   3.870378   1.518165   0.000000
    10  C    4.496755   3.882151   2.424633   1.541857   0.000000
    11  O    4.412195   2.977743   1.230925   2.444106   3.617283
    12  C    2.580015   1.542388   3.291039   4.585614   4.767701
    13  C    5.140943   4.820371   3.496465   2.561056   1.533203
    14  O    5.345798   4.784542   3.477180   2.475162   1.441841
    15  C    3.985514   4.691027   5.950325   6.173280   5.008768
    16  O    5.072070   5.476849   6.180034   6.089718   4.851894
    17  C    4.527263   5.226722   6.810165   7.226643   6.240386
    18  C    4.518836   5.545139   6.871939   7.032824   5.724220
    19  O    4.993216   5.892243   6.753810   6.644783   5.194039
    20  H    2.955243   3.585198   4.273781   4.378225   3.139464
    21  H    4.052937   4.254640   4.361286   4.071244   2.638660
    22  H    3.034181   3.074407   4.173625   4.612952   3.838245
    23  H    2.131162   3.516269   5.606555   6.330451   5.457931
    24  H    2.158703   2.976023   5.237011   6.148587   5.551620
    25  H    1.097396   2.150473   3.931874   4.803226   4.263638
    26  H    1.098122   2.154182   4.649747   5.836612   5.544787
    27  H    2.136273   1.100399   2.678881   4.099942   4.388683
    28  H    5.636945   4.483482   2.151316   1.096359   2.183132
    29  H    5.597697   4.588522   2.160916   1.096075   2.226607
    30  H    2.805325   2.180957   4.242569   5.611489   5.793150
    31  H    2.900696   2.201882   3.740991   4.790790   4.749976
    32  H    3.521294   2.182923   3.008993   4.327189   4.841654
    33  H    5.193044   5.172169   4.311880   3.510366   2.179154
    34  H    6.201468   5.764887   4.080809   2.842609   2.166886
    35  H    4.909739   4.623386   3.404568   2.785072   2.180419
    36  H    6.235377   5.636252   4.026311   2.746206   1.963554
    37  H    5.381313   5.848697   6.360619   6.104023   4.723368
    38  H    4.260888   5.171907   7.095847   7.689455   6.767475
    39  H    4.595367   4.999102   6.486079   6.956902   6.144799
    40  H    5.590487   6.306744   7.778657   8.078548   7.011361
    41  H    4.057562   5.306015   6.929335   7.270627   6.051249
    42  H    5.492433   6.526243   7.887836   8.019870   6.695817
    43  H    5.734896   6.735844   7.625731   7.485741   6.012391
                   11         12         13         14         15
    11  O    0.000000
    12  C    3.413486   0.000000
    13  C    4.580900   5.967649   0.000000
    14  O    4.627193   5.362403   2.432987   0.000000
    15  C    6.957361   4.968734   5.658405   4.802862   0.000000
    16  O    7.268093   5.681627   5.532402   4.243306   1.443585
    17  C    7.673746   5.103047   7.057490   5.991858   1.534372
    18  C    7.911346   6.092491   5.998610   5.645263   1.538930
    19  O    7.887374   6.672047   5.167036   5.088652   2.413629
    20  H    5.354810   4.733483   3.212857   3.724490   3.048735
    21  H    5.561845   5.028102   3.079349   2.500960   2.663755
    22  H    5.077270   3.109181   4.938413   3.793528   2.111992
    23  H    6.357715   4.146800   5.928051   5.948473   2.705380
    24  H    5.832233   2.930569   6.425415   5.909529   2.907991
    25  H    4.560591   3.503937   4.587637   5.266770   4.281206
    26  H    4.966130   2.866857   6.151557   6.427073   4.727993
    27  H    2.675742   2.128078   5.169447   5.475344   5.731710
    28  H    2.836746   4.878585   3.343245   2.488559   6.515706
    29  H    2.747751   5.431063   2.619308   3.230092   7.094423
    30  H    4.195226   1.097054   6.911219   6.427010   5.466050
    31  H    4.096229   1.095247   6.040019   5.062791   4.242876
    32  H    2.839826   1.095275   6.129275   5.421397   5.820258
    33  H    5.457468   6.338980   1.094582   2.692743   5.136009
    34  H    5.068722   6.832066   1.097265   2.697721   6.555686
    35  H    4.335256   5.931814   1.095721   3.388472   6.123802
    36  H    5.103303   6.240290   2.512431   0.973272   5.662778
    37  H    7.516278   6.267660   5.151045   4.109524   1.949325
    38  H    7.869305   5.062816   7.528311   6.718725   2.191327
    39  H    7.268270   4.587045   7.164000   5.831706   2.175955
    40  H    8.681400   6.164364   7.765404   6.603623   2.164528
    41  H    7.883723   5.942927   6.264790   6.213480   2.189598
    42  H    8.923862   6.935714   6.980336   6.471017   2.156640
    43  H    8.755541   7.562694   5.811513   5.921623   3.243016
                   16         17         18         19         20
    16  O    0.000000
    17  C    2.378332   0.000000
    18  C    2.403953   2.499207   0.000000
    19  O    2.674359   3.730992   1.431898   0.000000
    20  H    3.623244   4.422712   3.119928   2.722105   0.000000
    21  H    2.496017   4.110693   3.199572   2.672484   1.749018
    22  H    2.574021   2.677989   3.491827   4.019047   3.043884
    23  H    4.089887   3.135933   2.780024   3.624087   2.856679
    24  H    4.137854   2.752432   3.730807   4.732807   3.799748
    25  H    5.314390   5.092158   4.522935   4.728771   2.456101
    26  H    5.934925   5.017872   5.159284   5.782168   3.934283
    27  H    6.542521   6.269940   6.473159   6.757428   4.291789
    28  H    6.252000   7.466445   7.524343   7.182054   5.145129
    29  H    7.025779   8.215164   7.826640   7.319258   4.982064
    30  H    6.347391   5.379452   6.495293   7.227155   5.400302
    31  H    4.858812   4.242770   5.520756   6.187548   4.610525
    32  H    6.354681   5.988070   7.015130   7.495736   5.444310
    33  H    4.980677   6.618427   5.264864   4.277305   2.731879
    34  H    6.254626   7.957383   6.909475   5.985407   4.266221
    35  H    6.225320   7.490767   6.367078   5.598986   3.343286
    36  H    4.988177   6.881240   6.413562   5.712823   4.467743
    37  H    0.974899   3.151888   2.321274   2.062858   3.395038
    38  H    3.350275   1.094873   2.738124   4.118489   4.645991
    39  H    2.688077   1.095612   3.463395   4.559229   4.833045
    40  H    2.556495   1.094955   2.750981   3.937619   5.191742
    41  H    3.365871   2.879722   1.097079   2.091517   3.132328
    42  H    2.723080   2.585404   1.098236   2.077101   4.204679
    43  H    3.484673   4.396243   1.962451   0.971323   3.472473
                   21         22         23         24         25
    21  H    0.000000
    22  H    2.584181   0.000000
    23  H    3.876868   3.037085   0.000000
    24  H    4.309726   2.350719   1.751234   0.000000
    25  H    3.898693   3.617275   2.385331   3.050774   0.000000
    26  H    5.115677   3.901458   2.459546   2.383883   1.752686
    27  H    5.139184   4.172948   4.264081   3.858072   2.471508
    28  H    4.521155   4.853651   6.983804   6.597894   5.672610
    29  H    4.844887   5.633531   7.085809   7.044070   5.328678
    30  H    5.880680   3.836134   4.260792   2.950623   3.807660
    31  H    4.608954   2.341662   3.948994   2.522189   3.868976
    32  H    5.577889   3.812394   5.201256   4.000338   4.318411
    33  H    2.568312   4.833087   5.580531   6.290631   4.582519
    34  H    3.909297   5.823535   7.007166   7.454238   5.665642
    35  H    3.734073   5.355716   5.903475   6.497513   4.214378
    36  H    3.267509   4.758611   6.855064   6.877863   6.077251
    37  H    2.214653   3.204447   4.367923   4.744271   5.428322
    38  H    4.726365   3.185779   2.667639   2.336830   4.864218
    39  H    4.347023   2.390217   3.660473   2.739924   5.320370
    40  H    4.716620   3.621065   4.049255   3.819774   6.093494
    41  H    3.749829   3.808029   2.092805   3.400589   4.009895
    42  H    4.104404   4.259668   3.617843   4.415697   5.563880
    43  H    3.570402   4.967386   4.224668   5.486682   5.386183
                   26         27         28         29         30
    26  H    0.000000
    27  H    2.370644   0.000000
    28  H    6.552237   4.790433   0.000000
    29  H    6.460246   4.603822   1.765110   0.000000
    30  H    2.658708   2.468715   5.940013   6.396538   0.000000
    31  H    3.337869   3.064974   4.951578   5.761294   1.774714
    32  H    3.819042   2.448265   4.461567   5.124718   1.771690
    33  H    6.217376   5.644879   4.226282   3.699452   7.239803
    34  H    7.208191   6.061839   3.409703   2.626996   7.814853
    35  H    5.819000   4.761822   3.764777   2.594551   6.786162
    36  H    7.314201   6.240284   2.624765   3.238187   7.316435
    37  H    6.293605   6.862540   6.338401   6.946861   6.974912
    38  H    4.531169   6.129991   8.026815   8.641873   5.130197
    39  H    5.087597   6.059629   7.069018   8.000021   4.890122
    40  H    6.070634   7.356119   8.264498   9.067553   6.437138
    41  H    4.527985   6.133703   7.871144   8.014934   6.201249
    42  H    6.049739   7.477221   8.443029   8.839536   7.280781
    43  H    6.445753   7.552708   8.055890   8.095933   8.066737
                   31         32         33         34         35
    31  H    0.000000
    32  H    1.770307   0.000000
    33  H    6.293722   6.659132   0.000000
    34  H    6.894752   6.871842   1.777913   0.000000
    35  H    6.188108   6.102279   1.779254   1.773534   0.000000
    36  H    5.981682   6.211980   2.838614   2.357738   3.534063
    37  H    5.544224   6.931473   4.453813   5.824465   5.877762
    38  H    4.334129   6.046286   7.104299   8.499675   7.821208
    39  H    3.607221   5.368008   6.870145   8.022800   7.630158
    40  H    5.261757   7.015755   7.233330   8.609885   8.275896
    41  H    5.514309   6.941383   5.582110   7.253420   6.450588
    42  H    6.273284   7.865331   6.201081   7.840821   7.404830
    43  H    7.103115   8.413153   4.842429   6.581647   6.194834
                   36         37         38         39         40
    36  H    0.000000
    37  H    4.747778   0.000000
    38  H    7.639447   4.015303   0.000000
    39  H    6.734924   3.614374   1.774263   0.000000
    40  H    7.430653   3.249991   1.773817   1.775555   0.000000
    41  H    7.017022   3.350799   2.692069   3.849560   3.301161
    42  H    7.204828   2.677611   2.835948   3.633589   2.388537
    43  H    6.472915   2.817706   4.686147   5.316194   4.448373
                   41         42         43
    41  H    0.000000
    42  H    1.774215   0.000000
    43  H    2.420154   2.237687   0.000000
 Stoichiometry    C15H24O4
 Framework group  C1[X(C15H24O4)]
 Deg. of freedom   123
 Full point group                 C1      NOp   1
 Largest Abelian subgroup         C1      NOp   1
 Largest concise Abelian subgroup C1      NOp   1
                         Standard orientation:                         
 ---------------------------------------------------------------------
 Center     Atomic      Atomic             Coordinates (Angstroms)
 Number     Number       Type             X           Y           Z
 ---------------------------------------------------------------------
      1          6           0       -1.743538    0.657880   -0.167770
      2          6           0       -1.016126   -0.483948   -0.173689
      3          6           0        0.457212   -0.655082   -0.420053
      4          6           0        1.325554    0.485343    0.166644
      5          6           0        1.283191    1.780074   -0.681446
      6          6           0       -0.052791    2.111284   -1.370322
      7          6           0       -1.318240    2.072777   -0.493694
      8          6           0       -3.142091    0.350604    0.161269
      9          6           0       -3.269658   -1.135753    0.442861
     10          6           0       -1.882286   -1.720416    0.110160
     11          8           0       -4.069205    1.159851    0.188735
     12          6           0       -1.224606    2.955730    0.767490
     13          6           0       -1.911979   -2.673522   -1.090430
     14          8           0       -1.288663   -2.385110    1.243606
     15          6           0        2.790255    0.040307    0.503835
     16          8           0        2.738045   -1.060642    1.436103
     17          6           0        3.533947    1.170802    1.227160
     18          6           0        3.632270   -0.416855   -0.700458
     19          8           0        3.162590   -1.701012   -1.125515
     20          1           0        0.635985   -0.759660   -1.499652
     21          1           0        0.752601   -1.607410    0.025728
     22          1           0        0.896202    0.714659    1.150612
     23          1           0        2.040974    1.727498   -1.473801
     24          1           0        1.571663    2.623194   -0.044012
     25          1           0       -0.205674    1.432698   -2.219101
     26          1           0        0.038276    3.117249   -1.801150
     27          1           0       -2.137320    2.491006   -1.097905
     28          1           0       -3.509338   -1.291880    1.501247
     29          1           0       -4.089188   -1.567737   -0.142922
     30          1           0       -0.987702    3.990570    0.490882
     31          1           0       -0.452801    2.603505    1.460181
     32          1           0       -2.179341    2.962278    1.304207
     33          1           0       -0.902957   -3.011641   -1.346675
     34          1           0       -2.522313   -3.553584   -0.851741
     35          1           0       -2.351422   -2.185803   -1.967712
     36          1           0       -1.750665   -3.234699    1.353208
     37          1           0        2.773324   -1.869651    0.893251
     38          1           0        3.745077    2.011907    0.558793
     39          1           0        2.940991    1.543840    2.069544
     40          1           0        4.486267    0.795937    1.616377
     41          1           0        3.579934    0.310017   -1.520518
     42          1           0        4.681445   -0.493116   -0.384962
     43          1           0        3.837155   -2.089219   -1.706656
 ---------------------------------------------------------------------
 Rotational constants (GHZ):      0.5467961      0.2792976      0.2178780
 Standard basis: 6-31G(d) (6D, 7F)
 There are   333 symmetry adapted cartesian basis functions of A   symmetry.
 There are   333 symmetry adapted basis functions of A   symmetry.
   333 basis functions,   628 primitive gaussians,   333 cartesian basis functions
    73 alpha electrons       73 beta electrons
       nuclear repulsion energy      1609.9708235942 Hartrees.
 NAtoms=   43 NActive=   43 NUniq=   43 SFac= 1.00D+00 NAtFMM=   60 NAOKFM=F Big=F
 Integral buffers will be    131072 words long.
 Raffenetti 2 integral format.
 Two-electron integral symmetry is turned on.
 ------------------------------------------------------------------------------
 Polarizable Continuum Model (PCM)
 =================================
 Model                : PCM (using non-symmetric T matrix).
 Atomic radii         : SMD-Coulomb.
 Polarization charges : Total charges.
 Charge compensation  : None.
 Solution method      : On-the-fly selection.
 Cavity type          : VdW (van der Waals Surface) (Alpha=1.000).
 Cavity algorithm     : GePol (No added spheres)
                        Default sphere list used, NSphG=   43.
                        Lebedev-Laikov grids with approx.  5.0 points / Ang**2.
                        Smoothing algorithm: Karplus/York (Gamma=1.0000).
                        Polarization charges: spherical gaussians, with
                                              point-specific exponents (IZeta= 3).
                        Self-potential: point-specific (ISelfS= 7).
                        Self-field    : sphere-specific E.n sum rule (ISelfD= 2).
 1st derivatives      : Analytical E(r).r(x)/FMM algorithm (CHGder, D1EAlg=3).
                        Cavity 1st derivative terms included.
 Solvent              : Methanol, Eps=  32.613000 Eps(inf)=   1.765709
 ------------------------------------------------------------------------------
 ------------------------------------------------------------------------------
 Atomic radii for non-electrostatic terms: SMD-CDS.
 ------------------------------------------------------------------------------
 Nuclear repulsion after PCM non-electrostatic terms =     1609.9719488747 Hartrees.
 One-electron integrals computed using PRISM.
 NBasis=   333 RedAO= T EigKep=  9.36D-04  NBF=   333
 NBsUse=   333 1.00D-06 EigRej= -1.00D+00 NBFU=   333
 Initial guess from the checkpoint file:  "DY-202A-11R_40.chk"
 B after Tr=     0.000000    0.000000    0.000000
         Rot=    0.999999   -0.000238   -0.001071   -0.000117 Ang=  -0.13 deg.
 ExpMin= 1.61D-01 ExpMax= 5.48D+03 ExpMxC= 8.25D+02 IAcc=1 IRadAn=         1 AccDes= 0.00D+00
 Harris functional with IExCor=  402 and IRadAn=       1 diagonalized for initial guess.
 HarFok:  IExCor=  402 AccDes= 0.00D+00 IRadAn=         1 IDoV= 1 UseB2=F ITyADJ=14
 ICtDFT=  3500011 ScaDFX=  1.000000  1.000000  1.000000  1.000000
 FoFCou: FMM=F IPFlag=           0 FMFlag=      100000 FMFlg1=           0
         NFxFlg=           0 DoJE=T BraDBF=F KetDBF=T FulRan=T
         wScrn=  0.000000 ICntrl=     500 IOpCl=  0 I1Cent=   200000004 NGrid=           0
         NMat0=    1 NMatS0=      1 NMatT0=    0 NMatD0=    1 NMtDS0=    0 NMtDT0=    0
 Petite list used in FoFCou.
 Keep R1 ints in memory in canonical form, NReq=1565304907.
 Requested convergence on RMS density matrix=1.00D-08 within 128 cycles.
 Requested convergence on MAX density matrix=1.00D-06.
 Requested convergence on             energy=1.00D-06.
 No special actions if energy rises.
 Inv3:  Mode=1 IEnd=    21692163.
 Iteration    1 A*A^-1 deviation from unit magnitude is 5.11D-15 for   2659.
 Iteration    1 A*A^-1 deviation from orthogonality  is 3.59D-15 for   1856     68.
 Iteration    1 A^-1*A deviation from unit magnitude is 4.88D-15 for   2659.
 Iteration    1 A^-1*A deviation from orthogonality  is 5.93D-12 for   1935   1579.
 Error on total polarization charges =  0.05154
 SCF Done:  E(RB3LYP) =  -886.949014707     A.U. after   10 cycles
            NFock= 10  Conv=0.34D-08     -V/T= 2.0094
 SMD-CDS (non-electrostatic) energy       (kcal/mol) =       0.71
 (included in total energy above)
 D1PCM: PCM CHGder 1st derivatives, ID1Alg=3 FixD1E=F DoIter=F DoCFld=F I1PDM=0.
 Calling FoFJK, ICntrl=      2127 FMM=F ISym2X=0 I1Cent= 0 IOpClX= 0 NMat=1 NMatS=1 NMatT=0.
 ***** Axes restored to original set *****
 -------------------------------------------------------------------
 Center     Atomic                   Forces (Hartrees/Bohr)
 Number     Number              X              Y              Z
 -------------------------------------------------------------------
      1        6           0.002422486    0.002776857   -0.000077383
      2        6          -0.001717006   -0.002102413    0.000355500
      3        6           0.000484062    0.000208081   -0.000300225
      4        6           0.000137276   -0.000344415   -0.000114355
      5        6          -0.000352328    0.000042842   -0.000042369
      6        6           0.000248604    0.000158675    0.000176823
      7        6          -0.001181078   -0.001244135    0.000345428
      8        6          -0.000952402   -0.001595215   -0.000364153
      9        6          -0.001711480   -0.000208522   -0.000139820
     10        6           0.002914254    0.000287228    0.001175113
     11        8          -0.001139647    0.001223759    0.000207414
     12        6           0.000238069   -0.000174841   -0.000612849
     13        6          -0.000735525    0.000548539   -0.000294881
     14        8          -0.000403716   -0.000259524   -0.000574249
     15        6           0.000048985    0.000422258    0.000449263
     16        8           0.000185462    0.000309613    0.000253362
     17        6          -0.000307774   -0.000177937   -0.001092902
     18        6           0.000640350    0.000630620    0.000252477
     19        8          -0.000634770   -0.000969821   -0.001030720
     20        1           0.000021604   -0.000022725    0.000090698
     21        1           0.000038615    0.000086374    0.000231530
     22        1           0.000011102   -0.000133481   -0.000002962
     23        1           0.000089121    0.000037545    0.000092120
     24        1           0.000130021    0.000143807    0.000024406
     25        1          -0.000121190    0.000017306   -0.000283135
     26        1          -0.000029728    0.000131385   -0.000075478
     27        1           0.000024022   -0.000108440    0.000003074
     28        1           0.000694564    0.000395072    0.000100547
     29        1           0.000299487    0.000361082   -0.000186052
     30        1           0.000047452    0.000132104    0.000154169
     31        1           0.000022776   -0.000081989    0.000140723
     32        1          -0.000107646    0.000139734    0.000157527
     33        1           0.000126523   -0.000248003   -0.000012811
     34        1           0.000072151   -0.000245288   -0.000060184
     35        1           0.000181761   -0.000119314   -0.000147453
     36        1           0.000147916    0.000232676    0.000048523
     37        1          -0.000056188   -0.000090012   -0.000191771
     38        1           0.000041153   -0.000275078    0.000131448
     39        1           0.000059615   -0.000032803    0.000327812
     40        1           0.000095499   -0.000023482    0.000208506
     41        1          -0.000123314    0.000074177    0.000048254
     42        1          -0.000079102    0.000139384    0.000082076
     43        1           0.000229963   -0.000041679    0.000546957
 -------------------------------------------------------------------
 Cartesian Forces:  Max     0.002914254 RMS     0.000645339

 GradGradGradGradGradGradGradGradGradGradGradGradGradGradGradGradGradGrad
 Berny optimization.
 Using GEDIIS/GDIIS optimizer.
 FormGI is forming the generalized inverse of G from B-inverse, IUseBI=4.
 Internal  Forces:  Max     0.001667849 RMS     0.000272927
 Search for a local minimum.
 Step number   6 out of a maximum of  258
 All quantities printed in internal units (Hartrees-Bohrs-Radians)
 Mixed Optimization -- En-DIIS/RFO-DIIS
 Swapping is turned off.
 Update second derivatives using D2CorX and points    3    4    5    6
 DE= -1.82D-04 DEPred=-1.26D-04 R= 1.44D+00
 TightC=F SS=  1.41D+00  RLast= 1.94D-01 DXNew= 1.4270D+00 5.8056D-01
 Trust test= 1.44D+00 RLast= 1.94D-01 DXMaxT set to 8.49D-01
 ITU=  1  1  0  1  1  0
     Eigenvalues ---    0.00106   0.00286   0.00315   0.00349   0.00380
     Eigenvalues ---    0.00399   0.00656   0.00721   0.00784   0.00837
     Eigenvalues ---    0.01058   0.01117   0.01229   0.01282   0.01385
     Eigenvalues ---    0.01429   0.02521   0.02667   0.03149   0.03870
     Eigenvalues ---    0.03923   0.04313   0.04430   0.04584   0.04707
     Eigenvalues ---    0.04944   0.05047   0.05147   0.05411   0.05440
     Eigenvalues ---    0.05463   0.05519   0.05544   0.05586   0.05636
     Eigenvalues ---    0.05651   0.05672   0.05789   0.05968   0.06003
     Eigenvalues ---    0.06123   0.06467   0.07022   0.07820   0.08460
     Eigenvalues ---    0.08893   0.09019   0.09097   0.09364   0.09635
     Eigenvalues ---    0.10441   0.11587   0.12304   0.13485   0.13809
     Eigenvalues ---    0.14922   0.15730   0.15909   0.16000   0.16000
     Eigenvalues ---    0.16000   0.16000   0.16000   0.16000   0.16001
     Eigenvalues ---    0.16009   0.16025   0.16050   0.16538   0.16865
     Eigenvalues ---    0.17148   0.18334   0.19395   0.19718   0.20791
     Eigenvalues ---    0.22982   0.24380   0.24474   0.25018   0.26151
     Eigenvalues ---    0.26816   0.27364   0.27997   0.28209   0.28320
     Eigenvalues ---    0.28955   0.29147   0.29493   0.29621   0.30582
     Eigenvalues ---    0.30943   0.31644   0.32497   0.33699   0.33767
     Eigenvalues ---    0.33821   0.33834   0.33970   0.34064   0.34078
     Eigenvalues ---    0.34107   0.34112   0.34125   0.34138   0.34156
     Eigenvalues ---    0.34194   0.34197   0.34212   0.34271   0.34337
     Eigenvalues ---    0.34345   0.34380   0.34443   0.34592   0.36097
     Eigenvalues ---    0.39889   0.41624   0.42562   0.51891   0.52465
     Eigenvalues ---    0.52797   0.53049   0.95774
 En-DIIS/RFO-DIIS IScMMF=        0 using points:     6    5    4    3    2
 RFO step:  Lambda=-4.41842969D-05.
 DidBck=F Rises=F RFO-DIIS coefs:    1.67888   -0.38560   -0.18006   -0.26566    0.15244
 Iteration  1 RMS(Cart)=  0.04831934 RMS(Int)=  0.00115185
 Iteration  2 RMS(Cart)=  0.00161155 RMS(Int)=  0.00007372
 Iteration  3 RMS(Cart)=  0.00000458 RMS(Int)=  0.00007367
 Iteration  4 RMS(Cart)=  0.00000000 RMS(Int)=  0.00007367
 Variable       Old X    -DE/DX   Delta X   Delta X   Delta X     New X
                                 (Linear)    (Quad)   (Total)
    R1        2.55842   0.00104   0.00106   0.00108   0.00218   2.56060
    R2        2.85907  -0.00132  -0.00138  -0.00275  -0.00415   2.85492
    R3        2.77644   0.00159  -0.00061   0.00325   0.00269   2.77914
    R4        2.84133   0.00055   0.00028   0.00082   0.00107   2.84239
    R5        2.90284  -0.00123  -0.00241  -0.00148  -0.00388   2.89896
    R6        2.92682  -0.00015   0.00132  -0.00047   0.00086   2.92768
    R7        2.07735  -0.00008  -0.00026   0.00000  -0.00027   2.07708
    R8        2.06396   0.00003   0.00012  -0.00019  -0.00007   2.06389
    R9        2.92595   0.00031   0.00015   0.00151   0.00169   2.92764
   R10        2.96217   0.00011  -0.00093   0.00047  -0.00046   2.96171
   R11        2.07451  -0.00003   0.00002   0.00007   0.00009   2.07460
   R12        2.90864   0.00015   0.00036  -0.00034   0.00005   2.90869
   R13        2.07425  -0.00001   0.00007  -0.00013  -0.00006   2.07419
   R14        2.07043   0.00016   0.00050   0.00023   0.00073   2.07116
   R15        2.91001   0.00024  -0.00080  -0.00018  -0.00095   2.90905
   R16        2.07378   0.00022   0.00015   0.00055   0.00070   2.07448
   R17        2.07515   0.00015  -0.00014   0.00057   0.00043   2.07558
   R18        2.91469  -0.00011  -0.00132  -0.00063  -0.00195   2.91274
   R19        2.07945  -0.00006   0.00012  -0.00012   0.00000   2.07945
   R20        2.86892  -0.00006  -0.00282  -0.00014  -0.00300   2.86591
   R21        2.32611   0.00167   0.00008   0.00134   0.00142   2.32753
   R22        2.91369   0.00121  -0.00016   0.00146   0.00121   2.91490
   R23        2.07182  -0.00012  -0.00036   0.00046   0.00010   2.07192
   R24        2.07128  -0.00026  -0.00052  -0.00094  -0.00146   2.06983
   R25        2.89733   0.00046  -0.00008   0.00141   0.00133   2.89866
   R26        2.72468  -0.00051  -0.00052  -0.00184  -0.00235   2.72233
   R27        2.07313   0.00010  -0.00026   0.00030   0.00004   2.07317
   R28        2.06972   0.00013  -0.00033   0.00064   0.00031   2.07002
   R29        2.06977   0.00017  -0.00016   0.00041   0.00025   2.07002
   R30        2.06846   0.00019   0.00038   0.00026   0.00064   2.06910
   R31        2.07353   0.00014  -0.00026   0.00059   0.00033   2.07386
   R32        2.07061  -0.00001   0.00014  -0.00012   0.00002   2.07063
   R33        1.83922  -0.00027  -0.00056  -0.00033  -0.00089   1.83833
   R34        2.72798  -0.00013  -0.00055  -0.00173  -0.00228   2.72570
   R35        2.89954  -0.00063  -0.00100  -0.00109  -0.00209   2.89746
   R36        2.90816   0.00014   0.00018   0.00291   0.00309   2.91125
   R37        1.84229   0.00018   0.00185   0.00084   0.00269   1.84498
   R38        2.06901  -0.00029   0.00069  -0.00100  -0.00031   2.06870
   R39        2.07041   0.00021  -0.00011   0.00065   0.00054   2.07095
   R40        2.06916   0.00017   0.00007   0.00045   0.00051   2.06968
   R41        2.70589   0.00118   0.00140   0.00221   0.00361   2.70950
   R42        2.07318   0.00002   0.00017  -0.00005   0.00013   2.07330
   R43        2.07536  -0.00006  -0.00066  -0.00057  -0.00122   2.07414
   R44        1.83553  -0.00015  -0.00016  -0.00030  -0.00045   1.83508
    A1        2.26107   0.00048   0.00124   0.00170   0.00296   2.26403
    A2        1.91350  -0.00037  -0.00088  -0.00202  -0.00313   1.91037
    A3        2.10762  -0.00011  -0.00053   0.00003  -0.00029   2.10733
    A4        2.24362  -0.00051   0.00085  -0.00171  -0.00082   2.24280
    A5        1.95531   0.00055  -0.00008   0.00095   0.00058   1.95589
    A6        2.08425  -0.00004  -0.00078   0.00074   0.00018   2.08443
    A7        1.98614   0.00007   0.00030   0.00058   0.00085   1.98699
    A8        1.90827   0.00000  -0.00054   0.00102   0.00048   1.90875
    A9        1.87274   0.00002   0.00252   0.00005   0.00258   1.87533
   A10        1.92932  -0.00002  -0.00202  -0.00111  -0.00312   1.92620
   A11        1.91324  -0.00014  -0.00070  -0.00161  -0.00231   1.91093
   A12        1.84825   0.00007   0.00061   0.00115   0.00175   1.85000
   A13        1.97457   0.00002  -0.00005   0.00113   0.00108   1.97565
   A14        1.97829  -0.00007  -0.00108  -0.00231  -0.00341   1.97488
   A15        1.84842  -0.00001   0.00184  -0.00084   0.00102   1.84943
   A16        1.96146   0.00015  -0.00312   0.00395   0.00083   1.96229
   A17        1.88134  -0.00007   0.00011  -0.00160  -0.00149   1.87985
   A18        1.80488  -0.00004   0.00305  -0.00088   0.00218   1.80706
   A19        2.03625   0.00006   0.00218   0.00051   0.00271   2.03897
   A20        1.91394  -0.00004   0.00021   0.00085   0.00103   1.91498
   A21        1.89400  -0.00002  -0.00101  -0.00022  -0.00121   1.89279
   A22        1.86132   0.00004   0.00073   0.00063   0.00135   1.86267
   A23        1.90004   0.00000  -0.00082  -0.00121  -0.00205   1.89799
   A24        1.84946  -0.00005  -0.00164  -0.00067  -0.00230   1.84716
   A25        2.04105  -0.00001   0.00226  -0.00160   0.00066   2.04171
   A26        1.91136   0.00006  -0.00088   0.00185   0.00096   1.91233
   A27        1.87626   0.00006  -0.00055  -0.00006  -0.00060   1.87566
   A28        1.88636  -0.00005   0.00247  -0.00022   0.00227   1.88863
   A29        1.89062  -0.00001  -0.00126   0.00047  -0.00080   1.88982
   A30        1.84894  -0.00006  -0.00260  -0.00036  -0.00296   1.84598
   A31        1.95737   0.00006   0.00027   0.00087   0.00110   1.95847
   A32        1.95657   0.00004  -0.00229  -0.00147  -0.00376   1.95281
   A33        1.83846   0.00000   0.00220   0.00059   0.00281   1.84128
   A34        1.98371  -0.00018   0.00111  -0.00225  -0.00113   1.98258
   A35        1.86461  -0.00003  -0.00194   0.00014  -0.00179   1.86281
   A36        1.85104   0.00011   0.00080   0.00257   0.00338   1.85441
   A37        1.90317  -0.00044  -0.00036  -0.00084  -0.00171   1.90145
   A38        2.19500   0.00006  -0.00028   0.00013  -0.00003   2.19498
   A39        2.18490   0.00038   0.00061   0.00109   0.00183   2.18673
   A40        1.82928   0.00037  -0.00015  -0.00131  -0.00218   1.82710
   A41        1.91436  -0.00017  -0.00945  -0.00487  -0.01423   1.90013
   A42        1.92790  -0.00029   0.00193   0.00360   0.00568   1.93358
   A43        1.92945  -0.00036  -0.00276  -0.00668  -0.00944   1.92001
   A44        1.99107   0.00000   0.00668   0.00430   0.01116   2.00224
   A45        1.87166   0.00042   0.00300   0.00441   0.00740   1.87906
   A46        1.81524  -0.00011  -0.00103  -0.00127  -0.00262   1.81262
   A47        1.94615   0.00006  -0.00572  -0.00210  -0.00770   1.93845
   A48        1.85896   0.00012   0.00191   0.00563   0.00760   1.86656
   A49        1.96846  -0.00020   0.00171  -0.00371  -0.00197   1.96649
   A50        1.95589   0.00018   0.00310   0.00051   0.00370   1.95959
   A51        1.91449  -0.00002  -0.00011   0.00130   0.00112   1.91560
   A52        1.92510   0.00024   0.00035   0.00182   0.00217   1.92727
   A53        1.95608  -0.00005   0.00102  -0.00134  -0.00031   1.95577
   A54        1.92964   0.00017  -0.00028   0.00067   0.00039   1.93003
   A55        1.88667  -0.00009  -0.00069  -0.00044  -0.00113   1.88554
   A56        1.88194  -0.00018  -0.00004  -0.00039  -0.00043   1.88152
   A57        1.88207  -0.00010  -0.00043  -0.00036  -0.00079   1.88127
   A58        1.93638   0.00001   0.00237  -0.00109   0.00128   1.93766
   A59        1.91667   0.00017  -0.00010   0.00178   0.00168   1.91835
   A60        1.93694   0.00029   0.00072   0.00138   0.00210   1.93904
   A61        1.89223  -0.00022  -0.00224  -0.00152  -0.00376   1.88847
   A62        1.89628  -0.00016  -0.00104  -0.00083  -0.00186   1.89442
   A63        1.88398  -0.00010   0.00013   0.00023   0.00035   1.88433
   A64        1.87079   0.00013   0.00160   0.00121   0.00281   1.87359
   A65        1.89827  -0.00007  -0.00042  -0.00263  -0.00307   1.89520
   A66        1.92317   0.00010  -0.00003   0.00304   0.00300   1.92617
   A67        2.01226   0.00026  -0.00335   0.00180  -0.00155   2.01071
   A68        1.84938   0.00002   0.00627  -0.00040   0.00587   1.85525
   A69        1.87403  -0.00003  -0.00005  -0.00195  -0.00200   1.87203
   A70        1.89925  -0.00029  -0.00154  -0.00018  -0.00173   1.89752
   A71        1.84623  -0.00019  -0.00127  -0.00587  -0.00713   1.83910
   A72        1.95164  -0.00001   0.00037   0.00006   0.00042   1.95206
   A73        1.92944   0.00012  -0.00071   0.00129   0.00058   1.93001
   A74        1.91440   0.00004   0.00057  -0.00015   0.00041   1.91481
   A75        1.88826   0.00006   0.00049   0.00117   0.00167   1.88992
   A76        1.88839  -0.00002   0.00043  -0.00058  -0.00015   1.88824
   A77        1.89017  -0.00020  -0.00118  -0.00188  -0.00306   1.88711
   A78        1.89573   0.00039  -0.00044   0.00231   0.00187   1.89760
   A79        1.94124  -0.00003  -0.00046   0.00090   0.00045   1.94169
   A80        1.89497  -0.00041  -0.00078  -0.00086  -0.00164   1.89333
   A81        1.93548  -0.00010   0.00342  -0.00109   0.00232   1.93780
   A82        1.91385   0.00002  -0.00112  -0.00128  -0.00239   1.91145
   A83        1.88212   0.00011  -0.00075  -0.00005  -0.00079   1.88133
   A84        1.88414  -0.00030   0.00164  -0.00106   0.00058   1.88471
    D1        0.07940   0.00003  -0.00058   0.00056  -0.00001   0.07939
    D2       -3.05717   0.00002   0.00186   0.00670   0.00858  -3.04859
    D3       -3.11063  -0.00009  -0.00383  -0.00650  -0.01029  -3.12092
    D4        0.03599  -0.00010  -0.00138  -0.00037  -0.00170   0.03429
    D5        0.38087   0.00000  -0.00398   0.00358  -0.00040   0.38047
    D6       -1.87527   0.00015  -0.00376   0.00720   0.00343  -1.87183
    D7        2.40265   0.00000  -0.00487   0.00453  -0.00033   2.40232
    D8       -2.70763   0.00013  -0.00043   0.01137   0.01093  -2.69670
    D9        1.31942   0.00029  -0.00021   0.01498   0.01477   1.33418
   D10       -0.68585   0.00013  -0.00132   0.01232   0.01100  -0.67485
   D11        0.04502   0.00006   0.01475   0.02200   0.03676   0.08178
   D12       -3.08116  -0.00008   0.01847  -0.00427   0.01424  -3.06692
   D13       -3.14003  -0.00003   0.01195   0.01572   0.02768  -3.11235
   D14        0.01698  -0.00016   0.01567  -0.01055   0.00516   0.02213
   D15        0.64248  -0.00001   0.00201  -0.00411  -0.00211   0.64037
   D16       -1.52411  -0.00003   0.00486  -0.00386   0.00100  -1.52311
   D17        2.76217  -0.00013   0.00309  -0.00574  -0.00266   2.75951
   D18       -2.50446   0.00000  -0.00059  -0.01064  -0.01124  -2.51570
   D19        1.61213  -0.00003   0.00225  -0.01039  -0.00813   1.60400
   D20       -0.38478  -0.00012   0.00048  -0.01227  -0.01179  -0.39657
   D21       -0.09940   0.00013  -0.01198  -0.02050  -0.03245  -0.13185
   D22        2.02680  -0.00015  -0.01367  -0.02687  -0.04050   1.98630
   D23       -2.16827  -0.00007  -0.01585  -0.02298  -0.03880  -2.20707
   D24        3.04671   0.00013  -0.00978  -0.01498  -0.02473   3.02198
   D25       -1.11028  -0.00015  -0.01147  -0.02136  -0.03278  -1.14306
   D26        0.97784  -0.00007  -0.01365  -0.01746  -0.03109   0.94675
   D27       -1.34208   0.00009   0.00350   0.00153   0.00505  -1.33703
   D28        2.68171  -0.00007   0.00897  -0.00300   0.00599   2.68770
   D29        0.71494   0.00001   0.00478  -0.00033   0.00447   0.71940
   D30        0.81311   0.00012   0.00144   0.00245   0.00388   0.81700
   D31       -1.44628  -0.00004   0.00691  -0.00209   0.00482  -1.44146
   D32        2.87013   0.00004   0.00272   0.00058   0.00330   2.87343
   D33        2.84410   0.00012   0.00059   0.00224   0.00283   2.84693
   D34        0.58471  -0.00004   0.00606  -0.00230   0.00377   0.58847
   D35       -1.38207   0.00004   0.00186   0.00037   0.00225  -1.37982
   D36        0.60890  -0.00003  -0.00372   0.00209  -0.00160   0.60730
   D37       -1.50857  -0.00010  -0.00643   0.00021  -0.00622  -1.51479
   D38        2.76184  -0.00001  -0.00404   0.00067  -0.00336   2.75848
   D39        2.87685   0.00002  -0.00813   0.00342  -0.00469   2.87216
   D40        0.75937  -0.00004  -0.01084   0.00153  -0.00931   0.75007
   D41       -1.25340   0.00005  -0.00845   0.00199  -0.00645  -1.25985
   D42       -1.42879   0.00001  -0.00603   0.00350  -0.00251  -1.43131
   D43        2.73691  -0.00005  -0.00874   0.00161  -0.00713   2.72979
   D44        0.72414   0.00004  -0.00635   0.00207  -0.00427   0.71987
   D45       -1.00685  -0.00004  -0.01233  -0.02150  -0.03382  -1.04068
   D46       -3.02697  -0.00008  -0.01960  -0.02119  -0.04078  -3.06775
   D47        1.09836   0.00003  -0.01495  -0.02478  -0.03973   1.05863
   D48        3.01030  -0.00014  -0.00843  -0.02460  -0.03304   2.97726
   D49        0.99018  -0.00018  -0.01570  -0.02429  -0.04000   0.95018
   D50       -1.16768  -0.00007  -0.01105  -0.02788  -0.03894  -1.20662
   D51        0.98619  -0.00010  -0.00888  -0.02404  -0.03292   0.95327
   D52       -1.03392  -0.00014  -0.01615  -0.02374  -0.03988  -1.07380
   D53        3.09140  -0.00003  -0.01150  -0.02733  -0.03883   3.05258
   D54        0.87011  -0.00004   0.00053  -0.00312  -0.00258   0.86753
   D55       -1.28243  -0.00002  -0.00381  -0.00317  -0.00697  -1.28940
   D56        2.99961  -0.00002   0.00000  -0.00366  -0.00366   2.99595
   D57        3.01509  -0.00002   0.00287  -0.00117   0.00171   3.01679
   D58        0.86254   0.00000  -0.00147  -0.00122  -0.00268   0.85986
   D59       -1.13860   0.00001   0.00233  -0.00171   0.00063  -1.13797
   D60       -1.27971  -0.00006   0.00094  -0.00221  -0.00126  -1.28097
   D61        2.85093  -0.00004  -0.00340  -0.00226  -0.00565   2.84528
   D62        0.84978  -0.00003   0.00041  -0.00275  -0.00234   0.84745
   D63       -1.29544   0.00008   0.00494  -0.00078   0.00418  -1.29126
   D64        0.94648   0.00004   0.00294  -0.00402  -0.00107   0.94541
   D65        2.98185   0.00006   0.00331  -0.00203   0.00129   2.98314
   D66        0.86987   0.00011   0.00750   0.00034   0.00786   0.87773
   D67        3.11179   0.00007   0.00550  -0.00289   0.00261   3.11440
   D68       -1.13603   0.00010   0.00587  -0.00090   0.00497  -1.13106
   D69        2.86574   0.00002   0.00509   0.00005   0.00515   2.87089
   D70       -1.17552  -0.00002   0.00309  -0.00319  -0.00010  -1.17562
   D71        0.85985   0.00000   0.00346  -0.00120   0.00226   0.86210
   D72       -3.06827  -0.00009  -0.00217  -0.00760  -0.00978  -3.07805
   D73        1.11190  -0.00010  -0.00222  -0.00740  -0.00963   1.10227
   D74       -0.98839  -0.00006  -0.00216  -0.00650  -0.00868  -0.99707
   D75        0.97258  -0.00005  -0.00147  -0.00556  -0.00703   0.96555
   D76       -1.13043  -0.00007  -0.00152  -0.00537  -0.00688  -1.13731
   D77        3.05246  -0.00002  -0.00147  -0.00447  -0.00593   3.04653
   D78       -1.07070   0.00000  -0.00023  -0.00615  -0.00638  -1.07708
   D79        3.10947  -0.00001  -0.00028  -0.00595  -0.00623   3.10325
   D80        1.00918   0.00003  -0.00023  -0.00505  -0.00528   1.00391
   D81       -0.10385   0.00004  -0.02147  -0.03352  -0.05499  -0.15883
   D82        1.96784  -0.00027  -0.02959  -0.04450  -0.07408   1.89377
   D83       -2.25593  -0.00003  -0.03051  -0.03991  -0.07035  -2.32628
   D84        3.02245   0.00017  -0.02517  -0.00745  -0.03262   2.98983
   D85       -1.18905  -0.00013  -0.03330  -0.01843  -0.05171  -1.24076
   D86        0.87036   0.00010  -0.03421  -0.01383  -0.04798   0.82238
   D87        0.11738  -0.00005   0.01959   0.03154   0.05117   0.16855
   D88       -1.99394   0.00006   0.02626   0.03692   0.06320  -1.93074
   D89        2.11847   0.00011   0.02267   0.03767   0.06033   2.17881
   D90       -1.94409   0.00012   0.03226   0.04137   0.07368  -1.87041
   D91        2.22778   0.00023   0.03893   0.04675   0.08571   2.31349
   D92        0.05701   0.00028   0.03534   0.04750   0.08285   0.13985
   D93        2.22825  -0.00016   0.02568   0.03757   0.06325   2.29150
   D94        0.11693  -0.00005   0.03235   0.04295   0.07528   0.19221
   D95       -2.05384   0.00000   0.02876   0.04370   0.07241  -1.98143
   D96        1.03250   0.00023   0.00064   0.00476   0.00550   1.03800
   D97        3.12403   0.00007  -0.00071   0.00333   0.00272   3.12675
   D98       -1.07752   0.00023  -0.00015   0.00562   0.00557  -1.07195
   D99        3.06744  -0.00001  -0.00338  -0.00066  -0.00415   3.06329
   D100      -1.12422  -0.00016  -0.00472  -0.00210  -0.00692  -1.13114
   D101       0.95741  -0.00001  -0.00417   0.00020  -0.00407   0.95334
   D102      -1.02244   0.00006   0.00186  -0.00174   0.00012  -1.02232
   D103       1.06909  -0.00010   0.00051  -0.00317  -0.00266   1.06643
   D104      -3.13247   0.00006   0.00107  -0.00088   0.00019  -3.13228
   D105      -3.00269  -0.00005   0.02696   0.01758   0.04442  -2.95827
   D106       1.30633  -0.00008   0.02558   0.01564   0.04133   1.34766
   D107      -0.89415   0.00008   0.02117   0.01913   0.04031  -0.85383
   D108       1.63907   0.00001   0.02613   0.01927   0.04541   1.68447
   D109      -2.57691   0.00010   0.02927   0.02127   0.05054  -2.52638
   D110      -0.54935  -0.00024   0.03052   0.01995   0.05047  -0.49888
   D111      -1.22233  -0.00013   0.00358  -0.01036  -0.00676  -1.22909
   D112       0.88270   0.00002   0.00396  -0.00794  -0.00396   0.87874
   D113       2.96586  -0.00012   0.00243  -0.00956  -0.00712   2.95874
   D114       3.01024  -0.00010   0.00057  -0.00858  -0.00801   3.00222
   D115      -1.16792   0.00005   0.00096  -0.00617  -0.00521  -1.17314
   D116       0.91524  -0.00009  -0.00058  -0.00779  -0.00837   0.90686
   D117       0.99982   0.00006  -0.00184  -0.00603  -0.00787   0.99195
   D118       3.10485   0.00021  -0.00145  -0.00361  -0.00507   3.09978
   D119      -1.09518   0.00007  -0.00299  -0.00523  -0.00823  -1.10341
   D120      -1.27211  -0.00003  -0.01374  -0.02464  -0.03837  -1.31048
   D121       0.86268   0.00009  -0.01004  -0.02387  -0.03390   0.82878
   D122       2.93091  -0.00004  -0.01170  -0.02393  -0.03563   2.89528
   D123       0.84627   0.00002  -0.01649  -0.02829  -0.04479   0.80148
   D124       2.98105   0.00014  -0.01280  -0.02752  -0.04032   2.94073
   D125      -1.23391   0.00001  -0.01446  -0.02758  -0.04205  -1.27595
   D126       2.84066  -0.00011  -0.00997  -0.02985  -0.03982   2.80084
   D127      -1.30774   0.00001  -0.00627  -0.02909  -0.03536  -1.34309
   D128       0.76049  -0.00013  -0.00793  -0.02915  -0.03708   0.72341
   D129      -2.87008   0.00046   0.05204   0.07059   0.12262  -2.74746
   D130       1.27482   0.00030   0.05068   0.06862   0.11930   1.39412
   D131      -0.80179   0.00021   0.05019   0.07017   0.12036  -0.68143
         Item               Value     Threshold  Converged?
 Maximum Force            0.001668     0.000450     NO 
 RMS     Force            0.000273     0.000300     YES
 Maximum Displacement     0.341611     0.001800     NO 
 RMS     Displacement     0.048225     0.001200     NO 
 Predicted change in Energy=-1.528752D-04
 GradGradGradGradGradGradGradGradGradGradGradGradGradGradGradGradGradGrad

                          Input orientation:                          
 ---------------------------------------------------------------------
 Center     Atomic      Atomic             Coordinates (Angstroms)
 Number     Number       Type             X           Y           Z
 ---------------------------------------------------------------------
      1          6           0       -1.705578    0.661920   -0.179167
      2          6           0       -0.968103   -0.474764   -0.190907
      3          6           0        0.508045   -0.630794   -0.433904
      4          6           0        1.365245    0.514390    0.161053
      5          6           0        1.309080    1.816831   -0.675990
      6          6           0       -0.028516    2.143070   -1.364164
      7          6           0       -1.295720    2.081916   -0.492257
      8          6           0       -3.105596    0.334341    0.129808
      9          6           0       -3.207740   -1.146545    0.440533
     10          6           0       -1.825048   -1.720373    0.068806
     11          8           0       -4.045068    1.130727    0.143493
     12          6           0       -1.212306    2.949468    0.779029
     13          6           0       -1.873511   -2.624236   -1.169562
     14          8           0       -1.215060   -2.428593    1.165007
     15          6           0        2.834099    0.077722    0.489884
     16          8           0        2.789830   -1.001248    1.446083
     17          6           0        3.591990    1.224227    1.169617
     18          6           0        3.658000   -0.413413   -0.715651
     19          8           0        3.216907   -1.731292   -1.068400
     20          1           0        0.691721   -0.724812   -1.513507
     21          1           0        0.813846   -1.581882    0.007388
     22          1           0        0.935108    0.732481    1.147283
     23          1           0        2.070526    1.782626   -1.465794
     24          1           0        1.586592    2.657020   -0.029224
     25          1           0       -0.171565    1.476425   -2.224520
     26          1           0        0.053854    3.155641   -1.781642
     27          1           0       -2.116050    2.498390   -1.095984
     28          1           0       -3.389504   -1.271808    1.514492
     29          1           0       -4.050064   -1.598679   -0.094028
     30          1           0       -0.976663    3.988781    0.518498
     31          1           0       -0.443465    2.590910    1.472023
     32          1           0       -2.169932    2.946383    1.310875
     33          1           0       -0.868899   -2.952289   -1.455901
     34          1           0       -2.477969   -3.515527   -0.958364
     35          1           0       -2.325731   -2.103132   -2.020782
     36          1           0       -1.648575   -3.297307    1.226210
     37          1           0        2.861186   -1.818832    0.917242
     38          1           0        3.801756    2.042863    0.473757
     39          1           0        3.011798    1.625855    2.008107
     40          1           0        4.546037    0.855420    1.561149
     41          1           0        3.566184    0.273325   -1.566349
     42          1           0        4.715602   -0.446497   -0.423959
     43          1           0        3.935154   -2.167711   -1.554881
 ---------------------------------------------------------------------
                    Distance matrix (angstroms):
                    1          2          3          4          5
     1  C    0.000000
     2  C    1.355012   0.000000
     3  C    2.576068   1.504130   0.000000
     4  C    3.093133   2.558675   1.549262   0.000000
     5  C    3.266315   3.266845   2.586722   1.549242   0.000000
     6  C    2.531908   3.018677   2.974491   2.630866   1.539214
     7  C    1.510760   2.595141   3.258184   3.156689   2.624692
     8  C    1.470655   2.307896   3.782546   4.474575   4.726146
     9  C    2.431268   2.421978   3.851973   4.873295   5.516329
    10  C    2.398142   1.534063   2.623590   3.896235   4.784276
    11  O    2.407717   3.486708   4.916012   5.445334   5.459779
    12  C    2.528702   3.567321   4.153202   3.599343   3.123674
    13  C    3.436263   2.529379   3.191678   4.702238   5.485943
    14  O    3.405684   2.391012   2.959339   4.040674   5.271070
    15  C    4.625752   3.901981   2.601136   1.567271   2.590260
    16  O    5.061251   4.132673   2.979619   2.444975   3.825884
    17  C    5.495419   5.052924   3.939937   2.545479   2.994850
    18  C    5.496555   4.656173   3.169993   2.624148   3.239288
    19  O    5.545183   4.456812   2.991925   3.159635   4.047588
    20  H    3.074171   2.137010   1.099144   2.189385   2.746364
    21  H    3.378898   2.107220   1.092164   2.173019   3.501930
    22  H    2.955955   2.621146   2.130975   1.097830   2.154065
    23  H    4.143712   3.994298   3.054626   2.180018   1.097616
    24  H    3.852439   4.044833   3.483783   2.162421   1.096009
    25  H    2.683297   2.928685   2.847551   2.996374   2.169362
    26  H    3.447052   4.093248   4.044722   3.531291   2.142538
    27  H    2.093242   3.313094   4.137150   4.199502   3.517447
    28  H    3.073011   3.067058   4.404320   5.256419   6.034451
    29  H    3.257940   3.281928   4.672117   5.818565   6.381600
    30  H    3.476501   4.519576   4.944886   4.205199   3.371764
    31  H    2.835553   3.526887   3.862292   3.049920   2.878294
    32  H    2.766699   3.924792   4.797083   4.442315   4.162577
    33  H    3.923339   2.783556   2.886138   4.429876   5.300600
    34  H    4.319120   3.480650   4.184856   5.680107   6.546412
    35  H    3.379592   2.800568   3.565985   5.023458   5.512388
    36  H    4.201644   3.230791   3.810155   4.974606   6.206488
    37  H    5.311457   4.206895   2.962145   2.872905   4.262097
    38  H    5.715246   5.434315   4.338297   2.893199   2.754350
    39  H    5.288382   5.008780   4.162291   2.712582   3.184352
    40  H    6.492213   5.936736   4.742832   3.491992   4.050555
    41  H    5.465048   4.797003   3.384092   2.808231   2.875703
    42  H    6.520740   5.688551   4.211603   3.534180   4.097629
    43  H    6.458889   5.363620   3.919666   4.091763   4.852348
                    6          7          8          9         10
     6  C    0.000000
     7  C    1.539405   0.000000
     8  C    3.869351   2.591647   0.000000
     9  C    4.917922   3.866377   1.516577   0.000000
    10  C    4.495233   3.879740   2.421854   1.542497   0.000000
    11  O    4.408010   2.977894   1.231676   2.444446   3.614255
    12  C    2.577773   1.541354   3.293163   4.568769   4.763118
    13  C    5.115572   4.789618   3.458261   2.560497   1.533907
    14  O    5.357676   4.806008   3.504221   2.477758   1.440596
    15  C    3.987194   4.694336   5.956130   6.164826   5.011797
    16  O    5.072208   5.473096   6.186472   6.083016   4.869408
    17  C    4.513578   5.233274   6.835990   7.237986   6.263127
    18  C    4.532833   5.551208   6.857126   7.000902   5.690987
    19  O    5.062700   5.936017   6.758446   6.625322   5.168624
    20  H    2.960708   3.587561   4.271055   4.382000   3.135121
    21  H    4.057831   4.257150   4.364508   4.068205   2.643240
    22  H    3.037383   3.079879   4.185817   4.603631   3.846826
    23  H    2.132188   3.516953   5.606757   6.330420   5.459076
    24  H    2.157494   2.975376   5.238011   6.137865   5.550718
    25  H    1.097766   2.151994   3.931381   4.816725   4.267655
    26  H    1.098350   2.153311   4.647096   5.838224   5.543460
    27  H    2.134472   1.100399   2.676728   4.103440   4.386272
    28  H    5.589659   4.433783   2.139548   1.096411   2.176865
    29  H    5.637976   4.614301   2.163028   1.095304   2.234283
    30  H    2.801794   2.181641   4.247160   5.599585   5.789337
    31  H    2.901155   2.200865   3.739062   4.761696   4.739720
    32  H    3.519490   2.182392   3.015486   4.311218   4.841518
    33  H    5.165011   5.143346   4.280096   3.511033   2.180956
    34  H    6.179337   5.739889   4.049632   2.846323   2.168861
    35  H    4.872224   4.572957   3.342828   2.784074   2.182559
    36  H    6.239577   5.658062   4.063727   2.770210   1.964038
    37  H    5.408498   5.872170   6.392080   6.124629   4.763436
    38  H    4.249586   5.188349   7.123824   7.701069   6.781361
    39  H    4.569818   5.001452   6.528287   6.987571   6.192998
    40  H    5.580505   6.312439   7.801779   8.086081   7.032249
    41  H    4.056932   5.297432   6.884281   7.206223   5.976115
    42  H    5.486027   6.521773   7.879562   8.001047   6.681742
    43  H    5.859170   6.822795   7.659673   7.486346   6.001366
                   11         12         13         14         15
    11  O    0.000000
    12  C    3.425823   0.000000
    13  C    4.532055   5.941412   0.000000
    14  O    4.660600   5.391895   2.433525   0.000000
    15  C    6.967908   4.970304   5.675908   4.809688   0.000000
    16  O    7.277217   5.663057   5.587704   4.260923   1.442378
    17  C    7.706252   5.119598   7.081957   6.037453   1.533267
    18  C    7.903148   6.104337   5.974226   5.598619   1.540566
    19  O    7.899121   6.703764   5.169133   5.011653   2.418124
    20  H    5.350313   4.730896   3.210378   3.703123   3.040957
    21  H    5.566491   5.023332   3.113455   2.484645   2.658667
    22  H    5.095914   3.108381   4.952137   3.823078   2.113539
    23  H    6.357300   4.144604   5.921454   5.954037   2.704518
    24  H    5.837378   2.927905   6.415944   5.927807   2.911790
    25  H    4.553133   3.503471   4.563439   5.275125   4.284667
    26  H    4.960603   2.864036   6.123427   6.440229   4.728972
    27  H    2.669815   2.129765   5.128891   5.495363   5.733985
    28  H    2.842812   4.806274   3.366221   2.487669   6.450139
    29  H    2.739727   5.431458   2.635512   3.211102   7.109358
    30  H    4.210013   1.097076   6.883740   6.454262   5.460687
    31  H    4.107148   1.095409   6.018367   5.087732   4.245366
    32  H    2.859287   1.095407   6.105098   5.461083   5.826111
    33  H    5.414530   6.320093   1.094922   2.695040   5.165195
    34  H    5.025691   6.812973   1.097439   2.699087   6.574719
    35  H    4.254180   5.882807   1.095732   3.389508   6.138682
    36  H    5.150043   6.277938   2.498668   0.972803   5.659272
    37  H    7.549498   6.272888   5.236485   4.129040   1.944296
    38  H    7.906561   5.104503   7.529340   6.755752   2.190524
    39  H    7.315825   4.594088   7.212981   5.917406   2.175613
    40  H    8.711637   6.176995   7.795857   6.643186   2.164060
    41  H    7.847920   5.957895   6.176049   6.133593   2.191416
    42  H    8.919583   6.936848   6.979604   6.451842   2.156379
    43  H    8.800460   7.624238   5.839304   5.830142   3.230380
                   16         17         18         19         20
    16  O    0.000000
    17  C    2.381729   0.000000
    18  C    2.402574   2.498091   0.000000
    19  O    2.652919   3.726191   1.433806   0.000000
    20  H    3.638358   4.405617   3.087451   2.754575   0.000000
    21  H    2.512268   4.116200   3.158689   2.637109   1.750030
    22  H    2.556383   2.702098   3.492526   4.023187   3.043475
    23  H    4.092234   3.093874   2.811650   3.717490   2.861927
    24  H    4.123983   2.740755   3.766892   4.795320   3.800088
    25  H    5.327481   5.074260   4.529210   4.807058   2.469058
    26  H    5.931568   4.995868   5.183083   5.864788   3.941661
    27  H    6.540430   6.272014   6.477878   6.806717   4.294989
    28  H    6.185633   7.422290   7.441619   7.108244   5.111202
    29  H    7.036549   8.244185   7.823396   7.333202   5.026240
    30  H    6.320386   5.379526   6.510187   7.267979   5.397269
    31  H    4.833060   4.271319   5.534789   6.207536   4.603917
    32  H    6.340451   6.015440   7.025655   7.520614   5.444618
    33  H    5.061063   6.651027   5.242773   4.281915   2.720387
    34  H    6.312897   7.989866   6.879835   5.968853   4.259484
    35  H    6.277122   7.501292   6.353232   5.636145   3.355907
    36  H    5.001967   6.921777   6.344084   5.602727   4.427275
    37  H    0.976323   3.139741   2.297054   2.019152   3.436858
    38  H    3.352018   1.094710   2.732883   4.118803   4.613194
    39  H    2.695703   1.095898   3.463387   4.558224   4.828059
    40  H    2.558265   1.095227   2.753610   3.920739   5.177489
    41  H    3.361846   2.896618   1.097145   2.094860   3.043289
    42  H    2.741058   2.567744   1.097588   2.076557   4.178060
    43  H    3.417336   4.364160   1.964352   0.971083   3.550144
                   21         22         23         24         25
    21  H    0.000000
    22  H    2.582701   0.000000
    23  H    3.881936   3.036470   0.000000
    24  H    4.308917   2.347861   1.749997   0.000000
    25  H    3.912249   3.625911   2.386713   3.050285   0.000000
    26  H    5.120776   3.902167   2.460060   2.380939   1.751206
    27  H    5.142989   4.178546   4.263390   3.856513   2.469621
    28  H    4.476122   4.780616   6.929907   6.525356   5.646958
    29  H    4.864996   5.641551   7.125770   7.063077   5.388694
    30  H    5.873623   3.828019   4.253222   2.940045   3.805820
    31  H    4.597628   2.336595   3.950221   2.525717   3.870457
    32  H    5.577383   3.816988   5.200549   3.998883   4.318943
    33  H    2.617415   4.858862   5.573126   6.287224   4.548688
    34  H    3.937982   5.841953   7.001194   7.448777   5.642892
    35  H    3.773873   5.358209   5.893573   6.475462   4.182723
    36  H    3.239094   4.787571   6.847212   6.891765   6.072694
    37  H    2.252904   3.204979   4.390274   4.749067   5.470554
    38  H    4.720581   3.223106   2.612803   2.353112   4.836200
    39  H    4.373037   2.419045   3.602577   2.691697   5.298232
    40  H    4.720579   3.636648   4.018737   3.812265   6.080519
    41  H    3.673392   3.807517   2.127227   3.458835   3.981382
    42  H    4.086423   4.260390   3.612594   4.424742   5.551941
    43  H    3.539271   4.971225   4.369203   5.578655   5.531119
                   26         27         28         29         30
    26  H    0.000000
    27  H    2.368669   0.000000
    28  H    6.505653   4.759271   0.000000
    29  H    6.503364   4.640075   1.769328   0.000000
    30  H    2.654568   2.475080   5.872615   6.406301   0.000000
    31  H    3.339548   3.066066   4.858141   5.745670   1.774135
    32  H    3.814797   2.448790   4.395674   5.115295   1.771538
    33  H    6.185822   5.603108   4.242724   3.715746   7.217224
    34  H    7.182785   6.026368   3.461241   2.625427   7.794208
    35  H    5.777050   4.698214   3.784293   2.634421   6.736418
    36  H    7.320244   6.261087   2.686371   3.224207   7.351150
    37  H    6.317473   6.889438   6.302941   6.988312   6.972550
    38  H    4.513520   6.139383   7.986514   8.673770   5.159641
    39  H    5.044985   6.057353   7.043918   8.042791   4.869310
    40  H    6.053509   7.358200   8.215844   9.091489   6.434694
    41  H    4.548687   6.120453   7.762771   7.979935   6.228054
    42  H    6.045708   7.469634   8.374454   8.847218   7.277486
    43  H    6.591963   7.655073   7.992140   8.137665   8.144153
                   31         32         33         34         35
    31  H    0.000000
    32  H    1.770033   0.000000
    33  H    6.283373   6.643950   0.000000
    34  H    6.880011   6.855700   1.775918   0.000000
    35  H    6.146270   6.051596   1.778347   1.773913   0.000000
    36  H    6.015298   6.265992   2.814365   2.346887   3.525273
    37  H    5.538440   6.940776   4.563996   5.907896   5.967991
    38  H    4.395316   6.097391   7.105641   8.507738   7.807567
    39  H    3.627336   5.392611   6.929543   8.085252   7.656795
    40  H    5.283465   7.038395   7.274804   8.648109   8.294845
    41  H    5.538971   6.951740   5.485139   7.159387   6.369358
    42  H    6.279854   7.869680   6.207297   7.839131   7.407742
    43  H    7.139952   8.463958   4.868704   6.580317   6.278528
                   36         37         38         39         40
    36  H    0.000000
    37  H    4.755974   0.000000
    38  H    7.667445   3.999255   0.000000
    39  H    6.824073   3.616426   1.775432   0.000000
    40  H    7.465290   3.225673   1.773808   1.774044   0.000000
    41  H    6.909523   3.323006   2.710865   3.861790   3.328692
    42  H    7.166095   2.668517   2.799629   3.621124   2.379999
    43  H    6.339438   2.717815   4.675692   5.285699   4.384307
                   41         42         43
    41  H    0.000000
    42  H    1.773234   0.000000
    43  H    2.468791   2.202421   0.000000
 Stoichiometry    C15H24O4
 Framework group  C1[X(C15H24O4)]
 Deg. of freedom   123
 Full point group                 C1      NOp   1
 Largest Abelian subgroup         C1      NOp   1
 Largest concise Abelian subgroup C1      NOp   1
                         Standard orientation:                         
 ---------------------------------------------------------------------
 Center     Atomic      Atomic             Coordinates (Angstroms)
 Number     Number       Type             X           Y           Z
 ---------------------------------------------------------------------
      1          6           0       -1.746970    0.654747   -0.156108
      2          6           0       -1.013224   -0.484387   -0.163042
      3          6           0        0.460706   -0.647312   -0.414819
      4          6           0        1.325642    0.500192    0.164260
      5          6           0        1.267855    1.795507   -0.683660
      6          6           0       -0.073413    2.120115   -1.365429
      7          6           0       -1.334756    2.070637   -0.484331
      8          6           0       -3.145860    0.334408    0.165320
      9          6           0       -3.250579   -1.143389    0.489593
     10          6           0       -1.872325   -1.724908    0.113367
     11          8           0       -4.082670    1.133932    0.178545
     12          6           0       -1.239802    2.948897    0.778766
     13          6           0       -1.932218   -2.639304   -1.116740
     14          8           0       -1.257046   -2.425580    1.211459
     15          6           0        2.795330    0.061620    0.486766
     16          8           0        2.754222   -1.008876    1.452583
     17          6           0        3.561549    1.211502    1.151287
     18          6           0        3.609319   -0.442618   -0.720094
     19          8           0        3.161600   -1.762064   -1.058339
     20          1           0        0.636625   -0.751278   -1.494801
     21          1           0        0.766512   -1.595530    0.032606
     22          1           0        0.903021    0.728218    1.151492
     23          1           0        2.023717    1.751986   -1.478353
     24          1           0        1.552503    2.640362   -0.046141
     25          1           0       -0.224523    1.446509   -2.218958
     26          1           0        0.009303    3.128759   -1.792243
     27          1           0       -2.157902    2.484527   -1.085999
     28          1           0       -3.425324   -1.258751    1.565824
     29          1           0       -4.098012   -1.597399   -0.035216
     30          1           0       -1.002648    3.985142    0.507603
     31          1           0       -0.467343    2.593860    1.469547
     32          1           0       -2.193738    2.953532    1.317191
     33          1           0       -0.930658   -2.973089   -1.407118
     34          1           0       -2.538043   -3.526763   -0.893657
     35          1           0       -2.388639   -2.124129   -1.969325
     36          1           0       -1.692897   -3.292318    1.283185
     37          1           0        2.819317   -1.831239    0.930387
     38          1           0        3.769117    2.023392    0.446915
     39          1           0        2.988444    1.622264    1.990225
     40          1           0        4.517095    0.843004    1.539439
     41          1           0        3.513824    0.237018   -1.576074
     42          1           0        4.668798   -0.476610   -0.435404
     43          1           0        3.875075   -2.205013   -1.545938
 ---------------------------------------------------------------------
 Rotational constants (GHZ):      0.5468950      0.2795662      0.2172081
 Standard basis: 6-31G(d) (6D, 7F)
 There are   333 symmetry adapted cartesian basis functions of A   symmetry.
 There are   333 symmetry adapted basis functions of A   symmetry.
   333 basis functions,   628 primitive gaussians,   333 cartesian basis functions
    73 alpha electrons       73 beta electrons
       nuclear repulsion energy      1609.7802762753 Hartrees.
 NAtoms=   43 NActive=   43 NUniq=   43 SFac= 1.00D+00 NAtFMM=   60 NAOKFM=F Big=F
 Integral buffers will be    131072 words long.
 Raffenetti 2 integral format.
 Two-electron integral symmetry is turned on.
 ------------------------------------------------------------------------------
 Polarizable Continuum Model (PCM)
 =================================
 Model                : PCM (using non-symmetric T matrix).
 Atomic radii         : SMD-Coulomb.
 Polarization charges : Total charges.
 Charge compensation  : None.
 Solution method      : On-the-fly selection.
 Cavity type          : VdW (van der Waals Surface) (Alpha=1.000).
 Cavity algorithm     : GePol (No added spheres)
                        Default sphere list used, NSphG=   43.
                        Lebedev-Laikov grids with approx.  5.0 points / Ang**2.
                        Smoothing algorithm: Karplus/York (Gamma=1.0000).
                        Polarization charges: spherical gaussians, with
                                              point-specific exponents (IZeta= 3).
                        Self-potential: point-specific (ISelfS= 7).
                        Self-field    : sphere-specific E.n sum rule (ISelfD= 2).
 1st derivatives      : Analytical E(r).r(x)/FMM algorithm (CHGder, D1EAlg=3).
                        Cavity 1st derivative terms included.
 Solvent              : Methanol, Eps=  32.613000 Eps(inf)=   1.765709
 ------------------------------------------------------------------------------
 ------------------------------------------------------------------------------
 Atomic radii for non-electrostatic terms: SMD-CDS.
 ------------------------------------------------------------------------------
 Nuclear repulsion after PCM non-electrostatic terms =     1609.7814026374 Hartrees.
 One-electron integrals computed using PRISM.
 NBasis=   333 RedAO= T EigKep=  9.35D-04  NBF=   333
 NBsUse=   333 1.00D-06 EigRej= -1.00D+00 NBFU=   333
 Initial guess from the checkpoint file:  "DY-202A-11R_40.chk"
 B after Tr=     0.000000    0.000000    0.000000
         Rot=    0.999996    0.001792   -0.001854   -0.001496 Ang=   0.34 deg.
 ExpMin= 1.61D-01 ExpMax= 5.48D+03 ExpMxC= 8.25D+02 IAcc=1 IRadAn=         1 AccDes= 0.00D+00
 Harris functional with IExCor=  402 and IRadAn=       1 diagonalized for initial guess.
 HarFok:  IExCor=  402 AccDes= 0.00D+00 IRadAn=         1 IDoV= 1 UseB2=F ITyADJ=14
 ICtDFT=  3500011 ScaDFX=  1.000000  1.000000  1.000000  1.000000
 FoFCou: FMM=F IPFlag=           0 FMFlag=      100000 FMFlg1=           0
         NFxFlg=           0 DoJE=T BraDBF=F KetDBF=T FulRan=T
         wScrn=  0.000000 ICntrl=     500 IOpCl=  0 I1Cent=   200000004 NGrid=           0
         NMat0=    1 NMatS0=      1 NMatT0=    0 NMatD0=    1 NMtDS0=    0 NMtDT0=    0
 Petite list used in FoFCou.
 Keep R1 ints in memory in canonical form, NReq=1565304907.
 Requested convergence on RMS density matrix=1.00D-08 within 128 cycles.
 Requested convergence on MAX density matrix=1.00D-06.
 Requested convergence on             energy=1.00D-06.
 No special actions if energy rises.
 Inv3:  Mode=1 IEnd=    21772908.
 Iteration    1 A*A^-1 deviation from unit magnitude is 5.77D-15 for   2671.
 Iteration    1 A*A^-1 deviation from orthogonality  is 2.95D-15 for   2456   2288.
 Iteration    1 A^-1*A deviation from unit magnitude is 5.00D-15 for   2671.
 Iteration    1 A^-1*A deviation from orthogonality  is 4.85D-10 for   2189   2157.
 Iteration    2 A*A^-1 deviation from unit magnitude is 2.89D-15 for    674.
 Iteration    2 A*A^-1 deviation from orthogonality  is 3.26D-15 for   1517     42.
 Iteration    2 A^-1*A deviation from unit magnitude is 9.99D-16 for    431.
 Iteration    2 A^-1*A deviation from orthogonality  is 3.31D-16 for   1057    829.
 Error on total polarization charges =  0.05155
 SCF Done:  E(RB3LYP) =  -886.949145322     A.U. after   10 cycles
            NFock= 10  Conv=0.60D-08     -V/T= 2.0094
 SMD-CDS (non-electrostatic) energy       (kcal/mol) =       0.71
 (included in total energy above)
 D1PCM: PCM CHGder 1st derivatives, ID1Alg=3 FixD1E=F DoIter=F DoCFld=F I1PDM=0.
 Calling FoFJK, ICntrl=      2127 FMM=F ISym2X=0 I1Cent= 0 IOpClX= 0 NMat=1 NMatS=1 NMatT=0.
 ***** Axes restored to original set *****
 -------------------------------------------------------------------
 Center     Atomic                   Forces (Hartrees/Bohr)
 Number     Number              X              Y              Z
 -------------------------------------------------------------------
      1        6           0.001223107    0.000470361   -0.001096928
      2        6          -0.000878550   -0.000499817    0.000414424
      3        6           0.000785117    0.000845427    0.000363717
      4        6          -0.000175224    0.000037016   -0.000380577
      5        6          -0.000087921    0.000227708    0.000379480
      6        6           0.000684459    0.000161872   -0.000499459
      7        6          -0.000474693   -0.000881638   -0.000037947
      8        6          -0.000190078    0.000393421    0.001902149
      9        6          -0.001342486    0.000037252   -0.000344694
     10        6           0.002045105   -0.000298529    0.000330266
     11        8          -0.000481671    0.000311389   -0.000617942
     12        6           0.000189580    0.000410056   -0.000054109
     13        6          -0.000623158   -0.000260886   -0.000464866
     14        8          -0.000255912    0.000186665   -0.000717426
     15        6          -0.000646456    0.000344726   -0.000026194
     16        8           0.000492328   -0.000314286    0.000312892
     17        6          -0.000259982    0.000119337   -0.000103470
     18        6           0.001127967    0.000329869    0.000477493
     19        8          -0.000542696   -0.000222896   -0.001071149
     20        1          -0.000118916   -0.000269846   -0.000195414
     21        1          -0.000166976    0.000033124    0.000129571
     22        1           0.000250790   -0.000176117    0.000074657
     23        1           0.000296863   -0.000172026   -0.000093031
     24        1           0.000119022   -0.000120801   -0.000030366
     25        1          -0.000230231   -0.000145843    0.000075563
     26        1           0.000018305    0.000092695    0.000075973
     27        1          -0.000123353   -0.000159343    0.000283336
     28        1           0.000180671   -0.000183938    0.000090324
     29        1           0.000372330   -0.000382367   -0.000147187
     30        1          -0.000034988    0.000134780    0.000018617
     31        1          -0.000051498   -0.000087320    0.000043207
     32        1          -0.000114422    0.000104470    0.000127869
     33        1           0.000166347    0.000066910    0.000181029
     34        1          -0.000108012   -0.000046495    0.000058644
     35        1           0.000005966    0.000010876    0.000121050
     36        1          -0.000222599    0.000041518    0.000039133
     37        1          -0.000428313    0.000083147    0.000154139
     38        1           0.000022704   -0.000054143    0.000169910
     39        1           0.000037436    0.000108611    0.000124241
     40        1           0.000017314   -0.000109458   -0.000080175
     41        1          -0.000595051   -0.000279990   -0.000232138
     42        1          -0.000039889   -0.000062581   -0.000108856
     43        1           0.000157664    0.000177091    0.000354243
 -------------------------------------------------------------------
 Cartesian Forces:  Max     0.002045105 RMS     0.000452536

 GradGradGradGradGradGradGradGradGradGradGradGradGradGradGradGradGradGrad
 Berny optimization.
 Using GEDIIS/GDIIS optimizer.
 FormGI is forming the generalized inverse of G from B-inverse, IUseBI=4.
 Internal  Forces:  Max     0.000964502 RMS     0.000215484
 Search for a local minimum.
 Step number   7 out of a maximum of  258
 All quantities printed in internal units (Hartrees-Bohrs-Radians)
 Mixed Optimization -- En-DIIS/RFO-DIIS
 Swapping is turned off.
 Update second derivatives using D2CorX and points    5    6    7
 DE= -1.31D-04 DEPred=-1.53D-04 R= 8.54D-01
 TightC=F SS=  1.41D+00  RLast= 4.00D-01 DXNew= 1.4270D+00 1.1996D+00
 Trust test= 8.54D-01 RLast= 4.00D-01 DXMaxT set to 1.20D+00
 ITU=  1  1  1  0  1  1  0
     Eigenvalues ---    0.00112   0.00280   0.00310   0.00353   0.00379
     Eigenvalues ---    0.00394   0.00633   0.00716   0.00754   0.00821
     Eigenvalues ---    0.01102   0.01118   0.01218   0.01375   0.01413
     Eigenvalues ---    0.01582   0.02542   0.02668   0.03152   0.03868
     Eigenvalues ---    0.03927   0.04337   0.04447   0.04611   0.04710
     Eigenvalues ---    0.04951   0.05044   0.05180   0.05345   0.05436
     Eigenvalues ---    0.05442   0.05525   0.05536   0.05584   0.05627
     Eigenvalues ---    0.05658   0.05670   0.05837   0.05965   0.06111
     Eigenvalues ---    0.06207   0.06460   0.07010   0.07829   0.08517
     Eigenvalues ---    0.08889   0.09056   0.09131   0.09399   0.09707
     Eigenvalues ---    0.10431   0.11628   0.12377   0.13492   0.13814
     Eigenvalues ---    0.14914   0.15620   0.15979   0.16000   0.16000
     Eigenvalues ---    0.16000   0.16000   0.16000   0.16000   0.16005
     Eigenvalues ---    0.16018   0.16043   0.16269   0.16588   0.16883
     Eigenvalues ---    0.17088   0.18409   0.19278   0.19740   0.20894
     Eigenvalues ---    0.22889   0.24267   0.24562   0.25031   0.26215
     Eigenvalues ---    0.26964   0.27391   0.27887   0.28218   0.28431
     Eigenvalues ---    0.28945   0.29113   0.29619   0.29635   0.30379
     Eigenvalues ---    0.30648   0.31744   0.32520   0.33699   0.33773
     Eigenvalues ---    0.33821   0.33832   0.33973   0.34064   0.34072
     Eigenvalues ---    0.34109   0.34117   0.34124   0.34136   0.34156
     Eigenvalues ---    0.34192   0.34203   0.34222   0.34277   0.34334
     Eigenvalues ---    0.34342   0.34350   0.34447   0.34561   0.35757
     Eigenvalues ---    0.39976   0.41251   0.42736   0.51975   0.52374
     Eigenvalues ---    0.52686   0.53036   0.95243
 En-DIIS/RFO-DIIS IScMMF=        0 using points:     7    6    5    4    3
 RFO step:  Lambda=-3.35447255D-05.
 DidBck=T Rises=F RFO-DIIS coefs:    0.69509    0.74735   -0.46973   -0.05819    0.08548
 Iteration  1 RMS(Cart)=  0.00929931 RMS(Int)=  0.00004430
 Iteration  2 RMS(Cart)=  0.00008123 RMS(Int)=  0.00001415
 Iteration  3 RMS(Cart)=  0.00000001 RMS(Int)=  0.00001415
 Variable       Old X    -DE/DX   Delta X   Delta X   Delta X     New X
                                 (Linear)    (Quad)   (Total)
    R1        2.56060   0.00004   0.00006   0.00057   0.00062   2.56122
    R2        2.85492  -0.00026  -0.00035  -0.00169  -0.00203   2.85289
    R3        2.77914   0.00096  -0.00009   0.00299   0.00289   2.78202
    R4        2.84239   0.00013   0.00024   0.00051   0.00076   2.84315
    R5        2.89896  -0.00018  -0.00082  -0.00138  -0.00220   2.89676
    R6        2.92768  -0.00043   0.00007  -0.00079  -0.00073   2.92695
    R7        2.07708   0.00019  -0.00005   0.00028   0.00023   2.07731
    R8        2.06389  -0.00002   0.00030  -0.00029   0.00001   2.06390
    R9        2.92764  -0.00022  -0.00015   0.00007  -0.00009   2.92756
   R10        2.96171  -0.00065  -0.00072  -0.00089  -0.00161   2.96010
   R11        2.07460  -0.00006   0.00006  -0.00020  -0.00014   2.07446
   R12        2.90869   0.00012   0.00006   0.00041   0.00048   2.90917
   R13        2.07419   0.00028   0.00021   0.00027   0.00048   2.07467
   R14        2.07116  -0.00008  -0.00008   0.00021   0.00013   2.07128
   R15        2.90905   0.00053  -0.00019   0.00141   0.00122   2.91027
   R16        2.07448   0.00006   0.00000   0.00033   0.00033   2.07481
   R17        2.07558   0.00006  -0.00012   0.00031   0.00019   2.07577
   R18        2.91274   0.00040  -0.00025   0.00066   0.00041   2.91315
   R19        2.07945  -0.00012   0.00008  -0.00034  -0.00026   2.07920
   R20        2.86591   0.00061  -0.00044   0.00091   0.00048   2.86640
   R21        2.32753   0.00056  -0.00008   0.00090   0.00082   2.32835
   R22        2.91490   0.00065   0.00053   0.00173   0.00227   2.91717
   R23        2.07192   0.00008  -0.00037   0.00034  -0.00003   2.07189
   R24        2.06983  -0.00005   0.00013  -0.00056  -0.00044   2.06939
   R25        2.89866   0.00024  -0.00009   0.00095   0.00086   2.89952
   R26        2.72233  -0.00083   0.00039  -0.00218  -0.00179   2.72054
   R27        2.07317   0.00012  -0.00011   0.00033   0.00023   2.07340
   R28        2.07002   0.00001  -0.00002   0.00005   0.00002   2.07005
   R29        2.07002   0.00016  -0.00007   0.00046   0.00039   2.07041
   R30        2.06910   0.00009   0.00009   0.00032   0.00041   2.06951
   R31        2.07386   0.00011  -0.00015   0.00040   0.00025   2.07411
   R32        2.07063  -0.00010   0.00008  -0.00023  -0.00015   2.07048
   R33        1.83833   0.00006  -0.00008  -0.00011  -0.00019   1.83814
[truncated: 945,840 more chars]
