# Supplementary material for: New patchoulol- and guaiane-type sesquiterpenoids from Sanguisorba officinalis with anti-melanogenic activity
Source: Nat Prod Bioprospect. 2026 May 12;16(1):63. doi: 10.1007/s13659-026-00616-0 (PMC13161421; doi:10.1007/s13659-026-00616-0)
Supplement: Supplementary file 2 — Additional file 2. It includes the calculated NMR data of compound 11. [file 13659_2026_616_MOESM2_ESM.zip › New folder/11R-opt_freq-conf-41.log]

 Entering Gaussian System, Link 0=/gpfs/home/zhengshan/software/Gaussian/g09/g09
 Input=DY-202A-11R_41.gjf
 Output=DY-202A-11R_41.log
 Initial command:
 /gpfs/home/zhengshan/software/Gaussian/g09/l1.exe "/gpfs/home/zhengshan/software/Gaussian/g09/scratch/zhengshan/%J/Gau-19649.inp" -scrdir="/gpfs/home/zhengshan/software/Gaussian/g09/scratch/zhengshan/%J/"
 Entering Link 1 = /gpfs/home/zhengshan/software/Gaussian/g09/l1.exe PID=     19650.
  
 Copyright (c) 1988,1990,1992,1993,1995,1998,2003,2009,2013,
            Gaussian, Inc.  All Rights Reserved.
  
 This is part of the Gaussian(R) 09 program.  It is based on
 the Gaussian(R) 03 system (copyright 2003, Gaussian, Inc.),
 the Gaussian(R) 98 system (copyright 1998, Gaussian, Inc.),
 the Gaussian(R) 94 system (copyright 1995, Gaussian, Inc.),
 the Gaussian 92(TM) system (copyright 1992, Gaussian, Inc.),
 the Gaussian 90(TM) system (copyright 1990, Gaussian, Inc.),
 the Gaussian 88(TM) system (copyright 1988, Gaussian, Inc.),
 the Gaussian 86(TM) system (copyright 1986, Carnegie Mellon
 University), and the Gaussian 82(TM) system (copyright 1983,
 Carnegie Mellon University). Gaussian is a federally registered
 trademark of Gaussian, Inc.
  
 This software contains proprietary and confidential information,
 including trade secrets, belonging to Gaussian, Inc.
  
 This software is provided under written license and may be
 used, copied, transmitted, or stored only in accord with that
 written license.
  
 The following legend is applicable only to US Government
 contracts under FAR:
  
                    RESTRICTED RIGHTS LEGEND
  
 Use, reproduction and disclosure by the US Government is
 subject to restrictions as set forth in subparagraphs (a)
 and (c) of the Commercial Computer Software - Restricted
 Rights clause in FAR 52.227-19.
  
 Gaussian, Inc.
 340 Quinnipiac St., Bldg. 40, Wallingford CT 06492
  
  
 ---------------------------------------------------------------
 Warning -- This program may not be used in any manner that
 competes with the business of Gaussian, Inc. or will provide
 assistance to any competitor of Gaussian, Inc.  The licensee
 of this program is prohibited from giving any competitor of
 Gaussian, Inc. access to this program.  By using this program,
 the user acknowledges that Gaussian, Inc. is engaged in the
 business of creating and licensing software in the field of
 computational chemistry and represents and warrants to the
 licensee that it is not a competitor of Gaussian, Inc. and that
 it will not use this program in any manner prohibited above.
 ---------------------------------------------------------------
  

 Cite this work as:
 Gaussian 09, Revision D.01,
 M. J. Frisch, G. W. Trucks, H. B. Schlegel, G. E. Scuseria, 
 M. A. Robb, J. R. Cheeseman, G. Scalmani, V. Barone, B. Mennucci, 
 G. A. Petersson, H. Nakatsuji, M. Caricato, X. Li, H. P. Hratchian, 
 A. F. Izmaylov, J. Bloino, G. Zheng, J. L. Sonnenberg, M. Hada, 
 M. Ehara, K. Toyota, R. Fukuda, J. Hasegawa, M. Ishida, T. Nakajima, 
 Y. Honda, O. Kitao, H. Nakai, T. Vreven, J. A. Montgomery, Jr., 
 J. E. Peralta, F. Ogliaro, M. Bearpark, J. J. Heyd, E. Brothers, 
 K. N. Kudin, V. N. Staroverov, T. Keith, R. Kobayashi, J. Normand, 
 K. Raghavachari, A. Rendell, J. C. Burant, S. S. Iyengar, J. Tomasi, 
 M. Cossi, N. Rega, J. M. Millam, M. Klene, J. E. Knox, J. B. Cross, 
 V. Bakken, C. Adamo, J. Jaramillo, R. Gomperts, R. E. Stratmann, 
 O. Yazyev, A. J. Austin, R. Cammi, C. Pomelli, J. W. Ochterski, 
 R. L. Martin, K. Morokuma, V. G. Zakrzewski, G. A. Voth, 
 P. Salvador, J. J. Dannenberg, S. Dapprich, A. D. Daniels, 
 O. Farkas, J. B. Foresman, J. V. Ortiz, J. Cioslowski, 
 and D. J. Fox, Gaussian, Inc., Wallingford CT, 2013.
 
 ******************************************
 Gaussian 09:  ES64L-G09RevD.01 24-Apr-2013
                10-Mar-2024 
 ******************************************
 %nprocshared=4
 Will use up to    4 processors via shared memory.
 %mem=12GB
 %chk=DY-202A-11R_41.chk
 ----------------------------------------------------------
 # opt freq b3lyp/6-31g(d) scrf=(smd,solvent=methanol,read)
 ----------------------------------------------------------
 1/14=-1,18=20,19=15,26=3,38=1,40=2/1,3;
 2/9=110,12=2,17=6,18=5,40=1/2;
 3/5=1,6=6,7=1,11=2,16=1,25=1,30=1,70=32203,71=1,72=3,74=-5/1,2,3;
 4//1;
 5/5=2,38=5,53=3/2;
 6/7=2,8=2,9=2,10=2,28=1/1;
 7//1,2,3,16;
 1/14=-1,18=20,19=15,26=3/3(2);
 2/9=110/2;
 99//99;
 2/9=110/2;
 3/5=1,6=6,7=1,11=2,16=1,25=1,30=1,70=32205,71=1,72=3,74=-5/1,2,3;
 4/5=5,16=3,69=1/1;
 5/5=2,38=5,53=3/2;
 7//1,2,3,16;
 1/14=-1,18=20,19=15,26=3/3(-5);
 2/9=110/2;
 6/7=2,8=2,9=2,10=2,19=2,28=1/1;
 99/9=1/99;
 --------
 opt+freq
 --------
 Symbolic Z-matrix:
 Charge =  0 Multiplicity = 1
 C                    -1.6261    0.7323   -0.0597 
 C                    -1.0429   -0.4374   -0.3627 
 C                     0.382    -0.6406   -0.8111 
 C                     1.407     0.3349   -0.1886 
 C                     1.35      1.7495   -0.8183 
 C                    -0.0237    2.304    -1.2026 
 C                    -1.1567    2.1457   -0.1773 
 C                    -3.003     0.4023    0.3584 
 C                    -3.2618   -1.0714    0.353 
 C                    -1.9484   -1.6354   -0.1922 
 O                    -3.8362    1.2453    0.6595 
 C                    -0.8146    2.7554    1.1829 
 C                    -2.1568   -2.4065   -1.4948 
 O                    -1.3532   -2.499     0.7687 
 C                     2.8689   -0.2439   -0.1923 
 O                     3.775     0.781     0.2727 
 C                     3.3399   -0.7075   -1.5766 
 C                     3.0422   -1.4077    0.8169 
 O                     2.8023   -0.9475    2.1469 
 H                     0.4208   -0.5913   -1.9064 
 H                     0.6663   -1.664    -0.5486 
 H                     1.1379    0.4698    0.8673 
 H                     1.9654    1.7808   -1.7248 
 H                     1.818     2.4556   -0.1197 
 H                    -0.3338    1.8507   -2.1543 
 H                     0.1       3.3732   -1.4225 
 H                    -1.9962    2.7282   -0.5832 
 H                    -3.4791   -1.408     1.3712 
 H                    -4.1133   -1.2749   -0.3039 
 H                    -0.4794    3.7918    1.0671 
 H                    -0.0266    2.2034    1.703 
 H                    -1.6926    2.7658    1.8384 
 H                    -1.2183   -2.8464   -1.851 
 H                    -2.8478   -3.2434   -1.3405 
 H                    -2.5611   -1.7673   -2.2871 
 H                    -1.9693   -3.2302    0.9445 
 H                     3.9064    1.4209   -0.4483 
 H                     2.7568   -1.5566   -1.9457 
 H                     3.2831    0.0985   -2.3145 
 H                     4.3935   -1.0091   -1.5428 
 H                     2.379    -2.252     0.614 
 H                     4.0736   -1.7781    0.7988 
 H                     3.2697   -0.0894    2.1968 
 

 GradGradGradGradGradGradGradGradGradGradGradGradGradGradGradGradGradGrad
 Berny optimization.
 Initialization pass.
                           ----------------------------
                           !    Initial Parameters    !
                           ! (Angstroms and Degrees)  !
 --------------------------                            --------------------------
 ! Name  Definition              Value          Derivative Info.                !
 --------------------------------------------------------------------------------
 ! R1    R(1,2)                  1.3417         estimate D2E/DX2                !
 ! R2    R(1,7)                  1.4939         estimate D2E/DX2                !
 ! R3    R(1,8)                  1.4763         estimate D2E/DX2                !
 ! R4    R(2,3)                  1.5075         estimate D2E/DX2                !
 ! R5    R(2,10)                 1.5114         estimate D2E/DX2                !
 ! R6    R(3,4)                  1.5459         estimate D2E/DX2                !
 ! R7    R(3,20)                 1.0971         estimate D2E/DX2                !
 ! R8    R(3,21)                 1.0941         estimate D2E/DX2                !
 ! R9    R(4,5)                  1.5495         estimate D2E/DX2                !
 ! R10   R(4,15)                 1.5723         estimate D2E/DX2                !
 ! R11   R(4,22)                 1.098          estimate D2E/DX2                !
 ! R12   R(5,6)                  1.5304         estimate D2E/DX2                !
 ! R13   R(5,23)                 1.0961         estimate D2E/DX2                !
 ! R14   R(5,24)                 1.098          estimate D2E/DX2                !
 ! R15   R(6,7)                  1.5362         estimate D2E/DX2                !
 ! R16   R(6,25)                 1.0988         estimate D2E/DX2                !
 ! R17   R(6,26)                 1.0986         estimate D2E/DX2                !
 ! R18   R(7,12)                 1.5293         estimate D2E/DX2                !
 ! R19   R(7,27)                 1.0995         estimate D2E/DX2                !
 ! R20   R(8,9)                  1.4963         estimate D2E/DX2                !
 ! R21   R(8,11)                 1.2229         estimate D2E/DX2                !
 ! R22   R(9,10)                 1.5298         estimate D2E/DX2                !
 ! R23   R(9,28)                 1.0942         estimate D2E/DX2                !
 ! R24   R(9,29)                 1.0945         estimate D2E/DX2                !
 ! R25   R(10,13)                1.528          estimate D2E/DX2                !
 ! R26   R(10,14)                1.4225         estimate D2E/DX2                !
 ! R27   R(12,30)                1.0954         estimate D2E/DX2                !
 ! R28   R(12,31)                1.0937         estimate D2E/DX2                !
 ! R29   R(12,32)                1.0958         estimate D2E/DX2                !
 ! R30   R(13,33)                1.096          estimate D2E/DX2                !
 ! R31   R(13,34)                1.0962         estimate D2E/DX2                !
 ! R32   R(13,35)                1.0953         estimate D2E/DX2                !
 ! R33   R(14,36)                0.9722         estimate D2E/DX2                !
 ! R34   R(15,16)                1.4449         estimate D2E/DX2                !
 ! R35   R(15,17)                1.534          estimate D2E/DX2                !
 ! R36   R(15,18)                1.5501         estimate D2E/DX2                !
 ! R37   R(16,37)                0.9729         estimate D2E/DX2                !
 ! R38   R(17,38)                1.0942         estimate D2E/DX2                !
 ! R39   R(17,39)                1.0942         estimate D2E/DX2                !
 ! R40   R(17,40)                1.0964         estimate D2E/DX2                !
 ! R41   R(18,19)                1.4277         estimate D2E/DX2                !
 ! R42   R(18,41)                1.0926         estimate D2E/DX2                !
 ! R43   R(18,42)                1.096          estimate D2E/DX2                !
 ! R44   R(19,43)                0.9784         estimate D2E/DX2                !
 ! A1    A(2,1,7)              132.1023         estimate D2E/DX2                !
 ! A2    A(2,1,8)              105.9312         estimate D2E/DX2                !
 ! A3    A(7,1,8)              121.7901         estimate D2E/DX2                !
 ! A4    A(1,2,3)              126.5503         estimate D2E/DX2                !
 ! A5    A(1,2,10)             113.9005         estimate D2E/DX2                !
 ! A6    A(3,2,10)             119.5378         estimate D2E/DX2                !
 ! A7    A(2,3,4)              114.9531         estimate D2E/DX2                !
 ! A8    A(2,3,20)             108.9244         estimate D2E/DX2                !
 ! A9    A(2,3,21)             107.4766         estimate D2E/DX2                !
 ! A10   A(4,3,20)             110.5007         estimate D2E/DX2                !
 ! A11   A(4,3,21)             108.7444         estimate D2E/DX2                !
 ! A12   A(20,3,21)            105.8054         estimate D2E/DX2                !
 ! A13   A(3,4,5)              112.8342         estimate D2E/DX2                !
 ! A14   A(3,4,15)             112.535          estimate D2E/DX2                !
 ! A15   A(3,4,22)             107.5945         estimate D2E/DX2                !
 ! A16   A(5,4,15)             111.6739         estimate D2E/DX2                !
 ! A17   A(5,4,22)             105.6429         estimate D2E/DX2                !
 ! A18   A(15,4,22)            105.984          estimate D2E/DX2                !
 ! A19   A(4,5,6)              117.7651         estimate D2E/DX2                !
 ! A20   A(4,5,23)             109.9692         estimate D2E/DX2                !
 ! A21   A(4,5,24)             108.231          estimate D2E/DX2                !
 ! A22   A(6,5,23)             106.6145         estimate D2E/DX2                !
 ! A23   A(6,5,24)             108.0196         estimate D2E/DX2                !
 ! A24   A(23,5,24)            105.5761         estimate D2E/DX2                !
 ! A25   A(5,6,7)              117.198          estimate D2E/DX2                !
 ! A26   A(5,6,25)             108.7436         estimate D2E/DX2                !
 ! A27   A(5,6,26)             107.5673         estimate D2E/DX2                !
 ! A28   A(7,6,25)             109.1118         estimate D2E/DX2                !
 ! A29   A(7,6,26)             108.4775         estimate D2E/DX2                !
 ! A30   A(25,6,26)            105.0651         estimate D2E/DX2                !
 ! A31   A(1,7,6)              112.4426         estimate D2E/DX2                !
 ! A32   A(1,7,12)             112.1755         estimate D2E/DX2                !
 ! A33   A(1,7,27)             106.8814         estimate D2E/DX2                !
 ! A34   A(6,7,12)             112.8016         estimate D2E/DX2                !
 ! A35   A(6,7,27)             105.1976         estimate D2E/DX2                !
 ! A36   A(12,7,27)            106.7342         estimate D2E/DX2                !
 ! A37   A(1,8,9)              112.3615         estimate D2E/DX2                !
 ! A38   A(1,8,11)             123.4409         estimate D2E/DX2                !
 ! A39   A(9,8,11)             124.1931         estimate D2E/DX2                !
 ! A40   A(8,9,10)             102.4685         estimate D2E/DX2                !
 ! A41   A(8,9,28)             109.5104         estimate D2E/DX2                !
 ! A42   A(8,9,29)             108.6537         estimate D2E/DX2                !
 ! A43   A(10,9,28)            112.8748         estimate D2E/DX2                !
 ! A44   A(10,9,29)            112.673          estimate D2E/DX2                !
 ! A45   A(28,9,29)            110.2914         estimate D2E/DX2                !
 ! A46   A(2,10,9)             105.2092         estimate D2E/DX2                !
 ! A47   A(2,10,13)            112.6783         estimate D2E/DX2                !
 ! A48   A(2,10,14)            107.8637         estimate D2E/DX2                !
 ! A49   A(9,10,13)            111.8862         estimate D2E/DX2                !
 ! A50   A(9,10,14)            110.0182         estimate D2E/DX2                !
 ! A51   A(13,10,14)           109.0601         estimate D2E/DX2                !
 ! A52   A(7,12,30)            110.5866         estimate D2E/DX2                !
 ! A53   A(7,12,31)            112.5138         estimate D2E/DX2                !
 ! A54   A(7,12,32)            110.8916         estimate D2E/DX2                !
 ! A55   A(30,12,31)           107.8981         estimate D2E/DX2                !
 ! A56   A(30,12,32)           107.425          estimate D2E/DX2                !
 ! A57   A(31,12,32)           107.3151         estimate D2E/DX2                !
 ! A58   A(10,13,33)           111.2738         estimate D2E/DX2                !
 ! A59   A(10,13,34)           110.5636         estimate D2E/DX2                !
 ! A60   A(10,13,35)           111.8688         estimate D2E/DX2                !
 ! A61   A(33,13,34)           106.2062         estimate D2E/DX2                !
 ! A62   A(33,13,35)           108.3736         estimate D2E/DX2                !
 ! A63   A(34,13,35)           108.3405         estimate D2E/DX2                !
 ! A64   A(10,14,36)           108.2769         estimate D2E/DX2                !
 ! A65   A(4,15,16)            108.7353         estimate D2E/DX2                !
 ! A66   A(4,15,17)            113.5071         estimate D2E/DX2                !
 ! A67   A(4,15,18)            112.2585         estimate D2E/DX2                !
 ! A68   A(16,15,17)           108.195          estimate D2E/DX2                !
 ! A69   A(16,15,18)           104.6502         estimate D2E/DX2                !
 ! A70   A(17,15,18)           109.0437         estimate D2E/DX2                !
 ! A71   A(15,16,37)           108.2242         estimate D2E/DX2                !
 ! A72   A(15,17,38)           112.0442         estimate D2E/DX2                !
 ! A73   A(15,17,39)           111.7158         estimate D2E/DX2                !
 ! A74   A(15,17,40)           110.5096         estimate D2E/DX2                !
 ! A75   A(38,17,39)           108.4491         estimate D2E/DX2                !
 ! A76   A(38,17,40)           108.0008         estimate D2E/DX2                !
 ! A77   A(39,17,40)           105.8597         estimate D2E/DX2                !
 ! A78   A(15,18,19)           110.2249         estimate D2E/DX2                !
 ! A79   A(15,18,41)           113.0405         estimate D2E/DX2                !
 ! A80   A(15,18,42)           110.3753         estimate D2E/DX2                !
 ! A81   A(19,18,41)           108.6679         estimate D2E/DX2                !
 ! A82   A(19,18,42)           106.4061         estimate D2E/DX2                !
 ! A83   A(41,18,42)           107.877          estimate D2E/DX2                !
 ! A84   A(18,19,43)           104.4743         estimate D2E/DX2                !
 ! D1    D(7,1,2,3)              6.5481         estimate D2E/DX2                !
 ! D2    D(7,1,2,10)          -174.6957         estimate D2E/DX2                !
 ! D3    D(8,1,2,3)           -178.3584         estimate D2E/DX2                !
 ! D4    D(8,1,2,10)             0.3978         estimate D2E/DX2                !
 ! D5    D(2,1,7,6)             21.6396         estimate D2E/DX2                !
 ! D6    D(2,1,7,12)          -106.76           estimate D2E/DX2                !
 ! D7    D(2,1,7,27)           136.5845         estimate D2E/DX2                !
 ! D8    D(8,1,7,6)           -152.8078         estimate D2E/DX2                !
 ! D9    D(8,1,7,12)            78.7926         estimate D2E/DX2                !
 ! D10   D(8,1,7,27)           -37.8629         estimate D2E/DX2                !
 ! D11   D(2,1,8,9)              2.0288         estimate D2E/DX2                !
 ! D12   D(2,1,8,11)          -177.2266         estimate D2E/DX2                !
 ! D13   D(7,1,8,9)            177.7472         estimate D2E/DX2                !
 ! D14   D(7,1,8,11)            -1.5082         estimate D2E/DX2                !
 ! D15   D(1,2,3,4)             33.9603         estimate D2E/DX2                !
 ! D16   D(1,2,3,20)           -90.6423         estimate D2E/DX2                !
 ! D17   D(1,2,3,21)           155.1644         estimate D2E/DX2                !
 ! D18   D(10,2,3,4)          -144.7326         estimate D2E/DX2                !
 ! D19   D(10,2,3,20)           90.6647         estimate D2E/DX2                !
 ! D20   D(10,2,3,21)          -23.5286         estimate D2E/DX2                !
 ! D21   D(1,2,10,9)            -2.5344         estimate D2E/DX2                !
 ! D22   D(1,2,10,13)          119.6244         estimate D2E/DX2                !
 ! D23   D(1,2,10,14)         -119.9429         estimate D2E/DX2                !
 ! D24   D(3,2,10,9)           176.3172         estimate D2E/DX2                !
 ! D25   D(3,2,10,13)          -61.524          estimate D2E/DX2                !
 ! D26   D(3,2,10,14)           58.9086         estimate D2E/DX2                !
 ! D27   D(2,3,4,5)            -76.105          estimate D2E/DX2                !
 ! D28   D(2,3,4,15)           156.409          estimate D2E/DX2                !
 ! D29   D(2,3,4,22)            40.0277         estimate D2E/DX2                !
 ! D30   D(20,3,4,5)            47.6662         estimate D2E/DX2                !
 ! D31   D(20,3,4,15)          -79.8198         estimate D2E/DX2                !
 ! D32   D(20,3,4,22)          163.7989         estimate D2E/DX2                !
 ! D33   D(21,3,4,5)           163.385          estimate D2E/DX2                !
 ! D34   D(21,3,4,15)           35.899          estimate D2E/DX2                !
 ! D35   D(21,3,4,22)          -80.4824         estimate D2E/DX2                !
 ! D36   D(3,4,5,6)             37.3359         estimate D2E/DX2                !
 ! D37   D(3,4,5,23)           -85.0149         estimate D2E/DX2                !
 ! D38   D(3,4,5,24)           160.1202         estimate D2E/DX2                !
 ! D39   D(15,4,5,6)           165.2742         estimate D2E/DX2                !
 ! D40   D(15,4,5,23)           42.9233         estimate D2E/DX2                !
 ! D41   D(15,4,5,24)          -71.9416         estimate D2E/DX2                !
 ! D42   D(22,4,5,6)           -79.9544         estimate D2E/DX2                !
 ! D43   D(22,4,5,23)          157.6947         estimate D2E/DX2                !
 ! D44   D(22,4,5,24)           42.8298         estimate D2E/DX2                !
 ! D45   D(3,4,15,16)          174.006          estimate D2E/DX2                !
 ! D46   D(3,4,15,17)           53.536          estimate D2E/DX2                !
 ! D47   D(3,4,15,18)          -70.6921         estimate D2E/DX2                !
 ! D48   D(5,4,15,16)           45.9078         estimate D2E/DX2                !
 ! D49   D(5,4,15,17)          -74.5622         estimate D2E/DX2                !
 ! D50   D(5,4,15,18)          161.2097         estimate D2E/DX2                !
 ! D51   D(22,4,15,16)         -68.6532         estimate D2E/DX2                !
 ! D52   D(22,4,15,17)         170.8768         estimate D2E/DX2                !
 ! D53   D(22,4,15,18)          46.6487         estimate D2E/DX2                !
 ! D54   D(4,5,6,7)             45.5542         estimate D2E/DX2                !
 ! D55   D(4,5,6,25)           -78.7167         estimate D2E/DX2                !
 ! D56   D(4,5,6,26)           167.9968         estimate D2E/DX2                !
 ! D57   D(23,5,6,7)           169.6002         estimate D2E/DX2                !
 ! D58   D(23,5,6,25)           45.3293         estimate D2E/DX2                !
 ! D59   D(23,5,6,26)          -67.9572         estimate D2E/DX2                !
 ! D60   D(24,5,6,7)           -77.3372         estimate D2E/DX2                !
 ! D61   D(24,5,6,25)          158.3919         estimate D2E/DX2                !
 ! D62   D(24,5,6,26)           45.1054         estimate D2E/DX2                !
 ! D63   D(5,6,7,1)            -71.9281         estimate D2E/DX2                !
 ! D64   D(5,6,7,12)            56.1425         estimate D2E/DX2                !
 ! D65   D(5,6,7,27)           172.1099         estimate D2E/DX2                !
 ! D66   D(25,6,7,1)            52.1568         estimate D2E/DX2                !
 ! D67   D(25,6,7,12)         -179.7725         estimate D2E/DX2                !
 ! D68   D(25,6,7,27)          -63.8052         estimate D2E/DX2                !
 ! D69   D(26,6,7,1)           166.0994         estimate D2E/DX2                !
 ! D70   D(26,6,7,12)          -65.8299         estimate D2E/DX2                !
 ! D71   D(26,6,7,27)           50.1374         estimate D2E/DX2                !
 ! D72   D(1,7,12,30)         -179.6803         estimate D2E/DX2                !
 ! D73   D(1,7,12,31)           59.5851         estimate D2E/DX2                !
 ! D74   D(1,7,12,32)          -60.6179         estimate D2E/DX2                !
 ! D75   D(6,7,12,30)           52.1094         estimate D2E/DX2                !
 ! D76   D(6,7,12,31)          -68.6251         estimate D2E/DX2                !
 ! D77   D(6,7,12,32)          171.1719         estimate D2E/DX2                !
 ! D78   D(27,7,12,30)         -62.9364         estimate D2E/DX2                !
 ! D79   D(27,7,12,31)         176.329          estimate D2E/DX2                !
 ! D80   D(27,7,12,32)          56.126          estimate D2E/DX2                !
 ! D81   D(1,8,9,10)            -3.4363         estimate D2E/DX2                !
 ! D82   D(1,8,9,28)           116.6104         estimate D2E/DX2                !
 ! D83   D(1,8,9,29)          -122.8634         estimate D2E/DX2                !
 ! D84   D(11,8,9,10)          175.8125         estimate D2E/DX2                !
 ! D85   D(11,8,9,28)          -64.1407         estimate D2E/DX2                !
 ! D86   D(11,8,9,29)           56.3854         estimate D2E/DX2                !
 ! D87   D(8,9,10,2)             3.3829         estimate D2E/DX2                !
 ! D88   D(8,9,10,13)         -119.2871         estimate D2E/DX2                !
 ! D89   D(8,9,10,14)          119.3195         estimate D2E/DX2                !
 ! D90   D(28,9,10,2)         -114.2969         estimate D2E/DX2                !
 ! D91   D(28,9,10,13)         123.0331         estimate D2E/DX2                !
 ! D92   D(28,9,10,14)           1.6397         estimate D2E/DX2                !
 ! D93   D(29,9,10,2)          119.9588         estimate D2E/DX2                !
 ! D94   D(29,9,10,13)          -2.7112         estimate D2E/DX2                !
 ! D95   D(29,9,10,14)        -124.1046         estimate D2E/DX2                !
 ! D96   D(2,10,13,33)          64.4053         estimate D2E/DX2                !
 ! D97   D(2,10,13,34)        -177.8228         estimate D2E/DX2                !
 ! D98   D(2,10,13,35)         -56.9783         estimate D2E/DX2                !
 ! D99   D(9,10,13,33)        -177.2825         estimate D2E/DX2                !
 ! D100  D(9,10,13,34)         -59.5106         estimate D2E/DX2                !
 ! D101  D(9,10,13,35)          61.3339         estimate D2E/DX2                !
 ! D102  D(14,10,13,33)        -55.3379         estimate D2E/DX2                !
 ! D103  D(14,10,13,34)         62.434          estimate D2E/DX2                !
 ! D104  D(14,10,13,35)       -176.7215         estimate D2E/DX2                !
 ! D105  D(2,10,14,36)         174.8084         estimate D2E/DX2                !
 ! D106  D(9,10,14,36)          60.5548         estimate D2E/DX2                !
 ! D107  D(13,10,14,36)        -62.5124         estimate D2E/DX2                !
 ! D108  D(4,15,16,37)         -76.155          estimate D2E/DX2                !
 ! D109  D(17,15,16,37)         47.5438         estimate D2E/DX2                !
 ! D110  D(18,15,16,37)        163.707          estimate D2E/DX2                !
 ! D111  D(4,15,17,38)         -65.036          estimate D2E/DX2                !
 ! D112  D(4,15,17,39)          56.8866         estimate D2E/DX2                !
 ! D113  D(4,15,17,40)         174.4706         estimate D2E/DX2                !
 ! D114  D(16,15,17,38)        174.1892         estimate D2E/DX2                !
 ! D115  D(16,15,17,39)        -63.8883         estimate D2E/DX2                !
 ! D116  D(16,15,17,40)         53.6958         estimate D2E/DX2                !
 ! D117  D(18,15,17,38)         60.9171         estimate D2E/DX2                !
 ! D118  D(18,15,17,39)       -177.1604         estimate D2E/DX2                !
 ! D119  D(18,15,17,40)        -59.5763         estimate D2E/DX2                !
 ! D120  D(4,15,18,19)         -61.9747         estimate D2E/DX2                !
 ! D121  D(4,15,18,41)          59.8538         estimate D2E/DX2                !
 ! D122  D(4,15,18,42)        -179.2281         estimate D2E/DX2                !
 ! D123  D(16,15,18,19)         55.7818         estimate D2E/DX2                !
 ! D124  D(16,15,18,41)        177.6103         estimate D2E/DX2                !
 ! D125  D(16,15,18,42)        -61.4717         estimate D2E/DX2                !
 ! D126  D(17,15,18,19)        171.3552         estimate D2E/DX2                !
 ! D127  D(17,15,18,41)        -66.8163         estimate D2E/DX2                !
 ! D128  D(17,15,18,42)         54.1017         estimate D2E/DX2                !
 ! D129  D(15,18,19,43)        -43.5731         estimate D2E/DX2                !
 ! D130  D(41,18,19,43)       -167.957          estimate D2E/DX2                !
 ! D131  D(42,18,19,43)         76.1145         estimate D2E/DX2                !
 --------------------------------------------------------------------------------
 Trust Radius=3.00D-01 FncErr=1.00D-07 GrdErr=1.00D-06
 Number of steps in this run=    258 maximum allowed number of steps=    258.
 GradGradGradGradGradGradGradGradGradGradGradGradGradGradGradGradGradGrad

                          Input orientation:                          
 ---------------------------------------------------------------------
 Center     Atomic      Atomic             Coordinates (Angstroms)
 Number     Number       Type             X           Y           Z
 ---------------------------------------------------------------------
      1          6           0       -1.626100    0.732300   -0.059700
      2          6           0       -1.042900   -0.437400   -0.362700
      3          6           0        0.382000   -0.640600   -0.811100
      4          6           0        1.407000    0.334900   -0.188600
      5          6           0        1.350000    1.749500   -0.818300
      6          6           0       -0.023700    2.304000   -1.202600
      7          6           0       -1.156700    2.145700   -0.177300
      8          6           0       -3.003000    0.402300    0.358400
      9          6           0       -3.261800   -1.071400    0.353000
     10          6           0       -1.948400   -1.635400   -0.192200
     11          8           0       -3.836200    1.245300    0.659500
     12          6           0       -0.814600    2.755400    1.182900
     13          6           0       -2.156800   -2.406500   -1.494800
     14          8           0       -1.353200   -2.499000    0.768700
     15          6           0        2.868900   -0.243900   -0.192300
     16          8           0        3.775000    0.781000    0.272700
     17          6           0        3.339900   -0.707500   -1.576600
     18          6           0        3.042200   -1.407700    0.816900
     19          8           0        2.802300   -0.947500    2.146900
     20          1           0        0.420800   -0.591300   -1.906400
     21          1           0        0.666300   -1.664000   -0.548600
     22          1           0        1.137900    0.469800    0.867300
     23          1           0        1.965400    1.780800   -1.724800
     24          1           0        1.818000    2.455600   -0.119700
     25          1           0       -0.333800    1.850700   -2.154300
     26          1           0        0.100000    3.373200   -1.422500
     27          1           0       -1.996200    2.728200   -0.583200
     28          1           0       -3.479100   -1.408000    1.371200
     29          1           0       -4.113300   -1.274900   -0.303900
     30          1           0       -0.479400    3.791800    1.067100
     31          1           0       -0.026600    2.203400    1.703000
     32          1           0       -1.692600    2.765800    1.838400
     33          1           0       -1.218300   -2.846400   -1.851000
     34          1           0       -2.847800   -3.243400   -1.340500
     35          1           0       -2.561100   -1.767300   -2.287100
     36          1           0       -1.969300   -3.230200    0.944500
     37          1           0        3.906400    1.420900   -0.448300
     38          1           0        2.756800   -1.556600   -1.945700
     39          1           0        3.283100    0.098500   -2.314500
     40          1           0        4.393500   -1.009100   -1.542800
     41          1           0        2.379000   -2.252000    0.614000
     42          1           0        4.073600   -1.778100    0.798800
     43          1           0        3.269700   -0.089400    2.196800
 ---------------------------------------------------------------------
                    Distance matrix (angstroms):
                    1          2          3          4          5
     1  C    0.000000
     2  C    1.341689   0.000000
     3  C    2.545962   1.507545   0.000000
     4  C    3.061738   2.574639   1.545876   0.000000
     5  C    3.235327   3.273541   2.578692   1.549472   0.000000
     6  C    2.518759   3.042938   2.998088   2.636751   1.530428
     7  C    1.493943   2.592244   3.245423   3.138739   2.617518
     8  C    1.476334   2.251016   3.730093   4.444306   4.706185
     9  C    2.469650   2.416133   3.849415   4.905987   5.531557
    10  C    2.393206   1.511358   2.608338   3.891119   4.767493
    11  O    2.380118   3.417440   4.848968   5.388808   5.416159
    12  C    2.509088   3.554571   4.115909   3.560244   3.114824
    13  C    3.491879   2.529778   3.167231   4.682105   5.479748
    14  O    3.346942   2.372034   2.993382   4.070149   5.279736
    15  C    4.601693   3.920288   2.593252   1.572315   2.583133
    16  O    5.411538   5.010029   3.835103   2.453411   2.830000
    17  C    5.388429   4.555814   3.056082   2.597931   3.251395
    18  C    5.209708   4.361305   3.211774   2.592598   3.937681
    19  O    5.225087   4.619941   3.834293   3.007652   4.263261
    20  H    3.058107   2.132865   1.097095   2.186612   2.743487
    21  H    3.352070   2.111983   1.094112   2.161906   3.491728
    22  H    2.927103   2.663043   2.149744   1.097970   2.126938
    23  H    4.095215   3.978140   3.034004   2.182280   1.096102
    24  H    3.851647   4.075935   3.482325   2.161258   1.098018
    25  H    2.703370   2.991330   2.919440   3.031833   2.151818
    26  H    3.436713   4.117046   4.069880   3.530159   2.136343
    27  H    2.096340   3.313371   4.129962   4.179158   3.494307
    28  H    3.172061   3.143810   4.501048   5.417070   6.171217
    29  H    3.205409   3.183115   4.568075   5.751388   6.265720
    30  H    3.456174   4.499777   4.890380   4.133454   3.327526
    31  H    2.798151   3.503399   3.817851   3.020704   2.908265
    32  H    2.782504   3.940487   4.788254   4.430070   4.165133
    33  H    4.022704   2.837091   2.916831   4.447071   5.365159
    34  H    4.351918   3.476693   4.181679   5.677537   6.543949
    35  H    3.476138   2.788706   3.479923   4.956689   5.460949
    36  H    4.102147   3.219739   3.913665   5.039172   6.238800
    37  H    5.588715   5.287360   4.099122   2.737488   2.603855
    38  H    5.292057   4.265702   2.786763   2.913268   3.765689
    39  H    5.439308   4.776085   3.350054   2.845187   2.949795
    40  H    6.439538   5.592309   4.094302   3.543921   4.171051
    41  H    5.039915   3.994511   2.935222   2.877673   4.372908
    42  H    6.286948   5.415268   4.184925   3.542666   4.740988
    43  H    5.453058   5.026993   4.205959   3.056111   4.019655
                    6          7          8          9         10
     6  C    0.000000
     7  C    1.536225   0.000000
     8  C    3.863860   2.595234   0.000000
     9  C    4.929352   3.881030   1.496261   0.000000
    10  C    4.499361   3.863124   2.359568   1.529823   0.000000
    11  O    4.373033   2.947995   1.222920   2.406445   3.547903
    12  C    2.553409   1.529350   3.317525   4.617566   4.738726
    13  C    5.179219   4.843401   3.469836   2.533354   1.528003
    14  O    5.359329   4.744130   3.362697   2.419422   1.422462
    15  C    3.984926   4.681439   5.932963   6.210281   5.014245
    16  O    4.350421   5.136786   6.789112   7.276977   6.229962
    17  C    4.530211   5.506197   6.723709   6.887541   5.544698
    18  C    5.220617   5.589798   6.326987   6.329986   5.096687
    19  O    5.456893   5.535655   6.222716   6.325088   5.339826
    20  H    3.012586   3.601314   4.223620   4.347060   3.105114
    21  H    4.080299   4.239694   4.307668   4.073577   2.639033
    22  H    2.999682   3.027378   4.172600   4.690113   3.883253
    23  H    2.122016   3.503629   5.561024   6.306815   5.416375
    24  H    2.141848   2.991354   5.261812   6.202221   5.561232
    25  H    1.098807   2.161647   3.941593   4.837190   4.313892
    26  H    1.098566   2.153271   4.650426   5.848809   5.549383
    27  H    2.110535   1.099464   2.703714   4.112806   4.381343
    28  H    5.687106   4.518869   2.128291   1.094189   2.199767
    29  H    5.508268   4.523054   2.117642   1.094524   2.197551
    30  H    2.751863   2.171845   4.284801   5.648221   5.761796
    31  H    2.907342   2.194535   3.729728   4.797221   4.692705
    32  H    3.499452   2.175950   3.081182   4.403738   4.853796
    33  H    5.326736   5.265561   4.315166   3.490578   2.179721
    34  H    6.226412   5.766737   4.025106   2.785125   2.170985
    35  H    4.918335   4.662099   3.449799   2.818756   2.186642
    36  H    6.246821   5.551491   3.821924   2.584733   1.958548
    37  H    4.098112   5.121890   7.030513   7.631300   6.609481
    38  H    4.815352   5.670075   6.505495   6.460881   5.021940
    39  H    4.127406   5.335773   6.837525   7.163794   5.905858
    40  H    5.532090   6.528558   7.766262   7.886796   6.514297
    41  H    5.461697   5.697990   6.006377   5.768931   4.444833
    42  H    6.120213   6.610977   7.417976   7.382835   6.104664
    43  H    5.303845   5.497730   6.555017   6.857435   5.943568
                   11         12         13         14         15
    11  O    0.000000
    12  C    3.418248   0.000000
    13  C    4.560377   5.967980   0.000000
    14  O    4.494107   5.298148   2.403697   0.000000
    15  C    6.921101   4.945215   5.624145   4.882123   0.000000
    16  O    7.635153   5.078499   6.962073   6.107606   1.444874
    17  C    7.765950   6.071770   5.753869   5.543924   1.533966
    18  C    7.373979   5.686850   5.776778   4.529106   1.550144
    19  O    7.147756   5.265238   6.323238   4.644865   2.443634
    20  H    5.298961   4.719151   3.179369   3.733973   3.008657
    21  H    5.495092   4.972148   3.068631   2.551643   2.644821
    22  H    5.038477   3.022553   4.970681   3.876735   2.151390
    23  H    6.295253   4.139199   5.880384   5.962159   2.695233
    24  H    5.834549   2.952495   6.428837   5.949271   2.897751
    25  H    4.533297   3.490925   4.677822   5.338820   4.300474
    26  H    4.935216   2.829537   6.205103   6.433963   4.718433
    27  H    2.669999   2.125095   5.217466   5.437343   5.714489
    28  H    2.770205   4.946607   3.310504   2.464293   6.640540
    29  H    2.712256   5.416208   2.554732   3.204223   7.058791
    30  H    4.233073   1.095397   6.913460   6.358202   5.392965
    31  H    4.064468   1.093687   6.001238   4.974470   4.238556
    32  H    2.880407   1.095752   6.170769   5.383082   5.830036
    33  H    5.467908   6.383391   1.095980   2.646075   5.121474
    34  H    5.012521   6.818141   1.096217   2.690109   6.557135
    35  H    4.402737   5.962045   1.095342   3.366351   6.016131
    36  H    4.857637   6.100621   2.581438   0.972182   5.798145
    37  H    7.823421   5.170062   7.246140   6.671589   1.978257
    38  H    7.622687   6.413765   5.006906   5.014797   2.193208
    39  H    7.800273   6.006835   6.044787   6.143973   2.189185
    40  H    8.812514   6.980344   6.697870   6.370824   2.175727
    41  H    7.131752   5.966304   5.004437   3.743562   2.218690
    42  H    8.469078   6.677923   6.668836   5.474556   2.188002
    43  H    7.391788   5.079605   6.960156   5.405261   2.427408
                   16         17         18         19         20
    16  O    0.000000
    17  C    2.413474   0.000000
    18  C    2.371404   2.511523   0.000000
    19  O    2.728825   3.769757   1.427668   0.000000
    20  H    4.228752   2.939969   3.867119   4.714622   0.000000
    21  H    4.039378   3.019903   2.752305   3.513060   1.747735
    22  H    2.721156   3.493921   2.674678   2.533050   3.055090
    23  H    2.874762   2.846551   4.217377   4.809790   2.836481
    24  H    2.605401   3.800518   4.159444   4.205640   3.798429
    25  H    4.890483   4.513778   5.553609   6.013765   2.567925
    26  H    4.806124   5.212755   6.043878   6.221856   4.006786
    27  H    6.150683   6.423772   6.667190   6.632482   4.314143
    28  H    7.656395   7.461835   6.544815   6.345846   5.159349
    29  H    8.172177   7.582341   7.243964   7.344327   4.857302
    30  H    5.272182   6.466831   6.284828   5.864852   5.372488
    31  H    4.303620   5.528330   4.821074   4.257686   4.586751
    32  H    6.023744   7.003720   6.393739   5.838484   5.455282
    33  H    6.526958   5.042556   5.228710   5.979486   2.788403
    34  H    7.915787   6.691350   6.535768   7.025436   4.247072
    35  H    7.293324   6.037366   6.415692   7.007031   3.227946
    36  H    7.038325   6.395902   5.334128   5.424449   4.561140
    37  H    0.972923   2.474686   3.216916   3.682855   4.280702
    38  H    3.379705   1.094171   2.781292   4.137928   2.527893
    39  H    2.720547   1.094239   3.483150   4.607535   2.972395
    40  H    2.623555   1.096439   2.748286   4.018656   4.011123
    41  H    3.356247   2.847374   1.092632   2.056863   3.597900
    42  H    2.629627   2.706848   1.096043   2.030634   4.697824
    43  H    2.171425   3.824333   1.921925   0.978411   5.020397
                   21         22         23         24         25
    21  H    0.000000
    22  H    2.603897   0.000000
    23  H    3.864939   3.020341   0.000000
    24  H    4.299008   2.319506   1.747406   0.000000
    25  H    3.991439   3.633573   2.340016   3.022539   0.000000
    26  H    5.143713   3.840593   2.471202   2.343246   1.744053
    27  H    5.136295   4.126367   4.230259   3.851917   2.449885
    28  H    4.575534   5.009664   7.028246   6.723798   5.739441
    29  H    4.801651   5.656040   6.950313   7.009342   5.241944
    30  H    5.804211   3.700171   4.220885   2.910665   3.763839
    31  H    4.528421   2.249405   3.987037   2.605454   3.885554
    32  H    5.557455   3.771788   5.200729   4.031711   4.315715
    33  H    2.577990   4.892649   5.618083   6.350411   4.789267
    34  H    3.933257   5.877758   6.968297   7.465832   5.738669
    35  H    3.667310   5.351398   5.778789   6.458098   4.250697
    36  H    3.410091   4.832251   6.907760   6.914079   6.171950
    37  H    4.474921   3.209359   2.350843   2.353720   4.590693
    38  H    2.516667   3.826239   3.437055   4.507036   4.604890
    39  H    3.615585   3.855334   2.216802   3.538303   4.022168
    40  H    3.912716   4.312152   3.703017   4.545609   5.558755
    41  H    2.151912   3.002113   4.680227   4.797347   5.644016
    42  H    3.665815   3.698119   4.845496   4.884218   6.427609
    43  H    4.098082   2.573878   4.536275   3.735054   5.973380
                   26         27         28         29         30
    26  H    0.000000
    27  H    2.348298   0.000000
    28  H    6.593526   4.809035   0.000000
    29  H    6.372440   4.537062   1.796075   0.000000
    30  H    2.590181   2.481011   6.010707   6.384068   0.000000
    31  H    3.339642   3.062915   5.007201   5.729514   1.769862
    32  H    3.770387   2.440847   4.564040   5.174601   1.766192
    33  H    6.372201   5.769628   4.190798   3.639252   7.288826
    34  H    7.244007   6.079369   3.334749   2.559496   7.803839
    35  H    5.852668   4.840652   3.788797   2.566099   6.818191
    36  H    7.313657   6.151189   2.404575   3.158866   7.179367
    37  H    4.387394   6.047141   8.115348   8.461902   5.210839
    38  H    5.624522   6.542700   7.064726   7.069168   6.939405
    39  H    4.653112   6.146847   7.847374   7.786878   6.263552
    40  H    6.136218   7.464349   8.404067   8.600649   7.321569
    41  H    6.401878   6.736324   5.966827   6.629270   6.700990
    42  H    6.874559   7.684994   7.583396   8.276140   7.198999
    43  H    5.927557   6.587638   6.925794   7.884643   5.513228
                   31         32         33         34         35
    31  H    0.000000
    32  H    1.763571   0.000000
    33  H    6.289002   6.733010   0.000000
    34  H    6.847605   6.895678   1.753137   0.000000
    35  H    6.173415   6.190560   1.777006   1.776829   0.000000
    36  H    5.820087   6.068578   2.919953   2.448093   3.596323
    37  H    4.550702   6.195688   6.814688   8.256569   7.441395
    38  H    5.932784   7.266341   4.180188   5.884140   5.333011
    39  H    5.614715   7.008470   5.399062   7.050171   6.134870
    40  H    6.355522   7.919785   5.912948   7.580861   7.035290
    41  H    5.179133   6.576884   4.401148   5.667661   5.749426
    42  H    5.786325   7.414638   6.013893   7.391176   7.317249
    43  H    4.045536   5.736291   6.642882   7.738476   7.544464
                   36         37         38         39         40
    36  H    0.000000
    37  H    7.622104   0.000000
    38  H    5.787073   3.525520   0.000000
    39  H    7.020615   2.370643   1.775489   0.000000
    40  H    7.183674   2.709261   1.772250   1.747938   0.000000
    41  H    4.469208   4.117235   2.679250   3.862429   3.202311
    42  H    6.216628   3.437559   3.052098   3.720101   2.485314
    43  H    6.235383   3.111743   4.424483   4.515231   4.011656
                   41         42         43
    41  H    0.000000
    42  H    1.769294   0.000000
    43  H    2.824082   2.335030   0.000000
 Stoichiometry    C15H24O4
 Framework group  C1[X(C15H24O4)]
 Deg. of freedom   123
 Full point group                 C1      NOp   1
 Largest Abelian subgroup         C1      NOp   1
 Largest concise Abelian subgroup C1      NOp   1
                         Standard orientation:                         
 ---------------------------------------------------------------------
 Center     Atomic      Atomic             Coordinates (Angstroms)
 Number     Number       Type             X           Y           Z
 ---------------------------------------------------------------------
      1          6           0       -1.647998    0.752732   -0.057092
      2          6           0       -1.078896   -0.431760   -0.327703
      3          6           0        0.345737   -0.664962   -0.762137
      4          6           0        1.380157    0.311761   -0.157390
      5          6           0        1.345987    1.711081   -0.821920
      6          6           0       -0.017810    2.274280   -1.228214
      7          6           0       -1.158850    2.156409   -0.206391
      8          6           0       -3.031666    0.451556    0.360421
      9          6           0       -3.310330   -1.018239    0.389543
     10          6           0       -2.001495   -1.612989   -0.133508
     11          8           0       -3.855147    1.312772    0.635589
     12          6           0       -0.816534    2.794750    1.140551
     13          6           0       -2.212646   -2.413038   -1.418081
     14          8           0       -1.423680   -2.460576    0.851949
     15          6           0        2.834095   -0.286451   -0.137830
     16          8           0        3.751221    0.737368    0.307519
     17          6           0        3.306907   -0.790215   -1.507400
     18          6           0        2.985713   -1.427290    0.900652
     19          8           0        2.744248   -0.931351    2.217457
     20          1           0        0.391633   -0.643139   -1.858055
     21          1           0        0.614628   -1.685306   -0.472869
     22          1           0        1.106707    0.476176    0.893196
     23          1           0        1.967068    1.711844   -1.725079
     24          1           0        1.819379    2.427829   -0.137949
     25          1           0       -0.328414    1.801896   -2.170421
     26          1           0        0.121624    3.335998   -1.473486
     27          1           0       -1.987999    2.739923   -0.631649
     28          1           0       -3.538139   -1.326758    1.414321
     29          1           0       -4.160630   -1.226430   -0.267441
     30          1           0       -0.466678    3.823414    1.001461
     31          1           0       -0.039138    2.245222    1.678905
     32          1           0       -1.698149    2.833009    1.790139
     33          1           0       -1.278103   -2.874076   -1.757561
     34          1           0       -2.915792   -3.236576   -1.247602
     35          1           0       -2.603606   -1.788170   -2.228306
     36          1           0       -2.050632   -3.178927    1.041794
     37          1           0        3.895493    1.357527   -0.428122
     38          1           0        2.714559   -1.640263   -1.859185
     39          1           0        3.265345   -0.001920   -2.265175
     40          1           0        4.356117   -1.104953   -1.459680
     41          1           0        2.312362   -2.267382    0.714400
     42          1           0        4.012100   -1.811782    0.898038
     43          1           0        3.222905   -0.078610    2.249206
 ---------------------------------------------------------------------
 Rotational constants (GHZ):      0.5398010      0.2756273      0.2257966
 Standard basis: 6-31G(d) (6D, 7F)
 There are   333 symmetry adapted cartesian basis functions of A   symmetry.
 There are   333 symmetry adapted basis functions of A   symmetry.
   333 basis functions,   628 primitive gaussians,   333 cartesian basis functions
    73 alpha electrons       73 beta electrons
       nuclear repulsion energy      1613.6819915503 Hartrees.
 NAtoms=   43 NActive=   43 NUniq=   43 SFac= 1.00D+00 NAtFMM=   60 NAOKFM=F Big=F
 Integral buffers will be    131072 words long.
 Raffenetti 2 integral format.
 Two-electron integral symmetry is turned on.
 Using the following non-standard input for PCM:
 --- end of non-standard input.
 ------------------------------------------------------------------------------
 Polarizable Continuum Model (PCM)
 =================================
 Model                : PCM (using non-symmetric T matrix).
 Atomic radii         : SMD-Coulomb.
 Polarization charges : Total charges.
 Charge compensation  : None.
 Solution method      : On-the-fly selection.
 Cavity type          : VdW (van der Waals Surface) (Alpha=1.000).
 Cavity algorithm     : GePol (No added spheres)
                        Default sphere list used, NSphG=   43.
                        Lebedev-Laikov grids with approx.  5.0 points / Ang**2.
                        Smoothing algorithm: Karplus/York (Gamma=1.0000).
                        Polarization charges: spherical gaussians, with
                                              point-specific exponents (IZeta= 3).
                        Self-potential: point-specific (ISelfS= 7).
                        Self-field    : sphere-specific E.n sum rule (ISelfD= 2).
 1st derivatives      : Analytical E(r).r(x)/FMM algorithm (CHGder, D1EAlg=3).
                        Cavity 1st derivative terms included.
 Solvent              : Methanol, Eps=  32.613000 Eps(inf)=   1.765709
 ------------------------------------------------------------------------------
 ------------------------------------------------------------------------------
 Atomic radii for non-electrostatic terms: SMD-CDS.
 ------------------------------------------------------------------------------
 Nuclear repulsion after PCM non-electrostatic terms =     1613.6833512407 Hartrees.
 One-electron integrals computed using PRISM.
 NBasis=   333 RedAO= T EigKep=  8.60D-04  NBF=   333
 NBsUse=   333 1.00D-06 EigRej= -1.00D+00 NBFU=   333
 ExpMin= 1.61D-01 ExpMax= 5.48D+03 ExpMxC= 8.25D+02 IAcc=1 IRadAn=         1 AccDes= 0.00D+00
 Harris functional with IExCor=  402 and IRadAn=       1 diagonalized for initial guess.
 HarFok:  IExCor=  402 AccDes= 0.00D+00 IRadAn=         1 IDoV= 1 UseB2=F ITyADJ=14
 ICtDFT=  3500011 ScaDFX=  1.000000  1.000000  1.000000  1.000000
 FoFCou: FMM=F IPFlag=           0 FMFlag=      100000 FMFlg1=           0
         NFxFlg=           0 DoJE=T BraDBF=F KetDBF=T FulRan=T
         wScrn=  0.000000 ICntrl=     500 IOpCl=  0 I1Cent=   200000004 NGrid=           0
         NMat0=    1 NMatS0=      1 NMatT0=    0 NMatD0=    1 NMtDS0=    0 NMtDT0=    0
 Petite list used in FoFCou.
 Keep R1 ints in memory in canonical form, NReq=1565304907.
 Requested convergence on RMS density matrix=1.00D-08 within 128 cycles.
 Requested convergence on MAX density matrix=1.00D-06.
 Requested convergence on             energy=1.00D-06.
 No special actions if energy rises.
 Inv3:  Mode=1 IEnd=    21805248.
 Iteration    1 A*A^-1 deviation from unit magnitude is 5.11D-15 for   2660.
 Iteration    1 A*A^-1 deviation from orthogonality  is 3.56D-15 for   2694   1489.
 Iteration    1 A^-1*A deviation from unit magnitude is 7.11D-15 for   2694.
 Iteration    1 A^-1*A deviation from orthogonality  is 1.45D-11 for   1531   1487.
 Error on total polarization charges =  0.05193
 SCF Done:  E(RB3LYP) =  -886.943499496     A.U. after   12 cycles
            NFock= 12  Conv=0.67D-08     -V/T= 2.0091
 SMD-CDS (non-electrostatic) energy       (kcal/mol) =       0.85
 (included in total energy above)

 **********************************************************************

            Population analysis using the SCF density.

 **********************************************************************

 Orbital symmetries:
       Occupied  (A) (A) (A) (A) (A) (A) (A) (A) (A) (A) (A) (A)
                 (A) (A) (A) (A) (A) (A) (A) (A) (A) (A) (A) (A)
                 (A) (A) (A) (A) (A) (A) (A) (A) (A) (A) (A) (A)
                 (A) (A) (A) (A) (A) (A) (A) (A) (A) (A) (A) (A)
                 (A) (A) (A) (A) (A) (A) (A) (A) (A) (A) (A) (A)
                 (A) (A) (A) (A) (A) (A) (A) (A) (A) (A) (A) (A)
                 (A)
       Virtual   (A) (A) (A) (A) (A) (A) (A) (A) (A) (A) (A) (A)
                 (A) (A) (A) (A) (A) (A) (A) (A) (A) (A) (A) (A)
                 (A) (A) (A) (A) (A) (A) (A) (A) (A) (A) (A) (A)
                 (A) (A) (A) (A) (A) (A) (A) (A) (A) (A) (A) (A)
                 (A) (A) (A) (A) (A) (A) (A) (A) (A) (A) (A) (A)
                 (A) (A) (A) (A) (A) (A) (A) (A) (A) (A) (A) (A)
                 (A) (A) (A) (A) (A) (A) (A) (A) (A) (A) (A) (A)
                 (A) (A) (A) (A) (A) (A) (A) (A) (A) (A) (A) (A)
                 (A) (A) (A) (A) (A) (A) (A) (A) (A) (A) (A) (A)
                 (A) (A) (A) (A) (A) (A) (A) (A) (A) (A) (A) (A)
                 (A) (A) (A) (A) (A) (A) (A) (A) (A) (A) (A) (A)
                 (A) (A) (A) (A) (A) (A) (A) (A) (A) (A) (A) (A)
                 (A) (A) (A) (A) (A) (A) (A) (A) (A) (A) (A) (A)
                 (A) (A) (A) (A) (A) (A) (A) (A) (A) (A) (A) (A)
                 (A) (A) (A) (A) (A) (A) (A) (A) (A) (A) (A) (A)
                 (A) (A) (A) (A) (A) (A) (A) (A) (A) (A) (A) (A)
                 (A) (A) (A) (A) (A) (A) (A) (A) (A) (A) (A) (A)
                 (A) (A) (A) (A) (A) (A) (A) (A) (A) (A) (A) (A)
                 (A) (A) (A) (A) (A) (A) (A) (A) (A) (A) (A) (A)
                 (A) (A) (A) (A) (A) (A) (A) (A) (A) (A) (A) (A)
                 (A) (A) (A) (A) (A) (A) (A) (A) (A) (A) (A) (A)
                 (A) (A) (A) (A) (A) (A) (A) (A)
 The electronic state is 1-A.
 Alpha  occ. eigenvalues --  -19.14619 -19.14253 -19.13978 -19.12991 -10.26357
 Alpha  occ. eigenvalues --  -10.24367 -10.24020 -10.22099 -10.20378 -10.18684
 Alpha  occ. eigenvalues --  -10.18443 -10.18221 -10.18100 -10.17639 -10.17173
 Alpha  occ. eigenvalues --  -10.16988 -10.16940 -10.16777 -10.16573  -1.03278
 Alpha  occ. eigenvalues --   -1.02704  -1.02188  -1.00030  -0.85871  -0.80889
 Alpha  occ. eigenvalues --   -0.78824  -0.74473  -0.74061  -0.71944  -0.68724
 Alpha  occ. eigenvalues --   -0.67008  -0.65711  -0.63643  -0.60563  -0.57700
 Alpha  occ. eigenvalues --   -0.55401  -0.54062  -0.50516  -0.50133  -0.48947
 Alpha  occ. eigenvalues --   -0.47993  -0.46560  -0.46133  -0.44816  -0.44258
 Alpha  occ. eigenvalues --   -0.43572  -0.43405  -0.42148  -0.41696  -0.41339
 Alpha  occ. eigenvalues --   -0.41020  -0.40070  -0.39036  -0.38652  -0.38187
 Alpha  occ. eigenvalues --   -0.37569  -0.37041  -0.36735  -0.36009  -0.34541
 Alpha  occ. eigenvalues --   -0.34299  -0.33870  -0.33752  -0.32423  -0.32087
 Alpha  occ. eigenvalues --   -0.31217  -0.30345  -0.29505  -0.27540  -0.27391
 Alpha  occ. eigenvalues --   -0.25972  -0.24954  -0.23817
 Alpha virt. eigenvalues --   -0.03821   0.05605   0.07515   0.08844   0.10053
 Alpha virt. eigenvalues --    0.10625   0.12313   0.12673   0.13053   0.13745
 Alpha virt. eigenvalues --    0.14085   0.15273   0.15728   0.16124   0.16676
 Alpha virt. eigenvalues --    0.17299   0.17444   0.18098   0.18430   0.18951
 Alpha virt. eigenvalues --    0.19416   0.19798   0.20282   0.20785   0.21128
 Alpha virt. eigenvalues --    0.21928   0.22326   0.22856   0.23338   0.24202
 Alpha virt. eigenvalues --    0.24307   0.25306   0.25991   0.26248   0.27163
 Alpha virt. eigenvalues --    0.27716   0.29790   0.29917   0.30891   0.32187
 Alpha virt. eigenvalues --    0.34014   0.34349   0.35944   0.37221   0.45383
 Alpha virt. eigenvalues --    0.47420   0.49611   0.51991   0.52513   0.52935
 Alpha virt. eigenvalues --    0.53297   0.54662   0.55574   0.56283   0.57553
 Alpha virt. eigenvalues --    0.58729   0.59174   0.60193   0.60934   0.61369
 Alpha virt. eigenvalues --    0.62224   0.62672   0.64116   0.64496   0.65410
 Alpha virt. eigenvalues --    0.66863   0.68245   0.69082   0.69346   0.69848
 Alpha virt. eigenvalues --    0.71357   0.73297   0.73378   0.74018   0.75499
 Alpha virt. eigenvalues --    0.75830   0.77599   0.78714   0.79410   0.79971
 Alpha virt. eigenvalues --    0.81742   0.81971   0.82812   0.83844   0.84069
 Alpha virt. eigenvalues --    0.84265   0.85159   0.86068   0.86329   0.87357
 Alpha virt. eigenvalues --    0.87727   0.88430   0.89098   0.89559   0.90487
 Alpha virt. eigenvalues --    0.90669   0.90984   0.92235   0.92966   0.93757
 Alpha virt. eigenvalues --    0.94790   0.95168   0.95608   0.96437   0.96643
 Alpha virt. eigenvalues --    0.97523   0.98246   0.99349   0.99837   1.01542
 Alpha virt. eigenvalues --    1.01753   1.02627   1.03970   1.04403   1.05923
 Alpha virt. eigenvalues --    1.06744   1.07837   1.09274   1.09785   1.10449
 Alpha virt. eigenvalues --    1.11416   1.12816   1.13577   1.14844   1.17287
 Alpha virt. eigenvalues --    1.17777   1.18652   1.24398   1.25589   1.26580
 Alpha virt. eigenvalues --    1.28386   1.32274   1.37260   1.38312   1.38632
 Alpha virt. eigenvalues --    1.41076   1.41279   1.43003   1.47271   1.49518
 Alpha virt. eigenvalues --    1.50700   1.54883   1.55605   1.57359   1.59964
 Alpha virt. eigenvalues --    1.60989   1.62611   1.64916   1.66327   1.67144
 Alpha virt. eigenvalues --    1.68272   1.70299   1.71736   1.72679   1.73766
 Alpha virt. eigenvalues --    1.75507   1.76797   1.77605   1.78937   1.79730
 Alpha virt. eigenvalues --    1.81116   1.81608   1.83378   1.85115   1.85680
 Alpha virt. eigenvalues --    1.86528   1.87784   1.89129   1.90082   1.91275
 Alpha virt. eigenvalues --    1.91616   1.93000   1.93595   1.95187   1.95889
 Alpha virt. eigenvalues --    1.97358   1.98194   1.98860   2.00961   2.01903
 Alpha virt. eigenvalues --    2.03168   2.04516   2.06447   2.07276   2.08339
 Alpha virt. eigenvalues --    2.09929   2.11683   2.14328   2.14558   2.15329
 Alpha virt. eigenvalues --    2.17227   2.18353   2.21204   2.23884   2.24278
 Alpha virt. eigenvalues --    2.24709   2.26801   2.27280   2.27641   2.28945
 Alpha virt. eigenvalues --    2.29945   2.31905   2.33440   2.35741   2.37015
 Alpha virt. eigenvalues --    2.37223   2.38121   2.39208   2.40505   2.41284
 Alpha virt. eigenvalues --    2.41991   2.44082   2.46258   2.47950   2.48611
 Alpha virt. eigenvalues --    2.51253   2.53485   2.54895   2.56302   2.58702
 Alpha virt. eigenvalues --    2.60574   2.62205   2.63876   2.67151   2.67448
 Alpha virt. eigenvalues --    2.69616   2.73601   2.75563   2.76484   2.77670
 Alpha virt. eigenvalues --    2.80087   2.82375   2.85884   2.86312   2.90231
 Alpha virt. eigenvalues --    2.93056   2.95501   2.99651   3.03235   3.18217
 Alpha virt. eigenvalues --    3.21258   3.79327   3.82711   3.86702   4.01169
 Alpha virt. eigenvalues --    4.13498   4.21569   4.23864   4.27127   4.29021
 Alpha virt. eigenvalues --    4.32770   4.36625   4.40705   4.46846   4.54286
 Alpha virt. eigenvalues --    4.60727   4.66098   4.74051   4.76700   4.78065
          Condensed to atoms (all electrons):
               1          2          3          4          5          6
     1  C    5.085275   0.552388  -0.051253  -0.002945  -0.005499  -0.027808
     2  C    0.552388   4.939808   0.319770  -0.015775  -0.004843  -0.007697
     3  C   -0.051253   0.319770   5.249768   0.324613  -0.040337   0.000590
     4  C   -0.002945  -0.015775   0.324613   5.111201   0.351471  -0.041485
     5  C   -0.005499  -0.004843  -0.040337   0.351471   5.087425   0.355368
     6  C   -0.027808  -0.007697   0.000590  -0.041485   0.355368   5.072127
     7  C    0.345087  -0.070029  -0.011329  -0.000302  -0.040634   0.357376
     8  C    0.341571   0.017028   0.005557  -0.000114  -0.000060   0.004355
     9  C   -0.141644  -0.079805   0.007507  -0.000165  -0.000004  -0.000105
    10  C   -0.003966   0.406379  -0.060076   0.002404  -0.000034  -0.000198
    11  O   -0.085481   0.004781  -0.000115   0.000002  -0.000005   0.000278
    12  C   -0.035648  -0.002106   0.001385  -0.003848  -0.003184  -0.049189
    13  C    0.001276  -0.061134  -0.006026   0.000199  -0.000005   0.000017
    14  O    0.000003  -0.049456  -0.003659  -0.000226  -0.000002   0.000000
    15  C    0.000291   0.002641  -0.026532   0.333651  -0.022003   0.003461
    16  O   -0.000002  -0.000041   0.002518  -0.061992  -0.000234   0.000553
    17  C   -0.000026   0.000346  -0.004496  -0.058757  -0.008993   0.000095
    18  C    0.000021  -0.000033  -0.003423  -0.050050   0.003740  -0.000087
    19  O   -0.000003  -0.000048   0.000175  -0.009786   0.000220   0.000000
    20  H   -0.005568  -0.023641   0.350390  -0.027358  -0.006484  -0.000253
    21  H    0.004066  -0.039726   0.364315  -0.043716   0.004758   0.000037
    22  H   -0.002171   0.000559  -0.052891   0.355733  -0.044214  -0.002586
    23  H   -0.000028  -0.000044  -0.003879  -0.041385   0.365060  -0.031890
    24  H   -0.000374  -0.000012   0.005623  -0.031069   0.363648  -0.035227
    25  H   -0.004513  -0.000068   0.003814  -0.005030  -0.037423   0.370465
    26  H    0.005389   0.000327  -0.000109   0.004622  -0.033704   0.366052
    27  H   -0.051572   0.004425  -0.000208  -0.000058   0.004927  -0.042501
    28  H    0.004346  -0.000515  -0.000100   0.000004   0.000000   0.000001
    29  H    0.004448   0.001240  -0.000147   0.000001   0.000000   0.000003
    30  H    0.004576  -0.000007  -0.000034   0.000226  -0.001037  -0.003416
    31  H   -0.005921   0.001405  -0.000406  -0.000168   0.003376  -0.006409
    32  H   -0.007539  -0.000046  -0.000013   0.000063  -0.000011   0.005268
    33  H   -0.000124  -0.009151   0.003294   0.000027   0.000002   0.000000
    34  H   -0.000040   0.004941  -0.000053  -0.000002   0.000000   0.000000
    35  H    0.000378   0.001914   0.000230  -0.000009   0.000000  -0.000001
    36  H   -0.000094   0.006127  -0.000061   0.000013   0.000000   0.000000
    37  H    0.000001  -0.000003  -0.000034  -0.005013   0.006462  -0.000127
    38  H   -0.000001   0.000174   0.001286  -0.002048   0.000216  -0.000021
    39  H    0.000004  -0.000044  -0.000048  -0.005901   0.001209  -0.000186
    40  H    0.000000  -0.000002  -0.000020   0.005843  -0.000010   0.000000
    41  H    0.000002   0.000034  -0.000165  -0.004165  -0.000010  -0.000004
    42  H    0.000000   0.000001   0.000014   0.005806  -0.000104   0.000001
    43  H   -0.000001   0.000006   0.000015   0.000284  -0.000241   0.000001
               7          8          9         10         11         12
     1  C    0.345087   0.341571  -0.141644  -0.003966  -0.085481  -0.035648
     2  C   -0.070029   0.017028  -0.079805   0.406379   0.004781  -0.002106
     3  C   -0.011329   0.005557   0.007507  -0.060076  -0.000115   0.001385
     4  C   -0.000302  -0.000114  -0.000165   0.002404   0.000002  -0.003848
     5  C   -0.040634  -0.000060  -0.000004  -0.000034  -0.000005  -0.003184
     6  C    0.357376   0.004355  -0.000105  -0.000198   0.000278  -0.049189
     7  C    5.029368  -0.054368   0.008227   0.006592   0.000298   0.354851
     8  C   -0.054368   4.536605   0.327318  -0.062378   0.526037  -0.001110
     9  C    0.008227   0.327318   5.483537   0.293239  -0.078671  -0.000274
    10  C    0.006592  -0.062378   0.293239   4.750494   0.004398  -0.000159
    11  O    0.000298   0.526037  -0.078671   0.004398   8.202610  -0.003442
    12  C    0.354851  -0.001110  -0.000274  -0.000159  -0.003442   5.148515
    13  C   -0.000169  -0.001369  -0.053041   0.352333  -0.000075  -0.000003
    14  O   -0.000053   0.000995  -0.046751   0.198605  -0.000024   0.000005
    15  C   -0.000071   0.000000   0.000002  -0.000103   0.000000   0.000027
    16  O   -0.000002   0.000000   0.000000   0.000000   0.000000  -0.000005
    17  C    0.000007   0.000000   0.000000   0.000007   0.000000  -0.000002
    18  C   -0.000002   0.000000   0.000000  -0.000014   0.000000   0.000001
    19  O    0.000000   0.000000   0.000000   0.000002   0.000000   0.000002
    20  H    0.001140  -0.000141  -0.000149   0.000627   0.000002  -0.000069
    21  H   -0.000051  -0.000139   0.000581  -0.006282   0.000001   0.000003
    22  H    0.003858  -0.000085  -0.000036   0.000294   0.000000  -0.001331
    23  H    0.005210   0.000004   0.000000   0.000001   0.000000  -0.000034
    24  H   -0.005933  -0.000002   0.000000   0.000005   0.000000   0.004580
    25  H   -0.037722   0.000093  -0.000011  -0.000067  -0.000002   0.005738
    26  H   -0.031784  -0.000111   0.000003   0.000003   0.000003  -0.004491
    27  H    0.374663  -0.006850   0.000669  -0.000247   0.010295  -0.044068
    28  H   -0.000111  -0.015647   0.344801  -0.024404  -0.000756   0.000024
    29  H   -0.000074  -0.017748   0.340169  -0.025962  -0.000076  -0.000004
    30  H   -0.031089  -0.000038   0.000005   0.000003   0.000019   0.368322
    31  H   -0.030783  -0.000208   0.000022  -0.000025   0.000048   0.372887
    32  H   -0.027339   0.003063   0.000086  -0.000004   0.006246   0.365882
    33  H   -0.000001  -0.000087   0.005356  -0.023600   0.000001   0.000000
    34  H    0.000003   0.000248  -0.007934  -0.021754  -0.000001   0.000000
    35  H   -0.000035   0.000322  -0.001066  -0.022115  -0.000010   0.000001
    36  H    0.000006   0.000106  -0.004893  -0.016546   0.000001   0.000000
    37  H    0.000003   0.000000   0.000000   0.000000   0.000000   0.000000
    38  H    0.000000   0.000000   0.000000  -0.000001   0.000000   0.000000
    39  H    0.000000   0.000000   0.000000   0.000000   0.000000   0.000000
    40  H    0.000000   0.000000   0.000000   0.000000   0.000000   0.000000
    41  H    0.000000   0.000000   0.000001  -0.000037   0.000000   0.000000
    42  H    0.000000   0.000000   0.000000   0.000000   0.000000   0.000000
    43  H    0.000000   0.000000   0.000000   0.000000   0.000000  -0.000003
              13         14         15         16         17         18
     1  C    0.001276   0.000003   0.000291  -0.000002  -0.000026   0.000021
     2  C   -0.061134  -0.049456   0.002641  -0.000041   0.000346  -0.000033
     3  C   -0.006026  -0.003659  -0.026532   0.002518  -0.004496  -0.003423
     4  C    0.000199  -0.000226   0.333651  -0.061992  -0.058757  -0.050050
     5  C   -0.000005  -0.000002  -0.022003  -0.000234  -0.008993   0.003740
     6  C    0.000017   0.000000   0.003461   0.000553   0.000095  -0.000087
     7  C   -0.000169  -0.000053  -0.000071  -0.000002   0.000007  -0.000002
     8  C   -0.001369   0.000995   0.000000   0.000000   0.000000   0.000000
     9  C   -0.053041  -0.046751   0.000002   0.000000   0.000000   0.000000
    10  C    0.352333   0.198605  -0.000103   0.000000   0.000007  -0.000014
    11  O   -0.000075  -0.000024   0.000000   0.000000   0.000000   0.000000
    12  C   -0.000003   0.000005   0.000027  -0.000005  -0.000002   0.000001
    13  C    5.244805  -0.057648   0.000003   0.000000  -0.000001   0.000001
    14  O   -0.057648   8.403480  -0.000018   0.000000   0.000001  -0.000050
    15  C    0.000003  -0.000018   4.756454   0.214244   0.355238   0.372894
    16  O    0.000000   0.000000   0.214244   8.388015  -0.047786  -0.051189
    17  C   -0.000001   0.000001   0.355238  -0.047786   5.239317  -0.056491
    18  C    0.000001  -0.000050   0.372894  -0.051189  -0.056491   4.902897
    19  O    0.000000  -0.000001  -0.035463  -0.007153   0.003056   0.247943
    20  H    0.001689   0.000164  -0.004170  -0.000035   0.002567  -0.000092
    21  H   -0.001570   0.011878  -0.002993   0.000063  -0.001874   0.002314
    22  H    0.000014   0.000150  -0.038087   0.000125   0.006720  -0.013004
    23  H    0.000000   0.000000  -0.004806  -0.000717   0.001908   0.000105
    24  H    0.000000   0.000000  -0.005534   0.007949   0.000438  -0.000125
    25  H   -0.000006   0.000001  -0.000112  -0.000004   0.000020  -0.000002
    26  H    0.000000   0.000000  -0.000071   0.000002  -0.000004   0.000001
    27  H    0.000025   0.000000   0.000002   0.000000   0.000000   0.000000
    28  H    0.003368   0.003324   0.000000   0.000000   0.000000   0.000000
    29  H   -0.001189   0.002187   0.000000   0.000000   0.000000   0.000000
    30  H    0.000000   0.000000  -0.000002   0.000000   0.000000   0.000000
    31  H    0.000001   0.000000   0.000043  -0.000005   0.000000   0.000003
    32  H    0.000000   0.000000   0.000000   0.000000   0.000000   0.000000
    33  H    0.362904   0.000419  -0.000001   0.000000   0.000001  -0.000004
    34  H    0.362351  -0.001160   0.000000   0.000000   0.000000   0.000000
    35  H    0.345423   0.004029   0.000000   0.000000   0.000000   0.000000
    36  H   -0.003474   0.238148   0.000000   0.000000   0.000000   0.000001
    37  H    0.000000   0.000000  -0.020630   0.239540  -0.004627   0.006446
    38  H   -0.000001  -0.000003  -0.024983   0.003657   0.353846  -0.001822
    39  H    0.000000   0.000000  -0.022598  -0.002100   0.361856   0.004285
    40  H    0.000000   0.000000  -0.025977   0.000948   0.362087  -0.007333
    41  H    0.000002   0.000227  -0.026941   0.003039  -0.001262   0.367474
    42  H    0.000000   0.000000  -0.033421  -0.000910  -0.002893   0.355826
    43  H    0.000000   0.000000  -0.013030   0.026146   0.000941  -0.037782
              19         20         21         22         23         24
     1  C   -0.000003  -0.005568   0.004066  -0.002171  -0.000028  -0.000374
     2  C   -0.000048  -0.023641  -0.039726   0.000559  -0.000044  -0.000012
     3  C    0.000175   0.350390   0.364315  -0.052891  -0.003879   0.005623
     4  C   -0.009786  -0.027358  -0.043716   0.355733  -0.041385  -0.031069
     5  C    0.000220  -0.006484   0.004758  -0.044214   0.365060   0.363648
     6  C    0.000000  -0.000253   0.000037  -0.002586  -0.031890  -0.035227
     7  C    0.000000   0.001140  -0.000051   0.003858   0.005210  -0.005933
     8  C    0.000000  -0.000141  -0.000139  -0.000085   0.000004  -0.000002
     9  C    0.000000  -0.000149   0.000581  -0.000036   0.000000   0.000000
    10  C    0.000002   0.000627  -0.006282   0.000294   0.000001   0.000005
    11  O    0.000000   0.000002   0.000001   0.000000   0.000000   0.000000
    12  C    0.000002  -0.000069   0.000003  -0.001331  -0.000034   0.004580
    13  C    0.000000   0.001689  -0.001570   0.000014   0.000000   0.000000
    14  O   -0.000001   0.000164   0.011878   0.000150   0.000000   0.000000
    15  C   -0.035463  -0.004170  -0.002993  -0.038087  -0.004806  -0.005534
    16  O   -0.007153  -0.000035   0.000063   0.000125  -0.000717   0.007949
    17  C    0.003056   0.002567  -0.001874   0.006720   0.001908   0.000438
    18  C    0.247943  -0.000092   0.002314  -0.013004   0.000105  -0.000125
    19  O    8.314191  -0.000010   0.000029   0.019933  -0.000006   0.000003
    20  H   -0.000010   0.550876  -0.031642   0.005171   0.002672   0.000059
    21  H    0.000029  -0.031642   0.558983  -0.001444  -0.000119  -0.000148
    22  H    0.019933   0.005171  -0.001444   0.618233   0.005985  -0.007929
    23  H   -0.000006   0.002672  -0.000119   0.005985   0.596954  -0.038370
    24  H    0.000003   0.000059  -0.000148  -0.007929  -0.038370   0.599351
    25  H    0.000000   0.000863  -0.000008  -0.000182  -0.007156   0.005861
    26  H    0.000000  -0.000083   0.000001  -0.000114  -0.000638  -0.006836
    27  H    0.000000   0.000047   0.000003   0.000030  -0.000162  -0.000073
    28  H    0.000000  -0.000004   0.000006   0.000000   0.000000   0.000000
    29  H    0.000000   0.000015  -0.000027   0.000001   0.000000   0.000000
    30  H    0.000000   0.000002   0.000000   0.000008  -0.000014   0.000563
    31  H   -0.000076   0.000014   0.000004   0.005382  -0.000012  -0.000347
    32  H    0.000000   0.000000   0.000000  -0.000042   0.000000  -0.000055
    33  H    0.000000   0.000238   0.002631   0.000000   0.000000   0.000000
    34  H    0.000000   0.000006  -0.000093   0.000000   0.000000   0.000000
    35  H    0.000000   0.000019   0.000136  -0.000001   0.000000   0.000000
    36  H    0.000000  -0.000008  -0.000417  -0.000001   0.000000   0.000000
    37  H    0.000171   0.000005   0.000002  -0.000378   0.001882   0.000489
    38  H    0.000007   0.000552   0.001222  -0.000055  -0.000061  -0.000040
    39  H   -0.000067   0.000331   0.000161  -0.000049   0.005759  -0.000041
    40  H   -0.000006  -0.000014  -0.000091  -0.000120  -0.000236  -0.000014
    41  H   -0.033523   0.000029   0.005399  -0.000788   0.000000  -0.000004
    42  H   -0.042994  -0.000011  -0.000220   0.000664  -0.000006  -0.000001
    43  H    0.240397   0.000002  -0.000013   0.000865   0.000005   0.000107
              25         26         27         28         29         30
     1  C   -0.004513   0.005389  -0.051572   0.004346   0.004448   0.004576
     2  C   -0.000068   0.000327   0.004425  -0.000515   0.001240  -0.000007
     3  C    0.003814  -0.000109  -0.000208  -0.000100  -0.000147  -0.000034
     4  C   -0.005030   0.004622  -0.000058   0.000004   0.000001   0.000226
     5  C   -0.037423  -0.033704   0.004927   0.000000   0.000000  -0.001037
     6  C    0.370465   0.366052  -0.042501   0.000001   0.000003  -0.003416
     7  C   -0.037722  -0.031784   0.374663  -0.000111  -0.000074  -0.031089
     8  C    0.000093  -0.000111  -0.006850  -0.015647  -0.017748  -0.000038
     9  C   -0.000011   0.000003   0.000669   0.344801   0.340169   0.000005
    10  C   -0.000067   0.000003  -0.000247  -0.024404  -0.025962   0.000003
    11  O   -0.000002   0.000003   0.010295  -0.000756  -0.000076   0.000019
    12  C    0.005738  -0.004491  -0.044068   0.000024  -0.000004   0.368322
    13  C   -0.000006   0.000000   0.000025   0.003368  -0.001189   0.000000
    14  O    0.000001   0.000000   0.000000   0.003324   0.002187   0.000000
    15  C   -0.000112  -0.000071   0.000002   0.000000   0.000000  -0.000002
    16  O   -0.000004   0.000002   0.000000   0.000000   0.000000   0.000000
    17  C    0.000020  -0.000004   0.000000   0.000000   0.000000   0.000000
    18  C   -0.000002   0.000001   0.000000   0.000000   0.000000   0.000000
    19  O    0.000000   0.000000   0.000000   0.000000   0.000000   0.000000
    20  H    0.000863  -0.000083   0.000047  -0.000004   0.000015   0.000002
    21  H   -0.000008   0.000001   0.000003   0.000006  -0.000027   0.000000
    22  H   -0.000182  -0.000114   0.000030   0.000000   0.000001   0.000008
    23  H   -0.007156  -0.000638  -0.000162   0.000000   0.000000  -0.000014
    24  H    0.005861  -0.006836  -0.000073   0.000000   0.000000   0.000563
    25  H    0.602872  -0.036640  -0.002800   0.000000   0.000000  -0.000016
    26  H   -0.036640   0.597040  -0.005030   0.000000   0.000000   0.003834
    27  H   -0.002800  -0.005030   0.612462  -0.000013  -0.000003  -0.002847
    28  H    0.000000   0.000000  -0.000013   0.501918  -0.017654   0.000000
    29  H    0.000000   0.000000  -0.000003  -0.017654   0.517682   0.000000
    30  H   -0.000016   0.003834  -0.002847   0.000000   0.000000   0.564550
    31  H   -0.000055  -0.000161   0.005530  -0.000003   0.000000  -0.028916
    32  H   -0.000161  -0.000036  -0.004349  -0.000003   0.000001  -0.028544
    33  H   -0.000002   0.000000   0.000000  -0.000172   0.000108   0.000000
    34  H    0.000000   0.000000   0.000000   0.000248   0.001653   0.000000
    35  H    0.000023   0.000000  -0.000003  -0.000054   0.000369   0.000000
    36  H    0.000000   0.000000   0.000000   0.001163   0.000355   0.000000
    37  H    0.000007   0.000000   0.000000   0.000000   0.000000   0.000000
    38  H   -0.000002   0.000000   0.000000   0.000000   0.000000   0.000000
    39  H   -0.000014   0.000009   0.000000   0.000000   0.000000   0.000000
    40  H    0.000000   0.000000   0.000000   0.000000   0.000000   0.000000
    41  H    0.000000   0.000000   0.000000   0.000000   0.000000   0.000000
    42  H    0.000000   0.000000   0.000000   0.000000   0.000000   0.000000
    43  H    0.000000   0.000000   0.000000   0.000000   0.000000   0.000000
              31         32         33         34         35         36
     1  C   -0.005921  -0.007539  -0.000124  -0.000040   0.000378  -0.000094
     2  C    0.001405  -0.000046  -0.009151   0.004941   0.001914   0.006127
     3  C   -0.000406  -0.000013   0.003294  -0.000053   0.000230  -0.000061
     4  C   -0.000168   0.000063   0.000027  -0.000002  -0.000009   0.000013
     5  C    0.003376  -0.000011   0.000002   0.000000   0.000000   0.000000
     6  C   -0.006409   0.005268   0.000000   0.000000  -0.000001   0.000000
     7  C   -0.030783  -0.027339  -0.000001   0.000003  -0.000035   0.000006
     8  C   -0.000208   0.003063  -0.000087   0.000248   0.000322   0.000106
     9  C    0.000022   0.000086   0.005356  -0.007934  -0.001066  -0.004893
    10  C   -0.000025  -0.000004  -0.023600  -0.021754  -0.022115  -0.016546
    11  O    0.000048   0.006246   0.000001  -0.000001  -0.000010   0.000001
    12  C    0.372887   0.365882   0.000000   0.000000   0.000001   0.000000
    13  C    0.000001   0.000000   0.362904   0.362351   0.345423  -0.003474
    14  O    0.000000   0.000000   0.000419  -0.001160   0.004029   0.238148
    15  C    0.000043   0.000000  -0.000001   0.000000   0.000000   0.000000
    16  O   -0.000005   0.000000   0.000000   0.000000   0.000000   0.000000
    17  C    0.000000   0.000000   0.000001   0.000000   0.000000   0.000000
    18  C    0.000003   0.000000  -0.000004   0.000000   0.000000   0.000001
    19  O   -0.000076   0.000000   0.000000   0.000000   0.000000   0.000000
    20  H    0.000014   0.000000   0.000238   0.000006   0.000019  -0.000008
    21  H    0.000004   0.000000   0.002631  -0.000093   0.000136  -0.000417
    22  H    0.005382  -0.000042   0.000000   0.000000  -0.000001  -0.000001
    23  H   -0.000012   0.000000   0.000000   0.000000   0.000000   0.000000
    24  H   -0.000347  -0.000055   0.000000   0.000000   0.000000   0.000000
    25  H   -0.000055  -0.000161  -0.000002   0.000000   0.000023   0.000000
    26  H   -0.000161  -0.000036   0.000000   0.000000   0.000000   0.000000
    27  H    0.005530  -0.004349   0.000000   0.000000  -0.000003   0.000000
    28  H   -0.000003  -0.000003  -0.000172   0.000248  -0.000054   0.001163
    29  H    0.000000   0.000001   0.000108   0.001653   0.000369   0.000355
    30  H   -0.028916  -0.028544   0.000000   0.000000   0.000000   0.000000
    31  H    0.549995  -0.030024   0.000000   0.000000   0.000000   0.000000
    32  H   -0.030024   0.563239   0.000000   0.000000   0.000000   0.000000
    33  H    0.000000   0.000000   0.551521  -0.031127  -0.025513  -0.000311
    34  H    0.000000   0.000000  -0.031127   0.549227  -0.025133   0.003899
    35  H    0.000000   0.000000  -0.025513  -0.025133   0.559027  -0.000120
    36  H    0.000000   0.000000  -0.000311   0.003899  -0.000120   0.339136
    37  H   -0.000002   0.000000   0.000000   0.000000   0.000000   0.000000
    38  H    0.000000   0.000000   0.000017   0.000000   0.000000   0.000000
    39  H    0.000000   0.000000   0.000000   0.000000   0.000000   0.000000
    40  H    0.000000   0.000000   0.000000   0.000000   0.000000   0.000000
    41  H    0.000001   0.000000   0.000000   0.000000   0.000000  -0.000005
    42  H    0.000000   0.000000   0.000000   0.000000   0.000000   0.000000
    43  H    0.000028   0.000000   0.000000   0.000000   0.000000   0.000000
              37         38         39         40         41         42
     1  C    0.000001  -0.000001   0.000004   0.000000   0.000002   0.000000
     2  C   -0.000003   0.000174  -0.000044  -0.000002   0.000034   0.000001
     3  C   -0.000034   0.001286  -0.000048  -0.000020  -0.000165   0.000014
     4  C   -0.005013  -0.002048  -0.005901   0.005843  -0.004165   0.005806
     5  C    0.006462   0.000216   0.001209  -0.000010  -0.000010  -0.000104
     6  C   -0.000127  -0.000021  -0.000186   0.000000  -0.000004   0.000001
     7  C    0.000003   0.000000   0.000000   0.000000   0.000000   0.000000
     8  C    0.000000   0.000000   0.000000   0.000000   0.000000   0.000000
     9  C    0.000000   0.000000   0.000000   0.000000   0.000001   0.000000
    10  C    0.000000  -0.000001   0.000000   0.000000  -0.000037   0.000000
    11  O    0.000000   0.000000   0.000000   0.000000   0.000000   0.000000
    12  C    0.000000   0.000000   0.000000   0.000000   0.000000   0.000000
    13  C    0.000000  -0.000001   0.000000   0.000000   0.000002   0.000000
    14  O    0.000000  -0.000003   0.000000   0.000000   0.000227   0.000000
    15  C   -0.020630  -0.024983  -0.022598  -0.025977  -0.026941  -0.033421
    16  O    0.239540   0.003657  -0.002100   0.000948   0.003039  -0.000910
    17  C   -0.004627   0.353846   0.361856   0.362087  -0.001262  -0.002893
    18  C    0.006446  -0.001822   0.004285  -0.007333   0.367474   0.355826
    19  O    0.000171   0.000007  -0.000067  -0.000006  -0.033523  -0.042994
    20  H    0.000005   0.000552   0.000331  -0.000014   0.000029  -0.000011
    21  H    0.000002   0.001222   0.000161  -0.000091   0.005399  -0.000220
    22  H   -0.000378  -0.000055  -0.000049  -0.000120  -0.000788   0.000664
    23  H    0.001882  -0.000061   0.005759  -0.000236   0.000000  -0.000006
    24  H    0.000489  -0.000040  -0.000041  -0.000014  -0.000004  -0.000001
    25  H    0.000007  -0.000002  -0.000014   0.000000   0.000000   0.000000
    26  H    0.000000   0.000000   0.000009   0.000000   0.000000   0.000000
    27  H    0.000000   0.000000   0.000000   0.000000   0.000000   0.000000
    28  H    0.000000   0.000000   0.000000   0.000000   0.000000   0.000000
    29  H    0.000000   0.000000   0.000000   0.000000   0.000000   0.000000
    30  H    0.000000   0.000000   0.000000   0.000000   0.000000   0.000000
    31  H   -0.000002   0.000000   0.000000   0.000000   0.000001   0.000000
    32  H    0.000000   0.000000   0.000000   0.000000   0.000000   0.000000
    33  H    0.000000   0.000017   0.000000   0.000000   0.000000   0.000000
    34  H    0.000000   0.000000   0.000000   0.000000   0.000000   0.000000
    35  H    0.000000   0.000000   0.000000   0.000000   0.000000   0.000000
    36  H    0.000000   0.000000   0.000000   0.000000  -0.000005   0.000000
    37  H    0.330062  -0.000004   0.004237  -0.000125  -0.000168  -0.000208
    38  H   -0.000004   0.550170  -0.025333  -0.025772   0.001829   0.000117
    39  H    0.004237  -0.025333   0.545776  -0.032459  -0.000149  -0.000153
    40  H   -0.000125  -0.025772  -0.032459   0.557840   0.000060   0.005654
    41  H   -0.000168   0.001829  -0.000149   0.000060   0.550725  -0.041093
    42  H   -0.000208   0.000117  -0.000153   0.005654  -0.041093   0.614066
    43  H   -0.000860  -0.000040  -0.000013   0.000019   0.005920  -0.001849
              43
     1  C   -0.000001
     2  C    0.000006
     3  C    0.000015
     4  C    0.000284
     5  C   -0.000241
     6  C    0.000001
     7  C    0.000000
     8  C    0.000000
     9  C    0.000000
    10  C    0.000000
    11  O    0.000000
    12  C   -0.000003
    13  C    0.000000
    14  O    0.000000
    15  C   -0.013030
    16  O    0.026146
    17  C    0.000941
    18  C   -0.037782
    19  O    0.240397
    20  H    0.000002
    21  H   -0.000013
    22  H    0.000865
    23  H    0.000005
    24  H    0.000107
    25  H    0.000000
    26  H    0.000000
    27  H    0.000000
    28  H    0.000000
    29  H    0.000000
    30  H    0.000000
    31  H    0.000028
    32  H    0.000000
    33  H    0.000000
    34  H    0.000000
    35  H    0.000000
    36  H    0.000000
    37  H   -0.000860
    38  H   -0.000040
    39  H   -0.000013
    40  H    0.000019
    41  H    0.005920
    42  H   -0.001849
    43  H    0.348345
 Mulliken charges:
               1
     1  C    0.083098
     2  C    0.099931
     3  C   -0.375452
     4  C   -0.084793
     5  C   -0.298806
     6  C   -0.286858
     7  C   -0.144811
     8  C    0.397153
     9  C   -0.396973
    10  C    0.252585
    11  O   -0.586363
    12  C   -0.473253
    13  C   -0.488698
    14  O   -0.704565
    15  C    0.268594
    16  O   -0.714623
    17  C   -0.501239
    18  C   -0.042450
    19  O   -0.696992
    20  H    0.182249
    21  H    0.173979
    22  H    0.141783
    23  H    0.144021
    24  H    0.143456
    25  H    0.142237
    26  H    0.142527
    27  H    0.147707
    28  H    0.200233
    29  H    0.194651
    30  H    0.153854
    31  H    0.164785
    32  H    0.154319
    33  H    0.163574
    34  H    0.164719
    35  H    0.162190
    36  H    0.436975
    37  H    0.442874
    38  H    0.167094
    39  H    0.165527
    40  H    0.159726
    41  H    0.173572
    42  H    0.141715
    43  H    0.430749
 Sum of Mulliken charges =   0.00000
 Mulliken charges with hydrogens summed into heavy atoms:
               1
     1  C    0.083098
     2  C    0.099931
     3  C   -0.019224
     4  C    0.056990
     5  C   -0.011329
     6  C   -0.002094
     7  C    0.002896
     8  C    0.397153
     9  C   -0.002090
    10  C    0.252585
    11  O   -0.586363
    12  C   -0.000295
    13  C    0.001785
    14  O   -0.267590
    15  C    0.268594
    16  O   -0.271749
    17  C   -0.008892
    18  C    0.272836
    19  O   -0.266243
 Electronic spatial extent (au):  <R**2>=           5287.1814
 Charge=              0.0000 electrons
 Dipole moment (field-independent basis, Debye):
    X=              2.4453    Y=             -2.4793    Z=             -5.8653  Tot=              6.8212
 Quadrupole moment (field-independent basis, Debye-Ang):
   XX=           -122.9576   YY=           -106.2392   ZZ=           -117.8867
   XY=             22.5287   XZ=             -5.8743   YZ=              0.5412
 Traceless Quadrupole moment (field-independent basis, Debye-Ang):
   XX=             -7.2631   YY=              9.4553   ZZ=             -2.1922
   XY=             22.5287   XZ=             -5.8743   YZ=              0.5412
 Octapole moment (field-independent basis, Debye-Ang**2):
  XXX=             84.5866  YYY=            -33.1978  ZZZ=             -2.8600  XYY=             -0.0093
  XXY=            -64.5705  XXZ=            -38.5153  XZZ=             -5.8949  YZZ=              6.9189
  YYZ=             -1.7084  XYZ=             16.7014
 Hexadecapole moment (field-independent basis, Debye-Ang**3):
 XXXX=          -4287.9391 YYYY=          -1782.4155 ZZZZ=           -862.3270 XXXY=            311.4850
 XXXZ=              0.2061 YYYX=            130.2822 YYYZ=            -50.3390 ZZZX=            -22.2134
 ZZZY=             12.8453 XXYY=           -937.1625 XXZZ=           -804.4844 YYZZ=           -465.0511
 XXYZ=            -52.3554 YYXZ=            -23.9661 ZZXY=             54.8241
 N-N= 1.613683351241D+03 E-N=-5.293560850902D+03  KE= 8.789808354970D+02
 D1PCM: PCM CHGder 1st derivatives, ID1Alg=3 FixD1E=F DoIter=F DoCFld=F I1PDM=0.
 Calling FoFJK, ICntrl=      2127 FMM=F ISym2X=0 I1Cent= 0 IOpClX= 0 NMat=1 NMatS=1 NMatT=0.
 ***** Axes restored to original set *****
 -------------------------------------------------------------------
 Center     Atomic                   Forces (Hartrees/Bohr)
 Number     Number              X              Y              Z
 -------------------------------------------------------------------
      1        6          -0.018156589   -0.012092494    0.000881129
      2        6           0.025154949   -0.000646572   -0.003918855
      3        6           0.001731289   -0.004591681    0.002261606
      4        6          -0.001610716    0.003591270    0.001079230
      5        6           0.007614920    0.002811632    0.002718376
      6        6           0.000010006   -0.002142802   -0.006233322
      7        6           0.003328479    0.005097156   -0.005536314
      8        6           0.000353244    0.018647176    0.002705469
      9        6           0.002605575    0.005670557   -0.007531951
     10        6          -0.010887065   -0.014989621   -0.000557120
     11        8          -0.014395805    0.011786696    0.005062866
     12        6          -0.001020413    0.003296696    0.006786508
     13        6           0.003062058   -0.003286326   -0.007246538
     14        8           0.013731185   -0.006511279    0.009617590
     15        6          -0.001470276   -0.004519050   -0.010305802
     16        8           0.001508416   -0.002369797    0.005102586
     17        6           0.001284341   -0.001154668   -0.001197869
     18        6           0.005532371    0.011983965    0.005243560
     19        8          -0.004756166    0.003843291    0.004216990
     20        1           0.000649952    0.000117494   -0.001757306
     21        1          -0.001088993   -0.001558492   -0.001378613
     22        1           0.000994581   -0.004283170   -0.000205939
     23        1           0.000965210   -0.000237745   -0.001742944
     24        1           0.000852175   -0.002196967    0.000127030
     25        1          -0.002640431   -0.000678959    0.001160230
     26        1          -0.000197941   -0.000005632    0.001009787
     27        1          -0.002727777   -0.001820160    0.002104254
     28        1          -0.000458523   -0.002430660   -0.001093441
     29        1          -0.002624017   -0.001579125    0.003175551
     30        1           0.000234872    0.001136485   -0.000368165
     31        1           0.001170887   -0.000615360   -0.000192167
     32        1          -0.000533655   -0.000293662    0.000027412
     33        1           0.001271091    0.002329371   -0.000018147
     34        1          -0.002070450    0.001094192    0.001598478
     35        1          -0.000854831    0.000125875   -0.000143162
     36        1          -0.000186106    0.000388417   -0.002083034
     37        1          -0.001037048   -0.000939454    0.001873244
     38        1          -0.000484807   -0.000079277   -0.000635145
     39        1          -0.002872725    0.001149850   -0.000834572
     40        1          -0.000545263   -0.001391448    0.002655954
     41        1          -0.002312046    0.002270434    0.000493303
     42        1           0.002360009   -0.000748564   -0.009053313
     43        1          -0.001483966   -0.004177594    0.002132568
 -------------------------------------------------------------------
 Cartesian Forces:  Max     0.025154949 RMS     0.005328236

 GradGradGradGradGradGradGradGradGradGradGradGradGradGradGradGradGradGrad
 Berny optimization.
 FormGI is forming the generalized inverse of G from B-inverse, IUseBI=4.
 Internal  Forces:  Max     0.019181130 RMS     0.003459319
 Search for a local minimum.
 Step number   1 out of a maximum of  258
 All quantities printed in internal units (Hartrees-Bohrs-Radians)
 Mixed Optimization -- RFO/linear search
 Second derivative matrix not updated -- first step.
 ITU=  0
     Eigenvalues ---    0.00230   0.00230   0.00317   0.00343   0.00378
     Eigenvalues ---    0.00396   0.00542   0.00683   0.00755   0.00918
     Eigenvalues ---    0.01098   0.01105   0.01211   0.01326   0.01395
     Eigenvalues ---    0.01402   0.02454   0.02540   0.03105   0.03865
     Eigenvalues ---    0.03966   0.04284   0.04416   0.04614   0.04699
     Eigenvalues ---    0.04818   0.04872   0.04923   0.05074   0.05274
     Eigenvalues ---    0.05363   0.05383   0.05491   0.05498   0.05544
     Eigenvalues ---    0.05575   0.05612   0.05612   0.05802   0.05833
     Eigenvalues ---    0.05843   0.05986   0.06925   0.07809   0.08109
     Eigenvalues ---    0.08466   0.09063   0.09119   0.09181   0.09786
     Eigenvalues ---    0.10404   0.11622   0.12128   0.13593   0.13819
     Eigenvalues ---    0.14689   0.15979   0.16000   0.16000   0.16000
     Eigenvalues ---    0.16000   0.16000   0.16000   0.16000   0.16000
     Eigenvalues ---    0.16000   0.16000   0.16000   0.16000   0.16233
     Eigenvalues ---    0.16587   0.17188   0.18401   0.19530   0.20751
     Eigenvalues ---    0.21985   0.23442   0.24649   0.24996   0.25838
     Eigenvalues ---    0.26921   0.27002   0.27639   0.27931   0.28513
     Eigenvalues ---    0.28894   0.29060   0.29484   0.29609   0.30042
     Eigenvalues ---    0.31048   0.32166   0.32334   0.33741   0.33814
     Eigenvalues ---    0.33841   0.33902   0.33908   0.33983   0.34005
     Eigenvalues ---    0.34079   0.34104   0.34117   0.34124   0.34131
     Eigenvalues ---    0.34156   0.34196   0.34203   0.34295   0.34327
     Eigenvalues ---    0.34333   0.34335   0.34342   0.34390   0.34510
     Eigenvalues ---    0.38924   0.41326   0.42092   0.51501   0.51695
     Eigenvalues ---    0.52784   0.52934   0.94101
 RFO step:  Lambda=-1.39984887D-02 EMin= 2.30000000D-03
 Linear search not attempted -- first point.
 Iteration  1 RMS(Cart)=  0.03810437 RMS(Int)=  0.00069540
 Iteration  2 RMS(Cart)=  0.00085281 RMS(Int)=  0.00027596
 Iteration  3 RMS(Cart)=  0.00000062 RMS(Int)=  0.00027596
 Variable       Old X    -DE/DX   Delta X   Delta X   Delta X     New X
                                 (Linear)    (Quad)   (Total)
    R1        2.53542   0.01488   0.00000   0.02964   0.02970   2.56512
    R2        2.82314   0.00534   0.00000   0.01768   0.01775   2.84090
    R3        2.78987   0.00288   0.00000   0.00610   0.00632   2.79619
    R4        2.84885  -0.00097   0.00000  -0.00004  -0.00008   2.84877
    R5        2.85605   0.00565   0.00000   0.02130   0.02111   2.87716
    R6        2.92128   0.00045   0.00000  -0.00064  -0.00071   2.92057
    R7        2.07321   0.00178   0.00000   0.00504   0.00504   2.07825
    R8        2.06757   0.00084   0.00000   0.00236   0.00236   2.06993
    R9        2.92808   0.00037   0.00000  -0.00088  -0.00093   2.92715
   R10        2.97124  -0.00539   0.00000  -0.01980  -0.01980   2.95144
   R11        2.07486  -0.00097   0.00000  -0.00274  -0.00274   2.07212
   R12        2.89209   0.00697   0.00000   0.02045   0.02046   2.91255
   R13        2.07133   0.00198   0.00000   0.00556   0.00556   2.07689
   R14        2.07495  -0.00097   0.00000  -0.00274  -0.00274   2.07222
   R15        2.90304   0.00488   0.00000   0.01308   0.01312   2.91617
   R16        2.07644   0.00002   0.00000   0.00005   0.00005   2.07649
   R17        2.07599  -0.00023   0.00000  -0.00065  -0.00065   2.07534
   R18        2.89005   0.00694   0.00000   0.02248   0.02248   2.91253
   R19        2.07769   0.00034   0.00000   0.00097   0.00097   2.07865
   R20        2.82752   0.01402   0.00000   0.03704   0.03716   2.86469
   R21        2.31098   0.01918   0.00000   0.02008   0.02008   2.33107
   R22        2.89095   0.01374   0.00000   0.04391   0.04375   2.93470
   R23        2.06772  -0.00018   0.00000  -0.00051  -0.00051   2.06721
   R24        2.06835   0.00043   0.00000   0.00121   0.00121   2.06956
   R25        2.88751   0.00464   0.00000   0.01495   0.01495   2.90246
   R26        2.68806   0.01446   0.00000   0.03326   0.03326   2.72132
   R27        2.07000   0.00119   0.00000   0.00333   0.00333   2.07333
   R28        2.06677   0.00107   0.00000   0.00298   0.00298   2.06975
   R29        2.07067   0.00044   0.00000   0.00124   0.00124   2.07191
   R30        2.07110   0.00016   0.00000   0.00044   0.00044   2.07155
   R31        2.07155   0.00069   0.00000   0.00195   0.00195   2.07350
   R32        2.06990   0.00050   0.00000   0.00140   0.00140   2.07130
   R33        1.83716  -0.00055   0.00000  -0.00101  -0.00101   1.83615
   R34        2.73042   0.00019   0.00000   0.00047   0.00047   2.73089
   R35        2.89878  -0.00035   0.00000  -0.00115  -0.00115   2.89762
   R36        2.92935  -0.00797   0.00000  -0.02744  -0.02744   2.90191
   R37        1.83856  -0.00215   0.00000  -0.00397  -0.00397   1.83459
   R38        2.06768   0.00053   0.00000   0.00150   0.00150   2.06918
   R39        2.06781   0.00156   0.00000   0.00436   0.00436   2.07217
   R40        2.07197  -0.00006   0.00000  -0.00016  -0.00016   2.07180
   R41        2.69790   0.00686   0.00000   0.01605   0.01605   2.71395
   R42        2.06478  -0.00044   0.00000  -0.00122  -0.00122   2.06356
   R43        2.07122   0.00262   0.00000   0.00738   0.00738   2.07860
   R44        1.84893  -0.00427   0.00000  -0.00804  -0.00804   1.84089
    A1        2.30562  -0.00805   0.00000  -0.02924  -0.02928   2.27634
    A2        1.84885   0.01408   0.00000   0.05547   0.05558   1.90443
    A3        2.12564  -0.00601   0.00000  -0.02517  -0.02532   2.10032
    A4        2.20872   0.00628   0.00000   0.02306   0.02315   2.23187
    A5        1.98794  -0.00612   0.00000  -0.01590  -0.01611   1.97183
    A6        2.08633  -0.00015   0.00000  -0.00700  -0.00691   2.07942
    A7        2.00631  -0.00158   0.00000  -0.01474  -0.01477   1.99154
    A8        1.90109   0.00085   0.00000   0.00599   0.00593   1.90702
    A9        1.87582  -0.00031   0.00000  -0.00178  -0.00166   1.87416
   A10        1.92860  -0.00017   0.00000  -0.00143  -0.00142   1.92718
   A11        1.89795   0.00205   0.00000   0.01785   0.01786   1.91581
   A12        1.84665  -0.00078   0.00000  -0.00520  -0.00522   1.84144
   A13        1.96933   0.00156   0.00000   0.00622   0.00614   1.97547
   A14        1.96411  -0.00160   0.00000  -0.00755  -0.00760   1.95650
   A15        1.87788  -0.00023   0.00000  -0.01027  -0.01055   1.86733
   A16        1.94908  -0.00042   0.00000  -0.00097  -0.00085   1.94823
   A17        1.84382   0.00151   0.00000   0.02949   0.02952   1.87334
   A18        1.84977  -0.00075   0.00000  -0.01641  -0.01656   1.83321
   A19        2.05539  -0.00163   0.00000  -0.01761  -0.01770   2.03769
   A20        1.91932  -0.00055   0.00000  -0.00105  -0.00105   1.91828
   A21        1.88899   0.00002   0.00000  -0.00420  -0.00408   1.88491
   A22        1.86077   0.00128   0.00000   0.00290   0.00282   1.86359
   A23        1.88530   0.00118   0.00000   0.01951   0.01949   1.90479
   A24        1.84265  -0.00015   0.00000   0.00286   0.00277   1.84542
   A25        2.04549   0.00194   0.00000   0.00360   0.00354   2.04904
   A26        1.89793   0.00115   0.00000   0.01599   0.01607   1.91400
   A27        1.87740  -0.00057   0.00000  -0.00230  -0.00232   1.87508
   A28        1.90436  -0.00175   0.00000  -0.01634  -0.01637   1.88799
   A29        1.89329  -0.00172   0.00000  -0.00838  -0.00836   1.88493
   A30        1.83373   0.00086   0.00000   0.00822   0.00810   1.84183
   A31        1.96249   0.00030   0.00000  -0.00241  -0.00238   1.96011
   A32        1.95783   0.00043   0.00000   0.00568   0.00564   1.96347
   A33        1.86543  -0.00169   0.00000  -0.02584  -0.02587   1.83956
   A34        1.96876  -0.00007   0.00000   0.00941   0.00930   1.97806
   A35        1.83604   0.00173   0.00000   0.02136   0.02139   1.85743
   A36        1.86286  -0.00080   0.00000  -0.01001  -0.01017   1.85269
   A37        1.96108  -0.01451   0.00000  -0.06060  -0.06033   1.90074
   A38        2.15445   0.00956   0.00000   0.03896   0.03882   2.19327
   A39        2.16758   0.00496   0.00000   0.02159   0.02146   2.18904
   A40        1.78841   0.00994   0.00000   0.04638   0.04593   1.83435
   A41        1.91132  -0.00213   0.00000   0.00153   0.00196   1.91328
   A42        1.89637  -0.00252   0.00000   0.00319   0.00250   1.89887
   A43        1.97004  -0.00395   0.00000  -0.02792  -0.02807   1.94197
   A44        1.96652  -0.00048   0.00000   0.01136   0.01066   1.97718
   A45        1.92495  -0.00033   0.00000  -0.02820  -0.02836   1.89658
   A46        1.83625  -0.00335   0.00000  -0.02482  -0.02465   1.81160
   A47        1.96661   0.00054   0.00000  -0.01486  -0.01483   1.95178
   A48        1.88258  -0.00188   0.00000  -0.02758  -0.02708   1.85549
   A49        1.95278   0.00087   0.00000   0.01101   0.01017   1.96296
   A50        1.92018   0.00466   0.00000   0.04771   0.04736   1.96754
   A51        1.90346  -0.00082   0.00000   0.00800   0.00683   1.91029
   A52        1.93010  -0.00017   0.00000  -0.00125  -0.00126   1.92884
   A53        1.96374  -0.00074   0.00000  -0.00455  -0.00455   1.95918
   A54        1.93542  -0.00030   0.00000  -0.00115  -0.00115   1.93427
   A55        1.88318   0.00033   0.00000   0.00085   0.00084   1.88402
   A56        1.87492   0.00033   0.00000   0.00246   0.00246   1.87738
   A57        1.87300   0.00063   0.00000   0.00414   0.00414   1.87714
   A58        1.94209  -0.00139   0.00000  -0.00527  -0.00527   1.93682
   A59        1.92970  -0.00244   0.00000  -0.01336  -0.01339   1.91631
   A60        1.95248   0.00037   0.00000  -0.00131  -0.00136   1.95112
   A61        1.85365   0.00295   0.00000   0.02370   0.02372   1.87737
   A62        1.89148   0.00037   0.00000   0.00087   0.00086   1.89233
   A63        1.89090   0.00036   0.00000  -0.00313  -0.00320   1.88770
   A64        1.88979  -0.00301   0.00000  -0.01728  -0.01728   1.87251
   A65        1.89779   0.00191   0.00000   0.01233   0.01140   1.90918
   A66        1.98107  -0.00163   0.00000   0.00352   0.00331   1.98438
   A67        1.95928  -0.00108   0.00000  -0.01820  -0.01830   1.94098
   A68        1.88836   0.00258   0.00000   0.03214   0.03212   1.92048
   A69        1.82649  -0.00448   0.00000  -0.04418  -0.04424   1.78225
   A70        1.90317   0.00259   0.00000   0.01249   0.01278   1.91595
   A71        1.88887  -0.00008   0.00000  -0.00046  -0.00046   1.88841
   A72        1.95554   0.00068   0.00000  -0.00007  -0.00010   1.95544
   A73        1.94981  -0.00103   0.00000  -0.00429  -0.00429   1.94552
   A74        1.92876  -0.00276   0.00000  -0.01357  -0.01358   1.91517
   A75        1.89279  -0.00041   0.00000  -0.00645  -0.00647   1.88633
   A76        1.88497   0.00066   0.00000   0.00065   0.00061   1.88558
   A77        1.84760   0.00306   0.00000   0.02531   0.02533   1.87293
   A78        1.92379   0.00780   0.00000   0.03777   0.03758   1.96137
   A79        1.97293  -0.00340   0.00000  -0.03662  -0.03708   1.93585
   A80        1.92641  -0.00710   0.00000  -0.03534  -0.03713   1.88928
   A81        1.89661  -0.00450   0.00000  -0.03281  -0.03227   1.86435
   A82        1.85714   0.00499   0.00000   0.07047   0.07062   1.92776
   A83        1.88281   0.00263   0.00000   0.00229   0.00123   1.88404
   A84        1.82342   0.00374   0.00000   0.02148   0.02148   1.84490
    D1        0.11429  -0.00071   0.00000  -0.01097  -0.01094   0.10335
    D2       -3.04902  -0.00034   0.00000  -0.00253  -0.00237  -3.05139
    D3       -3.11294  -0.00045   0.00000   0.00353   0.00376  -3.10918
    D4        0.00694  -0.00009   0.00000   0.01197   0.01233   0.01927
    D5        0.37768   0.00014   0.00000   0.00678   0.00658   0.38426
    D6       -1.86331  -0.00038   0.00000  -0.00894  -0.00906  -1.87238
    D7        2.38385   0.00138   0.00000   0.01580   0.01567   2.39952
    D8       -2.66700  -0.00090   0.00000  -0.01269  -0.01266  -2.67966
    D9        1.37519  -0.00142   0.00000  -0.02841  -0.02831   1.34688
   D10       -0.66083   0.00033   0.00000  -0.00367  -0.00357  -0.66441
   D11        0.03541  -0.00055   0.00000  -0.01618  -0.01617   0.01924
   D12       -3.09319  -0.00058   0.00000  -0.01238  -0.01246  -3.10564
   D13        3.10227  -0.00059   0.00000  -0.00435  -0.00399   3.09828
   D14       -0.02632  -0.00062   0.00000  -0.00054  -0.00028  -0.02661
   D15        0.59272  -0.00019   0.00000   0.01015   0.01022   0.60294
   D16       -1.58201   0.00053   0.00000   0.01811   0.01822  -1.56379
   D17        2.70813   0.00118   0.00000   0.02211   0.02223   2.73035
   D18       -2.52606  -0.00051   0.00000   0.00135   0.00126  -2.52481
   D19        1.58240   0.00020   0.00000   0.00931   0.00926   1.59165
   D20       -0.41065   0.00085   0.00000   0.01331   0.01326  -0.39739
   D21       -0.04423   0.00054   0.00000  -0.00409  -0.00387  -0.04811
   D22        2.08784  -0.00029   0.00000  -0.01571  -0.01560   2.07224
   D23       -2.09340  -0.00225   0.00000  -0.03351  -0.03353  -2.12693
   D24        3.07731   0.00097   0.00000   0.00412   0.00429   3.08161
   D25       -1.07380   0.00014   0.00000  -0.00749  -0.00744  -1.08123
   D26        1.02815  -0.00182   0.00000  -0.02529  -0.02536   1.00279
   D27       -1.32828  -0.00090   0.00000  -0.01682  -0.01674  -1.34502
   D28        2.72985  -0.00028   0.00000  -0.01434  -0.01429   2.71556
   D29        0.69861   0.00168   0.00000   0.01626   0.01620   0.71481
   D30        0.83193  -0.00110   0.00000  -0.02116  -0.02108   0.81085
   D31       -1.39312  -0.00048   0.00000  -0.01868  -0.01864  -1.41175
   D32        2.85883   0.00147   0.00000   0.01191   0.01186   2.87069
   D33        2.85161  -0.00095   0.00000  -0.01788  -0.01778   2.83383
   D34        0.62656  -0.00033   0.00000  -0.01540  -0.01533   0.61123
   D35       -1.40468   0.00162   0.00000   0.01519   0.01516  -1.38952
   D36        0.65164   0.00167   0.00000   0.00723   0.00730   0.65893
   D37       -1.48379   0.00163   0.00000   0.01762   0.01765  -1.46614
   D38        2.79462   0.00209   0.00000   0.01710   0.01717   2.81180
   D39        2.88458   0.00042   0.00000   0.00126   0.00129   2.88587
   D40        0.74915   0.00038   0.00000   0.01166   0.01164   0.76079
   D41       -1.25562   0.00084   0.00000   0.01114   0.01116  -1.24446
   D42       -1.39547   0.00018   0.00000  -0.00191  -0.00193  -1.39740
   D43        2.75229   0.00014   0.00000   0.00848   0.00842   2.76071
   D44        0.74752   0.00060   0.00000   0.00797   0.00794   0.75546
   D45        3.03698   0.00348   0.00000   0.04387   0.04393   3.08090
   D46        0.93438  -0.00008   0.00000  -0.00790  -0.00795   0.92643
   D47       -1.23381  -0.00143   0.00000  -0.01287  -0.01302  -1.24683
   D48        0.80124   0.00303   0.00000   0.04246   0.04256   0.84380
   D49       -1.30136  -0.00053   0.00000  -0.00931  -0.00932  -1.31067
   D50        2.81364  -0.00187   0.00000  -0.01428  -0.01438   2.79925
   D51       -1.19822   0.00188   0.00000   0.01731   0.01747  -1.18076
   D52        2.98236  -0.00169   0.00000  -0.03446  -0.03441   2.94795
   D53        0.81417  -0.00303   0.00000  -0.03943  -0.03948   0.77469
   D54        0.79507   0.00165   0.00000   0.01857   0.01851   0.81358
   D55       -1.37387   0.00156   0.00000   0.02437   0.02430  -1.34957
   D56        2.93210   0.00027   0.00000   0.00812   0.00803   2.94013
   D57        2.96008   0.00082   0.00000   0.00698   0.00696   2.96704
   D58        0.79115   0.00073   0.00000   0.01278   0.01275   0.80390
   D59       -1.18608  -0.00056   0.00000  -0.00346  -0.00352  -1.18959
   D60       -1.34979   0.00181   0.00000   0.02069   0.02077  -1.32902
   D61        2.76446   0.00172   0.00000   0.02649   0.02656   2.79102
   D62        0.78724   0.00044   0.00000   0.01024   0.01029   0.79753
   D63       -1.25538  -0.00126   0.00000  -0.02079  -0.02086  -1.27624
   D64        0.97987  -0.00046   0.00000  -0.00698  -0.00707   0.97281
   D65        3.00388  -0.00041   0.00000  -0.00138  -0.00134   3.00254
   D66        0.91031   0.00031   0.00000  -0.01025  -0.01034   0.89997
   D67       -3.13762   0.00110   0.00000   0.00356   0.00345  -3.13417
   D68       -1.11361   0.00115   0.00000   0.00916   0.00918  -1.10443
   D69        2.89898  -0.00049   0.00000  -0.01347  -0.01349   2.88549
   D70       -1.14895   0.00031   0.00000   0.00034   0.00030  -1.14865
   D71        0.87506   0.00035   0.00000   0.00594   0.00602   0.88108
   D72       -3.13601   0.00107   0.00000   0.02246   0.02249  -3.11352
   D73        1.03996   0.00127   0.00000   0.02536   0.02539   1.06535
   D74       -1.05798   0.00118   0.00000   0.02398   0.02401  -1.03397
   D75        0.90948   0.00035   0.00000   0.01292   0.01286   0.92234
   D76       -1.19773   0.00055   0.00000   0.01583   0.01576  -1.18197
   D77        2.98751   0.00045   0.00000   0.01444   0.01438   3.00189
   D78       -1.09845  -0.00122   0.00000  -0.01177  -0.01174  -1.11018
   D79        3.07752  -0.00102   0.00000  -0.00887  -0.00884   3.06869
   D80        0.97958  -0.00112   0.00000  -0.01025  -0.01022   0.96936
   D81       -0.05998   0.00071   0.00000   0.01248   0.01239  -0.04759
   D82        2.03524   0.00051   0.00000   0.00581   0.00586   2.04109
   D83       -2.14437  -0.00271   0.00000  -0.02571  -0.02594  -2.17032
   D84        3.06851   0.00079   0.00000   0.00878   0.00884   3.07735
   D85       -1.11947   0.00058   0.00000   0.00211   0.00232  -1.11715
   D86        0.98411  -0.00264   0.00000  -0.02940  -0.02949   0.95462
   D87        0.05904  -0.00024   0.00000  -0.00350  -0.00375   0.05529
   D88       -2.08195   0.00077   0.00000   0.02447   0.02439  -2.05756
   D89        2.08252  -0.00200   0.00000  -0.02616  -0.02690   2.05562
   D90       -1.99486  -0.00175   0.00000  -0.01964  -0.01934  -2.01420
   D91        2.14733  -0.00073   0.00000   0.00833   0.00880   2.15614
   D92        0.02862  -0.00351   0.00000  -0.04229  -0.04248  -0.01386
   D93        2.09368   0.00232   0.00000   0.03223   0.03243   2.12611
   D94       -0.04732   0.00334   0.00000   0.06019   0.06058   0.01326
   D95       -2.16603   0.00056   0.00000   0.00957   0.00929  -2.15674
   D96        1.12408  -0.00047   0.00000  -0.02065  -0.02052   1.10356
   D97       -3.10359   0.00077   0.00000  -0.00300  -0.00290  -3.10650
   D98       -0.99446  -0.00022   0.00000  -0.01711  -0.01697  -1.01143
   D99       -3.09416  -0.00379   0.00000  -0.05494  -0.05497   3.13405
   D100      -1.03866  -0.00255   0.00000  -0.03729  -0.03736  -1.07601
   D101       1.07048  -0.00353   0.00000  -0.05140  -0.05142   1.01906
   D102      -0.96583   0.00211   0.00000   0.01805   0.01797  -0.94786
   D103       1.08968   0.00335   0.00000   0.03570   0.03559   1.12527
   D104      -3.08437   0.00237   0.00000   0.02159   0.02152  -3.06285
   D105       3.05098   0.00020   0.00000   0.02957   0.02930   3.08028
   D106       1.05688   0.00278   0.00000   0.04927   0.04978   1.10666
   D107      -1.09105  -0.00080   0.00000  -0.00072  -0.00095  -1.09200
   D108      -1.32916  -0.00065   0.00000  -0.00220  -0.00245  -1.33160
   D109       0.82980   0.00017   0.00000   0.02993   0.03038   0.86018
   D110       2.85723   0.00209   0.00000   0.03694   0.03674   2.89396
   D111      -1.13509   0.00132   0.00000   0.01877   0.01878  -1.11631
   D112       0.99286   0.00054   0.00000   0.00724   0.00726   1.00012
   D113       3.04509   0.00193   0.00000   0.02735   0.02735   3.07243
   D114       3.04018  -0.00186   0.00000  -0.02166  -0.02161   3.01857
   D115      -1.11506  -0.00265   0.00000  -0.03319  -0.03313  -1.14819
   D116       0.93717  -0.00125   0.00000  -0.01307  -0.01304   0.92413
   D117       1.06320   0.00074   0.00000   0.00721   0.00715   1.07036
   D118      -3.09203  -0.00004   0.00000  -0.00432  -0.00437  -3.09640
   D119      -1.03980   0.00135   0.00000   0.01580   0.01572  -1.02408
   D120      -1.08166   0.00273   0.00000   0.03202   0.03161  -1.05005
   D121       1.04465   0.00024   0.00000  -0.00835  -0.00912   1.03553
   D122      -3.12812  -0.00383   0.00000  -0.05596  -0.05564   3.09943
   D123       0.97358   0.00178   0.00000   0.01095   0.01114   0.98472
   D124       3.09988  -0.00071   0.00000  -0.02942  -0.02959   3.07030
   D125      -1.07288  -0.00478   0.00000  -0.07703  -0.07610  -1.14899
   D126       2.99071   0.00366   0.00000   0.03122   0.03106   3.02177
   D127      -1.16617   0.00116   0.00000  -0.00916  -0.00967  -1.17583
   D128       0.94425  -0.00290   0.00000  -0.05677  -0.05618   0.88807
   D129      -0.76049  -0.00113   0.00000  -0.05164  -0.05287  -0.81336
   D130      -2.93140   0.00103   0.00000  -0.00846  -0.00875  -2.94015
   D131       1.32845  -0.00240   0.00000  -0.03156  -0.03005   1.29840
         Item               Value     Threshold  Converged?
 Maximum Force            0.019181     0.000450     NO 
 RMS     Force            0.003459     0.000300     NO 
 Maximum Displacement     0.217093     0.001800     NO 
 RMS     Displacement     0.038069     0.001200     NO 
 Predicted change in Energy=-7.839718D-03
 GradGradGradGradGradGradGradGradGradGradGradGradGradGradGradGradGradGrad

                          Input orientation:                          
 ---------------------------------------------------------------------
 Center     Atomic      Atomic             Coordinates (Angstroms)
 Number     Number       Type             X           Y           Z
 ---------------------------------------------------------------------
      1          6           0       -1.638699    0.727729   -0.052848
      2          6           0       -1.024129   -0.441274   -0.366343
      3          6           0        0.395145   -0.645001   -0.831884
      4          6           0        1.411757    0.336654   -0.206242
      5          6           0        1.362931    1.750065   -0.838081
      6          6           0       -0.028431    2.290749   -1.221806
      7          6           0       -1.158319    2.146502   -0.180692
      8          6           0       -3.019197    0.443788    0.397763
      9          6           0       -3.245046   -1.055035    0.374200
     10          6           0       -1.927720   -1.653854   -0.189542
     11          8           0       -3.857950    1.288205    0.721943
     12          6           0       -0.816429    2.778531    1.182790
     13          6           0       -2.142753   -2.403620   -1.512661
     14          8           0       -1.263341   -2.519815    0.749866
     15          6           0        2.862228   -0.242532   -0.202867
     16          8           0        3.774173    0.750653    0.317065
     17          6           0        3.337337   -0.722496   -1.579489
     18          6           0        3.004602   -1.378176    0.820939
     19          8           0        2.724412   -0.944490    2.161075
     20          1           0        0.429159   -0.584781   -1.929468
     21          1           0        0.675414   -1.675024   -0.586290
     22          1           0        1.145277    0.442533    0.852122
     23          1           0        1.975067    1.773453   -1.750574
     24          1           0        1.840731    2.449281   -0.141469
     25          1           0       -0.362481    1.821168   -2.157400
     26          1           0        0.085690    3.358272   -1.453024
     27          1           0       -2.016773    2.711300   -0.573129
     28          1           0       -3.441189   -1.412994    1.389114
     29          1           0       -4.119783   -1.270341   -0.248588
     30          1           0       -0.497398    3.820410    1.054463
     31          1           0       -0.014104    2.241117    1.699569
     32          1           0       -1.692118    2.779480    1.842547
     33          1           0       -1.197541   -2.809070   -1.891967
     34          1           0       -2.825537   -3.247891   -1.354653
     35          1           0       -2.574960   -1.754288   -2.282702
     36          1           0       -1.854419   -3.272807    0.916379
     37          1           0        3.927048    1.413856   -0.375239
     38          1           0        2.741099   -1.562877   -1.949902
     39          1           0        3.290437    0.081942   -2.323188
     40          1           0        4.382139   -1.048867   -1.517392
     41          1           0        2.309991   -2.191350    0.600259
     42          1           0        4.027095   -1.777754    0.752133
     43          1           0        3.213486   -0.109852    2.275811
 ---------------------------------------------------------------------
                    Distance matrix (angstroms):
                    1          2          3          4          5
     1  C    0.000000
     2  C    1.357404   0.000000
     3  C    2.574453   1.507505   0.000000
     4  C    3.079245   2.562097   1.545501   0.000000
     5  C    3.266734   3.274532   2.583213   1.548979   0.000000
     6  C    2.530308   3.031036   2.991669   2.631349   1.541257
     7  C    1.503338   2.597894   3.260336   3.143483   2.635531
     8  C    1.479678   2.312464   3.788829   4.473214   4.736741
     9  C    2.437410   2.420244   3.856651   4.894847   5.529165
    10  C    2.402948   1.522527   2.612679   3.887738   4.778667
    11  O    2.416507   3.493710   4.923463   5.434776   5.468509
    12  C    2.531545   3.579120   4.152999   3.585664   3.145040
    13  C    3.491486   2.533015   3.161823   4.674438   5.477041
    14  O    3.366272   2.371387   2.960986   4.028611   5.258399
    15  C    4.606762   3.894867   2.577623   1.561837   2.573292
    16  O    5.425546   4.991135   3.832201   2.454843   2.854343
    17  C    5.403214   4.535768   3.036677   2.591421   3.249849
    18  C    5.172870   4.303265   3.174686   2.555954   3.902990
    19  O    5.170543   4.548915   3.804338   2.994760   4.255490
    20  H    3.085519   2.139159   1.099761   2.187247   2.741270
    21  H    3.378299   2.111625   1.095360   2.175658   3.502473
    22  H    2.941230   2.640472   2.140399   1.096520   2.147976
    23  H    4.127363   3.976970   3.031347   2.183270   1.099045
    24  H    3.883044   4.075941   3.484390   2.156712   1.096569
    25  H    2.693229   2.960458   2.900514   3.026338   2.173179
    26  H    3.442930   4.104768   4.062976   3.527477   2.143788
    27  H    2.085230   3.311620   4.141143   4.186689   3.523716
    28  H    3.148161   3.141345   4.498900   5.399769   6.168056
    29  H    3.191610   3.206913   4.595199   5.760395   6.287329
    30  H    3.477554   4.523062   4.928979   4.167830   3.365839
    31  H    2.828536   3.533181   3.860754   3.048307   2.928656
    32  H    2.793753   3.962154   4.820407   4.449604   4.192706
    33  H    4.010727   2.822067   2.888533   4.421051   5.334081
    34  H    4.348429   3.478351   4.173861   5.667669   6.541382
    35  H    3.465436   2.793119   3.486677   4.957584   5.465749
    36  H    4.121920   3.217505   3.875865   4.995638   6.217614
    37  H    5.617139   5.287319   4.113606   2.741462   2.627157
    38  H    5.294179   4.235870   2.756077   2.900986   3.756472
    39  H    5.465151   4.766390   3.336937   2.841792   2.950162
    40  H    6.446059   5.560739   4.065606   3.530150   4.172662
    41  H    4.953759   3.887601   2.847606   2.801441   4.301221
    42  H    6.247132   5.343410   4.121080   3.497027   4.698091
    43  H    5.446825   5.004818   4.229327   3.099385   4.071876
                    6          7          8          9         10
     6  C    0.000000
     7  C    1.543169   0.000000
     8  C    3.870265   2.587801   0.000000
     9  C    4.907965   3.861628   1.515927   0.000000
    10  C    4.498084   3.877469   2.436463   1.552977   0.000000
    11  O    4.410042   2.973119   1.233548   2.446907   3.634874
    12  C    2.577005   1.541244   3.304464   4.609580   4.771196
    13  C    5.156748   4.842195   3.539153   2.567874   1.535914
    14  O    5.343596   4.759357   3.462650   2.492762   1.440061
    15  C    3.976387   4.676833   5.951718   6.188050   4.993557
    16  O    4.381760   5.150304   6.800775   7.247979   6.208856
    17  C    4.531663   5.513501   6.758347   6.874245   5.524510
    18  C    5.180068   5.545857   6.307518   6.273922   5.042308
    19  O    5.430359   5.487595   6.166492   6.232141   5.260317
    20  H    2.996472   3.610846   4.285454   4.362088   3.118516
    21  H    4.077577   4.258068   4.371255   4.083740   2.633280
    22  H    3.015738   3.045779   4.189187   4.663267   3.863058
    23  H    2.135696   3.524458   5.596967   6.305917   5.423561
    24  H    2.164724   3.014550   5.285043   6.197683   5.571289
    25  H    1.098832   2.155592   3.934994   4.794865   4.289315
    26  H    1.098222   2.152852   4.643270   5.823215   5.547217
    27  H    2.133342   1.099976   2.662536   4.073250   4.382881
    28  H    5.672877   4.510632   2.146740   1.093918   2.200172
    29  H    5.510687   4.522134   2.137124   1.095164   2.226141
    30  H    2.782300   2.182749   4.265243   5.637579   5.793181
    31  H    2.921832   2.203080   3.735729   4.802105   4.733020
    32  H    3.520933   2.186115   3.050245   4.389890   4.882556
    33  H    5.274854   5.242871   4.375201   3.521992   2.183102
    34  H    6.206285   5.766912   4.091083   2.823745   2.168988
    35  H    4.896185   4.652040   3.494822   2.827914   2.193245
    36  H    6.233716   5.572883   3.929217   2.673259   1.962000
    37  H    4.139014   5.141554   7.056124   7.622075   6.612386
    38  H    4.801130   5.665250   6.535996   6.441529   4.990493
    39  H    4.136031   5.352020   6.880842   7.161086   5.898695
    40  H    5.540175   6.534051   7.789455   7.858251   6.476382
    41  H    5.373765   5.608566   5.948546   5.674570   4.344063
    42  H    6.074244   6.569510   7.396692   7.317731   6.030085
    43  H    5.339124   5.498929   6.532987   6.798687   5.907108
                   11         12         13         14         15
    11  O    0.000000
    12  C    3.418231   0.000000
    13  C    4.643805   5.989932   0.000000
    14  O    4.608014   5.334757   2.430205   0.000000
    15  C    6.954079   4.957760   5.606754   4.807706   0.000000
    16  O    7.661736   5.092681   6.950348   6.021613   1.445126
    17  C    7.817395   6.094353   5.732541   5.460997   1.533356
    18  C    7.363017   5.657688   5.743908   4.418566   1.535623
    19  O    7.098135   5.230247   6.270143   4.513905   2.469810
    20  H    5.377487   4.748632   3.177520   3.713185   3.003016
    21  H    5.571678   5.018904   3.054682   2.501550   2.642196
    22  H    5.075864   3.068309   4.950144   3.819346   2.128435
    23  H    6.353967   4.172201   5.870348   5.930568   2.691959
    24  H    5.879502   2.987067   6.426427   5.926353   2.879770
    25  H    4.559931   3.504210   4.629675   5.301687   4.298581
    26  H    4.956607   2.845599   6.178100   6.420632   4.715701
    27  H    2.663145   2.128050   5.202019   5.448169   5.715493
    28  H    2.813412   4.949830   3.329801   2.525215   6.605864
    29  H    2.748936   5.417966   2.605925   3.273737   7.057404
    30  H    4.220894   1.097160   6.930791   6.393583   5.419913
    31  H    4.079087   1.095262   6.035160   5.012884   4.249830
    32  H    2.858406   1.096408   6.190720   5.427737   5.835952
    33  H    5.540575   6.389106   1.096215   2.658435   5.091356
    34  H    5.094536   6.840533   1.097248   2.720212   6.535248
    35  H    4.464384   5.970638   1.096083   3.391585   6.014493
    36  H    4.985457   6.145494   2.595931   0.971647   5.716821
    37  H    7.862938   5.175942   7.260120   6.609067   1.976657
    38  H    7.669086   6.427876   4.974942   4.923416   2.193198
    39  H    7.863036   6.035713   6.029471   6.078626   2.187329
    40  H    8.853000   6.997505   6.664052   6.259041   2.165245
    41  H    7.082768   5.900302   4.933196   3.591514   2.178961
    42  H    8.460198   6.663702   6.602123   5.342225   2.150779
    43  H    7.373892   5.077172   6.950050   5.308335   2.506957
                   16         17         18         19         20
    16  O    0.000000
    17  C    2.440883   0.000000
    18  C    2.319060   2.510515   0.000000
    19  O    2.715857   3.796943   1.436160   0.000000
    20  H    4.244927   2.932396   3.850600   4.704266   0.000000
    21  H    4.037606   2.996596   2.737431   3.504296   1.747398
    22  H    2.700429   3.474931   2.602507   2.476057   3.050482
    23  H    2.925411   2.848650   4.195877   4.821798   2.825439
    24  H    2.614151   3.790500   4.114639   4.195269   3.794075
    25  H    4.937701   4.526904   5.517568   5.985567   2.543077
    26  H    4.851577   5.219374   6.010399   6.207925   3.986557
    27  H    6.178320   6.439736   6.624308   6.581756   4.322776
    28  H    7.608686   7.432213   6.470877   6.231377   5.165125
    29  H    8.168164   7.594739   7.205024   7.263309   4.897777
    30  H    5.311637   6.502375   6.272467   5.857382   5.400746
    31  H    4.299284   5.546835   4.794149   4.226175   4.620833
    32  H    6.026904   7.019229   6.355232   5.785772   5.481438
    33  H    6.501491   5.001655   5.202434   5.940163   2.755907
    34  H    7.895515   6.664022   6.497658   6.961892   4.244480
    35  H    7.303766   6.042711   6.395745   6.963209   3.243031
    36  H    6.944671   6.299823   5.216207   5.285454   4.532004
    37  H    0.970822   2.522296   3.174460   3.666200   4.318033
    38  H    3.399823   1.094964   2.789464   4.157261   2.510410
    39  H    2.766246   1.096544   3.478388   4.634929   2.964194
    40  H    2.640668   1.096352   2.733834   4.036097   4.001404
    41  H    3.298394   2.822104   1.091986   2.040233   3.538094
    42  H    2.578002   2.650622   1.099949   2.091992   4.643200
    43  H    2.211679   3.905638   1.941374   0.974155   5.065808
                   21         22         23         24         25
    21  H    0.000000
    22  H    2.602662   0.000000
    23  H    3.864796   3.038738   0.000000
    24  H    4.308796   2.344764   1.750431   0.000000
    25  H    3.971017   3.637471   2.373166   3.051664   0.000000
    26  H    5.141311   3.864966   2.483935   2.372048   1.749198
    27  H    5.146638   4.144540   4.266231   3.890415   2.457424
    28  H    4.573543   4.976647   7.024736   6.720010   5.702281
    29  H    4.824077   5.645029   6.976234   7.026720   5.226692
    30  H    5.853832   3.761566   4.262787   2.962617   3.785662
    31  H    4.586584   2.301573   4.009863   2.621673   3.895374
    32  H    5.598845   3.806978   5.231716   4.065264   4.322716
    33  H    2.549277   4.857134   5.575389   6.320253   4.712419
    34  H    3.914199   5.852901   6.958193   7.463487   5.692663
    35  H    3.667292   5.337913   5.781943   6.461672   4.206501
    36  H    3.348280   4.775569   6.873307   6.893147   6.133725
    37  H    4.489861   3.191886   2.414764   2.340827   4.662839
    38  H    2.477715   3.797322   3.428940   4.492049   4.596415
    39  H    3.597512   3.848939   2.217948   3.530700   4.049222
    40  H    3.872833   4.279737   3.716700   4.537506   5.581947
    41  H    2.084786   2.890904   4.621499   4.722903   5.554016
    42  H    3.610498   3.639305   4.804730   4.842162   6.378558
    43  H    4.133183   2.570896   4.614358   3.778473   6.014129
                   26         27         28         29         30
    26  H    0.000000
    27  H    2.369207   0.000000
    28  H    6.578876   4.784262   0.000000
    29  H    6.368731   4.514582   1.778456   0.000000
    30  H    2.615541   2.487505   6.013852   6.382426   0.000000
    31  H    3.346167   3.065438   5.019345   5.743018   1.773105
    32  H    3.788982   2.438347   4.565270   5.164054   1.769736
    33  H    6.314703   5.734542   4.212894   3.688886   7.288461
    34  H    7.219855   6.064391   3.357697   2.609435   7.822081
    35  H    5.822860   4.814114   3.788016   2.599674   6.821305
    36  H    7.304061   6.168836   2.490024   3.240199   7.223178
    37  H    4.438289   6.086997   8.086714   8.483657   5.235578
    38  H    5.613893   6.542281   7.027957   7.074726   6.963753
    39  H    4.664968   6.175979   7.831399   7.813065   6.303362
    40  H    6.155201   7.481749   8.353731   8.598929   7.357594
    41  H    6.321534   6.643320   5.856978   6.550632   6.650488
    42  H    6.839309   7.644362   7.504269   8.223778   7.204296
    43  H    5.976220   6.590218   6.838795   7.841949   5.541598
                   31         32         33         34         35
    31  H    0.000000
    32  H    1.768052   0.000000
    33  H    6.309045   6.739666   0.000000
    34  H    6.881979   6.916352   1.769644   0.000000
    35  H    6.195138   6.192911   1.778348   1.776207   0.000000
    36  H    5.865451   6.124893   2.921189   2.470076   3.613751
    37  H    4.530107   6.193427   6.811387   8.263688   7.480085
    38  H    5.948122   7.272699   4.131494   5.846455   5.329904
    39  H    5.636010   7.032490   5.355917   7.030717   6.146239
    40  H    6.363945   7.927297   5.862717   7.537426   7.034525
    41  H    5.124126   6.501485   4.346902   5.595678   5.689045
    42  H    5.777564   7.393699   5.945730   7.318362   7.266217
    43  H    4.034409   5.709721   6.641786   7.713454   7.549194
                   36         37         38         39         40
    36  H    0.000000
    37  H    7.553705   0.000000
    38  H    5.679632   3.570291   0.000000
    39  H    6.943967   2.444131   1.773849   0.000000
    40  H    7.054347   2.752567   1.773212   1.766310   0.000000
    41  H    4.314139   4.069887   2.661608   3.830884   3.175455
    42  H    6.070780   3.386348   3.000159   3.668615   2.409995
    43  H    6.126664   3.139892   4.493449   4.603641   4.078712
                   41         42         43
    41  H    0.000000
    42  H    1.772731   0.000000
    43  H    2.820711   2.401135   0.000000
 Stoichiometry    C15H24O4
 Framework group  C1[X(C15H24O4)]
 Deg. of freedom   123
 Full point group                 C1      NOp   1
 Largest Abelian subgroup         C1      NOp   1
 Largest concise Abelian subgroup C1      NOp   1
                         Standard orientation:                         
 ---------------------------------------------------------------------
 Center     Atomic      Atomic             Coordinates (Angstroms)
 Number     Number       Type             X           Y           Z
 ---------------------------------------------------------------------
      1          6           0       -1.668554    0.728038   -0.066979
      2          6           0       -1.054070   -0.452325   -0.334744
      3          6           0        0.369301   -0.675022   -0.778582
      4          6           0        1.382208    0.324611   -0.175818
      5          6           0        1.343746    1.716124   -0.855192
      6          6           0       -0.042128    2.247001   -1.271117
      7          6           0       -1.182958    2.140544   -0.237413
      8          6           0       -3.054353    0.462748    0.378698
      9          6           0       -3.284112   -1.035467    0.403118
     10          6           0       -1.962780   -1.656083   -0.126651
     11          8           0       -3.894018    1.319613    0.665729
     12          6           0       -0.853222    2.817168    1.107536
     13          6           0       -2.166404   -2.449329   -1.426008
     14          8           0       -1.310411   -2.491624    0.848059
     15          6           0        2.830956   -0.257662   -0.138110
     16          8           0        3.740312    0.750199    0.357548
     17          6           0        3.318728   -0.784736   -1.492898
     18          6           0        2.959740   -1.358631    0.924632
     19          8           0        2.667119   -0.879508    2.246513
     20          1           0        0.414661   -0.651775   -1.877161
     21          1           0        0.644192   -1.696897   -0.495700
     22          1           0        1.105257    0.466617    0.875605
     23          1           0        1.965208    1.707368   -1.761619
     24          1           0        1.816366    2.437171   -0.177561
     25          1           0       -0.367933    1.747083   -2.193812
     26          1           0        0.077306    3.305877   -1.536838
     27          1           0       -2.035799    2.693934   -0.657377
     28          1           0       -3.491576   -1.358667    1.427403
     29          1           0       -4.153053   -1.269436   -0.221049
     30          1           0       -0.530008    3.853371    0.947609
     31          1           0       -0.057698    2.295460    1.650272
     32          1           0       -1.735580    2.842401    1.757858
     33          1           0       -1.218507   -2.869586   -1.781765
     34          1           0       -2.853104   -3.286154   -1.246785
     35          1           0       -2.588940   -1.825171   -2.221802
     36          1           0       -1.905243   -3.237160    1.033662
     37          1           0        3.902072    1.389407   -0.355011
     38          1           0        2.723964   -1.635628   -1.841013
     39          1           0        3.281640   -0.005613   -2.263613
     40          1           0        4.361934   -1.111379   -1.409156
     41          1           0        2.265158   -2.177063    0.724236
     42          1           0        3.981767   -1.762780    0.879780
     43          1           0        3.157315   -0.042681    2.338199
 ---------------------------------------------------------------------
 Rotational constants (GHZ):      0.5346851      0.2768562      0.2268768
 Standard basis: 6-31G(d) (6D, 7F)
 There are   333 symmetry adapted cartesian basis functions of A   symmetry.
 There are   333 symmetry adapted basis functions of A   symmetry.
   333 basis functions,   628 primitive gaussians,   333 cartesian basis functions
    73 alpha electrons       73 beta electrons
       nuclear repulsion energy      1610.8783974653 Hartrees.
 NAtoms=   43 NActive=   43 NUniq=   43 SFac= 1.00D+00 NAtFMM=   60 NAOKFM=F Big=F
 Integral buffers will be    131072 words long.
 Raffenetti 2 integral format.
 Two-electron integral symmetry is turned on.
 ------------------------------------------------------------------------------
 Polarizable Continuum Model (PCM)
 =================================
 Model                : PCM (using non-symmetric T matrix).
 Atomic radii         : SMD-Coulomb.
 Polarization charges : Total charges.
 Charge compensation  : None.
 Solution method      : On-the-fly selection.
 Cavity type          : VdW (van der Waals Surface) (Alpha=1.000).
 Cavity algorithm     : GePol (No added spheres)
                        Default sphere list used, NSphG=   43.
                        Lebedev-Laikov grids with approx.  5.0 points / Ang**2.
                        Smoothing algorithm: Karplus/York (Gamma=1.0000).
                        Polarization charges: spherical gaussians, with
                                              point-specific exponents (IZeta= 3).
                        Self-potential: point-specific (ISelfS= 7).
                        Self-field    : sphere-specific E.n sum rule (ISelfD= 2).
 1st derivatives      : Analytical E(r).r(x)/FMM algorithm (CHGder, D1EAlg=3).
                        Cavity 1st derivative terms included.
 Solvent              : Methanol, Eps=  32.613000 Eps(inf)=   1.765709
 ------------------------------------------------------------------------------
 ------------------------------------------------------------------------------
 Atomic radii for non-electrostatic terms: SMD-CDS.
 ------------------------------------------------------------------------------
 Nuclear repulsion after PCM non-electrostatic terms =     1610.8799131981 Hartrees.
 One-electron integrals computed using PRISM.
 NBasis=   333 RedAO= T EigKep=  9.43D-04  NBF=   333
 NBsUse=   333 1.00D-06 EigRej= -1.00D+00 NBFU=   333
 Initial guess from the checkpoint file:  "DY-202A-11R_41.chk"
 B after Tr=     0.000000    0.000000    0.000000
         Rot=    0.999975    0.004389    0.001950   -0.005139 Ang=   0.81 deg.
 ExpMin= 1.61D-01 ExpMax= 5.48D+03 ExpMxC= 8.25D+02 IAcc=1 IRadAn=         1 AccDes= 0.00D+00
 Harris functional with IExCor=  402 and IRadAn=       1 diagonalized for initial guess.
 HarFok:  IExCor=  402 AccDes= 0.00D+00 IRadAn=         1 IDoV= 1 UseB2=F ITyADJ=14
 ICtDFT=  3500011 ScaDFX=  1.000000  1.000000  1.000000  1.000000
 FoFCou: FMM=F IPFlag=           0 FMFlag=      100000 FMFlg1=           0
         NFxFlg=           0 DoJE=T BraDBF=F KetDBF=T FulRan=T
         wScrn=  0.000000 ICntrl=     500 IOpCl=  0 I1Cent=   200000004 NGrid=           0
         NMat0=    1 NMatS0=      1 NMatT0=    0 NMatD0=    1 NMtDS0=    0 NMtDT0=    0
 Petite list used in FoFCou.
 Keep R1 ints in memory in canonical form, NReq=1565304907.
 Requested convergence on RMS density matrix=1.00D-08 within 128 cycles.
 Requested convergence on MAX density matrix=1.00D-06.
 Requested convergence on             energy=1.00D-06.
 No special actions if energy rises.
 Inv3:  Mode=1 IEnd=    21918627.
 Iteration    1 A*A^-1 deviation from unit magnitude is 5.77D-15 for   2687.
 Iteration    1 A*A^-1 deviation from orthogonality  is 9.71D-15 for   2675   2512.
 Iteration    1 A^-1*A deviation from unit magnitude is 5.77D-15 for   2687.
 Iteration    1 A^-1*A deviation from orthogonality  is 1.60D-12 for   2256   2247.
 Error on total polarization charges =  0.05185
 SCF Done:  E(RB3LYP) =  -886.950005738     A.U. after   11 cycles
            NFock= 11  Conv=0.44D-08     -V/T= 2.0094
 SMD-CDS (non-electrostatic) energy       (kcal/mol) =       0.95
 (included in total energy above)
 D1PCM: PCM CHGder 1st derivatives, ID1Alg=3 FixD1E=F DoIter=F DoCFld=F I1PDM=0.
 Calling FoFJK, ICntrl=      2127 FMM=F ISym2X=0 I1Cent= 0 IOpClX= 0 NMat=1 NMatS=1 NMatT=0.
 ***** Axes restored to original set *****
 -------------------------------------------------------------------
 Center     Atomic                   Forces (Hartrees/Bohr)
 Number     Number              X              Y              Z
 -------------------------------------------------------------------
      1        6          -0.005293663   -0.006094574    0.000030595
      2        6           0.004382014    0.005536837    0.000176329
      3        6          -0.000675801   -0.000554632    0.000579369
      4        6          -0.000140310    0.002652370   -0.000325510
      5        6           0.000210831    0.000039911    0.000542187
      6        6           0.000083016    0.000559157   -0.000755058
      7        6           0.003517292    0.002473982   -0.001516128
      8        6           0.003607765    0.003423731   -0.000410766
      9        6           0.002600508   -0.000191005   -0.001987306
     10        6          -0.004975412   -0.000133317   -0.000327290
     11        8           0.001984545   -0.002861314   -0.000998160
     12        6          -0.000201367    0.000432663    0.001594014
     13        6           0.000362671   -0.001574876   -0.000223670
     14        8          -0.000955074    0.001466121    0.001438260
     15        6          -0.001945463   -0.001114191   -0.000144098
     16        8           0.001391463    0.001256510   -0.001624977
     17        6           0.002277331    0.000852183    0.000820562
     18        6          -0.000936927   -0.000142967    0.003435603
     19        8           0.000761367   -0.001402618   -0.004800556
     20        1          -0.000339976    0.000429741   -0.000115556
     21        1          -0.001149251    0.000529058   -0.000783913
     22        1          -0.000297667   -0.000463350   -0.000321919
     23        1          -0.000373686   -0.000283778   -0.000145170
     24        1          -0.000474311   -0.000320119    0.000058674
     25        1           0.000034059   -0.000555241    0.000931241
     26        1           0.000029687    0.000115010   -0.000012673
     27        1          -0.000216420    0.000052524    0.000210277
     28        1          -0.000684669   -0.001427319    0.000613822
     29        1          -0.000833486   -0.001954043    0.001193102
     30        1          -0.000149825   -0.000036432   -0.000404005
     31        1           0.000411940   -0.000171491   -0.000409935
     32        1           0.000009877   -0.000309042   -0.000415415
     33        1          -0.000086820    0.001121405    0.000485798
     34        1          -0.000385887    0.000227484    0.000120741
     35        1          -0.000430522    0.000214222    0.000774518
     36        1          -0.000514289   -0.001219220   -0.000785678
     37        1          -0.000230526    0.001325826    0.000270962
     38        1          -0.000199737    0.000221305    0.000341974
     39        1          -0.000775991   -0.000176249    0.000321616
     40        1          -0.000258008   -0.000430742    0.000193822
     41        1           0.000021265   -0.000942785    0.001434906
     42        1           0.000096976    0.000316277    0.000892478
     43        1           0.000742481   -0.000887011    0.000046933
 -------------------------------------------------------------------
 Cartesian Forces:  Max     0.006094574 RMS     0.001558420

 GradGradGradGradGradGradGradGradGradGradGradGradGradGradGradGradGradGrad
 Berny optimization.
 Using GEDIIS/GDIIS optimizer.
 FormGI is forming the generalized inverse of G from B-inverse, IUseBI=4.
 Internal  Forces:  Max     0.005411923 RMS     0.000896710
 Search for a local minimum.
 Step number   2 out of a maximum of  258
 All quantities printed in internal units (Hartrees-Bohrs-Radians)
 Mixed Optimization -- En-DIIS/RFO-DIIS
 Update second derivatives using D2CorX and points    1    2
 DE= -6.51D-03 DEPred=-7.84D-03 R= 8.30D-01
 TightC=F SS=  1.41D+00  RLast= 3.46D-01 DXNew= 5.0454D-01 1.0365D+00
 Trust test= 8.30D-01 RLast= 3.46D-01 DXMaxT set to 5.05D-01
 ITU=  1  0
 Use linear search instead of GDIIS.
     Eigenvalues ---    0.00230   0.00231   0.00317   0.00345   0.00378
     Eigenvalues ---    0.00395   0.00537   0.00686   0.00762   0.00920
     Eigenvalues ---    0.01095   0.01111   0.01236   0.01321   0.01391
     Eigenvalues ---    0.01395   0.02485   0.02564   0.03128   0.03858
     Eigenvalues ---    0.03944   0.04046   0.04413   0.04593   0.04710
     Eigenvalues ---    0.04828   0.04872   0.05009   0.05141   0.05332
     Eigenvalues ---    0.05398   0.05450   0.05479   0.05517   0.05585
     Eigenvalues ---    0.05589   0.05654   0.05697   0.05722   0.05925
     Eigenvalues ---    0.05980   0.06190   0.07254   0.07774   0.08475
     Eigenvalues ---    0.08677   0.09007   0.09132   0.09327   0.09683
     Eigenvalues ---    0.10333   0.11788   0.12081   0.13411   0.13844
     Eigenvalues ---    0.14647   0.15817   0.16000   0.16000   0.16000
     Eigenvalues ---    0.16000   0.16000   0.16000   0.16000   0.16000
     Eigenvalues ---    0.16000   0.16000   0.16009   0.16074   0.16196
     Eigenvalues ---    0.16725   0.17256   0.18334   0.19817   0.20731
     Eigenvalues ---    0.21843   0.23307   0.24523   0.25013   0.25896
     Eigenvalues ---    0.26866   0.27051   0.27781   0.27987   0.28558
     Eigenvalues ---    0.28855   0.29108   0.29398   0.29613   0.30616
     Eigenvalues ---    0.31344   0.31624   0.32278   0.33741   0.33815
     Eigenvalues ---    0.33841   0.33898   0.33906   0.34000   0.34079
     Eigenvalues ---    0.34098   0.34106   0.34120   0.34126   0.34155
     Eigenvalues ---    0.34193   0.34201   0.34264   0.34296   0.34325
     Eigenvalues ---    0.34335   0.34338   0.34388   0.34499   0.34671
     Eigenvalues ---    0.38950   0.41578   0.42683   0.51662   0.52361
     Eigenvalues ---    0.52821   0.53057   0.94789
 RFO step:  Lambda=-1.37212426D-03 EMin= 2.29644616D-03
 Quartic linear search produced a step of -0.05742.
 Iteration  1 RMS(Cart)=  0.04806819 RMS(Int)=  0.00073902
 Iteration  2 RMS(Cart)=  0.00111820 RMS(Int)=  0.00002631
 Iteration  3 RMS(Cart)=  0.00000059 RMS(Int)=  0.00002631
 Variable       Old X    -DE/DX   Delta X   Delta X   Delta X     New X
                                 (Linear)    (Quad)   (Total)
    R1        2.56512  -0.00357  -0.00171  -0.00265  -0.00434   2.56078
    R2        2.84090   0.00349  -0.00102   0.01205   0.01104   2.85194
    R3        2.79619  -0.00327  -0.00036  -0.00779  -0.00813   2.78806
    R4        2.84877  -0.00139   0.00000  -0.00455  -0.00454   2.84423
    R5        2.87716   0.00430  -0.00121   0.01503   0.01380   2.89096
    R6        2.92057   0.00108   0.00004   0.00331   0.00333   2.92391
    R7        2.07825   0.00013  -0.00029   0.00099   0.00070   2.07895
    R8        2.06993  -0.00097  -0.00014  -0.00233  -0.00247   2.06746
    R9        2.92715  -0.00083   0.00005  -0.00266  -0.00260   2.92455
   R10        2.95144   0.00129   0.00114   0.00215   0.00329   2.95473
   R11        2.07212  -0.00028   0.00016  -0.00112  -0.00097   2.07116
   R12        2.91255  -0.00097  -0.00117   0.00004  -0.00113   2.91143
   R13        2.07689  -0.00010  -0.00032   0.00045   0.00013   2.07702
   R14        2.07222  -0.00037   0.00016  -0.00137  -0.00122   2.07100
   R15        2.91617  -0.00094  -0.00075  -0.00107  -0.00184   2.91433
   R16        2.07649  -0.00057   0.00000  -0.00156  -0.00156   2.07493
   R17        2.07534   0.00012   0.00004   0.00024   0.00028   2.07562
   R18        2.91253   0.00030  -0.00129   0.00381   0.00252   2.91505
   R19        2.07865   0.00012  -0.00006   0.00046   0.00040   2.07906
   R20        2.86469   0.00118  -0.00213   0.00869   0.00657   2.87126
   R21        2.33107  -0.00357  -0.00115  -0.00102  -0.00218   2.32889
   R22        2.93470  -0.00420  -0.00251  -0.00752  -0.01005   2.92465
   R23        2.06721   0.00115   0.00003   0.00308   0.00311   2.07032
   R24        2.06956   0.00038  -0.00007   0.00118   0.00111   2.07067
   R25        2.90246  -0.00090  -0.00086  -0.00095  -0.00180   2.90065
   R26        2.72132  -0.00041  -0.00191   0.00332   0.00141   2.72273
   R27        2.07333  -0.00003  -0.00019   0.00034   0.00014   2.07348
   R28        2.06975   0.00019  -0.00017   0.00090   0.00073   2.07047
   R29        2.07191  -0.00026  -0.00007  -0.00055  -0.00062   2.07129
   R30        2.07155  -0.00065  -0.00003  -0.00174  -0.00176   2.06978
   R31        2.07350   0.00008  -0.00011   0.00047   0.00036   2.07386
   R32        2.07130  -0.00025  -0.00008  -0.00049  -0.00057   2.07072
   R33        1.83615   0.00112   0.00006   0.00186   0.00192   1.83806
   R34        2.73089   0.00202  -0.00003   0.00493   0.00490   2.73579
   R35        2.89762  -0.00134   0.00007  -0.00447  -0.00440   2.89322
   R36        2.90191   0.00301   0.00158   0.00668   0.00826   2.91017
   R37        1.83459   0.00067   0.00023   0.00069   0.00092   1.83550
   R38        2.06918  -0.00018  -0.00009  -0.00030  -0.00039   2.06880
   R39        2.07217  -0.00032  -0.00025  -0.00031  -0.00056   2.07161
   R40        2.07180  -0.00010   0.00001  -0.00031  -0.00030   2.07151
   R41        2.71395  -0.00541  -0.00092  -0.01022  -0.01114   2.70281
   R42        2.06356   0.00040   0.00007   0.00093   0.00100   2.06455
   R43        2.07860  -0.00008  -0.00042   0.00071   0.00029   2.07889
   R44        1.84089  -0.00038   0.00046  -0.00171  -0.00125   1.83964
    A1        2.27634  -0.00095   0.00168  -0.01017  -0.00855   2.26779
    A2        1.90443   0.00020  -0.00319   0.00745   0.00420   1.90863
    A3        2.10032   0.00076   0.00145   0.00370   0.00517   2.10549
    A4        2.23187   0.00057  -0.00133   0.00178   0.00044   2.23231
    A5        1.97183  -0.00111   0.00093  -0.00729  -0.00643   1.96539
    A6        2.07942   0.00054   0.00040   0.00559   0.00605   2.08547
    A7        1.99154  -0.00004   0.00085  -0.00668  -0.00591   1.98563
    A8        1.90702  -0.00002  -0.00034  -0.00275  -0.00308   1.90393
    A9        1.87416  -0.00073   0.00010  -0.00257  -0.00244   1.87172
   A10        1.92718   0.00006   0.00008  -0.00108  -0.00103   1.92616
   A11        1.91581   0.00080  -0.00103   0.01341   0.01242   1.92823
   A12        1.84144  -0.00009   0.00030   0.00018   0.00046   1.84189
   A13        1.97547  -0.00036  -0.00035  -0.00542  -0.00581   1.96966
   A14        1.95650   0.00119   0.00044   0.00736   0.00784   1.96434
   A15        1.86733  -0.00032   0.00061  -0.00328  -0.00267   1.86466
   A16        1.94823  -0.00084   0.00005  -0.00207  -0.00200   1.94623
   A17        1.87334   0.00050  -0.00169   0.00566   0.00397   1.87730
   A18        1.83321  -0.00016   0.00095  -0.00209  -0.00114   1.83208
   A19        2.03769   0.00031   0.00102  -0.00626  -0.00530   2.03239
   A20        1.91828  -0.00018   0.00006  -0.00086  -0.00078   1.91749
   A21        1.88491  -0.00009   0.00023   0.00047   0.00069   1.88560
   A22        1.86359  -0.00013  -0.00016  -0.00035  -0.00052   1.86307
   A23        1.90479  -0.00020  -0.00112   0.00275   0.00167   1.90646
   A24        1.84542   0.00029  -0.00016   0.00545   0.00529   1.85070
   A25        2.04904  -0.00091  -0.00020  -0.00705  -0.00730   2.04174
   A26        1.91400   0.00038  -0.00092   0.00054  -0.00042   1.91358
   A27        1.87508   0.00013   0.00013   0.00360   0.00375   1.87883
   A28        1.88799   0.00001   0.00094  -0.00544  -0.00454   1.88345
   A29        1.88493   0.00038   0.00048   0.00318   0.00370   1.88862
   A30        1.84183   0.00012  -0.00046   0.00686   0.00640   1.84823
   A31        1.96011   0.00043   0.00014  -0.00029  -0.00018   1.95993
   A32        1.96347  -0.00007  -0.00032  -0.00054  -0.00084   1.96263
   A33        1.83956  -0.00035   0.00149  -0.00541  -0.00392   1.83564
   A34        1.97806  -0.00023  -0.00053   0.00073   0.00020   1.97826
   A35        1.85743   0.00010  -0.00123   0.00672   0.00551   1.86294
   A36        1.85269   0.00010   0.00058  -0.00128  -0.00071   1.85199
   A37        1.90074   0.00178   0.00346  -0.00248   0.00094   1.90168
   A38        2.19327  -0.00020  -0.00223   0.00496   0.00275   2.19602
   A39        2.18904  -0.00158  -0.00123  -0.00238  -0.00360   2.18544
   A40        1.83435  -0.00166  -0.00264   0.00042  -0.00228   1.83206
   A41        1.91328   0.00112  -0.00011   0.00793   0.00780   1.92108
   A42        1.89887   0.00135  -0.00014   0.01578   0.01570   1.91457
   A43        1.94197   0.00009   0.00161  -0.00805  -0.00640   1.93557
   A44        1.97718   0.00027  -0.00061   0.00235   0.00173   1.97891
   A45        1.89658  -0.00106   0.00163  -0.01662  -0.01506   1.88152
   A46        1.81160   0.00078   0.00142   0.00046   0.00180   1.81340
   A47        1.95178  -0.00019   0.00085   0.00153   0.00239   1.95418
   A48        1.85549   0.00009   0.00156   0.00018   0.00173   1.85723
   A49        1.96296  -0.00010  -0.00058   0.00082   0.00030   1.96325
   A50        1.96754  -0.00112  -0.00272  -0.00502  -0.00770   1.95984
   A51        1.91029   0.00052  -0.00039   0.00192   0.00156   1.91185
   A52        1.92884  -0.00044   0.00007  -0.00303  -0.00297   1.92588
   A53        1.95918  -0.00045   0.00026  -0.00327  -0.00302   1.95617
   A54        1.93427  -0.00038   0.00007  -0.00196  -0.00190   1.93237
   A55        1.88402   0.00038  -0.00005   0.00157   0.00151   1.88553
   A56        1.87738   0.00044  -0.00014   0.00307   0.00292   1.88030
   A57        1.87714   0.00052  -0.00024   0.00416   0.00392   1.88106
   A58        1.93682  -0.00079   0.00030  -0.00427  -0.00398   1.93285
   A59        1.91631   0.00008   0.00077  -0.00048   0.00028   1.91659
   A60        1.95112  -0.00089   0.00008  -0.00716  -0.00710   1.94402
   A61        1.87737   0.00078  -0.00136   0.01119   0.00983   1.88719
   A62        1.89233   0.00074  -0.00005   0.00303   0.00295   1.89529
   A63        1.88770   0.00017   0.00018  -0.00150  -0.00132   1.88637
   A64        1.87251  -0.00068   0.00099  -0.00618  -0.00519   1.86732
   A65        1.90918  -0.00089  -0.00065  -0.00587  -0.00652   1.90267
   A66        1.98438   0.00045  -0.00019   0.00109   0.00088   1.98526
   A67        1.94098   0.00119   0.00105   0.01054   0.01160   1.95259
   A68        1.92048  -0.00036  -0.00184  -0.00570  -0.00755   1.91293
   A69        1.78225   0.00088   0.00254   0.00276   0.00531   1.78755
   A70        1.91595  -0.00125  -0.00073  -0.00286  -0.00363   1.91232
   A71        1.88841   0.00127   0.00003   0.00731   0.00734   1.89575
   A72        1.95544  -0.00064   0.00001  -0.00578  -0.00579   1.94965
   A73        1.94552  -0.00040   0.00025  -0.00251  -0.00228   1.94324
   A74        1.91517   0.00017   0.00078   0.00091   0.00169   1.91687
   A75        1.88633   0.00022   0.00037  -0.00253  -0.00219   1.88414
   A76        1.88558   0.00014  -0.00003   0.00009   0.00006   1.88564
   A77        1.87293   0.00057  -0.00145   0.01056   0.00910   1.88203
   A78        1.96137   0.00072  -0.00216   0.00714   0.00499   1.96636
   A79        1.93585   0.00131   0.00213   0.00795   0.01010   1.94595
   A80        1.88928   0.00027   0.00213  -0.00289  -0.00065   1.88863
   A81        1.86435  -0.00103   0.00185  -0.00970  -0.00792   1.85643
   A82        1.92776  -0.00109  -0.00405  -0.00289  -0.00696   1.92080
   A83        1.88404  -0.00023  -0.00007   0.00022   0.00017   1.88421
   A84        1.84490  -0.00050  -0.00123  -0.00013  -0.00137   1.84353
    D1        0.10335   0.00019   0.00063  -0.00767  -0.00703   0.09631
    D2       -3.05139   0.00017   0.00014   0.00011   0.00022  -3.05117
    D3       -3.10918   0.00041  -0.00022   0.00912   0.00887  -3.10031
    D4        0.01927   0.00039  -0.00071   0.01690   0.01612   0.03539
    D5        0.38426   0.00013  -0.00038   0.00683   0.00644   0.39070
    D6       -1.87238   0.00013   0.00052   0.00654   0.00705  -1.86532
    D7        2.39952   0.00025  -0.00090   0.01153   0.01061   2.41013
    D8       -2.67966  -0.00009   0.00073  -0.01159  -0.01088  -2.69054
    D9        1.34688  -0.00008   0.00163  -0.01188  -0.01027   1.33662
   D10       -0.66441   0.00004   0.00021  -0.00690  -0.00671  -0.67111
   D11        0.01924  -0.00027   0.00093  -0.00187  -0.00100   0.01824
   D12       -3.10564  -0.00019   0.00072  -0.00842  -0.00779  -3.11343
   D13        3.09828  -0.00015   0.00023   0.01225   0.01252   3.11080
   D14       -0.02661  -0.00007   0.00002   0.00570   0.00573  -0.02088
   D15        0.60294   0.00014  -0.00059   0.01490   0.01429   0.61723
   D16       -1.56379   0.00012  -0.00105   0.02330   0.02224  -1.54155
   D17        2.73035   0.00061  -0.00128   0.02579   0.02450   2.75486
   D18       -2.52481   0.00017  -0.00007   0.00679   0.00669  -2.51812
   D19        1.59165   0.00014  -0.00053   0.01519   0.01464   1.60629
   D20       -0.39739   0.00064  -0.00076   0.01768   0.01690  -0.38049
   D21       -0.04811  -0.00044   0.00022  -0.02458  -0.02436  -0.07247
   D22        2.07224  -0.00017   0.00090  -0.02249  -0.02160   2.05064
   D23       -2.12693   0.00042   0.00192  -0.01919  -0.01725  -2.14418
   D24        3.08161  -0.00045  -0.00025  -0.01757  -0.01783   3.06378
   D25       -1.08123  -0.00019   0.00043  -0.01549  -0.01507  -1.09630
   D26        1.00279   0.00040   0.00146  -0.01218  -0.01072   0.99207
   D27       -1.34502  -0.00052   0.00096  -0.02018  -0.01923  -1.36425
   D28        2.71556  -0.00008   0.00082  -0.01905  -0.01823   2.69733
   D29        0.71481  -0.00032  -0.00093  -0.01846  -0.01939   0.69542
   D30        0.81085  -0.00053   0.00121  -0.02963  -0.02844   0.78241
   D31       -1.41175  -0.00009   0.00107  -0.02849  -0.02744  -1.43919
   D32        2.87069  -0.00033  -0.00068  -0.02790  -0.02860   2.84209
   D33        2.83383  -0.00014   0.00102  -0.02214  -0.02111   2.81272
   D34        0.61123   0.00031   0.00088  -0.02100  -0.02011   0.59111
   D35       -1.38952   0.00006  -0.00087  -0.02041  -0.02127  -1.41079
   D36        0.65893  -0.00024  -0.00042   0.00479   0.00432   0.66325
   D37       -1.46614  -0.00015  -0.00101   0.01059   0.00954  -1.45660
   D38        2.81180  -0.00035  -0.00099   0.00432   0.00329   2.81509
   D39        2.88587   0.00038  -0.00007   0.00861   0.00852   2.89439
   D40        0.76079   0.00047  -0.00067   0.01441   0.01374   0.77453
   D41       -1.24446   0.00027  -0.00064   0.00814   0.00749  -1.23696
   D42       -1.39740   0.00004   0.00011   0.00830   0.00840  -1.38900
   D43        2.76071   0.00013  -0.00048   0.01410   0.01362   2.77433
   D44        0.75546  -0.00007  -0.00046   0.00783   0.00738   0.76284
   D45        3.08090  -0.00100  -0.00252  -0.06214  -0.06467   3.01624
   D46        0.92643  -0.00017   0.00046  -0.05104  -0.05058   0.87584
   D47       -1.24683   0.00020   0.00075  -0.05647  -0.05575  -1.30258
   D48        0.84380  -0.00079  -0.00244  -0.05913  -0.06156   0.78225
   D49       -1.31067   0.00003   0.00053  -0.04803  -0.04747  -1.35815
   D50        2.79925   0.00041   0.00083  -0.05346  -0.05264   2.74661
   D51       -1.18076  -0.00088  -0.00100  -0.06362  -0.06461  -1.24537
   D52        2.94795  -0.00006   0.00198  -0.05251  -0.05053   2.89742
   D53        0.77469   0.00032   0.00227  -0.05795  -0.05570   0.71899
   D54        0.81358  -0.00005  -0.00106   0.00907   0.00798   0.82156
   D55       -1.34957   0.00033  -0.00140   0.02155   0.02015  -1.32942
   D56        2.94013  -0.00007  -0.00046   0.01129   0.01081   2.95094
   D57        2.96704  -0.00017  -0.00040   0.00331   0.00289   2.96993
   D58        0.80390   0.00021  -0.00073   0.01579   0.01505   0.81895
   D59       -1.18959  -0.00019   0.00020   0.00553   0.00572  -1.18387
   D60       -1.32902   0.00001  -0.00119   0.01080   0.00958  -1.31943
   D61        2.79102   0.00038  -0.00153   0.02327   0.02175   2.81277
   D62        0.79753  -0.00002  -0.00059   0.01302   0.01241   0.80995
   D63       -1.27624  -0.00028   0.00120  -0.01537  -0.01417  -1.29041
   D64        0.97281  -0.00020   0.00041  -0.01574  -0.01534   0.95747
   D65        3.00254  -0.00014   0.00008  -0.01269  -0.01262   2.98992
   D66        0.89997  -0.00045   0.00059  -0.02464  -0.02403   0.87594
   D67       -3.13417  -0.00037  -0.00020  -0.02501  -0.02520   3.12382
   D68       -1.10443  -0.00031  -0.00053  -0.02196  -0.02248  -1.12692
   D69        2.88549  -0.00012   0.00077  -0.01777  -0.01700   2.86849
   D70       -1.14865  -0.00004  -0.00002  -0.01814  -0.01816  -1.16681
   D71        0.88108   0.00002  -0.00035  -0.01510  -0.01545   0.86564
   D72       -3.11352   0.00033  -0.00129   0.02627   0.02497  -3.08855
   D73        1.06535   0.00044  -0.00146   0.02860   0.02713   1.09248
   D74       -1.03397   0.00035  -0.00138   0.02688   0.02549  -1.00848
   D75        0.92234  -0.00002  -0.00074   0.02652   0.02580   0.94814
   D76       -1.18197   0.00010  -0.00090   0.02885   0.02796  -1.15402
   D77        3.00189   0.00001  -0.00083   0.02712   0.02632   3.02821
   D78       -1.11018  -0.00007   0.00067   0.01876   0.01943  -1.09075
   D79        3.06869   0.00004   0.00051   0.02109   0.02159   3.09028
   D80        0.96936  -0.00005   0.00059   0.01937   0.01996   0.98932
   D81       -0.04759  -0.00002  -0.00071  -0.01322  -0.01394  -0.06153
   D82        2.04109  -0.00027  -0.00034  -0.01840  -0.01878   2.02231
   D83       -2.17032  -0.00011   0.00149  -0.02454  -0.02305  -2.19337
   D84        3.07735  -0.00008  -0.00051  -0.00660  -0.00713   3.07022
   D85       -1.11715  -0.00034  -0.00013  -0.01179  -0.01197  -1.12912
   D86        0.95462  -0.00017   0.00169  -0.01793  -0.01624   0.93839
   D87        0.05529   0.00016   0.00022   0.02146   0.02167   0.07696
   D88       -2.05756  -0.00005  -0.00140   0.01888   0.01748  -2.04008
   D89        2.05562   0.00020   0.00154   0.01962   0.02119   2.07681
   D90       -2.01420  -0.00024   0.00111   0.01594   0.01704  -1.99716
   D91        2.15614  -0.00045  -0.00051   0.01336   0.01285   2.16899
   D92       -0.01386  -0.00020   0.00244   0.01409   0.01655   0.00269
   D93        2.12611   0.00089  -0.00186   0.04221   0.04030   2.16641
   D94        0.01326   0.00068  -0.00348   0.03963   0.03611   0.04937
   D95       -2.15674   0.00093  -0.00053   0.04036   0.03981  -2.11693
   D96        1.10356  -0.00058   0.00118  -0.03937  -0.03816   1.06541
   D97       -3.10650  -0.00006   0.00017  -0.02847  -0.02828  -3.13478
   D98       -1.01143  -0.00037   0.00097  -0.03531  -0.03432  -1.04575
   D99        3.13405   0.00021   0.00316  -0.03724  -0.03411   3.09994
   D100      -1.07601   0.00074   0.00214  -0.02635  -0.02423  -1.10024
   D101       1.01906   0.00043   0.00295  -0.03319  -0.03027   0.98879
   D102      -0.94786  -0.00092  -0.00103  -0.04174  -0.04277  -0.99063
   D103       1.12527  -0.00039  -0.00204  -0.03085  -0.03289   1.09237
   D104      -3.06285  -0.00070  -0.00124  -0.03769  -0.03893  -3.10178
   D105       3.08028   0.00068  -0.00168   0.03788   0.03619   3.11647
   D106       1.10666   0.00025  -0.00286   0.03972   0.03687   1.14353
   D107      -1.09200   0.00080   0.00005   0.04088   0.04095  -1.05105
   D108      -1.33160   0.00115   0.00014   0.05268   0.05280  -1.27881
   D109       0.86018   0.00084  -0.00174   0.04600   0.04426   0.90444
   D110       2.89396  -0.00028  -0.00211   0.04173   0.03963   2.93359
   D111      -1.11631  -0.00058  -0.00108  -0.00824  -0.00933  -1.12564
   D112       1.00012  -0.00103  -0.00042  -0.01737  -0.01778   0.98233
   D113       3.07243  -0.00045  -0.00157  -0.00523  -0.00679   3.06564
   D114       3.01857   0.00053   0.00124   0.00299   0.00424   3.02280
   D115      -1.14819   0.00008   0.00190  -0.00614  -0.00422  -1.15241
   D116       0.92413   0.00066   0.00075   0.00601   0.00677   0.93089
   D117       1.07036   0.00034  -0.00041   0.00428   0.00385   1.07421
   D118      -3.09640  -0.00011   0.00025  -0.00486  -0.00461  -3.10101
   D119      -1.02408   0.00046  -0.00090   0.00729   0.00638  -1.01770
   D120      -1.05005  -0.00022  -0.00181  -0.03727  -0.03909  -1.08915
   D121       1.03553  -0.00015   0.00052  -0.03935  -0.03880   0.99673
   D122       3.09943   0.00050   0.00319  -0.03625  -0.03309   3.06634
   D123       0.98472  -0.00025  -0.00064  -0.03799  -0.03863   0.94608
   D124       3.07030  -0.00018   0.00170  -0.04007  -0.03834   3.03196
   D125      -1.14899   0.00047   0.00437  -0.03697  -0.03263  -1.18162
   D126       3.02177  -0.00074  -0.00178  -0.04431  -0.04610   2.97568
   D127      -1.17583  -0.00066   0.00056  -0.04639  -0.04580  -1.22163
   D128       0.88807  -0.00002   0.00323  -0.04329  -0.04009   0.84798
   D129      -0.81336  -0.00019   0.00304  -0.04202  -0.03892  -0.85228
   D130      -2.94015  -0.00156   0.00050  -0.04973  -0.04917  -2.98932
   D131       1.29840  -0.00012   0.00173  -0.04288  -0.04127   1.25713
         Item               Value     Threshold  Converged?
 Maximum Force            0.005412     0.000450     NO 
 RMS     Force            0.000897     0.000300     NO 
 Maximum Displacement     0.253825     0.001800     NO 
 RMS     Displacement     0.047995     0.001200     NO 
 Predicted change in Energy=-7.885930D-04
 GradGradGradGradGradGradGradGradGradGradGradGradGradGradGradGradGradGrad

                          Input orientation:                          
 ---------------------------------------------------------------------
 Center     Atomic      Atomic             Coordinates (Angstroms)
 Number     Number       Type             X           Y           Z
 ---------------------------------------------------------------------
      1          6           0       -1.642360    0.721732   -0.062123
      2          6           0       -1.026432   -0.440983   -0.386220
      3          6           0        0.389038   -0.637023   -0.858815
      4          6           0        1.403282    0.334950   -0.210273
      5          6           0        1.363585    1.750183   -0.835271
      6          6           0       -0.026052    2.289673   -1.224494
      7          6           0       -1.151059    2.143847   -0.179763
      8          6           0       -3.012751    0.435858    0.403749
      9          6           0       -3.239098   -1.066394    0.379377
     10          6           0       -1.940048   -1.656730   -0.219972
     11          8           0       -3.847454    1.274841    0.747522
     12          6           0       -0.797414    2.760080    1.189446
     13          6           0       -2.183480   -2.378515   -1.552588
     14          8           0       -1.271215   -2.546484    0.694862
     15          6           0        2.856517   -0.241595   -0.188449
     16          8           0        3.764975    0.786554    0.273613
     17          6           0        3.329271   -0.773330   -1.544105
     18          6           0        3.023450   -1.336377    0.881677
     19          8           0        2.807910   -0.847602    2.208439
     20          1           0        0.418320   -0.545638   -1.954754
     21          1           0        0.661913   -1.674482   -0.643939
     22          1           0        1.120998    0.431161    0.844381
     23          1           0        1.978851    1.773764   -1.745732
     24          1           0        1.836624    2.445055   -0.132106
     25          1           0       -0.362252    1.808223   -2.152281
     26          1           0        0.085401    3.356185   -1.462294
     27          1           0       -2.011415    2.715339   -0.558714
     28          1           0       -3.404402   -1.438241    1.396562
     29          1           0       -4.133558   -1.295583   -0.210608
     30          1           0       -0.496607    3.808460    1.069686
     31          1           0        0.022746    2.226039    1.681969
     32          1           0       -1.663444    2.735855    1.860863
     33          1           0       -1.241266   -2.747752   -1.971563
     34          1           0       -2.846896   -3.238257   -1.394185
     35          1           0       -2.655685   -1.715123   -2.285846
     36          1           0       -1.856020   -3.312779    0.824733
     37          1           0        3.875358    1.443395   -0.433362
     38          1           0        2.736761   -1.634131   -1.870377
     39          1           0        3.261382   -0.002521   -2.320637
     40          1           0        4.376795   -1.088856   -1.474979
     41          1           0        2.311433   -2.151839    0.734578
     42          1           0        4.038165   -1.751961    0.792972
     43          1           0        3.343031   -0.037499    2.279619
 ---------------------------------------------------------------------
                    Distance matrix (angstroms):
                    1          2          3          4          5
     1  C    0.000000
     2  C    1.355106   0.000000
     3  C    2.570508   1.505102   0.000000
     4  C    3.073676   2.556666   1.547265   0.000000
     5  C    3.269737   3.273383   2.578575   1.547605   0.000000
     6  C    2.534166   3.026541   2.978519   2.625373   1.540661
     7  C    1.509181   2.596055   3.250577   3.130128   2.628326
     8  C    1.475376   2.310491   3.783823   4.459659   4.734442
     9  C    2.437599   2.423462   3.857570   4.884992   5.531109
    10  C    2.402211   1.529828   2.621558   3.891624   4.785357
    11  O    2.413275   3.491073   4.917663   5.419502   5.466820
    12  C    2.536774   3.575189   4.140453   3.561395   3.128784
    13  C    3.482216   2.540316   3.183075   4.693567   5.490207
    14  O    3.375206   2.379452   2.969241   4.034212   5.267336
    15  C    4.602592   3.893092   2.587316   1.563577   2.571848
    16  O    5.418136   4.989971   3.834829   2.452690   2.815116
    17  C    5.398944   4.519215   3.022114   2.591685   3.276353
    18  C    5.186170   4.337146   3.233965   2.571115   3.902552
    19  O    5.236714   4.647555   3.911947   3.036705   4.254260
    20  H    3.071593   2.135079   1.100133   2.188333   2.723521
    21  H    3.374911   2.106762   1.094054   2.185295   3.501041
    22  H    2.922726   2.624208   2.139546   1.096009   2.149395
    23  H    4.129707   3.973048   3.020931   2.181537   1.099113
    24  H    3.883049   4.073190   3.481784   2.155560   1.095926
    25  H    2.681026   2.935820   2.866483   3.009824   2.171728
    26  H    3.447605   4.100316   4.049950   3.525936   2.146195
    27  H    2.087408   3.310939   4.134074   4.177059   3.521170
    28  H    3.146115   3.134897   4.485406   5.370284   6.154741
    29  H    3.208999   3.227292   4.616031   5.771935   6.315495
    30  H    3.481614   4.523068   4.926034   4.160907   3.365365
    31  H    2.842073   3.534288   3.845371   3.010428   2.891502
    32  H    2.784782   3.943028   4.794334   4.411208   4.171762
    33  H    3.980472   2.807249   2.889857   4.427056   5.320510
    34  H    4.348196   3.486377   4.186204   5.677453   6.551723
    35  H    3.451092   2.808288   3.531156   4.998602   5.501550
    36  H    4.136356   3.225187   3.877407   5.000022   6.225356
    37  H    5.577080   5.251727   4.082104   2.718377   2.562157
    38  H    5.291179   4.217576   2.743954   2.900240   3.796135
    39  H    5.447212   4.724359   3.284795   2.831971   2.979919
    40  H    6.442408   5.549774   4.060297   3.531074   4.189129
    41  H    4.952234   3.914659   2.920474   2.810979   4.311452
    42  H    6.254495   5.362770   4.157838   3.507750   4.697826
    43  H    5.560064   5.134365   4.351467   3.178192   4.100799
                    6          7          8          9         10
     6  C    0.000000
     7  C    1.542196   0.000000
     8  C    3.874039   2.592992   0.000000
     9  C    4.915206   3.870167   1.519404   0.000000
    10  C    4.499616   3.881818   2.432827   1.547659   0.000000
    11  O    4.418353   2.980868   1.232397   2.446837   3.628823
    12  C    2.577477   1.542577   3.305609   4.610850   4.774965
    13  C    5.153069   4.837592   3.526421   2.562905   1.534959
    14  O    5.350026   4.772695   3.465842   2.482491   1.440806
    15  C    3.973652   4.663805   5.937841   6.177317   5.001064
    16  O    4.344604   5.120077   6.788041   7.245802   6.225798
    17  C    4.554376   5.517673   6.743703   6.850485   5.504493
    18  C    5.184945   5.537611   6.309117   6.288458   5.094366
    19  O    5.445996   5.506879   6.227703   6.321364   5.393976
    20  H    2.961374   3.584254   4.277631   4.369904   3.131437
    21  H    4.065079   4.252289   4.365128   4.078582   2.636335
    22  H    3.008328   3.023972   4.157170   4.633501   3.855144
    23  H    2.134828   3.519313   5.596996   6.309483   5.427155
    24  H    2.164952   3.003207   5.276406   6.193129   5.576344
    25  H    1.098004   2.150741   3.929608   4.790507   4.269562
    26  H    1.098371   2.154874   4.648545   5.831231   5.547533
    27  H    2.136848   1.100190   2.669278   4.085184   4.385753
    28  H    5.672788   4.515939   2.156691   1.095564   2.192089
    29  H    5.545595   4.552574   2.152099   1.095751   2.223061
    30  H    2.791308   2.181827   4.260152   5.635777   5.797849
    31  H    2.907569   2.202413   3.748712   4.814197   4.748246
    32  H    3.521301   2.185673   3.038716   4.374309   4.868387
    33  H    5.235505   5.210223   4.349212   3.513576   2.178691
    34  H    6.208379   5.772151   4.093800   2.831313   2.168496
    35  H    4.907121   4.646626   3.462390   2.804396   2.187095
    36  H    6.239838   5.592920   3.945572   2.675349   1.959838
    37  H    4.069776   5.081320   7.011557   7.587823   6.593576
    38  H    4.842163   5.678595   6.520230   6.410508   4.959525
    39  H    4.154866   5.353492   6.854138   7.118858   5.848425
    40  H    5.555381   6.533385   7.775588   7.838428   6.465294
    41  H    5.387841   5.592655   5.928960   5.666811   4.385361
    42  H    6.076417   6.561371   7.392799   7.321176   6.064170
    43  H    5.389365   5.568094   6.643713   6.927767   6.064717
                   11         12         13         14         15
    11  O    0.000000
    12  C    3.421108   0.000000
    13  C    4.626698   5.987077   0.000000
    14  O    4.608938   5.350582   2.431352   0.000000
    15  C    6.936775   4.925430   5.641709   4.809462   0.000000
    16  O    7.642781   5.054597   6.981175   6.053909   1.447718
    17  C    7.807173   6.081679   5.741700   5.414935   1.531027
    18  C    7.351584   5.610230   5.841560   4.465804   1.539994
    19  O    7.136731   5.201162   6.434516   4.670801   2.472788
    20  H    5.367800   4.721417   3.207887   3.725370   3.026067
    21  H    5.564986   5.015604   3.068806   2.507939   2.660249
    22  H    5.040505   3.036979   4.955736   3.822487   2.128701
    23  H    6.356971   4.158815   5.882494   5.931608   2.693901
    24  H    5.869574   2.963764   6.437844   5.937845   2.874272
    25  H    4.565084   3.501791   4.604919   5.281659   4.291721
    26  H    4.968162   2.857697   6.167881   6.429248   4.716544
    27  H    2.674384   2.128818   5.192759   5.459500   5.707654
    28  H    2.824600   4.946229   3.327499   2.504211   6.568359
    29  H    2.758070   5.434925   2.603162   3.252328   7.069125
    30  H    4.213216   1.097236   6.928241   6.412943   5.406412
    31  H    4.093461   1.095647   6.044148   5.042390   4.197373
    32  H    2.853767   1.096082   6.170808   5.423699   5.787481
    33  H    5.510617   6.365940   1.095283   2.674178   5.123684
    34  H    5.094711   6.845113   1.097437   2.706554   6.554594
    35  H    4.422842   5.963076   1.095780   3.390065   6.079041
    36  H    5.001803   6.175215   2.575215   0.972662   5.715480
    37  H    7.814392   5.118785   7.250460   6.609027   1.984240
    38  H    7.659465   6.415762   4.986369   4.845278   2.186865
    39  H    7.847344   6.035435   5.990139   6.009112   2.183415
    40  H    8.841089   6.977529   6.686288   6.223577   2.164314
    41  H    7.047993   5.830848   5.048441   3.604537   2.190463
    42  H    8.446691   6.625597   6.678555   5.369396   2.154225
    43  H    7.468108   5.114510   7.120990   5.486140   2.523828
                   16         17         18         19         20
    16  O    0.000000
    17  C    2.434580   0.000000
    18  C    2.329471   2.508977   0.000000
    19  O    2.707396   3.789316   1.430264   0.000000
    20  H    4.235618   2.948578   3.931579   4.809730   0.000000
    21  H    4.065415   2.955871   2.831727   3.664027   1.746958
    22  H    2.728131   3.468737   2.597095   2.518246   3.046810
    23  H    2.870989   2.889979   4.203265   4.816053   2.803315
    24  H    2.575610   3.818342   4.090909   4.154893   3.778608
    25  H    4.895179   4.545508   5.527783   6.009927   2.487765
    26  H    4.812031   5.251884   6.012193   6.209522   3.946844
    27  H    6.146516   6.454823   6.621253   6.601332   4.299595
    28  H    7.590171   7.377804   6.449246   6.292919   5.161518
    29  H    8.182701   7.598998   7.239994   7.364540   4.931942
    30  H    5.284575   6.516292   6.236626   5.821985   5.379824
    31  H    4.249690   5.507893   4.726045   4.181098   4.589601
    32  H    5.982213   6.988233   6.285607   5.740643   5.446180
    33  H    6.526453   4.997086   5.321725   6.121994   2.757501
    34  H    7.918175   6.651570   6.577055   7.118354   4.269200
    35  H    7.350789   6.103839   6.513772   7.127557   3.305575
    36  H    6.978815   6.240788   5.264849   5.453805   4.533789
    37  H    0.971307   2.538864   3.190956   3.656121   4.268723
    38  H    3.393175   1.094759   2.782921   4.154567   2.562636
    39  H    2.757967   1.096248   3.477154   4.629507   2.917507
    40  H    2.636107   1.096194   2.728852   4.010881   4.024275
    41  H    3.310503   2.851083   1.092513   2.029727   3.660091
    42  H    2.605461   2.631003   1.100103   2.082051   4.701967
    43  H    2.209334   3.893906   1.934802   0.973493   5.171272
                   21         22         23         24         25
    21  H    0.000000
    22  H    2.619081   0.000000
    23  H    3.852100   3.040918   0.000000
    24  H    4.314221   2.349770   1.753468   0.000000
    25  H    3.931062   3.616119   2.376391   3.053149   0.000000
    26  H    5.129296   3.866390   2.483857   2.380408   1.752901
    27  H    5.140474   4.122882   4.268232   3.881038   2.466182
    28  H    4.555697   4.927353   7.012162   6.699640   5.691089
    29  H    4.829894   5.630719   7.009925   7.045680   5.256087
    30  H    5.860148   3.751474   4.265497   2.957558   3.794743
    31  H    4.586115   2.264796   3.972410   2.574683   3.876115
    32  H    5.579641   3.754726   5.215311   4.038189   4.319598
    33  H    2.556674   4.859559   5.555561   6.310487   4.643515
    34  H    3.914077   5.849785   6.966475   7.471830   5.675837
    35  H    3.701887   5.354269   5.826061   6.490495   4.206144
    36  H    3.343800   4.783315   6.869239   6.906795   6.108897
    37  H    4.482379   3.200585   2.329849   2.291399   4.587496
    38  H    2.410555   3.774392   3.493381   4.524554   4.640383
    39  H    3.516250   3.845344   2.265080   3.579138   4.054363
    40  H    3.851485   4.276692   3.744066   4.554591   5.595567
    41  H    2.202066   2.846240   4.655417   4.701917   5.582530
    42  H    3.670122   3.643972   4.807965   4.828819   6.380682
    43  H    4.291305   2.686444   4.620077   3.774752   6.064450
                   26         27         28         29         30
    26  H    0.000000
    27  H    2.371451   0.000000
    28  H    6.583183   4.797473   0.000000
    29  H    6.403536   4.551062   1.770597   0.000000
    30  H    2.637084   2.478153   6.007495   6.396704   0.000000
    31  H    3.341788   3.065598   5.025311   5.767021   1.774451
    32  H    3.806132   2.444557   4.546382   5.161874   1.771426
    33  H    6.267172   5.695142   4.211679   3.684442   7.265510
    34  H    7.217317   6.069707   3.367363   2.613491   7.826285
    35  H    5.823226   4.798653   3.767940   2.582002   6.814044
    36  H    7.312639   6.186783   2.497673   3.213750   7.253968
    37  H    4.368207   6.023923   8.040358   8.467251   5.192954
    38  H    5.665641   6.571417   6.958819   7.076068   6.980003
    39  H    4.701544   6.188176   7.766051   7.798036   6.335642
    40  H    6.178560   7.491373   8.301497   8.606246   7.362681
    41  H    6.334019   6.636945   5.798122   6.569966   6.597163
    42  H    6.841325   7.640762   7.473590   8.245757   7.180461
    43  H    6.010919   6.656151   6.947642   7.980187   5.567599
                   31         32         33         34         35
    31  H    0.000000
    32  H    1.770636   0.000000
    33  H    6.299573   6.703407   0.000000
    34  H    6.896093   6.905498   1.775390   0.000000
    35  H    6.200832   6.163680   1.779236   1.775263   0.000000
    36  H    5.911271   6.139758   2.918295   2.431251   3.587154
    37  H    4.464278   6.132883   6.790552   8.248014   7.487486
    38  H    5.906433   7.237454   4.132202   5.828997   5.409035
    39  H    5.610357   7.016948   5.285071   6.974192   6.160024
    40  H    6.317641   7.889280   5.878872   7.537119   7.106722
    41  H    5.030056   6.399822   4.505549   5.685094   5.829747
    42  H    5.721747   7.334114   6.042073   7.375418   7.368047
    43  H    4.062644   5.738610   6.814235   7.877619   7.722855
                   36         37         38         39         40
    36  H    0.000000
    37  H    7.553322   0.000000
    38  H    5.583468   3.582258   0.000000
    39  H    6.858496   2.455493   1.772036   0.000000
    40  H    7.005890   2.783648   1.772956   1.771837   0.000000
    41  H    4.327075   4.090923   2.689743   3.854389   3.205900
    42  H    6.097424   3.426470   2.966642   3.654928   2.387044
    43  H    6.314609   3.136349   4.487679   4.601114   4.033736
                   41         42         43
    41  H    0.000000
    42  H    1.773391   0.000000
    43  H    2.814566   2.373333   0.000000
 Stoichiometry    C15H24O4
 Framework group  C1[X(C15H24O4)]
 Deg. of freedom   123
 Full point group                 C1      NOp   1
 Largest Abelian subgroup         C1      NOp   1
 Largest concise Abelian subgroup C1      NOp   1
                         Standard orientation:                         
 ---------------------------------------------------------------------
 Center     Atomic      Atomic             Coordinates (Angstroms)
 Number     Number       Type             X           Y           Z
 ---------------------------------------------------------------------
      1          6           0       -1.667478    0.735729   -0.071315
      2          6           0       -1.067016   -0.449660   -0.337044
      3          6           0        0.346143   -0.687666   -0.797117
      4          6           0        1.372798    0.301173   -0.195280
      5          6           0        1.352880    1.684486   -0.888917
      6          6           0       -0.028940    2.222920   -1.306407
      7          6           0       -1.156862    2.143626   -0.257658
      8          6           0       -3.042078    0.491507    0.405724
      9          6           0       -3.288707   -1.006950    0.454592
     10          6           0       -1.997165   -1.643386   -0.112962
     11          8           0       -3.865694    1.357492    0.706601
     12          6           0       -0.796279    2.821394    1.080308
     13          6           0       -2.249010   -2.426261   -1.409026
     14          8           0       -1.341348   -2.496169    0.845467
     15          6           0        2.818076   -0.293127   -0.142827
     16          8           0        3.739901    0.744102    0.269826
     17          6           0        3.284946   -0.896972   -1.470022
     18          6           0        2.969109   -1.336304    0.979917
     19          8           0        2.758877   -0.780245    2.280784
     20          1           0        0.377754   -0.650496   -1.896167
     21          1           0        0.604739   -1.716930   -0.531227
     22          1           0        1.090787    0.452741    0.852924
     23          1           0        1.969318    1.655137   -1.798417
     24          1           0        1.834575    2.406546   -0.219849
     25          1           0       -0.370697    1.701156   -2.210055
     26          1           0        0.097172    3.274900   -1.595979
     27          1           0       -2.009026    2.707396   -0.665577
     28          1           0       -3.460044   -1.326246    1.488493
     29          1           0       -4.185596   -1.252708   -0.124944
     30          1           0       -0.481194    3.858500    0.909837
     31          1           0        0.016087    2.301133    1.599761
     32          1           0       -1.663228    2.841763    1.750666
     33          1           0       -1.311460   -2.828240   -1.807844
     34          1           0       -2.924157   -3.268196   -1.209801
     35          1           0       -2.711462   -1.793299   -2.174683
     36          1           0       -1.936599   -3.247234    1.011746
     37          1           0        3.859868    1.363964   -0.468291
     38          1           0        2.681169   -1.764669   -1.754721
     39          1           0        3.228269   -0.164296   -2.283491
     40          1           0        4.328034   -1.222809   -1.383783
     41          1           0        2.246270   -2.148333    0.871756
     42          1           0        3.978196   -1.769363    0.913361
     43          1           0        3.304839    0.025094    2.313085
 ---------------------------------------------------------------------
 Rotational constants (GHZ):      0.5340542      0.2750410      0.2265263
 Standard basis: 6-31G(d) (6D, 7F)
 There are   333 symmetry adapted cartesian basis functions of A   symmetry.
 There are   333 symmetry adapted basis functions of A   symmetry.
   333 basis functions,   628 primitive gaussians,   333 cartesian basis functions
    73 alpha electrons       73 beta electrons
       nuclear repulsion energy      1609.7422124685 Hartrees.
 NAtoms=   43 NActive=   43 NUniq=   43 SFac= 1.00D+00 NAtFMM=   60 NAOKFM=F Big=F
 Integral buffers will be    131072 words long.
 Raffenetti 2 integral format.
 Two-electron integral symmetry is turned on.
 ------------------------------------------------------------------------------
 Polarizable Continuum Model (PCM)
 =================================
 Model                : PCM (using non-symmetric T matrix).
 Atomic radii         : SMD-Coulomb.
 Polarization charges : Total charges.
 Charge compensation  : None.
 Solution method      : On-the-fly selection.
 Cavity type          : VdW (van der Waals Surface) (Alpha=1.000).
 Cavity algorithm     : GePol (No added spheres)
                        Default sphere list used, NSphG=   43.
                        Lebedev-Laikov grids with approx.  5.0 points / Ang**2.
                        Smoothing algorithm: Karplus/York (Gamma=1.0000).
                        Polarization charges: spherical gaussians, with
                                              point-specific exponents (IZeta= 3).
                        Self-potential: point-specific (ISelfS= 7).
                        Self-field    : sphere-specific E.n sum rule (ISelfD= 2).
 1st derivatives      : Analytical E(r).r(x)/FMM algorithm (CHGder, D1EAlg=3).
                        Cavity 1st derivative terms included.
 Solvent              : Methanol, Eps=  32.613000 Eps(inf)=   1.765709
 ------------------------------------------------------------------------------
 ------------------------------------------------------------------------------
 Atomic radii for non-electrostatic terms: SMD-CDS.
 ------------------------------------------------------------------------------
 Nuclear repulsion after PCM non-electrostatic terms =     1609.7437508840 Hartrees.
 One-electron integrals computed using PRISM.
 NBasis=   333 RedAO= T EigKep=  9.41D-04  NBF=   333
 NBsUse=   333 1.00D-06 EigRej= -1.00D+00 NBFU=   333
 Initial guess from the checkpoint file:  "DY-202A-11R_41.chk"
 B after Tr=     0.000000    0.000000    0.000000
         Rot=    0.999947    0.008214   -0.004422    0.004403 Ang=   1.18 deg.
 ExpMin= 1.61D-01 ExpMax= 5.48D+03 ExpMxC= 8.25D+02 IAcc=1 IRadAn=         1 AccDes= 0.00D+00
 Harris functional with IExCor=  402 and IRadAn=       1 diagonalized for initial guess.
 HarFok:  IExCor=  402 AccDes= 0.00D+00 IRadAn=         1 IDoV= 1 UseB2=F ITyADJ=14
 ICtDFT=  3500011 ScaDFX=  1.000000  1.000000  1.000000  1.000000
 FoFCou: FMM=F IPFlag=           0 FMFlag=      100000 FMFlg1=           0
         NFxFlg=           0 DoJE=T BraDBF=F KetDBF=T FulRan=T
         wScrn=  0.000000 ICntrl=     500 IOpCl=  0 I1Cent=   200000004 NGrid=           0
         NMat0=    1 NMatS0=      1 NMatT0=    0 NMatD0=    1 NMtDS0=    0 NMtDT0=    0
 Petite list used in FoFCou.
 Keep R1 ints in memory in canonical form, NReq=1565304907.
 Requested convergence on RMS density matrix=1.00D-08 within 128 cycles.
 Requested convergence on MAX density matrix=1.00D-06.
 Requested convergence on             energy=1.00D-06.
 No special actions if energy rises.
 Inv3:  Mode=1 IEnd=    21772908.
 Iteration    1 A*A^-1 deviation from unit magnitude is 4.88D-15 for   2673.
 Iteration    1 A*A^-1 deviation from orthogonality  is 4.32D-15 for   2665   2501.
 Iteration    1 A^-1*A deviation from unit magnitude is 4.33D-15 for   2673.
 Iteration    1 A^-1*A deviation from orthogonality  is 5.60D-10 for   1667   1651.
 Iteration    2 A*A^-1 deviation from unit magnitude is 2.89D-15 for    564.
 Iteration    2 A*A^-1 deviation from orthogonality  is 3.21D-15 for   1761    642.
 Iteration    2 A^-1*A deviation from unit magnitude is 1.11D-15 for     71.
 Iteration    2 A^-1*A deviation from orthogonality  is 3.35D-16 for   1445    459.
 Error on total polarization charges =  0.05184
 SCF Done:  E(RB3LYP) =  -886.950730024     A.U. after   10 cycles
            NFock= 10  Conv=0.66D-08     -V/T= 2.0094
 SMD-CDS (non-electrostatic) energy       (kcal/mol) =       0.97
 (included in total energy above)
 D1PCM: PCM CHGder 1st derivatives, ID1Alg=3 FixD1E=F DoIter=F DoCFld=F I1PDM=0.
 Calling FoFJK, ICntrl=      2127 FMM=F ISym2X=0 I1Cent= 0 IOpClX= 0 NMat=1 NMatS=1 NMatT=0.
 ***** Axes restored to original set *****
 -------------------------------------------------------------------
 Center     Atomic                   Forces (Hartrees/Bohr)
 Number     Number              X              Y              Z
 -------------------------------------------------------------------
      1        6          -0.001942867   -0.001365996    0.000295708
      2        6           0.000771142    0.000983501   -0.000183317
      3        6          -0.000501082   -0.000328883    0.000036924
      4        6           0.000314073   -0.000189022    0.000370063
      5        6          -0.000675745    0.000187864   -0.000079157
      6        6          -0.000298585   -0.000016322   -0.000044432
      7        6           0.001028594    0.000781115    0.000103600
      8        6           0.000905569    0.000328165    0.000261912
      9        6           0.000918619    0.000210258   -0.001293898
     10        6          -0.001753961    0.000370971    0.000651480
     11        8           0.001008799   -0.001064657   -0.000771004
     12        6          -0.000108051   -0.000088113    0.000318996
     13        6           0.000483427    0.000026609    0.000184036
     14        8          -0.000590979    0.000559625    0.000544197
     15        6          -0.000790912    0.000764097   -0.000412030
     16        8           0.001973152   -0.000757960    0.000486094
     17        6           0.000667641   -0.000116104    0.000015816
     18        6          -0.000115153    0.000144979    0.001801839
     19        8          -0.000649372    0.000344444   -0.002089707
     20        1           0.000139969    0.000202922    0.000133371
     21        1           0.000491914   -0.000282480    0.000053028
     22        1          -0.000100201    0.000117462    0.000218758
     23        1          -0.000017825   -0.000176965   -0.000134166
     24        1          -0.000441768   -0.000007874   -0.000135090
     25        1           0.000271309    0.000025549    0.000061825
     26        1           0.000000249   -0.000184296   -0.000073944
     27        1           0.000098925    0.000161589    0.000009774
     28        1           0.000059109    0.000168828    0.000255266
     29        1          -0.000301697   -0.000328031    0.000585995
     30        1          -0.000131269   -0.000088373   -0.000106742
     31        1          -0.000222832    0.000257885   -0.000119307
     32        1           0.000129003   -0.000117182   -0.000122413
     33        1          -0.000101217    0.000089256   -0.000048258
     34        1           0.000130306    0.000092058    0.000032940
     35        1          -0.000120424    0.000078599    0.000219885
     36        1           0.000299580   -0.000583441   -0.000587877
     37        1          -0.000497915    0.000005499    0.000156134
     38        1          -0.000018417   -0.000232057   -0.000152352
     39        1          -0.000157700   -0.000031692    0.000015344
     40        1          -0.000206568    0.000111827   -0.000075529
     41        1          -0.000363252   -0.000069719   -0.000766198
     42        1           0.000073113    0.000045941   -0.000006827
     43        1           0.000343297   -0.000029876    0.000389265
 -------------------------------------------------------------------
 Cartesian Forces:  Max     0.002089707 RMS     0.000559060

 GradGradGradGradGradGradGradGradGradGradGradGradGradGradGradGradGradGrad
 Berny optimization.
 Using GEDIIS/GDIIS optimizer.
 FormGI is forming the generalized inverse of G from B-inverse, IUseBI=4.
 Internal  Forces:  Max     0.001686258 RMS     0.000389569
 Search for a local minimum.
 Step number   3 out of a maximum of  258
 All quantities printed in internal units (Hartrees-Bohrs-Radians)
 Mixed Optimization -- En-DIIS/RFO-DIIS
 Swapping is turned off.
 Update second derivatives using D2CorX and points    1    2    3
 DE= -7.24D-04 DEPred=-7.89D-04 R= 9.18D-01
 TightC=F SS=  1.41D+00  RLast= 3.19D-01 DXNew= 8.4853D-01 9.5726D-01
 Trust test= 9.18D-01 RLast= 3.19D-01 DXMaxT set to 8.49D-01
 ITU=  1  1  0
     Eigenvalues ---    0.00230   0.00298   0.00315   0.00344   0.00381
     Eigenvalues ---    0.00409   0.00508   0.00689   0.00746   0.00916
     Eigenvalues ---    0.01016   0.01109   0.01226   0.01249   0.01371
     Eigenvalues ---    0.01392   0.02497   0.02576   0.03152   0.03872
     Eigenvalues ---    0.03940   0.04055   0.04413   0.04560   0.04687
     Eigenvalues ---    0.04790   0.04825   0.05033   0.05134   0.05359
     Eigenvalues ---    0.05427   0.05479   0.05519   0.05545   0.05558
     Eigenvalues ---    0.05615   0.05630   0.05712   0.05721   0.05929
     Eigenvalues ---    0.06046   0.06384   0.07206   0.07780   0.08437
     Eigenvalues ---    0.08650   0.08951   0.09069   0.09333   0.09746
     Eigenvalues ---    0.10308   0.11927   0.12081   0.13394   0.14004
     Eigenvalues ---    0.14636   0.15595   0.15983   0.16000   0.16000
     Eigenvalues ---    0.16000   0.16000   0.16000   0.16000   0.16000
     Eigenvalues ---    0.16000   0.16000   0.16012   0.16066   0.16603
     Eigenvalues ---    0.16923   0.17696   0.19052   0.19827   0.20738
     Eigenvalues ---    0.22532   0.23045   0.24601   0.25012   0.25897
     Eigenvalues ---    0.26803   0.27063   0.27901   0.28075   0.28533
     Eigenvalues ---    0.28873   0.29162   0.29401   0.29641   0.30404
     Eigenvalues ---    0.30962   0.31578   0.32263   0.33741   0.33810
     Eigenvalues ---    0.33846   0.33882   0.33921   0.33973   0.34047
     Eigenvalues ---    0.34082   0.34110   0.34119   0.34132   0.34154
     Eigenvalues ---    0.34170   0.34202   0.34214   0.34295   0.34323
     Eigenvalues ---    0.34335   0.34338   0.34392   0.34486   0.34590
     Eigenvalues ---    0.38823   0.41066   0.42380   0.51678   0.52064
     Eigenvalues ---    0.52826   0.52946   0.94582
 En-DIIS/RFO-DIIS IScMMF=        0 using points:     3    2
 RFO step:  Lambda=-1.22100474D-04.
 DidBck=F Rises=F RFO-DIIS coefs:    0.96916    0.03084
 Iteration  1 RMS(Cart)=  0.08263950 RMS(Int)=  0.00237125
 Iteration  2 RMS(Cart)=  0.00374803 RMS(Int)=  0.00003077
 Iteration  3 RMS(Cart)=  0.00000482 RMS(Int)=  0.00003062
 Iteration  4 RMS(Cart)=  0.00000000 RMS(Int)=  0.00003062
 Variable       Old X    -DE/DX   Delta X   Delta X   Delta X     New X
                                 (Linear)    (Quad)   (Total)
    R1        2.56078  -0.00074   0.00013  -0.00315  -0.00300   2.55778
    R2        2.85194   0.00077  -0.00034   0.01150   0.01117   2.86311
    R3        2.78806  -0.00153   0.00025  -0.00983  -0.00952   2.77853
    R4        2.84423  -0.00011   0.00014  -0.00425  -0.00413   2.84011
    R5        2.89096   0.00034  -0.00043   0.01213   0.01166   2.90262
    R6        2.92391  -0.00034  -0.00010   0.00113   0.00101   2.92492
    R7        2.07895  -0.00011  -0.00002   0.00046   0.00044   2.07939
    R8        2.06746   0.00040   0.00008  -0.00056  -0.00048   2.06698
    R9        2.92455   0.00024   0.00008  -0.00133  -0.00126   2.92329
   R10        2.95473   0.00017  -0.00010   0.00201   0.00191   2.95664
   R11        2.07116   0.00025   0.00003  -0.00015  -0.00012   2.07104
   R12        2.91143  -0.00023   0.00003  -0.00023  -0.00018   2.91125
   R13        2.07702   0.00009   0.00000   0.00065   0.00065   2.07767
   R14        2.07100  -0.00028   0.00004  -0.00184  -0.00180   2.06919
   R15        2.91433  -0.00026   0.00006  -0.00083  -0.00077   2.91356
   R16        2.07493  -0.00015   0.00005  -0.00158  -0.00153   2.07339
   R17        2.07562  -0.00016  -0.00001  -0.00029  -0.00030   2.07532
   R18        2.91505  -0.00010  -0.00008   0.00271   0.00263   2.91768
   R19        2.07906   0.00000  -0.00001   0.00035   0.00034   2.07940
   R20        2.87126  -0.00054  -0.00020   0.00532   0.00513   2.87639
   R21        2.32889  -0.00162   0.00007  -0.00223  -0.00216   2.32673
   R22        2.92465  -0.00131   0.00031  -0.00939  -0.00912   2.91553
   R23        2.07032   0.00017  -0.00010   0.00275   0.00265   2.07297
   R24        2.07067   0.00000  -0.00003   0.00087   0.00084   2.07151
   R25        2.90065  -0.00053   0.00006  -0.00229  -0.00223   2.89842
   R26        2.72273  -0.00015  -0.00004   0.00243   0.00239   2.72512
   R27        2.07348  -0.00011   0.00000  -0.00004  -0.00004   2.07343
   R28        2.07047  -0.00034  -0.00002  -0.00028  -0.00030   2.07017
   R29        2.07129  -0.00017   0.00002  -0.00087  -0.00086   2.07044
   R30        2.06978  -0.00010   0.00005  -0.00156  -0.00150   2.06828
   R31        2.07386  -0.00015  -0.00001  -0.00006  -0.00007   2.07379
   R32        2.07072  -0.00004   0.00002  -0.00048  -0.00046   2.07027
   R33        1.83806   0.00020  -0.00006   0.00173   0.00167   1.83973
   R34        2.73579   0.00060  -0.00015   0.00512   0.00497   2.74076
   R35        2.89322   0.00037   0.00014  -0.00206  -0.00193   2.89129
   R36        2.91017  -0.00087  -0.00025   0.00159   0.00134   2.91150
   R37        1.83550  -0.00016  -0.00003   0.00016   0.00014   1.83564
   R38        2.06880   0.00024   0.00001   0.00047   0.00048   2.06927
   R39        2.07161  -0.00002   0.00002  -0.00023  -0.00021   2.07139
   R40        2.07151  -0.00024   0.00001  -0.00091  -0.00090   2.07061
   R41        2.70281  -0.00144   0.00034  -0.01073  -0.01039   2.69242
   R42        2.06455   0.00039  -0.00003   0.00178   0.00174   2.06630
   R43        2.07889   0.00005  -0.00001   0.00075   0.00074   2.07963
   R44        1.83964   0.00019   0.00004  -0.00098  -0.00094   1.83869
    A1        2.26779  -0.00016   0.00026  -0.00903  -0.00884   2.25895
    A2        1.90863  -0.00005  -0.00013   0.00542   0.00523   1.91387
    A3        2.10549   0.00021  -0.00016   0.00426   0.00416   2.10965
    A4        2.23231   0.00049  -0.00001   0.00201   0.00195   2.23426
    A5        1.96539  -0.00037   0.00020  -0.00720  -0.00712   1.95827
    A6        2.08547  -0.00012  -0.00019   0.00524   0.00518   2.09065
    A7        1.98563  -0.00023   0.00018  -0.00746  -0.00739   1.97824
    A8        1.90393   0.00028   0.00010  -0.00045  -0.00036   1.90358
    A9        1.87172   0.00025   0.00008   0.00163   0.00177   1.87349
   A10        1.92616  -0.00007   0.00003  -0.00161  -0.00158   1.92457
   A11        1.92823  -0.00024  -0.00038   0.00757   0.00723   1.93547
   A12        1.84189   0.00005  -0.00001   0.00099   0.00096   1.84285
   A13        1.96966  -0.00021   0.00018  -0.00559  -0.00547   1.96419
   A14        1.96434  -0.00113  -0.00024  -0.00155  -0.00176   1.96258
   A15        1.86466   0.00016   0.00008  -0.00643  -0.00634   1.85832
   A16        1.94623   0.00137   0.00006   0.00890   0.00900   1.95522
   A17        1.87730  -0.00013  -0.00012   0.00642   0.00627   1.88357
   A18        1.83208  -0.00007   0.00004  -0.00178  -0.00181   1.83027
   A19        2.03239   0.00022   0.00016  -0.00523  -0.00517   2.02723
   A20        1.91749  -0.00018   0.00002  -0.00235  -0.00231   1.91519
   A21        1.88560   0.00013  -0.00002   0.00276   0.00276   1.88836
   A22        1.86307  -0.00009   0.00002  -0.00083  -0.00081   1.86226
   A23        1.90646  -0.00023  -0.00005   0.00051   0.00049   1.90695
   A24        1.85070   0.00014  -0.00016   0.00619   0.00602   1.85672
   A25        2.04174  -0.00003   0.00023  -0.00531  -0.00513   2.03660
   A26        1.91358  -0.00018   0.00001  -0.00126  -0.00126   1.91232
   A27        1.87883   0.00003  -0.00012   0.00276   0.00267   1.88149
   A28        1.88345   0.00018   0.00014  -0.00230  -0.00218   1.88128
   A29        1.88862   0.00003  -0.00011   0.00256   0.00247   1.89110
   A30        1.84823  -0.00003  -0.00020   0.00464   0.00444   1.85267
   A31        1.95993  -0.00026   0.00001  -0.00031  -0.00033   1.95959
   A32        1.96263  -0.00003   0.00003  -0.00020  -0.00017   1.96246
   A33        1.83564   0.00012   0.00012  -0.00407  -0.00394   1.83170
   A34        1.97826   0.00040  -0.00001   0.00294   0.00294   1.98120
   A35        1.86294  -0.00003  -0.00017   0.00475   0.00460   1.86754
   A36        1.85199  -0.00022   0.00002  -0.00360  -0.00360   1.84839
   A37        1.90168   0.00062  -0.00003  -0.00057  -0.00067   1.90101
   A38        2.19602  -0.00034  -0.00008   0.00299   0.00294   2.19896
   A39        2.18544  -0.00028   0.00011  -0.00236  -0.00222   2.18321
   A40        1.83206  -0.00041   0.00007  -0.00136  -0.00149   1.83057
   A41        1.92108   0.00002  -0.00024   0.00292   0.00272   1.92380
   A42        1.91457   0.00021  -0.00048   0.01540   0.01495   1.92952
   A43        1.93557   0.00014   0.00020  -0.00632  -0.00606   1.92951
   A44        1.97891   0.00030  -0.00005   0.00520   0.00511   1.98402
   A45        1.88152  -0.00024   0.00046  -0.01480  -0.01437   1.86715
   A46        1.81340   0.00021  -0.00006   0.00077   0.00060   1.81400
   A47        1.95418  -0.00031  -0.00007  -0.00201  -0.00205   1.95213
   A48        1.85723   0.00003  -0.00005   0.00049   0.00048   1.85771
   A49        1.96325   0.00014  -0.00001   0.00252   0.00256   1.96581
   A50        1.95984  -0.00007   0.00024  -0.00306  -0.00279   1.95704
   A51        1.91185   0.00001  -0.00005   0.00105   0.00096   1.91281
   A52        1.92588  -0.00018   0.00009  -0.00342  -0.00333   1.92254
   A53        1.95617   0.00017   0.00009  -0.00125  -0.00116   1.95501
   A54        1.93237  -0.00009   0.00006  -0.00212  -0.00206   1.93031
   A55        1.88553   0.00003  -0.00005   0.00150   0.00145   1.88698
   A56        1.88030   0.00011  -0.00009   0.00261   0.00252   1.88282
   A57        1.88106  -0.00003  -0.00012   0.00305   0.00293   1.88399
   A58        1.93285   0.00017   0.00012  -0.00183  -0.00171   1.93113
   A59        1.91659  -0.00003  -0.00001  -0.00079  -0.00081   1.91578
   A60        1.94402  -0.00033   0.00022  -0.00756  -0.00736   1.93666
   A61        1.88719   0.00000  -0.00030   0.00899   0.00868   1.89588
   A62        1.89529   0.00010  -0.00009   0.00292   0.00282   1.89810
   A63        1.88637   0.00011   0.00004  -0.00119  -0.00117   1.88520
   A64        1.86732   0.00013   0.00016  -0.00392  -0.00376   1.86355
   A65        1.90267   0.00110   0.00020   0.00840   0.00860   1.91127
   A66        1.98526   0.00044  -0.00003   0.00341   0.00336   1.98861
   A67        1.95259  -0.00169  -0.00036  -0.00709  -0.00744   1.94514
   A68        1.91293  -0.00068   0.00023  -0.00291  -0.00270   1.91023
   A69        1.78755   0.00002  -0.00016   0.00076   0.00061   1.78816
   A70        1.91232   0.00076   0.00011  -0.00275  -0.00264   1.90968
   A71        1.89575  -0.00040  -0.00023   0.00294   0.00272   1.89846
   A72        1.94965   0.00019   0.00018  -0.00310  -0.00293   1.94672
   A73        1.94324  -0.00013   0.00007  -0.00286  -0.00280   1.94044
   A74        1.91687   0.00007  -0.00005   0.00114   0.00109   1.91795
   A75        1.88414  -0.00007   0.00007  -0.00273  -0.00267   1.88146
   A76        1.88564  -0.00010   0.00000  -0.00017  -0.00017   1.88547
   A77        1.88203   0.00003  -0.00028   0.00813   0.00785   1.88988
   A78        1.96636  -0.00122  -0.00015  -0.00011  -0.00028   1.96608
   A79        1.94595  -0.00069  -0.00031  -0.00254  -0.00286   1.94309
   A80        1.88863   0.00058   0.00002   0.00227   0.00229   1.89092
   A81        1.85643   0.00079   0.00024  -0.00580  -0.00557   1.85086
   A82        1.92080   0.00052   0.00021   0.00418   0.00439   1.92519
   A83        1.88421   0.00007  -0.00001   0.00212   0.00212   1.88633
   A84        1.84353   0.00046   0.00004   0.00293   0.00297   1.84650
    D1        0.09631  -0.00005   0.00022  -0.00969  -0.00947   0.08684
    D2       -3.05117  -0.00011  -0.00001  -0.00070  -0.00073  -3.05190
    D3       -3.10031   0.00003  -0.00027   0.00461   0.00432  -3.09599
    D4        0.03539  -0.00003  -0.00050   0.01360   0.01306   0.04845
    D5        0.39070   0.00008  -0.00020  -0.00363  -0.00385   0.38685
    D6       -1.86532  -0.00022  -0.00022  -0.00726  -0.00749  -1.87281
    D7        2.41013  -0.00001  -0.00033  -0.00050  -0.00085   2.40928
    D8       -2.69054   0.00000   0.00034  -0.01927  -0.01894  -2.70948
    D9        1.33662  -0.00030   0.00032  -0.02290  -0.02258   1.31404
   D10       -0.67111  -0.00009   0.00021  -0.01615  -0.01594  -0.68705
   D11        0.01824   0.00000   0.00003   0.00799   0.00796   0.02620
   D12       -3.11343   0.00006   0.00024   0.00140   0.00156  -3.11188
   D13        3.11080   0.00006  -0.00039   0.02023   0.01988   3.13067
   D14       -0.02088   0.00012  -0.00018   0.01364   0.01348  -0.00740
   D15        0.61723   0.00008  -0.00044   0.02624   0.02579   0.64302
   D16       -1.54155   0.00013  -0.00069   0.03397   0.03331  -1.50824
   D17        2.75486  -0.00019  -0.00076   0.03220   0.03145   2.78630
   D18       -2.51812   0.00014  -0.00021   0.01675   0.01651  -2.50161
   D19        1.60629   0.00019  -0.00045   0.02448   0.02402   1.63031
   D20       -0.38049  -0.00013  -0.00052   0.02270   0.02216  -0.35833
   D21       -0.07247   0.00002   0.00075  -0.02909  -0.02833  -0.10080
   D22        2.05064   0.00015   0.00067  -0.02665  -0.02598   2.02466
   D23       -2.14418   0.00000   0.00053  -0.02621  -0.02566  -2.16984
   D24        3.06378  -0.00003   0.00055  -0.02095  -0.02041   3.04338
   D25       -1.09630   0.00010   0.00046  -0.01851  -0.01805  -1.11435
   D26        0.99207  -0.00005   0.00033  -0.01807  -0.01774   0.97434
   D27       -1.36425   0.00013   0.00059  -0.01956  -0.01893  -1.38318
   D28        2.69733  -0.00061   0.00056  -0.02577  -0.02519   2.67214
   D29        0.69542  -0.00003   0.00060  -0.01898  -0.01836   0.67706
   D30        0.78241   0.00027   0.00088  -0.02681  -0.02592   0.75649
   D31       -1.43919  -0.00048   0.00085  -0.03302  -0.03218  -1.47137
   D32        2.84209   0.00010   0.00088  -0.02623  -0.02535   2.81673
   D33        2.81272   0.00014   0.00065  -0.02203  -0.02135   2.79137
   D34        0.59111  -0.00061   0.00062  -0.02824  -0.02761   0.56350
   D35       -1.41079  -0.00003   0.00066  -0.02145  -0.02078  -1.43158
   D36        0.66325   0.00008  -0.00013  -0.00723  -0.00739   0.65587
   D37       -1.45660   0.00019  -0.00029  -0.00043  -0.00075  -1.45735
   D38        2.81509   0.00004  -0.00010  -0.00807  -0.00820   2.80688
   D39        2.89439  -0.00049  -0.00026  -0.00649  -0.00677   2.88762
   D40        0.77453  -0.00038  -0.00042   0.00031  -0.00013   0.77440
   D41       -1.23696  -0.00052  -0.00023  -0.00733  -0.00759  -1.24455
   D42       -1.38900   0.00008  -0.00026  -0.00021  -0.00044  -1.38944
   D43        2.77433   0.00019  -0.00042   0.00659   0.00620   2.78053
   D44        0.76284   0.00004  -0.00023  -0.00105  -0.00125   0.76158
   D45        3.01624   0.00060   0.00199   0.09733   0.09933   3.11556
   D46        0.87584   0.00035   0.00156   0.09249   0.09402   0.96986
   D47       -1.30258   0.00036   0.00172   0.09927   0.10096  -1.20162
   D48        0.78225   0.00067   0.00190   0.09878   0.10071   0.88296
   D49       -1.35815   0.00042   0.00146   0.09395   0.09540  -1.26274
   D50        2.74661   0.00043   0.00162   0.10072   0.10235   2.84896
   D51       -1.24537   0.00019   0.00199   0.08784   0.08986  -1.15551
   D52        2.89742  -0.00006   0.00156   0.08300   0.08455   2.98197
   D53        0.71899  -0.00006   0.00172   0.08977   0.09150   0.81049
   D54        0.82156   0.00012  -0.00025   0.01871   0.01844   0.84001
   D55       -1.32942   0.00005  -0.00062   0.02693   0.02630  -1.30312
   D56        2.95094   0.00016  -0.00033   0.02061   0.02027   2.97121
   D57        2.96993  -0.00004  -0.00009   0.01141   0.01130   2.98123
   D58        0.81895  -0.00011  -0.00046   0.01963   0.01916   0.83811
   D59       -1.18387   0.00000  -0.00018   0.01331   0.01312  -1.17075
   D60       -1.31943  -0.00003  -0.00030   0.01844   0.01814  -1.30130
   D61        2.81277  -0.00010  -0.00067   0.02666   0.02600   2.83877
   D62        0.80995   0.00001  -0.00038   0.02034   0.01996   0.82991
   D63       -1.29041   0.00003   0.00044  -0.00955  -0.00910  -1.29952
   D64        0.95747   0.00010   0.00047  -0.00754  -0.00707   0.95040
   D65        2.98992   0.00003   0.00039  -0.00732  -0.00692   2.98300
   D66        0.87594  -0.00009   0.00074  -0.01707  -0.01632   0.85961
   D67        3.12382  -0.00002   0.00078  -0.01506  -0.01429   3.10953
   D68       -1.12692  -0.00008   0.00069  -0.01484  -0.01414  -1.14106
   D69        2.86849  -0.00002   0.00052  -0.01153  -0.01100   2.85749
   D70       -1.16681   0.00005   0.00056  -0.00952  -0.00897  -1.17578
   D71        0.86564  -0.00001   0.00048  -0.00930  -0.00882   0.85682
   D72       -3.08855   0.00006  -0.00077   0.03516   0.03437  -3.05418
   D73        1.09248   0.00004  -0.00084   0.03644   0.03558   1.12806
   D74       -1.00848   0.00002  -0.00079   0.03487   0.03407  -0.97441
   D75        0.94814   0.00011  -0.00080   0.03319   0.03241   0.98055
   D76       -1.15402   0.00008  -0.00086   0.03448   0.03362  -1.12039
   D77        3.02821   0.00007  -0.00081   0.03291   0.03211   3.06032
   D78       -1.09075   0.00006  -0.00060   0.02809   0.02749  -1.06326
   D79        3.09028   0.00003  -0.00067   0.02937   0.02871   3.11898
   D80        0.98932   0.00002  -0.00062   0.02780   0.02719   1.01651
   D81       -0.06153   0.00001   0.00043  -0.02556  -0.02514  -0.08667
   D82        2.02231  -0.00005   0.00058  -0.03231  -0.03176   1.99055
   D83       -2.19337  -0.00022   0.00071  -0.03928  -0.03859  -2.23195
   D84        3.07022  -0.00005   0.00022  -0.01898  -0.01878   3.05145
   D85       -1.12912  -0.00011   0.00037  -0.02573  -0.02540  -1.15452
   D86        0.93839  -0.00028   0.00050  -0.03270  -0.03222   0.90616
   D87        0.07696  -0.00004  -0.00067   0.03137   0.03069   0.10765
   D88       -2.04008   0.00013  -0.00054   0.03195   0.03140  -2.00868
   D89        2.07681   0.00007  -0.00065   0.03098   0.03031   2.10712
   D90       -1.99716   0.00011  -0.00053   0.03196   0.03144  -1.96572
   D91        2.16899   0.00028  -0.00040   0.03253   0.03215   2.20113
   D92        0.00269   0.00022  -0.00051   0.03156   0.03106   0.03375
   D93        2.16641   0.00011  -0.00124   0.05220   0.05093   2.21735
   D94        0.04937   0.00028  -0.00111   0.05278   0.05164   0.10101
   D95       -2.11693   0.00023  -0.00123   0.05180   0.05055  -2.06638
   D96        1.06541  -0.00018   0.00118  -0.04611  -0.04488   1.02053
   D97       -3.13478  -0.00010   0.00087  -0.03662  -0.03570   3.11270
   D98       -1.04575  -0.00020   0.00106  -0.04345  -0.04234  -1.08808
   D99        3.09994  -0.00004   0.00105  -0.04481  -0.04380   3.05615
   D100      -1.10024   0.00004   0.00075  -0.03531  -0.03462  -1.13486
   D101       0.98879  -0.00006   0.00093  -0.04214  -0.04126   0.94754
   D102      -0.99063  -0.00003   0.00132  -0.04616  -0.04484  -1.03546
   D103       1.09237   0.00005   0.00101  -0.03667  -0.03566   1.05671
   D104      -3.10178  -0.00005   0.00120  -0.04350  -0.04229   3.13911
   D105       3.11647   0.00070  -0.00112   0.06482   0.06366  -3.10306
   D106       1.14353   0.00047  -0.00114   0.06514   0.06405   1.20758
   D107      -1.05105   0.00034  -0.00126   0.06329   0.06203  -0.98902
   D108      -1.27881  -0.00050  -0.00163   0.05347   0.05186  -1.22695
   D109       0.90444   0.00034  -0.00137   0.06149   0.06012   0.96456
   D110       2.93359   0.00093  -0.00122   0.05751   0.05629   2.98988
   D111      -1.12564   0.00082   0.00029  -0.01114  -0.01086  -1.13649
   D112       0.98233   0.00077   0.00055  -0.01876  -0.01821   0.96412
   D113       3.06564   0.00077   0.00021  -0.00970  -0.00949   3.05615
   D114       3.02280  -0.00042  -0.00013  -0.02226  -0.02238   3.00042
   D115      -1.15241  -0.00046   0.00013  -0.02988  -0.02973  -1.18215
   D116       0.93089  -0.00046  -0.00021  -0.02081  -0.02101   0.90988
   D117       1.07421  -0.00048  -0.00012  -0.02019  -0.02032   1.05389
   D118      -3.10101  -0.00053   0.00014  -0.02781  -0.02767  -3.12868
   D119      -1.01770  -0.00053  -0.00020  -0.01874  -0.01895  -1.03665
   D120      -1.08915   0.00013   0.00121   0.03614   0.03735  -1.05180
   D121       0.99673  -0.00018   0.00120   0.02682   0.02803   1.02476
   D122       3.06634  -0.00014   0.00102   0.02935   0.03037   3.09671
   D123       0.94608   0.00067   0.00119   0.04319   0.04438   0.99047
   D124       3.03196   0.00037   0.00118   0.03387   0.03506   3.06702
   D125      -1.18162   0.00040   0.00101   0.03640   0.03741  -1.14421
   D126       2.97568   0.00023   0.00142   0.03909   0.04050   3.01618
   D127      -1.22163  -0.00008   0.00141   0.02978   0.03118  -1.19045
   D128       0.84798  -0.00004   0.00124   0.03230   0.03352   0.88150
   D129      -0.85228  -0.00069   0.00120  -0.05542  -0.05422  -0.90650
   D130      -2.98932   0.00038   0.00152  -0.04824  -0.04673  -3.03605
   D131       1.25713  -0.00041   0.00127  -0.04965  -0.04837   1.20876
         Item               Value     Threshold  Converged?
 Maximum Force            0.001686     0.000450     NO 
 RMS     Force            0.000390     0.000300     NO 
 Maximum Displacement     0.418246     0.001800     NO 
 RMS     Displacement     0.083075     0.001200     NO 
 Predicted change in Energy=-4.308924D-04
 GradGradGradGradGradGradGradGradGradGradGradGradGradGradGradGradGradGrad

                          Input orientation:                          
 ---------------------------------------------------------------------
 Center     Atomic      Atomic             Coordinates (Angstroms)
 Number     Number       Type             X           Y           Z
 ---------------------------------------------------------------------
      1          6           0       -1.637581    0.724634   -0.073590
      2          6           0       -1.013352   -0.436792   -0.379270
      3          6           0        0.395358   -0.630205   -0.865986
      4          6           0        1.406881    0.347687   -0.220824
      5          6           0        1.366709    1.753239   -0.865673
      6          6           0       -0.024478    2.272636   -1.275761
      7          6           0       -1.146684    2.149904   -0.225661
      8          6           0       -2.992702    0.442214    0.422168
      9          6           0       -3.203186   -1.064989    0.451966
     10          6           0       -1.926180   -1.656054   -0.180667
     11          8           0       -3.829861    1.280541    0.757367
     12          6           0       -0.795587    2.800130    1.129985
     13          6           0       -2.204175   -2.382356   -1.502665
     14          8           0       -1.233029   -2.542147    0.721523
     15          6           0        2.857669   -0.236439   -0.176804
     16          8           0        3.756230    0.741928    0.405339
     17          6           0        3.393552   -0.671267   -1.542335
     18          6           0        2.961509   -1.413001    0.812478
     19          8           0        2.633702   -1.037984    2.147343
     20          1           0        0.414054   -0.530081   -1.961629
     21          1           0        0.671491   -1.668527   -0.660976
     22          1           0        1.113047    0.450253    0.830004
     23          1           0        1.987748    1.763319   -1.772874
     24          1           0        1.826051    2.462261   -0.169071
     25          1           0       -0.357109    1.754580   -2.183949
     26          1           0        0.079425    3.331311   -1.548666
     27          1           0       -2.012126    2.708403   -0.612834
     28          1           0       -3.316426   -1.411713    1.486518
     29          1           0       -4.123275   -1.335649   -0.078901
     30          1           0       -0.530760    3.855114    0.985931
     31          1           0        0.048190    2.300772    1.618634
     32          1           0       -1.652861    2.758510    1.810979
     33          1           0       -1.269013   -2.712589   -1.965614
     34          1           0       -2.833432   -3.262162   -1.317554
     35          1           0       -2.733389   -1.729039   -2.205027
     36          1           0       -1.791591   -3.333036    0.822974
     37          1           0        3.868055    1.475588   -0.221410
     38          1           0        2.821247   -1.511142   -1.949926
     39          1           0        3.345134    0.150083   -2.266593
     40          1           0        4.438838   -0.986468   -1.449452
     41          1           0        2.271275   -2.218296    0.546620
     42          1           0        3.985862   -1.812847    0.768751
     43          1           0        3.181672   -0.258825    2.345728
 ---------------------------------------------------------------------
                    Distance matrix (angstroms):
                    1          2          3          4          5
     1  C    0.000000
     2  C    1.353519   0.000000
     3  C    2.568331   1.502919   0.000000
     4  C    3.071240   2.549125   1.547800   0.000000
     5  C    3.272795   3.270706   2.573777   1.546938   0.000000
     6  C    2.538431   3.020360   2.961531   2.620517   1.540567
     7  C    1.515092   2.594682   3.242980   3.125492   2.623758
     8  C    1.470336   2.309281   3.779997   4.447325   4.730939
     9  C    2.435175   2.425069   3.856885   4.868369   5.528338
    10  C    2.400506   1.536000   2.628986   3.889201   4.789116
    11  O    2.409484   3.489112   4.913116   5.408377   5.464617
    12  C    2.542682   3.578119   4.143604   3.562306   3.123164
    13  C    3.466507   2.542694   3.198901   4.704889   5.500920
    14  O    3.386403   2.385900   2.971086   4.025951   5.265754
    15  C    4.597998   3.881486   2.587083   1.564585   2.579984
    16  O    5.415059   4.975329   3.846358   2.463117   2.889295
    17  C    5.423841   4.563825   3.073809   2.594517   3.231748
    18  C    5.148420   4.262952   3.164671   2.566048   3.922327
    19  O    5.126717   4.477299   3.775795   3.005560   4.298193
    20  H    3.057484   2.133085   1.100367   2.187827   2.705961
    21  H    3.376990   2.105998   1.093797   2.190811   3.497673
    22  H    2.908217   2.602069   2.135147   1.095946   2.153471
    23  H    4.136357   3.973566   3.014483   2.179514   1.099457
    24  H    3.876237   4.063361   3.477919   2.156341   1.094971
    25  H    2.674699   2.913698   2.826735   2.990797   2.170117
    26  H    3.452351   4.093929   4.032304   3.525239   2.147997
    27  H    2.089595   3.308226   4.123878   4.173279   3.520340
    28  H    3.133119   3.120222   4.463449   5.321666   6.122212
    29  H    3.228540   3.251121   4.640604   5.782421   6.348242
    30  H    3.485333   4.529584   4.940180   4.184824   3.383298
    31  H    2.861758   3.551443   3.858042   3.007356   2.865321
    32  H    2.772812   3.926337   4.779617   4.393440   4.158466
    33  H    3.940824   2.785875   2.883684   4.423798   5.300992
    34  H    4.344197   3.489382   4.190012   5.675745   6.557411
    35  H    3.429916   2.821669   3.576244   5.039016   5.543549
    36  H    4.158392   3.230986   3.865311   4.986728   6.220657
    37  H    5.558581   5.245022   4.112112   2.707312   2.597864
    38  H    5.329210   4.280810   2.799269   2.906109   3.734630
    39  H    5.474196   4.785688   3.357339   2.825074   2.906347
    40  H    6.460939   5.583351   4.100864   3.533024   4.157495
    41  H    4.932003   3.849649   2.834881   2.814323   4.311136
    42  H    6.226674   5.310708   4.118584   3.506895   4.716808
    43  H    5.481377   5.005548   4.268088   3.178825   4.201855
                    6          7          8          9         10
     6  C    0.000000
     7  C    1.541791   0.000000
     8  C    3.878629   2.596858   0.000000
     9  C    4.922293   3.876070   1.522121   0.000000
    10  C    4.500034   3.885223   2.429734   1.542832   0.000000
    11  O    4.427054   2.986901   1.231254   2.446937   3.623190
    12  C    2.580789   1.543968   3.299710   4.603845   4.780547
    13  C    5.145048   4.826014   3.507841   2.560090   1.533778
    14  O    5.350876   4.787479   3.477423   2.477131   1.442069
    15  C    3.976171   4.661745   5.919981   6.149456   4.990043
    16  O    4.411679   5.139953   6.755604   7.190312   6.195441
    17  C    4.518911   5.505123   6.773725   6.902841   5.578843
    18  C    5.182739   5.536178   6.248743   6.185026   4.993487
    19  O    5.453785   5.484989   6.068248   6.078182   5.156953
    20  H    2.918552   3.554126   4.270109   4.381324   3.149021
    21  H    4.049087   4.251551   4.365174   4.076276   2.641732
    22  H    3.008204   3.018216   4.125962   4.590070   3.833391
    23  H    2.134380   3.516814   5.600751   6.316252   5.435630
    24  H    2.164527   2.989635   5.258377   6.174173   5.571346
    25  H    1.097193   2.148163   3.931984   4.795641   4.255296
    26  H    1.098210   2.156248   4.655001   5.839993   5.546863
    27  H    2.140119   1.100370   2.677382   4.097671   4.386644
    28  H    5.660524   4.508265   2.162102   1.096968   2.184489
    29  H    5.590379   4.585926   2.165656   1.096194   2.222666
    30  H    2.806387   2.180609   4.245806   5.624446   5.803544
    31  H    2.895444   2.202704   3.759360   4.822956   4.774106
    32  H    3.523588   2.185067   3.014830   4.343912   4.850746
    33  H    5.184325   5.165873   4.315714   3.507179   2.175815
    34  H    6.206929   5.773025   4.095657   2.845258   2.166842
    35  H    4.920888   4.634838   3.418148   2.778720   2.180584
    36  H    6.241068   5.619446   3.981937   2.697088   1.958998
    37  H    4.110810   5.059875   6.967929   7.543900   6.586501
    38  H    4.782219   5.667523   6.576049   6.500918   5.068465
    39  H    4.103811   5.323638   6.890786   7.193571   5.949787
    40  H    5.529296   6.521698   7.795632   7.875410   6.524692
    41  H    5.362837   5.600003   5.899428   5.595427   4.296939
    42  H    6.078983   6.560129   7.342055   7.234782   5.989843
    43  H    5.459201   5.581100   6.504954   6.708401   5.867288
                   11         12         13         14         15
    11  O    0.000000
    12  C    3.413914   0.000000
    13  C    4.600806   5.981064   0.000000
    14  O    4.621446   5.375697   2.432215   0.000000
    15  C    6.920763   4.926939   5.655540   4.780909   0.000000
    16  O    7.613330   5.047806   6.994859   5.981456   1.450346
    17  C    7.827891   6.061417   5.853542   5.480009   1.530007
    18  C    7.306224   5.653941   5.743155   4.344812   1.540701
    19  O    7.006086   5.246539   6.207653   4.387150   2.468663
    20  H    5.355568   4.702299   3.239860   3.736388   3.040244
    21  H    5.565148   5.032769   3.080170   2.510321   2.657945
    22  H    5.012683   3.042170   4.946613   3.803984   2.128124
    23  H    6.362372   4.153134   5.901852   5.927264   2.702450
    24  H    5.851845   2.945282   6.441391   5.932557   2.889166
    25  H    4.575594   3.502513   4.581489   5.260310   4.281073
    26  H    4.980559   2.867572   6.153287   6.432247   4.725408
    27  H    2.687081   2.127392   5.171509   5.473187   5.707637
    28  H    2.836108   4.921521   3.333836   2.490711   6.501335
    29  H    2.762225   5.444225   2.608763   3.232621   7.067633
    30  H    4.191030   1.097213   6.920944   6.441122   5.438218
    31  H    4.101454   1.095489   6.061959   5.089223   4.189774
    32  H    2.834400   1.095629   6.141066   5.427720   5.767658
    33  H    5.469703   6.340105   1.094488   2.692777   5.134263
    34  H    5.092576   6.847967   1.097401   2.690269   6.545605
    35  H    4.362980   5.949012   1.095538   3.387760   6.132004
    36  H    5.044198   6.221093   2.546097   0.973544   5.674864
    37  H    7.762343   5.032916   7.307348   6.561431   1.988443
    38  H    7.704555   6.415170   5.119953   4.963543   2.184069
    39  H    7.867835   5.975371   6.147492   6.093974   2.180422
    40  H    8.853291   6.956366   6.788296   6.269238   2.163856
    41  H    7.036344   5.910208   4.925052   3.523580   2.189739
    42  H    8.405636   6.653744   6.618175   5.269814   2.156840
    43  H    7.352151   5.162735   6.951753   5.228880   2.543353
                   16         17         18         19         20
    16  O    0.000000
    17  C    2.433534   0.000000
    18  C    2.332608   2.506387   0.000000
    19  O    2.731800   3.784914   1.424767   0.000000
    20  H    4.288436   3.012167   3.868430   4.697708   0.000000
    21  H    4.057454   3.030006   2.735058   3.483463   1.747579
    22  H    2.692922   3.476565   2.624658   2.502523   3.040208
    23  H    2.985863   2.820752   4.209663   4.861343   2.787800
    24  H    2.648601   3.763232   4.155762   4.274318   3.763125
    25  H    4.964820   4.512634   5.479541   5.958478   2.421527
    26  H    4.903257   5.196548   6.032404   6.267021   3.897802
    27  H    6.178804   6.442631   6.614720   6.575539   4.265369
    28  H    7.471919   7.399055   6.314015   5.998365   5.155917
    29  H    8.163174   7.686725   7.141058   7.120500   4.978048
    30  H    5.329850   6.502344   6.322900   5.941811   5.367562
    31  H    4.201385   5.478703   4.788468   4.255784   4.578850
    32  H    5.941438   6.962354   6.300073   5.735951   5.414752
    33  H    6.542794   5.107413   5.225326   5.912013   2.756097
    34  H    7.900933   6.748229   6.444981   6.844125   4.292466
    35  H    7.418547   6.252795   6.452680   6.944520   3.376853
    36  H    6.896235   6.290104   5.126266   5.157949   4.524979
    37  H    0.971379   2.564953   3.199171   3.667787   4.356742
    38  H    3.390839   1.095013   2.767703   4.128761   2.599460
    39  H    2.767400   1.096135   3.474346   4.626065   3.024377
    40  H    2.625559   1.095719   2.735098   4.024687   4.082830
    41  H    3.314811   2.831349   1.093437   2.021585   3.548331
    42  H    2.590690   2.644835   1.100495   2.080689   4.675284
    43  H    2.257594   3.915614   1.931696   0.972993   5.127048
                   21         22         23         24         25
    21  H    0.000000
    22  H    2.628160   0.000000
    23  H    3.840107   3.043718   0.000000
    24  H    4.317221   2.356842   1.756943   0.000000
    25  H    3.885245   3.598131   2.380634   3.053970   0.000000
    26  H    5.112428   3.876460   2.480034   2.389399   1.755058
    27  H    5.134359   4.116762   4.270582   3.871577   2.473310
    28  H    4.536647   4.849552   6.988471   6.647836   5.679375
    29  H    4.841426   5.606659   7.058170   7.058806   5.307047
    30  H    5.887982   3.784111   4.281296   2.971301   3.806644
    31  H    4.619574   2.276023   3.943738   2.526412   3.862930
    32  H    5.577799   3.733713   5.204656   4.013875   4.318137
    33  H    2.560800   4.846984   5.538717   6.291745   4.564519
    34  H    3.905797   5.828270   6.979009   7.469861   5.661318
    35  H    3.739113   5.362443   5.888332   6.519249   4.216960
    36  H    3.322570   4.769721   6.855265   6.903402   6.081378
    37  H    4.505186   3.121995   2.454666   2.268490   4.667056
    38  H    2.511496   3.806971   3.383513   4.466519   4.563075
    39  H    3.610223   3.828999   2.165360   3.471798   4.035820
    40  H    3.908938   4.280301   3.697806   4.512180   5.572606
    41  H    2.078423   2.922833   4.616676   4.755844   5.490733
    42  H    3.612479   3.657655   4.820922   4.880661   6.348731
    43  H    4.162756   2.660718   4.741034   3.945407   6.090546
                   26         27         28         29         30
    26  H    0.000000
    27  H    2.374527   0.000000
    28  H    6.575745   4.804564   0.000000
    29  H    6.450071   4.593082   1.762762   0.000000
    30  H    2.659112   2.462811   5.979130   6.401879   0.000000
    31  H    3.330882   3.064394   5.012049   5.788463   1.775240
    32  H    3.823105   2.450807   4.501498   5.141667   1.772669
    33  H    6.206517   5.636433   4.219170   3.688152   7.238187
    34  H    7.211937   6.067852   3.394152   2.628576   7.827130
    35  H    5.826652   4.769296   3.750751   2.570399   6.798275
    36  H    7.317027   6.213627   2.541041   3.199950   7.299709
    37  H    4.422560   6.020762   7.929079   8.472587   5.144842
    38  H    5.579242   6.553919   7.034917   7.194298   6.975092
    39  H    4.615245   6.162804   7.803937   7.922786   6.271262
    40  H    6.136574   7.481105   8.303305   8.678140   7.353157
    41  H    6.323967   6.630552   5.723319   6.485415   6.703037
    42  H    6.862437   7.637169   7.348436   8.167273   7.250713
    43  H    6.138348   6.673310   6.655273   7.771784   5.705760
                   31         32         33         34         35
    31  H    0.000000
    32  H    1.772031   0.000000
    33  H    6.302034   6.659048   0.000000
    34  H    6.918901   6.886942   1.780287   0.000000
    35  H    6.212643   6.118328   1.780193   1.774284   0.000000
    36  H    5.979771   6.172709   2.904180   2.381662   3.553671
    37  H    4.319498   6.021380   6.853651   8.279960   7.601542
    38  H    5.912288   7.238230   4.263091   5.953264   5.564758
    39  H    5.530849   6.957761   5.438366   7.121711   6.362651
    40  H    6.284655   7.859012   5.985438   7.621160   7.250044
    41  H    5.149106   6.462665   4.369128   5.533790   5.732154
    42  H    5.757554   7.333400   5.991661   7.277084   7.348382
    43  H    4.110829   5.723895   6.664625   7.656445   7.606500
                   36         37         38         39         40
    36  H    0.000000
    37  H    7.499680   0.000000
    38  H    5.682125   3.606124   0.000000
    39  H    6.932783   2.492626   1.770424   0.000000
    40  H    7.034809   2.809911   1.772670   1.776417   0.000000
    41  H    4.222072   4.096871   2.652410   3.831000   3.193749
    42  H    5.974352   3.436292   2.972972   3.671096   2.410086
    43  H    6.041763   3.173249   4.488970   4.633296   4.063659
                   41         42         43
    41  H    0.000000
    42  H    1.775821   0.000000
    43  H    2.811608   2.355539   0.000000
 Stoichiometry    C15H24O4
 Framework group  C1[X(C15H24O4)]
 Deg. of freedom   123
 Full point group                 C1      NOp   1
 Largest Abelian subgroup         C1      NOp   1
 Largest concise Abelian subgroup C1      NOp   1
                         Standard orientation:                         
 ---------------------------------------------------------------------
 Center     Atomic      Atomic             Coordinates (Angstroms)
 Number     Number       Type             X           Y           Z
 ---------------------------------------------------------------------
      1          6           0       -1.665183    0.734442   -0.069940
      2          6           0       -1.044047   -0.432651   -0.359935
      3          6           0        0.368454   -0.637320   -0.830802
      4          6           0        1.378575    0.340492   -0.183326
      5          6           0        1.352326    1.740966   -0.839834
      6          6           0       -0.031897    2.264252   -1.268143
      7          6           0       -1.165259    2.155863   -0.228497
      8          6           0       -3.026702    0.463096    0.414338
      9          6           0       -3.245433   -1.042701    0.454128
     10          6           0       -1.965256   -1.645502   -0.160776
     11          8           0       -3.862758    1.308451    0.734294
     12          6           0       -0.824410    2.815211    1.125356
     13          6           0       -2.233749   -2.381030   -1.479634
     14          8           0       -1.285919   -2.527852    0.755480
     15          6           0        2.825741   -0.250793   -0.119931
     16          8           0        3.723544    0.727570    0.463384
     17          6           0        3.373052   -0.699445   -1.476428
     18          6           0        2.913393   -1.419830    0.879784
     19          8           0        2.574139   -1.032317    2.208204
     20          1           0        0.398717   -0.546169   -1.926970
     21          1           0        0.637021   -1.675370   -0.614662
     22          1           0        1.074714    0.453090    0.863617
     23          1           0        1.982518    1.740471   -1.740757
     24          1           0        1.808363    2.453208   -0.144347
     25          1           0       -0.358092    1.740595   -2.175453
     26          1           0        0.080340    3.320128   -1.548490
     27          1           0       -2.023794    2.715701   -0.628888
     28          1           0       -3.370919   -1.380444    1.490237
     29          1           0       -4.161543   -1.312865   -0.083826
     30          1           0       -0.552578    3.867603    0.975507
     31          1           0        0.011752    2.315446    1.626519
     32          1           0       -1.688710    2.783565    1.797955
     33          1           0       -1.295726   -2.719858   -1.930426
     34          1           0       -2.869476   -3.256025   -1.293828
     35          1           0       -2.752401   -1.730678   -2.192547
     36          1           0       -1.849644   -3.314978    0.857633
     37          1           0        3.845552    1.455540   -0.168083
     38          1           0        2.800455   -1.539606   -1.883019
     39          1           0        3.336271    0.116254   -2.207723
     40          1           0        4.415670   -1.019314   -1.370441
     41          1           0        2.221630   -2.223652    0.613442
     42          1           0        3.936010   -1.825338    0.849642
     43          1           0        3.124189   -0.254436    2.405849
 ---------------------------------------------------------------------
 Rotational constants (GHZ):      0.5317518      0.2792801      0.2281266
 Standard basis: 6-31G(d) (6D, 7F)
 There are   333 symmetry adapted cartesian basis functions of A   symmetry.
 There are   333 symmetry adapted basis functions of A   symmetry.
   333 basis functions,   628 primitive gaussians,   333 cartesian basis functions
    73 alpha electrons       73 beta electrons
       nuclear repulsion energy      1612.0613286900 Hartrees.
 NAtoms=   43 NActive=   43 NUniq=   43 SFac= 1.00D+00 NAtFMM=   60 NAOKFM=F Big=F
 Integral buffers will be    131072 words long.
 Raffenetti 2 integral format.
 Two-electron integral symmetry is turned on.
 ------------------------------------------------------------------------------
 Polarizable Continuum Model (PCM)
 =================================
 Model                : PCM (using non-symmetric T matrix).
 Atomic radii         : SMD-Coulomb.
 Polarization charges : Total charges.
 Charge compensation  : None.
 Solution method      : On-the-fly selection.
 Cavity type          : VdW (van der Waals Surface) (Alpha=1.000).
 Cavity algorithm     : GePol (No added spheres)
                        Default sphere list used, NSphG=   43.
                        Lebedev-Laikov grids with approx.  5.0 points / Ang**2.
                        Smoothing algorithm: Karplus/York (Gamma=1.0000).
                        Polarization charges: spherical gaussians, with
                                              point-specific exponents (IZeta= 3).
                        Self-potential: point-specific (ISelfS= 7).
                        Self-field    : sphere-specific E.n sum rule (ISelfD= 2).
 1st derivatives      : Analytical E(r).r(x)/FMM algorithm (CHGder, D1EAlg=3).
                        Cavity 1st derivative terms included.
 Solvent              : Methanol, Eps=  32.613000 Eps(inf)=   1.765709
 ------------------------------------------------------------------------------
 ------------------------------------------------------------------------------
 Atomic radii for non-electrostatic terms: SMD-CDS.
 ------------------------------------------------------------------------------
 Nuclear repulsion after PCM non-electrostatic terms =     1612.0629660374 Hartrees.
 One-electron integrals computed using PRISM.
 NBasis=   333 RedAO= T EigKep=  9.42D-04  NBF=   333
 NBsUse=   333 1.00D-06 EigRej= -1.00D+00 NBFU=   333
 Initial guess from the checkpoint file:  "DY-202A-11R_41.chk"
 B after Tr=     0.000000    0.000000    0.000000
         Rot=    0.999746   -0.021769    0.005401   -0.002119 Ang=  -2.58 deg.
 ExpMin= 1.61D-01 ExpMax= 5.48D+03 ExpMxC= 8.25D+02 IAcc=1 IRadAn=         1 AccDes= 0.00D+00
 Harris functional with IExCor=  402 and IRadAn=       1 diagonalized for initial guess.
 HarFok:  IExCor=  402 AccDes= 0.00D+00 IRadAn=         1 IDoV= 1 UseB2=F ITyADJ=14
 ICtDFT=  3500011 ScaDFX=  1.000000  1.000000  1.000000  1.000000
 FoFCou: FMM=F IPFlag=           0 FMFlag=      100000 FMFlg1=           0
         NFxFlg=           0 DoJE=T BraDBF=F KetDBF=T FulRan=T
         wScrn=  0.000000 ICntrl=     500 IOpCl=  0 I1Cent=   200000004 NGrid=           0
         NMat0=    1 NMatS0=      1 NMatT0=    0 NMatD0=    1 NMtDS0=    0 NMtDT0=    0
 Petite list used in FoFCou.
 Keep R1 ints in memory in canonical form, NReq=1565304907.
 Requested convergence on RMS density matrix=1.00D-08 within 128 cycles.
 Requested convergence on MAX density matrix=1.00D-06.
 Requested convergence on             energy=1.00D-06.
 No special actions if energy rises.
 Inv3:  Mode=1 IEnd=    21740592.
 Iteration    1 A*A^-1 deviation from unit magnitude is 6.00D-15 for   2677.
 Iteration    1 A*A^-1 deviation from orthogonality  is 3.17D-15 for   2677    974.
 Iteration    1 A^-1*A deviation from unit magnitude is 6.11D-15 for   2677.
 Iteration    1 A^-1*A deviation from orthogonality  is 3.36D-10 for   2132   2126.
 Iteration    2 A*A^-1 deviation from unit magnitude is 7.22D-15 for   1345.
 Iteration    2 A*A^-1 deviation from orthogonality  is 4.65D-15 for   1764    634.
 Iteration    2 A^-1*A deviation from unit magnitude is 9.99D-16 for    666.
 Iteration    2 A^-1*A deviation from orthogonality  is 3.46D-16 for   1547    205.
 Error on total polarization charges =  0.05180
 SCF Done:  E(RB3LYP) =  -886.950752781     A.U. after   11 cycles
            NFock= 11  Conv=0.53D-08     -V/T= 2.0094
 SMD-CDS (non-electrostatic) energy       (kcal/mol) =       1.03
 (included in total energy above)
 D1PCM: PCM CHGder 1st derivatives, ID1Alg=3 FixD1E=F DoIter=F DoCFld=F I1PDM=0.
 Calling FoFJK, ICntrl=      2127 FMM=F ISym2X=0 I1Cent= 0 IOpClX= 0 NMat=1 NMatS=1 NMatT=0.
 ***** Axes restored to original set *****
 -------------------------------------------------------------------
 Center     Atomic                   Forces (Hartrees/Bohr)
 Number     Number              X              Y              Z
 -------------------------------------------------------------------
      1        6           0.002584416    0.003416539    0.000153601
      2        6          -0.002881265   -0.002671750   -0.000367467
      3        6          -0.000185100   -0.000564917   -0.001286848
      4        6           0.001475033   -0.001141990    0.000686587
      5        6          -0.000076252   -0.000777875   -0.000854373
      6        6          -0.000456260   -0.000068890    0.001255274
      7        6          -0.001449181   -0.000970720    0.001136522
      8        6          -0.001327127   -0.002847016    0.000868118
      9        6          -0.001001811    0.000032752   -0.000045233
     10        6           0.002143057    0.000624680    0.001173350
     11        8          -0.000173644    0.000634559   -0.000441711
     12        6           0.000012034   -0.000677317   -0.001126864
     13        6          -0.000008945    0.001226669    0.000481298
     14        8          -0.000907799   -0.000113632   -0.000384036
     15        6          -0.000209435   -0.000007115    0.000297033
     16        8          -0.000966989   -0.000443276    0.000296006
     17        6          -0.001130131   -0.000001341   -0.000149208
     18        6          -0.000713360   -0.000632390   -0.000397128
     19        8           0.000117864    0.000799748    0.001437117
     20        1           0.000313630    0.000022155    0.000133911
     21        1           0.000380978    0.000354825   -0.000150473
     22        1           0.000400801    0.000574976    0.000020888
     23        1          -0.000104517    0.000410152    0.000718803
     24        1           0.000301650    0.000702201    0.000219188
     25        1           0.000348752    0.000369978   -0.000571573
     26        1           0.000026767   -0.000209649   -0.000109093
     27        1           0.000310492    0.000187895   -0.000339958
     28        1           0.000783534    0.001345769   -0.000087180
     29        1           0.000191834    0.000897039   -0.000243217
     30        1           0.000004505   -0.000071619    0.000191841
     31        1          -0.000345776    0.000190818    0.000183798
     32        1           0.000148869    0.000199696    0.000133926
     33        1          -0.000144273   -0.000709841   -0.000464045
     34        1           0.000359519   -0.000069882   -0.000139616
     35        1           0.000189988   -0.000087503   -0.000338902
     36        1           0.001003320    0.000126043   -0.000215205
     37        1          -0.000797692   -0.000102960   -0.000597178
     38        1          -0.000317593   -0.000282019   -0.000202887
     39        1           0.001018855   -0.000604163   -0.000207799
     40        1          -0.000051036    0.000325521   -0.000288831
     41        1           0.001091328    0.000038025   -0.000717630
     42        1          -0.000159779    0.000181464   -0.000166149
     43        1           0.000200738    0.000394362    0.000505343
 -------------------------------------------------------------------
 Cartesian Forces:  Max     0.003416539 RMS     0.000839289

 GradGradGradGradGradGradGradGradGradGradGradGradGradGradGradGradGradGrad
 Berny optimization.
 Using GEDIIS/GDIIS optimizer.
 FormGI is forming the generalized inverse of G from B-inverse, IUseBI=4.
 Internal  Forces:  Max     0.002480593 RMS     0.000487271
 Search for a local minimum.
 Step number   4 out of a maximum of  258
 All quantities printed in internal units (Hartrees-Bohrs-Radians)
 Mixed Optimization -- En-DIIS/RFO-DIIS
 Swapping is turned off.
 Update second derivatives using D2CorX and points    2    3    4
 DE= -2.28D-05 DEPred=-4.31D-04 R= 5.28D-02
 Trust test= 5.28D-02 RLast= 4.38D-01 DXMaxT set to 4.24D-01
 ITU= -1  1  1  0
     Eigenvalues ---    0.00211   0.00309   0.00321   0.00358   0.00385
     Eigenvalues ---    0.00453   0.00562   0.00681   0.00738   0.00903
     Eigenvalues ---    0.00970   0.01107   0.01214   0.01246   0.01369
     Eigenvalues ---    0.01393   0.02522   0.02586   0.03168   0.03876
     Eigenvalues ---    0.03922   0.04131   0.04420   0.04622   0.04731
     Eigenvalues ---    0.04798   0.05026   0.05095   0.05147   0.05445
     Eigenvalues ---    0.05445   0.05510   0.05569   0.05574   0.05584
     Eigenvalues ---    0.05643   0.05682   0.05726   0.05894   0.06046
     Eigenvalues ---    0.06128   0.06365   0.07321   0.07740   0.08452
     Eigenvalues ---    0.08620   0.08893   0.09020   0.09352   0.09726
     Eigenvalues ---    0.10244   0.11912   0.12115   0.13390   0.14022
     Eigenvalues ---    0.14611   0.15790   0.15982   0.16000   0.16000
     Eigenvalues ---    0.16000   0.16000   0.16000   0.16000   0.16000
     Eigenvalues ---    0.16000   0.16007   0.16032   0.16477   0.16743
     Eigenvalues ---    0.17203   0.17780   0.19077   0.19873   0.20732
     Eigenvalues ---    0.22533   0.23111   0.24716   0.25024   0.26003
     Eigenvalues ---    0.26941   0.27046   0.27921   0.28194   0.28622
     Eigenvalues ---    0.28875   0.29173   0.29493   0.29639   0.30506
     Eigenvalues ---    0.31208   0.32022   0.32507   0.33737   0.33780
     Eigenvalues ---    0.33834   0.33858   0.33921   0.33947   0.34015
     Eigenvalues ---    0.34086   0.34109   0.34126   0.34136   0.34151
     Eigenvalues ---    0.34164   0.34198   0.34204   0.34296   0.34323
     Eigenvalues ---    0.34330   0.34377   0.34417   0.34584   0.34646
     Eigenvalues ---    0.39112   0.41379   0.42439   0.51691   0.52194
     Eigenvalues ---    0.52812   0.53055   0.94367
 En-DIIS/RFO-DIIS IScMMF=        0 using points:     4    3    2
 RFO step:  Lambda=-1.57921289D-04.
 DidBck=T Rises=F RFO-DIIS coefs:    0.52067    0.60864   -0.12931
 Iteration  1 RMS(Cart)=  0.05513443 RMS(Int)=  0.00097385
 Iteration  2 RMS(Cart)=  0.00178018 RMS(Int)=  0.00000693
 Iteration  3 RMS(Cart)=  0.00000098 RMS(Int)=  0.00000690
 Variable       Old X    -DE/DX   Delta X   Delta X   Delta X     New X
                                 (Linear)    (Quad)   (Total)
    R1        2.55778   0.00109   0.00088  -0.00079   0.00009   2.55787
    R2        2.86311  -0.00169  -0.00393   0.00241  -0.00152   2.86159
    R3        2.77853   0.00088   0.00351  -0.00384  -0.00034   2.77820
    R4        2.84011   0.00054   0.00139  -0.00105   0.00035   2.84045
    R5        2.90262  -0.00248  -0.00381   0.00073  -0.00307   2.89955
    R6        2.92492   0.00026  -0.00005   0.00024   0.00018   2.92510
    R7        2.07939  -0.00012  -0.00012  -0.00016  -0.00028   2.07911
    R8        2.06698  -0.00027  -0.00009  -0.00003  -0.00012   2.06686
    R9        2.92329   0.00029   0.00027   0.00030   0.00057   2.92386
   R10        2.95664  -0.00166  -0.00049  -0.00197  -0.00246   2.95418
   R11        2.07104  -0.00003  -0.00007   0.00022   0.00015   2.07119
   R12        2.91125   0.00006  -0.00006  -0.00016  -0.00022   2.91103
   R13        2.07767  -0.00065  -0.00030  -0.00054  -0.00083   2.07684
   R14        2.06919   0.00072   0.00071   0.00003   0.00073   2.06993
   R15        2.91356   0.00000   0.00013  -0.00024  -0.00012   2.91344
   R16        2.07339   0.00019   0.00053  -0.00044   0.00009   2.07349
   R17        2.07532  -0.00017   0.00018  -0.00053  -0.00034   2.07497
   R18        2.91768  -0.00072  -0.00093  -0.00040  -0.00133   2.91635
   R19        2.07940  -0.00003  -0.00011   0.00007  -0.00004   2.07936
   R20        2.87639  -0.00164  -0.00161  -0.00138  -0.00299   2.87340
   R21        2.32673   0.00043   0.00075  -0.00125  -0.00050   2.32623
   R22        2.91553   0.00087   0.00307  -0.00358  -0.00050   2.91503
   R23        2.07297  -0.00059  -0.00087   0.00031  -0.00056   2.07241
   R24        2.07151  -0.00026  -0.00026  -0.00007  -0.00033   2.07117
   R25        2.89842   0.00017   0.00084  -0.00125  -0.00041   2.89801
   R26        2.72512  -0.00034  -0.00096   0.00023  -0.00073   2.72438
   R27        2.07343  -0.00010   0.00004  -0.00028  -0.00024   2.07319
   R28        2.07017  -0.00027   0.00024  -0.00086  -0.00063   2.06955
   R29        2.07044  -0.00004   0.00033  -0.00054  -0.00021   2.07023
   R30        2.06828   0.00029   0.00049  -0.00024   0.00026   2.06854
   R31        2.07379  -0.00018   0.00008  -0.00044  -0.00036   2.07343
   R32        2.07027   0.00008   0.00015  -0.00011   0.00004   2.07031
   R33        1.83973  -0.00070  -0.00055   0.00011  -0.00044   1.83930
   R34        2.74076  -0.00158  -0.00175   0.00044  -0.00130   2.73945
   R35        2.89129   0.00075   0.00035   0.00106   0.00141   2.89271
   R36        2.91150  -0.00014   0.00043  -0.00105  -0.00062   2.91089
   R37        1.83564   0.00021   0.00005   0.00010   0.00016   1.83580
   R38        2.06927   0.00046  -0.00028   0.00104   0.00076   2.07004
   R39        2.07139  -0.00036   0.00003  -0.00056  -0.00053   2.07086
   R40        2.07061  -0.00017   0.00039  -0.00081  -0.00041   2.07019
   R41        2.69242   0.00205   0.00354  -0.00265   0.00089   2.69331
   R42        2.06630  -0.00054  -0.00071   0.00034  -0.00036   2.06593
   R43        2.07963  -0.00021  -0.00032   0.00003  -0.00029   2.07934
   R44        1.83869   0.00053   0.00029   0.00031   0.00060   1.83930
    A1        2.25895   0.00072   0.00313  -0.00136   0.00178   2.26073
    A2        1.91387  -0.00085  -0.00196  -0.00017  -0.00214   1.91173
    A3        2.10965   0.00012  -0.00133   0.00158   0.00024   2.10988
    A4        2.23426  -0.00032  -0.00088   0.00079  -0.00007   2.23419
    A5        1.95827   0.00072   0.00258  -0.00153   0.00106   1.95934
    A6        2.09065  -0.00040  -0.00170   0.00073  -0.00099   2.08966
    A7        1.97824  -0.00007   0.00278  -0.00267   0.00012   1.97836
    A8        1.90358   0.00011  -0.00023   0.00115   0.00093   1.90450
    A9        1.87349   0.00045  -0.00116   0.00386   0.00269   1.87618
   A10        1.92457  -0.00020   0.00062  -0.00217  -0.00155   1.92302
   A11        1.93547  -0.00025  -0.00186   0.00005  -0.00182   1.93365
   A12        1.84285  -0.00002  -0.00040   0.00014  -0.00027   1.84258
   A13        1.96419  -0.00008   0.00187  -0.00247  -0.00060   1.96359
   A14        1.96258  -0.00012   0.00185  -0.00376  -0.00190   1.96068
   A15        1.85832   0.00068   0.00269   0.00217   0.00486   1.86318
   A16        1.95522   0.00015  -0.00457   0.00595   0.00137   1.95660
   A17        1.88357  -0.00063  -0.00249  -0.00142  -0.00390   1.87967
   A18        1.83027   0.00001   0.00072  -0.00043   0.00032   1.83059
   A19        2.02723   0.00005   0.00179  -0.00006   0.00176   2.02899
   A20        1.91519   0.00025   0.00100  -0.00013   0.00087   1.91605
   A21        1.88836   0.00003  -0.00123   0.00162   0.00038   1.88874
   A22        1.86226  -0.00001   0.00032   0.00006   0.00037   1.86263
   A23        1.90695  -0.00016  -0.00002  -0.00236  -0.00239   1.90457
   A24        1.85672  -0.00019  -0.00220   0.00093  -0.00127   1.85545
   A25        2.03660   0.00050   0.00152   0.00090   0.00242   2.03902
   A26        1.91232  -0.00040   0.00055  -0.00190  -0.00136   1.91096
   A27        1.88149  -0.00014  -0.00079  -0.00041  -0.00121   1.88028
   A28        1.88128   0.00019   0.00046   0.00210   0.00255   1.88383
   A29        1.89110  -0.00009  -0.00071   0.00007  -0.00063   1.89047
   A30        1.85267  -0.00012  -0.00130  -0.00094  -0.00224   1.85043
   A31        1.95959  -0.00029   0.00014   0.00015   0.00028   1.95988
   A32        1.96246  -0.00011  -0.00003  -0.00035  -0.00037   1.96209
   A33        1.83170   0.00035   0.00138   0.00043   0.00181   1.83350
   A34        1.98120   0.00030  -0.00138   0.00213   0.00075   1.98195
   A35        1.86754  -0.00021  -0.00149  -0.00064  -0.00214   1.86541
   A36        1.84839  -0.00002   0.00163  -0.00205  -0.00041   1.84797
   A37        1.90101  -0.00003   0.00044   0.00077   0.00121   1.90222
   A38        2.19896  -0.00050  -0.00105  -0.00052  -0.00158   2.19738
   A39        2.18321   0.00053   0.00060  -0.00025   0.00035   2.18356
   A40        1.83057   0.00038   0.00042  -0.00135  -0.00089   1.82968
   A41        1.92380  -0.00073  -0.00029  -0.00493  -0.00523   1.91857
   A42        1.92952  -0.00055  -0.00513   0.00401  -0.00112   1.92840
   A43        1.92951   0.00014   0.00208  -0.00078   0.00128   1.93079
   A44        1.98402   0.00015  -0.00223   0.00460   0.00238   1.98639
   A45        1.86715   0.00054   0.00494  -0.00177   0.00315   1.87030
   A46        1.81400  -0.00020  -0.00005  -0.00012  -0.00016   1.81384
   A47        1.95213  -0.00015   0.00129  -0.00431  -0.00303   1.94910
   A48        1.85771  -0.00003  -0.00001   0.00004   0.00002   1.85773
   A49        1.96581   0.00002  -0.00119   0.00186   0.00066   1.96647
   A50        1.95704   0.00051   0.00034   0.00204   0.00238   1.95943
   A51        1.91281  -0.00016  -0.00026   0.00026   0.00000   1.91282
   A52        1.92254   0.00016   0.00121  -0.00111   0.00010   1.92265
   A53        1.95501   0.00032   0.00016   0.00112   0.00129   1.95630
   A54        1.93031   0.00025   0.00074  -0.00038   0.00037   1.93068
   A55        1.88698  -0.00020  -0.00050   0.00031  -0.00019   1.88680
   A56        1.88282  -0.00025  -0.00083   0.00009  -0.00074   1.88208
   A57        1.88399  -0.00032  -0.00090  -0.00004  -0.00094   1.88305
   A58        1.93113   0.00087   0.00031   0.00233   0.00263   1.93377
   A59        1.91578  -0.00003   0.00042  -0.00073  -0.00030   1.91548
   A60        1.93666   0.00031   0.00261  -0.00210   0.00051   1.93717
   A61        1.89588  -0.00064  -0.00289   0.00042  -0.00247   1.89341
   A62        1.89810  -0.00050  -0.00097   0.00033  -0.00064   1.89747
   A63        1.88520  -0.00006   0.00039  -0.00027   0.00013   1.88533
   A64        1.86355   0.00090   0.00113   0.00165   0.00278   1.86634
   A65        1.91127  -0.00096  -0.00497   0.00313  -0.00185   1.90942
   A66        1.98861  -0.00023  -0.00150   0.00216   0.00069   1.98930
   A67        1.94514   0.00099   0.00507  -0.00541  -0.00035   1.94480
   A68        1.91023   0.00082   0.00032   0.00150   0.00183   1.91206
   A69        1.78816  -0.00019   0.00040  -0.00122  -0.00084   1.78732
   A70        1.90968  -0.00042   0.00079  -0.00041   0.00039   1.91007
   A71        1.89846  -0.00169  -0.00035  -0.00489  -0.00524   1.89322
   A72        1.94672  -0.00018   0.00065  -0.00049   0.00016   1.94689
   A73        1.94044   0.00125   0.00105   0.00229   0.00334   1.94378
   A74        1.91795   0.00002  -0.00030   0.00010  -0.00020   1.91776
   A75        1.88146  -0.00032   0.00100  -0.00103  -0.00003   1.88143
   A76        1.88547   0.00005   0.00009  -0.00021  -0.00012   1.88535
   A77        1.88988  -0.00088  -0.00259  -0.00077  -0.00336   1.88653
   A78        1.96608  -0.00023   0.00078  -0.00249  -0.00171   1.96437
   A79        1.94309  -0.00017   0.00268  -0.00408  -0.00140   1.94169
   A80        1.89092  -0.00025  -0.00118   0.00030  -0.00088   1.89003
   A81        1.85086   0.00084   0.00165   0.00412   0.00577   1.85663
   A82        1.92519   0.00002  -0.00300   0.00278  -0.00023   1.92496
   A83        1.88633  -0.00020  -0.00099  -0.00049  -0.00150   1.88483
   A84        1.84650   0.00074  -0.00160   0.00423   0.00263   1.84913
    D1        0.08684  -0.00010   0.00363  -0.00391  -0.00027   0.08657
    D2       -3.05190  -0.00014   0.00038  -0.00169  -0.00131  -3.05321
    D3       -3.09599  -0.00024  -0.00092  -0.00273  -0.00365  -3.09964
    D4        0.04845  -0.00028  -0.00417  -0.00051  -0.00468   0.04377
    D5        0.38685  -0.00010   0.00268  -0.00834  -0.00566   0.38120
    D6       -1.87281  -0.00016   0.00450  -0.01113  -0.00663  -1.87944
    D7        2.40928  -0.00029   0.00178  -0.00878  -0.00700   2.40228
    D8       -2.70948   0.00007   0.00767  -0.00959  -0.00192  -2.71140
    D9        1.31404   0.00001   0.00949  -0.01238  -0.00289   1.31115
   D10       -0.68705  -0.00012   0.00677  -0.01003  -0.00326  -0.69031
   D11        0.02620   0.00022  -0.00394   0.01362   0.00969   0.03588
   D12       -3.11188   0.00032  -0.00175   0.01427   0.01251  -3.09936
   D13        3.13067   0.00011  -0.00791   0.01461   0.00671   3.13738
   D14       -0.00740   0.00021  -0.00572   0.01525   0.00953   0.00213
   D15        0.64302  -0.00009  -0.01052   0.01449   0.00397   0.64699
   D16       -1.50824   0.00013  -0.01309   0.01829   0.00520  -1.50304
   D17        2.78630  -0.00013  -0.01191   0.01557   0.00366   2.78996
   D18       -2.50161  -0.00005  -0.00705   0.01212   0.00507  -2.49654
   D19        1.63031   0.00018  -0.00962   0.01593   0.00630   1.63662
   D20       -0.35833  -0.00009  -0.00844   0.01320   0.00477  -0.35356
   D21       -0.10080   0.00030   0.01043  -0.01239  -0.00196  -0.10276
   D22        2.02466   0.00012   0.00966  -0.01255  -0.00290   2.02176
   D23       -2.16984  -0.00018   0.01007  -0.01466  -0.00459  -2.17443
   D24        3.04338   0.00026   0.00748  -0.01038  -0.00290   3.04048
   D25       -1.11435   0.00008   0.00670  -0.01054  -0.00383  -1.11818
   D26        0.97434  -0.00022   0.00711  -0.01265  -0.00553   0.96881
   D27       -1.38318   0.00036   0.00659  -0.00526   0.00132  -1.38186
   D28        2.67214   0.00032   0.00972  -0.00817   0.00154   2.67368
   D29        0.67706  -0.00003   0.00629  -0.00700  -0.00072   0.67635
   D30        0.75649   0.00030   0.00875  -0.00729   0.00145   0.75794
   D31       -1.47137   0.00026   0.01188  -0.01021   0.00167  -1.46971
   D32        2.81673  -0.00009   0.00846  -0.00904  -0.00059   2.81615
   D33        2.79137   0.00001   0.00750  -0.00842  -0.00092   2.79044
   D34        0.56350  -0.00003   0.01063  -0.01133  -0.00070   0.56280
   D35       -1.43158  -0.00038   0.00721  -0.01017  -0.00296  -1.43453
   D36        0.65587   0.00023   0.00410  -0.00744  -0.00334   0.65252
   D37       -1.45735   0.00001   0.00159  -0.00737  -0.00578  -1.46313
   D38        2.80688   0.00008   0.00436  -0.00930  -0.00494   2.80194
   D39        2.88762   0.00013   0.00435  -0.00964  -0.00529   2.88233
   D40        0.77440  -0.00009   0.00184  -0.00957  -0.00773   0.76668
   D41       -1.24455  -0.00002   0.00461  -0.01150  -0.00689  -1.25144
   D42       -1.38944  -0.00016   0.00130  -0.00777  -0.00649  -1.39593
   D43        2.78053  -0.00038  -0.00121  -0.00770  -0.00892   2.77161
   D44        0.76158  -0.00031   0.00155  -0.00964  -0.00809   0.75349
   D45        3.11556  -0.00075  -0.05597  -0.02831  -0.08429   3.03127
   D46        0.96986  -0.00093  -0.05161  -0.03417  -0.08577   0.88410
   D47       -1.20162  -0.00099  -0.05560  -0.03095  -0.08654  -1.28816
   D48        0.88296  -0.00067  -0.05623  -0.02679  -0.08304   0.79992
   D49       -1.26274  -0.00085  -0.05187  -0.03265  -0.08451  -1.34725
   D50        2.84896  -0.00091  -0.05587  -0.02943  -0.08529   2.76367
   D51       -1.15551   0.00000  -0.05143  -0.02783  -0.07927  -1.23478
   D52        2.98197  -0.00018  -0.04706  -0.03369  -0.08074   2.90123
   D53        0.81049  -0.00024  -0.05106  -0.03046  -0.08152   0.72897
   D54        0.84001  -0.00017  -0.00781   0.00835   0.00054   0.84055
   D55       -1.30312  -0.00047  -0.01000   0.00642  -0.00358  -1.30670
   D56        2.97121  -0.00004  -0.00832   0.00875   0.00043   2.97164
   D57        2.98123   0.00018  -0.00504   0.00819   0.00314   2.98437
   D58        0.83811  -0.00012  -0.00724   0.00626  -0.00098   0.83713
   D59       -1.17075   0.00031  -0.00555   0.00858   0.00303  -1.16772
   D60       -1.30130  -0.00012  -0.00745   0.00814   0.00069  -1.30061
   D61        2.83877  -0.00042  -0.00965   0.00622  -0.00343   2.83533
   D62        0.82991   0.00000  -0.00796   0.00854   0.00057   0.83048
   D63       -1.29952   0.00020   0.00253   0.00326   0.00578  -1.29373
   D64        0.95040   0.00006   0.00140   0.00478   0.00618   0.95658
   D65        2.98300   0.00006   0.00168   0.00305   0.00473   2.98773
   D66        0.85961   0.00019   0.00472   0.00310   0.00782   0.86743
   D67        3.10953   0.00005   0.00359   0.00462   0.00822   3.11775
   D68       -1.14106   0.00005   0.00387   0.00289   0.00677  -1.13429
   D69        2.85749   0.00010   0.00308   0.00311   0.00619   2.86368
   D70       -1.17578  -0.00005   0.00195   0.00463   0.00658  -1.16920
   D71        0.85682  -0.00005   0.00223   0.00291   0.00513   0.86195
   D72       -3.05418  -0.00021  -0.01325   0.01137  -0.00188  -3.05606
   D73        1.12806  -0.00029  -0.01355   0.01098  -0.00257   1.12550
   D74       -0.97441  -0.00026  -0.01303   0.01054  -0.00250  -0.97691
   D75        0.98055   0.00003  -0.01220   0.00959  -0.00261   0.97794
   D76       -1.12039  -0.00005  -0.01250   0.00920  -0.00330  -1.12369
   D77        3.06032  -0.00003  -0.01199   0.00876  -0.00323   3.05709
   D78       -1.06326   0.00014  -0.01066   0.01051  -0.00015  -1.06341
   D79        3.11898   0.00007  -0.01097   0.01013  -0.00084   3.11814
   D80        1.01651   0.00009  -0.01045   0.00968  -0.00077   1.01574
   D81       -0.08667   0.00000   0.01025  -0.02065  -0.01041  -0.09708
   D82        1.99055   0.00001   0.01280  -0.02484  -0.01204   1.97851
   D83       -2.23195  -0.00011   0.01551  -0.02761  -0.01209  -2.24404
   D84        3.05145  -0.00010   0.00808  -0.02129  -0.01321   3.03823
   D85       -1.15452  -0.00009   0.01063  -0.02547  -0.01485  -1.16937
   D86        0.90616  -0.00021   0.01334  -0.02825  -0.01489   0.89127
   D87        0.10765  -0.00012  -0.01191   0.01924   0.00733   0.11499
   D88       -2.00868   0.00017  -0.01279   0.02354   0.01075  -1.99793
   D89        2.10712  -0.00003  -0.01179   0.02015   0.00837   2.11548
   D90       -1.96572   0.00045  -0.01287   0.02624   0.01338  -1.95234
   D91        2.20113   0.00075  -0.01375   0.03054   0.01679   2.21793
   D92        0.03375   0.00054  -0.01275   0.02715   0.01441   0.04816
   D93        2.21735  -0.00045  -0.01920   0.02592   0.00671   2.22406
   D94        0.10101  -0.00016  -0.02008   0.03021   0.01013   0.11114
   D95       -2.06638  -0.00036  -0.01908   0.02683   0.00774  -2.05863
   D96        1.02053   0.00025   0.01658  -0.01299   0.00358   1.02411
   D97        3.11270  -0.00001   0.01345  -0.01146   0.00199   3.11469
   D98       -1.08808   0.00009   0.01586  -0.01357   0.00227  -1.08581
   D99        3.05615  -0.00009   0.01658  -0.01480   0.00179   3.05794
   D100      -1.13486  -0.00035   0.01346  -0.01327   0.00020  -1.13466
   D101       0.94754  -0.00025   0.01586  -0.01538   0.00048   0.94802
   D102      -1.03546   0.00048   0.01596  -0.01055   0.00541  -1.03005
   D103       1.05671   0.00022   0.01284  -0.00903   0.00381   1.06052
   D104       3.13911   0.00032   0.01524  -0.01114   0.00410  -3.13997
   D105      -3.10306   0.00044  -0.02583   0.04909   0.02327  -3.07979
   D106       1.20758   0.00044  -0.02593   0.04821   0.02227   1.22985
   D107      -0.98902   0.00015  -0.02444   0.04409   0.01965  -0.96937
   D108      -1.22695   0.00052  -0.01803   0.03252   0.01448  -1.21247
   D109       0.96456   0.00014  -0.02309   0.03843   0.01534   0.97990
   D110       2.98988  -0.00009  -0.02185   0.03798   0.01613   3.00601
   D111      -1.13649  -0.00056   0.00400   0.00405   0.00805  -1.12844
   D112       0.96412  -0.00023   0.00643   0.00398   0.01041   0.97454
   D113       3.05615  -0.00051   0.00367   0.00455   0.00822   3.06438
   D114       3.00042   0.00023   0.01128  -0.00269   0.00858   3.00900
   D115      -1.18215   0.00056   0.01371  -0.00276   0.01094  -1.17120
   D116       0.90988   0.00028   0.01095  -0.00219   0.00875   0.91864
   D117       1.05389   0.00025   0.01024  -0.00182   0.00842   1.06230
   D118      -3.12868   0.00058   0.01267  -0.00189   0.01078  -3.11790
   D119      -1.03665   0.00030   0.00991  -0.00132   0.00859  -1.02806
   D120      -1.05180  -0.00003  -0.02296   0.04464   0.02168  -1.03012
   D121       1.02476   0.00077  -0.01845   0.04538   0.02692   1.05168
   D122       3.09671   0.00027  -0.01884   0.04255   0.02371   3.12042
   D123       0.99047  -0.00081  -0.02627   0.04518   0.01891   1.00938
   D124       3.06702  -0.00001  -0.02176   0.04593   0.02416   3.09118
   D125      -1.14421  -0.00051  -0.02215   0.04309   0.02094  -1.12327
   D126       3.01618  -0.00015  -0.02537   0.04611   0.02074   3.03692
   D127      -1.19045   0.00065  -0.02087   0.04685   0.02599  -1.16447
   D128       0.88150   0.00015  -0.02125   0.04402   0.02277   0.90427
   D129      -0.90650   0.00018   0.02096  -0.02753  -0.00657  -0.91307
   D130      -3.03605  -0.00004   0.01604  -0.02374  -0.00769  -3.04375
   D131       1.20876  -0.00029   0.01785  -0.02688  -0.00904   1.19972
         Item               Value     Threshold  Converged?
 Maximum Force            0.002481     0.000450     NO 
 RMS     Force            0.000487     0.000300     NO 
 Maximum Displacement     0.276571     0.001800     NO 
 RMS     Displacement     0.055196     0.001200     NO 
 Predicted change in Energy=-3.580711D-04
 GradGradGradGradGradGradGradGradGradGradGradGradGradGradGradGradGradGrad

                          Input orientation:                          
 ---------------------------------------------------------------------
 Center     Atomic      Atomic             Coordinates (Angstroms)
 Number     Number       Type             X           Y           Z
 ---------------------------------------------------------------------
      1          6           0       -1.636676    0.722635   -0.070338
      2          6           0       -1.013092   -0.435286   -0.390495
      3          6           0        0.395752   -0.623362   -0.879475
      4          6           0        1.408843    0.342017   -0.217903
      5          6           0        1.369761    1.758462   -0.839281
      6          6           0       -0.019333    2.286422   -1.245060
      7          6           0       -1.147353    2.149523   -0.203067
      8          6           0       -2.993141    0.432153    0.416475
      9          6           0       -3.199556   -1.074173    0.436681
     10          6           0       -1.924054   -1.656209   -0.206622
     11          8           0       -3.834766    1.266609    0.749166
     12          6           0       -0.806670    2.784268    1.161740
     13          6           0       -2.203115   -2.360625   -1.539939
     14          8           0       -1.227206   -2.555562    0.678822
     15          6           0        2.856724   -0.246609   -0.185957
     16          8           0        3.775423    0.760938    0.306328
     17          6           0        3.346014   -0.768674   -1.539194
     18          6           0        2.988623   -1.359417    0.870931
     19          8           0        2.679412   -0.904048    2.185589
     20          1           0        0.416566   -0.504381   -1.973043
     21          1           0        0.672601   -1.664755   -0.692111
     22          1           0        1.118199    0.431976    0.835050
     23          1           0        1.994684    1.785583   -1.742926
     24          1           0        1.825592    2.456679   -0.128984
     25          1           0       -0.346688    1.786133   -2.165108
     26          1           0        0.088087    3.349101   -1.499699
     27          1           0       -2.009883    2.712568   -0.590093
     28          1           0       -3.304368   -1.423212    1.471030
     29          1           0       -4.122608   -1.342010   -0.090096
     30          1           0       -0.540713    3.840640    1.031588
     31          1           0        0.032547    2.279984    1.652437
     32          1           0       -1.668982    2.735935    1.835715
     33          1           0       -1.269898   -2.686827   -2.009940
     34          1           0       -2.833109   -3.242459   -1.368623
     35          1           0       -2.731618   -1.695784   -2.231979
     36          1           0       -1.773178   -3.357681    0.755357
     37          1           0        3.855286    1.458870   -0.364681
     38          1           0        2.752054   -1.624025   -1.879075
     39          1           0        3.288295    0.007085   -2.311048
     40          1           0        4.389794   -1.091411   -1.458665
     41          1           0        2.305100   -2.186805    0.662582
     42          1           0        4.016547   -1.750298    0.834396
     43          1           0        3.227003   -0.112469    2.330112
 ---------------------------------------------------------------------
                    Distance matrix (angstroms):
                    1          2          3          4          5
     1  C    0.000000
     2  C    1.353565   0.000000
     3  C    2.568497   1.503103   0.000000
     4  C    3.072756   2.549462   1.547897   0.000000
     5  C    3.271525   3.269852   2.573595   1.547241   0.000000
     6  C    2.537952   3.020850   2.961890   2.622108   1.540448
     7  C    1.514286   2.595071   3.244625   3.130724   2.625559
     8  C    1.470158   2.307432   3.778650   4.448373   4.729792
     9  C    2.434786   2.423431   3.855093   4.865328   5.525446
    10  C    2.400012   1.534377   2.626977   3.886031   4.786382
    11  O    2.408131   3.486706   4.911390   5.411611   5.463716
    12  C    2.541114   3.580164   4.150219   3.574423   3.129411
    13  C    3.462234   2.538563   3.195059   4.700882   5.497566
    14  O    3.387548   2.384293   2.965752   4.018561   5.259247
    15  C    4.598200   3.879808   2.584433   1.563285   2.580349
    16  O    5.425326   4.984615   3.839868   2.459881   2.845115
    17  C    5.404511   4.520228   3.026613   2.594624   3.283575
    18  C    5.158907   4.296387   3.213826   2.564399   3.907264
    19  O    5.134581   4.526647   3.832559   2.990618   4.237214
    20  H    3.056412   2.133812   1.100218   2.186669   2.704524
    21  H    3.379200   2.108110   1.093733   2.189534   3.496585
    22  H    2.914369   2.607011   2.138987   1.096027   2.150868
    23  H    4.136929   3.975933   3.017473   2.180089   1.099017
    24  H    3.872680   4.060786   3.477690   2.157170   1.095359
    25  H    2.680141   2.920282   2.830147   2.993153   2.169050
    26  H    3.451985   4.094449   4.032343   3.525614   2.146852
    27  H    2.090278   3.307932   4.123015   4.176808   3.520569
    28  H    3.124368   3.113072   4.455954   5.308755   6.108033
    29  H    3.231564   3.252918   4.642753   5.783531   6.351403
    30  H    3.483868   4.530895   4.945345   4.195517   3.389031
    31  H    2.859999   3.555225   3.869356   3.024579   2.875549
    32  H    2.772627   3.929739   4.787511   4.406949   4.164735
    33  H    3.939671   2.785316   2.882747   4.422776   5.300833
    34  H    4.340387   3.485601   4.186225   5.671576   6.553894
    35  H    3.423498   2.816602   3.572087   5.035132   5.540102
    36  H    4.165259   3.229721   3.854016   4.975968   6.212556
    37  H    5.548904   5.223945   4.070513   2.693323   2.548105
    38  H    5.295214   4.219632   2.748215   2.903279   3.799095
    39  H    5.457850   4.731400   3.288414   2.832980   2.985664
    40  H    6.444886   5.546410   4.062868   3.532743   4.198334
    41  H    4.953747   3.897074   2.909966   2.823733   4.323838
    42  H    6.236415   5.341057   4.161429   3.505030   4.702985
    43  H    5.487707   5.048199   4.310271   3.163011   4.122473
                    6          7          8          9         10
     6  C    0.000000
     7  C    1.541726   0.000000
     8  C    3.878472   2.596175   0.000000
     9  C    4.922974   3.874665   1.520537   0.000000
    10  C    4.500073   3.884182   2.427437   1.542565   0.000000
    11  O    4.424306   2.984707   1.230989   2.445486   3.620388
    12  C    2.580782   1.543264   3.296744   4.597737   4.778995
    13  C    5.143044   4.821130   3.500186   2.560249   1.533561
    14  O    5.348373   4.787685   3.480487   2.478570   1.441682
    15  C    3.976135   4.666301   5.919844   6.144190   4.984300
    16  O    4.374252   5.140172   6.777439   7.213526   6.212065
    17  C    4.554744   5.521906   6.741773   6.844114   5.507912
    18  C    5.178549   5.529234   6.260811   6.209952   5.038215
    19  O    5.406633   5.447394   6.090407   6.135951   5.242168
    20  H    2.916942   3.552726   4.267668   4.382667   3.150469
    21  H    4.049238   4.254423   4.366194   4.076341   2.641665
    22  H    3.009951   3.026611   4.132592   4.590228   3.834175
    23  H    2.134239   3.517956   5.601176   6.317358   5.437156
    24  H    2.162952   2.989688   5.255132   6.167577   5.566123
    25  H    1.097242   2.150051   3.937200   4.805154   4.263035
    26  H    1.098028   2.155587   4.655563   5.841533   5.547421
    27  H    2.138427   1.100349   2.679602   4.099877   4.386414
    28  H    5.650663   4.496638   2.156694   1.096673   2.184964
    29  H    5.597886   4.588650   2.163322   1.096018   2.223946
    30  H    2.805451   2.179968   4.243884   5.619497   5.801909
    31  H    2.897968   2.202743   3.754580   4.814034   4.772631
    32  H    3.523433   2.184630   3.012482   4.337843   4.850477
    33  H    5.184801   5.164309   4.311043   3.508587   2.177625
    34  H    6.204928   5.768341   4.088393   2.845148   2.166291
    35  H    4.918177   4.627393   3.407465   2.779768   2.180779
    36  H    6.239675   5.624902   3.995746   2.711183   1.960402
    37  H    4.058643   5.052674   6.968881   7.538520   6.567304
    38  H    4.834684   5.679264   6.519561   6.409892   4.966299
    39  H    4.155973   5.358040   6.861231   7.128207   5.862059
    40  H    5.558398   6.537597   7.768212   7.822459   6.461524
    41  H    5.389976   5.610037   5.915307   5.620518   4.350034
    42  H    6.075161   6.553685   7.353467   7.258613   6.031859
    43  H    5.392145   5.537923   6.530605   6.768354   5.945716
                   11         12         13         14         15
    11  O    0.000000
    12  C    3.412166   0.000000
    13  C    4.589021   5.976541   0.000000
    14  O    4.627452   5.378089   2.431727   0.000000
    15  C    6.923895   4.941958   5.648389   4.770492   0.000000
    16  O    7.639816   5.081453   6.992551   6.013669   1.449656
    17  C    7.806572   6.096164   5.772966   5.387662   1.530754
    18  C    7.312283   5.626628   5.811097   4.386443   1.540374
    19  O    7.014954   5.177326   6.311913   4.501057   2.467366
    20  H    5.349827   4.705144   3.239745   3.733861   3.035539
    21  H    5.566555   5.041707   3.077790   2.506444   2.652871
    22  H    5.023529   3.056979   4.946748   3.801410   2.127300
    23  H    6.361002   4.157167   5.903706   5.923763   2.701308
    24  H    5.850390   2.949929   6.436434   5.924077   2.893829
    25  H    4.574886   3.503680   4.586148   5.264367   4.279126
    26  H    4.978247   2.864068   6.152413   6.429696   4.724446
    27  H    2.686003   2.126449   5.164962   5.475027   5.709984
    28  H    2.835057   4.902759   3.340274   2.494877   6.487608
    29  H    2.755377   5.439550   2.612293   3.232228   7.065421
    30  H    4.190010   1.097085   6.916069   6.442602   5.452577
    31  H    4.098651   1.095157   6.060090   5.090915   4.211809
    32  H    2.833748   1.095519   6.136388   5.434474   5.784872
    33  H    5.460849   6.340900   1.094624   2.692303   5.129385
    34  H    5.081343   6.843291   1.097211   2.691242   6.538196
    35  H    4.345104   5.940843   1.095559   3.387512   6.125021
    36  H    5.063027   6.230796   2.539163   0.973313   5.656928
    37  H    7.772678   5.081385   7.257685   6.560205   1.984370
    38  H    7.658304   6.429939   5.021084   4.821318   2.185150
    39  H    7.854254   6.044976   6.029613   5.991346   2.183260
    40  H    8.836185   6.992184   6.714458   6.185732   2.164204
    41  H    7.044964   5.885901   5.020489   3.551539   2.188302
    42  H    8.411427   6.628187   6.685369   5.307504   2.155781
    43  H    7.366806   5.101636   7.036879   5.341857   2.546704
                   16         17         18         19         20
    16  O    0.000000
    17  C    2.435170   0.000000
    18  C    2.331038   2.507072   0.000000
    19  O    2.739533   3.786382   1.425236   0.000000
    20  H    4.251880   2.973171   3.928709   4.751255   0.000000
    21  H    4.063049   2.944087   2.810745   3.589864   1.747229
    22  H    2.729213   3.470123   2.590148   2.458923   3.042111
    23  H    2.901787   2.896865   4.208466   4.810009   2.790581
    24  H    2.620472   3.834485   4.112793   4.169022   3.762151
    25  H    4.914348   4.533746   5.498756   5.943308   2.421961
    26  H    4.853531   5.250877   6.016905   6.195610   3.896315
    27  H    6.171077   6.457977   6.610652   6.540169   4.260160
    28  H    7.500032   7.329219   6.321861   6.048616   5.152789
    29  H    8.182813   7.629477   7.175896   7.185961   4.985099
    30  H    5.351597   6.554490   6.286702   5.849187   5.368742
    31  H    4.257772   5.519047   4.753355   4.174710   4.587402
    32  H    5.990090   6.987309   6.276624   5.681587   5.418099
    33  H    6.535093   5.020713   5.310032   6.031403   2.758368
    34  H    7.906032   6.658098   6.515674   6.963367   4.292177
    35  H    7.404058   6.186849   6.516315   7.030007   3.376026
    36  H    6.924711   6.178515   5.165382   5.281235   4.514473
    37  H    0.971463   2.569200   3.196965   3.670141   4.273872
    38  H    3.392834   1.095416   2.772818   4.128576   2.591706
    39  H    2.766992   1.095852   3.475935   4.628244   2.936439
    40  H    2.631321   1.095500   2.731689   4.030024   4.049164
    41  H    3.313300   2.818228   1.093244   2.026111   3.652893
    42  H    2.577461   2.654643   1.100341   2.080815   4.732218
    43  H    2.271411   3.926358   1.934144   0.973313   5.154541
                   21         22         23         24         25
    21  H    0.000000
    22  H    2.631931   0.000000
    23  H    3.841477   3.040795   0.000000
    24  H    4.316563   2.351423   1.756067   0.000000
    25  H    3.888097   3.602857   2.379130   3.051923   0.000000
    26  H    5.112006   3.875796   2.477672   2.386252   1.753473
    27  H    5.134889   4.125170   4.269061   3.871559   2.470864
    28  H    4.533630   4.837902   6.978956   6.627978   5.680604
    29  H    4.843616   5.609721   7.066466   7.057806   5.324333
    30  H    5.895137   3.795998   4.283623   2.976856   3.804932
    31  H    4.633308   2.293882   3.952581   2.533710   3.867991
    32  H    5.589185   3.752057   5.208866   4.018715   4.319394
    33  H    2.560197   4.850145   5.543576   6.290923   4.569875
    34  H    3.903437   5.828420   6.980608   7.464608   5.665987
    35  H    3.736425   5.362380   5.890417   6.514115   4.220913
    36  H    3.308020   4.767380   6.847727   6.894925   6.084637
    37  H    4.471435   3.159987   2.338406   2.273947   4.583146
    38  H    2.394716   3.776652   3.495364   4.535780   4.616622
    39  H    3.501123   3.845489   2.271397   3.591854   4.049619
    40  H    3.838470   4.276117   3.754257   4.575164   5.586911
    41  H    2.184669   2.880363   4.654319   4.734812   5.550859
    42  H    3.676889   3.628050   4.820059   4.840149   6.367196
    43  H    4.250692   2.641720   4.659490   3.822516   6.048384
                   26         27         28         29         30
    26  H    0.000000
    27  H    2.373612   0.000000
    28  H    6.565741   4.798812   0.000000
    29  H    6.459369   4.599261   1.764433   0.000000
    30  H    2.654132   2.461881   5.961463   6.399063   0.000000
    31  H    3.328972   3.063917   4.988144   5.781053   1.774747
    32  H    3.819457   2.449756   4.483970   5.134069   1.772000
    33  H    6.207809   5.631785   4.225274   3.692193   7.238123
    34  H    7.211048   6.061861   3.405198   2.628526   7.822172
    35  H    5.825618   4.759228   3.756942   2.578308   6.789913
    36  H    7.316454   6.222073   2.568832   3.208978   7.308290
    37  H    4.364978   6.001898   7.933277   8.459735   5.191070
    38  H    5.654434   6.568376   6.924144   7.109216   7.012620
    39  H    4.697732   6.192900   7.733891   7.853290   6.366369
    40  H    6.182597   7.495368   8.239741   8.625356   7.405159
    41  H    6.343252   6.647716   5.718636   6.526533   6.675695
    42  H    6.847238   7.633099   7.355820   8.201660   7.215684
    43  H    6.041747   6.628228   6.716761   7.834919   5.613281
                   31         32         33         34         35
    31  H    0.000000
    32  H    1.771069   0.000000
    33  H    6.307026   6.659931   0.000000
    34  H    6.916369   6.882163   1.778663   0.000000
    35  H    6.207739   6.108638   1.779913   1.774229   0.000000
    36  H    5.987376   6.189523   2.889672   2.376556   3.550307
    37  H    4.399583   6.081956   6.794203   8.236809   7.538299
    38  H    5.925250   7.235640   4.162064   5.837288   5.495485
    39  H    5.610274   7.015473   5.303296   6.994232   6.256626
    40  H    6.326994   7.887350   5.906045   7.536938   7.188727
    41  H    5.108474   6.434512   4.491437   5.625068   5.829932
    42  H    5.725786   7.311236   6.075676   7.348307   7.412379
    43  H    4.048163   5.685817   6.759104   7.759022   7.669727
                   36         37         38         39         40
    36  H    0.000000
    37  H    7.492213   0.000000
    38  H    5.515752   3.607597   0.000000
    39  H    6.807569   2.493492   1.770502   0.000000
    40  H    6.929653   2.826028   1.772742   1.773851   0.000000
    41  H    4.244044   4.092589   2.641308   3.823911   3.169467
    42  H    6.009230   3.429657   2.996300   3.675944   2.414866
    43  H    6.165473   3.182099   4.497514   4.643104   4.082308
                   41         42         43
    41  H    0.000000
    42  H    1.774573   0.000000
    43  H    2.816634   2.354364   0.000000
 Stoichiometry    C15H24O4
 Framework group  C1[X(C15H24O4)]
 Deg. of freedom   123
 Full point group                 C1      NOp   1
 Largest Abelian subgroup         C1      NOp   1
 Largest concise Abelian subgroup C1      NOp   1
                         Standard orientation:                         
 ---------------------------------------------------------------------
 Center     Atomic      Atomic             Coordinates (Angstroms)
 Number     Number       Type             X           Y           Z
 ---------------------------------------------------------------------
      1          6           0       -1.664596    0.732409   -0.076455
      2          6           0       -1.049428   -0.441414   -0.351854
      3          6           0        0.360593   -0.658774   -0.825049
      4          6           0        1.378247    0.320428   -0.191385
      5          6           0        1.355487    1.714450   -0.862311
      6          6           0       -0.026401    2.239859   -1.295107
      7          6           0       -1.161816    2.149452   -0.256079
      8          6           0       -3.026483    0.470994    0.411695
      9          6           0       -3.246403   -1.031844    0.483437
     10          6           0       -1.972297   -1.647171   -0.131001
     11          8           0       -3.862632    1.323897    0.709595
     12          6           0       -0.823685    2.828783    1.087736
     13          6           0       -2.249617   -2.395556   -1.440514
     14          8           0       -1.288792   -2.520868    0.789825
     15          6           0        2.820618   -0.279253   -0.129686
     16          8           0        3.745275    0.736961    0.332723
     17          6           0        3.313345   -0.852773   -1.460664
     18          6           0        2.936282   -1.355339    0.966404
     19          8           0        2.623262   -0.851388    2.262301
     20          1           0        0.389015   -0.578478   -1.921965
     21          1           0        0.627042   -1.695303   -0.599522
     22          1           0        1.082111    0.449851    0.855911
     23          1           0        1.986029    1.704377   -1.762396
     24          1           0        1.813245    2.433213   -0.174091
     25          1           0       -0.352674    1.710408   -2.199079
     26          1           0        0.091989    3.291961   -1.586192
     27          1           0       -2.016971    2.706013   -0.668048
     28          1           0       -3.360511   -1.343398    1.528714
     29          1           0       -4.168628   -1.310005   -0.039423
     30          1           0       -0.547569    3.877582    0.922280
     31          1           0        0.008059    2.334791    1.601101
     32          1           0       -1.690416    2.811648    1.757546
     33          1           0       -1.316540   -2.746157   -1.892892
     34          1           0       -2.888444   -3.265325   -1.242336
     35          1           0       -2.768032   -1.750882   -2.158769
     36          1           0       -1.842325   -3.315034    0.891013
     37          1           0        3.835361    1.410163   -0.361843
     38          1           0        2.713849   -1.714353   -1.774061
     39          1           0        3.267153   -0.104144   -2.259609
     40          1           0        4.353712   -1.181526   -1.362288
     41          1           0        2.246688   -2.183574    0.782910
     42          1           0        3.960889   -1.756166    0.950082
     43          1           0        3.176994   -0.060002    2.382410
 ---------------------------------------------------------------------
 Rotational constants (GHZ):      0.5327604      0.2782398      0.2282289
 Standard basis: 6-31G(d) (6D, 7F)
 There are   333 symmetry adapted cartesian basis functions of A   symmetry.
 There are   333 symmetry adapted basis functions of A   symmetry.
   333 basis functions,   628 primitive gaussians,   333 cartesian basis functions
    73 alpha electrons       73 beta electrons
       nuclear repulsion energy      1612.0043846590 Hartrees.
 NAtoms=   43 NActive=   43 NUniq=   43 SFac= 1.00D+00 NAtFMM=   60 NAOKFM=F Big=F
 Integral buffers will be    131072 words long.
 Raffenetti 2 integral format.
 Two-electron integral symmetry is turned on.
 ------------------------------------------------------------------------------
 Polarizable Continuum Model (PCM)
 =================================
 Model                : PCM (using non-symmetric T matrix).
 Atomic radii         : SMD-Coulomb.
 Polarization charges : Total charges.
 Charge compensation  : None.
 Solution method      : On-the-fly selection.
 Cavity type          : VdW (van der Waals Surface) (Alpha=1.000).
 Cavity algorithm     : GePol (No added spheres)
                        Default sphere list used, NSphG=   43.
                        Lebedev-Laikov grids with approx.  5.0 points / Ang**2.
                        Smoothing algorithm: Karplus/York (Gamma=1.0000).
                        Polarization charges: spherical gaussians, with
                                              point-specific exponents (IZeta= 3).
                        Self-potential: point-specific (ISelfS= 7).
                        Self-field    : sphere-specific E.n sum rule (ISelfD= 2).
 1st derivatives      : Analytical E(r).r(x)/FMM algorithm (CHGder, D1EAlg=3).
                        Cavity 1st derivative terms included.
 Solvent              : Methanol, Eps=  32.613000 Eps(inf)=   1.765709
 ------------------------------------------------------------------------------
 ------------------------------------------------------------------------------
 Atomic radii for non-electrostatic terms: SMD-CDS.
 ------------------------------------------------------------------------------
 Nuclear repulsion after PCM non-electrostatic terms =     1612.0059468514 Hartrees.
 One-electron integrals computed using PRISM.
 NBasis=   333 RedAO= T EigKep=  9.38D-04  NBF=   333
 NBsUse=   333 1.00D-06 EigRej= -1.00D+00 NBFU=   333
 Initial guess from the checkpoint file:  "DY-202A-11R_41.chk"
 B after Tr=     0.000000    0.000000    0.000000
         Rot=    0.999894    0.014359   -0.002380    0.000602 Ang=   1.67 deg.
 ExpMin= 1.61D-01 ExpMax= 5.48D+03 ExpMxC= 8.25D+02 IAcc=1 IRadAn=         1 AccDes= 0.00D+00
 Harris functional with IExCor=  402 and IRadAn=       1 diagonalized for initial guess.
 HarFok:  IExCor=  402 AccDes= 0.00D+00 IRadAn=         1 IDoV= 1 UseB2=F ITyADJ=14
 ICtDFT=  3500011 ScaDFX=  1.000000  1.000000  1.000000  1.000000
 FoFCou: FMM=F IPFlag=           0 FMFlag=      100000 FMFlg1=           0
         NFxFlg=           0 DoJE=T BraDBF=F KetDBF=T FulRan=T
         wScrn=  0.000000 ICntrl=     500 IOpCl=  0 I1Cent=   200000004 NGrid=           0
         NMat0=    1 NMatS0=      1 NMatT0=    0 NMatD0=    1 NMtDS0=    0 NMtDT0=    0
 Petite list used in FoFCou.
 Keep R1 ints in memory in canonical form, NReq=1565304907.
 Requested convergence on RMS density matrix=1.00D-08 within 128 cycles.
 Requested convergence on MAX density matrix=1.00D-06.
 Requested convergence on             energy=1.00D-06.
 No special actions if energy rises.
 Inv3:  Mode=1 IEnd=    21918627.
 Iteration    1 A*A^-1 deviation from unit magnitude is 4.33D-15 for   2677.
 Iteration    1 A*A^-1 deviation from orthogonality  is 5.22D-15 for   2702   1491.
 Iteration    1 A^-1*A deviation from unit magnitude is 4.00D-15 for   2677.
 Iteration    1 A^-1*A deviation from orthogonality  is 1.83D-12 for   1655   1578.
 Error on total polarization charges =  0.05180
 SCF Done:  E(RB3LYP) =  -886.951039236     A.U. after   10 cycles
            NFock= 10  Conv=0.70D-08     -V/T= 2.0094
 SMD-CDS (non-electrostatic) energy       (kcal/mol) =       0.98
 (included in total energy above)
 D1PCM: PCM CHGder 1st derivatives, ID1Alg=3 FixD1E=F DoIter=F DoCFld=F I1PDM=0.
 Calling FoFJK, ICntrl=      2127 FMM=F ISym2X=0 I1Cent= 0 IOpClX= 0 NMat=1 NMatS=1 NMatT=0.
 ***** Axes restored to original set *****
 -------------------------------------------------------------------
 Center     Atomic                   Forces (Hartrees/Bohr)
 Number     Number              X              Y              Z
 -------------------------------------------------------------------
      1        6           0.002307859    0.002790510    0.000124603
      2        6          -0.001837085   -0.002170327   -0.000225899
      3        6          -0.000164162   -0.000291225   -0.000562433
      4        6           0.000397566   -0.000863475    0.000533095
      5        6          -0.000163603   -0.000298835   -0.000326783
      6        6          -0.000202232   -0.000224981    0.000684829
      7        6          -0.001221907   -0.000939623    0.000581433
      8        6          -0.001028513   -0.001949497    0.000425701
      9        6          -0.001117658   -0.000011435   -0.000105885
     10        6           0.002275598    0.000162490    0.000918489
     11        8          -0.000701261    0.000892759   -0.000016909
     12        6           0.000078693   -0.000445443   -0.000884623
     13        6          -0.000313246    0.000826736    0.000297289
     14        8          -0.000765741   -0.000004191   -0.000160610
     15        6           0.000304853    0.000464042    0.000270400
     16        8          -0.000034707   -0.000605304    0.000107875
     17        6          -0.000739073   -0.000227654   -0.000365230
     18        6          -0.000748212    0.000024241   -0.000647585
     19        8           0.000310919    0.000311446    0.001361548
     20        1           0.000194261    0.000005735    0.000164206
     21        1           0.000209598   -0.000095627    0.000254857
     22        1          -0.000057279    0.000386845   -0.000194902
     23        1           0.000271704    0.000130453   -0.000161233
     24        1           0.000240250    0.000266407    0.000023098
     25        1           0.000021078    0.000223552   -0.000393578
     26        1           0.000042425   -0.000041739   -0.000072645
     27        1           0.000177192    0.000068559   -0.000286758
     28        1           0.000719020    0.000829438   -0.000043019
     29        1           0.000158585    0.000570031   -0.000137759
     30        1           0.000038795   -0.000001083    0.000145473
     31        1          -0.000043626   -0.000037244    0.000152634
     32        1           0.000023675    0.000141978    0.000147711
     33        1          -0.000062083   -0.000439457   -0.000265539
     34        1           0.000146131   -0.000160121   -0.000159789
     35        1           0.000141247   -0.000082800   -0.000271392
     36        1           0.000675808    0.000088509   -0.000234592
     37        1          -0.000495716    0.000008391    0.000114186
     38        1           0.000238513   -0.000011291   -0.000159286
     39        1           0.000400101    0.000229029   -0.000111739
     40        1           0.000198573    0.000157042   -0.000146237
     41        1           0.000089128    0.000163956   -0.000273976
     42        1          -0.000091319    0.000099281   -0.000202524
     43        1           0.000125852    0.000059922    0.000103497
 -------------------------------------------------------------------
 Cartesian Forces:  Max     0.002790510 RMS     0.000631446

 GradGradGradGradGradGradGradGradGradGradGradGradGradGradGradGradGradGrad
 Berny optimization.
 Using GEDIIS/GDIIS optimizer.
 FormGI is forming the generalized inverse of G from B-inverse, IUseBI=4.
 Internal  Forces:  Max     0.001598697 RMS     0.000307595
 Search for a local minimum.
 Step number   5 out of a maximum of  258
 All quantities printed in internal units (Hartrees-Bohrs-Radians)
 Mixed Optimization -- En-DIIS/RFO-DIIS
 Swapping is turned off.
 Update second derivatives using D2CorX and points    2    3    4    5
 DE= -2.86D-04 DEPred=-3.58D-04 R= 8.00D-01
 TightC=F SS=  1.41D+00  RLast= 2.74D-01 DXNew= 7.1352D-01 8.2050D-01
 Trust test= 8.00D-01 RLast= 2.74D-01 DXMaxT set to 7.14D-01
 ITU=  1 -1  1  1  0
     Eigenvalues ---    0.00228   0.00313   0.00346   0.00357   0.00383
     Eigenvalues ---    0.00423   0.00673   0.00722   0.00789   0.00909
     Eigenvalues ---    0.00982   0.01108   0.01211   0.01250   0.01363
     Eigenvalues ---    0.01396   0.02513   0.02593   0.03162   0.03880
     Eigenvalues ---    0.03971   0.04122   0.04425   0.04616   0.04730
     Eigenvalues ---    0.04825   0.05012   0.05049   0.05157   0.05426
     Eigenvalues ---    0.05436   0.05507   0.05556   0.05567   0.05615
     Eigenvalues ---    0.05641   0.05695   0.05733   0.05888   0.06025
     Eigenvalues ---    0.06115   0.06359   0.07315   0.07753   0.08468
     Eigenvalues ---    0.08637   0.08909   0.09033   0.09347   0.09687
     Eigenvalues ---    0.10256   0.11899   0.12094   0.13397   0.13992
     Eigenvalues ---    0.14634   0.15900   0.15988   0.15997   0.16000
     Eigenvalues ---    0.16000   0.16000   0.16000   0.16000   0.16000
     Eigenvalues ---    0.16001   0.16003   0.16088   0.16332   0.16732
     Eigenvalues ---    0.17241   0.18053   0.19189   0.19842   0.20734
     Eigenvalues ---    0.22770   0.23328   0.24583   0.25023   0.25954
     Eigenvalues ---    0.26938   0.27053   0.27930   0.28223   0.28515
     Eigenvalues ---    0.28875   0.29171   0.29459   0.29639   0.30630
     Eigenvalues ---    0.31389   0.32230   0.32502   0.33741   0.33816
     Eigenvalues ---    0.33843   0.33902   0.33911   0.34005   0.34084
     Eigenvalues ---    0.34106   0.34119   0.34127   0.34148   0.34158
     Eigenvalues ---    0.34196   0.34203   0.34281   0.34306   0.34326
     Eigenvalues ---    0.34369   0.34401   0.34514   0.34578   0.35135
     Eigenvalues ---    0.39071   0.41663   0.42770   0.51687   0.52576
     Eigenvalues ---    0.52828   0.53464   0.95192
 En-DIIS/RFO-DIIS IScMMF=        0 using points:     5    4    3    2
 RFO step:  Lambda=-5.65063355D-05.
 DidBck=T Rises=F RFO-DIIS coefs:    0.70532    0.12971    0.25235   -0.08738
 Iteration  1 RMS(Cart)=  0.01869439 RMS(Int)=  0.00024408
 Iteration  2 RMS(Cart)=  0.00032884 RMS(Int)=  0.00000575
 Iteration  3 RMS(Cart)=  0.00000008 RMS(Int)=  0.00000575
 Variable       Old X    -DE/DX   Delta X   Delta X   Delta X     New X
                                 (Linear)    (Quad)   (Total)
    R1        2.55787   0.00106   0.00009   0.00004   0.00014   2.55801
    R2        2.86159  -0.00143  -0.00043  -0.00078  -0.00121   2.86038
    R3        2.77820   0.00118   0.00096  -0.00132  -0.00036   2.77784
    R4        2.84045   0.00040   0.00018  -0.00003   0.00016   2.84061
    R5        2.89955  -0.00160   0.00019  -0.00222  -0.00203   2.89752
    R6        2.92510   0.00021   0.00007   0.00108   0.00115   2.92625
    R7        2.07911  -0.00016   0.00007  -0.00044  -0.00037   2.07874
    R8        2.06686   0.00019  -0.00010   0.00004  -0.00006   2.06680
    R9        2.92386   0.00015  -0.00019   0.00056   0.00038   2.92424
   R10        2.95418  -0.00065   0.00070  -0.00284  -0.00214   2.95204
   R11        2.07119  -0.00014  -0.00011  -0.00013  -0.00024   2.07095
   R12        2.91103   0.00005   0.00000  -0.00049  -0.00049   2.91053
   R13        2.07684   0.00029   0.00015  -0.00006   0.00009   2.07693
   R14        2.06993   0.00029  -0.00002   0.00062   0.00060   2.07052
   R15        2.91344  -0.00008   0.00000  -0.00090  -0.00090   2.91254
   R16        2.07349   0.00021   0.00009  -0.00002   0.00007   2.07356
   R17        2.07497  -0.00002   0.00018  -0.00041  -0.00024   2.07473
   R18        2.91635  -0.00048   0.00018  -0.00157  -0.00139   2.91495
   R19        2.07936  -0.00001  -0.00001   0.00005   0.00004   2.07940
   R20        2.87340  -0.00081   0.00061  -0.00306  -0.00246   2.87094
   R21        2.32623   0.00108   0.00031  -0.00064  -0.00032   2.32591
   R22        2.91503   0.00091   0.00078  -0.00197  -0.00120   2.91383
   R23        2.07241  -0.00037   0.00000  -0.00031  -0.00031   2.07210
   R24        2.07117  -0.00021   0.00006  -0.00041  -0.00035   2.07082
   R25        2.89801   0.00031   0.00033  -0.00059  -0.00026   2.89775
   R26        2.72438  -0.00035  -0.00006  -0.00077  -0.00083   2.72355
   R27        2.07319  -0.00001   0.00009  -0.00028  -0.00019   2.07300
   R28        2.06955   0.00006   0.00030  -0.00055  -0.00026   2.06929
   R29        2.07023   0.00007   0.00015  -0.00034  -0.00019   2.07004
   R30        2.06854   0.00019   0.00002   0.00008   0.00010   2.06864
   R31        2.07343   0.00002   0.00015  -0.00032  -0.00017   2.07326
   R32        2.07031   0.00006   0.00001  -0.00001   0.00000   2.07031
   R33        1.83930  -0.00047   0.00002  -0.00038  -0.00036   1.83893
   R34        2.73945  -0.00068  -0.00001  -0.00064  -0.00064   2.73881
   R35        2.89271   0.00069  -0.00048   0.00207   0.00158   2.89429
   R36        2.91089  -0.00026   0.00068  -0.00035   0.00034   2.91122
   R37        1.83580  -0.00012   0.00001   0.00009   0.00010   1.83590
   R38        2.07004  -0.00007  -0.00034   0.00066   0.00032   2.07036
   R39        2.07086   0.00022   0.00014  -0.00018  -0.00003   2.07083
   R40        2.07019   0.00013   0.00024  -0.00040  -0.00016   2.07004
   R41        2.69331   0.00136   0.00048  -0.00068  -0.00020   2.69311
   R42        2.06593  -0.00012  -0.00009   0.00003  -0.00006   2.06587
   R43        2.07934  -0.00011  -0.00001  -0.00031  -0.00032   2.07903
   R44        1.83930   0.00013  -0.00013   0.00046   0.00033   1.83963
    A1        2.26073   0.00050   0.00019   0.00080   0.00098   2.26171
    A2        1.91173  -0.00048   0.00013  -0.00198  -0.00187   1.90986
    A3        2.10988  -0.00002  -0.00030   0.00110   0.00081   2.11069
    A4        2.23419  -0.00046  -0.00026   0.00003  -0.00023   2.23396
    A5        1.95934   0.00049   0.00030   0.00011   0.00039   1.95972
    A6        2.08966  -0.00003  -0.00003  -0.00014  -0.00016   2.08950
    A7        1.97836  -0.00019   0.00067  -0.00173  -0.00107   1.97729
    A8        1.90450   0.00009  -0.00048   0.00174   0.00125   1.90576
    A9        1.87618   0.00026  -0.00130   0.00303   0.00174   1.87792
   A10        1.92302  -0.00004   0.00063  -0.00232  -0.00170   1.92133
   A11        1.93365  -0.00016   0.00043  -0.00102  -0.00058   1.93306
   A12        1.84258   0.00006  -0.00004   0.00062   0.00058   1.84316
   A13        1.96359   0.00023   0.00057  -0.00191  -0.00134   1.96225
   A14        1.96068   0.00011   0.00154  -0.00258  -0.00105   1.95963
   A15        1.86318  -0.00010  -0.00062   0.00316   0.00254   1.86572
   A16        1.95660  -0.00047  -0.00206   0.00064  -0.00143   1.95517
   A17        1.87967  -0.00005   0.00046  -0.00142  -0.00096   1.87871
   A18        1.83059   0.00030   0.00011   0.00267   0.00278   1.83336
   A19        2.02899  -0.00010  -0.00013   0.00118   0.00106   2.03004
   A20        1.91605   0.00009   0.00006   0.00028   0.00033   1.91639
   A21        1.88874   0.00005  -0.00051   0.00126   0.00075   1.88949
   A22        1.86263   0.00007  -0.00002   0.00008   0.00006   1.86268
   A23        1.90457   0.00000   0.00077  -0.00234  -0.00157   1.90300
   A24        1.85545  -0.00012  -0.00016  -0.00067  -0.00082   1.85463
   A25        2.03902   0.00007  -0.00051   0.00152   0.00101   2.04004
   A26        1.91096   0.00000   0.00057  -0.00107  -0.00050   1.91045
   A27        1.88028  -0.00008   0.00024  -0.00139  -0.00115   1.87913
   A28        1.88383   0.00008  -0.00079   0.00299   0.00220   1.88603
   A29        1.89047   0.00002   0.00010  -0.00025  -0.00014   1.89033
   A30        1.85043  -0.00011   0.00049  -0.00222  -0.00173   1.84870
   A31        1.95988   0.00013  -0.00004   0.00017   0.00012   1.95999
   A32        1.96209  -0.00020   0.00006  -0.00155  -0.00149   1.96060
   A33        1.83350   0.00015  -0.00023   0.00261   0.00239   1.83589
   A34        1.98195  -0.00009  -0.00069   0.00042  -0.00027   1.98168
   A35        1.86541  -0.00017   0.00035  -0.00189  -0.00153   1.86387
   A36        1.84797   0.00020   0.00065   0.00043   0.00108   1.84905
   A37        1.90222  -0.00028  -0.00016   0.00092   0.00072   1.90295
   A38        2.19738  -0.00010   0.00022  -0.00117  -0.00093   2.19645
   A39        2.18356   0.00038  -0.00005   0.00024   0.00021   2.18377
   A40        1.82968   0.00042   0.00031  -0.00142  -0.00116   1.82852
   A41        1.91857  -0.00048   0.00177  -0.00778  -0.00600   1.91256
   A42        1.92840  -0.00040  -0.00076   0.00176   0.00101   1.92941
   A43        1.93079  -0.00010   0.00006  -0.00059  -0.00052   1.93027
   A44        1.98639   0.00008  -0.00139   0.00501   0.00362   1.99001
   A45        1.87030   0.00044   0.00013   0.00243   0.00254   1.87284
   A46        1.81384  -0.00013   0.00010  -0.00037  -0.00028   1.81355
   A47        1.94910  -0.00002   0.00144  -0.00463  -0.00319   1.94591
   A48        1.85773   0.00001   0.00007   0.00085   0.00093   1.85865
   A49        1.96647  -0.00013  -0.00059   0.00047  -0.00012   1.96635
   A50        1.95943   0.00032  -0.00091   0.00286   0.00195   1.96138
   A51        1.91282  -0.00004  -0.00002   0.00065   0.00062   1.91344
   A52        1.92265   0.00018   0.00026  -0.00018   0.00008   1.92272
   A53        1.95630   0.00006  -0.00045   0.00100   0.00055   1.95684
   A54        1.93068   0.00021   0.00007   0.00041   0.00047   1.93115
   A55        1.88680  -0.00011  -0.00005  -0.00001  -0.00007   1.88673
   A56        1.88208  -0.00019   0.00006  -0.00057  -0.00051   1.88157
   A57        1.88305  -0.00017   0.00014  -0.00071  -0.00058   1.88248
   A58        1.93377   0.00045  -0.00084   0.00328   0.00244   1.93621
   A59        1.91548   0.00013   0.00025  -0.00002   0.00022   1.91570
   A60        1.93717   0.00027   0.00044  -0.00047  -0.00003   1.93714
   A61        1.89341  -0.00043   0.00015  -0.00205  -0.00189   1.89152
   A62        1.89747  -0.00033  -0.00002  -0.00065  -0.00067   1.89679
   A63        1.88533  -0.00012   0.00004  -0.00023  -0.00019   1.88514
   A64        1.86634   0.00050  -0.00065   0.00331   0.00266   1.86899
   A65        1.90942   0.00014  -0.00145   0.00064  -0.00080   1.90862
   A66        1.98930  -0.00045  -0.00068  -0.00008  -0.00076   1.98854
   A67        1.94480   0.00011   0.00234  -0.00150   0.00084   1.94564
   A68        1.91206   0.00005  -0.00075   0.00006  -0.00069   1.91137
   A69        1.78732  -0.00024   0.00061  -0.00075  -0.00015   1.78718
   A70        1.91007   0.00041   0.00000   0.00158   0.00158   1.91165
   A71        1.89322  -0.00045   0.00174  -0.00537  -0.00363   1.88959
   A72        1.94689   0.00045  -0.00007   0.00174   0.00167   1.94855
   A73        1.94378  -0.00001  -0.00072   0.00177   0.00105   1.94482
   A74        1.91776   0.00000   0.00003  -0.00023  -0.00020   1.91756
   A75        1.88143  -0.00005   0.00026   0.00004   0.00030   1.88173
   A76        1.88535  -0.00015   0.00007  -0.00030  -0.00023   1.88512
   A77        1.88653  -0.00026   0.00049  -0.00324  -0.00275   1.88377
   A78        1.96437   0.00082   0.00099   0.00065   0.00163   1.96600
   A79        1.94169  -0.00044   0.00177  -0.00249  -0.00073   1.94096
   A80        1.89003  -0.00038  -0.00017  -0.00228  -0.00245   1.88758
   A81        1.85663   0.00019  -0.00147   0.00695   0.00547   1.86210
   A82        1.92496  -0.00036  -0.00126  -0.00171  -0.00298   1.92198
   A83        1.88483   0.00015   0.00011  -0.00113  -0.00102   1.88381
   A84        1.84913   0.00009  -0.00138   0.00328   0.00189   1.85102
    D1        0.08657  -0.00005   0.00103  -0.00214  -0.00110   0.08546
    D2       -3.05321  -0.00009   0.00052  -0.00302  -0.00249  -3.05570
    D3       -3.09964  -0.00015   0.00114  -0.00419  -0.00305  -3.10269
    D4        0.04377  -0.00019   0.00063  -0.00507  -0.00444   0.03933
    D5        0.38120  -0.00010   0.00287  -0.00640  -0.00354   0.37766
    D6       -1.87944   0.00008   0.00380  -0.00577  -0.00197  -1.88141
    D7        2.40228  -0.00015   0.00313  -0.00703  -0.00391   2.39837
    D8       -2.71140   0.00001   0.00274  -0.00408  -0.00135  -2.71274
    D9        1.31115   0.00019   0.00368  -0.00346   0.00022   1.31137
   D10       -0.69031  -0.00004   0.00300  -0.00472  -0.00171  -0.69203
   D11        0.03588   0.00013  -0.00425   0.01887   0.01461   0.05050
   D12       -3.09936   0.00016  -0.00463   0.01895   0.01432  -3.08504
   D13        3.13738   0.00006  -0.00416   0.01703   0.01288  -3.13292
   D14        0.00213   0.00009  -0.00453   0.01711   0.01259   0.01472
   D15        0.64699  -0.00001  -0.00418   0.00882   0.00464   0.65163
   D16       -1.50304   0.00010  -0.00508   0.01174   0.00665  -1.49639
   D17        2.78996  -0.00015  -0.00413   0.00857   0.00444   2.79441
   D18       -2.49654   0.00003  -0.00363   0.00976   0.00612  -2.49042
   D19        1.63662   0.00014  -0.00454   0.01268   0.00814   1.64475
   D20       -0.35356  -0.00011  -0.00358   0.00951   0.00592  -0.34764
   D21       -0.10276   0.00022   0.00312  -0.01021  -0.00709  -0.10984
   D22        2.02176  -0.00003   0.00325  -0.01236  -0.00911   2.01266
   D23       -2.17443  -0.00009   0.00408  -0.01366  -0.00958  -2.18401
   D24        3.04048   0.00018   0.00266  -0.01101  -0.00835   3.03213
   D25       -1.11818  -0.00007   0.00279  -0.01316  -0.01037  -1.12855
   D26        0.96881  -0.00012   0.00362  -0.01446  -0.01084   0.95796
   D27       -1.38186   0.00004   0.00105  -0.00201  -0.00096  -1.38282
   D28        2.67368   0.00040   0.00211   0.00089   0.00300   2.67667
   D29        0.67635   0.00004   0.00155  -0.00283  -0.00128   0.67506
   D30        0.75794  -0.00001   0.00136  -0.00272  -0.00136   0.75658
   D31       -1.46971   0.00035   0.00242   0.00018   0.00260  -1.46711
   D32        2.81615   0.00000   0.00186  -0.00354  -0.00168   2.81447
   D33        2.79044  -0.00005   0.00195  -0.00398  -0.00203   2.78842
   D34        0.56280   0.00030   0.00300  -0.00108   0.00192   0.56472
   D35       -1.43453  -0.00005   0.00244  -0.00480  -0.00235  -1.43689
   D36        0.65252   0.00007   0.00258  -0.00429  -0.00171   0.65082
   D37       -1.46313  -0.00003   0.00266  -0.00547  -0.00281  -1.46594
   D38        2.80194   0.00004   0.00310  -0.00552  -0.00243   2.79951
   D39        2.88233   0.00001   0.00342  -0.00887  -0.00545   2.87688
   D40        0.76668  -0.00008   0.00350  -0.01005  -0.00655   0.76012
   D41       -1.25144  -0.00002   0.00394  -0.01011  -0.00617  -1.25761
   D42       -1.39593   0.00009   0.00272  -0.00616  -0.00344  -1.39937
   D43        2.77161   0.00000   0.00280  -0.00734  -0.00454   2.76706
   D44        0.75349   0.00006   0.00324  -0.00740  -0.00416   0.74933
   D45        3.03127   0.00016   0.00280   0.00208   0.00488   3.03616
   D46        0.88410   0.00029   0.00534   0.00158   0.00692   0.89102
   D47       -1.28816   0.00000   0.00398   0.00073   0.00470  -1.28346
   D48        0.79992   0.00015   0.00248   0.00631   0.00878   0.80870
   D49       -1.34725   0.00028   0.00502   0.00580   0.01082  -1.33644
   D50        2.76367   0.00000   0.00365   0.00495   0.00860   2.77227
   D51       -1.23478   0.00026   0.00289   0.00612   0.00900  -1.22578
   D52        2.90123   0.00040   0.00543   0.00561   0.01104   2.91227
   D53        0.72897   0.00011   0.00406   0.00476   0.00882   0.73779
   D54        0.84055  -0.00003  -0.00250   0.00357   0.00106   0.84161
   D55       -1.30670  -0.00019  -0.00152  -0.00073  -0.00225  -1.30895
   D56        2.97164  -0.00002  -0.00252   0.00319   0.00066   2.97230
   D57        2.98437   0.00008  -0.00254   0.00479   0.00226   2.98663
   D58        0.83713  -0.00008  -0.00156   0.00050  -0.00106   0.83607
   D59       -1.16772   0.00009  -0.00256   0.00442   0.00186  -1.16586
   D60       -1.30061  -0.00002  -0.00236   0.00292   0.00056  -1.30005
   D61        2.83533  -0.00018  -0.00138  -0.00138  -0.00275   2.83258
   D62        0.83048  -0.00001  -0.00238   0.00254   0.00016   0.83065
   D63       -1.29373   0.00010  -0.00144   0.00442   0.00298  -1.29075
   D64        0.95658  -0.00014  -0.00200   0.00276   0.00076   0.95735
   D65        2.98773  -0.00006  -0.00136   0.00232   0.00096   2.98869
   D66        0.86743   0.00021  -0.00171   0.00658   0.00487   0.87231
   D67        3.11775  -0.00003  -0.00227   0.00492   0.00266   3.12041
   D68       -1.13429   0.00006  -0.00163   0.00448   0.00285  -1.13144
   D69        2.86368   0.00014  -0.00149   0.00539   0.00390   2.86757
   D70       -1.16920  -0.00010  -0.00205   0.00373   0.00168  -1.16751
   D71        0.86195  -0.00001  -0.00141   0.00329   0.00188   0.86383
   D72       -3.05606  -0.00013  -0.00293   0.00098  -0.00196  -3.05802
   D73        1.12550  -0.00015  -0.00274   0.00046  -0.00229   1.12321
   D74       -0.97691  -0.00012  -0.00266   0.00041  -0.00225  -0.97916
   D75        0.97794  -0.00006  -0.00232   0.00176  -0.00056   0.97738
   D76       -1.12369  -0.00008  -0.00213   0.00124  -0.00089  -1.12458
   D77        3.05709  -0.00005  -0.00205   0.00119  -0.00085   3.05624
   D78       -1.06341   0.00007  -0.00279   0.00356   0.00077  -1.06265
   D79        3.11814   0.00005  -0.00260   0.00304   0.00044   3.11858
   D80        1.01574   0.00008  -0.00251   0.00299   0.00048   1.01621
   D81       -0.09708   0.00002   0.00600  -0.02428  -0.01829  -0.11537
   D82        1.97851  -0.00010   0.00715  -0.02968  -0.02254   1.95597
   D83       -2.24404  -0.00010   0.00791  -0.03041  -0.02250  -2.26654
   D84        3.03823  -0.00001   0.00637  -0.02437  -0.01800   3.02023
   D85       -1.16937  -0.00013   0.00752  -0.02977  -0.02225  -1.19162
   D86        0.89127  -0.00014   0.00829  -0.03050  -0.02221   0.86906
   D87        0.11499  -0.00009  -0.00533   0.02025   0.01492   0.12990
   D88       -1.99793   0.00009  -0.00682   0.02584   0.01902  -1.97891
   D89        2.11548  -0.00001  -0.00561   0.02236   0.01675   2.13223
   D90       -1.95234   0.00029  -0.00764   0.03056   0.02292  -1.92942
   D91        2.21793   0.00047  -0.00913   0.03615   0.02703   2.24495
   D92        0.04816   0.00037  -0.00792   0.03267   0.02475   0.07291
   D93        2.22406  -0.00026  -0.00686   0.02432   0.01746   2.24151
   D94        0.11114  -0.00008  -0.00835   0.02992   0.02156   0.13270
   D95       -2.05863  -0.00018  -0.00714   0.02644   0.01929  -2.03935
   D96        1.02411   0.00021   0.00301  -0.00151   0.00151   1.02562
   D97        3.11469   0.00004   0.00283  -0.00200   0.00084   3.11553
   D98       -1.08581   0.00015   0.00332  -0.00259   0.00073  -1.08507
   D99        3.05794  -0.00005   0.00372  -0.00475  -0.00104   3.05690
   D100      -1.13466  -0.00022   0.00354  -0.00524  -0.00171  -1.13637
   D101       0.94802  -0.00012   0.00402  -0.00583  -0.00182   0.94621
   D102      -1.03005   0.00024   0.00207  -0.00014   0.00192  -1.02813
   D103       1.06052   0.00007   0.00189  -0.00063   0.00125   1.06178
   D104      -3.13997   0.00018   0.00237  -0.00122   0.00114  -3.13883
   D105      -3.07979   0.00029  -0.01420   0.05313   0.03893  -3.04086
   D106       1.22985   0.00029  -0.01391   0.05167   0.03777   1.26761
   D107      -0.96937   0.00026  -0.01245   0.04844   0.03600  -0.93337
   D108      -1.21247   0.00041  -0.00821   0.04445   0.03624  -1.17623
   D109       0.97990  -0.00002  -0.01057   0.04483   0.03426   1.01417
   D110       3.00601   0.00035  -0.01058   0.04628   0.03570   3.04171
   D111      -1.12844  -0.00010  -0.00140   0.00544   0.00404  -1.12441
   D112       0.97454   0.00014  -0.00162   0.00790   0.00629   0.98082
   D113       3.06438  -0.00020  -0.00145   0.00484   0.00338   3.06776
   D114       3.00900  -0.00001   0.00153   0.00461   0.00614   3.01514
   D115      -1.17120   0.00022   0.00131   0.00708   0.00839  -1.16281
   D116       0.91864  -0.00011   0.00148   0.00401   0.00549   0.92413
   D117       1.06230   0.00004   0.00121   0.00465   0.00585   1.06815
   D118      -3.11790   0.00027   0.00099   0.00711   0.00810  -3.10980
   D119      -1.02806  -0.00007   0.00115   0.00405   0.00520  -1.02286
   D120      -1.03012  -0.00051  -0.01596  -0.02675  -0.04271  -1.07284
   D121       1.05168  -0.00001  -0.01595  -0.01916  -0.03511   1.01657
   D122       3.12042  -0.00033  -0.01489  -0.02342  -0.03830   3.08211
   D123       1.00938  -0.00043  -0.01627  -0.02708  -0.04335   0.96603
   D124       3.09118   0.00007  -0.01625  -0.01949  -0.03575   3.05543
   D125      -1.12327  -0.00024  -0.01519  -0.02375  -0.03894  -1.16221
   D126       3.03692  -0.00032  -0.01682  -0.02673  -0.04355   2.99337
   D127      -1.16447   0.00018  -0.01680  -0.01914  -0.03594  -1.20041
   D128       0.90427  -0.00013  -0.01574  -0.02340  -0.03914   0.86513
   D129      -0.91307   0.00003   0.00748  -0.02343  -0.01594  -0.92902
   D130      -3.04375  -0.00005   0.00568  -0.02542  -0.01974  -3.06349
   D131       1.19972  -0.00016   0.00704  -0.02711  -0.02007   1.17965
         Item               Value     Threshold  Converged?
 Maximum Force            0.001599     0.000450     NO 
 RMS     Force            0.000308     0.000300     NO 
 Maximum Displacement     0.157945     0.001800     NO 
 RMS     Displacement     0.018730     0.001200     NO 
 Predicted change in Energy=-1.292482D-04
 GradGradGradGradGradGradGradGradGradGradGradGradGradGradGradGradGradGrad

                          Input orientation:                          
 ---------------------------------------------------------------------
 Center     Atomic      Atomic             Coordinates (Angstroms)
 Number     Number       Type             X           Y           Z
 ---------------------------------------------------------------------
      1          6           0       -1.639364    0.723730   -0.076908
      2          6           0       -1.015111   -0.435590   -0.390949
      3          6           0        0.394711   -0.625357   -0.876703
      4          6           0        1.406605    0.339815   -0.211583
      5          6           0        1.369474    1.755610   -0.835059
      6          6           0       -0.017118    2.283311   -1.248665
      7          6           0       -1.150924    2.149902   -0.213227
      8          6           0       -2.997485    0.432899    0.404479
      9          6           0       -3.196063   -1.072694    0.447355
     10          6           0       -1.924600   -1.655447   -0.201745
     11          8           0       -3.845472    1.268178    0.717755
     12          6           0       -0.817793    2.788322    1.150897
     13          6           0       -2.210029   -2.355718   -1.535740
     14          8           0       -1.223101   -2.556364    0.677702
     15          6           0        2.853366   -0.248578   -0.180008
     16          8           0        3.769677    0.756064    0.321578
     17          6           0        3.346468   -0.758672   -1.537368
     18          6           0        2.983911   -1.368766    0.869486
     19          8           0        2.726501   -0.911837    2.194611
     20          1           0        0.419911   -0.504556   -1.969780
     21          1           0        0.671647   -1.666690   -0.689319
     22          1           0        1.114175    0.432438    0.840510
     23          1           0        1.999570    1.782684   -1.735166
     24          1           0        1.820684    2.456021   -0.123487
     25          1           0       -0.338284    1.783386   -2.171135
     26          1           0        0.093227    3.345308   -1.504348
     27          1           0       -2.010148    2.712376   -0.608416
     28          1           0       -3.282927   -1.402389    1.489512
     29          1           0       -4.125214   -1.352736   -0.061670
     30          1           0       -0.550083    3.843939    1.019076
     31          1           0        0.017689    2.285035    1.648636
     32          1           0       -1.683823    2.743427    1.820163
     33          1           0       -1.280523   -2.682752   -2.012589
     34          1           0       -2.839768   -3.237625   -1.364450
     35          1           0       -2.741277   -1.688536   -2.223410
     36          1           0       -1.749979   -3.372831    0.730109
     37          1           0        3.823150    1.472876   -0.332002
     38          1           0        2.751696   -1.608482   -1.890043
     39          1           0        3.297248    0.025163   -2.301590
     40          1           0        4.388857   -1.085382   -1.455978
     41          1           0        2.276217   -2.178651    0.673610
     42          1           0        4.000617   -1.783829    0.803072
     43          1           0        3.310584   -0.145502    2.333384
 ---------------------------------------------------------------------
                    Distance matrix (angstroms):
                    1          2          3          4          5
     1  C    0.000000
     2  C    1.353638   0.000000
     3  C    2.568496   1.503186   0.000000
     4  C    3.073020   2.549144   1.548506   0.000000
     5  C    3.269966   3.268767   2.573111   1.547442   0.000000
     6  C    2.537122   3.020611   2.961133   2.622919   1.540187
     7  C    1.513646   2.595149   3.245189   3.133268   2.625747
     8  C    1.469969   2.305816   3.777344   4.447944   4.728250
     9  C    2.434194   2.421819   3.853168   4.859417   5.521596
    10  C    2.399463   1.533303   2.625997   3.883052   4.784069
    11  O    2.407245   3.484680   4.909881   5.413857   5.463011
    12  C    2.538705   3.579082   4.151449   3.577637   3.129641
    13  C    3.454974   2.534811   3.195802   4.700992   5.496072
    14  O    3.391419   2.383895   2.960115   4.011737   5.253856
    15  C    4.597895   3.878735   2.583086   1.562153   2.578332
    16  O    5.423796   4.982161   3.838566   2.457973   2.845676
    17  C    5.402683   4.521287   3.027725   2.593733   3.274654
    18  C    5.162254   4.295543   3.210263   2.564343   3.908146
    19  O    5.186102   4.572920   3.866818   3.016377   4.258603
    20  H    3.054876   2.134655   1.100021   2.185814   2.701409
    21  H    3.380817   2.109451   1.093701   2.189625   3.495760
    22  H    2.916931   2.608414   2.141350   1.095898   2.150231
    23  H    4.136792   3.976929   3.018475   2.180547   1.099066
    24  H    3.869746   4.058902   3.477876   2.158136   1.095674
    25  H    2.683555   2.924211   2.831056   2.994725   2.168481
    26  H    3.451395   4.094296   4.031254   3.525505   2.145669
    27  H    2.091577   3.308637   4.122594   4.178602   3.519746
    28  H    3.110522   3.100616   4.441596   5.284005   6.084523
    29  H    3.239042   3.259190   4.650063   5.786901   6.360153
    30  H    3.481870   4.529767   4.945829   4.197861   3.388752
    31  H    2.856746   3.553644   3.871675   3.028760   2.876866
    32  H    2.771287   3.929674   4.789791   4.410905   4.165166
    33  H    3.934431   2.783864   2.886091   4.427210   5.301709
    34  H    4.334866   3.482596   4.186131   5.670878   6.552126
    35  H    3.411849   2.812017   3.574688   5.036525   5.539669
    36  H    4.176759   3.228650   3.837988   4.963320   6.203357
    37  H    5.519543   5.201393   4.056288   2.671707   2.520621
    38  H    5.292266   4.220402   2.747502   2.902130   3.786904
    39  H    5.459610   4.739123   3.298211   2.835783   2.976822
    40  H    6.443149   5.546115   4.062066   3.531789   4.192069
    41  H    4.931416   3.873550   2.890719   2.807572   4.310066
    42  H    6.234710   5.329256   4.143219   3.502612   4.704680
    43  H    5.573783   5.120330   4.363168   3.215202   4.173867
                    6          7          8          9         10
     6  C    0.000000
     7  C    1.541248   0.000000
     8  C    3.878079   2.596044   0.000000
     9  C    4.923915   3.873511   1.519238   0.000000
    10  C    4.499816   3.883218   2.424825   1.541931   0.000000
    11  O    4.421945   2.984084   1.230819   2.444285   3.617017
    12  C    2.579538   1.542527   3.294877   4.588963   4.775117
    13  C    5.139247   4.813663   3.487252   2.559508   1.533425
    14  O    5.346750   4.790396   3.486945   2.479298   1.441243
    15  C    3.973936   4.667778   5.919333   6.137455   4.980835
    16  O    4.374695   5.142092   6.775381   7.202896   6.205968
    17  C    4.544307   5.517218   6.740650   6.844155   5.511103
    18  C    5.179807   5.536257   6.264130   6.201446   5.032216
    19  O    5.439905   5.496031   6.146292   6.177018   5.284716
    20  H    2.912594   3.549528   4.265504   4.386410   3.153923
    21  H    4.048429   4.256149   4.366600   4.074805   2.641657
    22  H    3.011678   3.031620   4.134716   4.582374   3.831411
    23  H    2.134090   3.518062   5.600942   6.317530   5.437944
    24  H    2.161798   2.988681   5.252287   6.159987   5.562144
    25  H    1.097280   2.151307   3.940679   4.814622   4.268544
    26  H    1.097901   2.154972   4.655990   5.843571   5.547607
    27  H    2.136863   1.100371   2.682686   4.104607   4.387547
    28  H    5.634492   4.479233   2.151060   1.096510   2.183904
    29  H    5.613043   4.597591   2.162767   1.095833   2.225748
    30  H    2.803972   2.179299   4.242959   5.612607   5.798530
    31  H    2.897511   2.202374   3.750947   4.800586   4.766948
    32  H    3.522402   2.184245   3.011380   4.328308   4.847285
    33  H    5.180883   5.158395   4.300868   3.508975   2.179300
    34  H    6.201732   5.762200   4.077589   2.845436   2.166264
    35  H    4.913933   4.615589   3.387024   2.778323   2.180639
    36  H    6.237811   5.634654   4.018195   2.731618   1.961696
    37  H    4.030476   5.021343   6.938661   7.507109   6.545227
    38  H    4.819102   5.671649   6.518063   6.412982   4.971951
    39  H    4.146433   5.353691   6.863871   7.136181   5.873797
    40  H    5.550107   6.534574   7.766887   7.820093   6.462029
    41  H    5.372488   5.591792   5.891058   5.587502   4.322829
    42  H    6.073998   6.560905   7.351612   7.240474   6.011185
    43  H    5.459286   5.626647   6.621703   6.837635   6.009490
                   11         12         13         14         15
    11  O    0.000000
    12  C    3.415449   0.000000
    13  C    4.570070   5.968039   0.000000
    14  O    4.637408   5.380878   2.431792   0.000000
    15  C    6.926830   4.946865   5.649427   4.762261   0.000000
    16  O    7.642625   5.085540   6.992116   6.002235   1.449316
    17  C    7.804980   6.094999   5.781454   5.386946   1.531592
    18  C    7.322361   5.640348   5.808287   4.375628   1.540552
    19  O    7.079859   5.229009   6.353711   4.539255   2.468770
    20  H    5.344055   4.702508   3.245270   3.730760   3.031586
    21  H    5.567555   5.044994   3.081435   2.500067   2.651480
    22  H    5.031067   3.062521   4.946788   3.797671   2.128385
    23  H    6.359721   4.156705   5.906510   5.919027   2.696945
    24  H    5.850127   2.948905   6.433812   5.918660   2.895597
    25  H    4.572909   3.503673   4.586865   5.266137   4.275523
    26  H    4.976501   2.861908   6.148794   6.428358   4.721044
    27  H    2.685676   2.126655   5.156109   5.480251   5.710039
    28  H    2.836194   4.873767   3.348447   2.496713   6.463178
    29  H    2.748627   5.436701   2.616637   3.227639   7.066382
    30  H    4.193439   1.096984   6.907840   6.444638   5.456186
    31  H    4.101774   1.095021   6.053063   5.091308   4.219502
    32  H    2.839787   1.095418   6.127011   5.441072   5.791275
    33  H    5.444593   6.336751   1.094677   2.693871   5.135426
    34  H    5.064511   6.835743   1.097119   2.692232   6.538278
    35  H    4.314146   5.926888   1.095558   3.387394   6.127725
    36  H    5.092171   6.245465   2.525913   0.973121   5.637380
    37  H    7.742846   5.046557   7.246127   6.535971   1.981662
    38  H    7.654960   6.428099   5.030169   4.826054   2.187212
    39  H    7.853661   6.040553   6.048571   5.997834   2.184737
    40  H    8.835640   6.993610   6.720522   6.181460   2.164734
    41  H    7.025501   5.871245   5.003896   3.519646   2.187909
    42  H    8.419213   6.651513   6.661023   5.282022   2.153980
    43  H    7.471137   5.200874   7.094529   5.395168   2.556719
                   16         17         18         19         20
    16  O    0.000000
    17  C    2.434997   0.000000
    18  C    2.330780   2.509305   0.000000
    19  O    2.716315   3.786224   1.425132   0.000000
    20  H    4.249754   2.969224   3.922039   4.777907   0.000000
    21  H    4.060719   2.949297   2.804496   3.620675   1.747429
    22  H    2.725016   3.472201   2.596360   2.498051   3.042645
    23  H    2.901279   2.883011   4.205327   4.819961   2.789593
    24  H    2.624216   3.829012   4.119234   4.187667   3.759785
    25  H    4.913690   4.521186   5.497128   5.976360   2.418694
    26  H    4.853294   5.237110   6.017776   6.224123   3.891632
    27  H    6.172391   6.450152   6.616686   6.589971   4.255249
    28  H    7.467410   7.316095   6.297525   6.070505   5.146243
    29  H    8.180661   7.639151   7.169865   7.227115   5.001845
    30  H    5.355539   6.550004   6.299506   5.893665   5.365031
    31  H    4.263361   5.522278   4.770305   4.225606   4.586560
    32  H    5.994667   6.988673   6.292985   5.740394   5.416526
    33  H    6.540513   5.033583   5.312091   6.073954   2.763666
    34  H    7.904239   6.666680   6.511400   7.004252   4.296696
    35  H    7.405779   6.196446   6.515063   7.072395   3.385151
    36  H    6.905162   6.160280   5.142511   5.314144   4.497202
    37  H    0.971517   2.580686   3.197315   3.643250   4.263166
    38  H    3.393911   1.095587   2.779639   4.143712   2.581130
    39  H    2.763768   1.095835   3.478066   4.628126   2.944447
    40  H    2.633251   1.095417   2.731660   4.015015   4.043994
    41  H    3.311631   2.837288   1.093212   2.030029   3.638128
    42  H    2.595425   2.637522   1.100173   2.078491   4.706029
    43  H    2.251878   3.919183   1.935481   0.973489   5.196358
                   21         22         23         24         25
    21  H    0.000000
    22  H    2.634872   0.000000
    23  H    3.841271   3.039934   0.000000
    24  H    4.317083   2.350177   1.755817   0.000000
    25  H    3.888286   3.606204   2.378157   3.050647   0.000000
    26  H    5.110672   3.876275   2.475724   2.383635   1.752258
    27  H    5.135639   4.130242   4.267520   3.869902   2.469867
    28  H    4.522810   4.808566   6.960460   6.598177   5.676303
    29  H    4.847925   5.608206   7.081273   7.061456   5.350322
    30  H    5.897311   3.799998   4.281980   2.975282   3.803707
    31  H    4.637869   2.299449   3.953521   2.533860   3.868982
    32  H    5.594182   3.758881   5.208721   4.017704   4.320025
    33  H    2.567955   4.855838   5.547620   6.292312   4.567202
    34  H    3.905594   5.827939   6.982845   7.461729   5.667337
    35  H    3.741920   5.361964   5.896048   6.511415   4.222718
    36  H    3.284807   4.763994   6.834913   6.888670   6.082489
    37  H    4.462794   3.129830   2.321701   2.240519   4.560303
    38  H    2.402443   3.781897   3.477023   4.528542   4.596929
    39  H    3.515049   3.847658   2.256920   3.582380   4.040478
    40  H    3.839706   4.277987   3.743320   4.573028   5.575584
    41  H    2.166639   2.862862   4.644450   4.724729   5.534070
    42  H    3.650069   3.639339   4.813197   4.856640   6.355863
    43  H    4.291240   2.717885   4.689324   3.876073   6.109463
                   26         27         28         29         30
    26  H    0.000000
    27  H    2.372232   0.000000
    28  H    6.549980   4.790883   0.000000
    29  H    6.476742   4.614929   1.765808   0.000000
    30  H    2.651443   2.461901   5.934114   6.399610   0.000000
    31  H    3.327340   3.064152   4.951412   5.772536   1.774512
    32  H    3.817400   2.450601   4.455812   5.126425   1.771506
    33  H    6.203467   5.622407   4.232454   3.696931   7.233411
    34  H    7.208123   6.054945   3.421926   2.627244   7.814883
    35  H    5.821602   4.744552   3.763117   2.588661   6.776675
    36  H    7.315982   6.236110   2.609456   3.217054   7.321545
    37  H    4.335057   5.969935   7.879174   8.440003   5.154854
    38  H    5.635268   6.556488   6.919576   7.120410   7.006684
    39  H    4.682383   6.185176   7.727164   7.874566   6.357030
    40  H    6.171368   7.489231   8.223909   8.631627   7.403866
    41  H    6.326379   6.628624   5.672068   6.496237   6.661750
    42  H    6.848352   7.637896   7.325757   8.183077   7.240670
    43  H    6.104533   6.718023   6.765077   7.904732   5.705067
                   31         32         33         34         35
    31  H    0.000000
    32  H    1.770505   0.000000
    33  H    6.306254   6.655529   0.000000
    34  H    6.909668   6.873932   1.777418   0.000000
    35  H    6.196281   6.091879   1.779527   1.774032   0.000000
    36  H    5.998315   6.212987   2.866878   2.364973   3.541581
    37  H    4.366242   6.047550   6.792724   8.224916   7.527527
    38  H    5.929294   7.237304   4.174669   5.847633   5.503662
    39  H    5.609529   7.013478   5.326566   7.013342   6.277473
    40  H    6.332887   7.891155   5.916357   7.542781   7.196636
    41  H    5.096677   6.420542   4.485553   5.607888   5.814481
    42  H    5.756245   7.337805   6.051979   7.321376   7.390658
    43  H    4.149644   5.792530   6.812003   7.814219   7.731129
                   36         37         38         39         40
    36  H    0.000000
    37  H    7.461147   0.000000
    38  H    5.499381   3.615283   0.000000
    39  H    6.797945   2.500345   1.770817   0.000000
    40  H    6.906280   2.850970   1.772666   1.771999   0.000000
    41  H    4.199942   4.091199   2.668987   3.840718   3.192747
    42  H    5.966541   3.453406   2.973789   3.661435   2.396219
    43  H    6.212523   3.160088   4.504443   4.638135   4.050347
                   41         42         43
    41  H    0.000000
    42  H    1.773753   0.000000
    43  H    2.821075   2.345659   0.000000
 Stoichiometry    C15H24O4
 Framework group  C1[X(C15H24O4)]
 Deg. of freedom   123
 Full point group                 C1      NOp   1
 Largest Abelian subgroup         C1      NOp   1
 Largest concise Abelian subgroup C1      NOp   1
                         Standard orientation:                         
 ---------------------------------------------------------------------
 Center     Atomic      Atomic             Coordinates (Angstroms)
 Number     Number       Type             X           Y           Z
 ---------------------------------------------------------------------
      1          6           0       -1.670101    0.729405   -0.071334
      2          6           0       -1.052034   -0.442220   -0.349942
      3          6           0        0.357577   -0.654307   -0.827000
      4          6           0        1.373824    0.324098   -0.188381
      5          6           0        1.346148    1.721180   -0.853191
      6          6           0       -0.036550    2.244526   -1.284968
      7          6           0       -1.173082    2.148115   -0.248413
      8          6           0       -3.030810    0.460683    0.415561
      9          6           0       -3.238260   -1.041830    0.502168
     10          6           0       -1.968990   -1.650720   -0.126925
     11          8           0       -3.874499    1.309684    0.702446
     12          6           0       -0.838822    2.824351    1.097085
     13          6           0       -2.255967   -2.388171   -1.440395
     14          8           0       -1.274438   -2.529486    0.780020
     15          6           0        2.817062   -0.271470   -0.136564
     16          8           0        3.738269    0.742142    0.337236
     17          6           0        3.309755   -0.824016   -1.477355
     18          6           0        2.939066   -1.361117    0.945603
     19          8           0        2.681811   -0.864022    2.256220
     20          1           0        0.385560   -0.565779   -1.923095
     21          1           0        0.628069   -1.691278   -0.608580
     22          1           0        1.079941    0.449242    0.859935
     23          1           0        1.978101    1.718188   -1.752397
     24          1           0        1.800088    2.439549   -0.161535
     25          1           0       -0.358876    1.719614   -2.193042
     26          1           0        0.080482    3.297908   -1.571462
     27          1           0       -2.028253    2.703710   -0.661710
     28          1           0       -3.329029   -1.340296    1.553364
     29          1           0       -4.168061   -1.331311   -0.000348
     30          1           0       -0.564701    3.874080    0.934913
     31          1           0       -0.007241    2.331063    1.611102
     32          1           0       -1.706370    2.804121    1.765584
     33          1           0       -1.327482   -2.734425   -1.905520
     34          1           0       -2.891171   -3.261016   -1.244616
     35          1           0       -2.782002   -1.738393   -2.148437
     36          1           0       -1.806174   -3.341003    0.855261
     37          1           0        3.797170    1.439146   -0.336975
     38          1           0        2.710701   -1.680355   -1.806183
     39          1           0        3.266567   -0.062672   -2.264338
     40          1           0        4.350062   -1.154219   -1.384257
     41          1           0        2.227028   -2.172296    0.772100
     42          1           0        3.953455   -1.783823    0.893498
     43          1           0        3.270094   -0.097335    2.373665
 ---------------------------------------------------------------------
 Rotational constants (GHZ):      0.5330975      0.2775978      0.2277132
 Standard basis: 6-31G(d) (6D, 7F)
 There are   333 symmetry adapted cartesian basis functions of A   symmetry.
 There are   333 symmetry adapted basis functions of A   symmetry.
   333 basis functions,   628 primitive gaussians,   333 cartesian basis functions
    73 alpha electrons       73 beta electrons
       nuclear repulsion energy      1611.7240248960 Hartrees.
 NAtoms=   43 NActive=   43 NUniq=   43 SFac= 1.00D+00 NAtFMM=   60 NAOKFM=F Big=F
 Integral buffers will be    131072 words long.
 Raffenetti 2 integral format.
 Two-electron integral symmetry is turned on.
 ------------------------------------------------------------------------------
 Polarizable Continuum Model (PCM)
 =================================
 Model                : PCM (using non-symmetric T matrix).
 Atomic radii         : SMD-Coulomb.
 Polarization charges : Total charges.
 Charge compensation  : None.
 Solution method      : On-the-fly selection.
 Cavity type          : VdW (van der Waals Surface) (Alpha=1.000).
 Cavity algorithm     : GePol (No added spheres)
                        Default sphere list used, NSphG=   43.
                        Lebedev-Laikov grids with approx.  5.0 points / Ang**2.
                        Smoothing algorithm: Karplus/York (Gamma=1.0000).
                        Polarization charges: spherical gaussians, with
                                              point-specific exponents (IZeta= 3).
                        Self-potential: point-specific (ISelfS= 7).
                        Self-field    : sphere-specific E.n sum rule (ISelfD= 2).
 1st derivatives      : Analytical E(r).r(x)/FMM algorithm (CHGder, D1EAlg=3).
                        Cavity 1st derivative terms included.
 Solvent              : Methanol, Eps=  32.613000 Eps(inf)=   1.765709
 ------------------------------------------------------------------------------
 ------------------------------------------------------------------------------
 Atomic radii for non-electrostatic terms: SMD-CDS.
 ------------------------------------------------------------------------------
 Nuclear repulsion after PCM non-electrostatic terms =     1611.7255809209 Hartrees.
 One-electron integrals computed using PRISM.
 NBasis=   333 RedAO= T EigKep=  9.38D-04  NBF=   333
 NBsUse=   333 1.00D-06 EigRej= -1.00D+00 NBFU=   333
 Initial guess from the checkpoint file:  "DY-202A-11R_41.chk"
 B after Tr=     0.000000    0.000000    0.000000
         Rot=    0.999995   -0.002450   -0.001586   -0.001518 Ang=  -0.38 deg.
 ExpMin= 1.61D-01 ExpMax= 5.48D+03 ExpMxC= 8.25D+02 IAcc=1 IRadAn=         1 AccDes= 0.00D+00
 Harris functional with IExCor=  402 and IRadAn=       1 diagonalized for initial guess.
 HarFok:  IExCor=  402 AccDes= 0.00D+00 IRadAn=         1 IDoV= 1 UseB2=F ITyADJ=14
 ICtDFT=  3500011 ScaDFX=  1.000000  1.000000  1.000000  1.000000
 FoFCou: FMM=F IPFlag=           0 FMFlag=      100000 FMFlg1=           0
         NFxFlg=           0 DoJE=T BraDBF=F KetDBF=T FulRan=T
         wScrn=  0.000000 ICntrl=     500 IOpCl=  0 I1Cent=   200000004 NGrid=           0
         NMat0=    1 NMatS0=      1 NMatT0=    0 NMatD0=    1 NMtDS0=    0 NMtDT0=    0
 Petite list used in FoFCou.
 Keep R1 ints in memory in canonical form, NReq=1565304907.
 Requested convergence on RMS density matrix=1.00D-08 within 128 cycles.
 Requested convergence on MAX density matrix=1.00D-06.
 Requested convergence on             energy=1.00D-06.
 No special actions if energy rises.
 Inv3:  Mode=1 IEnd=    21886203.
 Iteration    1 A*A^-1 deviation from unit magnitude is 7.44D-15 for   2695.
 Iteration    1 A*A^-1 deviation from orthogonality  is 6.70D-15 for   2680   2595.
 Iteration    1 A^-1*A deviation from unit magnitude is 7.66D-15 for   2695.
 Iteration    1 A^-1*A deviation from orthogonality  is 3.07D-12 for   1988   1963.
 Error on total polarization charges =  0.05180
 SCF Done:  E(RB3LYP) =  -886.951153257     A.U. after    9 cycles
            NFock=  9  Conv=0.84D-08     -V/T= 2.0094
 SMD-CDS (non-electrostatic) energy       (kcal/mol) =       0.98
 (included in total energy above)
 D1PCM: PCM CHGder 1st derivatives, ID1Alg=3 FixD1E=F DoIter=F DoCFld=F I1PDM=0.
 Calling FoFJK, ICntrl=      2127 FMM=F ISym2X=0 I1Cent= 0 IOpClX= 0 NMat=1 NMatS=1 NMatT=0.
 ***** Axes restored to original set *****
 -------------------------------------------------------------------
 Center     Atomic                   Forces (Hartrees/Bohr)
 Number     Number              X              Y              Z
 -------------------------------------------------------------------
      1        6           0.002152989    0.002268734   -0.000114355
      2        6          -0.001140515   -0.001746612    0.000100473
      3        6           0.000049518    0.000051194   -0.000327393
      4        6           0.000116666   -0.000785817   -0.000048131
      5        6          -0.000010999    0.000014677   -0.000079075
      6        6           0.000069204   -0.000033573    0.000256847
      7        6          -0.001140695   -0.001001501    0.000177961
      8        6          -0.000876763   -0.001217645    0.000376831
      9        6          -0.001387340    0.000004862   -0.000028327
     10        6           0.002538520   -0.000310184    0.000492131
     11        8          -0.001064989    0.001130827    0.000201712
     12        6           0.000077462   -0.000173599   -0.000629511
     13        6          -0.000555752    0.000485130    0.000017251
     14        8          -0.000588234    0.000011619   -0.000108071
     15        6           0.000177163    0.000714304    0.000473757
     16        8           0.000177025   -0.000525750   -0.000400433
     17        6          -0.000698889   -0.000236636   -0.000242411
     18        6           0.000819468    0.000136664   -0.000901454
     19        8          -0.000694239   -0.000003812    0.001174200
     20        1           0.000113359    0.000008303    0.000095368
     21        1          -0.000054082   -0.000040049    0.000186553
     22        1          -0.000026356    0.000144948    0.000122502
     23        1           0.000138153    0.000079859   -0.000184516
     24        1           0.000149674    0.000160371    0.000060522
     25        1          -0.000147153    0.000080873   -0.000232831
     26        1           0.000018545    0.000094797   -0.000030773
     27        1           0.000051758   -0.000076694   -0.000130998
     28        1           0.000693101    0.000403958   -0.000056139
     29        1           0.000170040    0.000320095   -0.000120230
     30        1           0.000078626    0.000073865    0.000143144
     31        1           0.000072241   -0.000119288    0.000138062
     32        1          -0.000081937    0.000121727    0.000169588
     33        1           0.000064330   -0.000229408   -0.000102182
     34        1          -0.000000816   -0.000203279   -0.000092426
     35        1           0.000110509   -0.000085687   -0.000211587
     36        1           0.000353489    0.000127873   -0.000118455
     37        1          -0.000047594   -0.000011377    0.000313495
     38        1           0.000225520    0.000055862   -0.000015260
     39        1           0.000136554    0.000207923   -0.000007554
     40        1           0.000198632    0.000075374   -0.000005613
     41        1           0.000033427    0.000219908    0.000257044
     42        1           0.000005134   -0.000200796   -0.000138887
     43        1          -0.000274759    0.000007959   -0.000430831
 -------------------------------------------------------------------
 Cartesian Forces:  Max     0.002538520 RMS     0.000554644

 GradGradGradGradGradGradGradGradGradGradGradGradGradGradGradGradGradGrad
 Berny optimization.
 Using GEDIIS/GDIIS optimizer.
 FormGI is forming the generalized inverse of G from B-inverse, IUseBI=4.
 Internal  Forces:  Max     0.001554425 RMS     0.000256534
 Search for a local minimum.
 Step number   6 out of a maximum of  258
 All quantities printed in internal units (Hartrees-Bohrs-Radians)
 Mixed Optimization -- En-DIIS/RFO-DIIS
 Swapping is turned off.
 Update second derivatives using D2CorX and points    3    4    5    6
 DE= -1.14D-04 DEPred=-1.29D-04 R= 8.82D-01
 TightC=F SS=  1.41D+00  RLast= 1.81D-01 DXNew= 1.2000D+00 5.4203D-01
 Trust test= 8.82D-01 RLast= 1.81D-01 DXMaxT set to 7.14D-01
 ITU=  1  1 -1  1  1  0
     Eigenvalues ---    0.00182   0.00317   0.00349   0.00381   0.00406
     Eigenvalues ---    0.00504   0.00666   0.00739   0.00801   0.00859
     Eigenvalues ---    0.00977   0.01108   0.01217   0.01259   0.01393
     Eigenvalues ---    0.01405   0.02517   0.02606   0.03186   0.03869
     Eigenvalues ---    0.03972   0.04119   0.04427   0.04589   0.04715
     Eigenvalues ---    0.04887   0.05039   0.05163   0.05346   0.05372
     Eigenvalues ---    0.05430   0.05478   0.05544   0.05568   0.05589
     Eigenvalues ---    0.05640   0.05662   0.05721   0.05882   0.05975
     Eigenvalues ---    0.06080   0.06414   0.07326   0.07762   0.08458
     Eigenvalues ---    0.08737   0.08914   0.09068   0.09340   0.09638
     Eigenvalues ---    0.10251   0.11913   0.12154   0.13394   0.14202
     Eigenvalues ---    0.14614   0.15713   0.15977   0.15987   0.16000
     Eigenvalues ---    0.16000   0.16000   0.16000   0.16000   0.16000
     Eigenvalues ---    0.16001   0.16047   0.16069   0.16571   0.16737
     Eigenvalues ---    0.17616   0.18196   0.19578   0.19711   0.20759
     Eigenvalues ---    0.22699   0.23343   0.24499   0.25014   0.26079
     Eigenvalues ---    0.26863   0.27047   0.27916   0.28252   0.28402
     Eigenvalues ---    0.28859   0.29229   0.29381   0.29648   0.30621
     Eigenvalues ---    0.31206   0.31534   0.32372   0.33741   0.33815
     Eigenvalues ---    0.33849   0.33902   0.33953   0.34000   0.34082
     Eigenvalues ---    0.34103   0.34119   0.34132   0.34155   0.34158
     Eigenvalues ---    0.34194   0.34204   0.34290   0.34326   0.34329
     Eigenvalues ---    0.34371   0.34383   0.34465   0.34583   0.36284
     Eigenvalues ---    0.38982   0.41460   0.42562   0.51742   0.52587
     Eigenvalues ---    0.52869   0.53229   0.96213
 En-DIIS/RFO-DIIS IScMMF=        0 using points:     6    5    4    3    2
 RFO step:  Lambda=-3.57689397D-05.
 DidBck=F Rises=F RFO-DIIS coefs:    1.12300    0.00054   -0.02626   -0.23588    0.13861
 Iteration  1 RMS(Cart)=  0.02300438 RMS(Int)=  0.00029378
 Iteration  2 RMS(Cart)=  0.00035661 RMS(Int)=  0.00001334
 Iteration  3 RMS(Cart)=  0.00000005 RMS(Int)=  0.00001334
 Variable       Old X    -DE/DX   Delta X   Delta X   Delta X     New X
                                 (Linear)    (Quad)   (Total)
    R1        2.55801   0.00105   0.00034   0.00123   0.00156   2.55957
    R2        2.86038  -0.00125  -0.00078  -0.00239  -0.00318   2.85719
    R3        2.77784   0.00146   0.00011   0.00247   0.00257   2.78040
    R4        2.84061   0.00035   0.00029   0.00038   0.00066   2.84127
    R5        2.89752  -0.00096  -0.00141  -0.00155  -0.00293   2.89459
    R6        2.92625   0.00010  -0.00020   0.00178   0.00159   2.92784
    R7        2.07874  -0.00009  -0.00014  -0.00031  -0.00044   2.07829
    R8        2.06680   0.00005   0.00027  -0.00069  -0.00042   2.06638
    R9        2.92424   0.00036   0.00035   0.00096   0.00133   2.92557
   R10        2.95204  -0.00010  -0.00084  -0.00142  -0.00225   2.94979
   R11        2.07095   0.00014   0.00011   0.00000   0.00011   2.07106
   R12        2.91053   0.00021   0.00005   0.00026   0.00031   2.91084
   R13        2.07693   0.00023  -0.00005   0.00045   0.00040   2.07734
   R14        2.07052   0.00021   0.00016   0.00093   0.00109   2.07161
   R15        2.91254   0.00010   0.00005  -0.00075  -0.00069   2.91185
   R16        2.07356   0.00020   0.00009   0.00031   0.00040   2.07396
   R17        2.07473   0.00010  -0.00014   0.00022   0.00008   2.07481
   R18        2.91495  -0.00014  -0.00043  -0.00088  -0.00131   2.91365
   R19        2.07940  -0.00004  -0.00002   0.00000  -0.00002   2.07938
   R20        2.87094  -0.00010  -0.00108  -0.00075  -0.00186   2.86909
   R21        2.32591   0.00155  -0.00001   0.00103   0.00102   2.32694
   R22        2.91383   0.00113   0.00030   0.00108   0.00138   2.91521
   R23        2.07210  -0.00023  -0.00028  -0.00028  -0.00056   2.07155
   R24        2.07082  -0.00017  -0.00016  -0.00049  -0.00065   2.07018
   R25        2.89775   0.00042  -0.00005   0.00097   0.00092   2.89868
   R26        2.72355  -0.00035  -0.00016  -0.00107  -0.00122   2.72233
   R27        2.07300   0.00007  -0.00008   0.00012   0.00005   2.07304
   R28        2.06929   0.00018  -0.00024   0.00053   0.00029   2.06958
   R29        2.07004   0.00016  -0.00005   0.00024   0.00019   2.07023
   R30        2.06864   0.00016   0.00014   0.00021   0.00035   2.06899
   R31        2.07326   0.00015  -0.00012   0.00039   0.00026   2.07352
   R32        2.07031   0.00003   0.00004  -0.00001   0.00003   2.07033
   R33        1.83893  -0.00030  -0.00020  -0.00046  -0.00066   1.83827
   R34        2.73881  -0.00033  -0.00044  -0.00054  -0.00098   2.73783
   R35        2.89429   0.00018   0.00079   0.00054   0.00133   2.89562
   R36        2.91122  -0.00015  -0.00105   0.00193   0.00088   2.91210
   R37        1.83590  -0.00022  -0.00008  -0.00005  -0.00013   1.83577
   R38        2.07036  -0.00016   0.00023  -0.00026  -0.00003   2.07033
   R39        2.07083   0.00015  -0.00001   0.00012   0.00011   2.07094
   R40        2.07004   0.00016  -0.00012   0.00030   0.00018   2.07022
   R41        2.69311   0.00085   0.00062  -0.00006   0.00055   2.69366
   R42        2.06587  -0.00023  -0.00002  -0.00071  -0.00073   2.06514
   R43        2.07903   0.00009  -0.00004   0.00008   0.00003   2.07906
   R44        1.83963  -0.00023   0.00020  -0.00045  -0.00026   1.83937
    A1        2.26171   0.00033   0.00067   0.00103   0.00171   2.26343
    A2        1.90986  -0.00017  -0.00057  -0.00113  -0.00175   1.90811
    A3        2.11069  -0.00016  -0.00018   0.00000  -0.00012   2.11057
    A4        2.23396  -0.00039   0.00009  -0.00098  -0.00090   2.23306
    A5        1.95972   0.00037   0.00038   0.00081   0.00117   1.96090
    A6        2.08950   0.00002  -0.00048   0.00017  -0.00027   2.08923
    A7        1.97729  -0.00006  -0.00002  -0.00177  -0.00178   1.97551
    A8        1.90576   0.00006   0.00066   0.00146   0.00212   1.90788
    A9        1.87792   0.00000   0.00106  -0.00098   0.00007   1.87799
   A10        1.92133   0.00001  -0.00041  -0.00131  -0.00171   1.91962
   A11        1.93306  -0.00005  -0.00132   0.00176   0.00044   1.93350
   A12        1.84316   0.00005   0.00007   0.00105   0.00111   1.84427
   A13        1.96225   0.00009   0.00003  -0.00137  -0.00132   1.96092
   A14        1.95963   0.00020  -0.00162   0.00360   0.00197   1.96160
   A15        1.86572  -0.00014   0.00067   0.00112   0.00178   1.86750
   A16        1.95517  -0.00023   0.00115  -0.00356  -0.00242   1.95275
   A17        1.87871   0.00003  -0.00054  -0.00081  -0.00136   1.87736
   A18        1.83336   0.00004   0.00036   0.00126   0.00162   1.83498
   A19        2.03004  -0.00006   0.00058   0.00050   0.00109   2.03113
   A20        1.91639   0.00007   0.00003   0.00072   0.00075   1.91714
   A21        1.88949   0.00003   0.00031   0.00050   0.00082   1.89030
   A22        1.86268   0.00001   0.00005  -0.00049  -0.00044   1.86224
   A23        1.90300   0.00001  -0.00067  -0.00066  -0.00134   1.90166
   A24        1.85463  -0.00005  -0.00041  -0.00070  -0.00111   1.85352
   A25        2.04004   0.00001   0.00094   0.00028   0.00122   2.04126
   A26        1.91045   0.00009  -0.00029   0.00099   0.00070   1.91115
   A27        1.87913  -0.00002  -0.00055  -0.00091  -0.00146   1.87768
   A28        1.88603  -0.00004   0.00100   0.00058   0.00160   1.88762
   A29        1.89033   0.00000  -0.00037  -0.00017  -0.00054   1.88978
   A30        1.84870  -0.00005  -0.00094  -0.00094  -0.00188   1.84682
   A31        1.95999   0.00019   0.00004   0.00091   0.00094   1.96093
   A32        1.96060  -0.00012  -0.00013  -0.00247  -0.00260   1.95800
   A33        1.83589   0.00003   0.00068   0.00211   0.00279   1.83868
   A34        1.98168  -0.00020   0.00032  -0.00234  -0.00202   1.97966
   A35        1.86387  -0.00006  -0.00077  -0.00033  -0.00110   1.86277
   A36        1.84905   0.00018  -0.00017   0.00278   0.00261   1.85166
   A37        1.90295  -0.00052   0.00004  -0.00123  -0.00128   1.90167
   A38        2.19645   0.00014  -0.00040   0.00037   0.00002   2.19647
   A39        2.18377   0.00038   0.00035   0.00086   0.00127   2.18504
   A40        1.82852   0.00047  -0.00008   0.00002  -0.00016   1.82836
   A41        1.91256  -0.00029  -0.00220  -0.00601  -0.00819   1.90437
   A42        1.92941  -0.00027  -0.00074   0.00232   0.00160   1.93101
   A43        1.93027  -0.00031   0.00039  -0.00426  -0.00388   1.92639
   A44        1.99001  -0.00003   0.00100   0.00374   0.00478   1.99479
   A45        1.87284   0.00039   0.00139   0.00360   0.00499   1.87784
   A46        1.81355  -0.00013  -0.00025  -0.00109  -0.00136   1.81219
   A47        1.94591   0.00012  -0.00130  -0.00138  -0.00267   1.94324
   A48        1.85865   0.00004  -0.00008   0.00228   0.00220   1.86085
   A49        1.96635  -0.00019   0.00027  -0.00208  -0.00181   1.96454
   A50        1.96138   0.00016   0.00133   0.00078   0.00213   1.96351
   A51        1.91344   0.00002  -0.00005   0.00155   0.00150   1.91494
   A52        1.92272   0.00022   0.00011   0.00098   0.00109   1.92381
   A53        1.95684  -0.00004   0.00053  -0.00063  -0.00010   1.95674
   A54        1.93115   0.00016   0.00017   0.00092   0.00108   1.93223
   A55        1.88673  -0.00009  -0.00010  -0.00027  -0.00037   1.88636
   A56        1.88157  -0.00017  -0.00031  -0.00064  -0.00095   1.88062
   A57        1.88248  -0.00009  -0.00045  -0.00041  -0.00086   1.88162
   A58        1.93621   0.00008   0.00101   0.00089   0.00190   1.93811
   A59        1.91570   0.00012  -0.00013   0.00082   0.00069   1.91639
   A60        1.93714   0.00027   0.00033   0.00080   0.00113   1.93827
   A61        1.89152  -0.00020  -0.00106  -0.00142  -0.00248   1.88904
   A62        1.89679  -0.00018  -0.00030  -0.00092  -0.00122   1.89558
   A63        1.88514  -0.00011   0.00006  -0.00026  -0.00019   1.88495
   A64        1.86899   0.00020   0.00102   0.00199   0.00301   1.87201
   A65        1.90862   0.00032   0.00141  -0.00201  -0.00059   1.90803
   A66        1.98854  -0.00017   0.00020  -0.00115  -0.00096   1.98759
   A67        1.94564  -0.00021  -0.00227   0.00401   0.00174   1.94738
   A68        1.91137  -0.00014   0.00093  -0.00276  -0.00184   1.90953
   A69        1.78718  -0.00016  -0.00080  -0.00012  -0.00091   1.78627
   A70        1.91165   0.00037   0.00049   0.00199   0.00248   1.91413
   A71        1.88959   0.00027  -0.00185   0.00051  -0.00134   1.88826
   A72        1.94855   0.00028   0.00074   0.00168   0.00242   1.95097
   A73        1.94482  -0.00016   0.00058  -0.00008   0.00051   1.94533
   A74        1.91756  -0.00006  -0.00018  -0.00071  -0.00089   1.91667
   A75        1.88173   0.00004   0.00008   0.00086   0.00094   1.88267
   A76        1.88512  -0.00006  -0.00007  -0.00008  -0.00015   1.88497
   A77        1.88377  -0.00004  -0.00125  -0.00175  -0.00300   1.88077
   A78        1.96600  -0.00019  -0.00073   0.00131   0.00058   1.96658
   A79        1.94096   0.00020  -0.00194   0.00241   0.00047   1.94143
   A80        1.88758   0.00000  -0.00010  -0.00042  -0.00052   1.88706
   A81        1.86210  -0.00034   0.00194  -0.00330  -0.00135   1.86075
   A82        1.92198   0.00040   0.00100   0.00126   0.00226   1.92424
   A83        1.88381  -0.00006  -0.00013  -0.00135  -0.00148   1.88234
   A84        1.85102  -0.00056   0.00104  -0.00258  -0.00155   1.84947
    D1        0.08546  -0.00001  -0.00012  -0.00233  -0.00245   0.08302
    D2       -3.05570  -0.00002  -0.00057  -0.00306  -0.00362  -3.05933
    D3       -3.10269  -0.00008  -0.00163  -0.00458  -0.00620  -3.10889
    D4        0.03933  -0.00010  -0.00209  -0.00531  -0.00738   0.03195
    D5        0.37766  -0.00010  -0.00240  -0.00263  -0.00503   0.37263
    D6       -1.88141   0.00011  -0.00277   0.00197  -0.00079  -1.88220
    D7        2.39837  -0.00006  -0.00290  -0.00134  -0.00423   2.39415
    D8       -2.71274  -0.00002  -0.00074  -0.00013  -0.00087  -2.71361
    D9        1.31137   0.00019  -0.00110   0.00447   0.00337   1.31474
   D10       -0.69203   0.00002  -0.00123   0.00116  -0.00007  -0.69210
   D11        0.05050   0.00004   0.00391   0.01646   0.02037   0.07087
   D12       -3.08504   0.00006   0.00454   0.01507   0.01963  -3.06541
   D13       -3.13292  -0.00001   0.00261   0.01447   0.01707  -3.11585
   D14        0.01472   0.00001   0.00324   0.01308   0.01633   0.03105
   D15        0.65163   0.00010   0.00159   0.00611   0.00770   0.65932
   D16       -1.49639   0.00008   0.00162   0.00795   0.00957  -1.48682
   D17        2.79441  -0.00001   0.00066   0.00649   0.00715   2.80156
   D18       -2.49042   0.00011   0.00206   0.00689   0.00895  -2.48147
   D19        1.64475   0.00009   0.00209   0.00872   0.01082   1.65557
   D20       -0.34764   0.00000   0.00113   0.00727   0.00840  -0.33924
   D21       -0.10984   0.00015  -0.00049  -0.00745  -0.00793  -0.11777
   D22        2.01266  -0.00010  -0.00101  -0.01135  -0.01235   2.00031
   D23       -2.18401   0.00002  -0.00185  -0.00883  -0.01067  -2.19468
   D24        3.03213   0.00014  -0.00090  -0.00810  -0.00899   3.02314
   D25       -1.12855  -0.00011  -0.00142  -0.01201  -0.01341  -1.14197
   D26        0.95796   0.00001  -0.00226  -0.00949  -0.01174   0.94623
   D27       -1.38282   0.00000   0.00087  -0.00276  -0.00188  -1.38470
   D28        2.67667   0.00008   0.00064   0.00024   0.00088   2.67756
   D29        0.67506   0.00000   0.00066  -0.00381  -0.00315   0.67191
   D30        0.75658   0.00004   0.00143  -0.00308  -0.00164   0.75494
   D31       -1.46711   0.00012   0.00120  -0.00008   0.00112  -1.46599
   D32        2.81447   0.00005   0.00122  -0.00414  -0.00292   2.81155
   D33        2.78842   0.00008   0.00049  -0.00154  -0.00105   2.78737
   D34        0.56472   0.00015   0.00025   0.00146   0.00171   0.56644
   D35       -1.43689   0.00008   0.00027  -0.00259  -0.00233  -1.43921
   D36        0.65082  -0.00005  -0.00194  -0.00089  -0.00282   0.64800
   D37       -1.46594  -0.00007  -0.00245  -0.00117  -0.00361  -1.46955
   D38        2.79951  -0.00006  -0.00216  -0.00100  -0.00315   2.79636
   D39        2.87688   0.00011  -0.00316  -0.00008  -0.00324   2.87364
   D40        0.76012   0.00009  -0.00368  -0.00036  -0.00403   0.75609
   D41       -1.25761   0.00010  -0.00339  -0.00019  -0.00357  -1.26118
   D42       -1.39937   0.00005  -0.00243  -0.00096  -0.00339  -1.40276
   D43        2.76706   0.00003  -0.00295  -0.00124  -0.00419   2.76287
   D44        0.74933   0.00004  -0.00266  -0.00107  -0.00373   0.74560
   D45        3.03616   0.00023   0.00881   0.00530   0.01412   3.05027
   D46        0.89102   0.00030   0.00641   0.01122   0.01763   0.90865
   D47       -1.28346   0.00011   0.00744   0.00619   0.01363  -1.26983
   D48        0.80870   0.00014   0.00915   0.00714   0.01629   0.82499
   D49       -1.33644   0.00020   0.00675   0.01306   0.01981  -1.31663
   D50        2.77227   0.00001   0.00777   0.00803   0.01581   2.78808
   D51       -1.22578   0.00019   0.00901   0.00916   0.01817  -1.20761
   D52        2.91227   0.00026   0.00661   0.01508   0.02169   2.93396
   D53        0.73779   0.00007   0.00763   0.01005   0.01769   0.75548
   D54        0.84161  -0.00001   0.00088   0.00055   0.00145   0.84305
   D55       -1.30895  -0.00004  -0.00095  -0.00128  -0.00222  -1.31118
   D56        2.97230  -0.00002   0.00061  -0.00020   0.00041   2.97271
   D57        2.98663   0.00004   0.00136   0.00145   0.00282   2.98945
   D58        0.83607   0.00001  -0.00047  -0.00038  -0.00085   0.83522
   D59       -1.16586   0.00003   0.00109   0.00070   0.00179  -1.16408
   D60       -1.30005  -0.00001   0.00059   0.00006   0.00065  -1.29939
   D61        2.83258  -0.00004  -0.00125  -0.00177  -0.00302   2.82956
   D62        0.83065  -0.00002   0.00031  -0.00070  -0.00038   0.83027
   D63       -1.29075   0.00008   0.00216   0.00251   0.00468  -1.28607
   D64        0.95735  -0.00009   0.00230  -0.00219   0.00011   0.95746
   D65        2.98869  -0.00002   0.00178  -0.00029   0.00149   2.99018
   D66        0.87231   0.00017   0.00331   0.00454   0.00785   0.88016
   D67        3.12041   0.00001   0.00344  -0.00016   0.00328   3.12369
   D68       -1.13144   0.00008   0.00293   0.00173   0.00466  -1.12678
   D69        2.86757   0.00010   0.00253   0.00365   0.00619   2.87376
   D70       -1.16751  -0.00007   0.00267  -0.00105   0.00162  -1.16589
   D71        0.86383   0.00000   0.00215   0.00085   0.00300   0.86683
   D72       -3.05802  -0.00008  -0.00059  -0.00910  -0.00970  -3.06772
   D73        1.12321  -0.00009  -0.00090  -0.00901  -0.00991   1.11330
   D74       -0.97916  -0.00005  -0.00080  -0.00870  -0.00950  -0.98866
   D75        0.97738  -0.00007  -0.00081  -0.00613  -0.00694   0.97043
   D76       -1.12458  -0.00008  -0.00112  -0.00603  -0.00716  -1.13174
   D77        3.05624  -0.00004  -0.00103  -0.00572  -0.00675   3.04949
   D78       -1.06265   0.00000   0.00006  -0.00622  -0.00616  -1.06880
   D79        3.11858  -0.00001  -0.00025  -0.00612  -0.00637   3.11221
   D80        1.01621   0.00003  -0.00016  -0.00581  -0.00596   1.01025
   D81       -0.11537   0.00005  -0.00405  -0.02031  -0.02436  -0.13973
   D82        1.95597  -0.00019  -0.00475  -0.02826  -0.03299   1.92298
   D83       -2.26654  -0.00005  -0.00482  -0.02614  -0.03094  -2.29748
   D84        3.02023   0.00003  -0.00468  -0.01894  -0.02363   2.99660
   D85       -1.19162  -0.00021  -0.00538  -0.02689  -0.03226  -1.22388
   D86        0.86906  -0.00007  -0.00546  -0.02477  -0.03021   0.83885
   D87        0.12990  -0.00006   0.00272   0.01643   0.01917   0.14907
   D88       -1.97891  -0.00002   0.00430   0.01991   0.02422  -1.95469
   D89        2.13223  -0.00002   0.00310   0.01885   0.02196   2.15419
   D90       -1.92942   0.00017   0.00517   0.02562   0.03081  -1.89861
   D91        2.24495   0.00021   0.00674   0.02910   0.03586   2.28081
   D92        0.07291   0.00021   0.00555   0.02804   0.03360   0.10651
   D93        2.24151  -0.00009   0.00234   0.02147   0.02382   2.26533
   D94        0.13270  -0.00005   0.00392   0.02495   0.02887   0.16156
   D95       -2.03935  -0.00005   0.00273   0.02388   0.02661  -2.01274
   D96        1.02562   0.00020   0.00155   0.00537   0.00693   1.03255
   D97        3.11553   0.00008   0.00080   0.00469   0.00550   3.12103
   D98       -1.08507   0.00019   0.00101   0.00540   0.00641  -1.07866
   D99        3.05690  -0.00001   0.00056   0.00174   0.00229   3.05919
   D100      -1.13637  -0.00013  -0.00019   0.00106   0.00086  -1.13551
   D101       0.94621  -0.00002   0.00002   0.00176   0.00177   0.94798
   D102      -1.02813   0.00007   0.00247   0.00242   0.00490  -1.02324
   D103       1.06178  -0.00005   0.00172   0.00174   0.00346   1.06524
   D104      -3.13883   0.00006   0.00193   0.00245   0.00438  -3.13445
   D105      -3.04086   0.00005   0.00884   0.03895   0.04778  -2.99308
   D106       1.26761   0.00011   0.00852   0.03856   0.04708   1.31469
   D107      -0.93337   0.00023   0.00721   0.03951   0.04672  -0.88665
   D108      -1.17623   0.00007   0.00397   0.04227   0.04624  -1.12998
   D109       1.01417  -0.00003   0.00582   0.03756   0.04337   1.05754
   D110       3.04171   0.00025   0.00637   0.03861   0.04498   3.08669
   D111      -1.12441   0.00007   0.00173   0.00004   0.00177  -1.12264
   D112       0.98082   0.00020   0.00275   0.00225   0.00500   0.98582
   D113       3.06776   0.00001   0.00145  -0.00046   0.00099   3.06875
   D114       3.01514  -0.00012  -0.00095   0.00556   0.00460   3.01975
   D115      -1.16281   0.00001   0.00008   0.00776   0.00783  -1.15498
   D116       0.92413  -0.00018  -0.00123   0.00505   0.00383   0.92795
   D117       1.06815  -0.00005  -0.00075   0.00609   0.00535   1.07350
   D118      -3.10980   0.00008   0.00028   0.00830   0.00858  -3.10123
   D119      -1.02286  -0.00010  -0.00103   0.00559   0.00457  -1.01829
   D120      -1.07284   0.00030   0.00648   0.02389   0.03037  -1.04247
   D121       1.01657  -0.00013   0.00711   0.02225   0.02936   1.04593
   D122       3.08211  -0.00008   0.00576   0.02175   0.02751   3.10962
   D123       0.96603   0.00049   0.00668   0.02327   0.02995   0.99598
   D124       3.05543   0.00006   0.00731   0.02163   0.02894   3.08438
   D125      -1.16221   0.00011   0.00596   0.02113   0.02709  -1.13512
   D126       2.99337   0.00040   0.00753   0.02090   0.02843   3.02180
   D127      -1.20041  -0.00003   0.00817   0.01926   0.02743  -1.17298
   D128       0.86513   0.00002   0.00682   0.01876   0.02558   0.89071
   D129      -0.92902   0.00012  -0.00265  -0.00462  -0.00727  -0.93629
   D130      -3.06349   0.00022  -0.00111  -0.00618  -0.00729  -3.07078
   D131       1.17965   0.00027  -0.00257  -0.00338  -0.00595   1.17369
         Item               Value     Threshold  Converged?
 Maximum Force            0.001554     0.000450     NO 
 RMS     Force            0.000257     0.000300     YES
 Maximum Displacement     0.117598     0.001800     NO 
 RMS     Displacement     0.023045     0.001200     NO 
 Predicted change in Energy=-8.081032D-05
 GradGradGradGradGradGradGradGradGradGradGradGradGradGradGradGradGradGrad

                          Input orientation:                          
 ---------------------------------------------------------------------
 Center     Atomic      Atomic             Coordinates (Angstroms)
 Number     Number       Type             X           Y           Z
 ---------------------------------------------------------------------
      1          6           0       -1.637704    0.725763   -0.081771
      2          6           0       -1.014290   -0.436744   -0.389191
      3          6           0        0.394911   -0.629305   -0.876729
      4          6           0        1.408105    0.335062   -0.210460
      5          6           0        1.372565    1.750650   -0.836235
      6          6           0       -0.012240    2.278741   -1.255895
      7          6           0       -1.150595    2.149882   -0.225422
      8          6           0       -2.998716    0.436727    0.396673
      9          6           0       -3.186152   -1.068071    0.471201
     10          6           0       -1.921148   -1.654789   -0.188594
     11          8           0       -3.854383    1.273660    0.685852
     12          6           0       -0.820058    2.792328    1.136660
     13          6           0       -2.222043   -2.352185   -1.521259
     14          8           0       -1.212652   -2.556878    0.682949
     15          6           0        2.854520   -0.251021   -0.178988
     16          8           0        3.765371    0.748098    0.341715
     17          6           0        3.356875   -0.736607   -1.542724
     18          6           0        2.983779   -1.385805    0.855562
     19          8           0        2.680989   -0.958066    2.181154
     20          1           0        0.421768   -0.506585   -1.969317
     21          1           0        0.670072   -1.670940   -0.689690
     22          1           0        1.115227    0.430931    0.841276
     23          1           0        2.006327    1.777788   -1.734024
     24          1           0        1.820829    2.453283   -0.124104
     25          1           0       -0.329836    1.779859   -2.180417
     26          1           0        0.101386    3.340211   -1.512507
     27          1           0       -2.007074    2.711475   -0.627724
     28          1           0       -3.243369   -1.370982    1.523180
     29          1           0       -4.124423   -1.364633   -0.010250
     30          1           0       -0.542849    3.845172    1.002122
     31          1           0        0.008477    2.284577    1.641758
     32          1           0       -1.689553    2.758291    1.802232
     33          1           0       -1.299531   -2.685480   -2.007681
     34          1           0       -2.854816   -3.231341   -1.346156
     35          1           0       -2.755163   -1.682047   -2.204615
     36          1           0       -1.715982   -3.388937    0.707928
     37          1           0        3.787814    1.492461   -0.282084
     38          1           0        2.765950   -1.579840   -1.916951
     39          1           0        3.316042    0.061639   -2.292471
     40          1           0        4.399020   -1.063970   -1.459567
     41          1           0        2.300434   -2.207924    0.628774
     42          1           0        4.010662   -1.777699    0.807091
     43          1           0        3.248353   -0.185251    2.349300
 ---------------------------------------------------------------------
                    Distance matrix (angstroms):
                    1          2          3          4          5
     1  C    0.000000
     2  C    1.354465   0.000000
     3  C    2.568987   1.503536   0.000000
     4  C    3.073462   2.548652   1.549349   0.000000
     5  C    3.268231   3.268275   2.573254   1.548143   0.000000
     6  C    2.536226   3.021447   2.960789   2.624539   1.540351
     7  C    1.511962   2.595388   3.246024   3.136996   2.626560
     8  C    1.471327   2.306183   3.778185   4.449609   4.728061
     9  C    2.433373   2.419882   3.851421   4.851870   5.516926
    10  C    2.399745   1.531751   2.624743   3.878648   4.781736
    11  O    2.408963   3.485303   4.911155   5.420160   5.464912
    12  C    2.534524   3.576710   4.151802   3.580168   3.128099
    13  C    3.447802   2.531631   3.198778   4.702921   5.497610
    14  O    3.397234   2.384072   2.955062   4.003732   5.248435
    15  C    4.598221   3.878965   2.584496   1.560961   2.575820
    16  O    5.419693   4.978276   3.839512   2.456054   2.849245
    17  C    5.405435   4.530743   3.037810   2.592509   3.259303
    18  C    5.166761   4.293563   3.205521   2.565255   3.910951
    19  O    5.158219   4.531395   3.832086   3.002038   4.260722
    20  H    3.053348   2.136337   1.099786   2.185133   2.698703
    21  H    3.382245   2.109648   1.093481   2.190525   3.496033
    22  H    2.918488   2.608017   2.143478   1.095955   2.149866
    23  H    4.137108   3.979555   3.020880   2.181874   1.099280
    24  H    3.866209   4.057145   3.478798   2.159782   1.096250
    25  H    2.688113   2.930921   2.833537   2.998101   2.169297
    26  H    3.450620   4.095359   4.030810   3.526154   2.144748
    27  H    2.092260   3.309653   4.122178   4.181495   3.519748
    28  H    3.090366   3.082005   4.421169   5.249029   6.051304
    29  H    3.249406   3.267645   4.660030   5.791193   6.372136
    30  H    3.479116   4.526899   4.942714   4.194932   3.381626
    31  H    2.847871   3.546322   3.870765   3.031548   2.878588
    32  H    2.771882   3.932756   4.795585   4.417970   4.165743
    33  H    3.931929   2.785261   2.894484   4.436775   5.309579
    34  H    4.328822   3.480386   4.189472   5.672877   6.553702
    35  H    3.398930   2.806631   3.576942   5.037676   5.540218
    36  H    4.190526   3.226683   3.818714   4.946870   6.191843
    37  H    5.483083   5.176244   4.045650   2.647209   2.491419
    38  H    5.298666   4.234492   2.758152   2.902189   3.768505
    39  H    5.465149   4.756325   3.318845   2.837208   2.958122
    40  H    6.445425   5.553651   4.069585   3.530316   4.179720
    41  H    4.961887   3.893677   2.896480   2.822648   4.321747
    42  H    6.241910   5.336608   4.150628   3.503209   4.702055
    43  H    5.532957   5.072742   4.329732   3.195248   4.173000
                    6          7          8          9         10
     6  C    0.000000
     7  C    1.540886   0.000000
     8  C    3.878535   2.595661   0.000000
     9  C    4.925213   3.870917   1.518256   0.000000
    10  C    4.500635   3.882091   2.424485   1.542661   0.000000
    11  O    4.420705   2.984738   1.231361   2.444650   3.616334
    12  C    2.576947   1.541836   3.292869   4.576452   4.769229
    13  C    5.138008   4.805809   3.472709   2.558974   1.533915
    14  O    5.346337   4.794015   3.497663   2.481146   1.440597
    15  C    3.972121   4.669844   5.921550   6.130256   4.977717
    16  O    4.377851   5.143284   6.771473   7.186022   6.196095
    17  C    4.530511   5.512203   6.747703   6.853974   5.525780
    18  C    5.182980   5.546410   6.270761   6.190051   5.022044
    19  O    5.435413   5.489261   6.114644   6.112232   5.223102
    20  H    2.907813   3.545464   4.264675   4.391865   3.158893
    21  H    4.047977   4.257823   4.368346   4.072049   2.639276
    22  H    3.013919   3.037529   4.137901   4.570100   3.824974
    23  H    2.134052   3.518592   5.602569   6.318526   5.440221
    24  H    2.161379   2.988591   5.250306   6.150136   5.557230
    25  H    1.097493   2.152339   3.945670   4.827040   4.277433
    26  H    1.097943   2.154281   4.656804   5.846020   5.549181
    27  H    2.135701   1.100359   2.684627   4.108871   4.389131
    28  H    5.611054   4.453515   2.143988   1.096216   2.181510
    29  H    5.633458   4.608880   2.162799   1.095490   2.229443
    30  H    2.798909   2.179501   4.244449   5.604362   5.793710
    31  H    2.897733   2.201807   3.742726   4.776620   4.753130
    32  H    3.520722   2.184495   3.013166   4.318854   4.846886
    33  H    5.183222   5.155517   4.291424   3.510015   2.181240
    34  H    6.200757   5.754822   4.063604   2.844698   2.167303
    35  H    4.910350   4.601687   3.363810   2.778976   2.181894
    36  H    6.235536   5.645293   4.046973   2.757510   1.962936
    37  H    4.000869   4.982298   6.901614   7.467259   6.519675
    38  H    4.800415   5.666694   6.530755   6.433715   4.996170
    39  H    4.131283   5.346428   6.873744   7.154904   5.899201
    40  H    5.538449   6.530711   7.773301   7.827050   6.473713
    41  H    5.388005   5.624031   5.926975   5.605954   4.335413
    42  H    6.074073   6.567386   7.362302   7.239511   6.016050
    43  H    5.449785   5.606495   6.574609   6.760879   5.943416
                   11         12         13         14         15
    11  O    0.000000
    12  C    3.422968   0.000000
    13  C    4.547816   5.957861   0.000000
    14  O    4.653147   5.382749   2.432961   0.000000
    15  C    6.934118   4.949285   5.655800   4.754135   0.000000
    16  O    7.645607   5.083009   6.995109   5.984983   1.448799
    17  C    7.810888   6.089273   5.808173   5.398850   1.532295
    18  C    7.339075   5.657295   5.803770   4.360188   1.541018
    19  O    7.065948   5.235815   6.300091   4.467803   2.469877
    20  H    5.338977   4.698090   3.255263   3.729550   3.031315
    21  H    5.570771   5.047455   3.085439   2.492724   2.654958
    22  H    5.042953   3.067372   4.946178   3.790922   2.128647
    23  H    6.360651   4.154344   5.914479   5.915481   2.693258
    24  H    5.852826   2.945974   6.433457   5.912280   2.895650
    25  H    4.571014   3.502629   4.592246   5.271196   4.274379
    26  H    4.975091   2.857852   6.148315   6.428249   4.717517
    27  H    2.684277   2.128050   5.146384   5.486758   5.710766
    28  H    2.840526   4.832699   3.357748   2.497228   6.429303
    29  H    2.741910   5.432730   2.622490   3.221860   7.069247
    30  H    4.204635   1.097008   6.898867   6.444901   5.451232
    31  H    4.105776   1.095174   6.039822   5.084305   4.224255
    32  H    2.852530   1.095521   6.119322   5.452637   5.799120
    33  H    5.427447   6.334284   1.094861   2.695102   5.150423
    34  H    5.042145   6.825628   1.097259   2.696084   6.545313
    35  H    4.277767   5.910057   1.095572   3.388612   6.133477
    36  H    5.129626   6.260553   2.510025   0.972773   5.614502
    37  H    7.706358   4.993493   7.241218   6.506389   1.980251
    38  H    7.664585   6.426495   5.062920   4.852149   2.189548
    39  H    7.858397   6.026851   6.090295   6.018207   2.185765
    40  H    8.842285   6.989292   6.745500   6.189508   2.164775
    41  H    7.071525   5.915905   5.009616   3.530790   2.188369
    42  H    8.437087   6.658049   6.678162   5.282569   2.154011
    43  H    7.439378   5.185407   7.042873   5.319954   2.559622
                   16         17         18         19         20
    16  O    0.000000
    17  C    2.433583   0.000000
    18  C    2.329907   2.512455   0.000000
    19  O    2.733206   3.791191   1.425425   0.000000
    20  H    4.253796   2.974851   3.913677   4.747033   0.000000
    21  H    4.061578   2.969773   2.796846   3.576831   1.747805
    22  H    2.715405   3.474419   2.606190   2.485196   3.042902
    23  H    2.909157   2.860552   4.203533   4.823763   2.790080
    24  H    2.627906   3.814094   4.129261   4.206114   3.758058
    25  H    4.918984   4.509001   5.497148   5.965283   2.416050
    26  H    4.856128   5.217237   6.020894   6.226770   3.887050
    27  H    6.173799   6.441928   6.625440   6.582801   4.249124
    28  H    7.416792   7.305163   6.262851   5.975069   5.135947
    29  H    8.175351   7.662422   7.160769   7.161088   5.024146
    30  H    5.346847   6.532747   6.310444   5.903757   5.357025
    31  H    4.262058   5.520891   4.789805   4.236508   4.582713
    32  H    5.994179   6.990670   6.317416   5.749481   5.416795
    33  H    6.554567   5.069162   5.313573   6.031155   2.777036
    34  H    7.906436   6.696823   6.507132   6.946570   4.306812
    35  H    7.409910   6.220045   6.510599   7.022169   3.395581
    36  H    6.877092   6.150948   5.110977   5.235731   4.477228
    37  H    0.971446   2.596856   3.197675   3.646600   4.263003
    38  H    3.394070   1.095573   2.787818   4.145876   2.578721
    39  H    2.758996   1.095894   3.480747   4.632107   2.967175
    40  H    2.632436   1.095513   2.732454   4.027120   4.048340
    41  H    3.311572   2.827763   1.092828   2.029002   3.629603
    42  H    2.579999   2.651969   1.100190   2.080355   4.712147
    43  H    2.273509   3.932380   1.934575   0.973354   5.171391
                   21         22         23         24         25
    21  H    0.000000
    22  H    2.638159   0.000000
    23  H    3.843168   3.039779   0.000000
    24  H    4.318952   2.349413   1.755718   0.000000
    25  H    3.889742   3.610878   2.378430   3.050784   0.000000
    26  H    5.109997   3.877122   2.473669   2.381341   1.751216
    27  H    5.135807   4.136134   4.266505   3.869514   2.468175
    28  H    4.505751   4.765421   6.934223   6.556268   5.668606
    29  H    4.852077   5.603845   7.101571   7.066503   5.384825
    30  H    5.895837   3.798964   4.273040   2.965251   3.799927
    31  H    4.638909   2.302535   3.955269   2.536011   3.870170
    32  H    5.603177   3.769195   5.208265   4.015791   4.320608
    33  H    2.577931   4.864116   5.560966   6.300110   4.572679
    34  H    3.910324   5.827378   6.990889   7.461234   5.673062
    35  H    3.745311   5.359295   5.904549   6.509161   4.227007
    36  H    3.255473   4.756566   6.820100   6.879887   6.081150
    37  H    4.460220   3.087314   2.315866   2.194805   4.543270
    38  H    2.430467   3.791557   3.447340   4.513716   4.576120
    39  H    3.545686   3.847120   2.229885   3.557730   4.032030
    40  H    3.855668   4.279241   3.725037   4.560878   5.564986
    41  H    2.164435   2.900591   4.642760   4.745914   5.541867
    42  H    3.662143   3.641808   4.807922   4.854246   6.357778
    43  H    4.253265   2.684036   4.697839   3.888112   6.097822
                   26         27         28         29         30
    26  H    0.000000
    27  H    2.371446   0.000000
    28  H    6.526724   4.777161   0.000000
    29  H    6.499984   4.634554   1.768532   0.000000
    30  H    2.644500   2.466905   5.896827   6.402705   0.000000
    31  H    3.327519   3.065166   4.894045   5.755582   1.774416
    32  H    3.812294   2.451061   4.420759   5.119784   1.770992
    33  H    6.206184   5.615337   4.239503   3.703293   7.230552
    34  H    7.207781   6.045814   3.441656   2.623194   7.806192
    35  H    5.819103   4.727500   3.772474   2.605928   6.762221
    36  H    7.315367   6.251698   2.658889   3.227100   7.334516
    37  H    4.303239   5.931795   7.803577   8.416672   5.093042
    38  H    5.609846   6.546697   6.927484   7.152556   6.992846
    39  H    4.657402   6.174834   7.722530   7.912225   6.329337
    40  H    6.153802   7.482245   8.209576   8.651011   7.387940
    41  H    6.340560   6.658370   5.677516   6.511396   6.698031
    42  H    6.845143   7.643594   7.300628   8.186469   7.238037
    43  H    6.102937   6.698747   6.650631   7.830469   5.694947
                   31         32         33         34         35
    31  H    0.000000
    32  H    1.770159   0.000000
    33  H    6.303234   6.655989   0.000000
    34  H    6.895755   6.866286   1.776089   0.000000
    35  H    6.177896   6.075109   1.778911   1.774033   0.000000
    36  H    6.002879   6.243927   2.835986   2.353942   3.532177
    37  H    4.314163   5.995685   6.805435   8.220164   7.522245
    38  H    5.933109   7.245909   4.214120   5.886108   5.529546
    39  H    5.599964   7.006747   5.378780   7.058237   6.317253
    40  H    6.333076   7.894285   5.950059   7.571558   7.219380
    41  H    5.144100   6.477676   4.487617   5.614654   5.819252
    42  H    5.763353   7.352412   6.078252   7.340595   7.406477
    43  H    4.134908   5.774655   6.776258   7.757818   7.682496
                   36         37         38         39         40
    36  H    0.000000
    37  H    7.422933   0.000000
    38  H    5.500048   3.627124   0.000000
    39  H    6.799274   2.512265   1.771459   0.000000
    40  H    6.891788   2.880170   1.772636   1.770188   0.000000
    41  H    4.187201   4.090820   2.663064   3.836150   3.173935
    42  H    5.949820   3.453971   3.001476   3.670551   2.407897
    43  H    6.132074   3.167005   4.514254   4.648825   4.074757
                   41         42         43
    41  H    0.000000
    42  H    1.772504   0.000000
    43  H    2.819568   2.344230   0.000000
 Stoichiometry    C15H24O4
 Framework group  C1[X(C15H24O4)]
 Deg. of freedom   123
 Full point group                 C1      NOp   1
 Largest Abelian subgroup         C1      NOp   1
 Largest concise Abelian subgroup C1      NOp   1
                         Standard orientation:                         
 ---------------------------------------------------------------------
 Center     Atomic      Atomic             Coordinates (Angstroms)
 Number     Number       Type             X           Y           Z
 ---------------------------------------------------------------------
      1          6           0       -1.669298    0.728628   -0.068607
      2          6           0       -1.047768   -0.440790   -0.352750
      3          6           0        0.362412   -0.645582   -0.832408
      4          6           0        1.375933    0.328472   -0.180890
      5          6           0        1.345665    1.732410   -0.832647
      6          6           0       -0.036610    2.255961   -1.266115
      7          6           0       -1.178337    2.148721   -0.236899
      8          6           0       -3.032421    0.451626    0.410944
      9          6           0       -3.223698   -1.051104    0.512512
     10          6           0       -1.958148   -1.652810   -0.132574
     11          8           0       -3.886931    1.295738    0.682123
     12          6           0       -0.850318    2.815290    1.114155
     13          6           0       -2.256747   -2.373850   -1.453117
     14          8           0       -1.254426   -2.540407    0.757519
     15          6           0        2.820834   -0.260333   -0.134291
     16          8           0        3.732530    0.746034    0.370738
     17          6           0        3.326081   -0.772057   -1.487359
     18          6           0        2.944278   -1.376230    0.921299
     19          8           0        2.638568   -0.923512    2.237895
     20          1           0        0.392821   -0.543008   -1.926977
     21          1           0        0.634508   -1.684251   -0.625450
     22          1           0        1.080152    0.444325    0.868018
     23          1           0        1.982163    1.741569   -1.728862
     24          1           0        1.793492    2.446945   -0.132180
     25          1           0       -0.352648    1.740934   -2.182281
     26          1           0        0.080335    3.312270   -1.541823
     27          1           0       -2.032260    2.704844   -0.652030
     28          1           0       -3.284779   -1.334512    1.569696
     29          1           0       -4.161241   -1.354250    0.033750
     30          1           0       -0.570177    3.864832    0.961154
     31          1           0       -0.024516    2.314953    1.630992
     32          1           0       -1.721871    2.795525    1.777607
     33          1           0       -1.333593   -2.718188   -1.930548
     34          1           0       -2.892152   -3.248153   -1.263822
     35          1           0       -2.786213   -1.715121   -2.150268
     36          1           0       -1.759828   -3.370682    0.796244
     37          1           0        3.758622    1.478763   -0.266549
     38          1           0        2.734247   -1.620628   -1.847831
     39          1           0        3.289404    0.012380   -2.251752
     40          1           0        4.367183   -1.100288   -1.395056
     41          1           0        2.259635   -2.200766    0.707574
     42          1           0        3.970354   -1.771361    0.883135
     43          1           0        3.207286   -0.149076    2.393543
 ---------------------------------------------------------------------
 Rotational constants (GHZ):      0.5335245      0.2783955      0.2279197
 Standard basis: 6-31G(d) (6D, 7F)
 There are   333 symmetry adapted cartesian basis functions of A   symmetry.
 There are   333 symmetry adapted basis functions of A   symmetry.
   333 basis functions,   628 primitive gaussians,   333 cartesian basis functions
    73 alpha electrons       73 beta electrons
       nuclear repulsion energy      1612.2978220082 Hartrees.
 NAtoms=   43 NActive=   43 NUniq=   43 SFac= 1.00D+00 NAtFMM=   60 NAOKFM=F Big=F
 Integral buffers will be    131072 words long.
 Raffenetti 2 integral format.
 Two-electron integral symmetry is turned on.
 ------------------------------------------------------------------------------
 Polarizable Continuum Model (PCM)
 =================================
 Model                : PCM (using non-symmetric T matrix).
 Atomic radii         : SMD-Coulomb.
 Polarization charges : Total charges.
 Charge compensation  : None.
 Solution method      : On-the-fly selection.
 Cavity type          : VdW (van der Waals Surface) (Alpha=1.000).
 Cavity algorithm     : GePol (No added spheres)
                        Default sphere list used, NSphG=   43.
                        Lebedev-Laikov grids with approx.  5.0 points / Ang**2.
                        Smoothing algorithm: Karplus/York (Gamma=1.0000).
                        Polarization charges: spherical gaussians, with
                                              point-specific exponents (IZeta= 3).
                        Self-potential: point-specific (ISelfS= 7).
                        Self-field    : sphere-specific E.n sum rule (ISelfD= 2).
 1st derivatives      : Analytical E(r).r(x)/FMM algorithm (CHGder, D1EAlg=3).
                        Cavity 1st derivative terms included.
 Solvent              : Methanol, Eps=  32.613000 Eps(inf)=   1.765709
 ------------------------------------------------------------------------------
 ------------------------------------------------------------------------------
 Atomic radii for non-electrostatic terms: SMD-CDS.
 ------------------------------------------------------------------------------
 Nuclear repulsion after PCM non-electrostatic terms =     1612.2993933454 Hartrees.
 One-electron integrals computed using PRISM.
 NBasis=   333 RedAO= T EigKep=  9.40D-04  NBF=   333
 NBsUse=   333 1.00D-06 EigRej= -1.00D+00 NBFU=   333
 Initial guess from the checkpoint file:  "DY-202A-11R_41.chk"
 B after Tr=     0.000000    0.000000    0.000000
         Rot=    0.999984   -0.005426    0.001095   -0.001134 Ang=  -0.65 deg.
 ExpMin= 1.61D-01 ExpMax= 5.48D+03 ExpMxC= 8.25D+02 IAcc=1 IRadAn=         1 AccDes= 0.00D+00
 Harris functional with IExCor=  402 and IRadAn=       1 diagonalized for initial guess.
 HarFok:  IExCor=  402 AccDes= 0.00D+00 IRadAn=         1 IDoV= 1 UseB2=F ITyADJ=14
 ICtDFT=  3500011 ScaDFX=  1.000000  1.000000  1.000000  1.000000
 FoFCou: FMM=F IPFlag=           0 FMFlag=      100000 FMFlg1=           0
         NFxFlg=           0 DoJE=T BraDBF=F KetDBF=T FulRan=T
         wScrn=  0.000000 ICntrl=     500 IOpCl=  0 I1Cent=   200000004 NGrid=           0
         NMat0=    1 NMatS0=      1 NMatT0=    0 NMatD0=    1 NMtDS0=    0 NMtDT0=    0
 Petite list used in FoFCou.
 Keep R1 ints in memory in canonical form, NReq=1565304907.
 Requested convergence on RMS density matrix=1.00D-08 within 128 cycles.
 Requested convergence on MAX density matrix=1.00D-06.
 Requested convergence on             energy=1.00D-06.
 No special actions if energy rises.
 Inv3:  Mode=1 IEnd=    21853803.
 Iteration    1 A*A^-1 deviation from unit magnitude is 6.00D-15 for   2687.
 Iteration    1 A*A^-1 deviation from orthogonality  is 5.23D-15 for   2690   2601.
 Iteration    1 A^-1*A deviation from unit magnitude is 6.00D-15 for   2687.
 Iteration    1 A^-1*A deviation from orthogonality  is 8.24D-12 for   1592   1589.
 Error on total polarization charges =  0.05183
 SCF Done:  E(RB3LYP) =  -886.951214174     A.U. after   10 cycles
            NFock= 10  Conv=0.42D-08     -V/T= 2.0094
 SMD-CDS (non-electrostatic) energy       (kcal/mol) =       0.99
 (included in total energy above)
 D1PCM: PCM CHGder 1st derivatives, ID1Alg=3 FixD1E=F DoIter=F DoCFld=F I1PDM=0.
 Calling FoFJK, ICntrl=      2127 FMM=F ISym2X=0 I1Cent= 0 IOpClX= 0 NMat=1 NMatS=1 NMatT=0.
 ***** Axes restored to original set *****
 -------------------------------------------------------------------
 Center     Atomic                   Forces (Hartrees/Bohr)
 Number     Number              X              Y              Z
 -------------------------------------------------------------------
      1        6           0.001159722    0.000780493   -0.000350329
      2        6          -0.000515303   -0.000444078    0.000451997
      3        6           0.000398570    0.000372967    0.000048289
      4        6          -0.000279340   -0.000311230   -0.000347748
      5        6           0.000046538    0.000228311   -0.000031786
      6        6           0.000294895    0.000203324   -0.000195923
      7        6          -0.000546840   -0.000704262   -0.000173581
      8        6          -0.000327233   -0.000213341    0.000259632
      9        6          -0.001227349    0.000097704    0.000053320
     10        6           0.001803798   -0.000438126   -0.000060082
     11        8          -0.000480970    0.000515959    0.000086843
     12        6           0.000021833    0.000162700   -0.000110840
     13        6          -0.000547106    0.000026325   -0.000175314
     14        8          -0.000463076    0.000222850   -0.000238226
     15        6           0.000228659    0.000111694    0.000295844
     16        8           0.000197536   -0.000059887   -0.000156260
     17        6          -0.000392409   -0.000353943    0.000145542
     18        6           0.000271233    0.000097043   -0.001202976
     19        8          -0.000015194   -0.000119228    0.000810540
     20        1          -0.000027949   -0.000023609   -0.000014177
     21        1           0.000059888   -0.000088679    0.000195147
     22        1          -0.000042712   -0.000142586   -0.000066637
     23        1          -0.000094034   -0.000000214   -0.000014703
     24        1          -0.000155960    0.000046738    0.000040752
     25        1          -0.000134528   -0.000078994    0.000005811
     26        1          -0.000012065    0.000135279    0.000024319
     27        1          -0.000036616   -0.000129319    0.000063511
     28        1           0.000424932   -0.000131228    0.000048670
     29        1           0.000153171   -0.000067656   -0.000037168
     30        1           0.000068665    0.000076954    0.000079086
     31        1           0.000051501   -0.000077575    0.000041034
     32        1          -0.000127259    0.000049367    0.000099081
     33        1           0.000173699    0.000020495    0.000083142
     34        1          -0.000049739   -0.000128122    0.000035341
     35        1           0.000054714   -0.000035816   -0.000023010
     36        1          -0.000102273    0.000035094    0.000024711
     37        1           0.000395832   -0.000090050    0.000122670
     38        1           0.000044964    0.000129569    0.000109537
     39        1          -0.000032956    0.000135556    0.000150226
     40        1           0.000153652   -0.000074437    0.000048316
     41        1          -0.000277879    0.000122788    0.000128230
     42        1           0.000052037    0.000001579   -0.000013053
     43        1          -0.000167048    0.000139589   -0.000239780
 -------------------------------------------------------------------
 Cartesian Forces:  Max     0.001803798 RMS     0.000335653

 GradGradGradGradGradGradGradGradGradGradGradGradGradGradGradGradGradGrad
 Berny optimization.
 Using GEDIIS/GDIIS optimizer.
 FormGI is forming the generalized inverse of G from B-inverse, IUseBI=4.
 Internal  Forces:  Max     0.000835446 RMS     0.000185921
 Search for a local minimum.
 Step number   7 out of a maximum of  258
 All quantities printed in internal units (Hartrees-Bohrs-Radians)
 Mixed Optimization -- En-DIIS/RFO-DIIS
 Swapping is turned off.
 Update second derivatives using D2CorX and points    4    5    6    7
 DE= -6.09D-05 DEPred=-8.08D-05 R= 7.54D-01
 TightC=F SS=  1.41D+00  RLast= 1.98D-01 DXNew= 1.2000D+00 5.9459D-01
 Trust test= 7.54D-01 RLast= 1.98D-01 DXMaxT set to 7.14D-01
 ITU=  1  1  1 -1  1  1  0
     Eigenvalues ---    0.00206   0.00318   0.00363   0.00369   0.00396
     Eigenvalues ---    0.00518   0.00686   0.00749   0.00762   0.00852
     Eigenvalues ---    0.01027   0.01137   0.01209   0.01264   0.01357
     Eigenvalues ---    0.01399   0.02512   0.02611   0.03189   0.03844
     Eigenvalues ---    0.03985   0.04196   0.04427   0.04578   0.04713
     Eigenvalues ---    0.04918   0.05070   0.05123   0.05218   0.05310
     Eigenvalues ---    0.05413   0.05430   0.05530   0.05549   0.05602
     Eigenvalues ---    0.05629   0.05648   0.05721   0.05884   0.06032
     Eigenvalues ---    0.06087   0.06394   0.07477   0.07971   0.08506
     Eigenvalues ---    0.08836   0.08928   0.09126   0.09345   0.09625
     Eigenvalues ---    0.10306   0.11913   0.12162   0.13362   0.14208
     Eigenvalues ---    0.14776   0.15531   0.15977   0.15995   0.16000
     Eigenvalues ---    0.16000   0.16000   0.16000   0.16000   0.16001
     Eigenvalues ---    0.16040   0.16072   0.16117   0.16650   0.17016
     Eigenvalues ---    0.17686   0.18268   0.19576   0.20094   0.20809
     Eigenvalues ---    0.22653   0.23262   0.24308   0.25001   0.26306
     Eigenvalues ---    0.26575   0.27132   0.27885   0.28234   0.28680
     Eigenvalues ---    0.28985   0.29231   0.29605   0.29650   0.30158
     Eigenvalues ---    0.30715   0.31605   0.32433   0.33744   0.33813
     Eigenvalues ---    0.33850   0.33904   0.33947   0.33995   0.34078
     Eigenvalues ---    0.34091   0.34120   0.34133   0.34154   0.34184
     Eigenvalues ---    0.34195   0.34209   0.34287   0.34324   0.34340
     Eigenvalues ---    0.34369   0.34408   0.34458   0.34636   0.35531
     Eigenvalues ---    0.39180   0.41111   0.42681   0.51725   0.52200
     Eigenvalues ---    0.52845   0.52976   0.95243
 En-DIIS/RFO-DIIS IScMMF=        0 using points:     7    6    5    4    3
 RFO step:  Lambda=-2.06719072D-05.
 DidBck=F Rises=F RFO-DIIS coefs:    0.84644    0.14520   -0.09038    0.00543    0.09330
 Iteration  1 RMS(Cart)=  0.01039059 RMS(Int)=  0.00004796
 Iteration  2 RMS(Cart)=  0.00006085 RMS(Int)=  0.00001224
 Iteration  3 RMS(Cart)=  0.00000000 RMS(Int)=  0.00001224
 Variable       Old X    -DE/DX   Delta X   Delta X   Delta X     New X
                                 (Linear)    (Quad)   (Total)
    R1        2.55957   0.00024   0.00003   0.00051   0.00054   2.56011
    R2        2.85719  -0.00052  -0.00039  -0.00258  -0.00297   2.85423
    R3        2.78040   0.00084   0.00053   0.00255   0.00307   2.78348
    R4        2.84127   0.00025   0.00025   0.00069   0.00094   2.84221
    R5        2.89459  -0.00011  -0.00032  -0.00179  -0.00210   2.89249
    R6        2.92784  -0.00034  -0.00037  -0.00036  -0.00073   2.92712
    R7        2.07829   0.00001   0.00006  -0.00017  -0.00011   2.07818
    R8        2.06638   0.00013   0.00012   0.00022   0.00034   2.06672
    R9        2.92557   0.00039  -0.00015   0.00166   0.00151   2.92707
   R10        2.94979   0.00042   0.00043   0.00039   0.00081   2.95060
   R11        2.07106  -0.00006  -0.00002  -0.00005  -0.00007   2.07099
   R12        2.91084   0.00018   0.00000   0.00054   0.00053   2.91137
   R13        2.07734  -0.00005  -0.00004  -0.00009  -0.00013   2.07721
   R14        2.07161   0.00000  -0.00008   0.00038   0.00031   2.07192
   R15        2.91185   0.00021   0.00020   0.00052   0.00071   2.91256
   R16        2.07396   0.00006   0.00007   0.00028   0.00035   2.07432
   R17        2.07481   0.00013   0.00005   0.00025   0.00030   2.07511
   R18        2.91365   0.00021   0.00010  -0.00014  -0.00005   2.91360
   R19        2.07938  -0.00006  -0.00002  -0.00016  -0.00019   2.07919
   R20        2.86909   0.00031   0.00012  -0.00043  -0.00030   2.86878
   R21        2.32694   0.00071   0.00010   0.00069   0.00079   2.32772
   R22        2.91521   0.00068   0.00070   0.00186   0.00257   2.91778
   R23        2.07155   0.00006  -0.00010  -0.00013  -0.00024   2.07131
   R24        2.07018  -0.00010   0.00006  -0.00044  -0.00038   2.06979
   R25        2.89868   0.00021   0.00011   0.00066   0.00077   2.89944
   R26        2.72233  -0.00058   0.00004  -0.00162  -0.00157   2.72076
   R27        2.07304   0.00008   0.00002   0.00013   0.00015   2.07320
   R28        2.06958   0.00010   0.00005   0.00018   0.00023   2.06981
   R29        2.07023   0.00016   0.00007   0.00038   0.00045   2.07069
   R30        2.06899   0.00010   0.00006   0.00037   0.00043   2.06942
   R31        2.07352   0.00013   0.00000   0.00030   0.00030   2.07382
   R32        2.07033  -0.00003   0.00003  -0.00005  -0.00001   2.07032
   R33        1.83827   0.00003  -0.00001  -0.00021  -0.00022   1.83805
   R34        2.73783   0.00026  -0.00018   0.00002  -0.00016   2.73767
   R35        2.89562  -0.00042  -0.00018  -0.00045  -0.00062   2.89500
   R36        2.91210  -0.00053  -0.00020  -0.00131  -0.00151   2.91059
   R37        1.83577  -0.00014  -0.00001  -0.00022  -0.00023   1.83554
   R38        2.07033  -0.00016  -0.00012  -0.00027  -0.00039   2.06994
   R39        2.07094   0.00000   0.00006  -0.00003   0.00003   2.07097
[truncated: 1,015,504 more chars]
