# Supplementary material for: New patchoulol- and guaiane-type sesquiterpenoids from Sanguisorba officinalis with anti-melanogenic activity
Source: Nat Prod Bioprospect. 2026 May 12;16(1):63. doi: 10.1007/s13659-026-00616-0 (PMC13161421; doi:10.1007/s13659-026-00616-0)
Supplement: Supplementary file 2 — Additional file 2. It includes the calculated NMR data of compound 11. [file 13659_2026_616_MOESM2_ESM.zip › New folder/11R-opt_freq-conf-42.log]

 Entering Gaussian System, Link 0=/gpfs/home/zhengshan/software/Gaussian/g09/g09
 Input=DY-202A-11R_42.gjf
 Output=DY-202A-11R_42.log
 Initial command:
 /gpfs/home/zhengshan/software/Gaussian/g09/l1.exe "/gpfs/home/zhengshan/software/Gaussian/g09/scratch/zhengshan/%J/Gau-19702.inp" -scrdir="/gpfs/home/zhengshan/software/Gaussian/g09/scratch/zhengshan/%J/"
 Entering Link 1 = /gpfs/home/zhengshan/software/Gaussian/g09/l1.exe PID=     19703.
  
 Copyright (c) 1988,1990,1992,1993,1995,1998,2003,2009,2013,
            Gaussian, Inc.  All Rights Reserved.
  
 This is part of the Gaussian(R) 09 program.  It is based on
 the Gaussian(R) 03 system (copyright 2003, Gaussian, Inc.),
 the Gaussian(R) 98 system (copyright 1998, Gaussian, Inc.),
 the Gaussian(R) 94 system (copyright 1995, Gaussian, Inc.),
 the Gaussian 92(TM) system (copyright 1992, Gaussian, Inc.),
 the Gaussian 90(TM) system (copyright 1990, Gaussian, Inc.),
 the Gaussian 88(TM) system (copyright 1988, Gaussian, Inc.),
 the Gaussian 86(TM) system (copyright 1986, Carnegie Mellon
 University), and the Gaussian 82(TM) system (copyright 1983,
 Carnegie Mellon University). Gaussian is a federally registered
 trademark of Gaussian, Inc.
  
 This software contains proprietary and confidential information,
 including trade secrets, belonging to Gaussian, Inc.
  
 This software is provided under written license and may be
 used, copied, transmitted, or stored only in accord with that
 written license.
  
 The following legend is applicable only to US Government
 contracts under FAR:
  
                    RESTRICTED RIGHTS LEGEND
  
 Use, reproduction and disclosure by the US Government is
 subject to restrictions as set forth in subparagraphs (a)
 and (c) of the Commercial Computer Software - Restricted
 Rights clause in FAR 52.227-19.
  
 Gaussian, Inc.
 340 Quinnipiac St., Bldg. 40, Wallingford CT 06492
  
  
 ---------------------------------------------------------------
 Warning -- This program may not be used in any manner that
 competes with the business of Gaussian, Inc. or will provide
 assistance to any competitor of Gaussian, Inc.  The licensee
 of this program is prohibited from giving any competitor of
 Gaussian, Inc. access to this program.  By using this program,
 the user acknowledges that Gaussian, Inc. is engaged in the
 business of creating and licensing software in the field of
 computational chemistry and represents and warrants to the
 licensee that it is not a competitor of Gaussian, Inc. and that
 it will not use this program in any manner prohibited above.
 ---------------------------------------------------------------
  

 Cite this work as:
 Gaussian 09, Revision D.01,
 M. J. Frisch, G. W. Trucks, H. B. Schlegel, G. E. Scuseria, 
 M. A. Robb, J. R. Cheeseman, G. Scalmani, V. Barone, B. Mennucci, 
 G. A. Petersson, H. Nakatsuji, M. Caricato, X. Li, H. P. Hratchian, 
 A. F. Izmaylov, J. Bloino, G. Zheng, J. L. Sonnenberg, M. Hada, 
 M. Ehara, K. Toyota, R. Fukuda, J. Hasegawa, M. Ishida, T. Nakajima, 
 Y. Honda, O. Kitao, H. Nakai, T. Vreven, J. A. Montgomery, Jr., 
 J. E. Peralta, F. Ogliaro, M. Bearpark, J. J. Heyd, E. Brothers, 
 K. N. Kudin, V. N. Staroverov, T. Keith, R. Kobayashi, J. Normand, 
 K. Raghavachari, A. Rendell, J. C. Burant, S. S. Iyengar, J. Tomasi, 
 M. Cossi, N. Rega, J. M. Millam, M. Klene, J. E. Knox, J. B. Cross, 
 V. Bakken, C. Adamo, J. Jaramillo, R. Gomperts, R. E. Stratmann, 
 O. Yazyev, A. J. Austin, R. Cammi, C. Pomelli, J. W. Ochterski, 
 R. L. Martin, K. Morokuma, V. G. Zakrzewski, G. A. Voth, 
 P. Salvador, J. J. Dannenberg, S. Dapprich, A. D. Daniels, 
 O. Farkas, J. B. Foresman, J. V. Ortiz, J. Cioslowski, 
 and D. J. Fox, Gaussian, Inc., Wallingford CT, 2013.
 
 ******************************************
 Gaussian 09:  ES64L-G09RevD.01 24-Apr-2013
                10-Mar-2024 
 ******************************************
 %nprocshared=4
 Will use up to    4 processors via shared memory.
 %mem=12GB
 %chk=DY-202A-11R_42.chk
 ----------------------------------------------------------
 # opt freq b3lyp/6-31g(d) scrf=(smd,solvent=methanol,read)
 ----------------------------------------------------------
 1/14=-1,18=20,19=15,26=3,38=1,40=2/1,3;
 2/9=110,12=2,17=6,18=5,40=1/2;
 3/5=1,6=6,7=1,11=2,16=1,25=1,30=1,70=32203,71=1,72=3,74=-5/1,2,3;
 4//1;
 5/5=2,38=5,53=3/2;
 6/7=2,8=2,9=2,10=2,28=1/1;
 7//1,2,3,16;
 1/14=-1,18=20,19=15,26=3/3(2);
 2/9=110/2;
 99//99;
 2/9=110/2;
 3/5=1,6=6,7=1,11=2,16=1,25=1,30=1,70=32205,71=1,72=3,74=-5/1,2,3;
 4/5=5,16=3,69=1/1;
 5/5=2,38=5,53=3/2;
 7//1,2,3,16;
 1/14=-1,18=20,19=15,26=3/3(-5);
 2/9=110/2;
 6/7=2,8=2,9=2,10=2,19=2,28=1/1;
 99/9=1/99;
 --------
 opt+freq
 --------
 Symbolic Z-matrix:
 Charge =  0 Multiplicity = 1
 C                     1.6177    0.8174    0.1063 
 C                     1.1732   -0.4355    0.2867 
 C                    -0.2432   -0.8448    0.6096 
 C                    -1.3251    0.0115   -0.0941 
 C                    -1.5204    1.3658    0.6323 
 C                    -0.2788    2.0747    1.1838 
 C                     0.9535    2.1451    0.27 
 C                     3.0521    0.6951   -0.2189 
 C                     3.5107   -0.7294   -0.2454 
 C                     2.2308   -1.4955    0.0945 
 O                     3.7808    1.6557   -0.4239 
 C                     0.651     2.8079   -1.075 
 C                     2.413    -2.3881    1.3215 
 O                     1.8413   -2.2939   -1.0195 
 C                    -2.6766   -0.7722   -0.2833 
 O                    -3.1189   -1.2594    0.9924 
 C                    -2.4948   -1.9921   -1.2032 
 C                    -3.8175    0.0945   -0.8809 
 O                    -4.3554    0.9648    0.118 
 H                    -0.3864   -0.836     1.6973 
 H                    -0.3516   -1.8896    0.3111 
 H                    -0.97      0.2365   -1.1091 
 H                    -2.2006    1.2319    1.4821 
 H                    -2.0195    2.0586   -0.0567 
 H                     0.0052    1.6025    2.1344 
 H                    -0.5734    3.0985    1.452 
 H                     1.6671    2.7978    0.793 
 H                     3.8995   -0.9717   -1.239 
 H                     4.2919   -0.8547    0.511 
 H                     0.1693    3.7802   -0.9256 
 H                    -0.0072    2.1996   -1.7021 
 H                     1.5724    2.9819   -1.6417 
 H                     1.5133   -2.9815    1.5202 
 H                     3.2234   -3.1077    1.1574 
 H                     2.6472   -1.8047    2.2184 
 H                     2.4944   -3.0074   -1.1196 
 H                    -3.6502   -0.5283    1.3709 
 H                    -2.0674   -1.7055   -2.1694 
 H                    -1.8686   -2.7671   -0.7527 
 H                    -3.4574   -2.4839   -1.389 
 H                    -3.4664    0.6865   -1.7325 
 H                    -4.6497   -0.5368   -1.2112 
 H                    -5.0636    1.4781   -0.3101 
 

 GradGradGradGradGradGradGradGradGradGradGradGradGradGradGradGradGradGrad
 Berny optimization.
 Initialization pass.
                           ----------------------------
                           !    Initial Parameters    !
                           ! (Angstroms and Degrees)  !
 --------------------------                            --------------------------
 ! Name  Definition              Value          Derivative Info.                !
 --------------------------------------------------------------------------------
 ! R1    R(1,2)                  1.3416         estimate D2E/DX2                !
 ! R2    R(1,7)                  1.4936         estimate D2E/DX2                !
 ! R3    R(1,8)                  1.4759         estimate D2E/DX2                !
 ! R4    R(2,3)                  1.5093         estimate D2E/DX2                !
 ! R5    R(2,10)                 1.5097         estimate D2E/DX2                !
 ! R6    R(3,4)                  1.5489         estimate D2E/DX2                !
 ! R7    R(3,20)                 1.0971         estimate D2E/DX2                !
 ! R8    R(3,21)                 1.092          estimate D2E/DX2                !
 ! R9    R(4,5)                  1.5492         estimate D2E/DX2                !
 ! R10   R(4,15)                 1.5737         estimate D2E/DX2                !
 ! R11   R(4,22)                 1.0986         estimate D2E/DX2                !
 ! R12   R(5,6)                  1.5324         estimate D2E/DX2                !
 ! R13   R(5,23)                 1.0967         estimate D2E/DX2                !
 ! R14   R(5,24)                 1.0972         estimate D2E/DX2                !
 ! R15   R(6,7)                  1.5358         estimate D2E/DX2                !
 ! R16   R(6,25)                 1.0988         estimate D2E/DX2                !
 ! R17   R(6,26)                 1.0986         estimate D2E/DX2                !
 ! R18   R(7,12)                 1.5297         estimate D2E/DX2                !
 ! R19   R(7,27)                 1.0994         estimate D2E/DX2                !
 ! R20   R(8,9)                  1.4967         estimate D2E/DX2                !
 ! R21   R(8,11)                 1.223          estimate D2E/DX2                !
 ! R22   R(9,10)                 1.5299         estimate D2E/DX2                !
 ! R23   R(9,28)                 1.0941         estimate D2E/DX2                !
 ! R24   R(9,29)                 1.0946         estimate D2E/DX2                !
 ! R25   R(10,13)                1.5282         estimate D2E/DX2                !
 ! R26   R(10,14)                1.4248         estimate D2E/DX2                !
 ! R27   R(12,30)                1.0953         estimate D2E/DX2                !
 ! R28   R(12,31)                1.0939         estimate D2E/DX2                !
 ! R29   R(12,32)                1.0956         estimate D2E/DX2                !
 ! R30   R(13,33)                1.0959         estimate D2E/DX2                !
 ! R31   R(13,34)                1.0961         estimate D2E/DX2                !
 ! R32   R(13,35)                1.0953         estimate D2E/DX2                !
 ! R33   R(14,36)                0.9724         estimate D2E/DX2                !
 ! R34   R(15,16)                1.4354         estimate D2E/DX2                !
 ! R35   R(15,17)                1.5386         estimate D2E/DX2                !
 ! R36   R(15,18)                1.5524         estimate D2E/DX2                !
 ! R37   R(16,37)                0.9798         estimate D2E/DX2                !
 ! R38   R(17,38)                1.0947         estimate D2E/DX2                !
 ! R39   R(17,39)                1.0935         estimate D2E/DX2                !
 ! R40   R(17,40)                1.0968         estimate D2E/DX2                !
 ! R41   R(18,19)                1.4299         estimate D2E/DX2                !
 ! R42   R(18,41)                1.095          estimate D2E/DX2                !
 ! R43   R(18,42)                1.0955         estimate D2E/DX2                !
 ! R44   R(19,43)                0.9738         estimate D2E/DX2                !
 ! A1    A(2,1,7)              131.9202         estimate D2E/DX2                !
 ! A2    A(2,1,8)              105.9174         estimate D2E/DX2                !
 ! A3    A(7,1,8)              122.007          estimate D2E/DX2                !
 ! A4    A(1,2,3)              126.3669         estimate D2E/DX2                !
 ! A5    A(1,2,10)             113.985          estimate D2E/DX2                !
 ! A6    A(3,2,10)             119.6212         estimate D2E/DX2                !
 ! A7    A(2,3,4)              114.104          estimate D2E/DX2                !
 ! A8    A(2,3,20)             109.4156         estimate D2E/DX2                !
 ! A9    A(2,3,21)             107.106          estimate D2E/DX2                !
 ! A10   A(4,3,20)             110.7828         estimate D2E/DX2                !
 ! A11   A(4,3,21)             109.5987         estimate D2E/DX2                !
 ! A12   A(20,3,21)            105.4099         estimate D2E/DX2                !
 ! A13   A(3,4,5)              110.9983         estimate D2E/DX2                !
 ! A14   A(3,4,15)             112.2834         estimate D2E/DX2                !
 ! A15   A(3,4,22)             107.891          estimate D2E/DX2                !
 ! A16   A(5,4,15)             112.5482         estimate D2E/DX2                !
 ! A17   A(5,4,22)             107.1526         estimate D2E/DX2                !
 ! A18   A(15,4,22)            105.5753         estimate D2E/DX2                !
 ! A19   A(4,5,6)              118.1008         estimate D2E/DX2                !
 ! A20   A(4,5,23)             109.5596         estimate D2E/DX2                !
 ! A21   A(4,5,24)             108.3549         estimate D2E/DX2                !
 ! A22   A(6,5,23)             106.2683         estimate D2E/DX2                !
 ! A23   A(6,5,24)             107.6058         estimate D2E/DX2                !
 ! A24   A(23,5,24)            106.3531         estimate D2E/DX2                !
 ! A25   A(5,6,7)              117.2064         estimate D2E/DX2                !
 ! A26   A(5,6,25)             108.7826         estimate D2E/DX2                !
 ! A27   A(5,6,26)             107.5599         estimate D2E/DX2                !
 ! A28   A(7,6,25)             109.0918         estimate D2E/DX2                !
 ! A29   A(7,6,26)             108.525          estimate D2E/DX2                !
 ! A30   A(25,6,26)            104.9872         estimate D2E/DX2                !
 ! A31   A(1,7,6)              112.4143         estimate D2E/DX2                !
 ! A32   A(1,7,12)             112.1327         estimate D2E/DX2                !
 ! A33   A(1,7,27)             106.9318         estimate D2E/DX2                !
 ! A34   A(6,7,12)             112.6046         estimate D2E/DX2                !
 ! A35   A(6,7,27)             105.3654         estimate D2E/DX2                !
 ! A36   A(12,7,27)            106.8216         estimate D2E/DX2                !
 ! A37   A(1,8,9)              112.3682         estimate D2E/DX2                !
 ! A38   A(1,8,11)             123.4303         estimate D2E/DX2                !
 ! A39   A(9,8,11)             124.1941         estimate D2E/DX2                !
 ! A40   A(8,9,10)             102.493          estimate D2E/DX2                !
 ! A41   A(8,9,28)             109.6167         estimate D2E/DX2                !
 ! A42   A(8,9,29)             108.3843         estimate D2E/DX2                !
 ! A43   A(10,9,28)            112.8394         estimate D2E/DX2                !
 ! A44   A(10,9,29)            112.7195         estimate D2E/DX2                !
 ! A45   A(28,9,29)            110.4007         estimate D2E/DX2                !
 ! A46   A(2,10,9)             105.2342         estimate D2E/DX2                !
 ! A47   A(2,10,13)            113.0424         estimate D2E/DX2                !
 ! A48   A(2,10,14)            107.5464         estimate D2E/DX2                !
 ! A49   A(9,10,13)            111.7845         estimate D2E/DX2                !
 ! A50   A(9,10,14)            109.6082         estimate D2E/DX2                !
 ! A51   A(13,10,14)           109.4537         estimate D2E/DX2                !
 ! A52   A(7,12,30)            110.5896         estimate D2E/DX2                !
 ! A53   A(7,12,31)            112.4653         estimate D2E/DX2                !
 ! A54   A(7,12,32)            110.9347         estimate D2E/DX2                !
 ! A55   A(30,12,31)           107.8917         estimate D2E/DX2                !
 ! A56   A(30,12,32)           107.4228         estimate D2E/DX2                !
 ! A57   A(31,12,32)           107.3271         estimate D2E/DX2                !
 ! A58   A(10,13,33)           111.3428         estimate D2E/DX2                !
 ! A59   A(10,13,34)           110.5722         estimate D2E/DX2                !
 ! A60   A(10,13,35)           111.8302         estimate D2E/DX2                !
 ! A61   A(33,13,34)           106.1784         estimate D2E/DX2                !
 ! A62   A(33,13,35)           108.3897         estimate D2E/DX2                !
 ! A63   A(34,13,35)           108.3116         estimate D2E/DX2                !
 ! A64   A(10,14,36)           107.9402         estimate D2E/DX2                !
 ! A65   A(4,15,16)            109.075          estimate D2E/DX2                !
 ! A66   A(4,15,17)            111.4223         estimate D2E/DX2                !
 ! A67   A(4,15,18)            113.5412         estimate D2E/DX2                !
 ! A68   A(16,15,17)           107.3765         estimate D2E/DX2                !
 ! A69   A(16,15,18)           107.7677         estimate D2E/DX2                !
 ! A70   A(17,15,18)           107.4172         estimate D2E/DX2                !
 ! A71   A(15,16,37)           104.9005         estimate D2E/DX2                !
 ! A72   A(15,17,38)           111.4844         estimate D2E/DX2                !
 ! A73   A(15,17,39)           112.5367         estimate D2E/DX2                !
 ! A74   A(15,17,40)           110.6761         estimate D2E/DX2                !
 ! A75   A(38,17,39)           109.0018         estimate D2E/DX2                !
 ! A76   A(38,17,40)           108.0913         estimate D2E/DX2                !
 ! A77   A(39,17,40)           104.7492         estimate D2E/DX2                !
 ! A78   A(15,18,19)           110.3255         estimate D2E/DX2                !
 ! A79   A(15,18,41)           111.4436         estimate D2E/DX2                !
 ! A80   A(15,18,42)           110.6474         estimate D2E/DX2                !
 ! A81   A(19,18,41)           109.5648         estimate D2E/DX2                !
 ! A82   A(19,18,42)           105.9975         estimate D2E/DX2                !
 ! A83   A(41,18,42)           108.7016         estimate D2E/DX2                !
 ! A84   A(18,19,43)           106.6961         estimate D2E/DX2                !
 ! D1    D(7,1,2,3)              6.0106         estimate D2E/DX2                !
 ! D2    D(7,1,2,10)          -175.9017         estimate D2E/DX2                !
 ! D3    D(8,1,2,3)           -178.5826         estimate D2E/DX2                !
 ! D4    D(8,1,2,10)            -0.4949         estimate D2E/DX2                !
 ! D5    D(2,1,7,6)             20.7087         estimate D2E/DX2                !
 ! D6    D(2,1,7,12)          -107.3606         estimate D2E/DX2                !
 ! D7    D(2,1,7,27)           135.8708         estimate D2E/DX2                !
 ! D8    D(8,1,7,6)           -154.0808         estimate D2E/DX2                !
 ! D9    D(8,1,7,12)            77.8499         estimate D2E/DX2                !
 ! D10   D(8,1,7,27)           -38.9186         estimate D2E/DX2                !
 ! D11   D(2,1,8,9)              0.3216         estimate D2E/DX2                !
 ! D12   D(2,1,8,11)          -178.7283         estimate D2E/DX2                !
 ! D13   D(7,1,8,9)            176.2922         estimate D2E/DX2                !
 ! D14   D(7,1,8,11)            -2.7577         estimate D2E/DX2                !
 ! D15   D(1,2,3,4)             36.856          estimate D2E/DX2                !
 ! D16   D(1,2,3,20)           -87.8839         estimate D2E/DX2                !
 ! D17   D(1,2,3,21)           158.3341         estimate D2E/DX2                !
 ! D18   D(10,2,3,4)          -141.1341         estimate D2E/DX2                !
 ! D19   D(10,2,3,20)           94.126          estimate D2E/DX2                !
 ! D20   D(10,2,3,21)          -19.656          estimate D2E/DX2                !
 ! D21   D(1,2,10,9)             0.4852         estimate D2E/DX2                !
 ! D22   D(1,2,10,13)          122.749          estimate D2E/DX2                !
 ! D23   D(1,2,10,14)         -116.3155         estimate D2E/DX2                !
 ! D24   D(3,2,10,9)           178.7139         estimate D2E/DX2                !
 ! D25   D(3,2,10,13)          -59.0223         estimate D2E/DX2                !
 ! D26   D(3,2,10,14)           61.9131         estimate D2E/DX2                !
 ! D27   D(2,3,4,5)            -78.8501         estimate D2E/DX2                !
 ! D28   D(2,3,4,15)           154.1956         estimate D2E/DX2                !
 ! D29   D(2,3,4,22)            38.2698         estimate D2E/DX2                !
 ! D30   D(20,3,4,5)            45.1584         estimate D2E/DX2                !
 ! D31   D(20,3,4,15)          -81.7958         estimate D2E/DX2                !
 ! D32   D(20,3,4,22)          162.2783         estimate D2E/DX2                !
 ! D33   D(21,3,4,5)           161.06           estimate D2E/DX2                !
 ! D34   D(21,3,4,15)           34.1057         estimate D2E/DX2                !
 ! D35   D(21,3,4,22)          -81.8201         estimate D2E/DX2                !
 ! D36   D(3,4,5,6)             38.7239         estimate D2E/DX2                !
 ! D37   D(3,4,5,23)           -83.0609         estimate D2E/DX2                !
 ! D38   D(3,4,5,24)           161.3005         estimate D2E/DX2                !
 ! D39   D(15,4,5,6)           165.5326         estimate D2E/DX2                !
 ! D40   D(15,4,5,23)           43.7478         estimate D2E/DX2                !
 ! D41   D(15,4,5,24)          -71.8909         estimate D2E/DX2                !
 ! D42   D(22,4,5,6)           -78.8468         estimate D2E/DX2                !
 ! D43   D(22,4,5,23)          159.3684         estimate D2E/DX2                !
 ! D44   D(22,4,5,24)           43.7297         estimate D2E/DX2                !
 ! D45   D(3,4,15,16)           55.1185         estimate D2E/DX2                !
 ! D46   D(3,4,15,17)          -63.2488         estimate D2E/DX2                !
 ! D47   D(3,4,15,18)          175.3073         estimate D2E/DX2                !
 ! D48   D(5,4,15,16)          -71.0002         estimate D2E/DX2                !
 ! D49   D(5,4,15,17)          170.6325         estimate D2E/DX2                !
 ! D50   D(5,4,15,18)           49.1886         estimate D2E/DX2                !
 ! D51   D(22,4,15,16)         172.4335         estimate D2E/DX2                !
 ! D52   D(22,4,15,17)          54.0662         estimate D2E/DX2                !
 ! D53   D(22,4,15,18)         -67.3777         estimate D2E/DX2                !
 ! D54   D(4,5,6,7)             44.9287         estimate D2E/DX2                !
 ! D55   D(4,5,6,25)           -79.3548         estimate D2E/DX2                !
 ! D56   D(4,5,6,26)           167.4341         estimate D2E/DX2                !
 ! D57   D(23,5,6,7)           168.3765         estimate D2E/DX2                !
 ! D58   D(23,5,6,25)           44.093          estimate D2E/DX2                !
 ! D59   D(23,5,6,26)          -69.1181         estimate D2E/DX2                !
 ! D60   D(24,5,6,7)           -78.0256         estimate D2E/DX2                !
 ! D61   D(24,5,6,25)          157.6909         estimate D2E/DX2                !
 ! D62   D(24,5,6,26)           44.4798         estimate D2E/DX2                !
 ! D63   D(5,6,7,1)            -71.2196         estimate D2E/DX2                !
 ! D64   D(5,6,7,12)            56.6006         estimate D2E/DX2                !
 ! D65   D(5,6,7,27)           172.673          estimate D2E/DX2                !
 ! D66   D(25,6,7,1)            52.9078         estimate D2E/DX2                !
 ! D67   D(25,6,7,12)         -179.272          estimate D2E/DX2                !
 ! D68   D(25,6,7,27)          -63.1996         estimate D2E/DX2                !
 ! D69   D(26,6,7,1)           166.7731         estimate D2E/DX2                !
 ! D70   D(26,6,7,12)          -65.4067         estimate D2E/DX2                !
 ! D71   D(26,6,7,27)           50.6657         estimate D2E/DX2                !
 ! D72   D(1,7,12,30)         -179.7345         estimate D2E/DX2                !
 ! D73   D(1,7,12,31)           59.5701         estimate D2E/DX2                !
 ! D74   D(1,7,12,32)          -60.6452         estimate D2E/DX2                !
 ! D75   D(6,7,12,30)           52.2971         estimate D2E/DX2                !
 ! D76   D(6,7,12,31)          -68.3983         estimate D2E/DX2                !
 ! D77   D(6,7,12,32)          171.3864         estimate D2E/DX2                !
 ! D78   D(27,7,12,30)         -62.8998         estimate D2E/DX2                !
 ! D79   D(27,7,12,31)         176.4048         estimate D2E/DX2                !
 ! D80   D(27,7,12,32)          56.1895         estimate D2E/DX2                !
 ! D81   D(1,8,9,10)            -0.0293         estimate D2E/DX2                !
 ! D82   D(1,8,9,28)           120.0387         estimate D2E/DX2                !
 ! D83   D(1,8,9,29)          -119.4028         estimate D2E/DX2                !
 ! D84   D(11,8,9,10)          179.0121         estimate D2E/DX2                !
 ! D85   D(11,8,9,28)          -60.92           estimate D2E/DX2                !
 ! D86   D(11,8,9,29)           59.6386         estimate D2E/DX2                !
 ! D87   D(8,9,10,2)            -0.2407         estimate D2E/DX2                !
 ! D88   D(8,9,10,13)         -123.3136         estimate D2E/DX2                !
 ! D89   D(8,9,10,14)          115.145          estimate D2E/DX2                !
 ! D90   D(28,9,10,2)         -118.044          estimate D2E/DX2                !
 ! D91   D(28,9,10,13)         118.8831         estimate D2E/DX2                !
 ! D92   D(28,9,10,14)          -2.6583         estimate D2E/DX2                !
 ! D93   D(29,9,10,2)          116.0538         estimate D2E/DX2                !
 ! D94   D(29,9,10,13)          -7.0192         estimate D2E/DX2                !
 ! D95   D(29,9,10,14)        -128.5605         estimate D2E/DX2                !
 ! D96   D(2,10,13,33)          65.1294         estimate D2E/DX2                !
 ! D97   D(2,10,13,34)        -177.0842         estimate D2E/DX2                !
 ! D98   D(2,10,13,35)         -56.2967         estimate D2E/DX2                !
 ! D99   D(9,10,13,33)        -176.3483         estimate D2E/DX2                !
 ! D100  D(9,10,13,34)         -58.5619         estimate D2E/DX2                !
 ! D101  D(9,10,13,35)          62.2256         estimate D2E/DX2                !
 ! D102  D(14,10,13,33)        -54.7178         estimate D2E/DX2                !
 ! D103  D(14,10,13,34)         63.0686         estimate D2E/DX2                !
 ! D104  D(14,10,13,35)       -176.1439         estimate D2E/DX2                !
 ! D105  D(2,10,14,36)        -177.0637         estimate D2E/DX2                !
 ! D106  D(9,10,14,36)          69.0331         estimate D2E/DX2                !
 ! D107  D(13,10,14,36)        -53.899          estimate D2E/DX2                !
 ! D108  D(4,15,16,37)          87.7169         estimate D2E/DX2                !
 ! D109  D(17,15,16,37)       -151.4093         estimate D2E/DX2                !
 ! D110  D(18,15,16,37)        -35.9654         estimate D2E/DX2                !
 ! D111  D(4,15,17,38)         -55.2833         estimate D2E/DX2                !
 ! D112  D(4,15,17,39)          67.5482         estimate D2E/DX2                !
 ! D113  D(4,15,17,40)        -175.6301         estimate D2E/DX2                !
 ! D114  D(16,15,17,38)       -174.6648         estimate D2E/DX2                !
 ! D115  D(16,15,17,39)        -51.8334         estimate D2E/DX2                !
 ! D116  D(16,15,17,40)         64.9884         estimate D2E/DX2                !
 ! D117  D(18,15,17,38)         69.6589         estimate D2E/DX2                !
 ! D118  D(18,15,17,39)       -167.5097         estimate D2E/DX2                !
 ! D119  D(18,15,17,40)        -50.6879         estimate D2E/DX2                !
 ! D120  D(4,15,18,19)         -76.3579         estimate D2E/DX2                !
 ! D121  D(4,15,18,41)          45.5906         estimate D2E/DX2                !
 ! D122  D(4,15,18,42)         166.664          estimate D2E/DX2                !
 ! D123  D(16,15,18,19)         44.5684         estimate D2E/DX2                !
 ! D124  D(16,15,18,41)        166.5169         estimate D2E/DX2                !
 ! D125  D(16,15,18,42)        -72.4097         estimate D2E/DX2                !
 ! D126  D(17,15,18,19)        159.9854         estimate D2E/DX2                !
 ! D127  D(17,15,18,41)        -78.0661         estimate D2E/DX2                !
 ! D128  D(17,15,18,42)         43.0074         estimate D2E/DX2                !
 ! D129  D(15,18,19,43)       -179.8236         estimate D2E/DX2                !
 ! D130  D(41,18,19,43)         57.125          estimate D2E/DX2                !
 ! D131  D(42,18,19,43)        -59.997          estimate D2E/DX2                !
 --------------------------------------------------------------------------------
 Trust Radius=3.00D-01 FncErr=1.00D-07 GrdErr=1.00D-06
 Number of steps in this run=    258 maximum allowed number of steps=    258.
 GradGradGradGradGradGradGradGradGradGradGradGradGradGradGradGradGradGrad

                          Input orientation:                          
 ---------------------------------------------------------------------
 Center     Atomic      Atomic             Coordinates (Angstroms)
 Number     Number       Type             X           Y           Z
 ---------------------------------------------------------------------
      1          6           0        1.617700    0.817400    0.106300
      2          6           0        1.173200   -0.435500    0.286700
      3          6           0       -0.243200   -0.844800    0.609600
      4          6           0       -1.325100    0.011500   -0.094100
      5          6           0       -1.520400    1.365800    0.632300
      6          6           0       -0.278800    2.074700    1.183800
      7          6           0        0.953500    2.145100    0.270000
      8          6           0        3.052100    0.695100   -0.218900
      9          6           0        3.510700   -0.729400   -0.245400
     10          6           0        2.230800   -1.495500    0.094500
     11          8           0        3.780800    1.655700   -0.423900
     12          6           0        0.651000    2.807900   -1.075000
     13          6           0        2.413000   -2.388100    1.321500
     14          8           0        1.841300   -2.293900   -1.019500
     15          6           0       -2.676600   -0.772200   -0.283300
     16          8           0       -3.118900   -1.259400    0.992400
     17          6           0       -2.494800   -1.992100   -1.203200
     18          6           0       -3.817500    0.094500   -0.880900
     19          8           0       -4.355400    0.964800    0.118000
     20          1           0       -0.386400   -0.836000    1.697300
     21          1           0       -0.351600   -1.889600    0.311100
     22          1           0       -0.970000    0.236500   -1.109100
     23          1           0       -2.200600    1.231900    1.482100
     24          1           0       -2.019500    2.058600   -0.056700
     25          1           0        0.005200    1.602500    2.134400
     26          1           0       -0.573400    3.098500    1.452000
     27          1           0        1.667100    2.797800    0.793000
     28          1           0        3.899500   -0.971700   -1.239000
     29          1           0        4.291900   -0.854700    0.511000
     30          1           0        0.169300    3.780200   -0.925600
     31          1           0       -0.007200    2.199600   -1.702100
     32          1           0        1.572400    2.981900   -1.641700
     33          1           0        1.513300   -2.981500    1.520200
     34          1           0        3.223400   -3.107700    1.157400
     35          1           0        2.647200   -1.804700    2.218400
     36          1           0        2.494400   -3.007400   -1.119600
     37          1           0       -3.650200   -0.528300    1.370900
     38          1           0       -2.067400   -1.705500   -2.169400
     39          1           0       -1.868600   -2.767100   -0.752700
     40          1           0       -3.457400   -2.483900   -1.389000
     41          1           0       -3.466400    0.686500   -1.732500
     42          1           0       -4.649700   -0.536800   -1.211200
     43          1           0       -5.063600    1.478100   -0.310100
 ---------------------------------------------------------------------
                    Distance matrix (angstroms):
                    1          2          3          4          5
     1  C    0.000000
     2  C    1.341597   0.000000
     3  C    2.545421   1.509298   0.000000
     4  C    3.057729   2.566383   1.548855   0.000000
     5  C    3.228791   3.258773   2.553137   1.549170   0.000000
     6  C    2.517642   3.035489   2.975643   2.642833   1.532404
     7  C    1.493568   2.589989   3.238352   3.142743   2.618922
     8  C    1.475878   2.250367   3.730510   4.432016   4.699163
     9  C    2.469764   2.415246   3.851767   4.894567   5.520162
    10  C    2.392809   1.509655   2.609485   3.866658   4.748449
    11  O    2.379677   3.417257   4.849041   5.374233   5.413162
    12  C    2.508400   3.556201   4.120642   3.561880   3.116008
    13  C    3.519154   2.533883   3.153407   4.662123   5.480730
    14  O    3.316265   2.367734   3.016455   4.024590   5.236685
    15  C    4.595610   3.906306   2.593063   1.573701   2.597338
    16  O    5.247252   4.427070   2.930543   2.452221   3.094600
    17  C    5.149829   4.254060   3.110023   2.571520   3.948925
    18  C    5.571225   5.152793   3.984908   2.614957   3.030288
    19  O    5.974930   5.705674   4.519570   3.183785   2.909043
    20  H    3.046544   2.140688   1.097121   2.192836   2.695942
    21  H    3.353794   2.107135   1.091998   2.173953   3.473743
    22  H    2.917333   2.644456   2.156705   1.098611   2.147262
    23  H    4.079712   3.948637   2.984184   2.177219   1.096705
    24  H    3.846605   4.065931   3.468275   2.161992   1.097175
    25  H    2.707347   2.988589   2.894131   3.044206   2.154016
    26  H    3.437331   4.110680   4.045774   3.533419   2.137982
    27  H    2.096660   3.309759   4.117210   4.183739   3.498086
    28  H    3.196455   3.169855   4.538214   5.438191   6.192010
    29  H    3.179787   3.154731   4.536183   5.715517   6.223196
    30  H    3.455556   4.499957   4.890564   4.138565   3.333387
    31  H    2.796621   3.506055   3.829886   3.018328   2.904207
    32  H    2.782556   3.944200   4.796706   4.428752   4.165125
    33  H    4.054831   2.849440   2.912039   4.429507   5.375009
    34  H    4.369153   3.478806   4.175897   5.655485   6.541527
    35  H    3.520830   2.789059   3.444424   4.942207   5.471442
    36  H    4.111025   3.215263   3.893767   4.975338   6.189721
    37  H    5.582194   4.944622   3.505339   2.800660   2.944349
    38  H    5.012364   4.259908   3.433854   2.793916   4.193044
    39  H    5.073540   3.971053   2.862346   2.906848   4.372680
    40  H    6.236276   5.333514   4.124577   3.528525   4.760022
    41  H    5.407993   5.182851   4.268411   2.779415   3.136980
    42  H    6.545989   6.013329   4.777805   3.549861   4.100109
    43  H    6.726788   6.551008   5.429362   4.021685   3.668105
                    6          7          8          9         10
     6  C    0.000000
     7  C    1.535757   0.000000
     8  C    3.868560   2.597238   0.000000
     9  C    4.926043   3.881708   1.496735   0.000000
    10  C    4.497888   3.862158   2.360399   1.529897   0.000000
    11  O    4.386412   2.952056   1.223021   2.406973   3.549831
    12  C    2.550351   1.529652   3.310908   4.623701   4.731041
    13  C    5.213572   4.877058   3.505339   2.532076   1.528221
    14  O    5.332356   4.706986   3.322818   2.415323   1.424833
    15  C    4.000833   4.689819   5.913977   6.187564   4.974783
    16  O    4.383951   5.356951   6.585481   6.764957   5.429665
    17  C    5.210306   5.583683   6.241634   6.211105   4.925640
    18  C    4.550448   5.319020   6.927508   7.401702   6.329411
    19  O    4.357347   5.440646   7.420060   8.054682   7.030765
    20  H    2.957606   3.566437   4.223668   4.355782   3.139051
    21  H    4.059874   4.240729   4.306594   4.071009   2.621263
    22  H    3.018961   3.040481   4.144883   4.664291   3.833223
    23  H    2.119578   3.500210   5.547289   6.280916   5.385299
    24  H    2.137554   2.992147   5.254195   6.196101   5.542521
    25  H    1.098758   2.160943   3.955375   4.836294   4.325747
    26  H    1.098584   2.153490   4.659666   5.849261   5.550782
    27  H    2.112374   1.099441   2.713580   4.113183   4.386124
    28  H    5.710403   4.546475   2.130003   1.094128   2.199352
    29  H    5.470406   4.494641   2.114648   1.094584   2.198233
    30  H    2.749380   2.172091   4.281098   5.653682   5.755293
    31  H    2.901342   2.194332   3.717892   4.803815   4.678694
    32  H    3.497628   2.176664   3.073000   4.413662   4.847163
    33  H    5.374937   5.306449   4.348536   3.489829   2.180739
    34  H    6.254868   5.790668   4.047818   2.776094   2.171221
    35  H    4.968060   4.718665   3.514737   2.823511   2.186308
    36  H    6.230893   5.554603   3.851077   2.643175   1.956876
    37  H    4.263444   5.436276   6.996070   7.343797   6.095148
    38  H    5.360313   5.468421   5.981355   5.980781   4.862496
    39  H    5.451653   5.756724   6.040286   5.774638   4.374905
    40  H    6.124021   6.605752   7.338172   7.276023   5.960984
    41  H    4.537918   5.066857   6.691928   7.272975   6.368449
    42  H    5.626786   6.386109   7.862567   8.219610   7.068609
    43  H    5.047968   6.081685   8.153894   8.854144   7.887602
                   11         12         13         14         15
    11  O    0.000000
    12  C    3.398109   0.000000
    13  C    4.611899   5.987176   0.000000
    14  O    4.440241   5.239108   2.411638   0.000000
    15  C    6.900180   4.951447   5.575890   4.823793   0.000000
    16  O    7.622964   5.918549   5.655456   5.451744   1.435411
    17  C    7.300473   5.740426   5.533302   4.350470   1.538643
    18  C    7.770480   5.231415   7.059249   6.143751   1.552401
    19  O    8.183444   5.466654   7.648633   7.093104   2.448792
    20  H    5.298454   4.694662   3.222868   3.803830   3.028508
    21  H    5.494188   4.999299   2.985368   2.596684   2.647172
    22  H    5.005370   3.039885   4.923518   3.783432   2.147535
    23  H    6.292026   4.141758   5.866472   5.918296   2.712864
    24  H    5.825860   2.954650   6.428035   5.897204   2.914885
    25  H    4.561018   3.488595   4.731088   5.338565   4.321634
    26  H    4.955777   2.823001   6.248071   6.404457   4.734663
    27  H    2.693133   2.126496   5.265856   5.407487   5.724601
    28  H    2.753490   4.986484   3.282077   2.456131   6.648177
    29  H    2.727154   5.402424   2.557047   3.227873   7.014108
    30  H    4.219969   1.095318   6.937692   6.300722   5.407036
    31  H    4.034671   1.093851   6.003875   4.906571   4.239137
    32  H    2.849364   1.095629   6.190643   5.319164   5.830310
    33  H    5.515859   6.402794   1.095931   2.651500   5.068420
    34  H    5.049870   6.826066   1.096130   2.703953   6.506933
    35  H    4.499018   6.008941   1.095278   3.372356   5.972219
    36  H    4.887057   6.100642   2.519748   0.972441   5.695152
    37  H    7.950530   5.967661   6.342215   6.244031   1.934880
    38  H    6.967487   5.381281   5.720691   4.116603   2.190787
    39  H    7.182269   6.126409   4.772635   3.749461   2.202913
    40  H    8.394001   6.706765   6.466652   5.314965   2.182232
    41  H    7.427899   4.678208   7.303932   6.128852   2.202673
    42  H    8.746441   6.269210   7.728105   6.727349   2.193065
    43  H    8.846915   5.916933   8.573749   7.899929   3.280600
                   16         17         18         19         20
    16  O    0.000000
    17  C    2.397292   0.000000
    18  C    2.414610   2.491448   0.000000
    19  O    2.690831   3.735058   1.429881   0.000000
    20  H    2.853543   3.767601   4.391514   4.635734   0.000000
    21  H    2.918779   2.626198   4.167731   4.920905   1.741503
    22  H    3.357349   2.701949   2.860157   3.673844   3.060511
    23  H    2.699936   4.206134   3.080879   2.564230   2.759319
    24  H    3.649440   4.236572   2.787436   2.585217   3.757957
    25  H    4.388011   5.505517   5.096973   4.846376   2.508125
    26  H    5.067750   6.054426   4.999062   4.542660   3.946572
    27  H    6.277454   6.652020   6.339606   6.331352   4.270729
    28  H    7.370201   6.475305   7.798532   8.586900   5.197039
    29  H    7.437438   7.091647   8.282556   8.845384   4.826401
    30  H    6.315738   6.363485   5.429637   5.430330   5.338325
    31  H    5.376587   4.899735   4.429921   4.872816   4.573246
    32  H    6.850942   6.440114   6.161730   6.504156   5.437111
    33  H    4.970058   4.945775   6.606397   7.209791   2.871131
    34  H    6.608192   6.286080   7.998939   8.666246   4.299159
    35  H    5.920164   6.179209   7.416533   7.817814   3.226864
    36  H    6.247014   5.092145   7.036963   8.014349   4.576998
    37  H    0.979821   3.178624   2.342322   2.072779   3.294481
    38  H    3.361791   1.094693   2.821893   4.194955   4.305016
    39  H    2.623315   1.093481   3.464592   4.568301   3.453775
    40  H    2.699083   1.096808   2.652543   3.869236   4.655305
    41  H    3.366358   2.898114   1.094969   2.071744   4.854682
    42  H    2.778732   2.600299   1.095534   2.026866   5.169586
    43  H    3.601704   4.408928   1.947544   0.973804   5.591146
                   21         22         23         24         25
    21  H    0.000000
    22  H    2.630530   0.000000
    23  H    3.812323   3.036365   0.000000
    24  H    4.301796   2.351392   1.756171   0.000000
    25  H    3.955565   3.652022   2.329891   3.018005   0.000000
    26  H    5.121717   3.861032   2.476466   2.334261   1.743119
    27  H    5.126314   4.139147   4.229185   3.854793   2.447449
    28  H    4.617056   5.018830   7.033595   6.753896   5.759506
    29  H    4.761625   5.612756   6.888359   6.974480   5.200871
    30  H    5.826439   3.726860   4.231699   2.917146   3.759376
    31  H    4.570902   2.265479   3.985797   2.603185   3.882707
    32  H    5.589876   3.779508   5.201553   4.033169   4.314834
    33  H    2.476292   4.841025   5.616693   6.353731   4.864634
    34  H    3.870480   5.822826   6.953944   7.460073   5.787687
    35  H    3.554969   5.321925   5.767516   6.471418   4.312335
    36  H    3.375810   4.746058   6.839849   6.867999   6.167318
    37  H    3.722509   3.730790   2.282983   3.374800   4.299441
    38  H    3.021712   2.469795   4.688231   4.316740   5.810441
    39  H    2.050114   3.155331   4.593099   4.877968   5.562363
    40  H    3.590199   3.696766   4.861063   4.947412   6.411132
    41  H    4.529301   2.612114   3.497623   2.604704   5.276739
    42  H    4.756167   3.761464   4.047253   3.871295   6.118639
    43  H    5.824967   4.351728   3.386645   3.109298   5.628835
                   26         27         28         29         30
    26  H    0.000000
    27  H    2.354685   0.000000
    28  H    6.619278   4.829261   0.000000
    29  H    6.339118   4.506646   1.797266   0.000000
    30  H    2.582499   2.482358   6.049228   6.367256   0.000000
    31  H    3.328205   3.063764   5.053109   5.719163   1.769859
    32  H    3.766833   2.443486   4.605270   5.171972   1.766004
    33  H    6.428481   5.826902   4.164905   3.641755   7.314975
    34  H    7.281442   6.117989   3.280601   2.575953   7.817262
    35  H    5.916165   4.916845   3.770379   2.553968   6.871378
    36  H    7.301133   6.167885   2.476416   3.244068   7.177412
    37  H    4.756780   6.298459   8.000384   7.995181   6.198844
    38  H    6.198789   6.557592   6.083420   6.953352   6.053327
    39  H    6.398711   6.771889   6.060604   6.573125   6.859305
    40  H    6.895791   7.675805   7.512205   8.143460   7.253044
    41  H    4.932366   6.098242   7.566350   8.221910   4.841527
    42  H    6.076534   7.418783   8.560300   9.111490   6.476173
    43  H    5.088476   6.946996   9.338176   9.676856   5.749935
                   31         32         33         34         35
    31  H    0.000000
    32  H    1.763740   0.000000
    33  H    6.287999   6.750055   0.000000
    34  H    6.839660   6.902463   1.752710   0.000000
    35  H    6.200853   6.242364   1.777096   1.776383   0.000000
    36  H    5.806045   6.082301   2.816340   2.392954   3.551349
    37  H    5.491468   6.976590   5.718585   7.344744   6.481103
    38  H    4.439887   5.958048   5.297427   6.405180   6.441280
    39  H    5.388347   6.758831   4.080354   5.449124   5.490546
    40  H    5.825554   7.432208   5.780909   7.176794   7.123257
    41  H    3.775773   5.537744   6.987968   8.215893   7.693620
    42  H    5.411254   7.161083   7.170751   8.614261   8.161769
    43  H    5.293903   6.933330   8.154363   9.584231   8.753658
                   36         37         38         39         40
    36  H    0.000000
    37  H    7.078463   0.000000
    38  H    4.858708   4.052750   0.000000
    39  H    4.384989   3.563145   1.781447   0.000000
    40  H    5.980849   3.388007   1.773987   1.734752   0.000000
    41  H    7.039295   3.337756   2.805307   3.929418   3.188967
    42  H    7.559790   2.768811   2.992036   3.594298   2.290063
    43  H    8.826005   2.974744   4.750739   5.331570   4.409234
                   41         42         43
    41  H    0.000000
    42  H    1.780004   0.000000
    43  H    2.280548   2.245688   0.000000
 Stoichiometry    C15H24O4
 Framework group  C1[X(C15H24O4)]
 Deg. of freedom   123
 Full point group                 C1      NOp   1
 Largest Abelian subgroup         C1      NOp   1
 Largest concise Abelian subgroup C1      NOp   1
                         Standard orientation:                         
 ---------------------------------------------------------------------
 Center     Atomic      Atomic             Coordinates (Angstroms)
 Number     Number       Type             X           Y           Z
 ---------------------------------------------------------------------
      1          6           0        1.635244    0.851086    0.093254
      2          6           0        1.215572   -0.410467    0.272814
      3          6           0       -0.189290   -0.846800    0.610387
      4          6           0       -1.294721   -0.006958   -0.076374
      5          6           0       -1.505772    1.340216    0.658818
      6          6           0       -0.270698    2.068893    1.199081
      7          6           0        0.949207    2.165788    0.271184
      8          6           0        3.067657    0.756248   -0.249403
      9          6           0        3.551514   -0.659590   -0.288191
     10          6           0        2.289753   -1.450270    0.063048
     11          8           0        3.776440    1.730804   -0.458321
     12          6           0        0.618877    2.829221   -1.066939
     13          6           0        2.502555   -2.345093    1.283486
     14          8           0        1.901522   -2.250424   -1.050137
     15          6           0       -2.634024   -0.814084   -0.253434
     16          8           0       -3.052307   -1.315095    1.025015
     17          6           0       -2.441187   -2.026231   -1.181301
     18          6           0       -3.797369    0.034598   -0.833358
     19          8           0       -4.338984    0.890402    0.176005
     20          1           0       -0.319714   -0.845619    1.699728
     21          1           0       -0.282372   -1.891998    0.308134
     22          1           0       -0.955799    0.229116   -1.094385
     23          1           0       -2.173320    1.190111    1.515911
     24          1           0       -2.025416    2.027057   -0.020898
     25          1           0        0.033023    1.597516    2.143976
     26          1           0       -0.580503    3.085948    1.475680
     27          1           0        1.657079    2.828860    0.788895
     28          1           0        3.932806   -0.890223   -1.287461
     29          1           0        4.343763   -0.774239    0.458342
     30          1           0        0.121534    3.791951   -0.907176
     31          1           0       -0.035643    2.212025   -1.689179
     32          1           0        1.530204    3.022472   -1.643602
     33          1           0        1.616117   -2.955577    1.489894
     34          1           0        3.323791   -3.049156    1.106375
     35          1           0        2.736822   -1.761707    2.180377
     36          1           0        2.566144   -2.951527   -1.161371
     37          1           0       -3.592172   -0.595479    1.413277
     38          1           0       -2.030514   -1.727486   -2.151069
     39          1           0       -1.795820   -2.791856   -0.741960
     40          1           0       -3.396902   -2.534492   -1.358129
     41          1           0       -3.467123    0.636781   -1.686160
     42          1           0       -4.621914   -0.610112   -1.156885
     43          1           0       -5.061349    1.392787   -0.241238
 ---------------------------------------------------------------------
 Rotational constants (GHZ):      0.5889640      0.2627715      0.2075695
 Standard basis: 6-31G(d) (6D, 7F)
 There are   333 symmetry adapted cartesian basis functions of A   symmetry.
 There are   333 symmetry adapted basis functions of A   symmetry.
   333 basis functions,   628 primitive gaussians,   333 cartesian basis functions
    73 alpha electrons       73 beta electrons
       nuclear repulsion energy      1608.3711034965 Hartrees.
 NAtoms=   43 NActive=   43 NUniq=   43 SFac= 1.00D+00 NAtFMM=   60 NAOKFM=F Big=F
 Integral buffers will be    131072 words long.
 Raffenetti 2 integral format.
 Two-electron integral symmetry is turned on.
 Using the following non-standard input for PCM:
 --- end of non-standard input.
 ------------------------------------------------------------------------------
 Polarizable Continuum Model (PCM)
 =================================
 Model                : PCM (using non-symmetric T matrix).
 Atomic radii         : SMD-Coulomb.
 Polarization charges : Total charges.
 Charge compensation  : None.
 Solution method      : On-the-fly selection.
 Cavity type          : VdW (van der Waals Surface) (Alpha=1.000).
 Cavity algorithm     : GePol (No added spheres)
                        Default sphere list used, NSphG=   43.
                        Lebedev-Laikov grids with approx.  5.0 points / Ang**2.
                        Smoothing algorithm: Karplus/York (Gamma=1.0000).
                        Polarization charges: spherical gaussians, with
                                              point-specific exponents (IZeta= 3).
                        Self-potential: point-specific (ISelfS= 7).
                        Self-field    : sphere-specific E.n sum rule (ISelfD= 2).
 1st derivatives      : Analytical E(r).r(x)/FMM algorithm (CHGder, D1EAlg=3).
                        Cavity 1st derivative terms included.
 Solvent              : Methanol, Eps=  32.613000 Eps(inf)=   1.765709
 ------------------------------------------------------------------------------
 ------------------------------------------------------------------------------
 Atomic radii for non-electrostatic terms: SMD-CDS.
 ------------------------------------------------------------------------------
 Nuclear repulsion after PCM non-electrostatic terms =     1608.3720387051 Hartrees.
 One-electron integrals computed using PRISM.
 NBasis=   333 RedAO= T EigKep=  8.75D-04  NBF=   333
 NBsUse=   333 1.00D-06 EigRej= -1.00D+00 NBFU=   333
 ExpMin= 1.61D-01 ExpMax= 5.48D+03 ExpMxC= 8.25D+02 IAcc=1 IRadAn=         1 AccDes= 0.00D+00
 Harris functional with IExCor=  402 and IRadAn=       1 diagonalized for initial guess.
 HarFok:  IExCor=  402 AccDes= 0.00D+00 IRadAn=         1 IDoV= 1 UseB2=F ITyADJ=14
 ICtDFT=  3500011 ScaDFX=  1.000000  1.000000  1.000000  1.000000
 FoFCou: FMM=F IPFlag=           0 FMFlag=      100000 FMFlg1=           0
         NFxFlg=           0 DoJE=T BraDBF=F KetDBF=T FulRan=T
         wScrn=  0.000000 ICntrl=     500 IOpCl=  0 I1Cent=   200000004 NGrid=           0
         NMat0=    1 NMatS0=      1 NMatT0=    0 NMatD0=    1 NMtDS0=    0 NMtDT0=    0
 Petite list used in FoFCou.
 Keep R1 ints in memory in canonical form, NReq=1565304907.
 Requested convergence on RMS density matrix=1.00D-08 within 128 cycles.
 Requested convergence on MAX density matrix=1.00D-06.
 Requested convergence on             energy=1.00D-06.
 No special actions if energy rises.
 Inv3:  Mode=1 IEnd=    21837612.
 Iteration    1 A*A^-1 deviation from unit magnitude is 1.07D-14 for   2688.
 Iteration    1 A*A^-1 deviation from orthogonality  is 4.03D-15 for   2664   2514.
 Iteration    1 A^-1*A deviation from unit magnitude is 1.07D-14 for   2688.
 Iteration    1 A^-1*A deviation from orthogonality  is 4.45D-13 for   2583   2564.
 Error on total polarization charges =  0.05152
 SCF Done:  E(RB3LYP) =  -886.939930063     A.U. after   12 cycles
            NFock= 12  Conv=0.64D-08     -V/T= 2.0090
 SMD-CDS (non-electrostatic) energy       (kcal/mol) =       0.59
 (included in total energy above)

 **********************************************************************

            Population analysis using the SCF density.

 **********************************************************************

 Orbital symmetries:
       Occupied  (A) (A) (A) (A) (A) (A) (A) (A) (A) (A) (A) (A)
                 (A) (A) (A) (A) (A) (A) (A) (A) (A) (A) (A) (A)
                 (A) (A) (A) (A) (A) (A) (A) (A) (A) (A) (A) (A)
                 (A) (A) (A) (A) (A) (A) (A) (A) (A) (A) (A) (A)
                 (A) (A) (A) (A) (A) (A) (A) (A) (A) (A) (A) (A)
                 (A) (A) (A) (A) (A) (A) (A) (A) (A) (A) (A) (A)
                 (A)
       Virtual   (A) (A) (A) (A) (A) (A) (A) (A) (A) (A) (A) (A)
                 (A) (A) (A) (A) (A) (A) (A) (A) (A) (A) (A) (A)
                 (A) (A) (A) (A) (A) (A) (A) (A) (A) (A) (A) (A)
                 (A) (A) (A) (A) (A) (A) (A) (A) (A) (A) (A) (A)
                 (A) (A) (A) (A) (A) (A) (A) (A) (A) (A) (A) (A)
                 (A) (A) (A) (A) (A) (A) (A) (A) (A) (A) (A) (A)
                 (A) (A) (A) (A) (A) (A) (A) (A) (A) (A) (A) (A)
                 (A) (A) (A) (A) (A) (A) (A) (A) (A) (A) (A) (A)
                 (A) (A) (A) (A) (A) (A) (A) (A) (A) (A) (A) (A)
                 (A) (A) (A) (A) (A) (A) (A) (A) (A) (A) (A) (A)
                 (A) (A) (A) (A) (A) (A) (A) (A) (A) (A) (A) (A)
                 (A) (A) (A) (A) (A) (A) (A) (A) (A) (A) (A) (A)
                 (A) (A) (A) (A) (A) (A) (A) (A) (A) (A) (A) (A)
                 (A) (A) (A) (A) (A) (A) (A) (A) (A) (A) (A) (A)
                 (A) (A) (A) (A) (A) (A) (A) (A) (A) (A) (A) (A)
                 (A) (A) (A) (A) (A) (A) (A) (A) (A) (A) (A) (A)
                 (A) (A) (A) (A) (A) (A) (A) (A) (A) (A) (A) (A)
                 (A) (A) (A) (A) (A) (A) (A) (A) (A) (A) (A) (A)
                 (A) (A) (A) (A) (A) (A) (A) (A) (A) (A) (A) (A)
                 (A) (A) (A) (A) (A) (A) (A) (A) (A) (A) (A) (A)
                 (A) (A) (A) (A) (A) (A) (A) (A) (A) (A) (A) (A)
                 (A) (A) (A) (A) (A) (A) (A) (A)
 The electronic state is 1-A.
 Alpha  occ. eigenvalues --  -19.14638 -19.14299 -19.13918 -19.12952 -10.26300
 Alpha  occ. eigenvalues --  -10.24317 -10.23968 -10.22312 -10.20270 -10.18602
 Alpha  occ. eigenvalues --  -10.18367 -10.18165 -10.17802 -10.17544 -10.17010
 Alpha  occ. eigenvalues --  -10.16941 -10.16698 -10.16557 -10.16536  -1.03238
 Alpha  occ. eigenvalues --   -1.02788  -1.02154  -1.00047  -0.85789  -0.80740
 Alpha  occ. eigenvalues --   -0.78644  -0.74743  -0.73904  -0.71882  -0.68613
 Alpha  occ. eigenvalues --   -0.67190  -0.65205  -0.63504  -0.59884  -0.56672
 Alpha  occ. eigenvalues --   -0.55215  -0.53789  -0.51461  -0.50240  -0.49732
 Alpha  occ. eigenvalues --   -0.47947  -0.46913  -0.45923  -0.45687  -0.44308
 Alpha  occ. eigenvalues --   -0.43822  -0.43350  -0.42335  -0.41691  -0.40858
 Alpha  occ. eigenvalues --   -0.39863  -0.39420  -0.38516  -0.38303  -0.37452
 Alpha  occ. eigenvalues --   -0.37322  -0.37194  -0.36405  -0.35590  -0.34642
 Alpha  occ. eigenvalues --   -0.34555  -0.34154  -0.33982  -0.32476  -0.31874
 Alpha  occ. eigenvalues --   -0.31091  -0.30299  -0.29254  -0.27649  -0.27167
 Alpha  occ. eigenvalues --   -0.26316  -0.24612  -0.23742
 Alpha virt. eigenvalues --   -0.03791   0.05588   0.07131   0.08565   0.10019
 Alpha virt. eigenvalues --    0.10673   0.11964   0.12457   0.13842   0.14174
 Alpha virt. eigenvalues --    0.14704   0.15542   0.15689   0.16239   0.16584
 Alpha virt. eigenvalues --    0.16871   0.17577   0.18209   0.18452   0.18773
 Alpha virt. eigenvalues --    0.19518   0.19770   0.20135   0.21017   0.21487
 Alpha virt. eigenvalues --    0.22503   0.22605   0.23074   0.23453   0.24250
 Alpha virt. eigenvalues --    0.24597   0.25367   0.25802   0.26482   0.27641
 Alpha virt. eigenvalues --    0.28025   0.28853   0.29655   0.31015   0.31896
 Alpha virt. eigenvalues --    0.33561   0.34009   0.36136   0.36508   0.45216
 Alpha virt. eigenvalues --    0.47277   0.50620   0.51302   0.51995   0.53135
 Alpha virt. eigenvalues --    0.53586   0.54323   0.55085   0.56166   0.57479
 Alpha virt. eigenvalues --    0.57987   0.58739   0.60093   0.60311   0.61830
 Alpha virt. eigenvalues --    0.62300   0.62892   0.63973   0.64577   0.65064
 Alpha virt. eigenvalues --    0.66735   0.67671   0.69217   0.69767   0.70353
 Alpha virt. eigenvalues --    0.71449   0.72390   0.74007   0.74572   0.76211
 Alpha virt. eigenvalues --    0.76894   0.77674   0.78760   0.79013   0.80108
 Alpha virt. eigenvalues --    0.81414   0.81707   0.83183   0.83513   0.83922
 Alpha virt. eigenvalues --    0.84346   0.85129   0.85757   0.87045   0.87600
 Alpha virt. eigenvalues --    0.88287   0.89060   0.89736   0.89993   0.90274
 Alpha virt. eigenvalues --    0.90912   0.91675   0.91774   0.92595   0.93537
 Alpha virt. eigenvalues --    0.94219   0.95057   0.95512   0.96313   0.97531
 Alpha virt. eigenvalues --    0.97816   0.98474   0.98789   0.99340   1.01398
 Alpha virt. eigenvalues --    1.02230   1.02583   1.03752   1.04620   1.06072
 Alpha virt. eigenvalues --    1.06584   1.07293   1.08135   1.09433   1.09923
 Alpha virt. eigenvalues --    1.10909   1.12722   1.14002   1.16103   1.16575
 Alpha virt. eigenvalues --    1.18980   1.20870   1.23015   1.26107   1.27115
 Alpha virt. eigenvalues --    1.30649   1.32062   1.36767   1.37974   1.39067
 Alpha virt. eigenvalues --    1.40671   1.42363   1.44220   1.44906   1.47389
 Alpha virt. eigenvalues --    1.51490   1.54022   1.56060   1.58667   1.60685
 Alpha virt. eigenvalues --    1.61044   1.63637   1.65052   1.65576   1.67967
 Alpha virt. eigenvalues --    1.69010   1.69800   1.72084   1.74200   1.75599
 Alpha virt. eigenvalues --    1.76630   1.76919   1.78259   1.79295   1.80898
 Alpha virt. eigenvalues --    1.81818   1.82342   1.83481   1.84469   1.84929
 Alpha virt. eigenvalues --    1.85703   1.86750   1.88196   1.89651   1.90627
 Alpha virt. eigenvalues --    1.91617   1.91795   1.92373   1.94100   1.95343
 Alpha virt. eigenvalues --    1.97373   1.98432   1.99215   2.00396   2.02738
 Alpha virt. eigenvalues --    2.04303   2.04878   2.07298   2.07633   2.07857
 Alpha virt. eigenvalues --    2.09577   2.10684   2.13429   2.15197   2.16210
 Alpha virt. eigenvalues --    2.18790   2.20676   2.22121   2.23221   2.24168
 Alpha virt. eigenvalues --    2.25358   2.26217   2.27297   2.27541   2.29059
 Alpha virt. eigenvalues --    2.31894   2.32169   2.32886   2.35358   2.36146
 Alpha virt. eigenvalues --    2.36946   2.39403   2.40175   2.40807   2.41412
 Alpha virt. eigenvalues --    2.44011   2.45350   2.46081   2.47795   2.48452
 Alpha virt. eigenvalues --    2.51012   2.52013   2.53468   2.54953   2.57965
 Alpha virt. eigenvalues --    2.60766   2.63411   2.65465   2.66221   2.68254
 Alpha virt. eigenvalues --    2.69789   2.73826   2.75894   2.76009   2.78373
 Alpha virt. eigenvalues --    2.80701   2.81964   2.85843   2.86450   2.89832
 Alpha virt. eigenvalues --    2.93366   2.95509   2.97077   2.99438   3.18037
 Alpha virt. eigenvalues --    3.21142   3.81875   3.83780   3.87887   4.01151
 Alpha virt. eigenvalues --    4.13708   4.21788   4.23684   4.27353   4.29530
 Alpha virt. eigenvalues --    4.32595   4.35216   4.40950   4.46102   4.55280
 Alpha virt. eigenvalues --    4.61254   4.66658   4.74303   4.77074   4.78780
          Condensed to atoms (all electrons):
               1          2          3          4          5          6
     1  C    5.094857   0.545490  -0.054455  -0.003401  -0.004957  -0.027716
     2  C    0.545490   4.957499   0.308804  -0.019123  -0.005773  -0.007343
     3  C   -0.054455   0.308804   5.265805   0.335742  -0.043766  -0.001678
     4  C   -0.003401  -0.019123   0.335742   5.059996   0.366001  -0.038780
     5  C   -0.004957  -0.005773  -0.043766   0.366001   5.063402   0.352804
     6  C   -0.027716  -0.007343  -0.001678  -0.038780   0.352804   5.091795
     7  C    0.345208  -0.070400  -0.011643  -0.000723  -0.038867   0.353569
     8  C    0.340942   0.017349   0.005304  -0.000110  -0.000061   0.004377
     9  C   -0.141478  -0.081958   0.007817  -0.000167  -0.000005  -0.000101
    10  C   -0.001937   0.404972  -0.061544   0.002232  -0.000025  -0.000232
    11  O   -0.085989   0.004892  -0.000113   0.000002  -0.000005   0.000273
    12  C   -0.035908  -0.002004   0.001418  -0.003399  -0.003368  -0.050000
    13  C    0.001753  -0.058766  -0.006633   0.000226  -0.000005   0.000017
    14  O   -0.000337  -0.051337  -0.002893  -0.000291  -0.000002   0.000000
    15  C    0.000309   0.002466  -0.029367   0.356106  -0.025784   0.003276
    16  O   -0.000003   0.000701   0.005429  -0.072415  -0.003416  -0.000026
    17  C    0.000018   0.000144  -0.010019  -0.063237   0.004475  -0.000097
    18  C   -0.000012  -0.000011   0.004631  -0.043589  -0.008177  -0.000127
    19  O    0.000000   0.000000  -0.000101  -0.002924  -0.002711   0.000445
    20  H   -0.005566  -0.019841   0.347894  -0.029102  -0.006885  -0.000677
    21  H    0.004527  -0.039823   0.360247  -0.041274   0.004808   0.000040
    22  H   -0.002133   0.002861  -0.055642   0.358075  -0.041295  -0.003613
    23  H   -0.000050   0.000256  -0.004952  -0.042037   0.363035  -0.035652
    24  H   -0.000401   0.000041   0.005261  -0.030670   0.366890  -0.038776
    25  H   -0.004728  -0.000126   0.003894  -0.004800  -0.037217   0.368876
    26  H    0.005354   0.000342  -0.000133   0.004560  -0.033372   0.365813
    27  H   -0.051208   0.004294  -0.000204  -0.000056   0.004759  -0.041948
    28  H    0.004525   0.000115  -0.000103   0.000004   0.000000   0.000001
    29  H    0.003972   0.001115  -0.000150   0.000001   0.000000   0.000003
    30  H    0.004540  -0.000008  -0.000036   0.000205  -0.001051  -0.003359
    31  H   -0.005797   0.001378  -0.000363  -0.000788   0.003645  -0.006362
    32  H   -0.007769  -0.000054  -0.000015   0.000053  -0.000005   0.005257
    33  H   -0.000093  -0.008854   0.003073   0.000022   0.000002   0.000000
    34  H   -0.000058   0.004928  -0.000025  -0.000003   0.000000   0.000000
    35  H    0.000288   0.001187   0.000218  -0.000010   0.000000  -0.000001
    36  H   -0.000123   0.006260  -0.000105   0.000014   0.000000   0.000000
    37  H    0.000002  -0.000027  -0.000376   0.000856   0.001265  -0.000071
    38  H   -0.000001  -0.000087   0.000097  -0.000863  -0.000006   0.000000
    39  H   -0.000003   0.000139  -0.000844  -0.005437  -0.000044   0.000000
    40  H    0.000000  -0.000004   0.000161   0.005064  -0.000113   0.000001
    41  H    0.000001  -0.000019   0.000061  -0.002948   0.000055  -0.000085
    42  H    0.000000   0.000001  -0.000145   0.004430   0.000277   0.000006
    43  H    0.000000   0.000000   0.000006  -0.000051   0.000155  -0.000015
               7          8          9         10         11         12
     1  C    0.345208   0.340942  -0.141478  -0.001937  -0.085989  -0.035908
     2  C   -0.070400   0.017349  -0.081958   0.404972   0.004892  -0.002004
     3  C   -0.011643   0.005304   0.007817  -0.061544  -0.000113   0.001418
     4  C   -0.000723  -0.000110  -0.000167   0.002232   0.000002  -0.003399
     5  C   -0.038867  -0.000061  -0.000005  -0.000025  -0.000005  -0.003368
     6  C    0.353569   0.004377  -0.000101  -0.000232   0.000273  -0.050000
     7  C    5.030258  -0.054704   0.008143   0.006844   0.000813   0.354567
     8  C   -0.054704   4.536471   0.328501  -0.062162   0.526358  -0.001107
     9  C    0.008143   0.328501   5.489821   0.288524  -0.078855  -0.000247
    10  C    0.006844  -0.062162   0.288524   4.756084   0.004384  -0.000191
    11  O    0.000813   0.526358  -0.078855   0.004384   8.203586  -0.003748
    12  C    0.354567  -0.001107  -0.000247  -0.000191  -0.003748   5.150585
    13  C   -0.000160  -0.000520  -0.054477   0.353464  -0.000081  -0.000003
    14  O   -0.000052   0.001171  -0.050855   0.201182  -0.000022   0.000006
    15  C   -0.000118   0.000001   0.000002  -0.000107   0.000000   0.000028
    16  O    0.000001   0.000000   0.000000   0.000001   0.000000   0.000000
    17  C   -0.000001   0.000000  -0.000001  -0.000034   0.000000   0.000000
    18  C   -0.000003   0.000000   0.000000   0.000001   0.000000  -0.000001
    19  O   -0.000002   0.000000   0.000000   0.000000   0.000000  -0.000001
    20  H    0.001261  -0.000114  -0.000208   0.001331   0.000002  -0.000067
    21  H   -0.000036  -0.000165   0.000635  -0.005828   0.000001   0.000001
    22  H    0.003807  -0.000092  -0.000048   0.000358   0.000000  -0.001360
    23  H    0.005207   0.000004   0.000000   0.000001   0.000000  -0.000034
    24  H   -0.005743  -0.000002   0.000000   0.000005   0.000000   0.004675
    25  H   -0.037042   0.000076  -0.000010  -0.000056  -0.000002   0.005827
    26  H   -0.031881  -0.000112   0.000004   0.000002   0.000003  -0.004783
    27  H    0.374419  -0.006628   0.000584  -0.000225   0.009419  -0.044476
    28  H   -0.000101  -0.016037   0.343138  -0.023998  -0.000521   0.000021
    29  H   -0.000078  -0.017463   0.339585  -0.025204  -0.000316  -0.000004
    30  H   -0.031021  -0.000039   0.000004   0.000004   0.000025   0.368220
    31  H   -0.030984  -0.000195   0.000020  -0.000023   0.000053   0.372991
    32  H   -0.027286   0.003090   0.000107  -0.000005   0.006893   0.365415
    33  H   -0.000001  -0.000100   0.005432  -0.023764   0.000001   0.000000
    34  H    0.000003   0.000246  -0.008134  -0.021806   0.000000   0.000000
    35  H   -0.000031   0.000220  -0.000887  -0.021961  -0.000006   0.000000
    36  H    0.000006   0.000083  -0.003759  -0.017106   0.000002   0.000000
    37  H    0.000000   0.000000   0.000000   0.000000   0.000000   0.000000
    38  H    0.000000   0.000000   0.000000  -0.000004   0.000000  -0.000001
    39  H    0.000000   0.000000   0.000000  -0.000032   0.000000   0.000000
    40  H    0.000000   0.000000   0.000000   0.000000   0.000000   0.000000
    41  H    0.000000   0.000000   0.000000   0.000000   0.000000  -0.000007
    42  H    0.000000   0.000000   0.000000   0.000000   0.000000   0.000000
    43  H    0.000000   0.000000   0.000000   0.000000   0.000000   0.000000
              13         14         15         16         17         18
     1  C    0.001753  -0.000337   0.000309  -0.000003   0.000018  -0.000012
     2  C   -0.058766  -0.051337   0.002466   0.000701   0.000144  -0.000011
     3  C   -0.006633  -0.002893  -0.029367   0.005429  -0.010019   0.004631
     4  C    0.000226  -0.000291   0.356106  -0.072415  -0.063237  -0.043589
     5  C   -0.000005  -0.000002  -0.025784  -0.003416   0.004475  -0.008177
     6  C    0.000017   0.000000   0.003276  -0.000026  -0.000097  -0.000127
     7  C   -0.000160  -0.000052  -0.000118   0.000001  -0.000001  -0.000003
     8  C   -0.000520   0.001171   0.000001   0.000000   0.000000   0.000000
     9  C   -0.054477  -0.050855   0.000002   0.000000  -0.000001   0.000000
    10  C    0.353464   0.201182  -0.000107   0.000001  -0.000034   0.000001
    11  O   -0.000081  -0.000022   0.000000   0.000000   0.000000   0.000000
    12  C   -0.000003   0.000006   0.000028   0.000000   0.000000  -0.000001
    13  C    5.245144  -0.054518   0.000003   0.000000   0.000003   0.000000
    14  O   -0.054518   8.404246  -0.000031   0.000000  -0.000017   0.000000
    15  C    0.000003  -0.000031   4.705270   0.214467   0.374687   0.364530
    16  O    0.000000   0.000000   0.214467   8.414201  -0.051064  -0.035556
    17  C    0.000003  -0.000017   0.374687  -0.051064   5.209191  -0.058820
    18  C    0.000000   0.000000   0.364530  -0.035556  -0.058820   4.933547
    19  O    0.000000   0.000000  -0.037930  -0.008168   0.002347   0.216095
    20  H    0.001459   0.000197  -0.004374   0.005336   0.000175   0.000008
    21  H   -0.001906   0.011053  -0.004379  -0.000049   0.002970   0.000161
    22  H    0.000016   0.000230  -0.033031   0.003644  -0.002298  -0.002451
    23  H    0.000000   0.000000  -0.005487   0.008216   0.000360  -0.002946
    24  H    0.000000   0.000000  -0.005121   0.000166  -0.000026   0.004127
    25  H   -0.000006   0.000000  -0.000086   0.000019  -0.000002   0.000015
    26  H    0.000000   0.000000  -0.000070  -0.000001   0.000001  -0.000008
    27  H    0.000022  -0.000001   0.000002   0.000000   0.000000   0.000000
    28  H    0.002958   0.003813   0.000000   0.000000   0.000000   0.000000
    29  H   -0.001458   0.002432   0.000000   0.000000   0.000000   0.000000
    30  H    0.000000   0.000000  -0.000001   0.000000   0.000000  -0.000001
    31  H    0.000001  -0.000001   0.000045   0.000000  -0.000005  -0.000009
    32  H    0.000000   0.000000   0.000000   0.000000   0.000000   0.000000
    33  H    0.362151   0.000287  -0.000002   0.000000  -0.000010   0.000000
    34  H    0.362287  -0.001546   0.000000   0.000000   0.000000   0.000000
    35  H    0.347437   0.003882   0.000000   0.000000   0.000000   0.000000
    36  H   -0.004357   0.237703   0.000000   0.000000   0.000001   0.000000
    37  H    0.000000   0.000000  -0.034248   0.232891   0.006814  -0.016247
    38  H    0.000000   0.000034  -0.025853   0.003280   0.360580  -0.001275
    39  H    0.000002   0.000094  -0.022712  -0.000626   0.365294   0.004837
    40  H    0.000000   0.000001  -0.023804   0.001579   0.357582  -0.008637
    41  H    0.000000   0.000000  -0.035297   0.003292   0.000358   0.356878
    42  H    0.000000   0.000000  -0.029815  -0.000701  -0.007233   0.368125
    43  H    0.000000   0.000000   0.005018   0.000313  -0.000191  -0.018012
              19         20         21         22         23         24
     1  C    0.000000  -0.005566   0.004527  -0.002133  -0.000050  -0.000401
     2  C    0.000000  -0.019841  -0.039823   0.002861   0.000256   0.000041
     3  C   -0.000101   0.347894   0.360247  -0.055642  -0.004952   0.005261
     4  C   -0.002924  -0.029102  -0.041274   0.358075  -0.042037  -0.030670
     5  C   -0.002711  -0.006885   0.004808  -0.041295   0.363035   0.366890
     6  C    0.000445  -0.000677   0.000040  -0.003613  -0.035652  -0.038776
     7  C   -0.000002   0.001261  -0.000036   0.003807   0.005207  -0.005743
     8  C    0.000000  -0.000114  -0.000165  -0.000092   0.000004  -0.000002
     9  C    0.000000  -0.000208   0.000635  -0.000048   0.000000   0.000000
    10  C    0.000000   0.001331  -0.005828   0.000358   0.000001   0.000005
    11  O    0.000000   0.000002   0.000001   0.000000   0.000000   0.000000
    12  C   -0.000001  -0.000067   0.000001  -0.001360  -0.000034   0.004675
    13  C    0.000000   0.001459  -0.001906   0.000016   0.000000   0.000000
    14  O    0.000000   0.000197   0.011053   0.000230   0.000000   0.000000
    15  C   -0.037930  -0.004374  -0.004379  -0.033031  -0.005487  -0.005121
    16  O   -0.008168   0.005336  -0.000049   0.003644   0.008216   0.000166
    17  C    0.002347   0.000175   0.002970  -0.002298   0.000360  -0.000026
    18  C    0.216095   0.000008   0.000161  -0.002451  -0.002946   0.004127
    19  O    8.318375  -0.000006   0.000001  -0.000089   0.002485   0.004132
    20  H   -0.000006   0.552146  -0.031419   0.005464   0.003482   0.000143
    21  H    0.000001  -0.031419   0.564017  -0.000758  -0.000103  -0.000162
    22  H   -0.000089   0.005464  -0.000758   0.615906   0.006563  -0.007730
    23  H    0.002485   0.003482  -0.000103   0.006563   0.606671  -0.035624
    24  H    0.004132   0.000143  -0.000162  -0.007730  -0.035624   0.601303
    25  H   -0.000008   0.001157  -0.000016  -0.000140  -0.007116   0.005948
    26  H    0.000011  -0.000083   0.000001  -0.000081  -0.000364  -0.007134
    27  H    0.000000   0.000044   0.000004   0.000021  -0.000165  -0.000093
    28  H    0.000000  -0.000003   0.000003   0.000000   0.000000   0.000000
    29  H    0.000000   0.000014  -0.000029   0.000001   0.000000   0.000000
    30  H    0.000000   0.000003   0.000000   0.000015  -0.000012   0.000562
    31  H   -0.000001   0.000012   0.000005   0.005620  -0.000020  -0.000374
    32  H    0.000000   0.000000   0.000000  -0.000017   0.000000  -0.000051
    33  H    0.000000   0.000074   0.003328   0.000000   0.000000   0.000000
    34  H    0.000000   0.000007  -0.000115   0.000000   0.000000   0.000000
    35  H    0.000000   0.000093   0.000162   0.000000   0.000000   0.000000
    36  H    0.000000  -0.000004  -0.000449  -0.000001   0.000000   0.000000
    37  H    0.031994  -0.000058   0.000002  -0.000140   0.003055  -0.000153
    38  H   -0.000002   0.000004   0.000015   0.002928  -0.000005  -0.000030
    39  H   -0.000057   0.000229   0.006388   0.000228   0.000004   0.000000
    40  H   -0.000025  -0.000014  -0.000238  -0.000092  -0.000006   0.000000
    41  H   -0.037669  -0.000005  -0.000005   0.002054   0.000073  -0.000640
    42  H   -0.041507   0.000000  -0.000005  -0.000218  -0.000055   0.000133
    43  H    0.242537   0.000000   0.000000   0.000007   0.000100   0.000373
              25         26         27         28         29         30
     1  C   -0.004728   0.005354  -0.051208   0.004525   0.003972   0.004540
     2  C   -0.000126   0.000342   0.004294   0.000115   0.001115  -0.000008
     3  C    0.003894  -0.000133  -0.000204  -0.000103  -0.000150  -0.000036
     4  C   -0.004800   0.004560  -0.000056   0.000004   0.000001   0.000205
     5  C   -0.037217  -0.033372   0.004759   0.000000   0.000000  -0.001051
     6  C    0.368876   0.365813  -0.041948   0.000001   0.000003  -0.003359
     7  C   -0.037042  -0.031881   0.374419  -0.000101  -0.000078  -0.031021
     8  C    0.000076  -0.000112  -0.006628  -0.016037  -0.017463  -0.000039
     9  C   -0.000010   0.000004   0.000584   0.343138   0.339585   0.000004
    10  C   -0.000056   0.000002  -0.000225  -0.023998  -0.025204   0.000004
    11  O   -0.000002   0.000003   0.009419  -0.000521  -0.000316   0.000025
    12  C    0.005827  -0.004783  -0.044476   0.000021  -0.000004   0.368220
    13  C   -0.000006   0.000000   0.000022   0.002958  -0.001458   0.000000
    14  O    0.000000   0.000000  -0.000001   0.003813   0.002432   0.000000
    15  C   -0.000086  -0.000070   0.000002   0.000000   0.000000  -0.000001
    16  O    0.000019  -0.000001   0.000000   0.000000   0.000000   0.000000
    17  C   -0.000002   0.000001   0.000000   0.000000   0.000000   0.000000
    18  C    0.000015  -0.000008   0.000000   0.000000   0.000000  -0.000001
    19  O   -0.000008   0.000011   0.000000   0.000000   0.000000   0.000000
    20  H    0.001157  -0.000083   0.000044  -0.000003   0.000014   0.000003
    21  H   -0.000016   0.000001   0.000004   0.000003  -0.000029   0.000000
    22  H   -0.000140  -0.000081   0.000021   0.000000   0.000001   0.000015
    23  H   -0.007116  -0.000364  -0.000165   0.000000   0.000000  -0.000012
    24  H    0.005948  -0.007134  -0.000093   0.000000   0.000000   0.000562
    25  H    0.605219  -0.037069  -0.002993   0.000000   0.000000  -0.000016
    26  H   -0.037069   0.599307  -0.004805   0.000000   0.000000   0.003948
    27  H   -0.002993  -0.004805   0.614375  -0.000014  -0.000003  -0.002853
    28  H    0.000000   0.000000  -0.000014   0.506146  -0.017285   0.000000
    29  H    0.000000   0.000000  -0.000003  -0.017285   0.517174   0.000000
    30  H   -0.000016   0.003948  -0.002853   0.000000   0.000000   0.564883
    31  H   -0.000054  -0.000145   0.005549  -0.000002   0.000000  -0.029079
    32  H   -0.000163  -0.000031  -0.004342  -0.000002   0.000001  -0.028491
    33  H   -0.000002   0.000000   0.000000  -0.000177   0.000114   0.000000
    34  H    0.000000   0.000000   0.000000   0.000366   0.001557   0.000000
    35  H    0.000016   0.000000  -0.000002  -0.000054   0.000448   0.000000
    36  H    0.000000   0.000000   0.000000   0.000896   0.000210   0.000000
    37  H   -0.000009   0.000003   0.000000   0.000000   0.000000   0.000000
    38  H    0.000000   0.000000   0.000000   0.000000   0.000000   0.000000
    39  H    0.000000   0.000000   0.000000   0.000000   0.000000   0.000000
    40  H    0.000000   0.000000   0.000000   0.000000   0.000000   0.000000
    41  H    0.000001   0.000000   0.000000   0.000000   0.000000  -0.000001
    42  H    0.000000   0.000000   0.000000   0.000000   0.000000   0.000000
    43  H    0.000000  -0.000001   0.000000   0.000000   0.000000   0.000000
              31         32         33         34         35         36
     1  C   -0.005797  -0.007769  -0.000093  -0.000058   0.000288  -0.000123
     2  C    0.001378  -0.000054  -0.008854   0.004928   0.001187   0.006260
     3  C   -0.000363  -0.000015   0.003073  -0.000025   0.000218  -0.000105
     4  C   -0.000788   0.000053   0.000022  -0.000003  -0.000010   0.000014
     5  C    0.003645  -0.000005   0.000002   0.000000   0.000000   0.000000
     6  C   -0.006362   0.005257   0.000000   0.000000  -0.000001   0.000000
     7  C   -0.030984  -0.027286  -0.000001   0.000003  -0.000031   0.000006
     8  C   -0.000195   0.003090  -0.000100   0.000246   0.000220   0.000083
     9  C    0.000020   0.000107   0.005432  -0.008134  -0.000887  -0.003759
    10  C   -0.000023  -0.000005  -0.023764  -0.021806  -0.021961  -0.017106
    11  O    0.000053   0.006893   0.000001   0.000000  -0.000006   0.000002
    12  C    0.372991   0.365415   0.000000   0.000000   0.000000   0.000000
    13  C    0.000001   0.000000   0.362151   0.362287   0.347437  -0.004357
    14  O   -0.000001   0.000000   0.000287  -0.001546   0.003882   0.237703
    15  C    0.000045   0.000000  -0.000002   0.000000   0.000000   0.000000
    16  O    0.000000   0.000000   0.000000   0.000000   0.000000   0.000000
    17  C   -0.000005   0.000000  -0.000010   0.000000   0.000000   0.000001
    18  C   -0.000009   0.000000   0.000000   0.000000   0.000000   0.000000
    19  O   -0.000001   0.000000   0.000000   0.000000   0.000000   0.000000
    20  H    0.000012   0.000000   0.000074   0.000007   0.000093  -0.000004
    21  H    0.000005   0.000000   0.003328  -0.000115   0.000162  -0.000449
    22  H    0.005620  -0.000017   0.000000   0.000000   0.000000  -0.000001
    23  H   -0.000020   0.000000   0.000000   0.000000   0.000000   0.000000
    24  H   -0.000374  -0.000051   0.000000   0.000000   0.000000   0.000000
    25  H   -0.000054  -0.000163  -0.000002   0.000000   0.000016   0.000000
    26  H   -0.000145  -0.000031   0.000000   0.000000   0.000000   0.000000
    27  H    0.005549  -0.004342   0.000000   0.000000  -0.000002   0.000000
    28  H   -0.000002  -0.000002  -0.000177   0.000366  -0.000054   0.000896
    29  H    0.000000   0.000001   0.000114   0.001557   0.000448   0.000210
    30  H   -0.029079  -0.028491   0.000000   0.000000   0.000000   0.000000
    31  H    0.552444  -0.030215   0.000000   0.000000   0.000000   0.000000
    32  H   -0.030215   0.564182   0.000000   0.000000   0.000000   0.000000
    33  H    0.000000   0.000000   0.550088  -0.031475  -0.025133  -0.000243
    34  H    0.000000   0.000000  -0.031475   0.549082  -0.025326   0.004434
    35  H    0.000000   0.000000  -0.025133  -0.025326   0.555017  -0.000087
    36  H    0.000000   0.000000  -0.000243   0.004434  -0.000087   0.340651
    37  H    0.000000   0.000000   0.000000   0.000000   0.000000   0.000000
    38  H   -0.000008   0.000000   0.000000   0.000000   0.000000   0.000000
    39  H    0.000000   0.000000   0.000004   0.000000   0.000000   0.000002
    40  H    0.000000   0.000000   0.000000   0.000000   0.000000   0.000000
    41  H    0.000106   0.000000   0.000000   0.000000   0.000000   0.000000
    42  H    0.000000   0.000000   0.000000   0.000000   0.000000   0.000000
    43  H    0.000000   0.000000   0.000000   0.000000   0.000000   0.000000
              37         38         39         40         41         42
     1  C    0.000002  -0.000001  -0.000003   0.000000   0.000001   0.000000
     2  C   -0.000027  -0.000087   0.000139  -0.000004  -0.000019   0.000001
     3  C   -0.000376   0.000097  -0.000844   0.000161   0.000061  -0.000145
     4  C    0.000856  -0.000863  -0.005437   0.005064  -0.002948   0.004430
     5  C    0.001265  -0.000006  -0.000044  -0.000113   0.000055   0.000277
     6  C   -0.000071   0.000000   0.000000   0.000001  -0.000085   0.000006
     7  C    0.000000   0.000000   0.000000   0.000000   0.000000   0.000000
     8  C    0.000000   0.000000   0.000000   0.000000   0.000000   0.000000
     9  C    0.000000   0.000000   0.000000   0.000000   0.000000   0.000000
    10  C    0.000000  -0.000004  -0.000032   0.000000   0.000000   0.000000
    11  O    0.000000   0.000000   0.000000   0.000000   0.000000   0.000000
    12  C    0.000000  -0.000001   0.000000   0.000000  -0.000007   0.000000
    13  C    0.000000   0.000000   0.000002   0.000000   0.000000   0.000000
    14  O    0.000000   0.000034   0.000094   0.000001   0.000000   0.000000
    15  C   -0.034248  -0.025853  -0.022712  -0.023804  -0.035297  -0.029815
    16  O    0.232891   0.003280  -0.000626   0.001579   0.003292  -0.000701
    17  C    0.006814   0.360580   0.365294   0.357582   0.000358  -0.007233
    18  C   -0.016247  -0.001275   0.004837  -0.008637   0.356878   0.368125
    19  O    0.031994  -0.000002  -0.000057  -0.000025  -0.037669  -0.041507
    20  H   -0.000058   0.000004   0.000229  -0.000014  -0.000005   0.000000
    21  H    0.000002   0.000015   0.006388  -0.000238  -0.000005  -0.000005
    22  H   -0.000140   0.002928   0.000228  -0.000092   0.002054  -0.000218
    23  H    0.003055  -0.000005   0.000004  -0.000006   0.000073  -0.000055
    24  H   -0.000153  -0.000030   0.000000   0.000000  -0.000640   0.000133
    25  H   -0.000009   0.000000   0.000000   0.000000   0.000001   0.000000
    26  H    0.000003   0.000000   0.000000   0.000000   0.000000   0.000000
    27  H    0.000000   0.000000   0.000000   0.000000   0.000000   0.000000
    28  H    0.000000   0.000000   0.000000   0.000000   0.000000   0.000000
    29  H    0.000000   0.000000   0.000000   0.000000   0.000000   0.000000
    30  H    0.000000   0.000000   0.000000   0.000000  -0.000001   0.000000
    31  H    0.000000  -0.000008   0.000000   0.000000   0.000106   0.000000
    32  H    0.000000   0.000000   0.000000   0.000000   0.000000   0.000000
    33  H    0.000000   0.000000   0.000004   0.000000   0.000000   0.000000
    34  H    0.000000   0.000000   0.000000   0.000000   0.000000   0.000000
    35  H    0.000000   0.000000   0.000000   0.000000   0.000000   0.000000
    36  H    0.000000   0.000000   0.000002   0.000000   0.000000   0.000000
    37  H    0.340445  -0.000234  -0.000170  -0.000077   0.001311  -0.000260
    38  H   -0.000234   0.547942  -0.025410  -0.026293   0.001572   0.000032
    39  H   -0.000170  -0.025410   0.537512  -0.030834  -0.000229   0.000063
    40  H   -0.000077  -0.026293  -0.030834   0.562108   0.000082   0.007200
    41  H    0.001311   0.001572  -0.000229   0.000082   0.605700  -0.044587
    42  H   -0.000260   0.000032   0.000063   0.007200  -0.044587   0.599137
    43  H   -0.001044  -0.000003   0.000004  -0.000015  -0.003605  -0.003386
              43
     1  C    0.000000
     2  C    0.000000
     3  C    0.000006
     4  C   -0.000051
     5  C    0.000155
     6  C   -0.000015
     7  C    0.000000
     8  C    0.000000
     9  C    0.000000
    10  C    0.000000
    11  O    0.000000
    12  C    0.000000
    13  C    0.000000
    14  O    0.000000
    15  C    0.005018
    16  O    0.000313
    17  C   -0.000191
    18  C   -0.018012
    19  O    0.242537
    20  H    0.000000
    21  H    0.000000
    22  H    0.000007
    23  H    0.000100
    24  H    0.000373
    25  H    0.000000
    26  H   -0.000001
    27  H    0.000000
    28  H    0.000000
    29  H    0.000000
    30  H    0.000000
    31  H    0.000000
    32  H    0.000000
    33  H    0.000000
    34  H    0.000000
    35  H    0.000000
    36  H    0.000000
    37  H   -0.001044
    38  H   -0.000003
    39  H    0.000004
    40  H   -0.000015
    41  H   -0.003605
    42  H   -0.003386
    43  H    0.333302
 Mulliken charges:
               1
     1  C    0.082333
     2  C    0.100322
     3  C   -0.370560
     4  C   -0.087393
     5  C   -0.274663
     6  C   -0.289894
     7  C   -0.143231
     8  C    0.395419
     9  C   -0.391126
    10  C    0.246853
    11  O   -0.587048
    12  C   -0.473047
    13  C   -0.494052
    14  O   -0.704427
    15  C    0.291407
    16  O   -0.721515
    17  C   -0.491946
    18  C   -0.057071
    19  O   -0.687222
    20  H    0.177892
    21  H    0.168390
    22  H    0.143432
    23  H    0.135117
    24  H    0.138969
    25  H    0.140610
    26  H    0.140722
    27  H    0.146525
    28  H    0.196310
    29  H    0.195363
    30  H    0.153560
    31  H    0.162556
    32  H    0.153448
    33  H    0.165279
    34  H    0.165579
    35  H    0.164529
    36  H    0.435974
    37  H    0.434476
    38  H    0.163592
    39  H    0.171596
    40  H    0.156375
    41  H    0.153551
    42  H    0.148509
    43  H    0.444506
 Sum of Mulliken charges =   0.00000
 Mulliken charges with hydrogens summed into heavy atoms:
               1
     1  C    0.082333
     2  C    0.100322
     3  C   -0.024278
     4  C    0.056039
     5  C   -0.000576
     6  C   -0.008562
     7  C    0.003294
     8  C    0.395419
     9  C    0.000547
    10  C    0.246853
    11  O   -0.587048
    12  C   -0.003484
    13  C    0.001335
    14  O   -0.268454
    15  C    0.291407
    16  O   -0.287039
    17  C   -0.000384
    18  C    0.244989
    19  O   -0.242715
 Electronic spatial extent (au):  <R**2>=           5478.5921
 Charge=              0.0000 electrons
 Dipole moment (field-independent basis, Debye):
    X=             -3.4671    Y=             -2.1829    Z=             -0.6751  Tot=              4.1523
 Quadrupole moment (field-independent basis, Debye-Ang):
   XX=           -107.3220   YY=           -114.4723   ZZ=           -112.5336
   XY=            -29.6559   XZ=             13.2712   YZ=              2.7098
 Traceless Quadrupole moment (field-independent basis, Debye-Ang):
   XX=              4.1207   YY=             -3.0297   ZZ=             -1.0910
   XY=            -29.6559   XZ=             13.2712   YZ=              2.7098
 Octapole moment (field-independent basis, Debye-Ang**2):
  XXX=           -151.1561  YYY=            -29.1014  ZZZ=              0.7961  XYY=             -3.6764
  XXY=            -48.0106  XXZ=            -27.8991  XZZ=             -7.6712  YZZ=             -0.7197
  YYZ=             -5.8877  XYZ=              9.0846
 Hexadecapole moment (field-independent basis, Debye-Ang**3):
 XXXX=          -4003.7158 YYYY=          -1872.8452 ZZZZ=           -603.7443 XXXY=           -530.9100
 XXXZ=            165.1083 YYYX=           -180.3618 YYYZ=             43.1795 ZZZX=            -33.4962
 ZZZY=              6.5661 XXYY=          -1054.0840 XXZZ=           -793.0942 YYZZ=           -432.8748
 XXYZ=             42.3177 YYXZ=             12.2327 ZZXY=            -21.1962
 N-N= 1.608372038705D+03 E-N=-5.283705611590D+03  KE= 8.789864178447D+02
 D1PCM: PCM CHGder 1st derivatives, ID1Alg=3 FixD1E=F DoIter=F DoCFld=F I1PDM=0.
 Calling FoFJK, ICntrl=      2127 FMM=F ISym2X=0 I1Cent= 0 IOpClX= 0 NMat=1 NMatS=1 NMatT=0.
 ***** Axes restored to original set *****
 -------------------------------------------------------------------
 Center     Atomic                   Forces (Hartrees/Bohr)
 Number     Number              X              Y              Z
 -------------------------------------------------------------------
      1        6           0.019746789   -0.010075620   -0.000017854
      2        6          -0.026526256   -0.003342760    0.003538264
      3        6           0.000570836   -0.006467238   -0.004831251
      4        6          -0.001147031    0.005788093   -0.000942133
      5        6          -0.005459006    0.003842646   -0.003047304
      6        6           0.000518049   -0.003897574    0.005291114
      7        6          -0.004341266    0.004697133    0.005413784
      8        6          -0.002496002    0.018444668   -0.001287382
      9        6          -0.004596280    0.005176748    0.006135018
     10        6           0.013752504   -0.013687514    0.001148189
     11        8           0.013386543    0.014197922   -0.003440656
     12        6           0.001348002    0.003951214   -0.006536464
     13        6          -0.004178946   -0.004817183    0.005811610
     14        8          -0.011319612   -0.006884642   -0.009609405
     15        6           0.001968482    0.001484997   -0.001844453
     16        8          -0.006970027    0.002315656    0.002947267
     17        6          -0.004018932   -0.002701657    0.001822039
     18        6          -0.001817619    0.002707171    0.000759811
     19        8          -0.000312106    0.004597505    0.004016844
     20        1          -0.001476968    0.001073200    0.001034079
     21        1           0.000126253   -0.001530026    0.000864126
     22        1           0.000914798   -0.002070230    0.000589555
     23        1          -0.000424937   -0.000465458   -0.001202443
     24        1          -0.001666631   -0.002074603    0.000825668
     25        1           0.002862136   -0.000289029   -0.000801053
     26        1           0.000289256    0.000076363   -0.001044665
     27        1           0.003160417   -0.001015835   -0.002040991
     28        1           0.001074778   -0.002583602    0.001551222
     29        1           0.003093460   -0.001172891   -0.002589913
     30        1          -0.000500337    0.001119163    0.000524979
     31        1          -0.000819353   -0.000763554   -0.000010940
     32        1           0.000485768   -0.000261948   -0.000000317
     33        1          -0.001648443    0.002157876    0.000338077
     34        1           0.002324067    0.001543218   -0.001255742
     35        1           0.000841931    0.000292671    0.000016114
     36        1          -0.000015914   -0.000011750    0.000948511
     37        1           0.001731425   -0.005063242    0.000805430
     38        1           0.000915531    0.000365779    0.000194017
     39        1           0.003812974    0.002592030    0.000578822
     40        1          -0.001306031    0.002920123   -0.000228631
     41        1           0.003070487   -0.002100784   -0.003003479
     42        1           0.004180428   -0.006217289   -0.004260099
     43        1           0.000866783   -0.001849750    0.002840638
 -------------------------------------------------------------------
 Cartesian Forces:  Max     0.026526256 RMS     0.005216780

 GradGradGradGradGradGradGradGradGradGradGradGradGradGradGradGradGradGrad
 Berny optimization.
 FormGI is forming the generalized inverse of G from B-inverse, IUseBI=4.
 Internal  Forces:  Max     0.019704707 RMS     0.003477362
 Search for a local minimum.
 Step number   1 out of a maximum of  258
 All quantities printed in internal units (Hartrees-Bohrs-Radians)
 Mixed Optimization -- RFO/linear search
 Second derivative matrix not updated -- first step.
 ITU=  0
     Eigenvalues ---    0.00230   0.00230   0.00255   0.00334   0.00374
     Eigenvalues ---    0.00393   0.00542   0.00685   0.00778   0.00917
     Eigenvalues ---    0.01107   0.01214   0.01223   0.01297   0.01363
     Eigenvalues ---    0.01402   0.02444   0.02585   0.03151   0.03915
     Eigenvalues ---    0.04214   0.04285   0.04415   0.04590   0.04687
     Eigenvalues ---    0.04797   0.04881   0.04939   0.05056   0.05190
     Eigenvalues ---    0.05364   0.05381   0.05478   0.05489   0.05560
     Eigenvalues ---    0.05569   0.05605   0.05611   0.05709   0.05775
     Eigenvalues ---    0.05834   0.06075   0.06749   0.07767   0.08126
     Eigenvalues ---    0.08475   0.09103   0.09120   0.09199   0.09687
     Eigenvalues ---    0.10307   0.11552   0.12098   0.13589   0.13802
     Eigenvalues ---    0.14571   0.15899   0.15935   0.16000   0.16000
     Eigenvalues ---    0.16000   0.16000   0.16000   0.16000   0.16000
     Eigenvalues ---    0.16000   0.16000   0.16000   0.16000   0.16000
     Eigenvalues ---    0.16587   0.17071   0.18223   0.19567   0.20741
     Eigenvalues ---    0.22028   0.23356   0.24660   0.24994   0.25730
     Eigenvalues ---    0.26754   0.26948   0.27448   0.27931   0.28525
     Eigenvalues ---    0.28639   0.28753   0.29456   0.29588   0.30142
     Eigenvalues ---    0.30890   0.32169   0.32353   0.33744   0.33820
     Eigenvalues ---    0.33836   0.33839   0.33996   0.34002   0.34038
     Eigenvalues ---    0.34040   0.34049   0.34114   0.34136   0.34170
     Eigenvalues ---    0.34181   0.34205   0.34210   0.34245   0.34276
     Eigenvalues ---    0.34288   0.34340   0.34371   0.34413   0.34583
     Eigenvalues ---    0.40222   0.41006   0.41741   0.51420   0.51512
     Eigenvalues ---    0.52607   0.52881   0.94057
 RFO step:  Lambda=-1.35635373D-02 EMin= 2.30000000D-03
 Linear search not attempted -- first point.
 Iteration  1 RMS(Cart)=  0.05220547 RMS(Int)=  0.00114986
 Iteration  2 RMS(Cart)=  0.00159958 RMS(Int)=  0.00024678
 Iteration  3 RMS(Cart)=  0.00000124 RMS(Int)=  0.00024677
 Iteration  4 RMS(Cart)=  0.00000000 RMS(Int)=  0.00024677
 Variable       Old X    -DE/DX   Delta X   Delta X   Delta X     New X
                                 (Linear)    (Quad)   (Total)
    R1        2.53525   0.01524   0.00000   0.03021   0.03028   2.56553
    R2        2.82244   0.00522   0.00000   0.01677   0.01688   2.83931
    R3        2.78901   0.00309   0.00000   0.00694   0.00719   2.79620
    R4        2.85216  -0.00093   0.00000   0.00019   0.00012   2.85228
    R5        2.85283   0.00656   0.00000   0.02394   0.02372   2.87656
    R6        2.92691  -0.00070   0.00000  -0.00307  -0.00318   2.92373
    R7        2.07326   0.00123   0.00000   0.00347   0.00347   2.07673
    R8        2.06358   0.00121   0.00000   0.00338   0.00338   2.06695
    R9        2.92751   0.00057   0.00000  -0.00033  -0.00040   2.92710
   R10        2.97386  -0.00189   0.00000  -0.00699  -0.00699   2.96687
   R11        2.07607  -0.00067   0.00000  -0.00190  -0.00190   2.07417
   R12        2.89582   0.00744   0.00000   0.02128   0.02133   2.91715
   R13        2.07247  -0.00061   0.00000  -0.00174  -0.00174   2.07074
   R14        2.07336  -0.00106   0.00000  -0.00301  -0.00301   2.07035
   R15        2.90216   0.00465   0.00000   0.01279   0.01287   2.91503
   R16        2.07635   0.00016   0.00000   0.00047   0.00047   2.07682
   R17        2.07602  -0.00026   0.00000  -0.00074  -0.00074   2.07529
   R18        2.89062   0.00696   0.00000   0.02258   0.02258   2.91320
   R19        2.07764   0.00048   0.00000   0.00136   0.00136   2.07900
   R20        2.82842   0.01382   0.00000   0.03634   0.03646   2.86488
   R21        2.31118   0.01970   0.00000   0.02065   0.02065   2.33183
   R22        2.89109   0.01392   0.00000   0.04424   0.04406   2.93515
   R23        2.06760  -0.00046   0.00000  -0.00130  -0.00130   2.06630
   R24        2.06846   0.00056   0.00000   0.00157   0.00157   2.07004
   R25        2.88792   0.00413   0.00000   0.01335   0.01335   2.90127
   R26        2.69254   0.01371   0.00000   0.03182   0.03182   2.72437
   R27        2.06985   0.00128   0.00000   0.00361   0.00361   2.07346
   R28        2.06708   0.00093   0.00000   0.00259   0.00259   2.06967
   R29        2.07044   0.00037   0.00000   0.00104   0.00104   2.07148
   R30        2.07101   0.00025   0.00000   0.00070   0.00070   2.07171
   R31        2.07139   0.00089   0.00000   0.00250   0.00250   2.07389
   R32        2.06978   0.00036   0.00000   0.00102   0.00102   2.07079
   R33        1.83765  -0.00010   0.00000  -0.00018  -0.00018   1.83747
   R34        2.71253   0.00587   0.00000   0.01412   0.01412   2.72666
   R35        2.90761  -0.00398   0.00000  -0.01328  -0.01328   2.89434
   R36        2.93361  -0.00613   0.00000  -0.02129  -0.02129   2.91232
   R37        1.85159  -0.00441   0.00000  -0.00835  -0.00835   1.84324
   R38        2.06867   0.00028   0.00000   0.00080   0.00080   2.06947
   R39        2.06638   0.00059   0.00000   0.00165   0.00165   2.06803
   R40        2.07267  -0.00013   0.00000  -0.00036  -0.00036   2.07231
   R41        2.70208   0.00623   0.00000   0.01471   0.01471   2.71679
   R42        2.06919   0.00219   0.00000   0.00615   0.00615   2.07534
   R43        2.07026   0.00170   0.00000   0.00477   0.00477   2.07503
   R44        1.84022  -0.00285   0.00000  -0.00528  -0.00528   1.83494
    A1        2.30244  -0.00829   0.00000  -0.03042  -0.03040   2.27205
    A2        1.84861   0.01452   0.00000   0.05766   0.05777   1.90638
    A3        2.12942  -0.00622   0.00000  -0.02636  -0.02655   2.10287
    A4        2.20552   0.00695   0.00000   0.02668   0.02677   2.23229
    A5        1.98941  -0.00672   0.00000  -0.01867  -0.01888   1.97053
    A6        2.08778  -0.00023   0.00000  -0.00783  -0.00772   2.08006
    A7        1.99149  -0.00035   0.00000  -0.00471  -0.00478   1.98671
    A8        1.90966   0.00109   0.00000   0.00457   0.00441   1.91407
    A9        1.86935  -0.00012   0.00000   0.00501   0.00506   1.87441
   A10        1.93353  -0.00191   0.00000  -0.01557  -0.01555   1.91798
   A11        1.91286   0.00148   0.00000   0.01248   0.01250   1.92536
   A12        1.83975  -0.00010   0.00000  -0.00068  -0.00064   1.83911
   A13        1.93729   0.00158   0.00000   0.00926   0.00937   1.94665
   A14        1.95971  -0.00487   0.00000  -0.02460  -0.02482   1.93490
   A15        1.88305   0.00041   0.00000  -0.01425  -0.01445   1.86860
   A16        1.96434   0.00325   0.00000   0.02283   0.02299   1.98733
   A17        1.87016  -0.00050   0.00000   0.01045   0.01044   1.88060
   A18        1.84264   0.00013   0.00000  -0.00444  -0.00496   1.83767
   A19        2.06125  -0.00229   0.00000  -0.01884  -0.01892   2.04232
   A20        1.91218  -0.00097   0.00000  -0.00824  -0.00823   1.90395
   A21        1.89115   0.00061   0.00000   0.00314   0.00328   1.89443
   A22        1.85473   0.00195   0.00000   0.00809   0.00794   1.86267
   A23        1.87807   0.00170   0.00000   0.02417   0.02417   1.90224
   A24        1.85621  -0.00088   0.00000  -0.00727  -0.00740   1.84881
   A25        2.04564   0.00392   0.00000   0.01053   0.01044   2.05608
   A26        1.89861   0.00070   0.00000   0.01524   0.01539   1.91400
   A27        1.87727  -0.00132   0.00000  -0.00493  -0.00492   1.87236
   A28        1.90401  -0.00260   0.00000  -0.01825  -0.01834   1.88568
   A29        1.89412  -0.00208   0.00000  -0.01029  -0.01027   1.88385
   A30        1.83237   0.00116   0.00000   0.00776   0.00763   1.84000
   A31        1.96200  -0.00073   0.00000  -0.00700  -0.00692   1.95507
   A32        1.95708   0.00079   0.00000   0.00733   0.00731   1.96439
   A33        1.86631  -0.00147   0.00000  -0.02505  -0.02509   1.84122
   A34        1.96532   0.00069   0.00000   0.01374   0.01355   1.97887
   A35        1.83897   0.00180   0.00000   0.02078   0.02079   1.85976
   A36        1.86439  -0.00119   0.00000  -0.01172  -0.01188   1.85251
   A37        1.96119  -0.01465   0.00000  -0.06163  -0.06134   1.89986
   A38        2.15427   0.00974   0.00000   0.03991   0.03976   2.19402
   A39        2.16760   0.00491   0.00000   0.02165   0.02150   2.18910
   A40        1.78884   0.01016   0.00000   0.04659   0.04614   1.83498
   A41        1.91317  -0.00211   0.00000   0.00625   0.00665   1.91982
   A42        1.89166  -0.00246   0.00000   0.00156   0.00105   1.89271
   A43        1.96942  -0.00367   0.00000  -0.02392  -0.02427   1.94515
   A44        1.96733  -0.00092   0.00000   0.00631   0.00572   1.97305
   A45        1.92686  -0.00041   0.00000  -0.02999  -0.03022   1.89663
   A46        1.83668  -0.00331   0.00000  -0.02385  -0.02367   1.81301
   A47        1.97296   0.00032   0.00000  -0.01519  -0.01509   1.95788
   A48        1.87704  -0.00171   0.00000  -0.02835  -0.02795   1.84909
   A49        1.95101   0.00128   0.00000   0.01384   0.01304   1.96404
   A50        1.91302   0.00463   0.00000   0.04887   0.04858   1.96160
   A51        1.91033  -0.00117   0.00000   0.00455   0.00324   1.91357
   A52        1.93015  -0.00029   0.00000  -0.00171  -0.00171   1.92844
   A53        1.96289  -0.00066   0.00000  -0.00412  -0.00413   1.95876
   A54        1.93618  -0.00028   0.00000  -0.00121  -0.00121   1.93497
   A55        1.88307   0.00041   0.00000   0.00163   0.00162   1.88468
   A56        1.87488   0.00039   0.00000   0.00292   0.00292   1.87780
   A57        1.87321   0.00051   0.00000   0.00300   0.00300   1.87621
   A58        1.94330  -0.00110   0.00000  -0.00305  -0.00304   1.94026
   A59        1.92985  -0.00250   0.00000  -0.01366  -0.01371   1.91614
   A60        1.95181   0.00001   0.00000  -0.00400  -0.00406   1.94774
   A61        1.85316   0.00301   0.00000   0.02535   0.02537   1.87854
   A62        1.89176   0.00037   0.00000   0.00070   0.00069   1.89245
   A63        1.89039   0.00043   0.00000  -0.00371  -0.00383   1.88657
   A64        1.88391  -0.00138   0.00000  -0.00793  -0.00793   1.87598
   A65        1.90372   0.00308   0.00000   0.03341   0.03327   1.93698
   A66        1.94469  -0.00225   0.00000  -0.02044  -0.02036   1.92433
   A67        1.98167   0.00046   0.00000   0.00538   0.00491   1.98658
   A68        1.87407  -0.00111   0.00000  -0.01237  -0.01216   1.86191
   A69        1.88090  -0.00065   0.00000   0.00467   0.00429   1.88519
   A70        1.87478   0.00037   0.00000  -0.01153  -0.01159   1.86320
   A71        1.83086   0.00580   0.00000   0.03343   0.03343   1.86429
   A72        1.94577  -0.00016   0.00000  -0.00692  -0.00707   1.93870
   A73        1.96414  -0.00266   0.00000  -0.01497  -0.01508   1.94906
   A74        1.93166  -0.00228   0.00000  -0.00759  -0.00759   1.92408
   A75        1.90244   0.00022   0.00000  -0.00848  -0.00873   1.89371
   A76        1.88655   0.00113   0.00000   0.00567   0.00564   1.89219
   A77        1.82822   0.00414   0.00000   0.03535   0.03540   1.86362
   A78        1.92554  -0.00521   0.00000  -0.01694  -0.01667   1.90887
   A79        1.94506  -0.00091   0.00000  -0.01632  -0.01660   1.92846
   A80        1.93116  -0.00555   0.00000  -0.04815  -0.04839   1.88277
   A81        1.91227   0.00460   0.00000   0.03838   0.03809   1.95036
   A82        1.85001   0.00718   0.00000   0.05468   0.05421   1.90422
   A83        1.89720   0.00043   0.00000  -0.00748  -0.00952   1.88768
   A84        1.86220   0.00257   0.00000   0.01480   0.01480   1.87700
    D1        0.10491  -0.00072   0.00000  -0.00678  -0.00677   0.09813
    D2       -3.07006  -0.00039   0.00000  -0.00063  -0.00051  -3.07057
    D3       -3.11685  -0.00047   0.00000   0.00608   0.00627  -3.11058
    D4       -0.00864  -0.00014   0.00000   0.01223   0.01253   0.00389
    D5        0.36143   0.00036   0.00000   0.01042   0.01012   0.37156
    D6       -1.87380  -0.00064   0.00000  -0.00869  -0.00884  -1.88264
    D7        2.37139   0.00126   0.00000   0.01674   0.01664   2.38803
    D8       -2.68922  -0.00065   0.00000  -0.00717  -0.00726  -2.69647
    D9        1.35874  -0.00165   0.00000  -0.02629  -0.02622   1.33251
   D10       -0.67926   0.00025   0.00000  -0.00085  -0.00074  -0.68000
   D11        0.00561  -0.00012   0.00000  -0.01167  -0.01170  -0.00608
   D12       -3.11940  -0.00031   0.00000  -0.00715  -0.00721  -3.12661
   D13        3.07688  -0.00015   0.00000  -0.00116  -0.00088   3.07600
   D14       -0.04813  -0.00034   0.00000   0.00336   0.00361  -0.04452
   D15        0.64326  -0.00120   0.00000  -0.00501  -0.00496   0.63830
   D16       -1.53386   0.00072   0.00000   0.01544   0.01556  -1.51830
   D17        2.76345   0.00036   0.00000   0.01138   0.01146   2.77492
   D18       -2.46325  -0.00144   0.00000  -0.01135  -0.01143  -2.47468
   D19        1.64281   0.00048   0.00000   0.00910   0.00909   1.65190
   D20       -0.34306   0.00012   0.00000   0.00504   0.00499  -0.33807
   D21        0.00847   0.00023   0.00000  -0.00896  -0.00870  -0.00023
   D22        2.14237  -0.00023   0.00000  -0.01692  -0.01679   2.12559
   D23       -2.03009  -0.00266   0.00000  -0.04012  -0.04009  -2.07018
   D24        3.11915   0.00070   0.00000  -0.00251  -0.00229   3.11685
   D25       -1.03013   0.00024   0.00000  -0.01047  -0.01038  -1.04051
   D26        1.08059  -0.00220   0.00000  -0.03367  -0.03368   1.04691
   D27       -1.37619   0.00064   0.00000   0.00184   0.00194  -1.37425
   D28        2.69122  -0.00114   0.00000  -0.01672  -0.01656   2.67467
   D29        0.66793   0.00117   0.00000   0.01114   0.01108   0.67902
   D30        0.78816   0.00031   0.00000  -0.00804  -0.00793   0.78023
   D31       -1.42761  -0.00147   0.00000  -0.02660  -0.02643  -1.45404
   D32        2.83229   0.00084   0.00000   0.00127   0.00121   2.83350
   D33        2.81103  -0.00003   0.00000  -0.01047  -0.01043   2.80060
   D34        0.59526  -0.00181   0.00000  -0.02903  -0.02893   0.56633
   D35       -1.42803   0.00050   0.00000  -0.00117  -0.00129  -1.42932
   D36        0.67586   0.00151   0.00000  -0.00218  -0.00214   0.67372
   D37       -1.44969   0.00141   0.00000   0.00793   0.00782  -1.44186
   D38        2.81522   0.00264   0.00000   0.01928   0.01922   2.83445
   D39        2.88909  -0.00117   0.00000  -0.00966  -0.00952   2.87957
   D40        0.76354  -0.00127   0.00000   0.00045   0.00044   0.76398
   D41       -1.25473  -0.00004   0.00000   0.01180   0.01184  -1.24290
   D42       -1.37614   0.00044   0.00000   0.00368   0.00384  -1.37230
   D43        2.78150   0.00034   0.00000   0.01379   0.01380   2.79530
   D44        0.76323   0.00157   0.00000   0.02514   0.02520   0.78843
   D45        0.96200   0.00025   0.00000   0.00939   0.00907   0.97107
   D46       -1.10390   0.00103   0.00000   0.01586   0.01580  -1.08810
   D47        3.05969   0.00190   0.00000   0.04241   0.04238   3.10207
   D48       -1.23919  -0.00057   0.00000  -0.00163  -0.00173  -1.24092
   D49        2.97810   0.00021   0.00000   0.00485   0.00500   2.98310
   D50        0.85850   0.00108   0.00000   0.03139   0.03158   0.89008
   D51        3.00953  -0.00173   0.00000  -0.02335  -0.02348   2.98605
   D52        0.94363  -0.00095   0.00000  -0.01688  -0.01675   0.92689
   D53       -1.17596  -0.00009   0.00000   0.00967   0.00983  -1.16613
   D54        0.78415   0.00174   0.00000   0.02371   0.02371   0.80786
   D55       -1.38500   0.00169   0.00000   0.02746   0.02737  -1.35763
   D56        2.92228   0.00066   0.00000   0.01346   0.01339   2.93566
   D57        2.93872   0.00047   0.00000   0.00622   0.00621   2.94493
   D58        0.76957   0.00041   0.00000   0.00997   0.00987   0.77944
   D59       -1.20634  -0.00062   0.00000  -0.00403  -0.00411  -1.21045
   D60       -1.36180   0.00115   0.00000   0.01278   0.01292  -1.34888
   D61        2.75223   0.00110   0.00000   0.01654   0.01658   2.76881
   D62        0.77632   0.00007   0.00000   0.00253   0.00260   0.77892
   D63       -1.24302  -0.00154   0.00000  -0.02635  -0.02645  -1.26946
   D64        0.98787  -0.00050   0.00000  -0.01059  -0.01073   0.97714
   D65        3.01371  -0.00049   0.00000  -0.00520  -0.00516   3.00856
   D66        0.92342   0.00019   0.00000  -0.01316  -0.01330   0.91012
   D67       -3.12889   0.00123   0.00000   0.00260   0.00242  -3.12647
   D68       -1.10304   0.00124   0.00000   0.00799   0.00799  -1.09505
   D69        2.91074  -0.00089   0.00000  -0.01892  -0.01892   2.89182
   D70       -1.14156   0.00016   0.00000  -0.00316  -0.00320  -1.14477
   D71        0.88428   0.00017   0.00000   0.00223   0.00237   0.88665
   D72       -3.13696   0.00080   0.00000   0.01939   0.01947  -3.11749
   D73        1.03969   0.00093   0.00000   0.02133   0.02140   1.06110
   D74       -1.05846   0.00092   0.00000   0.02115   0.02123  -1.03723
   D75        0.91276   0.00056   0.00000   0.01124   0.01112   0.92388
   D76       -1.19378   0.00069   0.00000   0.01317   0.01306  -1.18072
   D77        2.99126   0.00068   0.00000   0.01300   0.01288   3.00414
   D78       -1.09781  -0.00127   0.00000  -0.01404  -0.01399  -1.11180
   D79        3.07885  -0.00113   0.00000  -0.01210  -0.01206   3.06679
   D80        0.98069  -0.00114   0.00000  -0.01228  -0.01224   0.96846
   D81       -0.00051   0.00030   0.00000   0.00631   0.00621   0.00570
   D82        2.09507   0.00056   0.00000   0.00668   0.00683   2.10190
   D83       -2.08397  -0.00270   0.00000  -0.02516  -0.02533  -2.10930
   D84        3.12435   0.00055   0.00000   0.00194   0.00195   3.12630
   D85       -1.06325   0.00081   0.00000   0.00231   0.00257  -1.06069
   D86        1.04089  -0.00245   0.00000  -0.02953  -0.02960   1.01129
   D87       -0.00420  -0.00034   0.00000   0.00092   0.00084  -0.00336
   D88       -2.15223   0.00068   0.00000   0.02705   0.02716  -2.12507
   D89        2.00966  -0.00187   0.00000  -0.02149  -0.02213   1.98753
   D90       -2.06026  -0.00213   0.00000  -0.02280  -0.02245  -2.08271
   D91        2.07490  -0.00111   0.00000   0.00332   0.00387   2.07877
   D92       -0.04640  -0.00366   0.00000  -0.04522  -0.04542  -0.09182
   D93        2.02552   0.00220   0.00000   0.03248   0.03265   2.05817
   D94       -0.12251   0.00322   0.00000   0.05861   0.05897  -0.06354
   D95       -2.24380   0.00067   0.00000   0.01007   0.00968  -2.23413
   D96        1.13672  -0.00069   0.00000  -0.02523  -0.02508   1.11165
   D97       -3.09070   0.00077   0.00000  -0.00433  -0.00422  -3.09492
   D98       -0.98256  -0.00040   0.00000  -0.02116  -0.02099  -1.00355
   D99       -3.07786  -0.00382   0.00000  -0.05660  -0.05664  -3.13449
   D100      -1.02210  -0.00236   0.00000  -0.03570  -0.03578  -1.05788
   D101       1.08604  -0.00353   0.00000  -0.05253  -0.05255   1.03349
   D102      -0.95501   0.00207   0.00000   0.01743   0.01734  -0.93766
   D103       1.10075   0.00353   0.00000   0.03833   0.03820   1.13895
   D104      -3.07429   0.00236   0.00000   0.02149   0.02142  -3.05287
   D105      -3.09034  -0.00001   0.00000   0.01784   0.01748  -3.07287
   D106       1.20486   0.00245   0.00000   0.03626   0.03674   1.24160
   D107      -0.94072  -0.00140   0.00000  -0.01579  -0.01591  -0.95662
   D108       1.53095   0.00130   0.00000   0.01751   0.01765   1.54860
   D109      -2.64259  -0.00030   0.00000   0.00472   0.00470  -2.63790
   D110      -0.62771  -0.00075   0.00000  -0.01258  -0.01270  -0.64041
   D111      -0.96488   0.00112   0.00000   0.00722   0.00715  -0.95773
   D112       1.17894  -0.00068   0.00000  -0.02008  -0.02002   1.15892
   D113      -3.06532   0.00134   0.00000   0.00981   0.00977  -3.05555
   D114      -3.04848  -0.00065   0.00000  -0.01396  -0.01407  -3.06255
   D115      -0.90466  -0.00244   0.00000  -0.04126  -0.04124  -0.94590
   D116       1.13426  -0.00043   0.00000  -0.01138  -0.01145   1.12281
   D117       1.21578   0.00048   0.00000  -0.00748  -0.00747   1.20831
   D118      -2.92360  -0.00132   0.00000  -0.03478  -0.03464  -2.95823
   D119      -0.88467   0.00070   0.00000  -0.00490  -0.00485  -0.88952
   D120      -1.33270  -0.00235   0.00000  -0.06105  -0.06097  -1.39367
   D121       0.79571  -0.00074   0.00000  -0.03510  -0.03541   0.76030
   D122       2.90884  -0.00461   0.00000  -0.08866  -0.08837   2.82046
   D123       0.77787   0.00138   0.00000  -0.01220  -0.01219   0.76567
   D124       2.90627   0.00299   0.00000   0.01375   0.01337   2.91964
   D125      -1.26379  -0.00088   0.00000  -0.03981  -0.03959  -1.30338
   D126       2.79227  -0.00005   0.00000  -0.03006  -0.02997   2.76231
   D127      -1.36251   0.00156   0.00000  -0.00411  -0.00440  -1.36691
   D128       0.75062  -0.00231   0.00000  -0.05766  -0.05737   0.69325
   D129      -3.13851   0.00209   0.00000   0.04161   0.04177  -3.09674
   D130       0.99702   0.00361   0.00000   0.04755   0.04846   1.04548
   D131      -1.04714  -0.00314   0.00000   0.00713   0.00606  -1.04108
         Item               Value     Threshold  Converged?
 Maximum Force            0.019705     0.000450     NO 
 RMS     Force            0.003477     0.000300     NO 
 Maximum Displacement     0.250025     0.001800     NO 
 RMS     Displacement     0.052267     0.001200     NO 
 Predicted change in Energy=-7.584719D-03
 GradGradGradGradGradGradGradGradGradGradGradGradGradGradGradGradGradGrad

                          Input orientation:                          
 ---------------------------------------------------------------------
 Center     Atomic      Atomic             Coordinates (Angstroms)
 Number     Number       Type             X           Y           Z
 ---------------------------------------------------------------------
      1          6           0        1.642501    0.819583    0.095232
      2          6           0        1.152216   -0.432681    0.281206
      3          6           0       -0.264635   -0.833976    0.612367
      4          6           0       -1.339198    0.040484   -0.076377
      5          6           0       -1.522937    1.394796    0.652555
      6          6           0       -0.249594    2.075873    1.198184
      7          6           0        0.978339    2.156201    0.268001
      8          6           0        3.078043    0.734090   -0.253149
      9          6           0        3.492152   -0.724192   -0.269702
     10          6           0        2.203699   -1.515737    0.085005
     11          8           0        3.824525    1.692128   -0.471231
     12          6           0        0.682277    2.847627   -1.077662
     13          6           0        2.375706   -2.389803    1.335415
     14          8           0        1.737478   -2.326216   -1.012346
     15          6           0       -2.674068   -0.763012   -0.269813
     16          8           0       -3.148562   -1.287027    0.988034
     17          6           0       -2.440148   -1.966851   -1.187364
     18          6           0       -3.811649    0.062702   -0.901636
     19          8           0       -4.421935    0.884394    0.107943
     20          1           0       -0.409329   -0.815444    1.701602
     21          1           0       -0.384191   -1.881648    0.321755
     22          1           0       -0.979504    0.252866   -1.091387
     23          1           0       -2.195613    1.254013    1.506038
     24          1           0       -2.035978    2.087582   -0.023563
     25          1           0        0.061552    1.585079    2.130988
     26          1           0       -0.524538    3.099811    1.484520
     27          1           0        1.718857    2.788323    0.780254
     28          1           0        3.867841   -0.995011   -1.260218
     29          1           0        4.296351   -0.864411    0.460736
     30          1           0        0.220864    3.829209   -0.911823
     31          1           0        0.006505    2.258208   -1.706497
     32          1           0        1.605880    3.007509   -1.645996
     33          1           0        1.456667   -2.943282    1.561028
     34          1           0        3.173655   -3.124472    1.168251
     35          1           0        2.643360   -1.790392    2.212843
     36          1           0        2.362093   -3.064084   -1.116584
     37          1           0       -3.715871   -0.599513    1.384133
     38          1           0       -2.000870   -1.655725   -2.141048
     39          1           0       -1.778133   -2.705178   -0.724525
     40          1           0       -3.388768   -2.477152   -1.393003
     41          1           0       -3.431805    0.662427   -1.739578
     42          1           0       -4.559435   -0.638957   -1.294348
     43          1           0       -5.158701    1.360659   -0.308239
 ---------------------------------------------------------------------
                    Distance matrix (angstroms):
                    1          2          3          4          5
     1  C    0.000000
     2  C    1.357620   0.000000
     3  C    2.576597   1.509361   0.000000
     4  C    3.086580   2.561034   1.547170   0.000000
     5  C    3.265192   3.260984   2.559759   1.548956   0.000000
     6  C    2.524835   3.016415   2.968270   2.637149   1.543690
     7  C    1.502500   2.594748   3.256490   3.156871   2.642726
     8  C    1.479683   2.314239   3.792287   4.474859   4.735594
     9  C    2.436725   2.421524   3.860511   4.895309   5.521937
    10  C    2.401826   1.522209   2.614494   3.872982   4.762471
    11  O    2.417322   3.496028   4.927130   5.435796   5.472354
    12  C    2.531930   3.581590   4.160173   3.601248   3.157109
    13  C    3.517926   2.537442   3.148777   4.658323   5.476213
    14  O    3.336436   2.366703   2.979082   3.992899   5.219974
    15  C    4.612009   3.879844   2.566836   1.570000   2.613809
    16  O    5.309349   4.441419   2.943369   2.483757   3.153946
    17  C    5.106593   4.173183   3.042253   2.544755   3.940463
    18  C    5.595924   5.126838   3.959489   2.606637   3.070535
    19  O    6.064795   5.730258   4.526630   3.201472   2.993542
    20  H    3.076320   2.145333   1.098960   2.181394   2.688082
    21  H    3.384589   2.112272   1.093785   2.182920   3.484430
    22  H    2.933281   2.626445   2.143605   1.097603   2.154219
    23  H    4.112204   3.943743   2.981111   2.170286   1.095786
    24  H    3.892703   4.075438   3.475279   2.163078   1.095581
    25  H    2.688807   2.946624   2.874792   3.036501   2.175449
    26  H    3.438839   4.091206   4.037682   3.529809   2.143839
    27  H    2.085911   3.308323   4.133216   4.199541   3.530929
    28  H    3.175238   3.172826   4.539809   5.439393   6.199224
    29  H    3.164230   3.178712   4.563607   5.732953   6.245393
    30  H    3.477507   4.522659   4.929925   4.181651   3.378533
    31  H    2.827074   3.536170   3.874564   3.063741   2.941054
    32  H    2.796469   3.969235   4.832808   4.465471   4.204007
    33  H    4.042554   2.834387   2.883055   4.404636   5.340626
    34  H    4.364788   3.481207   4.168599   5.650831   6.538173
    35  H    3.506846   2.792511   3.454373   4.945039   5.471559
    36  H    4.131486   3.215882   3.855171   4.941652   6.172918
    37  H    5.690979   4.994252   3.544239   2.862038   3.053102
    38  H    4.939863   4.159940   3.357243   2.752780   4.163930
    39  H    4.979626   3.842223   2.753062   2.855068   4.332581
    40  H    6.196529   5.253891   4.059772   3.503246   4.760001
    41  H    5.398129   5.127970   4.219222   2.744458   3.146814
    42  H    6.520911   5.928564   4.703074   3.509276   4.140881
    43  H    6.834610   6.587198   5.442042   4.047866   3.760727
                    6          7          8          9         10
     6  C    0.000000
     7  C    1.542566   0.000000
     8  C    3.870390   2.588968   0.000000
     9  C    4.898542   3.860705   1.516030   0.000000
    10  C    4.489708   3.875322   2.437324   1.553214   0.000000
    11  O    4.419576   2.977013   1.233950   2.447384   3.636877
    12  C    2.577492   1.541601   3.299478   4.615852   4.765025
    13  C    5.182017   4.874234   3.574286   2.568485   1.535287
    14  O    5.311618   4.723097   3.426218   2.489355   1.441672
    15  C    4.011527   4.706498   5.943768   6.166342   4.948242
    16  O    4.444915   5.422690   6.663037   6.782166   5.432722
    17  C    5.180057   5.550108   6.214361   6.130130   4.836088
    18  C    4.598949   5.356750   6.952637   7.373199   6.296772
    19  O    4.473999   5.550321   7.510170   8.084735   7.046998
    20  H    2.939159   3.579316   4.287642   4.372176   3.151462
    21  H    4.055640   4.261877   4.377175   4.088467   2.624331
    22  H    3.016332   3.050208   4.171080   4.650324   3.826831
    23  H    2.134764   3.524294   5.583593   6.278314   5.389323
    24  H    2.164248   3.029162   5.295079   6.207003   5.565120
    25  H    1.099006   2.153461   3.937957   4.781742   4.288344
    26  H    1.098195   2.151500   4.647012   5.816707   5.541227
    27  H    2.134725   1.100159   2.671176   4.072437   4.386728
    28  H    5.694501   4.540354   2.151223   1.093439   2.202306
    29  H    5.463947   4.491152   2.132865   1.095416   2.223644
    30  H    2.783460   2.182822   4.263459   5.643324   5.787378
    31  H    2.921644   2.203069   3.724178   4.807164   4.720148
    32  H    3.521376   2.186760   3.045607   4.402022   4.879909
    33  H    5.313652   5.282559   4.409440   3.524079   2.185082
    34  H    6.226003   5.789245   4.113152   2.816113   2.168471
    35  H    4.934240   4.704285   3.555711   2.832007   2.190076
    36  H    6.212745   5.575232   3.960332   2.733009   1.966286
    37  H    4.382618   5.556556   7.114525   7.396372   6.129316
    38  H    5.304927   5.404626   5.922055   5.877328   4.759549
    39  H    5.375098   5.675935   5.969355   5.648635   4.233803
    40  H    6.107266   6.580161   7.309651   7.189001   5.863831
    41  H    4.555737   5.070611   6.677779   7.212796   6.311292
    42  H    5.670780   6.396935   7.829459   8.116971   6.957825
    43  H    5.184609   6.215158   8.260725   8.898615   7.914115
                   11         12         13         14         15
    11  O    0.000000
    12  C    3.402449   0.000000
    13  C    4.693102   6.010101   0.000000
    14  O    4.560226   5.280754   2.433796   0.000000
    15  C    6.949820   4.995436   5.542872   4.738850   0.000000
    16  O    7.721966   6.003148   5.643965   5.380969   1.442884
    17  C    7.290207   5.739405   5.453051   4.196705   1.531616
    18  C    7.819938   5.289816   7.021577   6.042516   1.541134
    19  O    8.306141   5.595794   7.644278   7.035725   2.431396
    20  H    5.379093   4.725886   3.220112   3.775808   3.003043
    21  H    5.577992   5.045965   2.983750   2.545377   2.616264
    22  H    5.053193   3.081312   4.912281   3.746986   2.139752
    23  H    6.351662   4.182985   5.848374   5.884684   2.729644
    24  H    5.890865   3.012922   6.430922   5.890525   2.931499
    25  H    4.576349   3.503535   4.667754   5.290322   4.331396
    26  H    4.972010   2.843374   6.210435   6.386926   4.756003
    27  H    2.683598   2.128349   5.249062   5.419620   5.745643
    28  H    2.800909   4.994699   3.302912   2.524281   6.620521
    29  H    2.761716   5.404390   2.603990   3.294644   7.009332
    30  H    4.212791   1.097228   6.954821   6.340306   5.466379
    31  H    4.052605   1.095224   6.039069   4.949248   4.286875
    32  H    2.834200   1.096179   6.213890   5.372845   5.867594
    33  H    5.587831   6.410693   1.096299   2.661180   5.016825
    34  H    5.129441   6.849602   1.097453   2.730352   6.468415
    35  H    4.552730   6.015355   1.095816   3.392577   5.957696
    36  H    5.017643   6.145861   2.543057   0.972346   5.601327
    37  H    8.096392   6.106301   6.349396   6.201906   1.961536
    38  H    6.923268   5.348854   5.637294   3.962167   2.179828
    39  H    7.126727   6.083745   4.647278   3.547671   2.186658
    40  H    8.382372   6.710150   6.378171   5.142575   2.170398
    41  H    7.437964   4.705199   7.245611   6.015176   2.183174
    42  H    8.740839   6.299108   7.620847   6.525142   2.149342
    43  H    8.990817   6.076191   8.575247   7.851502   3.268769
                   16         17         18         19         20
    16  O    0.000000
    17  C    2.386707   0.000000
    18  C    2.415016   2.466119   0.000000
    19  O    2.666665   3.706063   1.437664   0.000000
    20  H    2.869663   3.714309   4.373073   4.640065   0.000000
    21  H    2.905039   2.551796   4.126094   4.898988   1.743961
    22  H    3.376400   2.658917   2.844858   3.699669   3.044203
    23  H    2.762847   4.205732   3.134915   2.654768   2.740750
    24  H    3.694476   4.237478   2.832695   2.675396   3.748298
    25  H    4.456475   5.466825   5.149381   4.968432   2.483669
    26  H    5.135791   6.039834   5.071772   4.689641   3.922960
    27  H    6.351647   6.616686   6.390952   6.464230   4.285464
    28  H    7.373590   6.382830   7.760278   8.609554   5.205652
    29  H    7.475519   7.022253   8.273770   8.898949   4.866783
    30  H    6.413919   6.383669   5.517956   5.591729   5.366557
    31  H    5.457438   4.909861   4.477314   4.979019   4.608187
    32  H    6.927184   6.428449   6.210924   6.627101   5.466484
    33  H    4.927438   4.867468   6.546435   7.163834   2.833619
    34  H    6.586282   6.197080   7.952169   8.653799   4.295794
    35  H    5.941372   6.118383   7.402776   7.842415   3.245120
    36  H    6.160736   4.926505   6.923733   7.944367   4.547453
    37  H    0.975402   3.179573   2.381689   2.080665   3.328758
    38  H    3.353250   1.095115   2.787123   4.167939   4.243233
    39  H    2.611912   1.094354   3.439145   4.535165   3.366126
    40  H    2.672720   1.096619   2.621284   3.823646   4.605964
    41  H    3.364589   2.863813   1.098225   2.107833   4.812606
    42  H    2.760402   2.503223   1.098059   2.075073   5.121547
    43  H    3.568083   4.385853   1.962488   0.971010   5.597447
                   21         22         23         24         25
    21  H    0.000000
    22  H    2.628216   0.000000
    23  H    3.810006   3.037736   0.000000
    24  H    4.313054   2.371196   1.749286   0.000000
    25  H    3.935759   3.638995   2.365367   3.048644   0.000000
    26  H    5.117289   3.866185   2.489965   2.362916   1.748095
    27  H    5.142146   4.148823   4.266609   3.903325   2.453352
    28  H    4.622612   5.008239   7.033901   6.773978   5.713578
    29  H    4.791822   5.611777   6.908399   7.003371   5.169455
    30  H    5.873814   3.776686   4.279842   2.985901   3.784203
    31  H    4.626538   2.317751   4.022203   2.652002   3.896463
    32  H    5.633497   3.818358   5.240364   4.091660   4.321326
    33  H    2.460004   4.815142   5.564123   6.326064   4.772552
    34  H    3.862568   5.810431   6.936445   7.464999   5.726422
    35  H    3.570799   5.312061   5.760524   6.475832   4.250440
    36  H    3.317988   4.708403   6.804174   6.861296   6.119960
    37  H    3.724595   3.787144   2.400334   3.467582   4.427094
    38  H    2.954673   2.405763   4.669661   4.300851   5.745144
    39  H    1.927687   3.085842   4.563430   4.850606   5.472174
    40  H    3.510342   3.653564   4.873362   4.954010   6.389440
    41  H    4.473182   2.569372   3.523091   2.631370   5.294913
    42  H    4.646368   3.694922   4.124700   3.926417   6.167072
    43  H    5.805634   4.393884   3.476041   3.218828   5.766388
                   26         27         28         29         30
    26  H    0.000000
    27  H    2.371884   0.000000
    28  H    6.602586   4.805755   0.000000
    29  H    6.324884   4.481968   1.778303   0.000000
    30  H    2.613446   2.488081   6.057633   6.365814   0.000000
    31  H    3.342587   3.065469   5.068779   5.731530   1.773556
    32  H    3.787786   2.438748   4.613617   5.164177   1.769878
    33  H    6.360031   5.790479   4.191533   3.687296   7.314973
    34  H    7.246954   6.101485   3.303628   2.620858   7.835774
    35  H    5.871977   4.885863   3.767511   2.580640   6.871095
    36  H    7.286423   6.185662   2.563000   3.326838   7.221099
    37  H    4.886684   6.432602   8.041250   8.069606   6.354752
    38  H    6.159498   6.489988   5.971112   6.859333   6.044137
    39  H    6.336345   6.683700   5.923568   6.456982   6.835882
    40  H    6.898295   7.650890   7.407615   8.068354   7.282251
    41  H    4.978739   6.115415   7.500781   8.179059   4.904659
    42  H    6.162864   7.447629   8.434864   9.030842   6.554548
    43  H    5.264418   7.108013   9.377308   9.743730   5.949603
                   31         32         33         34         35
    31  H    0.000000
    32  H    1.767233   0.000000
    33  H    6.311512   6.761596   0.000000
    34  H    6.875191   6.926694   1.770636   0.000000
    35  H    6.221366   6.243946   1.778274   1.775431   0.000000
    36  H    5.850092   6.141366   2.829132   2.425438   3.575819
    37  H    5.619132   7.107273   5.681523   7.340817   6.522636
    38  H    4.420097   5.916036   5.226637   6.315409   6.367368
    39  H    5.365109   6.703391   3.967918   5.317764   5.386517
    40  H    5.835220   7.422401   5.694016   7.074210   7.061185
    41  H    3.790723   5.557557   6.913197   8.150348   7.651509
    42  H    5.423213   7.171575   7.046742   8.487806   8.093606
    43  H    5.425870   7.089518   8.110558   9.577294   8.783913
                   36         37         38         39         40
    36  H    0.000000
    37  H    7.019212   0.000000
    38  H    4.697706   4.060014   0.000000
    39  H    4.174205   3.554588   1.776936   0.000000
    40  H    5.787339   3.368236   1.777801   1.758694   0.000000
    41  H    6.916954   3.380940   2.753649   3.886609   3.158944
    42  H    7.336238   2.808454   2.880446   3.511354   2.181549
    43  H    8.763224   2.964482   4.735995   5.304013   4.363275
                   41         42         43
    41  H    0.000000
    42  H    1.778590   0.000000
    43  H    2.349133   2.308678   0.000000
 Stoichiometry    C15H24O4
 Framework group  C1[X(C15H24O4)]
 Deg. of freedom   123
 Full point group                 C1      NOp   1
 Largest Abelian subgroup         C1      NOp   1
 Largest concise Abelian subgroup C1      NOp   1
                         Standard orientation:                         
 ---------------------------------------------------------------------
 Center     Atomic      Atomic             Coordinates (Angstroms)
 Number     Number       Type             X           Y           Z
 ---------------------------------------------------------------------
      1          6           0        1.680728    0.821964    0.095886
      2          6           0        1.191139   -0.431852    0.273028
      3          6           0       -0.223337   -0.835714    0.611143
      4          6           0       -1.302691    0.046225   -0.060359
      5          6           0       -1.479927    1.393209    0.683608
      6          6           0       -0.201962    2.068065    1.226152
      7          6           0        1.018748    2.157123    0.287296
      8          6           0        3.113465    0.739227   -0.264504
      9          6           0        3.526541   -0.719034   -0.298991
     10          6           0        2.240402   -1.513433    0.057731
     11          8           0        3.858814    1.699019   -0.478714
     12          6           0        0.712650    2.862254   -1.048978
     13          6           0        2.421596   -2.400166    1.297883
     14          8           0        1.765164   -2.312547   -1.044078
     15          6           0       -2.639516   -0.754566   -0.251494
     16          8           0       -3.104532   -1.290996    1.004658
     17          6           0       -2.413477   -1.949208   -1.182937
     18          6           0       -3.781472    0.078090   -0.866080
     19          8           0       -4.383384    0.889875    0.156458
     20          1           0       -0.359543   -0.828100    1.701603
     21          1           0       -0.345791   -1.880335    0.310916
     22          1           0       -0.950773    0.268650   -1.075944
     23          1           0       -2.146029    1.244178    1.540838
     24          1           0       -1.997787    2.093057    0.018528
     25          1           0        0.116131    1.567716    2.151506
     26          1           0       -0.474043    3.089208    1.524934
     27          1           0        1.763614    2.783649    0.800120
     28          1           0        3.894348   -0.980043   -1.295083
     29          1           0        4.336312   -0.867048    0.423713
     30          1           0        0.253142    3.842358   -0.869657
     31          1           0        0.031647    2.279572   -1.678448
     32          1           0        1.631902    3.027372   -1.622842
     33          1           0        1.504002   -2.955404    1.525048
     34          1           0        3.217771   -3.133535    1.117109
     35          1           0        2.696434   -1.809784    2.179204
     36          1           0        2.388498   -3.049657   -1.160613
     37          1           0       -3.668322   -0.607213    1.412077
     38          1           0       -1.981440   -1.628705   -2.136823
     39          1           0       -1.748332   -2.692520   -0.732736
     40          1           0       -3.363979   -2.456902   -1.386322
     41          1           0       -3.407791    0.686039   -1.700860
     42          1           0       -4.532719   -0.619172   -1.260017
     43          1           0       -5.123074    1.370708   -0.249151
 ---------------------------------------------------------------------
 Rotational constants (GHZ):      0.5827558      0.2618039      0.2065258
 Standard basis: 6-31G(d) (6D, 7F)
 There are   333 symmetry adapted cartesian basis functions of A   symmetry.
 There are   333 symmetry adapted basis functions of A   symmetry.
   333 basis functions,   628 primitive gaussians,   333 cartesian basis functions
    73 alpha electrons       73 beta electrons
       nuclear repulsion energy      1602.9460250250 Hartrees.
 NAtoms=   43 NActive=   43 NUniq=   43 SFac= 1.00D+00 NAtFMM=   60 NAOKFM=F Big=F
 Integral buffers will be    131072 words long.
 Raffenetti 2 integral format.
 Two-electron integral symmetry is turned on.
 ------------------------------------------------------------------------------
 Polarizable Continuum Model (PCM)
 =================================
 Model                : PCM (using non-symmetric T matrix).
 Atomic radii         : SMD-Coulomb.
 Polarization charges : Total charges.
 Charge compensation  : None.
 Solution method      : On-the-fly selection.
 Cavity type          : VdW (van der Waals Surface) (Alpha=1.000).
 Cavity algorithm     : GePol (No added spheres)
                        Default sphere list used, NSphG=   43.
                        Lebedev-Laikov grids with approx.  5.0 points / Ang**2.
                        Smoothing algorithm: Karplus/York (Gamma=1.0000).
                        Polarization charges: spherical gaussians, with
                                              point-specific exponents (IZeta= 3).
                        Self-potential: point-specific (ISelfS= 7).
                        Self-field    : sphere-specific E.n sum rule (ISelfD= 2).
 1st derivatives      : Analytical E(r).r(x)/FMM algorithm (CHGder, D1EAlg=3).
                        Cavity 1st derivative terms included.
 Solvent              : Methanol, Eps=  32.613000 Eps(inf)=   1.765709
 ------------------------------------------------------------------------------
 ------------------------------------------------------------------------------
 Atomic radii for non-electrostatic terms: SMD-CDS.
 ------------------------------------------------------------------------------
 Nuclear repulsion after PCM non-electrostatic terms =     1602.9471278655 Hartrees.
 One-electron integrals computed using PRISM.
 NBasis=   333 RedAO= T EigKep=  9.58D-04  NBF=   333
 NBsUse=   333 1.00D-06 EigRej= -1.00D+00 NBFU=   333
 Initial guess from the checkpoint file:  "DY-202A-11R_42.chk"
 B after Tr=     0.000000    0.000000    0.000000
         Rot=    0.999955   -0.002093    0.001155    0.009130 Ang=  -1.08 deg.
 ExpMin= 1.61D-01 ExpMax= 5.48D+03 ExpMxC= 8.25D+02 IAcc=1 IRadAn=         1 AccDes= 0.00D+00
 Harris functional with IExCor=  402 and IRadAn=       1 diagonalized for initial guess.
 HarFok:  IExCor=  402 AccDes= 0.00D+00 IRadAn=         1 IDoV= 1 UseB2=F ITyADJ=14
 ICtDFT=  3500011 ScaDFX=  1.000000  1.000000  1.000000  1.000000
 FoFCou: FMM=F IPFlag=           0 FMFlag=      100000 FMFlg1=           0
         NFxFlg=           0 DoJE=T BraDBF=F KetDBF=T FulRan=T
         wScrn=  0.000000 ICntrl=     500 IOpCl=  0 I1Cent=   200000004 NGrid=           0
         NMat0=    1 NMatS0=      1 NMatT0=    0 NMatD0=    1 NMtDS0=    0 NMtDT0=    0
 Petite list used in FoFCou.
 Keep R1 ints in memory in canonical form, NReq=1565304907.
 Requested convergence on RMS density matrix=1.00D-08 within 128 cycles.
 Requested convergence on MAX density matrix=1.00D-06.
 Requested convergence on             energy=1.00D-06.
 No special actions if energy rises.
 Inv3:  Mode=1 IEnd=    22048563.
 Iteration    1 A*A^-1 deviation from unit magnitude is 6.11D-15 for   2687.
 Iteration    1 A*A^-1 deviation from orthogonality  is 6.27D-15 for   2698   1794.
 Iteration    1 A^-1*A deviation from unit magnitude is 6.55D-15 for   2687.
 Iteration    1 A^-1*A deviation from orthogonality  is 2.89D-11 for   2359   2345.
 Error on total polarization charges =  0.05145
 SCF Done:  E(RB3LYP) =  -886.945939270     A.U. after   11 cycles
            NFock= 11  Conv=0.51D-08     -V/T= 2.0094
 SMD-CDS (non-electrostatic) energy       (kcal/mol) =       0.69
 (included in total energy above)
 D1PCM: PCM CHGder 1st derivatives, ID1Alg=3 FixD1E=F DoIter=F DoCFld=F I1PDM=0.
 Calling FoFJK, ICntrl=      2127 FMM=F ISym2X=0 I1Cent= 0 IOpClX= 0 NMat=1 NMatS=1 NMatT=0.
 ***** Axes restored to original set *****
 -------------------------------------------------------------------
 Center     Atomic                   Forces (Hartrees/Bohr)
 Number     Number              X              Y              Z
 -------------------------------------------------------------------
      1        6           0.006166299   -0.005625864   -0.000291385
      2        6          -0.005640702    0.005279598    0.000658140
      3        6           0.002773568   -0.000951649   -0.000989177
      4        6          -0.001203036    0.001377530    0.000663209
      5        6          -0.000294118   -0.000079999   -0.000701835
      6        6          -0.000176765    0.000133816    0.000570676
      7        6          -0.003966028    0.002022054    0.001164439
      8        6          -0.003968109    0.002836684    0.000249387
      9        6          -0.003003281   -0.000661963    0.001012701
     10        6           0.005241141   -0.000213650    0.000672121
     11        8          -0.001910431   -0.003273224    0.000837087
     12        6           0.000290967    0.000491107   -0.001357509
     13        6          -0.000226077   -0.001482128   -0.000124541
     14        8           0.000734925    0.001160159   -0.000755294
     15        6           0.000855797    0.000915836    0.000743186
     16        8           0.000545617    0.000018805   -0.000175745
     17        6          -0.001582462   -0.004366653    0.000414539
     18        6          -0.001966890    0.001332874    0.003200913
     19        8           0.003308900   -0.000235841   -0.003429263
     20        1           0.000070400    0.000509393    0.000384789
     21        1           0.001426673    0.001633309    0.001173788
     22        1          -0.000270372   -0.000324181   -0.000069664
     23        1          -0.000429793   -0.000491683    0.000567974
     24        1          -0.000229660   -0.000092660   -0.000069717
     25        1           0.000016679   -0.000510282   -0.000999471
     26        1          -0.000202244    0.000088210    0.000050219
     27        1           0.000098955    0.000198102   -0.000170359
     28        1           0.001211642   -0.001353809   -0.000465955
     29        1           0.001230590   -0.001746176   -0.001073874
     30        1           0.000083237   -0.000057385    0.000345017
     31        1          -0.000450079   -0.000273343    0.000275941
     32        1           0.000034393   -0.000346510    0.000490493
     33        1           0.000073529    0.001254978   -0.000379156
     34        1           0.000346448    0.000278858    0.000060801
     35        1           0.000566948    0.000330912   -0.000525526
     36        1           0.000345583   -0.000558055    0.000530354
     37        1           0.000901145    0.000093156   -0.001350717
     38        1           0.000161750   -0.000119610   -0.000178869
     39        1           0.000139763    0.000580748   -0.001378796
     40        1           0.000599505    0.000504742    0.000125422
     41        1          -0.000023524    0.000892160    0.000660585
     42        1          -0.000933089    0.001498187   -0.000667238
     43        1          -0.000747795   -0.000666552    0.000302309
 -------------------------------------------------------------------
 Cartesian Forces:  Max     0.006166299 RMS     0.001638413

 GradGradGradGradGradGradGradGradGradGradGradGradGradGradGradGradGradGrad
 Berny optimization.
 Using GEDIIS/GDIIS optimizer.
 FormGI is forming the generalized inverse of G from B-inverse, IUseBI=4.
 Internal  Forces:  Max     0.004456207 RMS     0.001106855
 Search for a local minimum.
 Step number   2 out of a maximum of  258
 All quantities printed in internal units (Hartrees-Bohrs-Radians)
 Mixed Optimization -- RFO/linear search
 Update second derivatives using D2CorX and points    1    2
 DE= -6.01D-03 DEPred=-7.58D-03 R= 7.92D-01
 TightC=F SS=  1.41D+00  RLast= 3.41D-01 DXNew= 5.0454D-01 1.0241D+00
 Trust test= 7.92D-01 RLast= 3.41D-01 DXMaxT set to 5.05D-01
 ITU=  1  0
 Use linear search instead of GDIIS.
     Eigenvalues ---    0.00230   0.00237   0.00255   0.00335   0.00374
     Eigenvalues ---    0.00393   0.00536   0.00686   0.00778   0.00919
     Eigenvalues ---    0.01113   0.01223   0.01239   0.01292   0.01362
     Eigenvalues ---    0.01394   0.02459   0.02587   0.03140   0.03847
     Eigenvalues ---    0.04051   0.04375   0.04423   0.04569   0.04719
     Eigenvalues ---    0.04784   0.04996   0.05035   0.05101   0.05321
     Eigenvalues ---    0.05381   0.05399   0.05457   0.05513   0.05529
     Eigenvalues ---    0.05584   0.05647   0.05681   0.05755   0.05933
     Eigenvalues ---    0.06033   0.06146   0.06953   0.07742   0.08470
     Eigenvalues ---    0.08701   0.09018   0.09195   0.09346   0.09666
     Eigenvalues ---    0.10301   0.11398   0.12068   0.13417   0.13737
     Eigenvalues ---    0.14461   0.15520   0.15970   0.15984   0.16000
     Eigenvalues ---    0.16000   0.16000   0.16000   0.16000   0.16000
     Eigenvalues ---    0.16000   0.16000   0.16000   0.16000   0.16310
     Eigenvalues ---    0.16530   0.17617   0.18230   0.19965   0.20673
     Eigenvalues ---    0.21969   0.23407   0.24522   0.25016   0.25730
     Eigenvalues ---    0.26792   0.26982   0.27550   0.27834   0.28399
     Eigenvalues ---    0.28730   0.28984   0.29370   0.29596   0.30505
     Eigenvalues ---    0.31534   0.31579   0.32321   0.33744   0.33821
     Eigenvalues ---    0.33836   0.33839   0.33994   0.33999   0.34035
     Eigenvalues ---    0.34048   0.34112   0.34132   0.34169   0.34175
     Eigenvalues ---    0.34202   0.34209   0.34236   0.34274   0.34283
     Eigenvalues ---    0.34305   0.34369   0.34391   0.34481   0.35020
     Eigenvalues ---    0.40324   0.41257   0.42126   0.51345   0.52513
     Eigenvalues ---    0.52649   0.52924   0.94734
 RFO step:  Lambda=-1.87807080D-03 EMin= 2.29762851D-03
 Quartic linear search produced a step of -0.09711.
 Iteration  1 RMS(Cart)=  0.06667860 RMS(Int)=  0.00118645
 Iteration  2 RMS(Cart)=  0.00231029 RMS(Int)=  0.00004859
 Iteration  3 RMS(Cart)=  0.00000313 RMS(Int)=  0.00004857
 Iteration  4 RMS(Cart)=  0.00000000 RMS(Int)=  0.00004857
 Variable       Old X    -DE/DX   Delta X   Delta X   Delta X     New X
                                 (Linear)    (Quad)   (Total)
    R1        2.56553  -0.00398  -0.00294   0.00041  -0.00250   2.56303
    R2        2.83931   0.00392  -0.00164   0.01407   0.01243   2.85174
    R3        2.79620  -0.00328  -0.00070  -0.00682  -0.00750   2.78870
    R4        2.85228  -0.00255  -0.00001  -0.00675  -0.00674   2.84554
    R5        2.87656   0.00446  -0.00230   0.01797   0.01565   2.89221
    R6        2.92373   0.00222   0.00031   0.00670   0.00699   2.93072
    R7        2.07673   0.00038  -0.00034   0.00181   0.00148   2.07821
    R8        2.06695  -0.00203  -0.00033  -0.00448  -0.00481   2.06215
    R9        2.92710  -0.00144   0.00004  -0.00414  -0.00409   2.92301
   R10        2.96687  -0.00108   0.00068  -0.00538  -0.00470   2.96217
   R11        2.07417  -0.00008   0.00018  -0.00067  -0.00048   2.07369
   R12        2.91715  -0.00135  -0.00207   0.00072  -0.00136   2.91580
   R13        2.07074   0.00077   0.00017   0.00161   0.00178   2.07252
   R14        2.07035   0.00010   0.00029  -0.00045  -0.00016   2.07019
   R15        2.91503  -0.00054  -0.00125   0.00062  -0.00066   2.91436
   R16        2.07682  -0.00062  -0.00005  -0.00153  -0.00158   2.07524
   R17        2.07529   0.00015   0.00007   0.00022   0.00029   2.07558
   R18        2.91320   0.00014  -0.00219   0.00570   0.00350   2.91671
   R19        2.07900   0.00010  -0.00013   0.00058   0.00045   2.07945
   R20        2.86488   0.00131  -0.00354   0.01252   0.00898   2.87387
   R21        2.33183  -0.00384  -0.00201   0.00111  -0.00090   2.33093
   R22        2.93515  -0.00420  -0.00428  -0.00205  -0.00635   2.92879
   R23        2.06630   0.00117   0.00013   0.00274   0.00286   2.06916
   R24        2.07004   0.00042  -0.00015   0.00146   0.00130   2.07134
   R25        2.90127  -0.00090  -0.00130   0.00039  -0.00091   2.90036
   R26        2.72437  -0.00053  -0.00309   0.00625   0.00316   2.72753
   R27        2.07346  -0.00004  -0.00035   0.00075   0.00040   2.07386
   R28        2.06967   0.00027  -0.00025   0.00130   0.00105   2.07072
   R29        2.07148  -0.00027  -0.00010  -0.00048  -0.00058   2.07090
   R30        2.07171  -0.00077  -0.00007  -0.00186  -0.00193   2.06978
   R31        2.07389   0.00005  -0.00024   0.00072   0.00047   2.07436
   R32        2.07079  -0.00009  -0.00010  -0.00001  -0.00011   2.07069
   R33        1.83747   0.00059   0.00002   0.00096   0.00098   1.83844
   R34        2.72666  -0.00186  -0.00137  -0.00085  -0.00222   2.72443
   R35        2.89434   0.00320   0.00129   0.00688   0.00817   2.90251
   R36        2.91232   0.00176   0.00207   0.00076   0.00282   2.91515
   R37        1.84324  -0.00101   0.00081  -0.00370  -0.00289   1.84036
   R38        2.06947   0.00019  -0.00008   0.00068   0.00060   2.07007
   R39        2.06803  -0.00089  -0.00016  -0.00192  -0.00208   2.06595
   R40        2.07231  -0.00078   0.00003  -0.00213  -0.00210   2.07021
   R41        2.71679  -0.00382  -0.00143  -0.00492  -0.00635   2.71044
   R42        2.07534  -0.00002  -0.00060   0.00138   0.00078   2.07613
   R43        2.07503  -0.00008  -0.00046   0.00090   0.00044   2.07547
   R44        1.83494   0.00011   0.00051  -0.00103  -0.00052   1.83443
    A1        2.27205  -0.00115   0.00295  -0.01423  -0.01134   2.26071
    A2        1.90638   0.00005  -0.00561   0.01358   0.00790   1.91428
    A3        2.10287   0.00111   0.00258   0.00168   0.00428   2.10716
    A4        2.23229   0.00037  -0.00260   0.00535   0.00276   2.23505
    A5        1.97053  -0.00091   0.00183  -0.00868  -0.00693   1.96360
    A6        2.08006   0.00054   0.00075   0.00330   0.00411   2.08417
    A7        1.98671   0.00024   0.00046  -0.00417  -0.00379   1.98292
    A8        1.91407  -0.00017  -0.00043  -0.00246  -0.00288   1.91119
    A9        1.87441  -0.00085  -0.00049  -0.00255  -0.00304   1.87138
   A10        1.91798  -0.00014   0.00151  -0.00714  -0.00568   1.91230
   A11        1.92536   0.00093  -0.00121   0.01620   0.01505   1.94040
   A12        1.83911  -0.00004   0.00006   0.00067   0.00073   1.83983
   A13        1.94665  -0.00037  -0.00091  -0.00420  -0.00510   1.94155
   A14        1.93490   0.00392   0.00241   0.01746   0.01990   1.95479
   A15        1.86860  -0.00067   0.00140   0.00220   0.00359   1.87219
   A16        1.98733  -0.00378  -0.00223  -0.01644  -0.01864   1.96869
   A17        1.88060   0.00123  -0.00101   0.00517   0.00413   1.88474
   A18        1.83767  -0.00025   0.00048  -0.00341  -0.00300   1.83468
   A19        2.04232  -0.00003   0.00184  -0.00971  -0.00796   2.03436
   A20        1.90395  -0.00029   0.00080  -0.00421  -0.00338   1.90057
   A21        1.89443  -0.00003  -0.00032   0.00201   0.00172   1.89615
   A22        1.86267   0.00041  -0.00077   0.00409   0.00331   1.86598
   A23        1.90224  -0.00008  -0.00235   0.00890   0.00660   1.90884
   A24        1.84881   0.00003   0.00072  -0.00033   0.00037   1.84918
   A25        2.05608  -0.00099  -0.00101  -0.00484  -0.00593   2.05015
   A26        1.91400   0.00052  -0.00149   0.00154   0.00000   1.91400
   A27        1.87236  -0.00014   0.00048   0.00161   0.00211   1.87447
   A28        1.88568   0.00002   0.00178  -0.00754  -0.00577   1.87991
   A29        1.88385   0.00058   0.00100   0.00342   0.00445   1.88831
   A30        1.84000   0.00012  -0.00074   0.00745   0.00672   1.84672
   A31        1.95507   0.00057   0.00067  -0.00237  -0.00173   1.95334
   A32        1.96439  -0.00010  -0.00071   0.00031  -0.00039   1.96400
   A33        1.84122  -0.00041   0.00244  -0.00683  -0.00437   1.83685
   A34        1.97887  -0.00028  -0.00132   0.00363   0.00232   1.98120
   A35        1.85976   0.00004  -0.00202   0.00759   0.00559   1.86535
   A36        1.85251   0.00014   0.00115  -0.00270  -0.00155   1.85095
   A37        1.89986   0.00197   0.00596  -0.00857  -0.00268   1.89717
   A38        2.19402  -0.00043  -0.00386   0.00845   0.00461   2.19864
   A39        2.18910  -0.00154  -0.00209   0.00023  -0.00183   2.18726
   A40        1.83498  -0.00185  -0.00448   0.00566   0.00110   1.83608
   A41        1.91982   0.00127  -0.00065   0.01116   0.01052   1.93035
   A42        1.89271   0.00134  -0.00010   0.01303   0.01300   1.90572
   A43        1.94515   0.00030   0.00236  -0.00740  -0.00500   1.94015
   A44        1.97305   0.00022  -0.00056   0.00039  -0.00017   1.97288
   A45        1.89663  -0.00117   0.00294  -0.02058  -0.01772   1.87891
   A46        1.81301   0.00075   0.00230  -0.00194   0.00024   1.81326
   A47        1.95788  -0.00005   0.00147  -0.00053   0.00097   1.95884
   A48        1.84909  -0.00015   0.00271  -0.00570  -0.00300   1.84609
   A49        1.96404  -0.00028  -0.00127   0.00155   0.00037   1.96442
   A50        1.96160  -0.00089  -0.00472   0.00308  -0.00157   1.96003
   A51        1.91357   0.00061  -0.00031   0.00284   0.00262   1.91619
   A52        1.92844  -0.00032   0.00017  -0.00240  -0.00224   1.92620
   A53        1.95876  -0.00038   0.00040  -0.00311  -0.00271   1.95605
   A54        1.93497  -0.00056   0.00012  -0.00311  -0.00299   1.93197
   A55        1.88468   0.00032  -0.00016   0.00164   0.00148   1.88617
   A56        1.87780   0.00046  -0.00028   0.00328   0.00299   1.88079
   A57        1.87621   0.00056  -0.00029   0.00424   0.00394   1.88015
   A58        1.94026  -0.00086   0.00030  -0.00455  -0.00427   1.93599
   A59        1.91614   0.00022   0.00133  -0.00123   0.00010   1.91624
   A60        1.94774  -0.00075   0.00039  -0.00691  -0.00653   1.94122
   A61        1.87854   0.00075  -0.00246   0.01359   0.01112   1.88966
   A62        1.89245   0.00070  -0.00007   0.00267   0.00257   1.89502
   A63        1.88657   0.00002   0.00037  -0.00274  -0.00238   1.88419
   A64        1.87598  -0.00075   0.00077  -0.00601  -0.00524   1.87074
   A65        1.93698  -0.00021  -0.00323  -0.00030  -0.00372   1.93326
   A66        1.92433   0.00309   0.00198   0.01982   0.02189   1.94622
   A67        1.98658  -0.00368  -0.00048  -0.02438  -0.02497   1.96161
   A68        1.86191  -0.00131   0.00118  -0.00226  -0.00111   1.86080
   A69        1.88519   0.00128  -0.00042  -0.00054  -0.00109   1.88410
   A70        1.86320   0.00096   0.00113   0.00892   0.01022   1.87342
   A71        1.86429  -0.00235  -0.00325  -0.00522  -0.00847   1.85581
   A72        1.93870  -0.00007   0.00069  -0.00378  -0.00308   1.93562
   A73        1.94906   0.00115   0.00146   0.00357   0.00504   1.95409
   A74        1.92408  -0.00026   0.00074  -0.00229  -0.00157   1.92251
   A75        1.89371  -0.00079   0.00085  -0.00825  -0.00737   1.88634
   A76        1.89219   0.00000  -0.00055  -0.00015  -0.00071   1.89149
   A77        1.86362  -0.00005  -0.00344   0.01130   0.00784   1.87146
   A78        1.90887  -0.00063   0.00162  -0.00752  -0.00600   1.90287
   A79        1.92846   0.00022   0.00161  -0.00621  -0.00465   1.92382
   A80        1.88277   0.00203   0.00470   0.00771   0.01242   1.89519
   A81        1.95036  -0.00089  -0.00370  -0.00670  -0.01045   1.93991
   A82        1.90422  -0.00017  -0.00526   0.01608   0.01086   1.91508
   A83        1.88768  -0.00046   0.00092  -0.00240  -0.00125   1.88644
   A84        1.87700   0.00020  -0.00144   0.00458   0.00315   1.88015
    D1        0.09813   0.00035   0.00066   0.00177   0.00241   0.10055
    D2       -3.07057   0.00033   0.00005   0.00009   0.00011  -3.07046
    D3       -3.11058   0.00044  -0.00061   0.02050   0.01985  -3.09074
    D4        0.00389   0.00043  -0.00122   0.01882   0.01755   0.02144
    D5        0.37156  -0.00004  -0.00098   0.01204   0.01105   0.38261
    D6       -1.88264  -0.00006   0.00086   0.00882   0.00968  -1.87296
    D7        2.38803   0.00006  -0.00162   0.01592   0.01430   2.40233
    D8       -2.69647  -0.00010   0.00070  -0.00876  -0.00807  -2.70455
    D9        1.33251  -0.00012   0.00255  -0.01199  -0.00945   1.32307
   D10       -0.68000   0.00001   0.00007  -0.00489  -0.00483  -0.68483
   D11       -0.00608  -0.00019   0.00114  -0.00099   0.00006  -0.00602
   D12       -3.12661  -0.00008   0.00070  -0.00628  -0.00569  -3.13229
   D13        3.07600  -0.00020   0.00009   0.01483   0.01498   3.09099
   D14       -0.04452  -0.00009  -0.00035   0.00954   0.00923  -0.03529
   D15        0.63830   0.00009   0.00048  -0.00421  -0.00380   0.63451
   D16       -1.51830   0.00023  -0.00151   0.01005   0.00850  -1.50980
   D17        2.77492   0.00081  -0.00111   0.01185   0.01068   2.78560
   D18       -2.47468   0.00012   0.00111  -0.00228  -0.00121  -2.47589
   D19        1.65190   0.00027  -0.00088   0.01197   0.01108   1.66298
   D20       -0.33807   0.00085  -0.00048   0.01378   0.01327  -0.32480
   D21       -0.00023  -0.00049   0.00085  -0.02812  -0.02727  -0.02750
   D22        2.12559  -0.00039   0.00163  -0.02777  -0.02613   2.09945
   D23       -2.07018   0.00023   0.00389  -0.02821  -0.02430  -2.09448
   D24        3.11685  -0.00050   0.00022  -0.02958  -0.02935   3.08751
   D25       -1.04051  -0.00040   0.00101  -0.02923  -0.02822  -1.06873
   D26        1.04691   0.00022   0.00327  -0.02967  -0.02638   1.02053
   D27       -1.37425  -0.00104  -0.00019  -0.01539  -0.01558  -1.38983
   D28        2.67467   0.00116   0.00161  -0.00405  -0.00243   2.67224
   D29        0.67902  -0.00017  -0.00108  -0.01013  -0.01124   0.66777
   D30        0.78023  -0.00121   0.00077  -0.02712  -0.02636   0.75388
   D31       -1.45404   0.00100   0.00257  -0.01578  -0.01321  -1.46724
   D32        2.83350  -0.00033  -0.00012  -0.02186  -0.02202   2.81148
   D33        2.80060  -0.00080   0.00101  -0.02109  -0.02008   2.78052
   D34        0.56633   0.00141   0.00281  -0.00975  -0.00693   0.55940
   D35       -1.42932   0.00008   0.00013  -0.01583  -0.01575  -1.44507
   D36        0.67372  -0.00036   0.00021   0.01399   0.01411   0.68784
   D37       -1.44186  -0.00065  -0.00076   0.01887   0.01805  -1.42381
   D38        2.83445  -0.00051  -0.00187   0.02042   0.01849   2.85294
   D39        2.87957   0.00160   0.00092   0.02086   0.02180   2.90136
   D40        0.76398   0.00131  -0.00004   0.02574   0.02574   0.78972
   D41       -1.24290   0.00144  -0.00115   0.02730   0.02618  -1.21672
   D42       -1.37230  -0.00008  -0.00037   0.01054   0.01013  -1.36217
   D43        2.79530  -0.00037  -0.00134   0.01542   0.01407   2.80937
   D44        0.78843  -0.00024  -0.00245   0.01697   0.01451   0.80294
   D45        0.97107  -0.00028  -0.00088  -0.05953  -0.06048   0.91059
   D46       -1.08810  -0.00047  -0.00153  -0.06904  -0.07069  -1.15879
   D47        3.10207  -0.00144  -0.00412  -0.07825  -0.08231   3.01976
   D48       -1.24092  -0.00001   0.00017  -0.05518  -0.05496  -1.29588
   D49        2.98310  -0.00020  -0.00049  -0.06469  -0.06517   2.91793
   D50        0.89008  -0.00117  -0.00307  -0.07390  -0.07678   0.81330
   D51        2.98605   0.00069   0.00228  -0.05037  -0.04815   2.93790
   D52        0.92689   0.00051   0.00163  -0.05988  -0.05837   0.86852
   D53       -1.16613  -0.00047  -0.00095  -0.06909  -0.06998  -1.23611
   D54        0.80786  -0.00011  -0.00230   0.00290   0.00057   0.80843
   D55       -1.35763   0.00018  -0.00266   0.01575   0.01310  -1.34453
   D56        2.93566  -0.00014  -0.00130   0.00538   0.00407   2.93974
   D57        2.94493  -0.00018  -0.00060  -0.00598  -0.00662   2.93831
   D58        0.77944   0.00011  -0.00096   0.00687   0.00591   0.78534
   D59       -1.21045  -0.00022   0.00040  -0.00350  -0.00312  -1.21358
   D60       -1.34888   0.00002  -0.00125   0.00000  -0.00127  -1.35015
   D61        2.76881   0.00031  -0.00161   0.01285   0.01126   2.78007
   D62        0.77892  -0.00001  -0.00025   0.00248   0.00223   0.78115
   D63       -1.26946  -0.00059   0.00257  -0.02265  -0.02006  -1.28952
   D64        0.97714  -0.00047   0.00104  -0.02117  -0.02012   0.95702
   D65        3.00856  -0.00043   0.00050  -0.01770  -0.01720   2.99136
   D66        0.91012  -0.00061   0.00129  -0.03080  -0.02948   0.88063
   D67       -3.12647  -0.00049  -0.00023  -0.02933  -0.02954   3.12718
   D68       -1.09505  -0.00045  -0.00078  -0.02585  -0.02661  -1.12167
   D69        2.89182  -0.00018   0.00184  -0.02418  -0.02233   2.86949
   D70       -1.14477  -0.00006   0.00031  -0.02270  -0.02239  -1.16716
   D71        0.88665  -0.00001  -0.00023  -0.01922  -0.01946   0.86719
   D72       -3.11749   0.00038  -0.00189   0.02153   0.01961  -3.09788
   D73        1.06110   0.00046  -0.00208   0.02321   0.02110   1.08220
   D74       -1.03723   0.00039  -0.00206   0.02208   0.01999  -1.01724
   D75        0.92388  -0.00008  -0.00108   0.02140   0.02035   0.94423
   D76       -1.18072  -0.00001  -0.00127   0.02308   0.02184  -1.15888
   D77        3.00414  -0.00008  -0.00125   0.02195   0.02073   3.02486
   D78       -1.11180  -0.00007   0.00136   0.01191   0.01326  -1.09854
   D79        3.06679   0.00000   0.00117   0.01359   0.01476   3.08154
   D80        0.96846  -0.00006   0.00119   0.01245   0.01364   0.98210
   D81        0.00570  -0.00012  -0.00060  -0.01607  -0.01669  -0.01099
   D82        2.10190  -0.00017  -0.00066  -0.01574  -0.01644   2.08546
   D83       -2.10930  -0.00005   0.00246  -0.02642  -0.02395  -2.13326
   D84        3.12630  -0.00021  -0.00019  -0.01068  -0.01089   3.11541
   D85       -1.06069  -0.00026  -0.00025  -0.01034  -0.01064  -1.07133
   D86        1.01129  -0.00014   0.00287  -0.02103  -0.01815   0.99314
   D87       -0.00336   0.00035  -0.00008   0.02518   0.02511   0.02175
   D88       -2.12507   0.00009  -0.00264   0.02622   0.02357  -2.10149
   D89        1.98753   0.00019   0.00215   0.01880   0.02101   2.00854
   D90       -2.08271  -0.00022   0.00218   0.01232   0.01450  -2.06821
   D91        2.07877  -0.00048  -0.00038   0.01336   0.01296   2.09173
   D92       -0.09182  -0.00038   0.00441   0.00594   0.01040  -0.08142
   D93        2.05817   0.00093  -0.00317   0.04471   0.04149   2.09967
   D94       -0.06354   0.00067  -0.00573   0.04575   0.03996  -0.02358
   D95       -2.23413   0.00077  -0.00094   0.03834   0.03740  -2.19673
   D96        1.11165  -0.00063   0.00244  -0.04124  -0.03877   1.07287
   D97       -3.09492  -0.00009   0.00041  -0.02801  -0.02758  -3.12250
   D98       -1.00355  -0.00040   0.00204  -0.03669  -0.03463  -1.03819
   D99       -3.13449   0.00010   0.00550  -0.04304  -0.03757   3.11113
   D100      -1.05788   0.00063   0.00347  -0.02981  -0.02637  -1.08425
   D101       1.03349   0.00032   0.00510  -0.03849  -0.03343   1.00006
   D102      -0.93766  -0.00080  -0.00168  -0.03567  -0.03733  -0.97500
   D103       1.13895  -0.00027  -0.00371  -0.02244  -0.02613   1.11281
   D104      -3.05287  -0.00058  -0.00208  -0.03112  -0.03319  -3.08606
   D105      -3.07287   0.00033  -0.00170   0.01855   0.01685  -3.05602
   D106       1.24160  -0.00004  -0.00357   0.02259   0.01901   1.26061
   D107      -0.95662   0.00052   0.00154   0.01611   0.01767  -0.93895
   D108       1.54860  -0.00231  -0.00171  -0.02168  -0.02346   1.52514
   D109      -2.63790   0.00051  -0.00046   0.00079   0.00031  -2.63759
   D110      -0.64041   0.00158   0.00123   0.00972   0.01105  -0.62937
   D111      -0.95773   0.00076  -0.00069  -0.02691  -0.02766  -0.98538
   D112       1.15892   0.00049   0.00194  -0.03763  -0.03577   1.12315
   D113      -3.05555   0.00098  -0.00095  -0.02274  -0.02375  -3.07930
   D114      -3.06255   0.00006   0.00137  -0.03640  -0.03505  -3.09759
   D115      -0.94590  -0.00020   0.00400  -0.04713  -0.04316  -0.98906
   D116       1.12281   0.00029   0.00111  -0.03224  -0.03114   1.09168
   D117       1.20831  -0.00124   0.00073  -0.03894  -0.03813   1.17018
   D118      -2.95823  -0.00151   0.00336  -0.04967  -0.04624  -3.00447
   D119      -0.88952  -0.00102   0.00047  -0.03477  -0.03422  -0.92374
   D120      -1.39367   0.00225   0.00592   0.05625   0.06209  -1.33158
   D121       0.76030   0.00086   0.00344   0.03856   0.04198   0.80228
   D122       2.82046   0.00164   0.00858   0.03675   0.04523   2.86570
   D123       0.76567   0.00042   0.00118   0.03875   0.03995   0.80562
   D124       2.91964  -0.00098  -0.00130   0.02106   0.01984   2.93948
   D125      -1.30338  -0.00020   0.00385   0.01924   0.02309  -1.28029
   D126       2.76231  -0.00001   0.00291   0.04029   0.04321   2.80551
   D127      -1.36691  -0.00141   0.00043   0.02260   0.02310  -1.34381
   D128       0.69325  -0.00063   0.00557   0.02078   0.02635   0.71960
   D129      -3.09674  -0.00031  -0.00406   0.03471   0.03067  -3.06607
   D130       1.04548   0.00044  -0.00471   0.05236   0.04751   1.09299
   D131      -1.04108   0.00168  -0.00059   0.04900   0.04854  -0.99254
         Item               Value     Threshold  Converged?
 Maximum Force            0.004456     0.000450     NO 
 RMS     Force            0.001107     0.000300     NO 
 Maximum Displacement     0.361733     0.001800     NO 
 RMS     Displacement     0.066661     0.001200     NO 
 Predicted change in Energy=-1.120301D-03
 GradGradGradGradGradGradGradGradGradGradGradGradGradGradGradGradGradGrad

                          Input orientation:                          
 ---------------------------------------------------------------------
 Center     Atomic      Atomic             Coordinates (Angstroms)
 Number     Number       Type             X           Y           Z
 ---------------------------------------------------------------------
      1          6           0        1.638668    0.808787    0.102015
      2          6           0        1.154300   -0.442405    0.300629
      3          6           0       -0.259419   -0.850640    0.620259
      4          6           0       -1.331824    0.012882   -0.093519
      5          6           0       -1.542110    1.360817    0.635463
      6          6           0       -0.277434    2.051435    1.187194
      7          6           0        0.947792    2.141685    0.254937
      8          6           0        3.068814    0.737222   -0.254776
      9          6           0        3.496407   -0.722178   -0.264801
     10          6           0        2.226870   -1.520265    0.126825
     11          8           0        3.805857    1.697923   -0.489896
     12          6           0        0.640567    2.807787   -1.103067
     13          6           0        2.424848   -2.353271    1.400612
     14          8           0        1.760951   -2.368304   -0.944154
     15          6           0       -2.669474   -0.774481   -0.312254
     16          8           0       -3.128917   -1.355296    0.924713
     17          6           0       -2.484400   -1.935534   -1.300595
     18          6           0       -3.796404    0.123259   -0.863432
     19          8           0       -4.309566    0.936120    0.201060
     20          1           0       -0.416759   -0.808508    1.707870
     21          1           0       -0.359758   -1.903944    0.353255
     22          1           0       -0.958060    0.228037   -1.102568
     23          1           0       -2.216355    1.203210    1.485973
     24          1           0       -2.065028    2.046479   -0.040216
     25          1           0        0.042359    1.552739    2.111864
     26          1           0       -0.561368    3.071241    1.480019
     27          1           0        1.681629    2.792371    0.753901
     28          1           0        3.854672   -1.011855   -1.258107
     29          1           0        4.324189   -0.859923    0.440358
     30          1           0        0.179928    3.792054   -0.950097
     31          1           0       -0.041343    2.204452   -1.712752
     32          1           0        1.561100    2.955381   -1.679065
     33          1           0        1.503744   -2.881213    1.669830
     34          1           0        3.213932   -3.098882    1.238238
     35          1           0        2.724914   -1.722183    2.244637
     36          1           0        2.389323   -3.107140   -1.019875
     37          1           0       -3.668852   -0.673747    1.363340
     38          1           0       -2.091424   -1.575311   -2.257561
     39          1           0       -1.797832   -2.694393   -0.915945
     40          1           0       -3.444161   -2.430263   -1.485648
     41          1           0       -3.419261    0.742686   -1.688708
     42          1           0       -4.595171   -0.519584   -1.257090
     43          1           0       -5.060845    1.441553   -0.148863
 ---------------------------------------------------------------------
                    Distance matrix (angstroms):
                    1          2          3          4          5
     1  C    0.000000
     2  C    1.356296   0.000000
     3  C    2.573909   1.505796   0.000000
     4  C    3.081481   2.558017   1.550871   0.000000
     5  C    3.272102   3.261035   2.556573   1.546791   0.000000
     6  C    2.528486   3.009169   2.956989   2.628243   1.542973
     7  C    1.509077   2.592731   3.247280   3.138451   2.637075
     8  C    1.475716   2.316324   3.790003   4.462766   4.737300
     9  C    2.435076   2.425582   3.860837   4.886866   5.525938
    10  C    2.402307   1.530489   2.621737   3.881159   4.771221
    11  O    2.416119   3.498098   4.924844   5.421462   5.475475
    12  C    2.538589   3.577434   4.142936   3.566653   3.143293
    13  C    3.507569   2.544733   3.173664   4.684410   5.487865
    14  O    3.347137   2.372046   2.971967   3.994858   5.226064
    15  C    4.608519   3.886792   2.585294   1.567512   2.593957
    16  O    5.299995   4.423663   2.929400   2.477549   3.158938
    17  C    5.147650   4.246586   3.133243   2.565500   3.937278
    18  C    5.562558   5.117078   3.957282   2.584396   2.976589
    19  O    5.950421   5.635963   4.446564   3.131468   2.833353
    20  H    3.069071   2.140698   1.099741   2.181061   2.668790
    21  H    3.378719   2.105051   1.091242   2.195163   3.483714
    22  H    2.920837   2.623075   2.149367   1.097348   2.155239
    23  H    4.114865   3.933752   2.966034   2.166580   1.096729
    24  H    3.907618   4.083478   3.477031   2.162393   1.095499
    25  H    2.672296   2.915062   2.844677   3.020472   2.174197
    26  H    3.443510   4.084139   4.026353   3.524654   2.144920
    27  H    2.088398   3.308671   4.130019   4.186236   3.529287
    28  H    3.174167   3.169533   4.525483   5.413510   6.191965
    29  H    3.179794   3.200319   4.587147   5.747808   6.275605
    30  H    3.483496   4.521543   4.920736   4.159478   3.374956
    31  H    2.839665   3.533995   3.850206   3.015002   2.911724
    32  H    2.790364   3.953432   4.804891   4.420550   4.186835
    33  H    4.011527   2.818618   2.886793   4.418782   5.323717
    34  H    4.363752   3.489708   4.183379   5.667500   6.547685
    35  H    3.489494   2.807816   3.507768   4.993451   5.504709
    36  H    4.142052   3.220221   3.846773   4.943643   6.177293
    37  H    5.653196   4.944257   3.493951   2.838239   3.031879
    38  H    5.016484   4.285154   3.487583   2.789700   4.158387
    39  H    5.011791   3.907248   2.850625   2.867558   4.349367
    40  H    6.232758   5.318667   4.131904   3.516952   4.742277
    41  H    5.365977   5.126341   4.225473   2.726653   3.050828
    42  H    6.517092   5.957254   4.736326   3.505261   4.054485
    43  H    6.734004   6.509944   5.375815   3.993715   3.605993
                    6          7          8          9         10
     6  C    0.000000
     7  C    1.542215   0.000000
     8  C    3.873475   2.594428   0.000000
     9  C    4.903376   3.868756   1.520784   0.000000
    10  C    4.489206   3.881022   2.439413   1.549851   0.000000
    11  O    4.428416   2.986677   1.233475   2.450167   3.637346
    12  C    2.580716   1.543455   3.302002   4.617268   4.770852
    13  C    5.171974   4.868152   3.564569   2.565600   1.534806
    14  O    5.313357   4.736988   3.439482   2.486576   1.443346
    15  C    3.994497   4.680849   5.934349   6.166285   4.972240
    16  O    4.450356   5.412673   6.646931   6.760968   5.417406
    17  C    5.191890   5.551877   6.251043   6.189923   4.940247
    18  C    4.506227   5.275623   6.919438   7.366017   6.321520
    19  O    4.298194   5.394080   7.395122   7.993759   6.983146
    20  H    2.910290   3.560429   4.288412   4.383122   3.161499
    21  H    4.043175   4.252820   4.370420   4.080267   2.624714
    22  H    3.005170   3.022770   4.146532   4.631095   3.835590
    23  H    2.137327   3.522501   5.583937   6.277577   5.385800
    24  H    2.168422   3.028739   5.302501   6.216546   5.583006
    25  H    1.098171   2.148219   3.927529   4.770140   4.260965
    26  H    1.098348   2.154638   4.651385   5.822368   5.539615
    27  H    2.138845   1.100397   2.676817   4.084510   4.391964
    28  H    5.695397   4.547974   2.164143   1.094953   2.196875
    29  H    5.496245   4.521515   2.147104   1.096106   2.221059
    30  H    2.794091   2.182988   4.261587   5.643310   5.794002
    31  H    2.913562   2.203208   3.735175   4.814291   4.733113
    32  H    3.523176   2.186004   3.036779   4.389760   4.871950
    33  H    5.266551   5.247906   4.387098   3.517803   2.180815
    34  H    6.222380   5.793601   4.118962   2.826242   2.168308
    35  H    4.936849   4.695376   3.523352   2.809358   2.184936
    36  H    6.212379   5.590467   3.978216   2.735656   1.964557
    37  H    4.354235   5.519839   7.071441   7.348070   6.083182
    38  H    5.320732   5.418998   5.998917   5.993562   4.933152
    39  H    5.409038   5.683051   5.991441   5.687054   4.320205
    40  H    6.103922   6.574314   7.346213   7.251172   5.965631
    41  H    4.455863   4.980573   6.644645   7.211088   6.347906
    42  H    5.588159   6.331905   7.830764   8.154711   7.032555
    43  H    5.003801   6.062752   8.160799   8.827329   7.871414
                   11         12         13         14         15
    11  O    0.000000
    12  C    3.409815   0.000000
    13  C    4.679036   6.007378   0.000000
    14  O    4.574079   5.298343   2.436989   0.000000
    15  C    6.933560   4.941093   5.601662   4.750605   0.000000
    16  O    7.708071   5.970943   5.662750   5.331947   1.441708
    17  C    7.309349   5.683620   5.618874   4.282213   1.535941
    18  C    7.772611   5.191419   7.068457   6.090862   1.542629
    19  O    8.180333   5.450477   7.590215   7.005849   2.424778
    20  H    5.379857   4.700734   3.248913   3.769433   3.026018
    21  H    5.571060   5.032091   3.008802   2.529093   2.655820
    22  H    5.023031   3.034917   4.936916   3.762859   2.135083
    23  H    6.357345   4.176099   5.847786   5.871984   2.711125
    24  H    5.898389   3.004910   6.449246   5.911474   2.897787
    25  H    4.577571   3.502682   4.630232   5.259980   4.318141
    26  H    4.983897   2.861187   6.192667   6.392061   4.737714
    27  H    2.693918   2.128938   5.239107   5.433438   5.726361
    28  H    2.816989   4.994414   3.303420   2.514396   6.596626
    29  H    2.770671   5.422484   2.599937   3.280591   7.034562
    30  H    4.212425   1.097437   6.952015   6.360006   5.420256
    31  H    4.068525   1.095779   6.045493   4.974848   4.212186
    32  H    2.834477   1.095873   6.197763   5.377886   5.803257
    33  H    5.561712   6.387391   1.095278   2.676219   5.077670
    34  H    5.132851   6.855119   1.097704   2.721715   6.513167
    35  H    4.510348   6.006019   1.095760   3.393389   6.044440
    36  H    5.037467   6.168584   2.535417   0.972863   5.615466
    37  H    8.057952   6.064268   6.321027   6.138308   1.953591
    38  H    6.972563   5.292276   5.863802   4.146646   2.181671
    39  H    7.132692   6.021196   4.828440   3.573803   2.193232
    40  H    8.402155   6.653461   6.540772   5.233569   2.172236
    41  H    7.385930   4.592366   7.299484   6.088286   2.181422
    42  H    8.722569   6.205488   7.726996   6.626914   2.160092
    43  H    8.876961   5.939966   8.534470   7.853942   3.264377
                   16         17         18         19         20
    16  O    0.000000
    17  C    2.388320   0.000000
    18  C    2.414358   2.480140   0.000000
    19  O    2.677349   3.719220   1.434302   0.000000
    20  H    2.875432   3.820495   4.347618   4.524174   0.000000
    21  H    2.880246   2.692641   4.171380   4.867249   1.743047
    22  H    3.365922   2.655178   2.850327   3.665163   3.044010
    23  H    2.773758   4.205772   3.030273   2.470602   2.708282
    24  H    3.692563   4.197720   2.715534   2.515763   3.731427
    25  H    4.463517   5.495219   5.062796   4.792769   2.439157
    26  H    5.147320   6.041330   4.964658   4.499274   3.889124
    27  H    6.354027   6.627958   6.304663   6.296484   4.275467
    28  H    7.324832   6.406155   7.744883   8.519305   5.204181
    29  H    7.485238   7.109483   8.283149   8.821835   4.907731
    30  H    6.399888   6.326670   5.410987   5.443994   5.346587
    31  H    5.400106   4.824716   4.376436   4.846552   4.573787
    32  H    6.881704   6.358487   6.114656   6.486678   5.436002
    33  H    4.934082   5.061919   6.598169   7.108016   2.825931
    34  H    6.585600   6.345868   7.996501   8.600000   4.318366
    35  H    6.012000   6.304850   7.456094   7.792733   3.315574
    36  H    6.107483   5.020423   6.980199   7.919201   4.538546
    37  H    0.973875   3.176725   2.368544   2.086404   3.273068
    38  H    3.354350   1.095434   2.781311   4.155990   4.372315
    39  H    2.636853   1.093251   3.454882   4.553805   3.514019
    40  H    2.657964   1.095510   2.651735   3.863476   4.689756
    41  H    3.363896   2.863121   1.098639   2.097923   4.791447
    42  H    2.758366   2.542078   1.098291   2.080107   5.131627
    43  H    3.564727   4.401054   1.961459   0.970736   5.484320
                   21         22         23         24         25
    21  H    0.000000
    22  H    2.650044   0.000000
    23  H    3.792678   3.038883   0.000000
    24  H    4.320718   2.379222   1.750216   0.000000
    25  H    3.899111   3.617768   2.369746   3.052263   0.000000
    26  H    5.105166   3.861468   2.495708   2.371128   1.752017
    27  H    5.136454   4.121922   4.272662   3.901847   2.463323
    28  H    4.599319   4.972315   7.020958   6.773441   5.698033
    29  H    4.799681   5.609496   6.937474   7.035639   5.191238
    30  H    5.868082   3.744393   4.287041   2.985756   3.795927
    31  H    4.609631   2.262501   3.995623   2.630139   3.880648
    32  H    5.606520   3.757249   5.230366   4.081756   4.318000
    33  H    2.482149   4.838813   5.527698   6.320011   4.689454
    34  H    3.870702   5.826945   6.932343   7.481751   5.697340
    35  H    3.622923   5.345226   5.792204   6.508987   4.235428
    36  H    3.300093   4.726015   6.787537   6.881915   6.085269
    37  H    3.672024   3.773899   2.376501   3.455699   4.392109
    38  H    3.150084   2.422930   4.663672   4.246725   5.781834
    39  H    2.074544   3.046415   4.597356   4.828474   5.531009
    40  H    3.629341   3.659783   4.851821   4.902295   6.400173
    41  H    4.531537   2.581847   3.426028   2.500269   5.204166
    42  H    4.737973   3.716368   4.018853   3.803562   6.095167
    43  H    5.791778   4.383494   3.289472   3.058212   5.582646
                   26         27         28         29         30
    26  H    0.000000
    27  H    2.374037   0.000000
    28  H    6.608360   4.821040   0.000000
    29  H    6.356385   4.518926   1.768704   0.000000
    30  H    2.640938   2.481547   6.056084   6.383507   0.000000
    31  H    3.348961   3.065723   5.072501   5.751883   1.775129
    32  H    3.807638   2.441398   4.601808   5.165575   1.771737
    33  H    6.303367   5.749794   4.194542   3.681322   7.290336
    34  H    7.237525   6.106504   3.316318   2.623398   7.840853
    35  H    5.861844   4.867437   3.748351   2.560586   6.862222
    36  H    7.288926   6.200914   2.567921   3.305445   7.244665
    37  H    4.867752   6.404143   7.974316   8.048309   6.333125
    38  H    6.156381   6.510106   6.055779   6.996474   5.973032
    39  H    6.364906   6.708175   5.907521   6.533298   6.781349
    40  H    6.882748   7.652791   7.438859   8.156147   7.220669
    41  H    4.861127   6.015532   7.494927   8.189158   4.774762
    42  H    6.054532   7.376405   8.464171   9.085822   6.440966
    43  H    5.055139   6.935463   9.313221   9.681056   5.799356
                   31         32         33         34         35
    31  H    0.000000
    32  H    1.769986   0.000000
    33  H    6.300250   6.729355   0.000000
    34  H    6.886981   6.920738   1.777188   0.000000
    35  H    6.223470   6.215265   1.779048   1.774057   0.000000
    36  H    5.882281   6.154238   2.840741   2.403981   3.561989
    37  H    5.559244   7.055438   5.632282   7.298606   6.538819
    38  H    4.334312   5.848312   5.482246   6.533658   6.594579
    39  H    5.264869   6.617002   4.197802   5.470091   5.602652
    40  H    5.754245   7.354944   5.885759   7.224736   7.243887
    41  H    3.680716   5.449780   6.974841   8.205115   7.700498
    42  H    5.325914   7.081887   7.165258   8.594274   8.203169
    43  H    5.312548   6.962998   8.067700   9.539997   8.738199
                   36         37         38         39         40
    36  H    0.000000
    37  H    6.950008   0.000000
    38  H    4.894432   4.051175   0.000000
    39  H    4.208733   3.574754   1.771574   0.000000
    40  H    5.891065   3.354484   1.776708   1.762023   0.000000
    41  H    7.000582   3.373955   2.731274   3.878107   3.179538
    42  H    7.452173   2.783610   2.895557   3.559674   2.242266
    43  H    8.772359   2.949389   4.729221   5.323695   4.403592
                   41         42         43
    41  H    0.000000
    42  H    1.778310   0.000000
    43  H    2.356764   2.300235   0.000000
 Stoichiometry    C15H24O4
 Framework group  C1[X(C15H24O4)]
 Deg. of freedom   123
 Full point group                 C1      NOp   1
 Largest Abelian subgroup         C1      NOp   1
 Largest concise Abelian subgroup C1      NOp   1
                         Standard orientation:                         
 ---------------------------------------------------------------------
 Center     Atomic      Atomic             Coordinates (Angstroms)
 Number     Number       Type             X           Y           Z
 ---------------------------------------------------------------------
      1          6           0        1.665008    0.831436    0.098227
      2          6           0        1.194648   -0.427338    0.282046
      3          6           0       -0.211116   -0.853993    0.612523
      4          6           0       -1.300330    0.011145   -0.073297
      5          6           0       -1.513661    1.344827    0.680590
      6          6           0       -0.248454    2.038023    1.227851
      7          6           0        0.963977    2.155111    0.281949
      8          6           0        3.091108    0.779145   -0.277593
      9          6           0        3.531855   -0.675830   -0.317256
     10          6           0        2.274731   -1.492109    0.076909
     11          8           0        3.816303    1.750446   -0.505908
     12          6           0        0.633484    2.840661   -1.060828
     13          6           0        2.496448   -2.344162    1.334078
     14          8           0        1.803037   -2.326653   -1.002113
     15          6           0       -2.633397   -0.784962   -0.288330
     16          8           0       -3.071791   -1.390405    0.944459
     17          6           0       -2.450269   -1.927746   -1.298094
     18          6           0       -3.775380    0.111191   -0.810334
     19          8           0       -4.282408    0.901522    0.273881
     20          1           0       -0.355031   -0.831310    1.702570
     21          1           0       -0.305205   -1.903634    0.329307
     22          1           0       -0.941372    0.246428   -1.083230
     23          1           0       -2.175599    1.166894    1.536739
     24          1           0       -2.051348    2.036643    0.023017
     25          1           0        0.087581    1.527127    2.140016
     26          1           0       -0.537958    3.050154    1.541139
     27          1           0        1.698106    2.804293    0.782440
     28          1           0        3.880128   -0.945694   -1.319654
     29          1           0        4.369737   -0.817466    0.375089
     30          1           0        0.165848    3.817917   -0.885742
     31          1           0       -0.050561    2.241136   -1.671878
     32          1           0        1.545252    3.006348   -1.645777
     33          1           0        1.583693   -2.885066    1.605991
     34          1           0        3.290188   -3.079581    1.149448
     35          1           0        2.801413   -1.724330    2.184663
     36          1           0        2.437123   -3.058232   -1.097983
     37          1           0       -3.612326   -0.721273    1.401095
     38          1           0       -2.072767   -1.548103   -2.253782
     39          1           0       -1.751974   -2.686408   -0.934756
     40          1           0       -3.407739   -2.428298   -1.479317
     41          1           0       -3.414407    0.747668   -1.629848
     42          1           0       -4.573168   -0.532497   -1.204597
     43          1           0       -5.042650    1.405624   -0.058144
 ---------------------------------------------------------------------
 Rotational constants (GHZ):      0.5822369      0.2633163      0.2079556
 Standard basis: 6-31G(d) (6D, 7F)
 There are   333 symmetry adapted cartesian basis functions of A   symmetry.
 There are   333 symmetry adapted basis functions of A   symmetry.
   333 basis functions,   628 primitive gaussians,   333 cartesian basis functions
    73 alpha electrons       73 beta electrons
       nuclear repulsion energy      1604.7962961737 Hartrees.
 NAtoms=   43 NActive=   43 NUniq=   43 SFac= 1.00D+00 NAtFMM=   60 NAOKFM=F Big=F
 Integral buffers will be    131072 words long.
 Raffenetti 2 integral format.
 Two-electron integral symmetry is turned on.
 ------------------------------------------------------------------------------
 Polarizable Continuum Model (PCM)
 =================================
 Model                : PCM (using non-symmetric T matrix).
 Atomic radii         : SMD-Coulomb.
 Polarization charges : Total charges.
 Charge compensation  : None.
 Solution method      : On-the-fly selection.
 Cavity type          : VdW (van der Waals Surface) (Alpha=1.000).
 Cavity algorithm     : GePol (No added spheres)
                        Default sphere list used, NSphG=   43.
                        Lebedev-Laikov grids with approx.  5.0 points / Ang**2.
                        Smoothing algorithm: Karplus/York (Gamma=1.0000).
                        Polarization charges: spherical gaussians, with
                                              point-specific exponents (IZeta= 3).
                        Self-potential: point-specific (ISelfS= 7).
                        Self-field    : sphere-specific E.n sum rule (ISelfD= 2).
 1st derivatives      : Analytical E(r).r(x)/FMM algorithm (CHGder, D1EAlg=3).
                        Cavity 1st derivative terms included.
 Solvent              : Methanol, Eps=  32.613000 Eps(inf)=   1.765709
 ------------------------------------------------------------------------------
 ------------------------------------------------------------------------------
 Atomic radii for non-electrostatic terms: SMD-CDS.
 ------------------------------------------------------------------------------
 Nuclear repulsion after PCM non-electrostatic terms =     1604.7973964586 Hartrees.
 One-electron integrals computed using PRISM.
 NBasis=   333 RedAO= T EigKep=  9.64D-04  NBF=   333
 NBsUse=   333 1.00D-06 EigRej= -1.00D+00 NBFU=   333
 Initial guess from the checkpoint file:  "DY-202A-11R_42.chk"
 B after Tr=     0.000000    0.000000    0.000000
         Rot=    0.999981   -0.002962   -0.001906   -0.005128 Ang=  -0.71 deg.
 ExpMin= 1.61D-01 ExpMax= 5.48D+03 ExpMxC= 8.25D+02 IAcc=1 IRadAn=         1 AccDes= 0.00D+00
 Harris functional with IExCor=  402 and IRadAn=       1 diagonalized for initial guess.
 HarFok:  IExCor=  402 AccDes= 0.00D+00 IRadAn=         1 IDoV= 1 UseB2=F ITyADJ=14
 ICtDFT=  3500011 ScaDFX=  1.000000  1.000000  1.000000  1.000000
 FoFCou: FMM=F IPFlag=           0 FMFlag=      100000 FMFlg1=           0
         NFxFlg=           0 DoJE=T BraDBF=F KetDBF=T FulRan=T
         wScrn=  0.000000 ICntrl=     500 IOpCl=  0 I1Cent=   200000004 NGrid=           0
         NMat0=    1 NMatS0=      1 NMatT0=    0 NMatD0=    1 NMtDS0=    0 NMtDT0=    0
 Petite list used in FoFCou.
 Keep R1 ints in memory in canonical form, NReq=1565304907.
 Requested convergence on RMS density matrix=1.00D-08 within 128 cycles.
 Requested convergence on MAX density matrix=1.00D-06.
 Requested convergence on             energy=1.00D-06.
 No special actions if energy rises.
 Inv3:  Mode=1 IEnd=    21983547.
 Iteration    1 A*A^-1 deviation from unit magnitude is 4.66D-15 for   2699.
 Iteration    1 A*A^-1 deviation from orthogonality  is 3.40D-15 for   2049   1078.
 Iteration    1 A^-1*A deviation from unit magnitude is 4.88D-15 for   2018.
 Iteration    1 A^-1*A deviation from orthogonality  is 1.31D-12 for   2706   1730.
 Error on total polarization charges =  0.05142
 SCF Done:  E(RB3LYP) =  -886.946232187     A.U. after   10 cycles
            NFock= 10  Conv=0.63D-08     -V/T= 2.0094
 SMD-CDS (non-electrostatic) energy       (kcal/mol) =       0.69
 (included in total energy above)
 D1PCM: PCM CHGder 1st derivatives, ID1Alg=3 FixD1E=F DoIter=F DoCFld=F I1PDM=0.
 Calling FoFJK, ICntrl=      2127 FMM=F ISym2X=0 I1Cent= 0 IOpClX= 0 NMat=1 NMatS=1 NMatT=0.
 ***** Axes restored to original set *****
 -------------------------------------------------------------------
 Center     Atomic                   Forces (Hartrees/Bohr)
 Number     Number              X              Y              Z
 -------------------------------------------------------------------
      1        6           0.001458611   -0.000837129   -0.000374599
      2        6          -0.000209642    0.001758772   -0.000330744
      3        6           0.000414177    0.000568519   -0.000219345
      4        6          -0.000666890   -0.000305386   -0.000255384
      5        6           0.002631710    0.000589040    0.001244620
      6        6           0.000261761    0.000175129   -0.000546892
      7        6          -0.001102375    0.000584664   -0.000241719
      8        6          -0.001256188   -0.000752092    0.000016380
      9        6          -0.001099260   -0.000587988    0.000789669
     10        6           0.001195974    0.001419335   -0.000472005
     11        8          -0.001885409   -0.002424384    0.000927409
     12        6           0.000093010   -0.000284035   -0.000005084
     13        6          -0.000187858    0.000185936   -0.000761504
     14        8           0.001612000    0.000765521    0.000636903
     15        6          -0.000063640    0.000087213    0.000005147
     16        8           0.000149525   -0.000704366   -0.000042249
     17        6           0.000242695    0.000191815    0.000714897
     18        6           0.000364642    0.000712651    0.001180508
     19        8          -0.002075997   -0.001744280   -0.002435212
     20        1          -0.000018003   -0.000014387   -0.000118620
     21        1          -0.001049865   -0.000852749   -0.000581417
     22        1           0.000346021   -0.000111115    0.000072634
     23        1           0.000880833    0.000361413   -0.000348462
     24        1           0.000960250   -0.000059633    0.000705636
     25        1          -0.000354591    0.000020371   -0.000058239
     26        1           0.000108507   -0.000052592    0.000202555
     27        1          -0.000256666    0.000184819    0.000062779
     28        1          -0.000100299    0.000178558   -0.000465973
     29        1           0.000425536   -0.000386919   -0.000509110
     30        1           0.000137984   -0.000157004    0.000065206
     31        1           0.000165388    0.000343671    0.000202162
     32        1          -0.000089021   -0.000102932    0.000177042
     33        1           0.000180478    0.000048738    0.000036650
     34        1          -0.000252681   -0.000002384    0.000060663
     35        1           0.000126351    0.000068230   -0.000196265
     36        1          -0.000191433   -0.000369240    0.000165168
     37        1          -0.000099742    0.000824940    0.000060268
     38        1          -0.000131935    0.000078605   -0.000242754
     39        1           0.001191209    0.000418978    0.000423190
     40        1           0.000020274    0.000037513    0.000323356
     41        1           0.000028047    0.000042551    0.000056803
     42        1          -0.000593800    0.000837865    0.000215258
     43        1          -0.001309690   -0.000736233   -0.000139323
 -------------------------------------------------------------------
 Cartesian Forces:  Max     0.002631710 RMS     0.000735903

 GradGradGradGradGradGradGradGradGradGradGradGradGradGradGradGradGradGrad
 Berny optimization.
 Using GEDIIS/GDIIS optimizer.
 FormGI is forming the generalized inverse of G from B-inverse, IUseBI=4.
 Internal  Forces:  Max     0.006384289 RMS     0.001220723
 Search for a local minimum.
 Step number   3 out of a maximum of  258
 All quantities printed in internal units (Hartrees-Bohrs-Radians)
 Mixed Optimization -- RFO/linear search
 Update second derivatives using D2CorX and points    1    2    3
 DE= -2.93D-04 DEPred=-1.12D-03 R= 2.61D-01
 Trust test= 2.61D-01 RLast= 3.40D-01 DXMaxT set to 5.05D-01
 ITU=  0  1  0
 Use linear search instead of GDIIS.
     Eigenvalues ---    0.00212   0.00239   0.00315   0.00341   0.00377
     Eigenvalues ---    0.00413   0.00513   0.00701   0.00747   0.00916
     Eigenvalues ---    0.01099   0.01177   0.01225   0.01250   0.01357
     Eigenvalues ---    0.01391   0.02476   0.02617   0.03173   0.03863
     Eigenvalues ---    0.03982   0.04319   0.04410   0.04505   0.04701
     Eigenvalues ---    0.04787   0.04986   0.05087   0.05096   0.05216
     Eigenvalues ---    0.05413   0.05431   0.05521   0.05528   0.05546
     Eigenvalues ---    0.05610   0.05643   0.05717   0.05923   0.05937
     Eigenvalues ---    0.06108   0.06459   0.06913   0.07992   0.08460
     Eigenvalues ---    0.08691   0.09000   0.09133   0.09367   0.09681
     Eigenvalues ---    0.10393   0.11459   0.11988   0.13404   0.13743
     Eigenvalues ---    0.14682   0.15400   0.15942   0.15999   0.16000
     Eigenvalues ---    0.16000   0.16000   0.16000   0.16000   0.16000
     Eigenvalues ---    0.16000   0.16000   0.16000   0.16189   0.16397
     Eigenvalues ---    0.16841   0.17777   0.19745   0.20569   0.21218
     Eigenvalues ---    0.22548   0.23876   0.25019   0.25459   0.26395
     Eigenvalues ---    0.26637   0.27501   0.27611   0.28192   0.28610
     Eigenvalues ---    0.28724   0.29287   0.29585   0.30439   0.30750
     Eigenvalues ---    0.31554   0.32274   0.32757   0.33743   0.33820
     Eigenvalues ---    0.33835   0.33840   0.33992   0.34014   0.34036
     Eigenvalues ---    0.34111   0.34127   0.34155   0.34170   0.34186
     Eigenvalues ---    0.34201   0.34210   0.34241   0.34274   0.34287
     Eigenvalues ---    0.34332   0.34369   0.34449   0.34790   0.37057
     Eigenvalues ---    0.40430   0.41032   0.42465   0.51388   0.52505
     Eigenvalues ---    0.52792   0.52950   0.95297
 RFO step:  Lambda=-1.47184069D-03 EMin= 2.11865399D-03
 Quartic linear search produced a step of -0.41167.
 Iteration  1 RMS(Cart)=  0.05873270 RMS(Int)=  0.00165994
 Iteration  2 RMS(Cart)=  0.00261690 RMS(Int)=  0.00002419
 Iteration  3 RMS(Cart)=  0.00000570 RMS(Int)=  0.00002398
 Iteration  4 RMS(Cart)=  0.00000000 RMS(Int)=  0.00002398
 Variable       Old X    -DE/DX   Delta X   Delta X   Delta X     New X
                                 (Linear)    (Quad)   (Total)
    R1        2.56303  -0.00192   0.00103  -0.00396  -0.00292   2.56011
    R2        2.85174   0.00051  -0.00512   0.01725   0.01214   2.86388
    R3        2.78870  -0.00216   0.00309  -0.01191  -0.00878   2.77992
    R4        2.84554  -0.00023   0.00277  -0.00985  -0.00708   2.83847
    R5        2.89221   0.00076  -0.00644   0.02114   0.01467   2.90688
    R6        2.93072  -0.00111  -0.00288   0.00616   0.00328   2.93400
    R7        2.07821  -0.00011  -0.00061   0.00180   0.00119   2.07940
    R8        2.06215   0.00106   0.00198  -0.00414  -0.00216   2.05999
    R9        2.92301   0.00133   0.00168  -0.00311  -0.00142   2.92159
   R10        2.96217   0.00192   0.00194  -0.00221  -0.00027   2.96189
   R11        2.07369   0.00003   0.00020  -0.00063  -0.00043   2.07325
   R12        2.91580  -0.00057   0.00056  -0.00111  -0.00055   2.91525
   R13        2.07252  -0.00087  -0.00073   0.00078   0.00005   2.07256
   R14        2.07019  -0.00093   0.00006  -0.00175  -0.00169   2.06851
   R15        2.91436  -0.00115   0.00027  -0.00071  -0.00044   2.91392
   R16        2.07524  -0.00017   0.00065  -0.00217  -0.00152   2.07372
   R17        2.07558  -0.00002  -0.00012   0.00029   0.00017   2.07575
   R18        2.91671  -0.00053  -0.00144   0.00441   0.00296   2.91967
   R19        2.07945  -0.00003  -0.00019   0.00056   0.00038   2.07983
   R20        2.87387  -0.00132  -0.00370   0.01104   0.00735   2.88121
   R21        2.33093  -0.00319   0.00037  -0.00192  -0.00155   2.32938
   R22        2.92879  -0.00276   0.00262  -0.01054  -0.00795   2.92084
   R23        2.06916   0.00033  -0.00118   0.00395   0.00277   2.07194
   R24        2.07134   0.00005  -0.00054   0.00175   0.00121   2.07255
   R25        2.90036  -0.00087   0.00037  -0.00203  -0.00165   2.89871
   R26        2.72753  -0.00131  -0.00130   0.00373   0.00242   2.72995
   R27        2.07386  -0.00019  -0.00016   0.00037   0.00020   2.07406
   R28        2.07072  -0.00040  -0.00043   0.00079   0.00036   2.07108
   R29        2.07090  -0.00018   0.00024  -0.00094  -0.00070   2.07020
   R30        2.06978  -0.00017   0.00079  -0.00259  -0.00179   2.06798
   R31        2.07436  -0.00019  -0.00020   0.00040   0.00021   2.07457
   R32        2.07069  -0.00007   0.00004  -0.00019  -0.00014   2.07054
   R33        1.83844   0.00015  -0.00040   0.00133   0.00093   1.83938
   R34        2.72443  -0.00006   0.00092  -0.00215  -0.00123   2.72320
   R35        2.90251  -0.00114  -0.00336   0.00732   0.00395   2.90646
   R36        2.91515   0.00250  -0.00116   0.00722   0.00606   2.92120
   R37        1.84036   0.00065   0.00119  -0.00326  -0.00208   1.83828
   R38        2.07007   0.00020  -0.00025   0.00108   0.00083   2.07090
   R39        2.06595   0.00061   0.00086  -0.00155  -0.00070   2.06525
   R40        2.07021  -0.00009   0.00086  -0.00273  -0.00186   2.06835
   R41        2.71044  -0.00213   0.00262  -0.00982  -0.00720   2.70323
   R42        2.07613   0.00000  -0.00032   0.00124   0.00092   2.07705
   R43        2.07547  -0.00013  -0.00018   0.00056   0.00038   2.07585
   R44        1.83443   0.00068   0.00021  -0.00020   0.00001   1.83444
    A1        2.26071   0.00018   0.00467  -0.01549  -0.01084   2.24987
    A2        1.91428  -0.00094  -0.00325   0.00989   0.00660   1.92088
    A3        2.10716   0.00078  -0.00176   0.00649   0.00475   2.11190
    A4        2.23505   0.00075  -0.00114   0.00396   0.00284   2.23789
    A5        1.96360  -0.00018   0.00285  -0.00979  -0.00702   1.95658
    A6        2.08417  -0.00058  -0.00169   0.00583   0.00420   2.08837
    A7        1.98292   0.00007   0.00156  -0.00548  -0.00396   1.97896
    A8        1.91119   0.00056   0.00119  -0.00125  -0.00005   1.91114
    A9        1.87138   0.00005   0.00125  -0.00164  -0.00037   1.87100
   A10        1.91230  -0.00003   0.00234  -0.00600  -0.00365   1.90865
   A11        1.94040  -0.00076  -0.00619   0.01359   0.00741   1.94781
   A12        1.83983   0.00013  -0.00030   0.00131   0.00101   1.84084
   A13        1.94155  -0.00101   0.00210  -0.00851  -0.00646   1.93509
   A14        1.95479  -0.00487  -0.00819   0.00754  -0.00061   1.95418
   A15        1.87219   0.00095  -0.00148  -0.00412  -0.00560   1.86660
   A16        1.96869   0.00638   0.00768   0.00432   0.01198   1.98067
   A17        1.88474  -0.00095  -0.00170   0.00687   0.00517   1.88991
   A18        1.83468  -0.00059   0.00123  -0.00632  -0.00509   1.82958
   A19        2.03436   0.00060   0.00328  -0.01097  -0.00770   2.02666
   A20        1.90057   0.00025   0.00139  -0.00306  -0.00167   1.89890
   A21        1.89615   0.00005  -0.00071   0.00446   0.00375   1.89989
   A22        1.86598  -0.00088  -0.00136   0.00260   0.00122   1.86720
   A23        1.90884  -0.00029  -0.00272   0.00633   0.00363   1.91247
   A24        1.84918   0.00023  -0.00015   0.00157   0.00142   1.85060
   A25        2.05015   0.00037   0.00244  -0.00608  -0.00364   2.04651
   A26        1.91400  -0.00043   0.00000  -0.00088  -0.00089   1.91312
   A27        1.87447   0.00006  -0.00087   0.00296   0.00209   1.87656
   A28        1.87991  -0.00002   0.00237  -0.00699  -0.00463   1.87528
   A29        1.88831   0.00001  -0.00183   0.00500   0.00317   1.89148
   A30        1.84672  -0.00002  -0.00277   0.00769   0.00492   1.85165
   A31        1.95334  -0.00075   0.00071  -0.00220  -0.00151   1.95183
   A32        1.96400   0.00015   0.00016  -0.00008   0.00010   1.96410
   A33        1.83685   0.00031   0.00180  -0.00584  -0.00404   1.83281
   A34        1.98120   0.00065  -0.00096   0.00431   0.00336   1.98456
   A35        1.86535  -0.00007  -0.00230   0.00699   0.00470   1.87005
   A36        1.85095  -0.00030   0.00064  -0.00366  -0.00303   1.84792
   A37        1.89717   0.00180   0.00110  -0.00238  -0.00134   1.89584
   A38        2.19864  -0.00099  -0.00190   0.00546   0.00358   2.20222
   A39        2.18726  -0.00082   0.00075  -0.00293  -0.00216   2.18510
   A40        1.83608  -0.00116  -0.00045   0.00050  -0.00009   1.83599
   A41        1.93035   0.00027  -0.00433   0.01213   0.00783   1.93818
   A42        1.90572   0.00048  -0.00535   0.01829   0.01298   1.91869
   A43        1.94015   0.00035   0.00206  -0.00675  -0.00464   1.93551
   A44        1.97288   0.00040   0.00007   0.00157   0.00162   1.97451
   A45        1.87891  -0.00031   0.00730  -0.02375  -0.01649   1.86243
   A46        1.81326   0.00048  -0.00010   0.00058   0.00040   1.81365
   A47        1.95884  -0.00029  -0.00040   0.00048   0.00011   1.95895
   A48        1.84609   0.00022   0.00124  -0.00269  -0.00142   1.84467
   A49        1.96442   0.00004  -0.00015   0.00129   0.00118   1.96559
   A50        1.96003  -0.00052   0.00065  -0.00258  -0.00192   1.95811
   A51        1.91619   0.00008  -0.00108   0.00250   0.00140   1.91759
   A52        1.92620  -0.00014   0.00092  -0.00340  -0.00248   1.92372
   A53        1.95605   0.00021   0.00112  -0.00270  -0.00159   1.95446
   A54        1.93197  -0.00019   0.00123  -0.00437  -0.00314   1.92883
   A55        1.88617  -0.00002  -0.00061   0.00187   0.00126   1.88743
   A56        1.88079   0.00011  -0.00123   0.00388   0.00265   1.88344
   A57        1.88015   0.00004  -0.00162   0.00530   0.00368   1.88383
   A58        1.93599   0.00017   0.00176  -0.00477  -0.00301   1.93297
   A59        1.91624   0.00015  -0.00004  -0.00010  -0.00014   1.91610
   A60        1.94122  -0.00028   0.00269  -0.00916  -0.00648   1.93474
   A61        1.88966  -0.00014  -0.00458   0.01439   0.00981   1.89947
   A62        1.89502   0.00008  -0.00106   0.00349   0.00242   1.89744
   A63        1.88419   0.00004   0.00098  -0.00315  -0.00218   1.88201
   A64        1.87074   0.00020   0.00216  -0.00616  -0.00401   1.86673
   A65        1.93326  -0.00047   0.00153  -0.00198  -0.00039   1.93287
   A66        1.94622  -0.00448  -0.00901   0.00575  -0.00332   1.94290
   A67        1.96161   0.00614   0.01028  -0.00336   0.00698   1.96860
   A68        1.86080   0.00176   0.00046  -0.00638  -0.00593   1.85488
   A69        1.88410  -0.00167   0.00045   0.00064   0.00116   1.88526
   A70        1.87342  -0.00146  -0.00421   0.00522   0.00095   1.87437
   A71        1.85581  -0.00084   0.00349  -0.01154  -0.00805   1.84777
   A72        1.93562   0.00018   0.00127  -0.00391  -0.00265   1.93298
   A73        1.95409  -0.00105  -0.00207   0.00166  -0.00042   1.95368
   A74        1.92251  -0.00002   0.00065  -0.00160  -0.00095   1.92156
   A75        1.88634   0.00018   0.00304  -0.01027  -0.00725   1.87909
   A76        1.89149   0.00008   0.00029   0.00041   0.00070   1.89219
   A77        1.87146   0.00068  -0.00323   0.01411   0.01088   1.88234
   A78        1.90287   0.00539   0.00247   0.00575   0.00824   1.91111
   A79        1.92382  -0.00080   0.00191  -0.00231  -0.00038   1.92344
   A80        1.89519  -0.00098  -0.00511   0.00675   0.00165   1.89684
   A81        1.93991  -0.00054   0.00430  -0.00304   0.00127   1.94118
   A82        1.91508  -0.00353  -0.00447  -0.00209  -0.00656   1.90852
   A83        1.88644   0.00035   0.00051  -0.00494  -0.00444   1.88200
   A84        1.88015  -0.00053  -0.00130   0.00283   0.00154   1.88169
    D1        0.10055   0.00002  -0.00099   0.00120   0.00021   0.10076
    D2       -3.07046  -0.00019  -0.00005   0.00111   0.00105  -3.06941
    D3       -3.09074   0.00018  -0.00817   0.02271   0.01452  -3.07622
    D4        0.02144  -0.00003  -0.00722   0.02261   0.01536   0.03680
    D5        0.38261   0.00026  -0.00455   0.00836   0.00380   0.38641
    D6       -1.87296  -0.00012  -0.00398   0.00437   0.00038  -1.87258
    D7        2.40233  -0.00002  -0.00589   0.01219   0.00629   2.40862
    D8       -2.70455   0.00013   0.00332  -0.01519  -0.01186  -2.71641
    D9        1.32307  -0.00025   0.00389  -0.01917  -0.01528   1.30779
   D10       -0.68483  -0.00015   0.00199  -0.01136  -0.00937  -0.69419
   D11       -0.00602   0.00005  -0.00003   0.00571   0.00564  -0.00038
   D12       -3.13229   0.00005   0.00234  -0.00428  -0.00200  -3.13429
   D13        3.09099   0.00017  -0.00617   0.02426   0.01810   3.10909
   D14       -0.03529   0.00017  -0.00380   0.01427   0.01047  -0.02482
   D15        0.63451   0.00011   0.00156   0.00448   0.00603   0.64054
   D16       -1.50980  -0.00032  -0.00350   0.01706   0.01356  -1.49624
   D17        2.78560  -0.00077  -0.00440   0.01700   0.01260   2.79820
   D18       -2.47589   0.00032   0.00050   0.00481   0.00530  -2.47059
   D19        1.66298  -0.00010  -0.00456   0.01739   0.01283   1.67581
   D20       -0.32480  -0.00056  -0.00546   0.01733   0.01186  -0.31294
   D21       -0.02750  -0.00004   0.01122  -0.04065  -0.02943  -0.05693
   D22        2.09945   0.00016   0.01076  -0.03845  -0.02769   2.07176
   D23       -2.09448   0.00023   0.01000  -0.03684  -0.02683  -2.12131
   D24        3.08751  -0.00020   0.01208  -0.04074  -0.02867   3.05884
   D25       -1.06873   0.00000   0.01162  -0.03854  -0.02693  -1.09566
   D26        1.02053   0.00007   0.01086  -0.03693  -0.02607   0.99446
   D27       -1.38983   0.00075   0.00641  -0.02382  -0.01742  -1.40724
   D28        2.67224  -0.00312   0.00100  -0.02877  -0.02779   2.64445
   D29        0.66777  -0.00038   0.00463  -0.02274  -0.01809   0.64968
   D30        0.75388   0.00150   0.01085  -0.03380  -0.02296   0.73092
   D31       -1.46724  -0.00237   0.00544  -0.03875  -0.03333  -1.50057
   D32        2.81148   0.00036   0.00907  -0.03272  -0.02363   2.78785
   D33        2.78052   0.00120   0.00827  -0.02786  -0.01960   2.76092
   D34        0.55940  -0.00268   0.00285  -0.03282  -0.02997   0.52943
   D35       -1.44507   0.00006   0.00648  -0.02678  -0.02027  -1.46534
   D36        0.68784   0.00020  -0.00581   0.01393   0.00812   0.69595
   D37       -1.42381   0.00074  -0.00743   0.02059   0.01315  -1.41066
   D38        2.85294   0.00031  -0.00761   0.01797   0.01036   2.86329
   D39        2.90136  -0.00207  -0.00897   0.02060   0.01159   2.91295
   D40        0.78972  -0.00154  -0.01060   0.02726   0.01662   0.80634
   D41       -1.21672  -0.00197  -0.01078   0.02465   0.01382  -1.20289
   D42       -1.36217   0.00020  -0.00417   0.01959   0.01545  -1.34672
   D43        2.80937   0.00074  -0.00579   0.02625   0.02048   2.82986
   D44        0.80294   0.00031  -0.00597   0.02363   0.01768   0.82062
   D45        0.91059   0.00025   0.02490   0.01915   0.04408   0.95467
   D46       -1.15879   0.00124   0.02910   0.02473   0.05388  -1.10491
   D47        3.01976   0.00199   0.03388   0.01626   0.05012   3.06988
   D48       -1.29588   0.00043   0.02262   0.02098   0.04358  -1.25230
   D49        2.91793   0.00142   0.02683   0.02656   0.05338   2.97131
   D50        0.81330   0.00217   0.03161   0.01810   0.04962   0.86292
   D51        2.93790  -0.00140   0.01982   0.01433   0.03420   2.97209
   D52        0.86852  -0.00041   0.02403   0.01991   0.04399   0.91251
   D53       -1.23611   0.00034   0.02881   0.01145   0.04024  -1.19588
   D54        0.80843  -0.00020  -0.00024   0.00487   0.00462   0.81305
   D55       -1.34453  -0.00008  -0.00539   0.01986   0.01445  -1.33008
   D56        2.93974   0.00013  -0.00168   0.00966   0.00798   2.94771
   D57        2.93831  -0.00015   0.00273  -0.00445  -0.00173   2.93657
   D58        0.78534  -0.00003  -0.00243   0.01053   0.00810   0.79344
   D59       -1.21358   0.00018   0.00129   0.00034   0.00162  -1.21195
   D60       -1.35015  -0.00048   0.00052   0.00186   0.00237  -1.34778
   D61        2.78007  -0.00037  -0.00463   0.01684   0.01220   2.79227
   D62        0.78115  -0.00016  -0.00092   0.00665   0.00573   0.78688
   D63       -1.28952   0.00021   0.00826  -0.02282  -0.01457  -1.30409
   D64        0.95702   0.00031   0.00828  -0.02114  -0.01286   0.94416
   D65        2.99136   0.00027   0.00708  -0.01876  -0.01168   2.97968
   D66        0.88063  -0.00012   0.01214  -0.03445  -0.02232   0.85832
   D67        3.12718  -0.00001   0.01216  -0.03277  -0.02061   3.10657
   D68       -1.12167  -0.00006   0.01096  -0.03039  -0.01943  -1.14110
   D69        2.86949  -0.00015   0.00919  -0.02653  -0.01735   2.85214
   D70       -1.16716  -0.00004   0.00922  -0.02485  -0.01564  -1.18280
   D71        0.86719  -0.00009   0.00801  -0.02248  -0.01446   0.85272
   D72       -3.09788  -0.00013  -0.00807   0.02885   0.02077  -3.07711
   D73        1.08220  -0.00015  -0.00869   0.03063   0.02193   1.10413
   D74       -1.01724  -0.00021  -0.00823   0.02872   0.02048  -0.99676
   D75        0.94423   0.00022  -0.00838   0.02823   0.01985   0.96408
   D76       -1.15888   0.00020  -0.00899   0.03000   0.02102  -1.13786
   D77        3.02486   0.00014  -0.00853   0.02810   0.01957   3.04444
   D78       -1.09854   0.00013  -0.00546   0.01968   0.01422  -1.08431
   D79        3.08154   0.00012  -0.00607   0.02146   0.01539   3.09693
   D80        0.98210   0.00006  -0.00562   0.01955   0.01394   0.99604
   D81       -0.01099  -0.00007   0.00687  -0.03044  -0.02358  -0.03457
   D82        2.08546  -0.00020   0.00677  -0.03175  -0.02500   2.06046
   D83       -2.13326  -0.00012   0.00986  -0.04234  -0.03248  -2.16573
   D84        3.11541  -0.00007   0.00448  -0.02044  -0.01598   3.09943
   D85       -1.07133  -0.00020   0.00438  -0.02175  -0.01740  -1.08872
   D86        0.99314  -0.00012   0.00747  -0.03234  -0.02487   0.96827
   D87        0.02175   0.00004  -0.01034   0.04082   0.03048   0.05223
   D88       -2.10149   0.00006  -0.00970   0.03916   0.02944  -2.07205
   D89        2.00854   0.00034  -0.00865   0.03683   0.02816   2.03671
   D90       -2.06821   0.00023  -0.00597   0.02960   0.02364  -2.04457
   D91        2.09173   0.00025  -0.00534   0.02793   0.02261   2.11434
   D92       -0.08142   0.00052  -0.00428   0.02560   0.02133  -0.06009
   D93        2.09967   0.00010  -0.01708   0.06425   0.04715   2.14681
   D94       -0.02358   0.00011  -0.01645   0.06258   0.04612   0.02254
   D95       -2.19673   0.00039  -0.01540   0.06026   0.04484  -2.15189
   D96        1.07287  -0.00017   0.01596  -0.05352  -0.03752   1.03535
   D97       -3.12250  -0.00015   0.01135  -0.03870  -0.02732   3.13337
   D98       -1.03819  -0.00019   0.01426  -0.04848  -0.03418  -1.07237
   D99        3.11113   0.00028   0.01547  -0.05159  -0.03616   3.07497
   D100      -1.08425   0.00030   0.01086  -0.03678  -0.02596  -1.11020
   D101       1.00006   0.00026   0.01376  -0.04655  -0.03282   0.96724
   D102      -0.97500  -0.00032   0.01537  -0.05209  -0.03672  -1.01171
   D103       1.11281  -0.00030   0.01076  -0.03727  -0.02652   1.08630
   D104      -3.08606  -0.00034   0.01366  -0.04705  -0.03338  -3.11944
   D105      -3.05602   0.00044  -0.00694   0.02970   0.02273  -3.03329
   D106       1.26061   0.00000  -0.00783   0.03176   0.02397   1.28458
   D107      -0.93895   0.00027  -0.00728   0.03006   0.02278  -0.91617
   D108       1.52514   0.00348   0.00966  -0.01200  -0.00232   1.52282
   D109      -2.63759  -0.00113  -0.00013  -0.01015  -0.01027  -2.64785
   D110      -0.62937  -0.00275  -0.00455  -0.00698  -0.01156  -0.64093
   D111      -0.98538  -0.00208   0.01138  -0.07770  -0.06629  -1.05167
   D112       1.12315  -0.00244   0.01472  -0.09240  -0.07764   1.04551
   D113      -3.07930  -0.00227   0.00978  -0.07466  -0.06485   3.13904
   D114      -3.09759  -0.00001   0.01443  -0.07457  -0.06014   3.12545
   D115      -0.98906  -0.00037   0.01777  -0.08927  -0.07149  -1.06055
   D116       1.09168  -0.00021   0.01282  -0.07152  -0.05870   1.03298
   D117       1.17018   0.00176   0.01570  -0.07469  -0.05904   1.11114
   D118      -3.00447   0.00140   0.01904  -0.08939  -0.07039  -3.07486
   D119      -0.92374   0.00156   0.01409  -0.07165  -0.05760  -0.98134
   D120      -1.33158  -0.00389  -0.02556  -0.08071  -0.10624  -1.43782
   D121       0.80228  -0.00156  -0.01728  -0.08221  -0.09947   0.70280
   D122       2.86570  -0.00218  -0.01862  -0.08550  -0.10410   2.76160
   D123       0.80562  -0.00168  -0.01645  -0.08493  -0.10138   0.70424
   D124       2.93948   0.00065  -0.00817  -0.08643  -0.09461   2.84487
   D125      -1.28029   0.00003  -0.00951  -0.08972  -0.09923  -1.37952
   D126       2.80551  -0.00118  -0.01779  -0.08942  -0.10722   2.69830
   D127      -1.34381   0.00115  -0.00951  -0.09092  -0.10045  -1.44426
   D128       0.71960   0.00052  -0.01085  -0.09420  -0.10507   0.61454
   D129      -3.06607   0.00154  -0.01263   0.07677   0.06415  -3.00192
   D130       1.09299  -0.00071  -0.01956   0.07778   0.05824   1.15123
   D131      -0.99254   0.00148  -0.01998   0.08719   0.06718  -0.92536
         Item               Value     Threshold  Converged?
 Maximum Force            0.006384     0.000450     NO 
 RMS     Force            0.001221     0.000300     NO 
 Maximum Displacement     0.310775     0.001800     NO 
 RMS     Displacement     0.059139     0.001200     NO 
 Predicted change in Energy=-1.207450D-03
 GradGradGradGradGradGradGradGradGradGradGradGradGradGradGradGradGradGrad

                          Input orientation:                          
 ---------------------------------------------------------------------
 Center     Atomic      Atomic             Coordinates (Angstroms)
 Number     Number       Type             X           Y           Z
 ---------------------------------------------------------------------
      1          6           0        1.642625    0.802711    0.108125
      2          6           0        1.146020   -0.441646    0.308918
      3          6           0       -0.264409   -0.836867    0.641558
      4          6           0       -1.333139    0.037193   -0.068668
      5          6           0       -1.534997    1.375722    0.678211
      6          6           0       -0.258595    2.046990    1.225998
      7          6           0        0.952695    2.141512    0.276500
      8          6           0        3.058711    0.723853   -0.282418
      9          6           0        3.471561   -0.743291   -0.323231
     10          6           0        2.216813   -1.529686    0.119716
     11          8           0        3.799655    1.677567   -0.529145
     12          6           0        0.630842    2.815985   -1.075755
     13          6           0        2.451149   -2.342388    1.399382
     14          8           0        1.716599   -2.392633   -0.925301
     15          6           0       -2.666713   -0.749606   -0.311910
     16          8           0       -3.166183   -1.301373    0.922077
     17          6           0       -2.448115   -1.941094   -1.259602
     18          6           0       -3.778366    0.131555   -0.926225
     19          8           0       -4.428215    0.872291    0.110746
     20          1           0       -0.413937   -0.782842    1.730381
     21          1           0       -0.372883   -1.890792    0.385057
     22          1           0       -0.950100    0.257707   -1.072822
     23          1           0       -2.200190    1.206334    1.533602
     24          1           0       -2.061900    2.072751    0.018905
     25          1           0        0.073289    1.523493    2.131548
     26          1           0       -0.529606    3.062954    1.543704
     27          1           0        1.698317    2.787028    0.765038
     28          1           0        3.781088   -1.037343   -1.333115
     29          1           0        4.335972   -0.906829    0.331676
     30          1           0        0.193125    3.808703   -0.909869
     31          1           0       -0.076206    2.226298   -1.670316
     32          1           0        1.543792    2.944869   -1.667394
     33          1           0        1.527289   -2.831984    1.722398
     34          1           0        3.214230   -3.110348    1.217344
     35          1           0        2.809847   -1.698524    2.210123
     36          1           0        2.331789   -3.143998   -0.991729
     37          1           0       -3.712435   -0.603723    1.323558
     38          1           0       -2.080973   -1.599834   -2.234119
     39          1           0       -1.719558   -2.651522   -0.860992
     40          1           0       -3.389950   -2.477094   -1.413329
     41          1           0       -3.354568    0.801205   -1.687828
     42          1           0       -4.510692   -0.520397   -1.421545
     43          1           0       -5.198580    1.315890   -0.279252
 ---------------------------------------------------------------------
                    Distance matrix (angstroms):
                    1          2          3          4          5
     1  C    0.000000
     2  C    1.354754   0.000000
     3  C    2.570903   1.502052   0.000000
     4  C    3.077733   2.553054   1.552606   0.000000
     5  C    3.278814   3.259916   2.551722   1.546038   0.000000
     6  C    2.532293   3.001214   2.942487   2.621085   1.542684
     7  C    1.515501   2.590585   3.238109   3.126073   2.633708
     8  C    1.471068   2.316560   3.785856   4.450341   4.738132
     9  C    2.433351   2.428733   3.859670   4.874331   5.527995
    10  C    2.402062   1.538254   2.628456   3.884940   4.778011
    11  O    2.413352   3.497884   4.920319   5.408183   5.477895
    12  C    2.545300   3.576994   4.134485   3.548680   3.137135
    13  C    3.494668   2.550548   3.196114   4.705147   5.498526
    14  O    3.359116   2.378068   2.966454   3.992339   5.229208
    15  C    4.599620   3.875203   2.586074   1.567367   2.603486
    16  O    5.311715   4.439616   2.952075   2.476567   3.144372
    17  C    5.112073   4.198381   3.098757   2.564199   3.948439
    18  C    5.559449   5.109180   3.967831   2.592961   3.025702
    19  O    6.071239   5.730427   4.532136   3.210774   2.991014
    20  H    3.061885   2.137858   1.100369   2.180359   2.650138
    21  H    3.375488   2.100688   1.090100   2.201155   3.479448
    22  H    2.900670   2.606150   2.146476   1.097119   2.158282
    23  H    4.118510   3.925915   2.952568   2.164703   1.096753
    24  H    3.917202   4.086203   3.476284   2.163853   1.094606
    25  H    2.660184   2.886953   2.811655   3.004675   2.172696
    26  H    3.447923   4.076106   4.011583   3.521454   2.146309
    27  H    2.090969   3.307175   4.123124   4.176886   3.528972
    28  H    3.167964   3.161441   4.506170   5.376687   6.174874
    29  H    3.197909   3.223773   4.611337   5.761100   6.308598
    30  H    3.489033   4.523153   4.919104   4.154682   3.380503
    31  H    2.853740   3.539651   3.842286   2.989539   2.892600
    32  H    2.784076   3.941131   4.785643   4.391724   4.176486
    33  H    3.978716   2.803036   2.891175   4.429689   5.307797
    34  H    4.360314   3.496384   4.195375   5.677975   6.555199
    35  H    3.469435   2.821815   3.557232   5.036857   5.538538
    36  H    4.154653   3.224972   3.838063   4.940012   6.178075
    37  H    5.668509   4.965919   3.522550   2.830215   3.012625
    38  H    5.012335   4.268714   3.485906   2.815722   4.199248
    39  H    4.916826   3.803127   2.769131   2.829538   4.315310
    40  H    6.196673   5.261579   4.084350   3.515712   4.760208
    41  H    5.310121   5.078087   4.202190   2.700291   3.039581
    42  H    6.477177   5.916004   4.731540   3.498290   4.105972
    43  H    6.871354   6.609753   5.461529   4.076892   3.787104
                    6          7          8          9         10
     6  C    0.000000
     7  C    1.541982   0.000000
     8  C    3.876923   2.599509   0.000000
     9  C    4.909160   3.876397   1.524672   0.000000
    10  C    4.488220   3.885906   2.439045   1.545643   0.000000
    11  O    4.436936   2.994911   1.232657   2.451653   3.634953
    12  C    2.584671   1.545023   3.301658   4.615672   4.778003
    13  C    5.161338   4.859176   3.549566   2.562372   1.533931
    14  O    5.314106   4.752509   3.453556   2.482480   1.444629
    15  C    3.998142   4.669572   5.912058   6.138288   4.964237
    16  O    4.444994   5.406976   6.655949   6.776569   5.447252
    17  C    5.184305   5.531075   6.195318   6.111799   4.881939
    18  C    4.548598   5.279149   6.892817   7.327374   6.308398
    19  O    4.473190   5.531056   7.498711   8.074955   7.065831
    20  H    2.878624   3.540240   4.287280   4.394995   3.173778
    21  H    4.028197   4.245988   4.365516   4.074087   2.628180
    22  H    2.994042   2.998336   4.112492   4.595103   3.827043
    23  H    2.138015   3.520731   5.584510   6.278346   5.384681
    24  H    2.170172   3.026362   5.303864   6.218227   5.594203
    25  H    1.097368   2.143946   3.921658   4.765764   4.238403
    26  H    1.098438   2.156868   4.656408   5.829433   5.537409
    27  H    2.142346   1.100596   2.684125   4.097789   4.395372
    28  H    5.690449   4.549262   2.174306   1.096421   2.190907
    29  H    5.534881   4.554338   2.160471   1.096747   2.218944
    30  H    2.805283   2.182646   4.256945   5.640297   5.801186
    31  H    2.907586   2.203615   3.743168   4.818688   4.750744
    32  H    3.525125   2.184835   3.024244   4.373282   4.865014
    33  H    5.219212   5.211184   4.359876   3.511044   2.177157
    34  H    6.217614   5.794977   4.120021   2.835938   2.167514
    35  H    4.940922   4.683352   3.484624   2.787152   2.179448
    36  H    6.210859   5.607756   3.998976   2.740322   1.963297
    37  H    4.354859   5.513264   7.084492   7.371648   6.120672
    38  H    5.347223   5.431760   5.968668   5.934289   4.900655
    39  H    5.344712   5.604284   5.878755   5.556820   4.208957
    40  H    6.102358   6.560916   7.287678   7.160637   5.889279
    41  H    4.430283   4.920114   6.565920   7.130472   6.304011
    42  H    5.628614   6.310128   7.755104   8.060543   6.975204
    43  H    5.215720   6.231268   8.278489   8.911426   7.952643
                   11         12         13         14         15
    11  O    0.000000
    12  C    3.411181   0.000000
    13  C    4.658082   6.004052   0.000000
    14  O    4.589400   5.322707   2.438491   0.000000
    15  C    6.910302   4.916377   5.626542   4.721144   0.000000
    16  O    7.713821   5.946543   5.732883   5.333405   1.441056
    17  C    7.256921   5.669531   5.588740   4.202438   1.538034
    18  C    7.744303   5.164266   7.094766   6.046997   1.545834
    19  O    8.291910   5.547953   7.701973   7.035045   2.431477
    20  H    5.377121   4.681615   3.278790   3.766066   3.040897
    21  H    5.565881   5.029432   3.034461   2.516906   2.655131
    22  H    4.987159   3.007353   4.943761   3.762625   2.130828
    23  H    6.362006   4.173064   5.852042   5.860034   2.729334
    24  H    5.900369   3.000256   6.462723   5.925220   2.905329
    25  H    4.581357   3.502598   4.597316   5.232669   4.317994
    26  H    4.995849   2.875622   6.174419   6.395690   4.748278
    27  H    2.705815   2.128112   5.223031   5.448528   5.720234
    28  H    2.831511   4.983816   3.307328   2.503045   6.534507
    29  H    2.776284   5.437665   2.598728   3.263238   7.033955
    30  H    4.206394   1.097544   6.947462   6.385748   5.414278
    31  H    4.077459   1.095970   6.056688   5.010361   4.172769
    32  H    2.826762   1.095503   6.179280   5.391613   5.763231
    33  H    5.528937   6.366540   1.094330   2.690572   5.105327
    34  H    5.130017   6.859564   1.097813   2.710892   6.518988
    35  H    4.458846   5.993818   1.095685   3.392323   6.103589
    36  H    5.061236   6.198523   2.524726   0.973356   5.583931
    37  H    8.066492   6.026206   6.404566   6.142636   1.946683
    38  H    6.944788   5.309916   5.856094   4.094274   2.181940
    39  H    7.022310   5.955177   4.753908   3.446495   2.194511
    40  H    8.350653   6.655630   6.484437   5.130511   2.172651
    41  H    7.300237   4.507489   7.288305   6.041422   2.184333
    42  H    8.642297   6.138924   7.729457   6.521555   2.164275
    43  H    9.008968   6.071809   8.644025   7.873387   3.267674
                   16         17         18         19         20
    16  O    0.000000
    17  C    2.384237   0.000000
    18  C    2.417493   2.485274   0.000000
    19  O    2.641174   3.703213   1.430490   0.000000
    20  H    2.914977   3.797292   4.383271   4.634340   0.000000
    21  H    2.904880   2.648399   4.172129   4.914833   1.743312
    22  H    3.364725   2.667145   2.834872   3.725028   3.037788
    23  H    2.756031   4.215420   3.113927   2.664620   2.680717
    24  H    3.663315   4.230212   2.758218   2.654992   3.714747
    25  H    4.465072   5.464497   5.111038   4.977071   2.391130
    26  H    5.136663   6.048115   5.024748   4.695905   3.852061
    27  H    6.356339   6.606603   6.317117   6.452031   4.258811
    28  H    7.308910   6.294850   7.660106   8.551262   5.200770
    29  H    7.535686   7.044552   8.276657   8.945672   4.953119
    30  H    6.383874   6.337083   5.412432   5.569645   5.331203
    31  H    5.358445   4.812671   4.318288   4.893414   4.553431
    32  H    6.849803   6.322519   6.065430   6.566752   5.410491
    33  H    5.001196   5.048747   6.629310   7.196326   2.822659
    34  H    6.638466   6.290036   8.000076   8.688667   4.340978
    35  H    6.126150   6.304283   7.522660   7.962789   3.385470
    36  H    6.106195   4.936215   6.933076   7.940005   4.530338
    37  H    0.972777   3.171716   2.367805   2.040066   3.328314
    38  H    3.350870   1.095872   2.754894   4.137552   4.377641
    39  H    2.663636   1.092883   3.462436   4.549545   3.451351
    40  H    2.624217   1.094523   2.682012   3.823504   4.648662
    41  H    3.356774   2.919802   1.099125   2.095863   4.779191
    42  H    2.812506   2.509747   1.098492   2.072269   5.175608
    43  H    3.524755   4.374253   1.959140   0.970743   5.597867
                   21         22         23         24         25
    21  H    0.000000
    22  H    2.659819   0.000000
    23  H    3.774970   3.042378   0.000000
    24  H    4.323947   2.392144   1.750460   0.000000
    25  H    3.860912   3.594095   2.372095   3.053519   0.000000
    26  H    5.089855   3.859072   2.497596   2.377696   1.754703
    27  H    5.129937   4.097475   4.276405   3.899505   2.470746
    28  H    4.575583   4.912132   7.001988   6.755824   5.684148
    29  H    4.810858   5.592076   6.973629   7.064595   5.226516
    30  H    5.872090   3.734044   4.297770   2.993541   3.806148
    31  H    4.611183   2.235183   3.977025   2.611518   3.869167
    32  H    5.591942   3.714008   5.223627   4.074949   4.314470
    33  H    2.506986   4.847360   5.498887   6.311941   4.609956
    34  H    3.879097   5.824971   6.931789   7.492551   5.672192
    35  H    3.673908   5.361134   5.830639   6.538950   4.228039
    36  H    3.283492   4.727470   6.770637   6.894952   6.053194
    37  H    3.699992   3.757019   2.367976   3.404394   4.416967
    38  H    3.140431   2.465349   4.699417   4.308638   5.784034
    39  H    1.986172   3.016712   4.565977   4.817694   5.440619
    40  H    3.560988   3.680754   4.864934   4.951374   6.369056
    41  H    4.520414   2.540687   3.445916   2.490131   5.182618
    42  H    4.718395   3.661267   4.129518   3.846544   6.149377
    43  H    5.831935   4.449617   3.505537   3.240447   5.800660
                   26         27         28         29         30
    26  H    0.000000
    27  H    2.376152   0.000000
    28  H    6.608374   4.833839   0.000000
    29  H    6.395471   4.559562   1.759676   0.000000
    30  H    2.664301   2.472800   6.044566   6.398505   0.000000
    31  H    3.351939   3.065012   5.063968   5.769903   1.776183
    32  H    3.824144   2.442442   4.579875   5.160246   1.773233
    33  H    6.246042   5.702550   4.199583   3.678183   7.266880
    34  H    7.227204   6.105867   3.335193   2.626444   7.843811
    35  H    5.853865   4.841895   3.732962   2.546449   6.849170
    36  H    7.289874   6.218085   2.579729   3.282236   7.274658
    37  H    4.860389   6.409787   7.962337   8.114959   6.301673
    38  H    6.198409   6.520930   5.957512   6.945555   6.014768
    39  H    6.312985   6.625984   5.752006   6.413724   6.737600
    40  H    6.900561   7.638503   7.314581   8.074692   7.252803
    41  H    4.851671   5.957490   7.377239   8.132662   4.715547
    42  H    6.122267   7.366953   8.308349   9.026992   6.413175
    43  H    5.307987   7.128954   9.342525   9.809251   5.973465
                   31         32         33         34         35
    31  H    0.000000
    32  H    1.772215   0.000000
    33  H    6.298248   6.697984   0.000000
    34  H    6.902560   6.912144   1.782788   0.000000
    35  H    6.228269   6.180545   1.779763   1.772677   0.000000
    36  H    5.924441   6.176712   2.847993   2.379041   3.545390
    37  H    5.494949   7.011863   5.707796   7.367030   6.672686
    38  H    4.356174   5.840755   5.494704   6.498724   6.609170
    39  H    5.210445   6.528348   4.153130   5.373291   5.554768
    40  H    5.759240   7.335124   5.842771   7.136990   7.223091
    41  H    3.574752   5.346928   6.975832   8.178592   7.709907
    42  H    5.222154   6.980350   7.189230   8.564228   8.256348
    43  H    5.385409   7.073903   8.151612   9.623240   8.911710
                   36         37         38         39         40
    36  H    0.000000
    37  H    6.953143   0.000000
    38  H    4.837400   4.038684   0.000000
    39  H    4.083263   3.596846   1.766959   0.000000
    40  H    5.775881   3.332277   1.776711   1.767968   0.000000
    41  H    6.955849   3.342206   2.772268   3.908739   3.289962
    42  H    7.340816   2.860026   2.780107   3.556170   2.254949
    43  H    8.780928   2.909044   4.694937   5.308708   4.352471
                   41         42         43
    41  H    0.000000
    42  H    1.775997   0.000000
    43  H    2.376841   2.269356   0.000000
 Stoichiometry    C15H24O4
 Framework group  C1[X(C15H24O4)]
 Deg. of freedom   123
 Full point group                 C1      NOp   1
 Largest Abelian subgroup         C1      NOp   1
 Largest concise Abelian subgroup C1      NOp   1
                         Standard orientation:                         
 ---------------------------------------------------------------------
 Center     Atomic      Atomic             Coordinates (Angstroms)
 Number     Number       Type             X           Y           Z
 ---------------------------------------------------------------------
      1          6           0        1.674448    0.832811    0.102373
      2          6           0        1.196668   -0.420517    0.292777
      3          6           0       -0.203765   -0.838523    0.639500
      4          6           0       -1.293484    0.031239   -0.043589
      5          6           0       -1.501888    1.356684    0.724524
      6          6           0       -0.226576    2.036894    1.263753
      7          6           0        0.969903    2.160117    0.298890
      8          6           0        3.085780    0.777689   -0.308897
      9          6           0        3.516734   -0.683279   -0.375801
     10          6           0        2.278508   -1.491879    0.073614
     11          8           0        3.810922    1.744225   -0.552658
     12          6           0        0.620427    2.848809   -1.039267
     13          6           0        2.541226   -2.318918    1.338497
     14          8           0        1.774685   -2.346854   -0.976210
     15          6           0       -2.620188   -0.769393   -0.279140
     16          8           0       -3.095122   -1.344439    0.953906
     17          6           0       -2.399758   -1.944857   -1.246220
     18          6           0       -3.751563    0.105599   -0.865640
     19          8           0       -4.396145    0.823573    0.190451
     20          1           0       -0.338609   -0.801356    1.730943
     21          1           0       -0.302363   -1.890156    0.369937
     22          1           0       -0.927487    0.270433   -1.049821
     23          1           0       -2.152738    1.166984    1.586658
     24          1           0       -2.046898    2.055780    0.082347
     25          1           0        0.124703    1.505397    2.157246
     26          1           0       -0.506046    3.044811    1.599263
     27          1           0        1.714025    2.808503    0.785912
     28          1           0        3.815728   -0.959435   -1.393877
     29          1           0        4.392310   -0.844539    0.264680
     30          1           0        0.172438    3.833400   -0.853549
     31          1           0       -0.087336    2.258194   -1.632054
     32          1           0        1.523225    2.997617   -1.641710
     33          1           0        1.628346   -2.824836    1.667517
     34          1           0        3.311420   -3.074347    1.135220
     35          1           0        2.903057   -1.681615    2.153021
     36          1           0        2.398432   -3.089194   -1.061612
     37          1           0       -3.644534   -0.659497    1.372591
     38          1           0       -2.050781   -1.585550   -2.220924
     39          1           0       -1.656634   -2.651163   -0.867682
     40          1           0       -3.336738   -2.490877   -1.394245
     41          1           0       -3.347135    0.791057   -1.623705
     42          1           0       -4.482404   -0.548958   -1.359716
     43          1           0       -5.177539    1.262437   -0.182596
 ---------------------------------------------------------------------
 Rotational constants (GHZ):      0.5831952      0.2616364      0.2073611
 Standard basis: 6-31G(d) (6D, 7F)
 There are   333 symmetry adapted cartesian basis functions of A   symmetry.
 There are   333 symmetry adapted basis functions of A   symmetry.
   333 basis functions,   628 primitive gaussians,   333 cartesian basis functions
    73 alpha electrons       73 beta electrons
       nuclear repulsion energy      1603.6036790940 Hartrees.
 NAtoms=   43 NActive=   43 NUniq=   43 SFac= 1.00D+00 NAtFMM=   60 NAOKFM=F Big=F
 Integral buffers will be    131072 words long.
 Raffenetti 2 integral format.
 Two-electron integral symmetry is turned on.
 ------------------------------------------------------------------------------
 Polarizable Continuum Model (PCM)
 =================================
 Model                : PCM (using non-symmetric T matrix).
 Atomic radii         : SMD-Coulomb.
 Polarization charges : Total charges.
 Charge compensation  : None.
 Solution method      : On-the-fly selection.
 Cavity type          : VdW (van der Waals Surface) (Alpha=1.000).
 Cavity algorithm     : GePol (No added spheres)
                        Default sphere list used, NSphG=   43.
                        Lebedev-Laikov grids with approx.  5.0 points / Ang**2.
                        Smoothing algorithm: Karplus/York (Gamma=1.0000).
                        Polarization charges: spherical gaussians, with
                                              point-specific exponents (IZeta= 3).
                        Self-potential: point-specific (ISelfS= 7).
                        Self-field    : sphere-specific E.n sum rule (ISelfD= 2).
 1st derivatives      : Analytical E(r).r(x)/FMM algorithm (CHGder, D1EAlg=3).
                        Cavity 1st derivative terms included.
 Solvent              : Methanol, Eps=  32.613000 Eps(inf)=   1.765709
 ------------------------------------------------------------------------------
 ------------------------------------------------------------------------------
 Atomic radii for non-electrostatic terms: SMD-CDS.
 ------------------------------------------------------------------------------
 Nuclear repulsion after PCM non-electrostatic terms =     1603.6048745491 Hartrees.
 One-electron integrals computed using PRISM.
 NBasis=   333 RedAO= T EigKep=  9.68D-04  NBF=   333
 NBsUse=   333 1.00D-06 EigRej= -1.00D+00 NBFU=   333
 Initial guess from the checkpoint file:  "DY-202A-11R_42.chk"
 B after Tr=     0.000000    0.000000    0.000000
         Rot=    0.999996    0.002339   -0.000299   -0.001357 Ang=   0.31 deg.
 ExpMin= 1.61D-01 ExpMax= 5.48D+03 ExpMxC= 8.25D+02 IAcc=1 IRadAn=         1 AccDes= 0.00D+00
 Harris functional with IExCor=  402 and IRadAn=       1 diagonalized for initial guess.
 HarFok:  IExCor=  402 AccDes= 0.00D+00 IRadAn=         1 IDoV= 1 UseB2=F ITyADJ=14
 ICtDFT=  3500011 ScaDFX=  1.000000  1.000000  1.000000  1.000000
 FoFCou: FMM=F IPFlag=           0 FMFlag=      100000 FMFlg1=           0
         NFxFlg=           0 DoJE=T BraDBF=F KetDBF=T FulRan=T
         wScrn=  0.000000 ICntrl=     500 IOpCl=  0 I1Cent=   200000004 NGrid=           0
         NMat0=    1 NMatS0=      1 NMatT0=    0 NMatD0=    1 NMtDS0=    0 NMtDT0=    0
 Petite list used in FoFCou.
 Keep R1 ints in memory in canonical form, NReq=1565304907.
 Requested convergence on RMS density matrix=1.00D-08 within 128 cycles.
 Requested convergence on MAX density matrix=1.00D-06.
 Requested convergence on             energy=1.00D-06.
 No special actions if energy rises.
 Inv3:  Mode=1 IEnd=    22129968.
 Iteration    1 A*A^-1 deviation from unit magnitude is 5.11D-15 for   2714.
 Iteration    1 A*A^-1 deviation from orthogonality  is 3.55D-15 for   2507   1268.
 Iteration    1 A^-1*A deviation from unit magnitude is 5.66D-15 for    679.
 Iteration    1 A^-1*A deviation from orthogonality  is 1.63D-11 for   2633   2624.
 Error on total polarization charges =  0.05141
 SCF Done:  E(RB3LYP) =  -886.946936331     A.U. after   11 cycles
            NFock= 11  Conv=0.37D-08     -V/T= 2.0094
 SMD-CDS (non-electrostatic) energy       (kcal/mol) =       0.75
 (included in total energy above)
 D1PCM: PCM CHGder 1st derivatives, ID1Alg=3 FixD1E=F DoIter=F DoCFld=F I1PDM=0.
 Calling FoFJK, ICntrl=      2127 FMM=F ISym2X=0 I1Cent= 0 IOpClX= 0 NMat=1 NMatS=1 NMatT=0.
 ***** Axes restored to original set *****
 -------------------------------------------------------------------
 Center     Atomic                   Forces (Hartrees/Bohr)
 Number     Number              X              Y              Z
 -------------------------------------------------------------------
      1        6          -0.003347534    0.003598858   -0.000342345
      2        6           0.004929717   -0.001745875   -0.000574369
      3        6          -0.000532153    0.001269948    0.001653441
      4        6          -0.000019579   -0.002066176   -0.001316136
      5        6           0.000374360   -0.001087215    0.000491308
      6        6           0.000209269    0.000782550   -0.000908699
      7        6           0.001478354   -0.000915893   -0.001711902
      8        6           0.001394070   -0.003880178   -0.000723511
      9        6           0.001039831   -0.000422608    0.000539047
     10        6          -0.002815725    0.002249931   -0.001485715
     11        8          -0.001440631   -0.001108085    0.000941077
     12        6          -0.000086035   -0.000982924    0.001301069
     13        6          -0.000033714    0.001720255   -0.000969791
     14        8           0.002021385    0.000241452    0.001514408
     15        6           0.000115351   -0.002378365    0.001125082
     16        8           0.001430505   -0.000998071   -0.000210182
     17        6           0.001381615    0.002626566    0.000223618
     18        6          -0.000237733   -0.000416835   -0.002285096
     19        8           0.001670420    0.001074263    0.000510145
     20        1           0.000099614   -0.000400432   -0.000381238
     21        1          -0.001090141   -0.000764440   -0.000355939
     22        1           0.000093190    0.000503103   -0.000112521
     23        1          -0.000040656    0.000150618    0.000385212
     24        1           0.000284420    0.000714692   -0.000253322
     25        1          -0.000769071    0.000421048    0.000631851
     26        1           0.000219077   -0.000256942    0.000190927
     27        1          -0.000697958    0.000159778    0.000489571
     28        1          -0.001364303    0.001582709   -0.000399350
     29        1          -0.000316076    0.000875681    0.000123529
     30        1           0.000149051   -0.000227552   -0.000205375
     31        1           0.000472088    0.000681604    0.000048434
     32        1          -0.000149214    0.000107527   -0.000090490
     33        1           0.000225514   -0.000986706    0.000405301
     34        1          -0.000750340   -0.000286744    0.000127125
     35        1          -0.000203746   -0.000193830    0.000193498
     36        1          -0.000560759   -0.000083972   -0.000183582
     37        1          -0.001558803    0.000957640    0.000922505
     38        1          -0.000316158    0.000235192   -0.000432454
     39        1          -0.000071814   -0.000544605    0.000082619
     40        1          -0.000277477   -0.000126230    0.000447330
     41        1          -0.000074697   -0.000084777    0.000228263
     42        1          -0.000189633    0.000545882    0.000278108
     43        1          -0.000643880   -0.000540841    0.000088549
 -------------------------------------------------------------------
 Cartesian Forces:  Max     0.004929717 RMS     0.001154324

 GradGradGradGradGradGradGradGradGradGradGradGradGradGradGradGradGradGrad
 Berny optimization.
 Using GEDIIS/GDIIS optimizer.
 FormGI is forming the generalized inverse of G from B-inverse, IUseBI=4.
 Internal  Forces:  Max     0.003108829 RMS     0.000575964
 Search for a local minimum.
 Step number   4 out of a maximum of  258
 All quantities printed in internal units (Hartrees-Bohrs-Radians)
 Mixed Optimization -- En-DIIS/RFO-DIIS
 Update second derivatives using D2CorX and points    2    3    4
 DE= -7.04D-04 DEPred=-1.21D-03 R= 5.83D-01
 TightC=F SS=  1.41D+00  RLast= 4.60D-01 DXNew= 8.4853D-01 1.3813D+00
 Trust test= 5.83D-01 RLast= 4.60D-01 DXMaxT set to 8.49D-01
 ITU=  1  0  1  0
 Use linear search instead of GDIIS.
     Eigenvalues ---    0.00212   0.00237   0.00340   0.00366   0.00384
     Eigenvalues ---    0.00469   0.00522   0.00706   0.00801   0.00917
     Eigenvalues ---    0.01072   0.01136   0.01236   0.01264   0.01357
     Eigenvalues ---    0.01395   0.02487   0.02616   0.03186   0.03873
     Eigenvalues ---    0.03926   0.04390   0.04411   0.04598   0.04732
     Eigenvalues ---    0.04772   0.05036   0.05110   0.05154   0.05371
     Eigenvalues ---    0.05447   0.05506   0.05535   0.05575   0.05595
     Eigenvalues ---    0.05640   0.05702   0.05875   0.05929   0.05954
     Eigenvalues ---    0.06159   0.06522   0.07024   0.07951   0.08464
     Eigenvalues ---    0.08680   0.08945   0.09102   0.09392   0.09680
     Eigenvalues ---    0.10421   0.11416   0.12165   0.13381   0.13767
     Eigenvalues ---    0.14648   0.15627   0.15945   0.16000   0.16000
     Eigenvalues ---    0.16000   0.16000   0.16000   0.16000   0.16000
     Eigenvalues ---    0.16000   0.16000   0.16050   0.16296   0.16421
     Eigenvalues ---    0.16900   0.17815   0.19681   0.20694   0.21601
     Eigenvalues ---    0.22961   0.24522   0.24996   0.25350   0.26547
     Eigenvalues ---    0.26890   0.27333   0.27824   0.28545   0.28614
     Eigenvalues ---    0.28755   0.29457   0.29594   0.30103   0.30686
     Eigenvalues ---    0.31838   0.32289   0.32682   0.33744   0.33807
     Eigenvalues ---    0.33836   0.33847   0.33907   0.34012   0.34019
     Eigenvalues ---    0.34046   0.34118   0.34148   0.34170   0.34184
     Eigenvalues ---    0.34209   0.34210   0.34245   0.34270   0.34289
     Eigenvalues ---    0.34322   0.34362   0.34447   0.34525   0.36747
     Eigenvalues ---    0.40497   0.40951   0.41790   0.51489   0.52011
     Eigenvalues ---    0.52630   0.52889   0.94110
 RFO step:  Lambda=-4.75849235D-04 EMin= 2.11621614D-03
 Quartic linear search produced a step of -0.23995.
 Iteration  1 RMS(Cart)=  0.02057444 RMS(Int)=  0.00032244
 Iteration  2 RMS(Cart)=  0.00033357 RMS(Int)=  0.00000819
 Iteration  3 RMS(Cart)=  0.00000023 RMS(Int)=  0.00000819
 Variable       Old X    -DE/DX   Delta X   Delta X   Delta X     New X
                                 (Linear)    (Quad)   (Total)
    R1        2.56011  -0.00012   0.00070  -0.00225  -0.00155   2.55857
    R2        2.86388  -0.00168  -0.00291   0.00024  -0.00267   2.86121
    R3        2.77992  -0.00038   0.00211  -0.00364  -0.00154   2.77838
    R4        2.83847   0.00072   0.00170  -0.00141   0.00029   2.83876
    R5        2.90688  -0.00278  -0.00352  -0.00204  -0.00555   2.90133
    R6        2.93400  -0.00100  -0.00079  -0.00205  -0.00283   2.93117
    R7        2.07940  -0.00041  -0.00029  -0.00053  -0.00081   2.07858
    R8        2.05999   0.00093   0.00052   0.00126   0.00178   2.06177
    R9        2.92159   0.00068   0.00034   0.00132   0.00167   2.92326
   R10        2.96189  -0.00136   0.00007  -0.00245  -0.00238   2.95951
   R11        2.07325   0.00024   0.00010   0.00037   0.00048   2.07373
   R12        2.91525  -0.00048   0.00013  -0.00122  -0.00109   2.91416
   R13        2.07256   0.00030  -0.00001   0.00035   0.00034   2.07290
   R14        2.06851   0.00048   0.00040   0.00023   0.00063   2.06914
   R15        2.91392  -0.00027   0.00011  -0.00047  -0.00038   2.91355
   R16        2.07372   0.00008   0.00036  -0.00033   0.00004   2.07376
   R17        2.07575  -0.00023  -0.00004  -0.00036  -0.00040   2.07534
   R18        2.91967  -0.00116  -0.00071  -0.00232  -0.00303   2.91664
   R19        2.07983  -0.00016  -0.00009  -0.00024  -0.00033   2.07950
   R20        2.88121  -0.00311  -0.00176  -0.00491  -0.00667   2.87454
   R21        2.32938  -0.00191   0.00037  -0.00251  -0.00214   2.32725
   R22        2.92084  -0.00083   0.00191  -0.00584  -0.00392   2.91692
   R23        2.07194  -0.00045  -0.00067   0.00006  -0.00060   2.07133
   R24        2.07255  -0.00030  -0.00029  -0.00023  -0.00052   2.07203
   R25        2.89871  -0.00042   0.00040  -0.00190  -0.00150   2.89721
   R26        2.72995  -0.00159  -0.00058  -0.00274  -0.00333   2.72663
   R27        2.07406  -0.00030  -0.00005  -0.00062  -0.00067   2.07339
   R28        2.07108  -0.00069  -0.00009  -0.00131  -0.00139   2.06969
   R29        2.07020  -0.00006   0.00017  -0.00037  -0.00020   2.07000
   R30        2.06798   0.00037   0.00043   0.00013   0.00055   2.06854
   R31        2.07457  -0.00035  -0.00005  -0.00069  -0.00074   2.07383
   R32        2.07054  -0.00002   0.00003  -0.00012  -0.00009   2.07046
   R33        1.83938  -0.00027  -0.00022  -0.00004  -0.00026   1.83912
   R34        2.72320   0.00066   0.00030   0.00031   0.00061   2.72381
   R35        2.90646  -0.00177  -0.00095  -0.00277  -0.00372   2.90274
   R36        2.92120   0.00042  -0.00145   0.00392   0.00247   2.92367
   R37        1.83828   0.00194   0.00050   0.00208   0.00258   1.84086
   R38        2.07090   0.00035  -0.00020   0.00088   0.00069   2.07158
   R39        2.06525   0.00034   0.00017   0.00055   0.00071   2.06596
   R40        2.06835   0.00024   0.00045  -0.00010   0.00035   2.06870
   R41        2.70323   0.00022   0.00173  -0.00246  -0.00074   2.70250
   R42        2.07705  -0.00023  -0.00022  -0.00032  -0.00054   2.07651
   R43        2.07585  -0.00032  -0.00009  -0.00061  -0.00070   2.07514
   R44        1.83444   0.00023   0.00000   0.00053   0.00052   1.83496
    A1        2.24987   0.00155   0.00260   0.00289   0.00548   2.25535
    A2        1.92088  -0.00204  -0.00158  -0.00537  -0.00695   1.91393
    A3        2.11190   0.00049  -0.00114   0.00237   0.00125   2.11315
    A4        2.23789  -0.00080  -0.00068  -0.00148  -0.00219   2.23571
    A5        1.95658   0.00109   0.00168   0.00110   0.00279   1.95937
    A6        2.08837  -0.00029  -0.00101   0.00052  -0.00049   2.08788
    A7        1.97896  -0.00067   0.00095  -0.00307  -0.00212   1.97684
    A8        1.91114   0.00006   0.00001   0.00162   0.00164   1.91278
    A9        1.87100   0.00099   0.00009   0.00426   0.00433   1.87534
   A10        1.90865   0.00050   0.00088   0.00227   0.00315   1.91180
   A11        1.94781  -0.00068  -0.00178  -0.00432  -0.00609   1.94172
   A12        1.84084  -0.00015  -0.00024  -0.00051  -0.00075   1.84009
   A13        1.93509   0.00030   0.00155  -0.00155   0.00000   1.93509
   A14        1.95418  -0.00042   0.00015  -0.00521  -0.00506   1.94912
   A15        1.86660   0.00018   0.00134   0.00036   0.00171   1.86831
   A16        1.98067  -0.00010  -0.00288   0.00512   0.00224   1.98291
   A17        1.88991  -0.00033  -0.00124  -0.00027  -0.00151   1.88840
   A18        1.82958   0.00038   0.00122   0.00164   0.00288   1.83246
   A19        2.02666   0.00037   0.00185   0.00242   0.00426   2.03092
   A20        1.89890   0.00016   0.00040   0.00124   0.00165   1.90055
   A21        1.89989   0.00010  -0.00090   0.00107   0.00018   1.90007
   A22        1.86720  -0.00032  -0.00029  -0.00174  -0.00204   1.86516
   A23        1.91247  -0.00047  -0.00087  -0.00438  -0.00525   1.90723
   A24        1.85060   0.00016  -0.00034   0.00135   0.00100   1.85160
   A25        2.04651  -0.00048   0.00087   0.00118   0.00204   2.04855
   A26        1.91312  -0.00053   0.00021  -0.00300  -0.00278   1.91033
   A27        1.87656   0.00055  -0.00050   0.00079   0.00029   1.87685
   A28        1.87528   0.00083   0.00111   0.00359   0.00471   1.87998
   A29        1.89148  -0.00002  -0.00076  -0.00021  -0.00096   1.89052
   A30        1.85165  -0.00036  -0.00118  -0.00280  -0.00399   1.84766
   A31        1.95183  -0.00018   0.00036   0.00216   0.00250   1.95433
   A32        1.96410  -0.00031  -0.00002  -0.00010  -0.00012   1.96398
   A33        1.83281   0.00055   0.00097   0.00174   0.00271   1.83553
   A34        1.98456   0.00045  -0.00081   0.00156   0.00075   1.98531
   A35        1.87005  -0.00040  -0.00113  -0.00398  -0.00510   1.86495
   A36        1.84792  -0.00010   0.00073  -0.00189  -0.00117   1.84675
   A37        1.89584   0.00140   0.00032   0.00581   0.00612   1.90196
   A38        2.20222  -0.00135  -0.00086  -0.00394  -0.00479   2.19743
   A39        2.18510  -0.00005   0.00052  -0.00185  -0.00132   2.18378
   A40        1.83599  -0.00039   0.00002  -0.00390  -0.00388   1.83211
   A41        1.93818  -0.00064  -0.00188  -0.00681  -0.00871   1.92947
   A42        1.91869  -0.00038  -0.00311   0.00189  -0.00120   1.91749
   A43        1.93551   0.00033   0.00111   0.00100   0.00207   1.93758
   A44        1.97451   0.00047  -0.00039   0.00459   0.00420   1.97871
   A45        1.86243   0.00056   0.00396   0.00292   0.00686   1.86929
   A46        1.81365  -0.00004  -0.00009   0.00128   0.00119   1.81485
   A47        1.95895  -0.00038  -0.00003  -0.00254  -0.00258   1.95638
   A48        1.84467   0.00053   0.00034   0.00425   0.00460   1.84927
   A49        1.96559   0.00037  -0.00028   0.00149   0.00120   1.96679
   A50        1.95811  -0.00012   0.00046  -0.00269  -0.00224   1.95587
   A51        1.91759  -0.00034  -0.00034  -0.00155  -0.00188   1.91571
   A52        1.92372   0.00009   0.00059  -0.00050   0.00010   1.92382
   A53        1.95446   0.00060   0.00038   0.00233   0.00271   1.95717
   A54        1.92883   0.00012   0.00075  -0.00063   0.00012   1.92896
   A55        1.88743  -0.00031  -0.00030  -0.00063  -0.00093   1.88650
   A56        1.88344  -0.00020  -0.00064  -0.00059  -0.00122   1.88222
   A57        1.88383  -0.00034  -0.00088  -0.00008  -0.00096   1.88287
   A58        1.93297   0.00098   0.00072   0.00266   0.00339   1.93636
   A59        1.91610   0.00011   0.00003   0.00022   0.00026   1.91636
   A60        1.93474   0.00028   0.00155   0.00024   0.00180   1.93653
   A61        1.89947  -0.00093  -0.00235  -0.00344  -0.00579   1.89368
   A62        1.89744  -0.00048  -0.00058  -0.00010  -0.00068   1.89677
   A63        1.88201  -0.00002   0.00052   0.00026   0.00079   1.88280
   A64        1.86673   0.00085   0.00096   0.00245   0.00341   1.87014
   A65        1.93287  -0.00006   0.00009  -0.00020  -0.00010   1.93277
   A66        1.94290  -0.00008   0.00080  -0.00598  -0.00518   1.93773
   A67        1.96860  -0.00046  -0.00168   0.00249   0.00081   1.96940
   A68        1.85488   0.00030   0.00142   0.00185   0.00328   1.85815
   A69        1.88526   0.00031  -0.00028   0.00350   0.00322   1.88848
   A70        1.87437   0.00006  -0.00023  -0.00149  -0.00172   1.87264
   A71        1.84777   0.00081   0.00193  -0.00026   0.00167   1.84943
   A72        1.93298  -0.00001   0.00063   0.00012   0.00076   1.93373
   A73        1.95368   0.00049   0.00010   0.00188   0.00198   1.95566
   A74        1.92156  -0.00063   0.00023  -0.00344  -0.00321   1.91834
   A75        1.87909   0.00011   0.00174   0.00050   0.00224   1.88133
   A76        1.89219   0.00020  -0.00017   0.00018   0.00001   1.89220
   A77        1.88234  -0.00016  -0.00261   0.00082  -0.00179   1.88056
   A78        1.91111  -0.00172  -0.00198  -0.00033  -0.00231   1.90880
   A79        1.92344   0.00057   0.00009   0.00192   0.00201   1.92544
   A80        1.89684   0.00070  -0.00040   0.00398   0.00358   1.90042
   A81        1.94118   0.00015  -0.00031  -0.00152  -0.00182   1.93937
   A82        1.90852   0.00056   0.00157  -0.00364  -0.00206   1.90646
   A83        1.88200  -0.00020   0.00107  -0.00031   0.00074   1.88274
   A84        1.88169  -0.00002  -0.00037  -0.00029  -0.00065   1.88103
    D1        0.10076  -0.00017  -0.00005  -0.00239  -0.00244   0.09832
    D2       -3.06941  -0.00015  -0.00025   0.00304   0.00280  -3.06660
    D3       -3.07622  -0.00020  -0.00348  -0.00574  -0.00921  -3.08543
    D4        0.03680  -0.00019  -0.00369  -0.00031  -0.00396   0.03284
    D5        0.38641  -0.00004  -0.00091  -0.01040  -0.01133   0.37508
    D6       -1.87258  -0.00023  -0.00009  -0.01434  -0.01444  -1.88702
    D7        2.40862  -0.00028  -0.00151  -0.01305  -0.01457   2.39405
    D8       -2.71641   0.00004   0.00285  -0.00660  -0.00376  -2.72017
    D9        1.30779  -0.00015   0.00367  -0.01054  -0.00687   1.30091
   D10       -0.69419  -0.00021   0.00225  -0.00925  -0.00700  -0.70120
   D11       -0.00038   0.00012  -0.00135   0.01368   0.01236   0.01197
   D12       -3.13429   0.00021   0.00048   0.01138   0.01188  -3.12241
   D13        3.10909   0.00012  -0.00434   0.01067   0.00636   3.11544
   D14       -0.02482   0.00021  -0.00251   0.00837   0.00588  -0.01894
   D15        0.64054   0.00023  -0.00145   0.01298   0.01154   0.65208
   D16       -1.49624   0.00001  -0.00325   0.01099   0.00774  -1.48851
   D17        2.79820  -0.00036  -0.00302   0.00855   0.00552   2.80371
   D18       -2.47059   0.00020  -0.00127   0.00719   0.00591  -2.46469
   D19        1.67581  -0.00002  -0.00308   0.00519   0.00211   1.67792
   D20       -0.31294  -0.00039  -0.00285   0.00275  -0.00011  -0.31305
   D21       -0.05693   0.00019   0.00706  -0.01284  -0.00578  -0.06271
   D22        2.07176   0.00040   0.00664  -0.01161  -0.00498   2.06678
   D23       -2.12131   0.00011   0.00644  -0.01222  -0.00580  -2.12711
   D24        3.05884   0.00019   0.00688  -0.00796  -0.00107   3.05777
   D25       -1.09566   0.00040   0.00646  -0.00674  -0.00027  -1.09593
   D26        0.99446   0.00011   0.00626  -0.00735  -0.00109   0.99337
   D27       -1.40724   0.00011   0.00418  -0.00555  -0.00136  -1.40860
   D28        2.64445   0.00032   0.00667  -0.00701  -0.00034   2.64411
   D29        0.64968  -0.00002   0.00434  -0.00650  -0.00215   0.64753
   D30        0.73092   0.00008   0.00551  -0.00391   0.00160   0.73253
   D31       -1.50057   0.00030   0.00800  -0.00537   0.00262  -1.49795
   D32        2.78785  -0.00004   0.00567  -0.00486   0.00081   2.78865
   D33        2.76092  -0.00020   0.00470  -0.00567  -0.00097   2.75995
   D34        0.52943   0.00002   0.00719  -0.00714   0.00005   0.52947
   D35       -1.46534  -0.00032   0.00486  -0.00662  -0.00177  -1.46711
   D36        0.69595   0.00017  -0.00195  -0.00272  -0.00467   0.69128
   D37       -1.41066   0.00022  -0.00316  -0.00306  -0.00622  -1.41688
   D38        2.86329  -0.00010  -0.00248  -0.00590  -0.00839   2.85490
   D39        2.91295  -0.00022  -0.00278  -0.00695  -0.00972   2.90323
   D40        0.80634  -0.00018  -0.00399  -0.00729  -0.01127   0.79507
   D41       -1.20289  -0.00050  -0.00332  -0.01013  -0.01344  -1.21633
   D42       -1.34672  -0.00002  -0.00371  -0.00213  -0.00584  -1.35256
   D43        2.82986   0.00003  -0.00491  -0.00247  -0.00739   2.82247
   D44        0.82062  -0.00030  -0.00424  -0.00531  -0.00956   0.81106
   D45        0.95467  -0.00014  -0.01058  -0.00902  -0.01959   0.93508
   D46       -1.10491  -0.00042  -0.01293  -0.00740  -0.02032  -1.12524
   D47        3.06988  -0.00011  -0.01203  -0.00292  -0.01494   3.05494
   D48       -1.25230  -0.00012  -0.01046  -0.00675  -0.01720  -1.26950
   D49        2.97131  -0.00040  -0.01281  -0.00513  -0.01793   2.95337
   D50        0.86292  -0.00009  -0.01191  -0.00065  -0.01255   0.85037
   D51        2.97209   0.00009  -0.00821  -0.01018  -0.01839   2.95370
   D52        0.91251  -0.00019  -0.01056  -0.00856  -0.01912   0.89339
   D53       -1.19588   0.00012  -0.00965  -0.00408  -0.01374  -1.20962
   D54        0.81305  -0.00004  -0.00111  -0.00021  -0.00133   0.81173
   D55       -1.33008  -0.00036  -0.00347  -0.00344  -0.00690  -1.33698
   D56        2.94771   0.00005  -0.00191   0.00098  -0.00094   2.94677
   D57        2.93657   0.00016   0.00042   0.00167   0.00207   2.93864
   D58        0.79344  -0.00016  -0.00194  -0.00157  -0.00351   0.78993
   D59       -1.21195   0.00025  -0.00039   0.00285   0.00245  -1.20950
   D60       -1.34778  -0.00006  -0.00057   0.00015  -0.00042  -1.34821
   D61        2.79227  -0.00038  -0.00293  -0.00308  -0.00600   2.78627
   D62        0.78688   0.00003  -0.00137   0.00133  -0.00004   0.78684
   D63       -1.30409   0.00067   0.00350   0.01145   0.01494  -1.28915
   D64        0.94416   0.00046   0.00308   0.01457   0.01765   0.96182
   D65        2.97968   0.00034   0.00280   0.01056   0.01336   2.99304
   D66        0.85832   0.00031   0.00535   0.01128   0.01663   0.87495
   D67        3.10657   0.00010   0.00494   0.01440   0.01935   3.12591
   D68       -1.14110  -0.00002   0.00466   0.01039   0.01505  -1.12604
   D69        2.85214   0.00030   0.00416   0.00973   0.01389   2.86603
   D70       -1.18280   0.00009   0.00375   0.01285   0.01660  -1.16619
   D71        0.85272  -0.00003   0.00347   0.00884   0.01231   0.86503
   D72       -3.07711  -0.00014  -0.00498   0.00882   0.00383  -3.07328
   D73        1.10413  -0.00020  -0.00526   0.00841   0.00314   1.10727
   D74       -0.99676  -0.00025  -0.00492   0.00738   0.00246  -0.99430
   D75        0.96408   0.00000  -0.00476   0.00452  -0.00024   0.96385
   D76       -1.13786  -0.00006  -0.00504   0.00411  -0.00093  -1.13879
   D77        3.04444  -0.00011  -0.00470   0.00308  -0.00161   3.04282
   D78       -1.08431   0.00031  -0.00341   0.00974   0.00632  -1.07799
   D79        3.09693   0.00025  -0.00369   0.00933   0.00563   3.10256
   D80        0.99604   0.00019  -0.00335   0.00829   0.00495   1.00099
   D81       -0.03457   0.00004   0.00566  -0.02085  -0.01521  -0.04978
   D82        2.06046  -0.00014   0.00600  -0.02566  -0.01965   2.04081
   D83       -2.16573  -0.00008   0.00779  -0.02504  -0.01726  -2.18299
   D84        3.09943  -0.00006   0.00383  -0.01859  -0.01475   3.08468
   D85       -1.08872  -0.00024   0.00417  -0.02340  -0.01920  -1.10792
   D86        0.96827  -0.00018   0.00597  -0.02278  -0.01681   0.95146
   D87        0.05223  -0.00015  -0.00731   0.01959   0.01225   0.06448
   D88       -2.07205   0.00013  -0.00707   0.02103   0.01396  -2.05809
   D89        2.03671   0.00039  -0.00676   0.02406   0.01729   2.05400
   D90       -2.04457   0.00068  -0.00567   0.02955   0.02387  -2.02070
   D91        2.11434   0.00096  -0.00542   0.03100   0.02558   2.13992
   D92       -0.06009   0.00122  -0.00512   0.03402   0.02891  -0.03118
   D93        2.14681  -0.00060  -0.01131   0.02194   0.01061   2.15742
   D94        0.02254  -0.00032  -0.01107   0.02339   0.01231   0.03485
   D95       -2.15189  -0.00006  -0.01076   0.02641   0.01565  -2.13624
   D96        1.03535   0.00035   0.00900  -0.00596   0.00305   1.03840
   D97        3.13337  -0.00011   0.00656  -0.00839  -0.00184   3.13153
   D98       -1.07237   0.00011   0.00820  -0.00778   0.00042  -1.07195
   D99        3.07497   0.00030   0.00868  -0.00505   0.00363   3.07860
   D100      -1.11020  -0.00017   0.00623  -0.00749  -0.00125  -1.11146
   D101       0.96724   0.00005   0.00788  -0.00687   0.00101   0.96825
   D102      -1.01171   0.00015   0.00881  -0.00868   0.00013  -1.01159
   D103       1.08630  -0.00031   0.00636  -0.01112  -0.00476   1.08154
   D104      -3.11944  -0.00009   0.00801  -0.01050  -0.00250  -3.12194
   D105      -3.03329   0.00031  -0.00545   0.01539   0.00995  -3.02334
   D106       1.28458   0.00012  -0.00575   0.01279   0.00703   1.29162
   D107      -0.91617  -0.00002  -0.00547   0.01403   0.00856  -0.90761
   D108       1.52282   0.00013   0.00056   0.01446   0.01502   1.53784
   D109      -2.64785   0.00018   0.00246   0.00826   0.01072  -2.63713
   D110      -0.64093   0.00053   0.00277   0.00911   0.01189  -0.62903
   D111      -1.05167  -0.00009   0.01591  -0.04892  -0.03302  -1.08469
   D112       1.04551   0.00038   0.01863  -0.04693  -0.02831   1.01720
   D113       3.13904   0.00007   0.01556  -0.04699  -0.03144   3.10760
   D114       3.12545  -0.00016   0.01443  -0.04642  -0.03199   3.09347
   D115      -1.06055   0.00031   0.01715  -0.04444  -0.02728  -1.08783
   D116       1.03298   0.00001   0.01408  -0.04449  -0.03041   1.00257
   D117       1.11114  -0.00068   0.01417  -0.05064  -0.03647   1.07467
   D118      -3.07486  -0.00021   0.01689  -0.04865  -0.03176  -3.10662
   D119      -0.98134  -0.00052   0.01382  -0.04871  -0.03489  -1.01622
   D120      -1.43782   0.00049   0.02549   0.01705   0.04254  -1.39528
   D121       0.70280  -0.00010   0.02387   0.01619   0.04005   0.74286
   D122       2.76160   0.00041   0.02498   0.01929   0.04427   2.80587
   D123       0.70424   0.00033   0.02433   0.02091   0.04524   0.74948
   D124       2.84487  -0.00025   0.02270   0.02005   0.04275   2.88762
   D125      -1.37952   0.00025   0.02381   0.02315   0.04696  -1.33256
   D126       2.69830   0.00085   0.02573   0.02404   0.04976   2.74806
   D127      -1.44426   0.00027   0.02410   0.02317   0.04727  -1.39699
   D128       0.61454   0.00077   0.02521   0.02627   0.05149   0.66602
   D129      -3.00192   0.00030  -0.01539   0.04429   0.02889  -2.97303
   D130       1.15123   0.00066  -0.01398   0.04310   0.02913   1.18036
   D131      -0.92536   0.00046  -0.01612   0.04675   0.03064  -0.89473
         Item               Value     Threshold  Converged?
 Maximum Force            0.003109     0.000450     NO 
 RMS     Force            0.000576     0.000300     NO 
 Maximum Displacement     0.100038     0.001800     NO 
 RMS     Displacement     0.020575     0.001200     NO 
 Predicted change in Energy=-3.208008D-04
 GradGradGradGradGradGradGradGradGradGradGradGradGradGradGradGradGradGrad

                          Input orientation:                          
 ---------------------------------------------------------------------
 Center     Atomic      Atomic             Coordinates (Angstroms)
 Number     Number       Type             X           Y           Z
 ---------------------------------------------------------------------
      1          6           0        1.638116    0.803058    0.108776
      2          6           0        1.142595   -0.441348    0.306393
      3          6           0       -0.267807   -0.834877    0.641834
      4          6           0       -1.333497    0.034008   -0.075993
      5          6           0       -1.536595    1.378375    0.661841
      6          6           0       -0.265995    2.054290    1.215748
      7          6           0        0.955243    2.143654    0.278900
      8          6           0        3.055221    0.716289   -0.273232
      9          6           0        3.463690   -0.747924   -0.328915
     10          6           0        2.209771   -1.529021    0.118489
     11          8           0        3.800506    1.669049   -0.504442
     12          6           0        0.654554    2.829602   -1.070620
     13          6           0        2.442286   -2.336356    1.400929
     14          8           0        1.712465   -2.397211   -0.921128
     15          6           0       -2.663125   -0.759127   -0.312032
     16          8           0       -3.146920   -1.323471    0.922888
     17          6           0       -2.438793   -1.937935   -1.270980
     18          6           0       -3.786148    0.117397   -0.915492
     19          8           0       -4.393188    0.891390    0.122595
     20          1           0       -0.418073   -0.776940    1.729920
     21          1           0       -0.382033   -1.890008    0.388807
     22          1           0       -0.949157    0.249343   -1.081048
     23          1           0       -2.208894    1.218028    1.513643
     24          1           0       -2.054199    2.074351   -0.006439
     25          1           0        0.052345    1.539559    2.131156
     26          1           0       -0.540100    3.072227    1.523590
     27          1           0        1.696782    2.782790    0.781448
     28          1           0        3.757947   -1.026834   -1.347276
     29          1           0        4.334306   -0.916633    0.315923
     30          1           0        0.224835    3.825080   -0.902722
     31          1           0       -0.050658    2.252936   -1.678624
     32          1           0        1.574961    2.954898   -1.651177
     33          1           0        1.519725   -2.826924    1.727160
     34          1           0        3.202272   -3.107560    1.222033
     35          1           0        2.801761   -1.691275    2.210295
     36          1           0        2.322288   -3.153416   -0.979651
     37          1           0       -3.706117   -0.637538    1.330006
     38          1           0       -2.114233   -1.582180   -2.255779
     39          1           0       -1.679258   -2.630764   -0.899077
     40          1           0       -3.370186   -2.499457   -1.395839
     41          1           0       -3.381990    0.764033   -1.706673
     42          1           0       -4.542899   -0.536729   -1.368607
     43          1           0       -5.186703    1.311971   -0.246628
 ---------------------------------------------------------------------
                    Distance matrix (angstroms):
                    1          2          3          4          5
     1  C    0.000000
     2  C    1.353935   0.000000
     3  C    2.568954   1.502205   0.000000
     4  C    3.075071   2.550140   1.551107   0.000000
     5  C    3.273479   3.258188   2.551217   1.546922   0.000000
     6  C    2.533103   3.006536   2.945618   2.624822   1.542108
     7  C    1.514086   2.591928   3.240250   3.132872   2.634683
     8  C    1.470254   2.309595   3.779680   4.445814   4.732599
     9  C    2.435125   2.425920   3.856680   4.867072   5.523186
    10  C    2.401140   1.535319   2.625665   3.877580   4.773199
    11  O    2.408715   3.489372   4.912715   5.405082   5.470772
    12  C    2.542686   3.582382   4.148693   3.571690   3.147795
    13  C    3.488878   2.545243   3.189870   4.696431   5.493357
    14  O    3.362729   2.378436   2.967358   3.987852   5.226588
    15  C    4.595452   3.868713   2.579370   1.566106   2.605074
    16  O    5.299196   4.422459   2.933770   2.475685   3.156147
    17  C    5.102740   4.189775   3.096575   2.556997   3.943053
    18  C    5.562545   5.108592   3.963687   2.593687   3.023001
    19  O    6.031967   5.696917   4.502041   3.183748   2.947552
    20  H    3.058171   2.138863   1.099940   2.181045   2.652784
    21  H    3.378169   2.104733   1.091042   2.196170   3.477052
    22  H    2.901080   2.603358   2.146647   1.097371   2.158115
    23  H    4.116472   3.929817   2.956736   2.166833   1.096934
    24  H    3.906745   4.079963   3.474919   2.165005   1.094941
    25  H    2.673411   2.905581   2.821086   3.009776   2.170161
    26  H    3.448979   4.081451   4.014611   3.524049   2.145868
    27  H    2.091714   3.305732   4.119055   4.180143   3.527239
    28  H    3.156308   3.149204   4.494453   5.353910   6.152541
    29  H    3.204635   3.226919   4.614363   5.760322   6.313018
    30  H    3.486131   4.528427   4.933918   4.181400   3.396595
    31  H    2.854628   3.552929   3.868626   3.022870   2.906999
    32  H    2.780619   3.943793   4.797509   4.412701   4.185362
    33  H    3.976173   2.802103   2.888158   4.424610   5.306650
    34  H    4.356472   3.491325   4.188456   5.668114   6.549372
    35  H    3.462968   2.817799   3.551863   5.030315   5.535502
    36  H    4.160102   3.225042   3.835808   4.933663   6.174350
    37  H    5.668117   4.959464   3.512051   2.838509   3.035980
    38  H    5.035931   4.298040   3.516235   2.823664   4.196552
    39  H    4.879741   3.769556   2.755324   2.810343   4.304650
    40  H    6.184947   5.243911   4.067886   3.508353   4.757487
    41  H    5.338431   5.096788   4.215464   2.718157   3.064761
    42  H    6.494817   5.927863   4.733622   3.506687   4.102220
    43  H    6.852989   6.590900   5.440024   4.063188   3.762049
                    6          7          8          9         10
     6  C    0.000000
     7  C    1.541783   0.000000
     8  C    3.877859   2.598486   0.000000
     9  C    4.914157   3.875947   1.521140   0.000000
    10  C    4.491493   3.884342   2.430977   1.543566   0.000000
    11  O    4.432143   2.989046   1.231527   2.446633   3.625760
    12  C    2.583796   1.543419   3.296228   4.608694   4.778103
    13  C    5.162059   4.851880   3.535131   2.561004   1.533136
    14  O    5.319436   4.757405   3.452050   2.477428   1.442869
    15  C    3.999457   4.676316   5.905747   6.126848   4.952090
    16  O    4.449130   5.409568   6.637611   6.752661   5.420650
    17  C    5.180996   5.530007   6.182605   6.094499   4.868982
    18  C    4.548100   5.292739   6.897500   7.324821   6.303242
    19  O    4.425046   5.495299   7.460974   8.038764   7.032600
    20  H    2.881555   3.538548   4.278565   4.394055   3.172994
    21  H    4.031722   4.250979   4.364150   4.075422   2.630747
    22  H    2.999969   3.010750   4.111648   4.586225   3.818414
    23  H    2.136102   3.520389   5.581718   6.279984   5.386773
    24  H    2.166060   3.023734   5.293551   6.206152   5.584025
    25  H    1.097388   2.147326   3.933970   4.787672   4.256935
    26  H    1.098224   2.155818   4.658900   5.835723   5.541442
    27  H    2.138183   1.100422   2.688518   4.101318   4.392537
    28  H    5.679308   4.533387   2.164688   1.096101   2.190322
    29  H    5.549670   4.559034   2.156292   1.096473   2.219831
    30  H    2.804377   2.181036   4.251108   5.633098   5.800796
    31  H    2.909161   2.203561   3.739371   4.814302   4.758397
    32  H    3.524128   2.183429   3.016831   4.361945   4.862122
    33  H    5.222699   5.207950   4.348986   3.511223   2.179114
    34  H    6.218811   5.789118   4.108438   2.835783   2.166715
    35  H    4.942621   4.674034   3.468215   2.788485   2.180007
    36  H    6.216042   5.613529   4.001354   2.740921   1.963984
    37  H    4.369603   5.528846   7.079472   7.360050   6.104117
    38  H    5.356434   5.452350   5.994723   5.960034   4.933252
    39  H    5.330997   5.578826   5.831787   5.506367   4.168192
    40  H    6.098606   6.562970   7.272354   7.134988   5.862666
    41  H    4.462592   4.965627   6.595053   7.144758   6.313248
    42  H    5.628870   6.334690   7.778261   8.076573   6.985316
    43  H    5.186804   6.220239   8.263465   8.892650   7.931731
                   11         12         13         14         15
    11  O    0.000000
    12  C    3.400655   0.000000
    13  C    4.638801   5.999305   0.000000
    14  O    4.589991   5.334894   2.434808   0.000000
    15  C    6.907358   4.945849   5.611338   4.711699   0.000000
    16  O    7.697998   5.972712   5.700323   5.307253   1.441378
    17  C    7.247536   5.686681   5.578779   4.191214   1.536065
    18  C    7.754606   5.205762   7.083792   6.046324   1.547139
    19  O    8.254365   5.537159   7.666563   7.013077   2.430272
    20  H    5.363920   4.690490   3.274395   3.767296   3.034822
    21  H    5.564029   5.047688   3.033215   2.521925   2.640729
    22  H    4.990725   3.038048   4.934363   3.756867   2.132155
    23  H    6.355232   4.180302   5.854898   5.863030   2.729204
    24  H    5.889809   3.006697   6.453944   5.917709   2.914236
    25  H    4.583869   3.504031   4.611699   5.250771   4.315890
    26  H    4.992262   2.866355   6.177576   6.400425   4.749318
    27  H    2.705473   2.125698   5.210104   5.452652   5.722732
    28  H    2.824884   4.957791   3.316390   2.498706   6.509499
    29  H    2.764723   5.431146   2.602421   3.255220   7.027317
    30  H    4.194343   1.097190   6.941700   6.397678   5.450154
    31  H    4.068303   1.095233   6.063004   5.030533   4.214864
    32  H    2.814509   1.095397   6.169682   5.403420   5.792121
    33  H    5.513237   6.369645   1.094624   2.689839   5.092183
    34  H    5.114156   6.855437   1.097423   2.705044   6.501644
    35  H    4.433855   5.984415   1.095639   3.389796   6.090650
    36  H    5.066273   6.211772   2.519751   0.973219   5.570698
    37  H    8.064424   6.066261   6.379175   6.125772   1.949078
    38  H    6.972934   5.341778   5.890853   4.133906   2.181020
    39  H    6.976528   5.940682   4.729040   3.399826   2.194458
    40  H    8.342054   6.686043   6.452390   5.105795   2.168715
    41  H    7.338437   4.578736   7.293271   6.046819   2.186734
    42  H    8.673214   6.199556   7.726694   6.541499   2.167801
    43  H    8.997993   6.091177   8.615463   7.862028   3.265297
                   16         17         18         19         20
    16  O    0.000000
    17  C    2.385806   0.000000
    18  C    2.421644   2.483169   0.000000
    19  O    2.664444   3.710362   1.430100   0.000000
    20  H    2.897689   3.799555   4.375155   4.600908   0.000000
    21  H    2.872422   2.643379   4.161595   4.888395   1.743217
    22  H    3.364471   2.653163   2.844879   3.704366   3.039218
    23  H    2.772742   4.215101   3.098357   2.610142   2.689556
    24  H    3.688208   4.224383   2.766892   2.624293   3.717756
    25  H    4.460062   5.465644   5.102808   4.921098   2.397593
    26  H    5.145728   6.042878   5.021650   4.643826   3.856624
    27  H    6.351601   6.603082   6.328227   6.410867   4.247809
    28  H    7.274533   6.263826   7.642584   8.501830   5.193335
    29  H    7.516826   7.031088   8.278127   8.914902   4.960242
    30  H    6.419436   6.359471   5.462148   5.566323   5.340667
    31  H    5.398647   4.840740   4.369987   4.894463   4.575293
    32  H    6.872148   6.339920   6.110167   6.559202   5.415774
    33  H    4.968380   5.044702   6.618530   7.166800   2.820905
    34  H    6.601871   6.277321   7.987952   8.653980   4.335508
    35  H    6.097499   6.296310   7.512815   7.924388   3.381434
    36  H    6.072939   4.922414   6.929310   7.916629   4.527581
    37  H    0.974141   3.172108   2.370358   2.065799   3.315208
    38  H    3.352208   1.096234   2.735001   4.119326   4.405810
    39  H    2.680038   1.093261   3.462896   4.562324   3.455267
    40  H    2.609461   1.094710   2.692896   3.853572   4.631674
    41  H    3.365639   2.894837   1.098840   2.094030   4.792658
    42  H    2.796189   2.529856   1.098119   2.070174   5.164568
    43  H    3.531860   4.377464   1.958555   0.971020   5.568673
                   21         22         23         24         25
    21  H    0.000000
    22  H    2.656864   0.000000
    23  H    3.776581   3.042649   0.000000
    24  H    4.320706   2.388840   1.751533   0.000000
    25  H    3.871228   3.603599   2.365990   3.048417   0.000000
    26  H    5.092789   3.862660   2.494600   2.372602   1.751913
    27  H    5.129394   4.109531   4.270703   3.897758   2.464043
    28  H    4.571487   4.884295   6.987665   6.722815   5.693624
    29  H    4.816288   5.588024   6.986042   7.061367   5.259576
    30  H    5.890549   3.767752   4.307967   3.010377   3.802338
    31  H    4.641989   2.275694   3.989936   2.615774   3.877363
    32  H    5.609321   3.743828   5.229758   4.080604   4.315969
    33  H    2.507127   4.841986   5.505436   6.308787   4.624132
    34  H    3.876073   5.814408   6.933719   7.482769   5.687201
    35  H    3.673399   5.354280   5.835755   6.532549   4.243093
    36  H    3.283630   4.721377   6.771827   6.886968   6.070731
    37  H    3.674789   3.768365   2.391343   3.445179   4.416745
    38  H    3.176335   2.468171   4.696665   4.293408   5.803836
    39  H    1.972347   2.976773   4.573284   4.803696   5.438048
    40  H    3.533475   3.676463   4.861417   4.958021   6.361374
    41  H    4.520477   2.564174   3.457268   2.524036   5.208170
    42  H    4.715154   3.689930   4.102940   3.855758   6.138044
    43  H    5.808726   4.447722   3.460451   3.232877   5.757888
                   26         27         28         29         30
    26  H    0.000000
    27  H    2.374487   0.000000
    28  H    6.596771   4.826293   0.000000
    29  H    6.413212   4.567162   1.763680   0.000000
    30  H    2.653093   2.467677   6.018437   6.391924   0.000000
    31  H    3.341401   3.063699   5.037078   5.766480   1.774699
    32  H    3.816594   2.441747   4.551042   5.145116   1.772073
    33  H    6.251744   5.691626   4.207389   3.682753   7.269263
    34  H    7.230909   6.095640   3.352543   2.627299   7.838444
    35  H    5.859228   4.824918   3.743272   2.556836   6.838245
    36  H    7.295074   6.223445   2.592029   3.275657   7.287292
    37  H    4.880932   6.418012   7.939248   8.108925   6.352356
    38  H    6.198792   6.542289   5.967938   6.974257   6.044870
    39  H    6.300088   6.597604   5.686535   6.370041   6.730788
    40  H    6.897544   7.636549   7.278823   8.049513   7.291578
    41  H    4.882489   6.005003   7.369877   8.152102   4.798493
    42  H    6.116516   7.387528   8.315330   9.043602   6.478712
    43  H    5.274760   7.113551   9.310650   9.794526   6.002575
                   31         32         33         34         35
    31  H    0.000000
    32  H    1.770915   0.000000
    33  H    6.314305   6.696692   0.000000
    34  H    6.908710   6.903396   1.779009   0.000000
    35  H    6.230311   6.164651   1.779531   1.772832   0.000000
    36  H    5.945424   6.190391   2.842100   2.371474   3.541681
    37  H    5.546988   7.048605   5.679839   7.337473   6.651146
    38  H    4.393126   5.878841   5.533430   6.533543   6.642643
    39  H    5.206780   6.508089   4.143560   5.343760   5.534470
    40  H    5.803833   7.366795   5.811333   7.100721   7.193767
    41  H    3.649026   5.419809   6.979470   8.180407   7.720748
    42  H    5.297034   7.049788   7.182213   8.562024   8.251396
    43  H    5.414331   7.098736   8.124190   9.595004   8.880963
                   36         37         38         39         40
    36  H    0.000000
    37  H    6.928624   0.000000
    38  H    4.876474   4.035381   0.000000
    39  H    4.036338   3.612467   1.769004   0.000000
    40  H    5.745010   3.318106   1.777165   1.767273   0.000000
    41  H    6.958000   3.360191   2.722763   3.882803   3.278281
    42  H    7.357250   2.827168   2.788989   3.578531   2.286548
    43  H    8.767094   2.911785   4.674705   5.317238   4.375775
                   41         42         43
    41  H    0.000000
    42  H    1.775945   0.000000
    43  H    2.385153   2.256327   0.000000
 Stoichiometry    C15H24O4
 Framework group  C1[X(C15H24O4)]
 Deg. of freedom   123
 Full point group                 C1      NOp   1
 Largest Abelian subgroup         C1      NOp   1
 Largest concise Abelian subgroup C1      NOp   1
                         Standard orientation:                         
 ---------------------------------------------------------------------
 Center     Atomic      Atomic             Coordinates (Angstroms)
 Number     Number       Type             X           Y           Z
 ---------------------------------------------------------------------
      1          6           0        1.669546    0.831097    0.100081
      2          6           0        1.190629   -0.421039    0.289642
      3          6           0       -0.210406   -0.834280    0.640289
      4          6           0       -1.295769    0.031153   -0.051770
      5          6           0       -1.503050    1.364260    0.705085
      6          6           0       -0.232156    2.047667    1.249034
      7          6           0        0.974473    2.161852    0.296091
      8          6           0        3.081900    0.764736   -0.303031
      9          6           0        3.505613   -0.694053   -0.382220
     10          6           0        2.266904   -1.494398    0.073460
     11          8           0        3.813267    1.728456   -0.533254
     12          6           0        0.646946    2.860463   -1.040626
     13          6           0        2.526643   -2.314342    1.342607
     14          8           0        1.764332   -2.355615   -0.969420
     15          6           0       -2.619837   -0.773914   -0.278485
     16          8           0       -3.079646   -1.358334    0.956261
     17          6           0       -2.396316   -1.938607   -1.254714
     18          6           0       -3.760969    0.097151   -0.855291
     19          8           0       -4.361547    0.851861    0.200600
     20          1           0       -0.345691   -0.791023    1.731020
     21          1           0       -0.316631   -1.887525    0.376161
     22          1           0       -0.928265    0.262755   -1.059501
     23          1           0       -2.161268    1.186251    1.564344
     24          1           0       -2.037805    2.062340    0.052692
     25          1           0        0.104915    1.525632    2.153535
     26          1           0       -0.513004    3.058730    1.573030
     27          1           0        1.716062    2.803187    0.795756
     28          1           0        3.788296   -0.957478   -1.407956
     29          1           0        4.387185   -0.860711    0.248104
     30          1           0        0.208751    3.849002   -0.854612
     31          1           0       -0.060520    2.283254   -1.645488
     32          1           0        1.557504    3.002959   -1.632634
     33          1           0        1.614305   -2.819048    1.675945
     34          1           0        3.292425   -3.074814    1.143621
     35          1           0        2.890561   -1.674995    2.154533
     36          1           0        2.381536   -3.104206   -1.045741
     37          1           0       -3.640464   -0.683603    1.379547
     38          1           0       -2.089836   -1.567513   -2.239645
     39          1           0       -1.623952   -2.627298   -0.902042
     40          1           0       -3.323168   -2.508970   -1.373121
     41          1           0       -3.375330    0.757663   -1.644248
     42          1           0       -4.516893   -0.559933   -1.305497
     43          1           0       -5.164851    1.267929   -0.152204
 ---------------------------------------------------------------------
 Rotational constants (GHZ):      0.5821070      0.2629540      0.2078708
 Standard basis: 6-31G(d) (6D, 7F)
 There are   333 symmetry adapted cartesian basis functions of A   symmetry.
 There are   333 symmetry adapted basis functions of A   symmetry.
   333 basis functions,   628 primitive gaussians,   333 cartesian basis functions
    73 alpha electrons       73 beta electrons
       nuclear repulsion energy      1604.7213576354 Hartrees.
 NAtoms=   43 NActive=   43 NUniq=   43 SFac= 1.00D+00 NAtFMM=   60 NAOKFM=F Big=F
 Integral buffers will be    131072 words long.
 Raffenetti 2 integral format.
 Two-electron integral symmetry is turned on.
 ------------------------------------------------------------------------------
 Polarizable Continuum Model (PCM)
 =================================
 Model                : PCM (using non-symmetric T matrix).
 Atomic radii         : SMD-Coulomb.
 Polarization charges : Total charges.
 Charge compensation  : None.
 Solution method      : On-the-fly selection.
 Cavity type          : VdW (van der Waals Surface) (Alpha=1.000).
 Cavity algorithm     : GePol (No added spheres)
                        Default sphere list used, NSphG=   43.
                        Lebedev-Laikov grids with approx.  5.0 points / Ang**2.
                        Smoothing algorithm: Karplus/York (Gamma=1.0000).
                        Polarization charges: spherical gaussians, with
                                              point-specific exponents (IZeta= 3).
                        Self-potential: point-specific (ISelfS= 7).
                        Self-field    : sphere-specific E.n sum rule (ISelfD= 2).
 1st derivatives      : Analytical E(r).r(x)/FMM algorithm (CHGder, D1EAlg=3).
                        Cavity 1st derivative terms included.
 Solvent              : Methanol, Eps=  32.613000 Eps(inf)=   1.765709
 ------------------------------------------------------------------------------
 ------------------------------------------------------------------------------
 Atomic radii for non-electrostatic terms: SMD-CDS.
 ------------------------------------------------------------------------------
 Nuclear repulsion after PCM non-electrostatic terms =     1604.7224878274 Hartrees.
 One-electron integrals computed using PRISM.
 NBasis=   333 RedAO= T EigKep=  9.59D-04  NBF=   333
 NBsUse=   333 1.00D-06 EigRej= -1.00D+00 NBFU=   333
 Initial guess from the checkpoint file:  "DY-202A-11R_42.chk"
 B after Tr=     0.000000    0.000000    0.000000
         Rot=    0.999999    0.000604    0.000152    0.001102 Ang=   0.15 deg.
 ExpMin= 1.61D-01 ExpMax= 5.48D+03 ExpMxC= 8.25D+02 IAcc=1 IRadAn=         1 AccDes= 0.00D+00
 Harris functional with IExCor=  402 and IRadAn=       1 diagonalized for initial guess.
 HarFok:  IExCor=  402 AccDes= 0.00D+00 IRadAn=         1 IDoV= 1 UseB2=F ITyADJ=14
 ICtDFT=  3500011 ScaDFX=  1.000000  1.000000  1.000000  1.000000
 FoFCou: FMM=F IPFlag=           0 FMFlag=      100000 FMFlg1=           0
         NFxFlg=           0 DoJE=T BraDBF=F KetDBF=T FulRan=T
         wScrn=  0.000000 ICntrl=     500 IOpCl=  0 I1Cent=   200000004 NGrid=           0
         NMat0=    1 NMatS0=      1 NMatT0=    0 NMatD0=    1 NMtDS0=    0 NMtDT0=    0
 Petite list used in FoFCou.
 Keep R1 ints in memory in canonical form, NReq=1565304907.
 Requested convergence on RMS density matrix=1.00D-08 within 128 cycles.
 Requested convergence on MAX density matrix=1.00D-06.
 Requested convergence on             energy=1.00D-06.
 No special actions if energy rises.
 Inv3:  Mode=1 IEnd=    22048563.
 Iteration    1 A*A^-1 deviation from unit magnitude is 4.44D-15 for   2693.
 Iteration    1 A*A^-1 deviation from orthogonality  is 6.74D-15 for   2699   1506.
 Iteration    1 A^-1*A deviation from unit magnitude is 4.44D-15 for   2693.
 Iteration    1 A^-1*A deviation from orthogonality  is 5.03D-10 for   2651   2620.
 Iteration    2 A*A^-1 deviation from unit magnitude is 2.44D-15 for    933.
 Iteration    2 A*A^-1 deviation from orthogonality  is 2.86D-15 for   2419    313.
 Iteration    2 A^-1*A deviation from unit magnitude is 9.99D-16 for     12.
 Iteration    2 A^-1*A deviation from orthogonality  is 4.15D-16 for   2703   1764.
 Error on total polarization charges =  0.05142
 SCF Done:  E(RB3LYP) =  -886.947348587     A.U. after    9 cycles
            NFock=  9  Conv=0.80D-08     -V/T= 2.0094
 SMD-CDS (non-electrostatic) energy       (kcal/mol) =       0.71
 (included in total energy above)
 D1PCM: PCM CHGder 1st derivatives, ID1Alg=3 FixD1E=F DoIter=F DoCFld=F I1PDM=0.
 Calling FoFJK, ICntrl=      2127 FMM=F ISym2X=0 I1Cent= 0 IOpClX= 0 NMat=1 NMatS=1 NMatT=0.
 ***** Axes restored to original set *****
 -------------------------------------------------------------------
 Center     Atomic                   Forces (Hartrees/Bohr)
 Number     Number              X              Y              Z
 -------------------------------------------------------------------
      1        6          -0.002259326    0.002365902   -0.000081296
      2        6           0.002423161   -0.001831232   -0.000008939
      3        6          -0.000321630    0.000234944    0.000855010
      4        6          -0.000014781   -0.000648410   -0.000380952
      5        6           0.000209402   -0.000238815    0.000237823
      6        6           0.000248301    0.000060524   -0.000608132
      7        6           0.001140877   -0.000659179   -0.000534027
      8        6           0.000864510   -0.001879410   -0.000705718
      9        6           0.001143842    0.000062407    0.000925853
     10        6          -0.002007610    0.000619864   -0.001310114
     11        8           0.000355147    0.000537533    0.000309289
     12        6          -0.000035616   -0.000586377    0.000781137
     13        6           0.000090359    0.001058660   -0.000123424
     14        8           0.000700245   -0.000175160    0.000544777
     15        6          -0.000416609   -0.000832852   -0.000149531
     16        8           0.000218659    0.000341559   -0.000223447
     17        6           0.000362235    0.001326281   -0.000129074
     18        6           0.000451900   -0.000884310   -0.000496631
     19        8           0.000220154    0.001067236    0.000733585
     20        1           0.000039261   -0.000121070   -0.000255274
     21        1          -0.000382689   -0.000266879    0.000131673
     22        1           0.000038606    0.000401178   -0.000009710
     23        1           0.000046830    0.000057547   -0.000054483
     24        1           0.000019235    0.000181606   -0.000140500
     25        1          -0.000088071    0.000170124    0.000378661
     26        1           0.000084555   -0.000050253    0.000033164
     27        1          -0.000173118    0.000013040    0.000302876
     28        1          -0.001056762    0.000846633   -0.000242718
     29        1          -0.000140641    0.000429460   -0.000128932
     30        1           0.000012082   -0.000028463   -0.000115756
     31        1           0.000015377    0.000125802   -0.000076903
     32        1          -0.000059402    0.000100792   -0.000126444
     33        1           0.000051164   -0.000476361    0.000166262
     34        1          -0.000262830   -0.000260045    0.000049392
     35        1          -0.000117504   -0.000161412    0.000171597
     36        1          -0.000354506    0.000043348    0.000008002
     37        1          -0.000556911    0.000459974    0.000271606
     38        1          -0.000237094    0.000154528   -0.000032712
     39        1          -0.000107787   -0.000288465   -0.000290603
     40        1          -0.000279237   -0.000113452    0.000104138
     41        1           0.000461343   -0.000189819    0.000076362
     42        1           0.000235074   -0.000203353   -0.000032926
     43        1          -0.000560196   -0.000763626    0.000177039
 -------------------------------------------------------------------
 Cartesian Forces:  Max     0.002423161 RMS     0.000636991

 GradGradGradGradGradGradGradGradGradGradGradGradGradGradGradGradGradGrad
 Berny optimization.
 Using GEDIIS/GDIIS optimizer.
 FormGI is forming the generalized inverse of G from B-inverse, IUseBI=4.
 Internal  Forces:  Max     0.001676179 RMS     0.000318717
 Search for a local minimum.
 Step number   5 out of a maximum of  258
 All quantities printed in internal units (Hartrees-Bohrs-Radians)
 Mixed Optimization -- En-DIIS/RFO-DIIS
 Swapping is turned off.
 Update second derivatives using D2CorX and points    3    4    5
 DE= -4.12D-04 DEPred=-3.21D-04 R= 1.29D+00
 TightC=F SS=  1.41D+00  RLast= 2.11D-01 DXNew= 1.4270D+00 6.3412D-01
 Trust test= 1.29D+00 RLast= 2.11D-01 DXMaxT set to 8.49D-01
 ITU=  1  1  0  1  0
     Eigenvalues ---    0.00156   0.00281   0.00342   0.00361   0.00382
     Eigenvalues ---    0.00422   0.00518   0.00691   0.00829   0.00872
     Eigenvalues ---    0.01038   0.01115   0.01229   0.01242   0.01358
     Eigenvalues ---    0.01390   0.02495   0.02615   0.03205   0.03818
     Eigenvalues ---    0.03940   0.04264   0.04407   0.04478   0.04703
     Eigenvalues ---    0.04798   0.04942   0.05066   0.05107   0.05369
     Eigenvalues ---    0.05416   0.05429   0.05537   0.05541   0.05553
     Eigenvalues ---    0.05641   0.05653   0.05733   0.05915   0.05948
     Eigenvalues ---    0.06143   0.06578   0.07165   0.07982   0.08445
     Eigenvalues ---    0.08657   0.08996   0.09138   0.09387   0.09669
     Eigenvalues ---    0.10415   0.11721   0.12107   0.13400   0.13781
     Eigenvalues ---    0.14679   0.15185   0.15808   0.15971   0.16000
     Eigenvalues ---    0.16000   0.16000   0.16000   0.16000   0.16000
     Eigenvalues ---    0.16000   0.16000   0.16067   0.16197   0.16562
     Eigenvalues ---    0.17225   0.17779   0.19700   0.20726   0.21296
     Eigenvalues ---    0.22599   0.24010   0.25000   0.25283   0.26561
     Eigenvalues ---    0.26994   0.27540   0.27991   0.28504   0.28646
     Eigenvalues ---    0.29210   0.29304   0.29622   0.30410   0.30536
     Eigenvalues ---    0.31566   0.32288   0.32376   0.33743   0.33821
     Eigenvalues ---    0.33835   0.33843   0.33992   0.34015   0.34035
     Eigenvalues ---    0.34102   0.34136   0.34158   0.34169   0.34199
     Eigenvalues ---    0.34210   0.34224   0.34265   0.34281   0.34318
     Eigenvalues ---    0.34346   0.34368   0.34483   0.34869   0.36422
     Eigenvalues ---    0.40607   0.41103   0.42347   0.51376   0.52422
     Eigenvalues ---    0.52694   0.52922   0.95664
 En-DIIS/RFO-DIIS IScMMF=        0 using points:     5    4
 RFO step:  Lambda=-9.64416431D-05.
 DidBck=F Rises=F RFO-DIIS coefs:    1.45738   -0.45738
 Iteration  1 RMS(Cart)=  0.08799007 RMS(Int)=  0.00327848
 Iteration  2 RMS(Cart)=  0.00471820 RMS(Int)=  0.00007760
 Iteration  3 RMS(Cart)=  0.00001509 RMS(Int)=  0.00007682
 Iteration  4 RMS(Cart)=  0.00000000 RMS(Int)=  0.00007682
 Variable       Old X    -DE/DX   Delta X   Delta X   Delta X     New X
                                 (Linear)    (Quad)   (Total)
    R1        2.55857   0.00076  -0.00071  -0.00123  -0.00190   2.55667
    R2        2.86121  -0.00145  -0.00122  -0.00323  -0.00447   2.85674
    R3        2.77838   0.00069  -0.00070  -0.00203  -0.00268   2.77570
    R4        2.83876   0.00062   0.00013  -0.00075  -0.00063   2.83812
    R5        2.90133  -0.00168  -0.00254  -0.00682  -0.00936   2.89197
    R6        2.93117   0.00012  -0.00130  -0.00040  -0.00171   2.92946
    R7        2.07858  -0.00026  -0.00037  -0.00138  -0.00175   2.07683
    R8        2.06177   0.00026   0.00081   0.00127   0.00208   2.06385
    R9        2.92326   0.00017   0.00076   0.00076   0.00158   2.92483
   R10        2.95951   0.00017  -0.00109  -0.00118  -0.00227   2.95724
   R11        2.07373   0.00010   0.00022   0.00071   0.00093   2.07466
   R12        2.91416   0.00010  -0.00050  -0.00054  -0.00099   2.91318
   R13        2.07290  -0.00008   0.00016   0.00010   0.00026   2.07316
   R14        2.06914   0.00020   0.00029   0.00088   0.00117   2.07031
   R15        2.91355  -0.00029  -0.00017  -0.00150  -0.00169   2.91186
   R16        2.07376   0.00020   0.00002   0.00026   0.00028   2.07404
   R17        2.07534  -0.00005  -0.00019  -0.00046  -0.00065   2.07469
   R18        2.91664  -0.00054  -0.00139  -0.00445  -0.00584   2.91080
   R19        2.07950   0.00003  -0.00015   0.00001  -0.00014   2.07936
   R20        2.87454  -0.00115  -0.00305  -0.00812  -0.01121   2.86333
   R21        2.32725   0.00057  -0.00098  -0.00187  -0.00285   2.32440
   R22        2.91692   0.00048  -0.00179  -0.00516  -0.00704   2.90988
   R23        2.07133  -0.00029  -0.00028  -0.00048  -0.00076   2.07057
   R24        2.07203  -0.00024  -0.00024  -0.00102  -0.00126   2.07077
   R25        2.89721   0.00013  -0.00069  -0.00147  -0.00216   2.89505
   R26        2.72663  -0.00047  -0.00152  -0.00403  -0.00555   2.72108
   R27        2.07339  -0.00005  -0.00031  -0.00075  -0.00105   2.07234
   R28        2.06969  -0.00003  -0.00064  -0.00103  -0.00167   2.06802
   R29        2.07000   0.00003  -0.00009  -0.00035  -0.00044   2.06956
   R30        2.06854   0.00022   0.00025   0.00061   0.00086   2.06940
   R31        2.07383  -0.00002  -0.00034  -0.00060  -0.00093   2.07290
   R32        2.07046   0.00001  -0.00004  -0.00010  -0.00014   2.07031
   R33        1.83912  -0.00025  -0.00012  -0.00053  -0.00065   1.83847
   R34        2.72381  -0.00017   0.00028  -0.00124  -0.00096   2.72285
   R35        2.90274  -0.00062  -0.00170  -0.00379  -0.00549   2.89725
   R36        2.92367  -0.00132   0.00113  -0.00281  -0.00169   2.92198
   R37        1.84086   0.00076   0.00118   0.00355   0.00473   1.84559
   R38        2.07158   0.00001   0.00031   0.00091   0.00122   2.07280
   R39        2.06596   0.00002   0.00033   0.00014   0.00047   2.06643
   R40        2.06870   0.00028   0.00016   0.00073   0.00090   2.06960
   R41        2.70250   0.00094  -0.00034  -0.00053  -0.00087   2.70163
   R42        2.07651   0.00001  -0.00025  -0.00014  -0.00038   2.07612
   R43        2.07514  -0.00002  -0.00032  -0.00058  -0.00090   2.07424
   R44        1.83496   0.00006   0.00024   0.00070   0.00094   1.83590
    A1        2.25535   0.00056   0.00250   0.00445   0.00685   2.26220
    A2        1.91393  -0.00060  -0.00318  -0.00791  -0.01129   1.90264
    A3        2.11315   0.00004   0.00057   0.00322   0.00404   2.11719
    A4        2.23571  -0.00038  -0.00100  -0.00457  -0.00562   2.23009
    A5        1.95937   0.00046   0.00128   0.00281   0.00382   1.96319
    A6        2.08788  -0.00008  -0.00022   0.00187   0.00193   2.08981
    A7        1.97684  -0.00028  -0.00097  -0.00708  -0.00820   1.96864
    A8        1.91278   0.00009   0.00075   0.00167   0.00246   1.91524
    A9        1.87534   0.00031   0.00198   0.00851   0.01052   1.88586
   A10        1.91180   0.00017   0.00144   0.00219   0.00364   1.91544
   A11        1.94172  -0.00015  -0.00279  -0.00245  -0.00513   1.93659
   A12        1.84009  -0.00013  -0.00034  -0.00241  -0.00279   1.83730
   A13        1.93509  -0.00008   0.00000  -0.00621  -0.00626   1.92883
   A14        1.94912  -0.00030  -0.00231  -0.00267  -0.00491   1.94421
   A15        1.86831   0.00025   0.00078   0.00462   0.00538   1.87369
   A16        1.98291   0.00040   0.00102   0.00841   0.00944   1.99235
   A17        1.88840  -0.00030  -0.00069  -0.00634  -0.00703   1.88137
   A18        1.83246   0.00003   0.00132   0.00239   0.00371   1.83617
   A19        2.03092   0.00020   0.00195   0.00169   0.00360   2.03452
   A20        1.90055   0.00002   0.00075   0.00252   0.00330   1.90385
   A21        1.90007  -0.00008   0.00008  -0.00014  -0.00006   1.90001
   A22        1.86516  -0.00007  -0.00093   0.00002  -0.00094   1.86422
   A23        1.90723  -0.00012  -0.00240  -0.00581  -0.00818   1.89905
   A24        1.85160   0.00005   0.00046   0.00185   0.00229   1.85390
   A25        2.04855  -0.00007   0.00093   0.00141   0.00228   2.05083
   A26        1.91033  -0.00003  -0.00127  -0.00140  -0.00269   1.90764
   A27        1.87685   0.00010   0.00013  -0.00011   0.00004   1.87689
   A28        1.87998   0.00016   0.00215   0.00565   0.00780   1.88778
   A29        1.89052  -0.00004  -0.00044  -0.00169  -0.00209   1.88843
   A30        1.84766  -0.00012  -0.00182  -0.00462  -0.00645   1.84121
   A31        1.95433   0.00003   0.00114   0.00296   0.00400   1.95833
   A32        1.96398  -0.00011  -0.00006  -0.00261  -0.00262   1.96136
   A33        1.83553   0.00014   0.00124   0.00455   0.00583   1.84136
   A34        1.98531  -0.00008   0.00034  -0.00164  -0.00127   1.98404
   A35        1.86495  -0.00013  -0.00233  -0.00495  -0.00725   1.85770
   A36        1.84675   0.00016  -0.00054   0.00199   0.00142   1.84817
   A37        1.90196  -0.00003   0.00280   0.00588   0.00827   1.91023
   A38        2.19743  -0.00014  -0.00219  -0.00415  -0.00614   2.19129
   A39        2.18378   0.00017  -0.00060  -0.00173  -0.00213   2.18165
   A40        1.83211   0.00028  -0.00178  -0.00424  -0.00663   1.82548
   A41        1.92947  -0.00050  -0.00398  -0.01777  -0.02174   1.90773
   A42        1.91749  -0.00032  -0.00055   0.00353   0.00327   1.92077
   A43        1.93758  -0.00013   0.00095  -0.00253  -0.00168   1.93590
   A44        1.97871   0.00022   0.00192   0.01089   0.01291   1.99162
   A45        1.86929   0.00042   0.00314   0.00896   0.01197   1.88126
   A46        1.81485  -0.00010   0.00055   0.00032   0.00061   1.81546
   A47        1.95638  -0.00018  -0.00118  -0.00692  -0.00805   1.94833
   A48        1.84927   0.00021   0.00210   0.00815   0.01038   1.85964
   A49        1.96679   0.00011   0.00055   0.00172   0.00237   1.96917
   A50        1.95587   0.00015  -0.00102  -0.00058  -0.00157   1.95430
   A51        1.91571  -0.00018  -0.00086  -0.00230  -0.00323   1.91249
   A52        1.92382   0.00010   0.00004  -0.00016  -0.00011   1.92370
   A53        1.95717   0.00014   0.00124   0.00283   0.00407   1.96124
   A54        1.92896   0.00019   0.00006   0.00071   0.00076   1.92972
   A55        1.88650  -0.00014  -0.00043  -0.00180  -0.00223   1.88426
   A56        1.88222  -0.00015  -0.00056  -0.00140  -0.00195   1.88026
   A57        1.88287  -0.00016  -0.00044  -0.00039  -0.00084   1.88204
   A58        1.93636   0.00036   0.00155   0.00392   0.00546   1.94182
   A59        1.91636   0.00009   0.00012   0.00076   0.00087   1.91723
   A60        1.93653   0.00029   0.00082   0.00295   0.00376   1.94029
   A61        1.89368  -0.00043  -0.00265  -0.00780  -0.01044   1.88324
   A62        1.89677  -0.00027  -0.00031  -0.00094  -0.00128   1.89549
   A63        1.88280  -0.00007   0.00036   0.00076   0.00111   1.88391
   A64        1.87014   0.00028   0.00156   0.00374   0.00530   1.87544
   A65        1.93277  -0.00030  -0.00005   0.00013   0.00008   1.93285
   A66        1.93773  -0.00008  -0.00237  -0.00211  -0.00448   1.93325
   A67        1.96940   0.00088   0.00037   0.00661   0.00692   1.97632
   A68        1.85815   0.00083   0.00150   0.01229   0.01378   1.87193
   A69        1.88848  -0.00041   0.00147  -0.00414  -0.00263   1.88585
   A70        1.87264  -0.00094  -0.00079  -0.01281  -0.01358   1.85906
   A71        1.84943   0.00005   0.00076  -0.00285  -0.00209   1.84734
   A72        1.93373  -0.00026   0.00035  -0.00313  -0.00282   1.93091
   A73        1.95566   0.00071   0.00091   0.01083   0.01174   1.96740
   A74        1.91834  -0.00029  -0.00147  -0.00710  -0.00858   1.90976
   A75        1.88133  -0.00007   0.00102   0.00049   0.00150   1.88283
   A76        1.89220   0.00010   0.00001  -0.00163  -0.00167   1.89053
   A77        1.88056  -0.00021  -0.00082   0.00044  -0.00035   1.88020
   A78        1.90880  -0.00013  -0.00105   0.00022  -0.00084   1.90796
   A79        1.92544  -0.00010   0.00092   0.00128   0.00219   1.92763
   A80        1.90042  -0.00055   0.00164  -0.00398  -0.00235   1.89807
   A81        1.93937   0.00037  -0.00083   0.00555   0.00472   1.94409
   A82        1.90646   0.00020  -0.00094  -0.00433  -0.00528   1.90117
   A83        1.88274   0.00019   0.00034   0.00100   0.00134   1.88408
   A84        1.88103  -0.00016  -0.00030  -0.00167  -0.00197   1.87906
    D1        0.09832   0.00001  -0.00112  -0.00087  -0.00200   0.09632
    D2       -3.06660  -0.00005   0.00128   0.00465   0.00597  -3.06063
    D3       -3.08543  -0.00003  -0.00421  -0.00779  -0.01196  -3.09738
    D4        0.03284  -0.00009  -0.00181  -0.00226  -0.00399   0.02886
    D5        0.37508  -0.00008  -0.00518  -0.01570  -0.02093   0.35415
    D6       -1.88702   0.00009  -0.00661  -0.01374  -0.02038  -1.90741
    D7        2.39405  -0.00013  -0.00666  -0.01747  -0.02417   2.36988
    D8       -2.72017  -0.00001  -0.00172  -0.00787  -0.00961  -2.72978
    D9        1.30091   0.00016  -0.00314  -0.00592  -0.00906   1.29185
   D10       -0.70120  -0.00007  -0.00320  -0.00965  -0.01285  -0.71405
   D11        0.01197   0.00001   0.00565   0.03194   0.03769   0.04966
   D12       -3.12241   0.00013   0.00543   0.03078   0.03622  -3.08619
   D13        3.11544  -0.00001   0.00291   0.02576   0.02883  -3.13891
   D14       -0.01894   0.00010   0.00269   0.02460   0.02737   0.00842
   D15        0.65208   0.00009   0.00528   0.01956   0.02479   0.67687
   D16       -1.48851   0.00000   0.00354   0.02044   0.02400  -1.46451
   D17        2.80371  -0.00006   0.00252   0.01791   0.02039   2.82411
   D18       -2.46469   0.00015   0.00270   0.01367   0.01630  -2.44839
   D19        1.67792   0.00006   0.00097   0.01455   0.01550   1.69342
   D20       -0.31305   0.00000  -0.00005   0.01203   0.01190  -0.30115
   D21       -0.06271   0.00016  -0.00264  -0.02720  -0.02989  -0.09260
   D22        2.06678   0.00013  -0.00228  -0.02871  -0.03102   2.03576
   D23       -2.12711  -0.00005  -0.00265  -0.03025  -0.03297  -2.16008
   D24        3.05777   0.00010  -0.00049  -0.02230  -0.02275   3.03502
   D25       -1.09593   0.00007  -0.00012  -0.02380  -0.02388  -1.11981
   D26        0.99337  -0.00012  -0.00050  -0.02534  -0.02583   0.96754
   D27       -1.40860   0.00012  -0.00062  -0.01631  -0.01686  -1.42546
   D28        2.64411  -0.00012  -0.00016  -0.02046  -0.02060   2.62351
   D29        0.64753  -0.00014  -0.00099  -0.02459  -0.02556   0.62196
   D30        0.73253   0.00017   0.00073  -0.01747  -0.01672   0.71581
   D31       -1.49795  -0.00007   0.00120  -0.02163  -0.02046  -1.51841
   D32        2.78865  -0.00009   0.00037  -0.02575  -0.02542   2.76323
   D33        2.75995   0.00003  -0.00044  -0.02052  -0.02094   2.73901
   D34        0.52947  -0.00021   0.00002  -0.02468  -0.02468   0.50480
   D35       -1.46711  -0.00023  -0.00081  -0.02880  -0.02964  -1.49675
   D36        0.69128   0.00011  -0.00214   0.00526   0.00309   0.69437
   D37       -1.41688   0.00005  -0.00284   0.00209  -0.00078  -1.41765
   D38        2.85490   0.00003  -0.00384  -0.00140  -0.00526   2.84965
   D39        2.90323  -0.00005  -0.00445   0.00323  -0.00123   2.90200
   D40        0.79507  -0.00011  -0.00516   0.00006  -0.00510   0.78998
   D41       -1.21633  -0.00013  -0.00615  -0.00342  -0.00957  -1.22591
   D42       -1.35256   0.00003  -0.00267   0.00696   0.00425  -1.34831
   D43        2.82247  -0.00003  -0.00338   0.00378   0.00038   2.82285
   D44        0.81106  -0.00005  -0.00437   0.00030  -0.00410   0.80696
   D45        0.93508   0.00011  -0.00896  -0.09913  -0.10812   0.82696
   D46       -1.12524  -0.00068  -0.00930  -0.11317  -0.12248  -1.24772
   D47        3.05494  -0.00002  -0.00684  -0.09976  -0.10658   2.94836
   D48       -1.26950   0.00014  -0.00787  -0.09530  -0.10315  -1.37264
   D49        2.95337  -0.00064  -0.00820  -0.10934  -0.11751   2.83586
   D50        0.85037   0.00002  -0.00574  -0.09592  -0.10162   0.74875
   D51        2.95370   0.00028  -0.00841  -0.09362  -0.10206   2.85164
   D52        0.89339  -0.00051  -0.00875  -0.10766  -0.11643   0.77696
   D53       -1.20962   0.00015  -0.00629  -0.09424  -0.10053  -1.31015
   D54        0.81173  -0.00003  -0.00061  -0.00522  -0.00587   0.80585
   D55       -1.33698  -0.00017  -0.00316  -0.01278  -0.01593  -1.35292
   D56        2.94677  -0.00006  -0.00043  -0.00657  -0.00701   2.93976
   D57        2.93864   0.00008   0.00095  -0.00080   0.00010   2.93874
   D58        0.78993  -0.00006  -0.00160  -0.00836  -0.00996   0.77997
   D59       -1.20950   0.00005   0.00112  -0.00215  -0.00104  -1.21054
   D60       -1.34821   0.00003  -0.00019  -0.00148  -0.00171  -1.34992
   D61        2.78627  -0.00010  -0.00275  -0.00904  -0.01177   2.77450
   D62        0.78684   0.00000  -0.00002  -0.00283  -0.00285   0.78399
   D63       -1.28915   0.00015   0.00683   0.01531   0.02216  -1.26699
   D64        0.96182  -0.00003   0.00807   0.01286   0.02094   0.98276
   D65        2.99304   0.00004   0.00611   0.01122   0.01736   3.01040
   D66        0.87495   0.00019   0.00761   0.01921   0.02683   0.90178
   D67        3.12591   0.00001   0.00885   0.01676   0.02561  -3.13166
   D68       -1.12604   0.00008   0.00688   0.01512   0.02203  -1.10402
   D69        2.86603   0.00011   0.00635   0.01584   0.02219   2.88822
   D70       -1.16619  -0.00007   0.00759   0.01339   0.02098  -1.14522
   D71        0.86503   0.00000   0.00563   0.01175   0.01739   0.88243
   D72       -3.07328  -0.00011   0.00175   0.00712   0.00883  -3.06445
   D73        1.10727  -0.00010   0.00144   0.00763   0.00903   1.11630
   D74       -0.99430  -0.00012   0.00112   0.00574   0.00681  -0.98749
   D75        0.96385   0.00000  -0.00011   0.00675   0.00668   0.97053
   D76       -1.13879   0.00002  -0.00042   0.00726   0.00688  -1.13190
   D77        3.04282  -0.00001  -0.00074   0.00537   0.00467   3.04749
   D78       -1.07799   0.00009   0.00289   0.01240   0.01530  -1.06269
   D79        3.10256   0.00011   0.00258   0.01291   0.01549   3.11806
   D80        1.00099   0.00009   0.00226   0.01102   0.01328   1.01427
   D81       -0.04978   0.00010  -0.00695  -0.04705  -0.05414  -0.10391
   D82        2.04081  -0.00016  -0.00899  -0.06183  -0.07085   1.96996
   D83       -2.18299  -0.00015  -0.00789  -0.05945  -0.06737  -2.25037
   D84        3.08468  -0.00002  -0.00675  -0.04592  -0.05270   3.03198
   D85       -1.10792  -0.00027  -0.00878  -0.06070  -0.06942  -1.17734
   D86        0.95146  -0.00027  -0.00769  -0.05832  -0.06594   0.88552
   D87        0.06448  -0.00013   0.00560   0.04325   0.04874   0.11322
   D88       -2.05809   0.00009   0.00638   0.05051   0.05682  -2.00127
   D89        2.05400   0.00013   0.00791   0.05270   0.06051   2.11451
   D90       -2.02070   0.00038   0.01092   0.06828   0.07922  -1.94148
   D91        2.13992   0.00059   0.01170   0.07554   0.08731   2.22722
   D92       -0.03118   0.00063   0.01322   0.07773   0.09100   0.05982
   D93        2.15742  -0.00022   0.00485   0.05087   0.05560   2.21302
   D94        0.03485   0.00000   0.00563   0.05813   0.06368   0.09854
   D95       -2.13624   0.00004   0.00716   0.06032   0.06737  -2.06887
   D96        1.03840   0.00021   0.00139  -0.00010   0.00142   1.03982
   D97        3.13153  -0.00005  -0.00084  -0.00683  -0.00755   3.12397
   D98       -1.07195   0.00011   0.00019  -0.00355  -0.00324  -1.07519
   D99        3.07860   0.00004   0.00166  -0.00322  -0.00165   3.07695
   D100      -1.11146  -0.00022  -0.00057  -0.00995  -0.01062  -1.12208
   D101       0.96825  -0.00006   0.00046  -0.00667  -0.00631   0.96194
   D102      -1.01159   0.00017   0.00006  -0.00449  -0.00444  -1.01603
   D103       1.08154  -0.00008  -0.00218  -0.01121  -0.01342   1.06812
   D104      -3.12194   0.00007  -0.00114  -0.00794  -0.00911  -3.13105
   D105      -3.02334   0.00020   0.00455   0.03231   0.03677  -2.98656
   D106       1.29162   0.00012   0.00322   0.02765   0.03098   1.32260
   D107      -0.90761   0.00001   0.00392   0.02759   0.03149  -0.87612
   D108       1.53784   0.00022   0.00687   0.01807   0.02491   1.56274
   D109      -2.63713   0.00046   0.00490   0.02317   0.02808  -2.60905
   D110      -0.62903  -0.00041   0.00544   0.01252   0.01797  -0.61106
   D111      -1.08469  -0.00030  -0.01510  -0.07697  -0.09209  -1.17678
   D112       1.01720  -0.00008  -0.01295  -0.07117  -0.08413   0.93307
   D113       3.10760  -0.00008  -0.01438  -0.06837  -0.08280   3.02480
   D114       3.09347  -0.00040  -0.01463  -0.08356  -0.09821   2.99526
   D115      -1.08783  -0.00018  -0.01248  -0.07776  -0.09024  -1.17807
   D116       1.00257  -0.00018  -0.01391  -0.07496  -0.08891   0.91366
   D117       1.07467   0.00011  -0.01668  -0.07866  -0.09529   0.97939
   D118      -3.10662   0.00033  -0.01452  -0.07286  -0.08732   3.08924
   D119      -1.01622   0.00034  -0.01596  -0.07006  -0.08599  -1.10221
   D120      -1.39528  -0.00027   0.01946  -0.04789  -0.02844  -1.42372
   D121       0.74286   0.00005   0.01832  -0.03996  -0.02165   0.72120
   D122       2.80587  -0.00011   0.02025  -0.04040  -0.02016   2.78571
   D123       0.74948  -0.00036   0.02069  -0.04629  -0.02562   0.72387
   D124       2.88762  -0.00004   0.01955  -0.03837  -0.01883   2.86879
   D125      -1.33256  -0.00020   0.02148  -0.03880  -0.01734  -1.34989
   D126       2.74806  -0.00007   0.02276  -0.04050  -0.01772   2.73034
   D127      -1.39699   0.00025   0.02162  -0.03258  -0.01094  -1.40792
   D128       0.66602   0.00009   0.02355  -0.03301  -0.00944   0.65658
   D129      -2.97303   0.00078   0.01321   0.12219   0.13540  -2.83764
   D130       1.18036   0.00074   0.01332   0.11679   0.13010   1.31046
   D131      -0.89473   0.00016   0.01401   0.11490   0.12892  -0.76581
         Item               Value     Threshold  Converged?
 Maximum Force            0.001676     0.000450     NO 
 RMS     Force            0.000319     0.000300     NO 
 Maximum Displacement     0.515203     0.001800     NO 
 RMS     Displacement     0.087893     0.001200     NO 
 Predicted change in Energy=-4.253349D-04
 GradGradGradGradGradGradGradGradGradGradGradGradGradGradGradGradGradGrad

                          Input orientation:                          
 ---------------------------------------------------------------------
 Center     Atomic      Atomic             Coordinates (Angstroms)
 Number     Number       Type             X           Y           Z
 ---------------------------------------------------------------------
      1          6           0        1.639223    0.795371    0.109383
      2          6           0        1.138590   -0.443968    0.318737
      3          6           0       -0.274888   -0.819616    0.660176
      4          6           0       -1.323157    0.035667   -0.096624
      5          6           0       -1.530099    1.394585    0.614759
      6          6           0       -0.267647    2.078173    1.176374
      7          6           0        0.972141    2.143146    0.263659
      8          6           0        3.057171    0.683070   -0.257079
      9          6           0        3.442329   -0.779991   -0.340531
     10          6           0        2.195411   -1.538055    0.151047
     11          8           0        3.820353    1.626182   -0.459656
     12          6           0        0.707256    2.824959   -1.091915
     13          6           0        2.437856   -2.294563    1.460977
     14          8           0        1.690170   -2.447176   -0.844763
     15          6           0       -2.644339   -0.766257   -0.342238
     16          8           0       -3.073010   -1.425702    0.865021
     17          6           0       -2.431608   -1.852691   -1.402888
     18          6           0       -3.809485    0.117053   -0.845304
     19          8           0       -4.420527    0.773141    0.268270
     20          1           0       -0.432179   -0.726484    1.743880
     21          1           0       -0.405249   -1.881532    0.440827
     22          1           0       -0.919387    0.238779   -1.097131
     23          1           0       -2.218140    1.256843    1.458079
     24          1           0       -2.027282    2.084082   -0.076368
     25          1           0        0.023366    1.588173    2.114346
     26          1           0       -0.542832    3.103978    1.454474
     27          1           0        1.707123    2.777516    0.781488
     28          1           0        3.670612   -1.035679   -1.381236
     29          1           0        4.343056   -0.965959    0.255199
     30          1           0        0.296270    3.829780   -0.936897
     31          1           0        0.000258    2.262822   -1.709778
     32          1           0        1.638613    2.929308   -1.658548
     33          1           0        1.519258   -2.769798    1.820882
     34          1           0        3.185407   -3.081745    1.303607
     35          1           0        2.813335   -1.623802    2.241589
     36          1           0        2.280393   -3.220405   -0.860276
     37          1           0       -3.649880   -0.787344    1.327137
     38          1           0       -2.248051   -1.402355   -2.386072
     39          1           0       -1.588334   -2.509357   -1.171710
     40          1           0       -3.329980   -2.475277   -1.471742
     41          1           0       -3.448806    0.841339   -1.588489
     42          1           0       -4.554269   -0.525271   -1.332680
     43          1           0       -5.293942    1.087859   -0.017988
 ---------------------------------------------------------------------
                    Distance matrix (angstroms):
                    1          2          3          4          5
     1  C    0.000000
     2  C    1.352932   0.000000
     3  C    2.564250   1.501870   0.000000
     4  C    3.065172   2.542198   1.550201   0.000000
     5  C    3.264822   3.254198   2.545644   1.547756   0.000000
     6  C    2.533812   3.012348   2.943416   2.628013   1.541586
     7  C    1.511719   2.593048   3.238868   3.136823   2.635302
     8  C    1.468837   2.298419   3.768560   4.430818   4.723283
     9  C    2.436264   2.419660   3.849765   4.840934   5.510571
    10  C    2.399158   1.530365   2.622546   3.862417   4.763909
    11  O    2.402370   3.476100   4.899690   5.396038   5.462174
    12  C    2.535923   3.586346   4.161413   3.590728   3.156654
    13  C    3.465879   2.533280   3.189943   4.690556   5.483663
    14  O    3.380399   2.381347   2.962304   3.975469   5.221059
    15  C    4.581653   3.853740   2.573320   1.564906   2.612779
    16  O    5.263962   4.358877   2.870329   2.474338   3.224473
    17  C    5.086340   4.206519   3.158309   2.549684   3.927903
    18  C    5.573146   5.114019   3.954390   2.597879   2.993239
    19  O    6.061873   5.691018   4.458339   3.204796   2.976714
    20  H    3.046036   2.139665   1.099012   2.182240   2.641832
    21  H    3.384602   2.113040   1.092142   2.192501   3.468211
    22  H    2.883046   2.589613   2.150281   1.097861   2.153933
    23  H    4.112321   3.931730   2.953736   2.170107   1.097070
    24  H    3.890827   4.070613   3.470568   2.166150   1.095561
    25  H    2.694329   2.932156   2.828607   3.018573   2.167831
    26  H    3.449681   4.087175   4.012143   3.525527   2.145190
    27  H    2.094095   3.303836   4.108825   4.179881   3.524188
    28  H    3.114680   3.106632   4.447586   5.266473   6.077629
    29  H    3.230211   3.247324   4.637978   5.764807   6.339984
    30  H    3.479347   4.533325   4.949116   4.209975   3.416641
    31  H    2.854639   3.568947   3.897924   3.051870   2.915356
    32  H    2.771149   3.941912   4.805456   4.425477   4.190947
    33  H    3.956521   2.794787   2.892993   4.430213   5.300509
    34  H    4.341530   3.480990   4.183883   5.657389   6.538198
    35  H    3.431799   2.809651   3.561559   5.033055   5.533774
    36  H    4.180645   3.225273   3.821652   4.916375   6.163903
    37  H    5.653540   4.905530   3.440413   2.849225   3.124383
    38  H    5.115485   4.438900   3.675947   2.857431   4.164531
    39  H    4.793699   3.731404   2.817121   2.775478   4.293673
    40  H    6.155491   5.224955   4.076748   3.496160   4.750673
    41  H    5.364039   5.131640   4.229542   2.719036   2.973521
    42  H    6.494843   5.928106   4.729822   3.504651   4.077251
    43  H    6.940501   6.620978   5.411956   4.108580   3.828965
                    6          7          8          9         10
     6  C    0.000000
     7  C    1.540890   0.000000
     8  C    3.880143   2.598142   0.000000
     9  C    4.922806   3.874481   1.515209   0.000000
    10  C    4.493891   3.880761   2.417146   1.539842   0.000000
    11  O    4.426357   2.983748   1.230018   2.438598   3.609126
    12  C    2.579391   1.540330   3.287361   4.587033   4.774459
    13  C    5.149909   4.824433   3.493074   2.558969   1.531993
    14  O    5.328867   4.776527   3.465906   2.470590   1.439933
    15  C    4.005700   4.680882   5.883453   6.086683   4.925665
    16  O    4.499349   5.427850   6.579145   6.657322   5.317767
    17  C    5.175617   5.507231   6.153833   6.064851   4.891116
    18  C    4.525240   5.310254   6.915009   7.324500   6.308001
    19  O    4.446816   5.563973   7.496671   8.037870   7.008994
    20  H    2.866223   3.521071   4.262188   4.399937   3.178049
    21  H    4.029793   4.257537   4.364930   4.077716   2.639201
    22  H    2.996158   3.009359   4.088532   4.542565   3.796979
    23  H    2.135033   3.519952   5.576728   6.278901   5.385092
    24  H    2.160027   3.019212   5.277040   6.179752   5.568009
    25  H    1.097533   2.152489   3.955609   4.829485   4.283179
    26  H    1.097880   2.153225   4.663714   5.847116   5.544850
    27  H    2.131837   1.100351   2.699621   4.114088   4.388626
    28  H    5.634476   4.482449   2.143394   1.095699   2.185518
    29  H    5.601240   4.585813   2.152958   1.095805   2.224977
    30  H    2.802150   2.177813   4.241050   5.612782   5.796896
    31  H    2.904435   2.203028   3.735060   4.793892   4.767392
    32  H    3.520659   2.181082   3.003666   4.330065   4.852009
    33  H    5.206846   5.182789   4.313398   3.511302   2.182367
    34  H    6.210034   5.768840   4.077501   2.840294   2.165979
    35  H    4.932723   4.635957   3.409466   2.788368   2.181639
    36  H    6.222168   5.634042   4.025463   2.752426   1.964764
    37  H    4.435472   5.575107   7.046729   7.285643   6.009507
    38  H    5.359767   5.473690   6.084981   6.078816   5.118568
    39  H    5.320070   5.501099   5.710417   5.384156   4.124299
    40  H    6.092972   6.545967   7.228158   7.072326   5.834533
    41  H    4.392494   4.966883   6.642699   7.188453   6.367471
    42  H    5.607888   6.341132   7.781454   8.061937   6.984652
    43  H    5.260311   6.360562   8.364336   8.939538   7.938162
                   11         12         13         14         15
    11  O    0.000000
    12  C    3.395320   0.000000
    13  C    4.579560   5.976767   0.000000
    14  O    4.612833   5.368669   2.428737   0.000000
    15  C    6.894185   4.969108   5.604999   4.676108   0.000000
    16  O    7.654229   6.015657   5.610680   5.162814   1.440869
    17  C    7.216596   5.641771   5.666450   4.201662   1.533157
    18  C    7.787209   5.272051   7.082662   6.068070   1.546247
    19  O    8.316830   5.688077   7.607285   6.996420   2.428438
    20  H    5.336164   4.685381   3.282684   3.763804   3.040908
    21  H    5.565127   5.073266   3.048696   2.522592   2.621174
    22  H    4.979598   3.055213   4.922684   3.753375   2.134342
    23  H    6.346457   4.185618   5.855834   5.856426   2.741481
    24  H    5.878045   3.009640   6.439986   5.911190   2.928460
    25  H    4.587379   3.503920   4.618690   5.274334   4.323748
    26  H    4.988503   2.850380   6.166748   6.409999   4.756387
    27  H    2.707721   2.124058   5.169300   5.471963   5.723312
    28  H    2.820857   4.875419   3.344047   2.490438   6.405522
    29  H    2.739240   5.422622   2.617035   3.231366   7.015732
    30  H    4.183630   1.096633   6.916919   6.430522   5.488565
    31  H    4.069551   1.094349   6.063442   5.078201   4.247278
    32  H    2.809888   1.095166   6.136698   5.437967   5.808059
    33  H    5.460818   6.359642   1.095081   2.690532   5.101843
    34  H    5.067231   6.838780   1.096929   2.693308   6.485077
    35  H    4.344331   5.944687   1.095563   3.386003   6.098996
    36  H    5.101115   6.250987   2.504036   0.972876   5.526679
    37  H    8.051218   6.155093   6.272970   5.999026   1.948941
    38  H    7.050436   5.317788   6.128095   4.356244   2.176907
    39  H    6.845699   5.807842   4.815329   3.295353   2.200356
    40  H    8.305032   6.673533   6.473132   5.059229   2.160239
    41  H    7.398035   4.631867   7.333889   6.146261   2.187390
    42  H    8.690525   6.242248   7.734646   6.551702   2.164922
    43  H    9.140856   6.339181   8.567895   7.871331   3.250120
                   16         17         18         19         20
    16  O    0.000000
    17  C    2.395231   0.000000
    18  C    2.418203   2.467659   0.000000
    19  O    2.647041   3.693719   1.429640   0.000000
    20  H    2.869719   3.894638   4.338390   4.509237   0.000000
    21  H    2.739466   2.739753   4.151783   4.816588   1.741497
    22  H    3.355388   2.598950   2.903602   3.795767   3.039810
    23  H    2.877250   4.230828   3.022759   2.549533   2.684199
    24  H    3.781315   4.173885   2.763460   2.750448   3.709035
    25  H    4.497978   5.498853   5.061074   4.880621   2.387971
    26  H    5.221806   6.024994   4.988158   4.677221   3.842973
    27  H    6.365822   6.583267   6.336993   6.467534   4.216732
    28  H    7.118584   6.156709   7.587350   8.453356   5.166706
    29  H    7.455286   7.030762   8.297467   8.934486   5.007634
    30  H    6.497619   6.320517   5.536240   5.748360   5.336361
    31  H    5.447915   4.790156   4.457104   5.067066   4.588105
    32  H    6.894484   6.284869   6.184814   6.713782   5.406433
    33  H    4.879466   5.181035   6.621025   7.088305   2.826512
    34  H    6.488653   6.355041   7.986154   8.589662   4.339127
    35  H    6.048408   6.390933   7.511407   7.871981   3.403859
    36  H    5.903942   4.936397   6.944456   7.881900   4.512130
    37  H    0.976642   3.173671   2.358582   2.037206   3.245146
    38  H    3.354208   1.096880   2.668454   4.061769   4.561875
    39  H    2.743510   1.093510   3.455153   4.568331   3.607769
    40  H    2.574511   1.095184   2.709710   3.843066   4.668592
    41  H    3.361608   2.885643   1.098637   2.096771   4.760545
    42  H    2.799071   2.504529   1.097643   2.065624   5.147556
    43  H    3.468463   4.331021   1.957173   0.971517   5.480215
                   21         22         23         24         25
    21  H    0.000000
    22  H    2.669339   0.000000
    23  H    3.764409   3.041761   0.000000
    24  H    4.315620   2.382127   1.753648   0.000000
    25  H    3.875982   3.608772   2.358986   3.041433   0.000000
    26  H    5.089373   3.855107   2.493708   2.363738   1.747477
    27  H    5.126880   4.107670   4.263556   3.893911   2.454808
    28  H    4.544010   4.772112   6.927826   6.625827   5.692635
    29  H    4.839332   5.565384   7.031150   7.070636   5.351611
    30  H    5.916869   3.794573   4.321825   3.030984   3.795966
    31  H    4.686705   2.306043   3.996073   2.609768   3.883247
    32  H    5.632844   3.754664   5.233073   4.081236   4.317684
    33  H    2.529288   4.849054   5.505780   6.303781   4.616896
    34  H    3.883003   5.799892   6.931488   7.467411   5.697713
    35  H    3.697087   5.343170   5.850448   6.523259   4.256395
    36  H    3.270798   4.718118   6.757020   6.878092   6.088101
    37  H    3.537008   3.792834   2.499144   3.584374   4.444717
    38  H    3.408356   2.473871   4.674370   4.187925   5.861430
    39  H    2.096218   2.829364   4.636454   4.742586   5.494133
    40  H    3.544644   3.649300   4.873270   4.942858   6.373114
    41  H    4.560197   2.646219   3.311912   2.419019   5.130763
    42  H    4.711597   3.721777   4.052378   3.843528   6.107650
    43  H    5.738216   4.585000   3.415829   3.415690   5.750733
                   26         27         28         29         30
    26  H    0.000000
    27  H    2.371030   0.000000
    28  H    6.552184   4.803449   0.000000
    29  H    6.471055   4.608550   1.770582   0.000000
    30  H    2.636197   2.459799   5.937702   6.387228   0.000000
    31  H    3.318882   3.063446   4.945659   5.757262   1.772096
    32  H    3.805275   2.445713   4.463972   5.113663   1.770173
    33  H    6.236001   5.646975   4.229545   3.698518   7.256409
    34  H    7.223966   6.065383   3.410306   2.629802   7.818960
    35  H    5.851095   4.767306   3.769041   2.592017   6.795583
    36  H    7.302498   6.244925   2.641427   3.252905   7.324460
    37  H    4.981199   6.457819   7.809389   8.066472   6.481958
    38  H    6.161542   6.568726   6.014542   7.114032   5.995741
    39  H    6.284858   6.528862   5.465542   6.292817   6.617516
    40  H    6.889051   7.618483   7.147652   8.008486   7.293112
    41  H    4.777431   5.995763   7.365614   8.208449   4.835385
    42  H    6.085335   7.388040   8.240846   9.048645   6.530761
    43  H    5.367116   7.246310   9.312953   9.857208   6.293886
                   31         32         33         34         35
    31  H    0.000000
    32  H    1.769474   0.000000
    33  H    6.332471   6.678360   0.000000
    34  H    6.913035   6.877477   1.772269   0.000000
    35  H    6.215509   6.109162   1.779027   1.773089   0.000000
    36  H    5.998870   6.234428   2.823293   2.349610   3.529127
    37  H    5.643568   7.120110   5.558227   7.210130   6.580959
    38  H    4.352676   5.865045   5.810420   6.779126   6.861626
    39  H    5.058342   6.342655   4.322102   5.407720   5.639992
    40  H    5.796268   7.343797   5.868835   7.107787   7.228704
    41  H    3.732475   5.499669   7.024656   8.232108   7.743438
    42  H    5.353445   7.098739   7.202124   8.566689   8.262189
    43  H    5.680779   7.358172   8.042553   9.541047   8.842327
                   36         37         38         39         40
    36  H    0.000000
    37  H    6.772938   0.000000
    38  H    5.112745   4.016378   0.000000
    39  H    3.945837   3.668724   1.770693   0.000000
    40  H    5.692573   3.284080   1.777001   1.767629   0.000000
    41  H    7.060579   3.345731   2.666855   3.855155   3.320797
    42  H    7.362032   2.821566   2.682826   3.572013   2.306674
    43  H    8.754492   2.833494   4.591998   5.291745   4.320473
                   41         42         43
    41  H    0.000000
    42  H    1.776262   0.000000
    43  H    2.435523   2.208556   0.000000
 Stoichiometry    C15H24O4
 Framework group  C1[X(C15H24O4)]
 Deg. of freedom   123
 Full point group                 C1      NOp   1
 Largest Abelian subgroup         C1      NOp   1
 Largest concise Abelian subgroup C1      NOp   1
                         Standard orientation:                         
 ---------------------------------------------------------------------
 Center     Atomic      Atomic             Coordinates (Angstroms)
 Number     Number       Type             X           Y           Z
 ---------------------------------------------------------------------
      1          6           0        1.673933    0.821741    0.093631
      2          6           0        1.180436   -0.422285    0.291833
      3          6           0       -0.226144   -0.807684    0.650462
      4          6           0       -1.289189    0.055895   -0.075685
      5          6           0       -1.488412    1.402947    0.660053
      6          6           0       -0.218924    2.081756    1.211511
      7          6           0        1.005527    2.164828    0.279759
      8          6           0        3.086002    0.719654   -0.297680
      9          6           0        3.474023   -0.740703   -0.410183
     10          6           0        2.237564   -1.510268    0.089869
     11          8           0        3.842991    1.668220   -0.498012
     12          6           0        0.716441    2.866744   -1.060525
     13          6           0        2.503684   -2.286232    1.383724
     14          8           0        1.718719   -2.405435   -0.911572
     15          6           0       -2.611867   -0.746325   -0.312105
     16          8           0       -3.018741   -1.425782    0.891596
     17          6           0       -2.413385   -1.815490   -1.392874
     18          6           0       -3.787694    0.140969   -0.782234
     19          8           0       -4.382303    0.777752    0.351264
     20          1           0       -0.365906   -0.731877    1.737912
     21          1           0       -0.356974   -1.866479    0.416773
     22          1           0       -0.902485    0.275788   -1.079381
     23          1           0       -2.162118    1.249948    1.512269
     24          1           0       -1.998885    2.101496   -0.012034
     25          1           0        0.088873    1.578193    2.136857
     26          1           0       -0.492513    3.102242    1.510008
     27          1           0        1.747044    2.793426    0.795305
     28          1           0        3.685949   -0.979486   -1.458337
     29          1           0        4.384944   -0.933022    0.167765
     30          1           0        0.305112    3.867724   -0.883184
     31          1           0        0.001051    2.312011   -1.675414
     32          1           0        1.638067    2.982836   -1.640626
     33          1           0        1.592510   -2.769916    1.751168
     34          1           0        3.250855   -3.068493    1.201913
     35          1           0        2.889952   -1.626470    2.168435
     36          1           0        2.310870   -3.176447   -0.948771
     37          1           0       -3.589818   -0.796510    1.372966
     38          1           0       -2.247303   -1.349373   -2.371801
     39          1           0       -1.564512   -2.472975   -1.185771
     40          1           0       -3.310938   -2.439791   -1.456704
     41          1           0       -3.441380    0.877842   -1.519857
     42          1           0       -4.538489   -0.496085   -1.267299
     43          1           0       -5.261215    1.094091    0.084265
 ---------------------------------------------------------------------
 Rotational constants (GHZ):      0.5832329      0.2631047      0.2084124
 Standard basis: 6-31G(d) (6D, 7F)
 There are   333 symmetry adapted cartesian basis functions of A   symmetry.
 There are   333 symmetry adapted basis functions of A   symmetry.
   333 basis functions,   628 primitive gaussians,   333 cartesian basis functions
    73 alpha electrons       73 beta electrons
       nuclear repulsion energy      1606.0293248818 Hartrees.
 NAtoms=   43 NActive=   43 NUniq=   43 SFac= 1.00D+00 NAtFMM=   60 NAOKFM=F Big=F
 Integral buffers will be    131072 words long.
 Raffenetti 2 integral format.
 Two-electron integral symmetry is turned on.
 ------------------------------------------------------------------------------
 Polarizable Continuum Model (PCM)
 =================================
 Model                : PCM (using non-symmetric T matrix).
 Atomic radii         : SMD-Coulomb.
 Polarization charges : Total charges.
 Charge compensation  : None.
 Solution method      : On-the-fly selection.
 Cavity type          : VdW (van der Waals Surface) (Alpha=1.000).
 Cavity algorithm     : GePol (No added spheres)
                        Default sphere list used, NSphG=   43.
                        Lebedev-Laikov grids with approx.  5.0 points / Ang**2.
                        Smoothing algorithm: Karplus/York (Gamma=1.0000).
                        Polarization charges: spherical gaussians, with
                                              point-specific exponents (IZeta= 3).
                        Self-potential: point-specific (ISelfS= 7).
                        Self-field    : sphere-specific E.n sum rule (ISelfD= 2).
 1st derivatives      : Analytical E(r).r(x)/FMM algorithm (CHGder, D1EAlg=3).
                        Cavity 1st derivative terms included.
 Solvent              : Methanol, Eps=  32.613000 Eps(inf)=   1.765709
 ------------------------------------------------------------------------------
 ------------------------------------------------------------------------------
 Atomic radii for non-electrostatic terms: SMD-CDS.
 ------------------------------------------------------------------------------
 Nuclear repulsion after PCM non-electrostatic terms =     1606.0302968393 Hartrees.
 One-electron integrals computed using PRISM.
 NBasis=   333 RedAO= T EigKep=  9.48D-04  NBF=   333
 NBsUse=   333 1.00D-06 EigRej= -1.00D+00 NBFU=   333
 Initial guess from the checkpoint file:  "DY-202A-11R_42.chk"
 B after Tr=     0.000000    0.000000    0.000000
         Rot=    0.999992   -0.001894   -0.000638    0.003529 Ang=  -0.46 deg.
 ExpMin= 1.61D-01 ExpMax= 5.48D+03 ExpMxC= 8.25D+02 IAcc=1 IRadAn=         1 AccDes= 0.00D+00
 Harris functional with IExCor=  402 and IRadAn=       1 diagonalized for initial guess.
 HarFok:  IExCor=  402 AccDes= 0.00D+00 IRadAn=         1 IDoV= 1 UseB2=F ITyADJ=14
 ICtDFT=  3500011 ScaDFX=  1.000000  1.000000  1.000000  1.000000
 FoFCou: FMM=F IPFlag=           0 FMFlag=      100000 FMFlg1=           0
         NFxFlg=           0 DoJE=T BraDBF=F KetDBF=T FulRan=T
         wScrn=  0.000000 ICntrl=     500 IOpCl=  0 I1Cent=   200000004 NGrid=           0
         NMat0=    1 NMatS0=      1 NMatT0=    0 NMatD0=    1 NMtDS0=    0 NMtDT0=    0
 Petite list used in FoFCou.
 Keep R1 ints in memory in canonical form, NReq=1565304907.
 Requested convergence on RMS density matrix=1.00D-08 within 128 cycles.
 Requested convergence on MAX density matrix=1.00D-06.
 Requested convergence on             energy=1.00D-06.
 No special actions if energy rises.
 Inv3:  Mode=1 IEnd=    22048563.
 Iteration    1 A*A^-1 deviation from unit magnitude is 3.89D-15 for   2701.
 Iteration    1 A*A^-1 deviation from orthogonality  is 6.16D-15 for   2700   1796.
 Iteration    1 A^-1*A deviation from unit magnitude is 4.22D-15 for   2706.
 Iteration    1 A^-1*A deviation from orthogonality  is 2.84D-12 for   2562   2528.
 Error on total polarization charges =  0.05141
 SCF Done:  E(RB3LYP) =  -886.947590372     A.U. after   10 cycles
            NFock= 10  Conv=0.83D-08     -V/T= 2.0093
 SMD-CDS (non-electrostatic) energy       (kcal/mol) =       0.61
 (included in total energy above)
 D1PCM: PCM CHGder 1st derivatives, ID1Alg=3 FixD1E=F DoIter=F DoCFld=F I1PDM=0.
 Calling FoFJK, ICntrl=      2127 FMM=F ISym2X=0 I1Cent= 0 IOpClX= 0 NMat=1 NMatS=1 NMatT=0.
 ***** Axes restored to original set *****
 -------------------------------------------------------------------
 Center     Atomic                   Forces (Hartrees/Bohr)
 Number     Number              X              Y              Z
 -------------------------------------------------------------------
      1        6          -0.000551853    0.000211761    0.000421067
      2        6          -0.001253923   -0.001711585    0.000250438
      3        6          -0.000711050   -0.001547383   -0.001247158
      4        6           0.000363073    0.001321635    0.001018053
      5        6          -0.001240524    0.000370177    0.000071038
      6        6          -0.000243237   -0.000443135    0.000250229
      7        6           0.000565090   -0.000578730    0.001148896
      8        6           0.000241526    0.001653016   -0.000192368
      9        6           0.001640348    0.000874417    0.001096110
     10        6          -0.001281555   -0.002142207   -0.000858915
     11        8           0.002871026    0.002967309   -0.000644585
     12        6           0.000108999    0.000495484   -0.000240091
     13        6           0.000573476   -0.000240839    0.001305204
     14        8          -0.001360038   -0.000761939   -0.000776710
     15        6          -0.000824512    0.001084329    0.000041105
     16        8          -0.000396572    0.000842836   -0.000082357
     17        6           0.000265345   -0.001468878    0.000003017
     18        6          -0.000774609   -0.001631432   -0.000208013
     19        8          -0.000375371    0.002643842    0.000732272
     20        1          -0.000137481    0.000239973   -0.000047258
     21        1           0.000005096   -0.000262152   -0.000111099
     22        1           0.000097256    0.000065418    0.000359230
     23        1           0.000072609   -0.000001099   -0.000397979
     24        1          -0.000803624   -0.000145926   -0.000256233
     25        1           0.000749245   -0.000254655   -0.000132249
     26        1          -0.000129209    0.000265007   -0.000181686
     27        1           0.000572727   -0.000264452   -0.000178425
     28        1          -0.000337407   -0.000616534   -0.000079931
     29        1          -0.000008683   -0.000382044   -0.000405631
     30        1          -0.000171155    0.000348804   -0.000018764
     31        1          -0.000434591   -0.000609735   -0.000199740
     32        1           0.000119052    0.000127959   -0.000256644
     33        1          -0.000359356    0.000384056   -0.000303650
     34        1           0.000520191   -0.000195044   -0.000094903
     35        1           0.000016221   -0.000035295    0.000052684
     36        1           0.000040884    0.000296368    0.000192100
     37        1           0.000371428   -0.000291020   -0.001170463
     38        1           0.000049040    0.000001706    0.000469764
     39        1           0.001105686    0.000425405    0.000396046
     40        1           0.000025694   -0.000319496   -0.000358578
     41        1           0.000256068    0.000084254    0.000217232
     42        1           0.000603982   -0.000180679   -0.000405709
     43        1           0.000160688   -0.000619497    0.000824653
 -------------------------------------------------------------------
 Cartesian Forces:  Max     0.002967309 RMS     0.000787353

 GradGradGradGradGradGradGradGradGradGradGradGradGradGradGradGradGradGrad
 Berny optimization.
 Using GEDIIS/GDIIS optimizer.
 FormGI is forming the generalized inverse of G from B-inverse, IUseBI=4.
 Internal  Forces:  Max     0.004162365 RMS     0.000674924
 Search for a local minimum.
 Step number   6 out of a maximum of  258
 All quantities printed in internal units (Hartrees-Bohrs-Radians)
 Mixed Optimization -- En-DIIS/RFO-DIIS
 Swapping is turned off.
 Update second derivatives using D2CorX and points    5    6
 DE= -2.42D-04 DEPred=-4.25D-04 R= 5.68D-01
 TightC=F SS=  1.41D+00  RLast= 5.79D-01 DXNew= 1.4270D+00 1.7368D+00
 Trust test= 5.68D-01 RLast= 5.79D-01 DXMaxT set to 1.43D+00
 ITU=  1  1  1  0  1  0
     Eigenvalues ---    0.00117   0.00338   0.00354   0.00379   0.00401
     Eigenvalues ---    0.00484   0.00517   0.00690   0.00821   0.00855
     Eigenvalues ---    0.01012   0.01114   0.01222   0.01245   0.01357
     Eigenvalues ---    0.01391   0.02489   0.02614   0.03197   0.03843
     Eigenvalues ---    0.03965   0.04391   0.04490   0.04586   0.04719
     Eigenvalues ---    0.04799   0.05052   0.05068   0.05168   0.05329
     Eigenvalues ---    0.05397   0.05426   0.05496   0.05537   0.05630
     Eigenvalues ---    0.05639   0.05649   0.05726   0.05923   0.05933
     Eigenvalues ---    0.06153   0.06545   0.07361   0.08001   0.08453
     Eigenvalues ---    0.08657   0.09031   0.09192   0.09337   0.09600
     Eigenvalues ---    0.10382   0.11683   0.12125   0.13414   0.13762
     Eigenvalues ---    0.14662   0.15323   0.15842   0.15987   0.15999
     Eigenvalues ---    0.16000   0.16000   0.16000   0.16000   0.16000
     Eigenvalues ---    0.16000   0.16060   0.16092   0.16395   0.17064
     Eigenvalues ---    0.17162   0.19147   0.19668   0.20945   0.21177
     Eigenvalues ---    0.22885   0.24351   0.25001   0.25301   0.26455
     Eigenvalues ---    0.27010   0.27510   0.28083   0.28584   0.28768
     Eigenvalues ---    0.29169   0.29321   0.29623   0.30213   0.30533
     Eigenvalues ---    0.31780   0.32328   0.32485   0.33745   0.33821
     Eigenvalues ---    0.33837   0.33844   0.33989   0.34017   0.34036
     Eigenvalues ---    0.34105   0.34135   0.34169   0.34187   0.34198
     Eigenvalues ---    0.34210   0.34237   0.34270   0.34282   0.34340
     Eigenvalues ---    0.34346   0.34432   0.34483   0.35617   0.36453
     Eigenvalues ---    0.40647   0.41109   0.42895   0.51416   0.52501
     Eigenvalues ---    0.52842   0.53165   0.96764
 En-DIIS/RFO-DIIS IScMMF=        0 using points:     6    5    4
 RFO step:  Lambda=-2.22276578D-04.
 DidBck=T Rises=F RFO-DIIS coefs:    0.56672    0.80081   -0.36754
 Iteration  1 RMS(Cart)=  0.03927531 RMS(Int)=  0.00083811
 Iteration  2 RMS(Cart)=  0.00108982 RMS(Int)=  0.00000895
 Iteration  3 RMS(Cart)=  0.00000274 RMS(Int)=  0.00000867
 Iteration  4 RMS(Cart)=  0.00000000 RMS(Int)=  0.00000867
 Variable       Old X    -DE/DX   Delta X   Delta X   Delta X     New X
                                 (Linear)    (Quad)   (Total)
    R1        2.55667   0.00229   0.00025   0.00218   0.00243   2.55910
    R2        2.85674  -0.00027   0.00096  -0.00095   0.00000   2.85674
    R3        2.77570   0.00239   0.00059   0.00176   0.00235   2.77805
    R4        2.83812   0.00053   0.00038  -0.00058  -0.00019   2.83793
    R5        2.89197   0.00010   0.00202  -0.00251  -0.00049   2.89148
    R6        2.92946  -0.00014  -0.00030   0.00112   0.00083   2.93028
    R7        2.07683   0.00000   0.00046  -0.00089  -0.00043   2.07640
    R8        2.06385   0.00027  -0.00025   0.00055   0.00030   2.06415
    R9        2.92483  -0.00025  -0.00007  -0.00125  -0.00131   2.92353
   R10        2.95724  -0.00074   0.00011  -0.00290  -0.00279   2.95445
   R11        2.07466  -0.00028  -0.00023   0.00000  -0.00022   2.07443
   R12        2.91318   0.00105   0.00003   0.00181   0.00184   2.91501
   R13        2.07316  -0.00036   0.00001  -0.00036  -0.00034   2.07282
   R14        2.07031   0.00044  -0.00028   0.00142   0.00115   2.07146
   R15        2.91186   0.00047   0.00059  -0.00019   0.00040   2.91226
   R16        2.07404   0.00019  -0.00011   0.00040   0.00029   2.07433
   R17        2.07469   0.00024   0.00013   0.00009   0.00022   2.07491
   R18        2.91080   0.00088   0.00142  -0.00097   0.00044   2.91124
   R19        2.07936   0.00014  -0.00006   0.00044   0.00038   2.07974
   R20        2.86333   0.00245   0.00240  -0.00030   0.00210   2.86543
   R21        2.32440   0.00416   0.00045   0.00167   0.00212   2.32652
   R22        2.90988   0.00273   0.00161   0.00131   0.00292   2.91280
   R23        2.07057   0.00014   0.00011   0.00023   0.00034   2.07091
   R24        2.07077  -0.00016   0.00036  -0.00094  -0.00059   2.07018
   R25        2.89505   0.00102   0.00038   0.00114   0.00152   2.89657
   R26        2.72108   0.00114   0.00118  -0.00044   0.00074   2.72182
   R27        2.07234   0.00038   0.00021   0.00021   0.00042   2.07276
   R28        2.06802   0.00071   0.00021   0.00079   0.00100   2.06902
   R29        2.06956   0.00025   0.00012   0.00010   0.00022   2.06978
   R30        2.06940   0.00004  -0.00017   0.00029   0.00012   2.06953
   R31        2.07290   0.00050   0.00013   0.00058   0.00072   2.07361
   R32        2.07031   0.00004   0.00003  -0.00001   0.00002   2.07034
   R33        1.83847  -0.00021   0.00019  -0.00057  -0.00038   1.83809
   R34        2.72285  -0.00130   0.00064  -0.00331  -0.00267   2.72018
   R35        2.89725   0.00082   0.00101  -0.00009   0.00092   2.89817
   R36        2.92198  -0.00011   0.00164  -0.00408  -0.00245   2.91954
   R37        1.84559  -0.00096  -0.00110   0.00115   0.00005   1.84563
   R38        2.07280  -0.00042  -0.00028   0.00006  -0.00021   2.07259
   R39        2.06643   0.00069   0.00006   0.00078   0.00084   2.06727
   R40        2.06960   0.00018  -0.00026   0.00068   0.00043   2.07002
   R41        2.70163   0.00221   0.00011   0.00239   0.00250   2.70413
   R42        2.07612   0.00000  -0.00003   0.00022   0.00019   2.07631
   R43        2.07424  -0.00012   0.00013  -0.00041  -0.00028   2.07396
   R44        1.83590  -0.00058  -0.00021  -0.00028  -0.00050   1.83541
    A1        2.26220  -0.00062  -0.00096  -0.00033  -0.00129   2.26091
    A2        1.90264   0.00141   0.00234  -0.00066   0.00167   1.90430
    A3        2.11719  -0.00079  -0.00129   0.00100  -0.00028   2.11691
    A4        2.23009   0.00002   0.00163  -0.00320  -0.00157   2.22852
    A5        1.96319  -0.00024  -0.00063   0.00038  -0.00026   1.96294
    A6        2.08981   0.00022  -0.00101   0.00282   0.00180   2.09161
    A7        1.96864  -0.00001   0.00277  -0.00699  -0.00421   1.96443
    A8        1.91524   0.00026  -0.00047   0.00098   0.00051   1.91575
    A9        1.88586  -0.00017  -0.00297   0.00680   0.00382   1.88968
   A10        1.91544  -0.00039  -0.00042  -0.00119  -0.00162   1.91381
   A11        1.93659   0.00023  -0.00002   0.00225   0.00224   1.93883
   A12        1.83730   0.00010   0.00093  -0.00134  -0.00040   1.83689
   A13        1.92883   0.00139   0.00271  -0.00166   0.00105   1.92989
   A14        1.94421  -0.00170   0.00027  -0.00425  -0.00398   1.94023
   A15        1.87369  -0.00027  -0.00170   0.00085  -0.00084   1.87284
   A16        1.99235   0.00036  -0.00327   0.00736   0.00409   1.99644
   A17        1.88137  -0.00026   0.00249  -0.00399  -0.00149   1.87988
   A18        1.83617   0.00043  -0.00055   0.00149   0.00094   1.83711
   A19        2.03452  -0.00118   0.00001  -0.00526  -0.00526   2.02926
   A20        1.90385   0.00021  -0.00082   0.00127   0.00045   1.90430
   A21        1.90001   0.00008   0.00009   0.00004   0.00015   1.90015
   A22        1.86422   0.00036  -0.00034   0.00248   0.00213   1.86635
   A23        1.89905   0.00090   0.00161   0.00156   0.00317   1.90222
   A24        1.85390  -0.00032  -0.00062   0.00040  -0.00023   1.85366
   A25        2.05083   0.00072  -0.00024   0.00079   0.00054   2.05137
   A26        1.90764   0.00025   0.00014   0.00165   0.00179   1.90944
   A27        1.87689  -0.00035   0.00009  -0.00063  -0.00053   1.87636
   A28        1.88778  -0.00077  -0.00165  -0.00029  -0.00193   1.88585
   A29        1.88843  -0.00016   0.00055  -0.00113  -0.00058   1.88785
   A30        1.84121   0.00028   0.00133  -0.00057   0.00075   1.84196
   A31        1.95833   0.00062  -0.00081   0.00297   0.00215   1.96047
   A32        1.96136  -0.00005   0.00109  -0.00359  -0.00250   1.95886
   A33        1.84136  -0.00038  -0.00153   0.00127  -0.00025   1.84110
   A34        1.98404  -0.00075   0.00083  -0.00399  -0.00316   1.98088
   A35        1.85770   0.00029   0.00127   0.00039   0.00166   1.85937
   A36        1.84817   0.00030  -0.00105   0.00371   0.00266   1.85083
   A37        1.91023  -0.00211  -0.00134  -0.00312  -0.00448   1.90575
   A38        2.19129   0.00146   0.00090   0.00237   0.00327   2.19456
   A39        2.18165   0.00065   0.00044   0.00077   0.00122   2.18287
   A40        1.82548   0.00116   0.00145   0.00008   0.00149   1.82697
   A41        1.90773  -0.00009   0.00622  -0.01256  -0.00631   1.90142
   A42        1.92077  -0.00010  -0.00186   0.00749   0.00561   1.92638
   A43        1.93590  -0.00084   0.00149  -0.00867  -0.00718   1.92872
   A44        1.99162  -0.00027  -0.00405   0.00927   0.00521   1.99683
   A45        1.88126   0.00015  -0.00267   0.00336   0.00070   1.88196
   A46        1.81546  -0.00020   0.00017  -0.00252  -0.00236   1.81310
   A47        1.94833   0.00025   0.00254  -0.00621  -0.00366   1.94466
   A48        1.85964  -0.00032  -0.00281   0.00465   0.00184   1.86148
   A49        1.96917  -0.00047  -0.00059  -0.00017  -0.00078   1.96838
   A50        1.95430   0.00068  -0.00014   0.00457   0.00444   1.95874
   A51        1.91249   0.00006   0.00071  -0.00025   0.00046   1.91294
   A52        1.92370   0.00018   0.00008   0.00032   0.00040   1.92411
   A53        1.96124  -0.00054  -0.00077  -0.00068  -0.00144   1.95980
   A54        1.92972   0.00034  -0.00028   0.00169   0.00141   1.93113
   A55        1.88426   0.00013   0.00062  -0.00111  -0.00049   1.88378
   A56        1.88026  -0.00015   0.00040  -0.00059  -0.00020   1.88006
   A57        1.88204   0.00005   0.00001   0.00030   0.00032   1.88235
   A58        1.94182  -0.00080  -0.00112  -0.00078  -0.00190   1.93992
   A59        1.91723   0.00007  -0.00028   0.00106   0.00078   1.91801
   A60        1.94029   0.00019  -0.00097   0.00210   0.00113   1.94142
   A61        1.88324   0.00046   0.00240  -0.00235   0.00004   1.88329
   A62        1.89549   0.00020   0.00030  -0.00041  -0.00011   1.89539
   A63        1.88391  -0.00008  -0.00019   0.00026   0.00006   1.88397
   A64        1.87544  -0.00055  -0.00104  -0.00004  -0.00109   1.87436
   A65        1.93285   0.00060  -0.00007  -0.00142  -0.00148   1.93138
   A66        1.93325  -0.00192   0.00004  -0.00368  -0.00365   1.92960
   A67        1.97632   0.00049  -0.00270   0.00561   0.00290   1.97922
   A68        1.87193   0.00007  -0.00477   0.00969   0.00494   1.87688
   A69        1.88585  -0.00106   0.00232  -0.00862  -0.00632   1.87953
   A70        1.85906   0.00186   0.00525  -0.00136   0.00388   1.86294
   A71        1.84734  -0.00134   0.00152  -0.00860  -0.00708   1.84026
   A72        1.93091  -0.00027   0.00150  -0.00560  -0.00410   1.92681
   A73        1.96740  -0.00121  -0.00436   0.00577   0.00140   1.96880
   A74        1.90976   0.00103   0.00254  -0.00131   0.00123   1.91099
   A75        1.88283   0.00029   0.00017  -0.00277  -0.00260   1.88022
   A76        1.89053  -0.00014   0.00073  -0.00086  -0.00012   1.89041
   A77        1.88020   0.00034  -0.00050   0.00482   0.00430   1.88450
   A78        1.90796  -0.00023  -0.00048  -0.00122  -0.00170   1.90626
   A79        1.92763   0.00002  -0.00021  -0.00220  -0.00242   1.92521
   A80        1.89807  -0.00051   0.00233  -0.00480  -0.00247   1.89560
   A81        1.94409  -0.00034  -0.00271   0.00135  -0.00137   1.94271
   A82        1.90117   0.00099   0.00153   0.00595   0.00749   1.90866
   A83        1.88408   0.00008  -0.00031   0.00091   0.00059   1.88467
   A84        1.87906   0.00088   0.00061   0.00228   0.00290   1.88196
    D1        0.09632  -0.00027  -0.00003  -0.00243  -0.00247   0.09384
    D2       -3.06063  -0.00037  -0.00156  -0.00252  -0.00409  -3.06472
    D3       -3.09738  -0.00015   0.00180  -0.00210  -0.00031  -3.09769
    D4        0.02886  -0.00024   0.00027  -0.00219  -0.00193   0.02693
    D5        0.35415  -0.00014   0.00491  -0.00468   0.00022   0.35437
    D6       -1.90741   0.00041   0.00352   0.00139   0.00491  -1.90249
    D7        2.36988   0.00029   0.00512  -0.00198   0.00314   2.37302
    D8       -2.72978  -0.00034   0.00278  -0.00500  -0.00222  -2.73200
    D9        1.29185   0.00021   0.00140   0.00107   0.00247   1.29433
   D10       -0.71405   0.00010   0.00299  -0.00230   0.00070  -0.71335
   D11        0.04966   0.00007  -0.01179   0.03072   0.01891   0.06857
   D12       -3.08619   0.00000  -0.01133   0.02772   0.01637  -3.06982
   D13       -3.13891   0.00018  -0.01016   0.03098   0.02082  -3.11809
   D14        0.00842   0.00011  -0.00970   0.02797   0.01829   0.02671
   D15        0.67687  -0.00038  -0.00650   0.01022   0.00371   0.68057
   D16       -1.46451  -0.00006  -0.00755   0.01591   0.00835  -1.45616
   D17        2.82411  -0.00022  -0.00681   0.01331   0.00649   2.83059
   D18       -2.44839  -0.00028  -0.00489   0.01034   0.00545  -2.44294
   D19        1.69342   0.00004  -0.00594   0.01603   0.01009   1.70351
   D20       -0.30115  -0.00011  -0.00520   0.01343   0.00823  -0.29291
   D21       -0.09260   0.00032   0.01083  -0.02589  -0.01504  -0.10764
   D22        2.03576  -0.00023   0.01161  -0.03103  -0.01941   2.01635
   D23       -2.16008  -0.00021   0.01215  -0.03195  -0.01978  -2.17986
   D24        3.03502   0.00023   0.00946  -0.02603  -0.01656   3.01847
   D25       -1.11981  -0.00031   0.01025  -0.03117  -0.02092  -1.14073
   D26        0.96754  -0.00030   0.01079  -0.03209  -0.02129   0.94624
   D27       -1.42546  -0.00017   0.00681  -0.01736  -0.01056  -1.43602
   D28        2.62351  -0.00042   0.00880  -0.02251  -0.01371   2.60980
   D29        0.62196   0.00011   0.01028  -0.02255  -0.01227   0.60970
   D30        0.71581  -0.00012   0.00783  -0.02183  -0.01400   0.70181
   D31       -1.51841  -0.00037   0.00983  -0.02698  -0.01715  -1.53556
   D32        2.76323   0.00016   0.01131  -0.02702  -0.01571   2.74752
   D33        2.73901  -0.00010   0.00871  -0.02286  -0.01416   2.72485
   D34        0.50480  -0.00035   0.01071  -0.02801  -0.01731   0.48749
   D35       -1.49675   0.00018   0.01219  -0.02805  -0.01587  -1.51262
   D36        0.69437   0.00017  -0.00306   0.01193   0.00887   0.70324
   D37       -1.41765   0.00036  -0.00195   0.01136   0.00940  -1.40825
   D38        2.84965   0.00058  -0.00081   0.01016   0.00935   2.85900
   D39        2.90200  -0.00068  -0.00304   0.01066   0.00762   2.90962
   D40        0.78998  -0.00049  -0.00193   0.01008   0.00815   0.79812
   D41       -1.22591  -0.00027  -0.00079   0.00889   0.00810  -1.21781
   D42       -1.34831  -0.00011  -0.00399   0.01416   0.01017  -1.33814
   D43        2.82285   0.00008  -0.00288   0.01358   0.01070   2.83355
   D44        0.80696   0.00030  -0.00174   0.01239   0.01066   0.81762
   D45        0.82696   0.00097   0.03964   0.01136   0.05101   0.87797
   D46       -1.24772   0.00174   0.04560   0.00255   0.04813  -1.19959
   D47        2.94836   0.00038   0.04069   0.00309   0.04377   2.99213
   D48       -1.37264   0.00021   0.03837   0.01122   0.04961  -1.32303
   D49        2.83586   0.00098   0.04433   0.00241   0.04673   2.88259
   D50        0.74875  -0.00037   0.03942   0.00295   0.04237   0.79112
   D51        2.85164   0.00006   0.03746   0.01111   0.04858   2.90022
   D52        0.77696   0.00082   0.04342   0.00230   0.04571   0.82267
   D53       -1.31015  -0.00053   0.03851   0.00285   0.04135  -1.26880
   D54        0.80585   0.00001   0.00206  -0.00687  -0.00482   0.80104
   D55       -1.35292   0.00029   0.00437  -0.00850  -0.00413  -1.35705
   D56        2.93976   0.00002   0.00269  -0.00833  -0.00564   2.93412
   D57        2.93874  -0.00022   0.00072  -0.00681  -0.00610   2.93264
   D58        0.77997   0.00006   0.00303  -0.00844  -0.00542   0.77455
   D59       -1.21054  -0.00021   0.00135  -0.00827  -0.00692  -1.21746
   D60       -1.34992   0.00003   0.00058  -0.00433  -0.00373  -1.35365
   D61        2.77450   0.00031   0.00289  -0.00595  -0.00305   2.77145
   D62        0.78399   0.00003   0.00122  -0.00578  -0.00456   0.77943
   D63       -1.26699  -0.00005  -0.00411   0.00403  -0.00007  -1.26706
   D64        0.98276  -0.00022  -0.00259  -0.00186  -0.00444   0.97832
   D65        3.01040  -0.00008  -0.00261   0.00075  -0.00186   3.00854
   D66        0.90178   0.00017  -0.00551   0.00661   0.00111   0.90288
   D67       -3.13166  -0.00001  -0.00399   0.00073  -0.00326  -3.13492
   D68       -1.10402   0.00013  -0.00401   0.00333  -0.00068  -1.10470
   D69        2.88822   0.00004  -0.00451   0.00522   0.00072   2.88894
   D70       -1.14522  -0.00014  -0.00299  -0.00066  -0.00364  -1.14886
   D71        0.88243   0.00000  -0.00301   0.00194  -0.00107   0.88136
   D72       -3.06445   0.00006  -0.00242   0.00229  -0.00013  -3.06458
   D73        1.11630   0.00013  -0.00276   0.00393   0.00117   1.11747
   D74       -0.98749   0.00020  -0.00205   0.00282   0.00077  -0.98672
   D75        0.97053  -0.00010  -0.00298   0.00485   0.00186   0.97240
   D76       -1.13190  -0.00003  -0.00332   0.00649   0.00317  -1.12874
   D77        3.04749   0.00004  -0.00262   0.00538   0.00276   3.05025
   D78       -1.06269  -0.00024  -0.00430   0.00416  -0.00014  -1.06283
   D79        3.11806  -0.00017  -0.00464   0.00581   0.00117   3.11922
   D80        1.01427  -0.00010  -0.00394   0.00469   0.00076   1.01503
   D81       -0.10391   0.00012   0.01787  -0.04527  -0.02738  -0.13130
   D82        1.96996  -0.00027   0.02348  -0.06150  -0.03801   1.93194
   D83       -2.25037  -0.00020   0.02285  -0.06051  -0.03766  -2.28803
   D84        3.03198   0.00020   0.01741  -0.04228  -0.02486   3.00712
   D85       -1.17734  -0.00019   0.02302  -0.05851  -0.03549  -1.21283
   D86        0.88552  -0.00012   0.02239  -0.05752  -0.03514   0.85039
   D87        0.11322  -0.00012  -0.01661   0.04155   0.02497   0.13818
   D88       -2.00127  -0.00004  -0.01949   0.05081   0.03134  -1.96993
   D89        2.11451  -0.00029  -0.01987   0.04770   0.02785   2.14236
   D90       -1.94148  -0.00026  -0.02555   0.06061   0.03508  -1.90640
   D91        2.22722  -0.00018  -0.02843   0.06987   0.04145   2.26867
   D92        0.05982  -0.00043  -0.02880   0.06675   0.03796   0.09777
   D93        2.21302   0.00038  -0.02019   0.05606   0.03588   2.24890
   D94        0.09854   0.00046  -0.02307   0.06532   0.04225   0.14079
   D95       -2.06887   0.00021  -0.02344   0.06220   0.03876  -2.03011
   D96        1.03982  -0.00003   0.00050  -0.00312  -0.00262   1.03720
   D97        3.12397   0.00007   0.00260  -0.00586  -0.00326   3.12071
   D98       -1.07519   0.00014   0.00156  -0.00352  -0.00196  -1.07715
   D99        3.07695  -0.00042   0.00205  -0.01060  -0.00855   3.06840
   D100      -1.12208  -0.00032   0.00414  -0.01333  -0.00919  -1.13128
   D101       0.96194  -0.00025   0.00311  -0.01099  -0.00789   0.95405
   D102      -1.01603   0.00017   0.00197  -0.00493  -0.00295  -1.01898
   D103       1.06812   0.00028   0.00406  -0.00766  -0.00359   1.06453
   D104      -3.13105   0.00034   0.00303  -0.00532  -0.00229  -3.13333
   D105      -2.98656  -0.00008  -0.01228   0.02965   0.01736  -2.96920
   D106       1.32260   0.00000  -0.01084   0.02774   0.01691   1.33951
   D107      -0.87612   0.00007  -0.01050   0.02481   0.01432  -0.86181
   D108       1.56274   0.00097  -0.00527   0.02377   0.01851   1.58125
   D109      -2.60905  -0.00098  -0.00823   0.02452   0.01628  -2.59277
   D110      -0.61106   0.00069  -0.00341   0.02356   0.02014  -0.59092
   D111      -1.17678  -0.00013   0.02777  -0.09079  -0.06303  -1.23981
   D112       0.93307  -0.00079   0.02605  -0.09437  -0.06832   0.86475
   D113       3.02480  -0.00044   0.02432  -0.08545  -0.06113   2.96368
   D114       2.99526   0.00023   0.03080  -0.09298  -0.06217   2.93309
   D115      -1.17807  -0.00043   0.02908  -0.09656  -0.06746  -1.24553
   D116       0.91366  -0.00008   0.02735  -0.08764  -0.06027   0.85339
   D117       0.97939   0.00052   0.02788  -0.08702  -0.05915   0.92023
   D118       3.08924  -0.00014   0.02616  -0.09060  -0.06445   3.02480
   D119      -1.10221   0.00021   0.02444  -0.08168  -0.05725  -1.15946
   D120      -1.42372   0.00027   0.02796   0.02054   0.04850  -1.37522
   D121       0.72120  -0.00031   0.02410   0.01996   0.04407   0.76527
   D122       2.78571  -0.00051   0.02500   0.01687   0.04189   2.82759
   D123       0.72387   0.00059   0.02773   0.01623   0.04397   0.76784
   D124       2.86879   0.00002   0.02387   0.01566   0.03954   2.90833
   D125      -1.34989  -0.00018   0.02477   0.01257   0.03736  -1.31253
   D126       2.73034   0.00109   0.02597   0.02262   0.04857   2.77891
   D127      -1.40792   0.00051   0.02211   0.02205   0.04414  -1.36378
   D128       0.65658   0.00031   0.02301   0.01896   0.04196   0.69854
   D129      -2.83764   0.00035  -0.04805   0.12889   0.08084  -2.75680
   D130       1.31046   0.00071  -0.04566   0.13161   0.08595   1.39641
   D131      -0.76581   0.00018  -0.04460   0.12587   0.08126  -0.68454
         Item               Value     Threshold  Converged?
 Maximum Force            0.004162     0.000450     NO 
 RMS     Force            0.000675     0.000300     NO 
 Maximum Displacement     0.170941     0.001800     NO 
 RMS     Displacement     0.039205     0.001200     NO 
 Predicted change in Energy=-3.842608D-04
 GradGradGradGradGradGradGradGradGradGradGradGradGradGradGradGradGradGrad

                          Input orientation:                          
 ---------------------------------------------------------------------
 Center     Atomic      Atomic             Coordinates (Angstroms)
 Number     Number       Type             X           Y           Z
 ---------------------------------------------------------------------
      1          6           0        1.635503    0.793427    0.117838
      2          6           0        1.132689   -0.447410    0.321337
      3          6           0       -0.279878   -0.819839    0.669563
      4          6           0       -1.325276    0.045194   -0.080998
      5          6           0       -1.533600    1.396340    0.643163
      6          6           0       -0.265666    2.073585    1.202782
      7          6           0        0.970397    2.140665    0.284827
      8          6           0        3.052069    0.682771   -0.259304
      9          6           0        3.422348   -0.782553   -0.381536
     10          6           0        2.185096   -1.542495    0.135737
     11          8           0        3.822595    1.624923   -0.444628
     12          6           0        0.695071    2.826403   -1.066946
     13          6           0        2.452851   -2.289615    1.447067
     14          8           0        1.659442   -2.458468   -0.843661
     15          6           0       -2.641335   -0.758053   -0.340019
     16          8           0       -3.106391   -1.376071    0.873989
     17          6           0       -2.398394   -1.874374   -1.363184
     18          6           0       -3.791705    0.111323   -0.894738
     19          8           0       -4.387302    0.845700    0.179325
     20          1           0       -0.432394   -0.725981    1.753657
     21          1           0       -0.418063   -1.881063    0.450866
     22          1           0       -0.916949    0.259710   -1.077135
     23          1           0       -2.216749    1.249026    1.488604
     24          1           0       -2.037023    2.090598   -0.039594
     25          1           0        0.030526    1.578138    2.136442
     26          1           0       -0.536936    3.098846    1.487126
     27          1           0        1.709909    2.771536    0.800903
     28          1           0        3.603471   -1.016911   -1.436629
     29          1           0        4.345026   -0.990168    0.171338
     30          1           0        0.285607    3.831211   -0.906343
     31          1           0       -0.018452    2.265539   -1.679381
     32          1           0        1.621144    2.931829   -1.642196
     33          1           0        1.539396   -2.758023    1.828564
     34          1           0        3.194026   -3.081549    1.280987
     35          1           0        2.846403   -1.614673    2.215087
     36          1           0        2.241605   -3.237602   -0.855021
     37          1           0       -3.705547   -0.723419    1.285007
     38          1           0       -2.248333   -1.450152   -2.363393
     39          1           0       -1.522034   -2.484340   -1.125128
     40          1           0       -3.271222   -2.535389   -1.397092
     41          1           0       -3.417463    0.783766   -1.678947
     42          1           0       -4.543880   -0.548916   -1.345083
     43          1           0       -5.285479    1.095334   -0.093249
 ---------------------------------------------------------------------
                    Distance matrix (angstroms):
                    1          2          3          4          5
     1  C    0.000000
     2  C    1.354220   0.000000
     3  C    2.564315   1.501769   0.000000
     4  C    3.060327   2.538922   1.550639   0.000000
     5  C    3.268437   3.257619   2.546363   1.547063   0.000000
     6  C    2.535814   3.014591   2.942180   2.623973   1.542559
     7  C    1.511721   2.593415   3.236632   3.129687   2.636745
     8  C    1.470082   2.301841   3.771273   4.427127   4.727789
     9  C    2.434318   2.418448   3.848724   4.828605   5.509901
    10  C    2.399772   1.530104   2.623604   3.858813   4.766857
    11  O    2.406476   3.480928   4.903933   5.397068   5.470316
    12  C    2.533992   3.582833   4.154645   3.576174   3.152226
    13  C    3.455439   2.530576   3.198837   4.696866   5.488562
    14  O    3.391147   2.383075   2.955658   3.969700   5.221658
    15  C    4.572534   3.844106   2.568960   1.563429   2.614409
    16  O    5.269160   4.374659   2.887969   2.470701   3.195813
    17  C    5.057955   4.164419   3.119650   2.545648   3.933303
    18  C    5.562837   5.103007   3.955633   2.598042   3.019180
    19  O    6.023346   5.671208   4.459293   3.175623   2.943122
    20  H    3.043140   2.139773   1.098786   2.181263   2.636304
    21  H    3.388353   2.115885   1.092301   2.194625   3.467387
    22  H    2.868419   2.580070   2.149940   1.097742   2.152118
    23  H    4.114172   3.931812   2.950000   2.169697   1.096888
    24  H    3.898061   4.076620   3.472910   2.166097   1.096169
    25  H    2.695642   2.934657   2.828140   3.017475   2.170120
    26  H    3.450999   4.089332   4.011306   3.522113   2.145726
    27  H    2.094046   3.305266   4.107855   4.174091   3.526527
    28  H    3.092991   3.085375   4.422135   5.220953   6.044734
    29  H    3.244316   3.261318   4.654779   5.769572   6.362097
    30  H    3.478404   4.531152   4.943229   4.196435   3.411609
    31  H    2.851784   3.562035   3.886572   3.031922   2.906095
    32  H    2.769600   3.938693   4.799284   4.410373   4.187243
    33  H    3.943174   2.788561   2.899930   4.439684   5.301623
    34  H    4.335592   3.479760   4.190129   5.661768   6.542840
    35  H    3.415213   2.808132   3.576875   5.042823   5.542704
    36  H    4.190825   3.224700   3.811537   4.909023   6.161992
    37  H    5.673616   4.940989   3.481850   2.849987   3.102047
    38  H    5.125849   4.432220   3.670277   2.880525   4.201517
    39  H    4.717919   3.645394   2.744892   2.743622   4.264582
    40  H    6.119802   5.167890   4.020239   3.489730   4.758200
    41  H    5.362927   5.120626   4.234559   2.734260   3.052275
    42  H    6.490516   5.916984   4.723761   3.508603   4.098650
    43  H    6.930779   6.613987   5.413485   4.097091   3.835298
                    6          7          8          9         10
     6  C    0.000000
     7  C    1.541101   0.000000
     8  C    3.883224   2.599018   0.000000
     9  C    4.926362   3.873152   1.516319   0.000000
    10  C    4.496761   3.881158   2.420642   1.541388   0.000000
    11  O    4.430478   2.988834   1.231140   2.441335   3.612584
    12  C    2.577095   1.540563   3.286775   4.575194   4.770104
    13  C    5.146603   4.814130   3.479345   2.560264   1.532797
    14  O    5.332305   4.785425   3.485437   2.475902   1.440326
    15  C    4.005273   4.673072   5.873444   6.063875   4.912853
    16  O    4.480843   5.416156   6.591648   6.674807   5.345330
    17  C    5.169051   5.494109   6.120873   6.003061   4.833765
    18  C    4.547858   5.309164   6.896925   7.287315   6.286425
    19  O    4.420752   5.512985   7.454072   7.997276   6.992982
    20  H    2.858117   3.513252   4.263576   4.406959   3.183648
    21  H    4.028380   4.257897   4.372574   4.080242   2.643931
    22  H    2.985353   2.992492   4.074425   4.516600   3.787042
    23  H    2.137362   3.521647   5.579989   6.278866   5.385079
    24  H    2.163675   3.025282   5.284799   6.178726   5.572826
    25  H    1.097688   2.151342   3.958662   4.839167   4.287580
    26  H    1.097997   2.153064   4.665661   5.850905   5.547770
    27  H    2.133434   1.100550   2.699699   4.118515   4.390799
    28  H    5.611406   4.457216   2.139873   1.095879   2.181825
    29  H    5.631069   4.604683   2.157756   1.095494   2.229715
    30  H    2.800278   2.178479   4.240831   5.603694   5.794023
    31  H    2.899107   2.202619   3.734953   4.776440   4.759349
    32  H    3.520019   2.182391   3.003032   4.316275   4.847542
    33  H    5.195603   5.167593   4.299585   3.511771   2.181765
    34  H    6.208945   5.762671   4.069736   2.846313   2.167539
    35  H    4.930820   4.620374   3.382773   2.786860   2.183171
    36  H    6.223317   5.642781   4.047352   2.765069   1.964226
    37  H    4.434273   5.573849   7.073023   7.320366   6.057341
    38  H    5.391224   5.501569   6.088581   6.044011   5.090134
    39  H    5.269943   5.439747   5.630512   5.281659   4.027364
    40  H    6.085668   6.533427   7.185759   6.993402   5.753852
    41  H    4.461145   4.995087   6.624231   7.135800   6.331922
    42  H    5.627810   6.348048   7.771385   8.027690   6.961260
    43  H    5.275907   6.353869   8.349401   8.912678   7.925911
                   11         12         13         14         15
    11  O    0.000000
    12  C    3.407674   0.000000
    13  C    4.558324   5.965207   0.000000
    14  O    4.638161   5.376777   2.430112   0.000000
    15  C    6.889986   4.950591   5.611603   4.652070   0.000000
    16  O    7.665218   5.989920   5.662875   5.180258   1.439458
    17  C    7.196494   5.635121   5.621789   4.132445   1.533643
    18  C    7.776320   5.247140   7.088232   6.026727   1.544953
    19  O    8.270364   5.595257   7.630535   6.966143   2.426961
    20  H    5.335179   4.674015   3.295995   3.758105   3.043671
    21  H    5.574677   5.069819   3.066183   2.515000   2.613349
    22  H    4.972640   3.030945   4.922012   3.752439   2.133703
    23  H    6.352351   4.183019   5.859084   5.848917   2.748181
    24  H    5.892030   3.010182   6.446347   5.916450   2.927501
    25  H    4.587363   3.501640   4.615453   5.275279   4.327758
    26  H    4.990955   2.848745   6.162461   6.414077   4.758426
    27  H    2.707307   2.126445   5.156039   5.482708   5.717781
    28  H    2.830436   4.833893   3.355504   2.491776   6.345641
    29  H    2.736978   5.424181   2.626095   3.224669   7.008894
    30  H    4.194183   1.096855   6.906518   6.438277   5.472573
    31  H    4.085174   1.094879   6.052391   5.082322   4.220842
    32  H    2.826404   1.095280   6.123623   5.449259   5.786157
    33  H    5.439725   6.346864   1.095146   2.691641   5.116751
    34  H    5.052101   6.830920   1.097308   2.693939   6.486736
    35  H    4.303721   5.926477   1.095575   3.387744   6.113725
    36  H    5.129532   6.261697   2.498583   0.972673   5.500591
    37  H    8.073368   6.123591   6.356501   6.027001   1.942796
    38  H    7.070637   5.351012   6.109454   4.312423   2.174280
    39  H    6.776000   5.755252   4.738546   3.194007   2.202112
    40  H    8.278745   6.677521   6.396457   4.962223   2.161732
    41  H    7.392532   4.632477   7.326542   6.081509   2.184561
    42  H    8.691047   6.238329   7.731777   6.509917   2.161844
    43  H    9.130222   6.301719   8.585581   7.837382   3.238431
                   16         17         18         19         20
    16  O    0.000000
    17  C    2.398856   0.000000
    18  C    2.410475   2.470577   0.000000
    19  O    2.656983   3.705927   1.430963   0.000000
    20  H    2.889065   3.859879   4.358905   4.537621   0.000000
    21  H    2.767880   2.685616   4.142670   4.823259   1.741173
    22  H    3.358023   2.613583   2.884356   3.737034   3.036407
    23  H    2.839076   4.233358   3.074927   2.566746   2.674851
    24  H    3.741120   4.195651   2.779876   2.668616   3.704552
    25  H    4.490144   5.483327   5.094021   4.887124   2.381130
    26  H    5.196434   6.026791   5.019173   4.648907   3.835527
    27  H    6.356472   6.568554   6.341899   6.424266   4.210680
    28  H    7.105646   6.063251   7.500346   8.362600   5.152744
    29  H    7.494415   6.972108   8.279866   8.923230   5.039570
    30  H    6.464597   6.321888   5.519255   5.650490   5.325328
    31  H    5.414461   4.785706   4.415172   4.955561   4.572340
    32  H    6.873047   6.271692   6.149218   6.615988   5.397074
    33  H    4.940075   5.145316   6.638536   7.129696   2.832448
    34  H    6.539845   6.302704   7.983023   8.608919   4.350062
    35  H    6.106655   6.354476   7.530907   7.907228   3.428294
    36  H    5.920797   4.862737   6.900559   7.854021   4.501524
    37  H    0.976668   3.169585   2.335703   2.037022   3.306535
    38  H    3.349984   1.096768   2.641429   4.038755   4.557649
    39  H    2.781171   1.093954   3.455713   4.582633   3.544933
    40  H    2.555189   1.095409   2.743783   3.893903   4.610870
    41  H    3.358444   2.864248   1.098736   2.097045   4.792989
    42  H    2.770350   2.521960   1.097494   2.072025   5.151492
    43  H    3.433922   4.332109   1.960109   0.971255   5.502789
                   21         22         23         24         25
    21  H    0.000000
    22  H    2.677048   0.000000
    23  H    3.756279   3.041585   0.000000
    24  H    4.316906   2.383947   1.753835   0.000000
    25  H    3.874076   3.600422   2.361833   3.045079   0.000000
    26  H    5.087972   3.844546   2.498721   2.365946   1.748192
    27  H    5.128106   4.091049   4.267272   3.899949   2.455238
    28  H    4.525719   4.710966   6.896841   6.589650   5.680410
    29  H    4.853745   5.550609   7.057341   7.089862   5.391914
    30  H    5.913310   3.772390   4.320328   3.029124   3.794726
    31  H    4.678883   2.278891   3.987723   2.606555   3.877554
    32  H    5.630560   3.728462   5.230980   4.081444   4.317482
    33  H    2.549265   4.856277   5.502785   6.307924   4.601496
    34  H    3.895826   5.798696   6.933504   7.473882   5.696685
    35  H    3.720239   5.339930   5.862086   6.531498   4.257862
    36  H    3.258738   4.717732   6.745320   6.881954   6.085152
    37  H    3.583781   3.784513   2.479619   3.529481   4.469938
    38  H    3.384616   2.520054   4.703663   4.240472   5.883218
    39  H    2.016545   2.810381   4.610016   4.730080   5.436176
    40  H    3.461735   3.668454   4.874521   4.976525   6.348898
    41  H    4.542446   2.624763   3.419293   2.510160   5.203542
    42  H    4.692805   3.725628   4.083861   3.867256   6.129484
    43  H    5.731208   4.555256   3.455863   3.397926   5.784854
                   26         27         28         29         30
    26  H    0.000000
    27  H    2.371991   0.000000
    28  H    6.529224   4.790038   0.000000
    29  H    6.502682   4.635797   1.770926   0.000000
    30  H    2.634697   2.462972   5.898619   6.394213   0.000000
    31  H    3.315115   3.065138   4.894051   5.750194   1.772390
    32  H    3.804978   2.449960   4.423169   5.107886   1.770318
    33  H    6.223395   5.626827   4.237141   3.707191   7.243597
    34  H    7.222178   6.057367   3.437414   2.632488   7.812142
    35  H    5.847577   4.746616   3.776970   2.610131   6.779280
    36  H    7.304554   6.255760   2.669160   3.244804   7.334622
    37  H    4.968969   6.463454   7.804818   8.131614   6.440185
    38  H    6.200706   6.595688   5.940555   7.078759   6.036277
    39  H    6.242295   6.463690   5.340522   6.191588   6.572793
    40  H    6.894899   7.603046   7.040507   7.928109   7.309272
    41  H    4.866318   6.032481   7.252218   8.174755   4.857629
    42  H    6.114179   7.398685   8.161295   9.028116   6.534673
    43  H    5.390762   7.248766   9.234700   9.857279   6.259644
                   31         32         33         34         35
    31  H    0.000000
    32  H    1.770198   0.000000
    33  H    6.322083   6.665378   0.000000
    34  H    6.904719   6.868746   1.772657   0.000000
    35  H    6.199219   6.086918   1.779022   1.773446   0.000000
    36  H    6.005996   6.250320   2.815088   2.343926   3.524946
    37  H    5.596082   7.092460   5.651946   7.291427   6.677383
    38  H    4.387095   5.890223   5.799131   6.749980   6.851706
    39  H    5.012914   6.283455   4.262810   5.327971   5.567459
    40  H    5.805954   7.340694   5.796246   7.019248   7.163860
    41  H    3.707954   5.477507   7.029748   8.210582   7.755774
    42  H    5.339701   7.085999   7.208220   8.554863   8.272058
    43  H    5.623768   7.312550   8.069737   9.551801   8.876940
                   36         37         38         39         40
    36  H    0.000000
    37  H    6.802166   0.000000
    38  H    5.062579   3.995302   0.000000
    39  H    3.847771   3.698287   1.769281   0.000000
    40  H    5.583745   3.265812   1.777014   1.770940   0.000000
    41  H    6.991088   3.337608   2.612608   3.818361   3.334309
    42  H    7.315190   2.765977   2.668093   3.595247   2.359754
    43  H    8.718466   2.775543   4.566981   5.295504   4.351941
                   41         42         43
    41  H    0.000000
    42  H    1.776604   0.000000
    43  H    2.470020   2.195591   0.000000
 Stoichiometry    C15H24O4
 Framework group  C1[X(C15H24O4)]
 Deg. of freedom   123
 Full point group                 C1      NOp   1
 Largest Abelian subgroup         C1      NOp   1
 Largest concise Abelian subgroup C1      NOp   1
                         Standard orientation:                         
 ---------------------------------------------------------------------
 Center     Atomic      Atomic             Coordinates (Angstroms)
 Number     Number       Type             X           Y           Z
 ---------------------------------------------------------------------
      1          6           0        1.667126    0.825741    0.092367
      2          6           0        1.179230   -0.421058    0.295737
      3          6           0       -0.223100   -0.808752    0.667858
      4          6           0       -1.290207    0.052575   -0.055937
      5          6           0       -1.496558    1.396255    0.682539
      6          6           0       -0.224185    2.080544    1.223192
      7          6           0        0.993495    2.165663    0.282446
      8          6           0        3.077155    0.730639   -0.312496
      9          6           0        3.457919   -0.730341   -0.453138
     10          6           0        2.237502   -1.505238    0.081646
     11          8           0        3.835680    1.681031   -0.505109
     12          6           0        0.686393    2.859173   -1.058475
     13          6           0        2.536802   -2.259884    1.381798
     14          8           0        1.701334   -2.418402   -0.894671
     15          6           0       -2.603849   -0.760424   -0.296121
     16          8           0       -3.040191   -1.391796    0.921669
     17          6           0       -2.370662   -1.866712   -1.332371
     18          6           0       -3.772205    0.102816   -0.822086
     19          8           0       -4.353636    0.823642    0.268787
     20          1           0       -0.355718   -0.724512    1.755353
     21          1           0       -0.356087   -1.869476    0.443583
     22          1           0       -0.902872    0.278308   -1.057962
     23          1           0       -2.162123    1.236406    1.539648
     24          1           0       -2.019012    2.091153    0.014898
     25          1           0        0.094123    1.580679    2.147170
     26          1           0       -0.498993    3.101143    1.520607
     27          1           0        1.737139    2.799184    0.789254
     28          1           0        3.620927   -0.955036   -1.513276
     29          1           0        4.392772   -0.933889    0.080458
     30          1           0        0.271240    3.859025   -0.882305
     31          1           0       -0.033725    2.296620   -1.661571
     32          1           0        1.600354    2.977255   -1.650395
     33          1           0        1.634954   -2.739337    1.776944
     34          1           0        3.281616   -3.043868    1.195500
     35          1           0        2.938985   -1.587309    2.147419
     36          1           0        2.290011   -3.192186   -0.923158
     37          1           0       -3.637115   -0.747677    1.349070
     38          1           0       -2.243459   -1.433568   -2.331924
     39          1           0       -1.484583   -2.470603   -1.115774
     40          1           0       -3.238127   -2.535234   -1.354812
     41          1           0       -3.418932    0.784527   -1.608018
     42          1           0       -4.526997   -0.560683   -1.263165
     43          1           0       -5.259014    1.067295    0.015294
 ---------------------------------------------------------------------
 Rotational constants (GHZ):      0.5826202      0.2644800      0.2091229
 Standard basis: 6-31G(d) (6D, 7F)
 There are   333 symmetry adapted cartesian basis functions of A   symmetry.
 There are   333 symmetry adapted basis functions of A   symmetry.
   333 basis functions,   628 primitive gaussians,   333 cartesian basis functions
    73 alpha electrons       73 beta electrons
       nuclear repulsion energy      1607.1670874715 Hartrees.
 NAtoms=   43 NActive=   43 NUniq=   43 SFac= 1.00D+00 NAtFMM=   60 NAOKFM=F Big=F
 Integral buffers will be    131072 words long.
 Raffenetti 2 integral format.
 Two-electron integral symmetry is turned on.
 ------------------------------------------------------------------------------
 Polarizable Continuum Model (PCM)
 =================================
 Model                : PCM (using non-symmetric T matrix).
 Atomic radii         : SMD-Coulomb.
 Polarization charges : Total charges.
 Charge compensation  : None.
 Solution method      : On-the-fly selection.
 Cavity type          : VdW (van der Waals Surface) (Alpha=1.000).
 Cavity algorithm     : GePol (No added spheres)
                        Default sphere list used, NSphG=   43.
                        Lebedev-Laikov grids with approx.  5.0 points / Ang**2.
                        Smoothing algorithm: Karplus/York (Gamma=1.0000).
                        Polarization charges: spherical gaussians, with
                                              point-specific exponents (IZeta= 3).
                        Self-potential: point-specific (ISelfS= 7).
                        Self-field    : sphere-specific E.n sum rule (ISelfD= 2).
 1st derivatives      : Analytical E(r).r(x)/FMM algorithm (CHGder, D1EAlg=3).
                        Cavity 1st derivative terms included.
 Solvent              : Methanol, Eps=  32.613000 Eps(inf)=   1.765709
 ------------------------------------------------------------------------------
 ------------------------------------------------------------------------------
 Atomic radii for non-electrostatic terms: SMD-CDS.
 ------------------------------------------------------------------------------
 Nuclear repulsion after PCM non-electrostatic terms =     1607.1680917686 Hartrees.
 One-electron integrals computed using PRISM.
 NBasis=   333 RedAO= T EigKep=  9.56D-04  NBF=   333
 NBsUse=   333 1.00D-06 EigRej= -1.00D+00 NBFU=   333
 Initial guess from the checkpoint file:  "DY-202A-11R_42.chk"
 B after Tr=     0.000000    0.000000    0.000000
         Rot=    0.999991    0.003971   -0.000235   -0.001500 Ang=   0.49 deg.
 ExpMin= 1.61D-01 ExpMax= 5.48D+03 ExpMxC= 8.25D+02 IAcc=1 IRadAn=         1 AccDes= 0.00D+00
 Harris functional with IExCor=  402 and IRadAn=       1 diagonalized for initial guess.
 HarFok:  IExCor=  402 AccDes= 0.00D+00 IRadAn=         1 IDoV= 1 UseB2=F ITyADJ=14
 ICtDFT=  3500011 ScaDFX=  1.000000  1.000000  1.000000  1.000000
 FoFCou: FMM=F IPFlag=           0 FMFlag=      100000 FMFlg1=           0
         NFxFlg=           0 DoJE=T BraDBF=F KetDBF=T FulRan=T
         wScrn=  0.000000 ICntrl=     500 IOpCl=  0 I1Cent=   200000004 NGrid=           0
         NMat0=    1 NMatS0=      1 NMatT0=    0 NMatD0=    1 NMtDS0=    0 NMtDT0=    0
 Petite list used in FoFCou.
 Keep R1 ints in memory in canonical form, NReq=1565304907.
 Requested convergence on RMS density matrix=1.00D-08 within 128 cycles.
 Requested convergence on MAX density matrix=1.00D-06.
 Requested convergence on             energy=1.00D-06.
 No special actions if energy rises.
 Inv3:  Mode=1 IEnd=    21821427.
 Iteration    1 A*A^-1 deviation from unit magnitude is 7.99D-15 for   2697.
 Iteration    1 A*A^-1 deviation from orthogonality  is 3.60D-15 for   2670   2504.
 Iteration    1 A^-1*A deviation from unit magnitude is 7.33D-15 for   2697.
 Iteration    1 A^-1*A deviation from orthogonality  is 7.13D-11 for   2304   2236.
 Error on total polarization charges =  0.05142
 SCF Done:  E(RB3LYP) =  -886.947948097     A.U. after   10 cycles
            NFock= 10  Conv=0.10D-07     -V/T= 2.0094
 SMD-CDS (non-electrostatic) energy       (kcal/mol) =       0.63
 (included in total energy above)
 D1PCM: PCM CHGder 1st derivatives, ID1Alg=3 FixD1E=F DoIter=F DoCFld=F I1PDM=0.
 Calling FoFJK, ICntrl=      2127 FMM=F ISym2X=0 I1Cent= 0 IOpClX= 0 NMat=1 NMatS=1 NMatT=0.
 ***** Axes restored to original set *****
 -------------------------------------------------------------------
 Center     Atomic                   Forces (Hartrees/Bohr)
 Number     Number              X              Y              Z
 -------------------------------------------------------------------
      1        6          -0.000581821   -0.000213239    0.000519090
      2        6          -0.000479899   -0.000950421   -0.000334172
      3        6          -0.000548441   -0.000748379   -0.000470447
      4        6           0.000209487    0.000796140    0.000461291
      5        6          -0.000632299    0.000448056   -0.000377462
      6        6          -0.000365943   -0.000229034    0.000503078
      7        6           0.000397222   -0.000573019    0.000756200
      8        6           0.000171660    0.001399339   -0.000034150
      9        6           0.001345216    0.000664113    0.000524102
     10        6          -0.001216998   -0.001378275   -0.000319356
     11        8           0.001345095    0.001524729   -0.000300750
     12        6           0.000055092    0.000663212   -0.000381759
     13        6           0.000698877   -0.000561392    0.000909378
     14        8          -0.000637819   -0.000100700   -0.000251045
     15        6          -0.000617807    0.000948321   -0.000315439
     16        8          -0.000214534    0.000128074    0.000728940
     17        6          -0.000229034   -0.000868802   -0.000359462
     18        6           0.000785899   -0.001083080   -0.000128858
     19        8          -0.001150008    0.001402765    0.000099506
     20        1          -0.000035186    0.000285436    0.000155904
     21        1           0.000492663    0.000363519    0.000187094
     22        1          -0.000069617   -0.000236594    0.000106320
     23        1           0.000058598    0.000027105   -0.000218271
     24        1          -0.000307618   -0.000397103    0.000129322
     25        1           0.000417973   -0.000231283   -0.000141721
     26        1          -0.000037519    0.000190510   -0.000098679
     27        1           0.000317258   -0.000201600   -0.000270800
     28        1          -0.000096178   -0.000661348   -0.000131650
     29        1          -0.000107414   -0.000506950   -0.000181506
     30        1          -0.000096197    0.000236226   -0.000005251
     31        1          -0.000075411   -0.000301155   -0.000068407
     32        1           0.000128267    0.000073168   -0.000198365
     33        1          -0.000310675    0.000307644   -0.000244352
     34        1           0.000384201   -0.000029530   -0.000123385
     35        1           0.000008804    0.000063868   -0.000126182
     36        1           0.000089117    0.000140441    0.000053668
     37        1           0.000392370   -0.000150491   -0.000393817
     38        1           0.000171554   -0.000062785    0.000167439
     39        1          -0.000002770    0.000040907   -0.000152172
     40        1           0.000068348   -0.000103989   -0.000336242
     41        1           0.000042099    0.000427217    0.000270504
     42        1           0.000170907    0.000093181   -0.000010006
     43        1           0.000062477   -0.000634799    0.000401872
 -------------------------------------------------------------------
 Cartesian Forces:  Max     0.001524729 RMS     0.000508373

 GradGradGradGradGradGradGradGradGradGradGradGradGradGradGradGradGradGrad
 Berny optimization.
 Using GEDIIS/GDIIS optimizer.
 FormGI is forming the generalized inverse of G from B-inverse, IUseBI=4.
 Internal  Forces:  Max     0.002054475 RMS     0.000362068
 Search for a local minimum.
 Step number   7 out of a maximum of  258
 All quantities printed in internal units (Hartrees-Bohrs-Radians)
 Mixed Optimization -- En-DIIS/RFO-DIIS
 Swapping is turned off.
 Update second derivatives using D2CorX and points    6    7
 DE= -3.58D-04 DEPred=-3.84D-04 R= 9.31D-01
 TightC=F SS=  1.41D+00  RLast= 3.47D-01 DXNew= 2.4000D+00 1.0401D+00
 Trust test= 9.31D-01 RLast= 3.47D-01 DXMaxT set to 1.43D+00
 ITU=  1  1  1  1  0  1  0
     Eigenvalues ---    0.00115   0.00341   0.00352   0.00375   0.00399
     Eigenvalues ---    0.00507   0.00620   0.00711   0.00813   0.00855
     Eigenvalues ---    0.00991   0.01123   0.01228   0.01267   0.01354
     Eigenvalues ---    0.01389   0.02500   0.02618   0.03202   0.03867
     Eigenvalues ---    0.03955   0.04399   0.04475   0.04529   0.04716
     Eigenvalues ---    0.04807   0.05013   0.05080   0.05167   0.05330
     Eigenvalues ---    0.05404   0.05495   0.05505   0.05545   0.05628
     Eigenvalues ---    0.05634   0.05664   0.05729   0.05931   0.05965
     Eigenvalues ---    0.06172   0.06573   0.07304   0.07979   0.08463
     Eigenvalues ---    0.08585   0.08970   0.09170   0.09334   0.09566
     Eigenvalues ---    0.10434   0.11702   0.12108   0.13334   0.13714
     Eigenvalues ---    0.14647   0.15327   0.15849   0.15915   0.15995
     Eigenvalues ---    0.16000   0.16000   0.16000   0.16000   0.16000
     Eigenvalues ---    0.16000   0.16048   0.16082   0.16308   0.16921
     Eigenvalues ---    0.17138   0.18801   0.19643   0.20667   0.21580
     Eigenvalues ---    0.23168   0.24031   0.24976   0.25213   0.26458
     Eigenvalues ---    0.27177   0.27516   0.28097   0.28200   0.28623
     Eigenvalues ---    0.29210   0.29563   0.29589   0.29807   0.30524
     Eigenvalues ---    0.31466   0.32132   0.32361   0.33739   0.33821
     Eigenvalues ---    0.33835   0.33843   0.33966   0.34000   0.34032
     Eigenvalues ---    0.34040   0.34115   0.34142   0.34170   0.34199
     Eigenvalues ---    0.34209   0.34218   0.34268   0.34281   0.34289
     Eigenvalues ---    0.34343   0.34455   0.34519   0.34619   0.36483
     Eigenvalues ---    0.40764   0.40897   0.42193   0.51402   0.51971
     Eigenvalues ---    0.52631   0.52875   0.94844
 En-DIIS/RFO-DIIS IScMMF=        0 using points:     7    6    5    4
 RFO step:  Lambda=-7.22676056D-05.
 DidBck=F Rises=F RFO-DIIS coefs:    1.09412   -0.09366   -0.35546    0.35501
 Iteration  1 RMS(Cart)=  0.01617566 RMS(Int)=  0.00026795
 Iteration  2 RMS(Cart)=  0.00028639 RMS(Int)=  0.00002423
 Iteration  3 RMS(Cart)=  0.00000003 RMS(Int)=  0.00002423
 Variable       Old X    -DE/DX   Delta X   Delta X   Delta X     New X
                                 (Linear)    (Quad)   (Total)
    R1        2.55910   0.00095   0.00078   0.00109   0.00186   2.56096
    R2        2.85674  -0.00012   0.00095  -0.00013   0.00083   2.85757
    R3        2.77805   0.00136   0.00077   0.00227   0.00302   2.78108
    R4        2.83793   0.00043  -0.00012   0.00062   0.00049   2.83842
    R5        2.89148   0.00027   0.00192  -0.00026   0.00165   2.89313
    R6        2.93028   0.00045   0.00108   0.00041   0.00150   2.93179
    R7        2.07640   0.00019   0.00025   0.00024   0.00049   2.07690
    R8        2.06415  -0.00046  -0.00060  -0.00049  -0.00110   2.06305
    R9        2.92353  -0.00024  -0.00072  -0.00018  -0.00092   2.92260
   R10        2.95445   0.00040   0.00058  -0.00198  -0.00140   2.95305
   R11        2.07443  -0.00017  -0.00019  -0.00035  -0.00054   2.07389
   R12        2.91501   0.00065   0.00056   0.00194   0.00248   2.91749
   R13        2.07282  -0.00022  -0.00015  -0.00022  -0.00037   2.07245
   R14        2.07146  -0.00018  -0.00012   0.00003  -0.00009   2.07137
   R15        2.91226   0.00064   0.00017   0.00255   0.00273   2.91499
   R16        2.07433   0.00008   0.00001   0.00004   0.00006   2.07439
   R17        2.07491   0.00017   0.00016   0.00030   0.00046   2.07537
   R18        2.91124   0.00091   0.00111   0.00218   0.00329   2.91454
   R19        2.07974  -0.00003   0.00015  -0.00026  -0.00011   2.07963
   R20        2.86543   0.00175   0.00256   0.00298   0.00555   2.87098
   R21        2.32652   0.00205   0.00096   0.00120   0.00216   2.32867
   R22        2.91280   0.00160   0.00166   0.00288   0.00456   2.91736
   R23        2.07091   0.00024   0.00025   0.00082   0.00106   2.07197
   R24        2.07018  -0.00008   0.00013  -0.00046  -0.00034   2.06985
   R25        2.89657   0.00064   0.00068   0.00147   0.00215   2.89871
   R26        2.72182   0.00028   0.00125  -0.00069   0.00056   2.72238
   R27        2.07276   0.00024   0.00028   0.00045   0.00073   2.07349
   R28        2.06902   0.00025   0.00059   0.00000   0.00059   2.06961
   R29        2.06978   0.00023   0.00009   0.00054   0.00063   2.07041
   R30        2.06953   0.00005  -0.00019   0.00029   0.00011   2.06963
   R31        2.07361   0.00029   0.00033   0.00056   0.00089   2.07450
   R32        2.07034  -0.00003   0.00003  -0.00015  -0.00012   2.07022
   R33        1.83809  -0.00005   0.00006  -0.00019  -0.00014   1.83795
   R34        2.72018   0.00023  -0.00047   0.00073   0.00026   2.72044
   R35        2.89817   0.00120   0.00141   0.00279   0.00419   2.90236
   R36        2.91954  -0.00005  -0.00111   0.00268   0.00157   2.92111
   R37        1.84563  -0.00050  -0.00091   0.00029  -0.00062   1.84501
   R38        2.07259  -0.00016  -0.00026   0.00010  -0.00016   2.07243
   R39        2.06727  -0.00005  -0.00017   0.00046   0.00029   2.06756
   R40        2.07002   0.00002  -0.00008   0.00001  -0.00008   2.06994
   R41        2.70413   0.00119   0.00050   0.00214   0.00263   2.70676
   R42        2.07631   0.00009   0.00021   0.00003   0.00024   2.07655
   R43        2.07396  -0.00016   0.00022  -0.00105  -0.00082   2.07314
[truncated: 2,295,378 more chars]
