# Supplementary material for: New patchoulol- and guaiane-type sesquiterpenoids from Sanguisorba officinalis with anti-melanogenic activity
Source: Nat Prod Bioprospect. 2026 May 12;16(1):63. doi: 10.1007/s13659-026-00616-0 (PMC13161421; doi:10.1007/s13659-026-00616-0)
Supplement: Supplementary file 2 — Additional file 2. It includes the calculated NMR data of compound 11. [file 13659_2026_616_MOESM2_ESM.zip › New folder/11R-opt_freq-conf-43.log]

 Entering Gaussian System, Link 0=/gpfs/home/zhengshan/software/Gaussian/g09/g09
 Input=DY-202A-11R_43.gjf
 Output=DY-202A-11R_43.log
 Initial command:
 /gpfs/home/zhengshan/software/Gaussian/g09/l1.exe "/gpfs/home/zhengshan/software/Gaussian/g09/scratch/zhengshan/%J/Gau-13673.inp" -scrdir="/gpfs/home/zhengshan/software/Gaussian/g09/scratch/zhengshan/%J/"
 Entering Link 1 = /gpfs/home/zhengshan/software/Gaussian/g09/l1.exe PID=     13674.
  
 Copyright (c) 1988,1990,1992,1993,1995,1998,2003,2009,2013,
            Gaussian, Inc.  All Rights Reserved.
  
 This is part of the Gaussian(R) 09 program.  It is based on
 the Gaussian(R) 03 system (copyright 2003, Gaussian, Inc.),
 the Gaussian(R) 98 system (copyright 1998, Gaussian, Inc.),
 the Gaussian(R) 94 system (copyright 1995, Gaussian, Inc.),
 the Gaussian 92(TM) system (copyright 1992, Gaussian, Inc.),
 the Gaussian 90(TM) system (copyright 1990, Gaussian, Inc.),
 the Gaussian 88(TM) system (copyright 1988, Gaussian, Inc.),
 the Gaussian 86(TM) system (copyright 1986, Carnegie Mellon
 University), and the Gaussian 82(TM) system (copyright 1983,
 Carnegie Mellon University). Gaussian is a federally registered
 trademark of Gaussian, Inc.
  
 This software contains proprietary and confidential information,
 including trade secrets, belonging to Gaussian, Inc.
  
 This software is provided under written license and may be
 used, copied, transmitted, or stored only in accord with that
 written license.
  
 The following legend is applicable only to US Government
 contracts under FAR:
  
                    RESTRICTED RIGHTS LEGEND
  
 Use, reproduction and disclosure by the US Government is
 subject to restrictions as set forth in subparagraphs (a)
 and (c) of the Commercial Computer Software - Restricted
 Rights clause in FAR 52.227-19.
  
 Gaussian, Inc.
 340 Quinnipiac St., Bldg. 40, Wallingford CT 06492
  
  
 ---------------------------------------------------------------
 Warning -- This program may not be used in any manner that
 competes with the business of Gaussian, Inc. or will provide
 assistance to any competitor of Gaussian, Inc.  The licensee
 of this program is prohibited from giving any competitor of
 Gaussian, Inc. access to this program.  By using this program,
 the user acknowledges that Gaussian, Inc. is engaged in the
 business of creating and licensing software in the field of
 computational chemistry and represents and warrants to the
 licensee that it is not a competitor of Gaussian, Inc. and that
 it will not use this program in any manner prohibited above.
 ---------------------------------------------------------------
  

 Cite this work as:
 Gaussian 09, Revision D.01,
 M. J. Frisch, G. W. Trucks, H. B. Schlegel, G. E. Scuseria, 
 M. A. Robb, J. R. Cheeseman, G. Scalmani, V. Barone, B. Mennucci, 
 G. A. Petersson, H. Nakatsuji, M. Caricato, X. Li, H. P. Hratchian, 
 A. F. Izmaylov, J. Bloino, G. Zheng, J. L. Sonnenberg, M. Hada, 
 M. Ehara, K. Toyota, R. Fukuda, J. Hasegawa, M. Ishida, T. Nakajima, 
 Y. Honda, O. Kitao, H. Nakai, T. Vreven, J. A. Montgomery, Jr., 
 J. E. Peralta, F. Ogliaro, M. Bearpark, J. J. Heyd, E. Brothers, 
 K. N. Kudin, V. N. Staroverov, T. Keith, R. Kobayashi, J. Normand, 
 K. Raghavachari, A. Rendell, J. C. Burant, S. S. Iyengar, J. Tomasi, 
 M. Cossi, N. Rega, J. M. Millam, M. Klene, J. E. Knox, J. B. Cross, 
 V. Bakken, C. Adamo, J. Jaramillo, R. Gomperts, R. E. Stratmann, 
 O. Yazyev, A. J. Austin, R. Cammi, C. Pomelli, J. W. Ochterski, 
 R. L. Martin, K. Morokuma, V. G. Zakrzewski, G. A. Voth, 
 P. Salvador, J. J. Dannenberg, S. Dapprich, A. D. Daniels, 
 O. Farkas, J. B. Foresman, J. V. Ortiz, J. Cioslowski, 
 and D. J. Fox, Gaussian, Inc., Wallingford CT, 2013.
 
 ******************************************
 Gaussian 09:  ES64L-G09RevD.01 24-Apr-2013
                10-Mar-2024 
 ******************************************
 %nprocshared=4
 Will use up to    4 processors via shared memory.
 %mem=12GB
 %chk=DY-202A-11R_43.chk
 ----------------------------------------------------------
 # opt freq b3lyp/6-31g(d) scrf=(smd,solvent=methanol,read)
 ----------------------------------------------------------
 1/14=-1,18=20,19=15,26=3,38=1,40=2/1,3;
 2/9=110,12=2,17=6,18=5,40=1/2;
 3/5=1,6=6,7=1,11=2,16=1,25=1,30=1,70=32203,71=1,72=3,74=-5/1,2,3;
 4//1;
 5/5=2,38=5,53=3/2;
 6/7=2,8=2,9=2,10=2,28=1/1;
 7//1,2,3,16;
 1/14=-1,18=20,19=15,26=3/3(2);
 2/9=110/2;
 99//99;
 2/9=110/2;
 3/5=1,6=6,7=1,11=2,16=1,25=1,30=1,70=32205,71=1,72=3,74=-5/1,2,3;
 4/5=5,16=3,69=1/1;
 5/5=2,38=5,53=3/2;
 7//1,2,3,16;
 1/14=-1,18=20,19=15,26=3/3(-5);
 2/9=110/2;
 6/7=2,8=2,9=2,10=2,19=2,28=1/1;
 99/9=1/99;
 --------
 opt+freq
 --------
 Symbolic Z-matrix:
 Charge =  0 Multiplicity = 1
 C                     1.7454    0.7419    0.0917 
 C                     1.1883   -0.4639    0.2787 
 C                    -0.2453   -0.7364    0.6582 
 C                    -1.2705    0.2248    0.0088 
 C                    -1.2997    1.5931    0.7387 
 C                     0.0238    2.1616    1.2591 
 C                     1.223     2.1258    0.2994 
 C                     3.1442    0.4854   -0.3038 
 C                     3.4513   -0.9766   -0.3934 
 C                     2.1299   -1.6189    0.0334 
 O                     3.957     1.3731   -0.5196 
 C                     0.9364    2.8349   -1.0254 
 C                     2.3029   -2.5153    1.2585 
 O                     1.5944   -2.3886   -1.0386 
 C                    -2.7094   -0.4004   -0.096 
 O                    -3.1692   -0.7903    1.2111 
 C                    -2.7347   -1.6504   -0.9982 
 C                    -3.7468    0.6194   -0.6365 
 O                    -5.0545    0.0405   -0.6534 
 H                    -0.3408   -0.7267    1.7511 
 H                    -0.4685   -1.7619    0.3558 
 H                    -0.949     0.4118   -1.0252 
 H                    -1.9799    1.5349    1.5982 
 H                    -1.7346    2.3373    0.0593 
 H                     0.2909    1.6455    2.1914 
 H                    -0.1562    3.2049    1.5525 
 H                     2.0168    2.6965    0.8021 
 H                     3.7345   -1.2292   -1.4196 
 H                     4.2722   -1.2024    0.2945 
 H                     0.5539    3.8456   -0.8468 
 H                     0.2019    2.2996   -1.6345 
 H                     1.8491    2.9306   -1.624 
 H                     1.363    -3.0123    1.5246 
 H                     3.0236   -3.315     1.0517 
 H                     2.654    -1.9518    2.1296 
 H                     2.2211   -3.1063   -1.235 
 H                    -2.6819   -1.5896    1.4761 
 H                    -2.3548   -1.4244   -1.9997 
 H                    -2.1535   -2.4776   -0.5815 
 H                    -3.7509   -2.0479   -1.099 
 H                    -3.8254    1.4997    0.0072 
 H                    -3.4984    0.9446   -1.6515 
 H                    -5.1551   -0.3635    0.2313 
 

 GradGradGradGradGradGradGradGradGradGradGradGradGradGradGradGradGradGrad
 Berny optimization.
 Initialization pass.
                           ----------------------------
                           !    Initial Parameters    !
                           ! (Angstroms and Degrees)  !
 --------------------------                            --------------------------
 ! Name  Definition              Value          Derivative Info.                !
 --------------------------------------------------------------------------------
 ! R1    R(1,2)                  1.3414         estimate D2E/DX2                !
 ! R2    R(1,7)                  1.4937         estimate D2E/DX2                !
 ! R3    R(1,8)                  1.4761         estimate D2E/DX2                !
 ! R4    R(2,3)                  1.5078         estimate D2E/DX2                !
 ! R5    R(2,10)                 1.5102         estimate D2E/DX2                !
 ! R6    R(3,4)                  1.5481         estimate D2E/DX2                !
 ! R7    R(3,20)                 1.0971         estimate D2E/DX2                !
 ! R8    R(3,21)                 1.0922         estimate D2E/DX2                !
 ! R9    R(4,5)                  1.5511         estimate D2E/DX2                !
 ! R10   R(4,15)                 1.5724         estimate D2E/DX2                !
 ! R11   R(4,22)                 1.0989         estimate D2E/DX2                !
 ! R12   R(5,6)                  1.5316         estimate D2E/DX2                !
 ! R13   R(5,23)                 1.0976         estimate D2E/DX2                !
 ! R14   R(5,24)                 1.0975         estimate D2E/DX2                !
 ! R15   R(6,7)                  1.5364         estimate D2E/DX2                !
 ! R16   R(6,25)                 1.0986         estimate D2E/DX2                !
 ! R17   R(6,26)                 1.0986         estimate D2E/DX2                !
 ! R18   R(7,12)                 1.5297         estimate D2E/DX2                !
 ! R19   R(7,27)                 1.0993         estimate D2E/DX2                !
 ! R20   R(8,9)                  1.4966         estimate D2E/DX2                !
 ! R21   R(8,11)                 1.2228         estimate D2E/DX2                !
 ! R22   R(9,10)                 1.53           estimate D2E/DX2                !
 ! R23   R(9,28)                 1.0941         estimate D2E/DX2                !
 ! R24   R(9,29)                 1.0946         estimate D2E/DX2                !
 ! R25   R(10,13)                1.5279         estimate D2E/DX2                !
 ! R26   R(10,14)                1.4242         estimate D2E/DX2                !
 ! R27   R(12,30)                1.0953         estimate D2E/DX2                !
 ! R28   R(12,31)                1.0941         estimate D2E/DX2                !
 ! R29   R(12,32)                1.0957         estimate D2E/DX2                !
 ! R30   R(13,33)                1.096          estimate D2E/DX2                !
 ! R31   R(13,34)                1.0962         estimate D2E/DX2                !
 ! R32   R(13,35)                1.0953         estimate D2E/DX2                !
 ! R33   R(14,36)                0.9728         estimate D2E/DX2                !
 ! R34   R(15,16)                1.4394         estimate D2E/DX2                !
 ! R35   R(15,17)                1.5418         estimate D2E/DX2                !
 ! R36   R(15,18)                1.5519         estimate D2E/DX2                !
 ! R37   R(16,37)                0.9729         estimate D2E/DX2                !
 ! R38   R(17,38)                1.0947         estimate D2E/DX2                !
 ! R39   R(17,39)                1.0935         estimate D2E/DX2                !
 ! R40   R(17,40)                1.0958         estimate D2E/DX2                !
 ! R41   R(18,19)                1.4302         estimate D2E/DX2                !
 ! R42   R(18,41)                1.0934         estimate D2E/DX2                !
 ! R43   R(18,42)                1.0944         estimate D2E/DX2                !
 ! R44   R(19,43)                0.9778         estimate D2E/DX2                !
 ! A1    A(2,1,7)              131.9283         estimate D2E/DX2                !
 ! A2    A(2,1,8)              105.9453         estimate D2E/DX2                !
 ! A3    A(7,1,8)              121.9828         estimate D2E/DX2                !
 ! A4    A(1,2,3)              126.3295         estimate D2E/DX2                !
 ! A5    A(1,2,10)             113.9474         estimate D2E/DX2                !
 ! A6    A(3,2,10)             119.7            estimate D2E/DX2                !
 ! A7    A(2,3,4)              114.3208         estimate D2E/DX2                !
 ! A8    A(2,3,20)             109.3835         estimate D2E/DX2                !
 ! A9    A(2,3,21)             107.1157         estimate D2E/DX2                !
 ! A10   A(4,3,20)             110.7772         estimate D2E/DX2                !
 ! A11   A(4,3,21)             109.3594         estimate D2E/DX2                !
 ! A12   A(20,3,21)            105.4455         estimate D2E/DX2                !
 ! A13   A(3,4,5)              111.2716         estimate D2E/DX2                !
 ! A14   A(3,4,15)             112.7743         estimate D2E/DX2                !
 ! A15   A(3,4,22)             107.8561         estimate D2E/DX2                !
 ! A16   A(5,4,15)             111.4015         estimate D2E/DX2                !
 ! A17   A(5,4,22)             107.3487         estimate D2E/DX2                !
 ! A18   A(15,4,22)            105.8246         estimate D2E/DX2                !
 ! A19   A(4,5,6)              118.1042         estimate D2E/DX2                !
 ! A20   A(4,5,23)             109.4737         estimate D2E/DX2                !
 ! A21   A(4,5,24)             108.3202         estimate D2E/DX2                !
 ! A22   A(6,5,23)             106.8057         estimate D2E/DX2                !
 ! A23   A(6,5,24)             107.5218         estimate D2E/DX2                !
 ! A24   A(23,5,24)            105.9695         estimate D2E/DX2                !
 ! A25   A(5,6,7)              116.9758         estimate D2E/DX2                !
 ! A26   A(5,6,25)             108.9097         estimate D2E/DX2                !
 ! A27   A(5,6,26)             107.5574         estimate D2E/DX2                !
 ! A28   A(7,6,25)             109.2316         estimate D2E/DX2                !
 ! A29   A(7,6,26)             108.4719         estimate D2E/DX2                !
 ! A30   A(25,6,26)            105.0302         estimate D2E/DX2                !
 ! A31   A(1,7,6)              112.4221         estimate D2E/DX2                !
 ! A32   A(1,7,12)             111.9976         estimate D2E/DX2                !
 ! A33   A(1,7,27)             106.9788         estimate D2E/DX2                !
 ! A34   A(6,7,12)             112.5779         estimate D2E/DX2                !
 ! A35   A(6,7,27)             105.419          estimate D2E/DX2                !
 ! A36   A(12,7,27)            106.8976         estimate D2E/DX2                !
 ! A37   A(1,8,9)              112.3491         estimate D2E/DX2                !
 ! A38   A(1,8,11)             123.4382         estimate D2E/DX2                !
 ! A39   A(9,8,11)             124.2093         estimate D2E/DX2                !
 ! A40   A(8,9,10)             102.4849         estimate D2E/DX2                !
 ! A41   A(8,9,28)             109.5605         estimate D2E/DX2                !
 ! A42   A(8,9,29)             108.5296         estimate D2E/DX2                !
 ! A43   A(10,9,28)            112.8471         estimate D2E/DX2                !
 ! A44   A(10,9,29)            112.6946         estimate D2E/DX2                !
 ! A45   A(28,9,29)            110.3471         estimate D2E/DX2                !
 ! A46   A(2,10,9)             105.2321         estimate D2E/DX2                !
 ! A47   A(2,10,13)            112.896          estimate D2E/DX2                !
 ! A48   A(2,10,14)            107.5266         estimate D2E/DX2                !
 ! A49   A(9,10,13)            111.851          estimate D2E/DX2                !
 ! A50   A(9,10,14)            109.9775         estimate D2E/DX2                !
 ! A51   A(13,10,14)           109.2106         estimate D2E/DX2                !
 ! A52   A(7,12,30)            110.6066         estimate D2E/DX2                !
 ! A53   A(7,12,31)            112.4029         estimate D2E/DX2                !
 ! A54   A(7,12,32)            110.9507         estimate D2E/DX2                !
 ! A55   A(30,12,31)           107.927          estimate D2E/DX2                !
 ! A56   A(30,12,32)           107.4206         estimate D2E/DX2                !
 ! A57   A(31,12,32)           107.3258         estimate D2E/DX2                !
 ! A58   A(10,13,33)           111.3231         estimate D2E/DX2                !
 ! A59   A(10,13,34)           110.5597         estimate D2E/DX2                !
 ! A60   A(10,13,35)           111.8499         estimate D2E/DX2                !
 ! A61   A(33,13,34)           106.1884         estimate D2E/DX2                !
 ! A62   A(33,13,35)           108.3671         estimate D2E/DX2                !
 ! A63   A(34,13,35)           108.3372         estimate D2E/DX2                !
 ! A64   A(10,14,36)           107.9654         estimate D2E/DX2                !
 ! A65   A(4,15,16)            109.8465         estimate D2E/DX2                !
 ! A66   A(4,15,17)            112.1102         estimate D2E/DX2                !
 ! A67   A(4,15,18)            111.9418         estimate D2E/DX2                !
 ! A68   A(16,15,17)           107.8497         estimate D2E/DX2                !
 ! A69   A(16,15,18)           106.3041         estimate D2E/DX2                !
 ! A70   A(17,15,18)           108.5419         estimate D2E/DX2                !
 ! A71   A(15,16,37)           108.052          estimate D2E/DX2                !
 ! A72   A(15,17,38)           111.2395         estimate D2E/DX2                !
 ! A73   A(15,17,39)           112.4331         estimate D2E/DX2                !
 ! A74   A(15,17,40)           111.2929         estimate D2E/DX2                !
 ! A75   A(38,17,39)           108.6841         estimate D2E/DX2                !
 ! A76   A(38,17,40)           108.2129         estimate D2E/DX2                !
 ! A77   A(39,17,40)           104.6871         estimate D2E/DX2                !
 ! A78   A(15,18,19)           110.4474         estimate D2E/DX2                !
 ! A79   A(15,18,41)           111.8444         estimate D2E/DX2                !
 ! A80   A(15,18,42)           111.5039         estimate D2E/DX2                !
 ! A81   A(19,18,41)           105.4927         estimate D2E/DX2                !
 ! A82   A(19,18,42)           108.4727         estimate D2E/DX2                !
 ! A83   A(41,18,42)           108.8502         estimate D2E/DX2                !
 ! A84   A(18,19,43)           104.5146         estimate D2E/DX2                !
 ! D1    D(7,1,2,3)              6.1342         estimate D2E/DX2                !
 ! D2    D(7,1,2,10)          -175.6328         estimate D2E/DX2                !
 ! D3    D(8,1,2,3)           -178.2814         estimate D2E/DX2                !
 ! D4    D(8,1,2,10)            -0.0484         estimate D2E/DX2                !
 ! D5    D(2,1,7,6)             20.2602         estimate D2E/DX2                !
 ! D6    D(2,1,7,12)          -107.6655         estimate D2E/DX2                !
 ! D7    D(2,1,7,27)           135.5193         estimate D2E/DX2                !
 ! D8    D(8,1,7,6)           -154.7328         estimate D2E/DX2                !
 ! D9    D(8,1,7,12)            77.3414         estimate D2E/DX2                !
 ! D10   D(8,1,7,27)           -39.4738         estimate D2E/DX2                !
 ! D11   D(2,1,8,9)              1.3708         estimate D2E/DX2                !
 ! D12   D(2,1,8,11)          -177.9823         estimate D2E/DX2                !
 ! D13   D(7,1,8,9)            177.4987         estimate D2E/DX2                !
 ! D14   D(7,1,8,11)            -1.8545         estimate D2E/DX2                !
 ! D15   D(1,2,3,4)             37.0956         estimate D2E/DX2                !
 ! D16   D(1,2,3,20)           -87.7722         estimate D2E/DX2                !
 ! D17   D(1,2,3,21)           158.4149         estimate D2E/DX2                !
 ! D18   D(10,2,3,4)          -141.0453         estimate D2E/DX2                !
 ! D19   D(10,2,3,20)           94.0869         estimate D2E/DX2                !
 ! D20   D(10,2,3,21)          -19.7259         estimate D2E/DX2                !
 ! D21   D(1,2,10,9)            -1.2083         estimate D2E/DX2                !
 ! D22   D(1,2,10,13)          121.05           estimate D2E/DX2                !
 ! D23   D(1,2,10,14)         -118.4228         estimate D2E/DX2                !
 ! D24   D(3,2,10,9)           177.1529         estimate D2E/DX2                !
 ! D25   D(3,2,10,13)          -60.5888         estimate D2E/DX2                !
 ! D26   D(3,2,10,14)           59.9384         estimate D2E/DX2                !
 ! D27   D(2,3,4,5)            -78.2791         estimate D2E/DX2                !
 ! D28   D(2,3,4,15)           155.696          estimate D2E/DX2                !
 ! D29   D(2,3,4,22)            39.2109         estimate D2E/DX2                !
 ! D30   D(20,3,4,5)            45.8473         estimate D2E/DX2                !
 ! D31   D(20,3,4,15)          -80.1776         estimate D2E/DX2                !
 ! D32   D(20,3,4,22)          163.3373         estimate D2E/DX2                !
 ! D33   D(21,3,4,5)           161.6469         estimate D2E/DX2                !
 ! D34   D(21,3,4,15)           35.6221         estimate D2E/DX2                !
 ! D35   D(21,3,4,22)          -80.863          estimate D2E/DX2                !
 ! D36   D(3,4,5,6)             37.1439         estimate D2E/DX2                !
 ! D37   D(3,4,5,23)           -85.3019         estimate D2E/DX2                !
 ! D38   D(3,4,5,24)           159.5803         estimate D2E/DX2                !
 ! D39   D(15,4,5,6)           163.9242         estimate D2E/DX2                !
 ! D40   D(15,4,5,23)           41.4784         estimate D2E/DX2                !
 ! D41   D(15,4,5,24)          -73.6394         estimate D2E/DX2                !
 ! D42   D(22,4,5,6)           -80.6536         estimate D2E/DX2                !
 ! D43   D(22,4,5,23)          156.9006         estimate D2E/DX2                !
 ! D44   D(22,4,5,24)           41.7828         estimate D2E/DX2                !
 ! D45   D(3,4,15,16)           57.2651         estimate D2E/DX2                !
 ! D46   D(3,4,15,17)          -62.6277         estimate D2E/DX2                !
 ! D47   D(3,4,15,18)          175.116          estimate D2E/DX2                !
 ! D48   D(5,4,15,16)          -68.6898         estimate D2E/DX2                !
 ! D49   D(5,4,15,17)          171.4173         estimate D2E/DX2                !
 ! D50   D(5,4,15,18)           49.1611         estimate D2E/DX2                !
 ! D51   D(22,4,15,16)         174.9527         estimate D2E/DX2                !
 ! D52   D(22,4,15,17)          55.0598         estimate D2E/DX2                !
 ! D53   D(22,4,15,18)         -67.1964         estimate D2E/DX2                !
 ! D54   D(4,5,6,7)             46.3231         estimate D2E/DX2                !
 ! D55   D(4,5,6,25)           -78.0827         estimate D2E/DX2                !
 ! D56   D(4,5,6,26)           168.5949         estimate D2E/DX2                !
 ! D57   D(23,5,6,7)           170.1091         estimate D2E/DX2                !
 ! D58   D(23,5,6,25)           45.7033         estimate D2E/DX2                !
 ! D59   D(23,5,6,26)          -67.619          estimate D2E/DX2                !
 ! D60   D(24,5,6,7)           -76.5165         estimate D2E/DX2                !
 ! D61   D(24,5,6,25)          159.0777         estimate D2E/DX2                !
 ! D62   D(24,5,6,26)           45.7554         estimate D2E/DX2                !
 ! D63   D(5,6,7,1)            -71.4601         estimate D2E/DX2                !
 ! D64   D(5,6,7,12)            56.1587         estimate D2E/DX2                !
 ! D65   D(5,6,7,27)           172.3405         estimate D2E/DX2                !
 ! D66   D(25,6,7,1)            52.7827         estimate D2E/DX2                !
 ! D67   D(25,6,7,12)         -179.5985         estimate D2E/DX2                !
 ! D68   D(25,6,7,27)          -63.4167         estimate D2E/DX2                !
 ! D69   D(26,6,7,1)           166.7434         estimate D2E/DX2                !
 ! D70   D(26,6,7,12)          -65.6379         estimate D2E/DX2                !
 ! D71   D(26,6,7,27)           50.5439         estimate D2E/DX2                !
 ! D72   D(1,7,12,30)          179.9304         estimate D2E/DX2                !
 ! D73   D(1,7,12,31)           59.2205         estimate D2E/DX2                !
 ! D74   D(1,7,12,32)          -60.9618         estimate D2E/DX2                !
 ! D75   D(6,7,12,30)           52.0875         estimate D2E/DX2                !
 ! D76   D(6,7,12,31)          -68.6223         estimate D2E/DX2                !
 ! D77   D(6,7,12,32)          171.1954         estimate D2E/DX2                !
 ! D78   D(27,7,12,30)         -63.2056         estimate D2E/DX2                !
 ! D79   D(27,7,12,31)         176.0846         estimate D2E/DX2                !
 ! D80   D(27,7,12,32)          55.9023         estimate D2E/DX2                !
 ! D81   D(1,8,9,10)            -2.0279         estimate D2E/DX2                !
 ! D82   D(1,8,9,28)           118.0187         estimate D2E/DX2                !
 ! D83   D(1,8,9,29)          -121.433          estimate D2E/DX2                !
 ! D84   D(11,8,9,10)          177.3194         estimate D2E/DX2                !
 ! D85   D(11,8,9,28)          -62.634          estimate D2E/DX2                !
 ! D86   D(11,8,9,29)           57.9143         estimate D2E/DX2                !
 ! D87   D(8,9,10,2)             1.8438         estimate D2E/DX2                !
 ! D88   D(8,9,10,13)         -121.0872         estimate D2E/DX2                !
 ! D89   D(8,9,10,14)          117.3801         estimate D2E/DX2                !
 ! D90   D(28,9,10,2)         -115.8919         estimate D2E/DX2                !
 ! D91   D(28,9,10,13)         121.1771         estimate D2E/DX2                !
 ! D92   D(28,9,10,14)          -0.3556         estimate D2E/DX2                !
 ! D93   D(29,9,10,2)          118.293          estimate D2E/DX2                !
 ! D94   D(29,9,10,13)          -4.6381         estimate D2E/DX2                !
 ! D95   D(29,9,10,14)        -126.1707         estimate D2E/DX2                !
 ! D96   D(2,10,13,33)          64.5489         estimate D2E/DX2                !
 ! D97   D(2,10,13,34)        -177.6727         estimate D2E/DX2                !
 ! D98   D(2,10,13,35)         -56.848          estimate D2E/DX2                !
 ! D99   D(9,10,13,33)        -176.9853         estimate D2E/DX2                !
 ! D100  D(9,10,13,34)         -59.2069         estimate D2E/DX2                !
 ! D101  D(9,10,13,35)          61.6178         estimate D2E/DX2                !
 ! D102  D(14,10,13,33)        -55.0115         estimate D2E/DX2                !
 ! D103  D(14,10,13,34)         62.7669         estimate D2E/DX2                !
 ! D104  D(14,10,13,35)       -176.4084         estimate D2E/DX2                !
 ! D105  D(2,10,14,36)         176.8976         estimate D2E/DX2                !
 ! D106  D(9,10,14,36)          62.8204         estimate D2E/DX2                !
 ! D107  D(13,10,14,36)        -60.2757         estimate D2E/DX2                !
 ! D108  D(4,15,16,37)         -73.4297         estimate D2E/DX2                !
 ! D109  D(17,15,16,37)         49.0243         estimate D2E/DX2                !
 ! D110  D(18,15,16,37)        165.273          estimate D2E/DX2                !
 ! D111  D(4,15,17,38)         -56.6251         estimate D2E/DX2                !
 ! D112  D(4,15,17,39)          65.5355         estimate D2E/DX2                !
 ! D113  D(4,15,17,40)        -177.3804         estimate D2E/DX2                !
 ! D114  D(16,15,17,38)       -177.6765         estimate D2E/DX2                !
 ! D115  D(16,15,17,39)        -55.5158         estimate D2E/DX2                !
 ! D116  D(16,15,17,40)         61.5682         estimate D2E/DX2                !
 ! D117  D(18,15,17,38)         67.5465         estimate D2E/DX2                !
 ! D118  D(18,15,17,39)       -170.2929         estimate D2E/DX2                !
 ! D119  D(18,15,17,40)        -53.2089         estimate D2E/DX2                !
 ! D120  D(4,15,18,19)        -177.0024         estimate D2E/DX2                !
 ! D121  D(4,15,18,41)         -59.8352         estimate D2E/DX2                !
 ! D122  D(4,15,18,42)          62.3103         estimate D2E/DX2                !
 ! D123  D(16,15,18,19)        -57.0566         estimate D2E/DX2                !
 ! D124  D(16,15,18,41)         60.1107         estimate D2E/DX2                !
 ! D125  D(16,15,18,42)       -177.7439         estimate D2E/DX2                !
 ! D126  D(17,15,18,19)         58.7259         estimate D2E/DX2                !
 ! D127  D(17,15,18,41)        175.8931         estimate D2E/DX2                !
 ! D128  D(17,15,18,42)        -61.9614         estimate D2E/DX2                !
 ! D129  D(15,18,19,43)         48.1296         estimate D2E/DX2                !
 ! D130  D(41,18,19,43)        -72.8964         estimate D2E/DX2                !
 ! D131  D(42,18,19,43)        170.6105         estimate D2E/DX2                !
 --------------------------------------------------------------------------------
 Trust Radius=3.00D-01 FncErr=1.00D-07 GrdErr=1.00D-06
 Number of steps in this run=    258 maximum allowed number of steps=    258.
 GradGradGradGradGradGradGradGradGradGradGradGradGradGradGradGradGradGrad

                          Input orientation:                          
 ---------------------------------------------------------------------
 Center     Atomic      Atomic             Coordinates (Angstroms)
 Number     Number       Type             X           Y           Z
 ---------------------------------------------------------------------
      1          6           0        1.745400    0.741900    0.091700
      2          6           0        1.188300   -0.463900    0.278700
      3          6           0       -0.245300   -0.736400    0.658200
      4          6           0       -1.270500    0.224800    0.008800
      5          6           0       -1.299700    1.593100    0.738700
      6          6           0        0.023800    2.161600    1.259100
      7          6           0        1.223000    2.125800    0.299400
      8          6           0        3.144200    0.485400   -0.303800
      9          6           0        3.451300   -0.976600   -0.393400
     10          6           0        2.129900   -1.618900    0.033400
     11          8           0        3.957000    1.373100   -0.519600
     12          6           0        0.936400    2.834900   -1.025400
     13          6           0        2.302900   -2.515300    1.258500
     14          8           0        1.594400   -2.388600   -1.038600
     15          6           0       -2.709400   -0.400400   -0.096000
     16          8           0       -3.169200   -0.790300    1.211100
     17          6           0       -2.734700   -1.650400   -0.998200
     18          6           0       -3.746800    0.619400   -0.636500
     19          8           0       -5.054500    0.040500   -0.653400
     20          1           0       -0.340800   -0.726700    1.751100
     21          1           0       -0.468500   -1.761900    0.355800
     22          1           0       -0.949000    0.411800   -1.025200
     23          1           0       -1.979900    1.534900    1.598200
     24          1           0       -1.734600    2.337300    0.059300
     25          1           0        0.290900    1.645500    2.191400
     26          1           0       -0.156200    3.204900    1.552500
     27          1           0        2.016800    2.696500    0.802100
     28          1           0        3.734500   -1.229200   -1.419600
     29          1           0        4.272200   -1.202400    0.294500
     30          1           0        0.553900    3.845600   -0.846800
     31          1           0        0.201900    2.299600   -1.634500
     32          1           0        1.849100    2.930600   -1.624000
     33          1           0        1.363000   -3.012300    1.524600
     34          1           0        3.023600   -3.315000    1.051700
     35          1           0        2.654000   -1.951800    2.129600
     36          1           0        2.221100   -3.106300   -1.235000
     37          1           0       -2.681900   -1.589600    1.476100
     38          1           0       -2.354800   -1.424400   -1.999700
     39          1           0       -2.153500   -2.477600   -0.581500
     40          1           0       -3.750900   -2.047900   -1.099000
     41          1           0       -3.825400    1.499700    0.007200
     42          1           0       -3.498400    0.944600   -1.651500
     43          1           0       -5.155100   -0.363500    0.231300
 ---------------------------------------------------------------------
                    Distance matrix (angstroms):
                    1          2          3          4          5
     1  C    0.000000
     2  C    1.341374   0.000000
     3  C    2.543458   1.507808   0.000000
     4  C    3.061032   2.567655   1.548115   0.000000
     5  C    3.227349   3.260827   2.558283   1.551081   0.000000
     6  C    2.518388   3.034880   2.971851   2.643796   1.531555
     7  C    1.493727   2.590015   3.236793   3.148935   2.615486
     8  C    1.476094   2.250782   3.729202   4.433419   4.697026
     9  C    2.469546   2.415729   3.850767   4.888816   5.518787
    10  C    2.392617   1.510234   2.609743   3.868146   4.751479
    11  O    2.379764   3.417243   4.847322   5.378155   5.409678
    12  C    2.506600   3.556151   4.121299   3.571078   3.107130
    13  C    3.504509   2.531913   3.165149   4.673231   5.488886
    14  O    3.331728   2.367418   2.998898   4.016785   5.233407
    15  C    4.602752   3.916184   2.598750   1.572352   2.580314
    16  O    5.268205   4.468077   2.976205   2.465971   3.065744
    17  C    5.194447   4.292806   3.126687   2.583468   3.949220
    18  C    5.541619   5.134817   3.971768   2.589244   2.971122
    19  O    6.876465   6.332123   5.045025   3.845924   4.295001
    20  H    3.043456   2.138965   1.097107   2.192100   2.706643
    21  H    3.352628   2.106118   1.092206   2.170389   3.477575
    22  H    2.935340   2.652368   2.155781   1.098857   2.151698
    23  H    4.095882   3.971621   3.008528   2.178486   1.097634
    24  H    3.828414   4.054405   3.467611   2.163468   1.097523
    25  H    2.709392   2.985518   2.882995   3.036462   2.154783
    26  H    3.437497   4.109786   4.042469   3.536336   2.137232
    27  H    2.097329   3.308850   4.113710   4.188671   3.495809
    28  H    3.182103   3.154844   4.516516   5.404116   6.161721
    29  H    3.194706   3.171131   4.556011   5.730624   6.249656
    30  H    3.454477   4.499000   4.888606   4.143752   3.320151
    31  H    2.790804   3.502892   3.830634   3.028728   2.895863
    32  H    2.782946   3.947094   4.800191   4.440641   4.157667
    33  H    4.036515   2.842029   2.918390   4.439796   5.377483
    34  H    4.360485   3.477733   4.182072   5.661901   6.548155
    35  H    3.497801   2.790691   3.471045   4.963575   5.489323
    36  H    4.098178   3.215625   3.909445   4.983426   6.194827
    37  H    5.191670   4.204690   2.708123   2.727099   3.547367
    38  H    5.087087   4.320558   3.462335   2.815962   4.209201
    39  H    5.100961   3.995317   2.865285   2.903637   4.363771
    40  H    6.277744   5.366825   4.134854   3.541860   4.758403
    41  H    5.622741   5.391347   4.270955   2.855326   2.631155
    42  H    5.529672   5.260675   4.329334   2.870235   3.311780
    43  H    6.989871   6.344372   4.942412   3.935190   4.353142
                    6          7          8          9         10
     6  C    0.000000
     7  C    1.536355   0.000000
     8  C    3.871589   2.597262   0.000000
     9  C    4.932222   3.882033   1.496590   0.000000
    10  C    4.497797   3.862124   2.360209   1.529969   0.000000
    11  O    4.388117   2.951622   1.222794   2.406813   3.549108
    12  C    2.550512   1.529725   3.303822   4.609954   4.730944
    13  C    5.202662   4.860645   3.486082   2.532823   1.527852
    14  O    5.333904   4.723133   3.346892   2.420352   1.424213
    15  C    3.983782   4.690607   5.923889   6.194730   4.992025
    16  O    4.348709   5.350351   6.616748   6.814701   5.491267
    17  C    5.218819   5.621996   6.293274   6.251911   4.972879
    18  C    4.493229   5.276747   6.900328   7.376921   6.324109
    19  O    5.826307   6.683061   8.218202   8.570340   7.405465
    20  H    2.952503   3.562255   4.223390   4.363640   3.138610
    21  H    4.056127   4.240114   4.305465   4.067288   2.622227
    22  H    3.037461   3.067563   4.156937   4.657195   3.837187
    23  H    2.126630   3.506367   5.565560   6.306507   5.411609
    24  H    2.135968   2.974858   5.231067   6.170934   5.530511
    25  H    1.098583   2.163137   3.963985   4.852291   4.323794
    26  H    1.098617   2.153348   4.661992   5.855384   5.550042
    27  H    2.113532   1.099329   2.717169   4.120519   4.384788
    28  H    5.695810   4.529748   2.129159   1.094119   2.199504
    29  H    5.504167   4.513819   2.116369   1.094563   2.197975
    30  H    2.748031   2.172368   4.277318   5.643945   5.754936
    31  H    2.902358   2.193814   3.703946   4.778328   4.674796
    32  H    3.497906   2.176964   3.065814   4.398594   4.850131
    33  H    5.350999   5.284012   4.330084   3.490529   2.180224
    34  H    6.247797   5.780175   4.036702   2.781970   2.170804
    35  H    4.959413   4.692996   3.478746   2.819970   2.186220
    36  H    6.228919   5.543055   3.823553   2.599482   1.956915
    37  H    4.630270   5.516980   6.435613   6.441036   5.023511
    38  H    5.397862   5.539895   6.063202   6.040821   4.927866
    39  H    5.445238   5.776507   6.076357   5.805357   4.411687
    40  H    6.126082   6.641911   7.388664   7.315548   6.004180
    41  H    4.101427   5.095461   7.049883   7.696941   6.722496
    42  H    4.728485   5.243364   6.793474   7.319300   6.410006
    43  H    5.852650   6.847000   8.359745   8.650795   7.395027
                   11         12         13         14         15
    11  O    0.000000
    12  C    3.393629   0.000000
    13  C    4.584467   5.975631   0.000000
    14  O    4.472318   5.264797   2.407217   0.000000
    15  C    6.911268   4.962137   5.606302   4.833645   0.000000
    16  O    7.645806   5.916076   5.737748   5.505234   1.439426
    17  C    7.358632   5.796174   5.587321   4.391774   1.541786
    18  C    7.741464   5.195387   7.072216   6.143140   1.551880
    19  O    9.110481   6.621022   8.019901   7.089201   2.450425
    20  H    5.294934   4.693100   3.229690   3.780124   3.021343
    21  H    5.493596   5.001203   3.010504   2.567618   2.660721
    22  H    5.024795   3.070203   4.935388   3.783028   2.149905
    23  H    6.305398   4.132564   5.904396   5.926397   2.673550
    24  H    5.801648   2.925478   6.425513   5.884026   2.910216
    25  H    4.567714   3.489863   4.714945   5.329726   4.291818
    26  H    4.956562   2.824224   6.233321   6.408248   4.715355
    27  H    2.694931   2.127481   5.239562   5.424467   5.721393
    28  H    2.762512   4.949916   3.297840   2.463615   6.630435
    29  H    2.719432   5.400879   2.555610   3.217894   7.038354
    30  H    4.219171   1.095317   6.924763   6.323344   5.407527
    31  H    4.025193   1.094093   5.997242   4.926801   4.258245
    32  H    2.844072   1.095674   6.178395   5.357374   5.848954
    33  H    5.489929   6.393296   1.096006   2.648120   5.102236
    34  H    5.031749   6.818506   1.096218   2.696328   6.532947
    35  H    4.446463   5.984703   1.095271   3.369130   6.010507
    36  H    4.856971   6.082125   2.563887   0.972841   5.738384
    37  H    7.538926   6.239054   5.074692   5.024824   1.971408
    38  H    7.060844   5.470182   5.787927   4.177269   2.190523
    39  H    7.222876   6.161752   4.821465   3.776720   2.204426
    40  H    8.452850   6.768895   6.513429   5.356487   2.192028
    41  H    7.801237   5.052105   7.432499   6.751800   2.206011
    42  H    7.552999   4.861346   7.354868   6.117392   2.202527
    43  H    9.306449   6.993957   7.829888   7.160267   2.467779
                   16         17         18         19         20
    16  O    0.000000
    17  C    2.410305   0.000000
    18  C    2.394682   2.511407   0.000000
    19  O    2.778659   2.891280   1.430206   0.000000
    20  H    2.880189   3.760669   4.371894   5.346885   0.000000
    21  H    2.994883   2.642236   4.171630   5.029764   1.742070
    22  H    3.372739   2.728025   2.832291   4.138989   3.061688
    23  H    2.640234   4.178176   2.992317   4.093421   2.797295
    24  H    3.628581   4.245027   2.735739   4.099386   3.767355
    25  H    4.343547   5.494612   5.035168   6.264361   2.494041
    26  H    5.015610   6.060418   4.936491   6.234803   3.940939
    27  H    6.262559   6.686806   6.293091   7.692600   4.263470
    28  H    7.400965   6.496579   7.745994   8.913233   5.187862
    29  H    7.508956   7.139217   8.275873   9.456778   4.860838
    30  H    6.291899   6.406546   5.380392   6.780143   5.334370
    31  H    5.386022   4.962963   4.405827   5.804811   4.573325
    32  H    6.860483   6.510638   6.134403   7.546816   5.437169
    33  H    5.057312   5.001044   6.630962   7.432871   2.859756
    34  H    6.689566   6.334903   8.010483   8.911927   4.302051
    35  H    6.008526   6.237953   7.431865   8.434176   3.257754
    36  H    6.356304   5.170655   7.060798   7.948268   4.598111
    37  H    0.972917   2.475610   3.236784   3.580674   2.510173
    38  H    3.372620   1.094716   2.823667   3.353630   4.314103
    39  H    2.663089   1.093477   3.483251   3.842109   3.434029
    40  H    2.693788   1.095824   2.707104   2.501869   4.636531
    41  H    2.669096   3.481894   1.093369   2.018996   4.487815
    42  H    3.363440   2.782816   1.094387   2.057923   4.933697
    43  H    2.255208   3.004350   1.924182   0.977768   5.061540
                   21         22         23         24         25
    21  H    0.000000
    22  H    2.619735   0.000000
    23  H    3.833638   3.034194   0.000000
    24  H    4.300507   2.345391   1.752778   0.000000
    25  H    3.944172   3.661405   2.349607   3.021107   0.000000
    26  H    5.118469   3.882586   2.473231   2.339599   1.743508
    27  H    5.123791   4.165915   4.237535   3.841065   2.452241
    28  H    4.593585   4.978313   7.028637   6.694634   5.758611
    29  H    4.773996   5.622115   6.948467   6.976134   5.249716
    30  H    5.825427   3.752535   4.211591   2.886731   3.760355
    31  H    4.572364   2.293383   3.974339   2.573016   3.882432
    32  H    5.595573   3.812123   5.195363   4.003550   4.317030
    33  H    2.506788   4.855027   5.644238   6.352987   4.825880
    34  H    3.884734   5.829589   6.989650   7.454785   5.776948
    35  H    3.596169   5.340503   5.823443   6.476290   4.304489
    36  H    3.401765   4.740314   6.871402   6.852412   6.168103
    37  H    2.486745   3.642121   3.204717   4.280799   4.451412
    38  H    3.036513   2.509493   4.673638   4.332957   5.830037
    39  H    2.056692   3.161696   4.569615   4.875383   5.537510
    40  H    3.601720   3.729104   4.821596   4.963578   6.387807
    41  H    4.693435   3.243926   2.436881   2.252939   4.662179
    42  H    4.531522   2.678725   3.635223   2.824436   5.442236
    43  H    4.892366   4.457708   3.943886   4.361620   6.126744
                   26         27         28         29         30
    26  H    0.000000
    27  H    2.354464   0.000000
    28  H    6.605465   4.826755   0.000000
    29  H    6.373193   4.532759   1.796658   0.000000
    30  H    2.582901   2.485836   6.016470   6.372647   0.000000
    31  H    3.332382   3.064051   4.997787   5.705470   1.770449
    32  H    3.766513   2.443131   4.571701   5.160789   1.766015
    33  H    6.400181   5.791361   4.179925   3.640375   7.301299
    34  H    7.271246   6.100334   3.311082   2.568157   7.808836
    35  H    5.901002   4.875959   3.779742   2.558860   6.846840
    36  H    7.297462   6.153373   2.418256   3.189234   7.159551
    37  H    5.419615   6.395523   7.048770   7.064390   6.738521
    38  H    6.235574   6.628936   6.119983   7.016393   6.128835
    39  H    6.390146   6.788009   6.076961   6.609322   6.883550
    40  H    6.895232   7.706483   7.536861   8.186992   7.302619
    41  H    4.331130   6.016269   8.163011   8.541371   5.040916
    42  H    5.152172   6.285439   7.556059   8.293295   5.048215
    43  H    6.282360   7.818284   9.082945   9.464763   7.174364
                   31         32         33         34         35
    31  H    0.000000
    32  H    1.763956   0.000000
    33  H    6.288430   6.742999   0.000000
    34  H    6.833842   6.895385   1.752956   0.000000
    35  H    6.185115   6.210894   1.776898   1.776735   0.000000
    36  H    5.784507   6.060847   2.891464   2.432398   3.583407
    37  H    5.754825   7.111455   4.288082   5.975772   5.387957
    38  H    4.531916   6.064648   5.363222   6.466266   6.512860
    39  H    5.429398   6.808542   4.133683   5.492809   5.544239
    40  H    5.900182   7.511397   5.827977   7.219758   7.173272
    41  H    4.422009   6.075215   7.041317   8.436890   7.641993
    42  H    3.940626   5.704446   7.026940   8.245482   7.780609
    43  H    6.266639   7.959400   7.153628   8.733587   8.191965
                   36         37         38         39         40
    36  H    0.000000
    37  H    5.804296   0.000000
    38  H    4.934817   3.495064   0.000000
    39  H    4.467600   2.302492   1.777932   0.000000
    40  H    6.066588   2.825587   1.774573   1.733244   0.000000
    41  H    7.701848   3.606804   3.839358   4.354392   3.716812
    42  H    7.021107   4.107399   2.653531   3.829505   3.053534
    43  H    8.005081   3.028129   3.734240   3.760275   2.564894
                   41         42         43
    41  H    0.000000
    42  H    1.779424   0.000000
    43  H    2.299965   2.828554   0.000000
 Stoichiometry    C15H24O4
 Framework group  C1[X(C15H24O4)]
 Deg. of freedom   123
 Full point group                 C1      NOp   1
 Largest Abelian subgroup         C1      NOp   1
 Largest concise Abelian subgroup C1      NOp   1
                         Standard orientation:                         
 ---------------------------------------------------------------------
 Center     Atomic      Atomic             Coordinates (Angstroms)
 Number     Number       Type             X           Y           Z
 ---------------------------------------------------------------------
      1          6           0        1.759909    0.765878    0.082447
      2          6           0        1.218761   -0.448375    0.261426
      3          6           0       -0.209246   -0.742035    0.646192
      4          6           0       -1.249800    0.212260    0.011188
      5          6           0       -1.291823    1.573408    0.753726
      6          6           0        0.027431    2.153497    1.272115
      7          6           0        1.221646    2.141262    0.305634
      8          6           0        3.159552    0.530315   -0.322970
      9          6           0        3.484152   -0.926897   -0.427610
     10          6           0        2.173155   -1.589355    0.000461
     11          8           0        3.960138    1.429932   -0.535046
     12          6           0        0.918991    2.858763   -1.011047
     13          6           0        2.363978   -2.494635    1.216350
     14          8           0        1.641255   -2.355856   -1.075616
     15          6           0       -2.681442   -0.429726   -0.091518
     16          8           0       -3.129151   -0.837143    1.214436
     17          6           0       -2.696327   -1.671697   -1.004967
     18          6           0       -3.734314    0.582022   -0.617025
     19          8           0       -5.034851   -0.012843   -0.632124
     20          1           0       -0.298802   -0.743445    1.739637
     21          1           0       -0.421458   -1.767430    0.335636
     22          1           0       -0.936363    0.412609   -1.022787
     23          1           0       -1.966481    1.498988    1.616336
     24          1           0       -1.739622    2.318307    0.083535
     25          1           0        0.306034    1.632296    2.198190
     26          1           0       -0.163789    3.191781    1.576022
     27          1           0        2.011123    2.717155    0.809219
     28          1           0        3.764755   -1.166641   -1.457600
     29          1           0        4.311571   -1.148757    0.253730
     30          1           0        0.525055    3.862987   -0.821133
     31          1           0        0.187783    2.319967   -1.621025
     32          1           0        1.827111    2.971187   -1.613691
     33          1           0        1.431765   -3.005628    1.482988
     34          1           0        3.093325   -3.283441    0.998332
     35          1           0        2.712925   -1.934768    2.090651
     36          1           0        2.275657   -3.063930   -1.281973
     37          1           0       -2.630574   -1.632724    1.469462
     38          1           0       -2.324796   -1.431925   -2.006405
     39          1           0       -2.102673   -2.495390   -0.599015
     40          1           0       -3.708092   -2.080814   -1.103884
     41          1           0       -3.820193    1.455399    0.035120
     42          1           0       -3.495569    0.919477   -1.630340
     43          1           0       -5.125560   -0.426077    0.249375
 ---------------------------------------------------------------------
 Rotational constants (GHZ):      0.6007489      0.2470729      0.1999175
 Standard basis: 6-31G(d) (6D, 7F)
 There are   333 symmetry adapted cartesian basis functions of A   symmetry.
 There are   333 symmetry adapted basis functions of A   symmetry.
   333 basis functions,   628 primitive gaussians,   333 cartesian basis functions
    73 alpha electrons       73 beta electrons
       nuclear repulsion energy      1599.7905563778 Hartrees.
 NAtoms=   43 NActive=   43 NUniq=   43 SFac= 1.00D+00 NAtFMM=   60 NAOKFM=F Big=F
 Integral buffers will be    131072 words long.
 Raffenetti 2 integral format.
 Two-electron integral symmetry is turned on.
 Using the following non-standard input for PCM:
 --- end of non-standard input.
 ------------------------------------------------------------------------------
 Polarizable Continuum Model (PCM)
 =================================
 Model                : PCM (using non-symmetric T matrix).
 Atomic radii         : SMD-Coulomb.
 Polarization charges : Total charges.
 Charge compensation  : None.
 Solution method      : On-the-fly selection.
 Cavity type          : VdW (van der Waals Surface) (Alpha=1.000).
 Cavity algorithm     : GePol (No added spheres)
                        Default sphere list used, NSphG=   43.
                        Lebedev-Laikov grids with approx.  5.0 points / Ang**2.
                        Smoothing algorithm: Karplus/York (Gamma=1.0000).
                        Polarization charges: spherical gaussians, with
                                              point-specific exponents (IZeta= 3).
                        Self-potential: point-specific (ISelfS= 7).
                        Self-field    : sphere-specific E.n sum rule (ISelfD= 2).
 1st derivatives      : Analytical E(r).r(x)/FMM algorithm (CHGder, D1EAlg=3).
                        Cavity 1st derivative terms included.
 Solvent              : Methanol, Eps=  32.613000 Eps(inf)=   1.765709
 ------------------------------------------------------------------------------
 ------------------------------------------------------------------------------
 Atomic radii for non-electrostatic terms: SMD-CDS.
 ------------------------------------------------------------------------------
 Nuclear repulsion after PCM non-electrostatic terms =     1599.7917841581 Hartrees.
 One-electron integrals computed using PRISM.
 NBasis=   333 RedAO= T EigKep=  8.70D-04  NBF=   333
 NBsUse=   333 1.00D-06 EigRej= -1.00D+00 NBFU=   333
 ExpMin= 1.61D-01 ExpMax= 5.48D+03 ExpMxC= 8.25D+02 IAcc=1 IRadAn=         1 AccDes= 0.00D+00
 Harris functional with IExCor=  402 and IRadAn=       1 diagonalized for initial guess.
 HarFok:  IExCor=  402 AccDes= 0.00D+00 IRadAn=         1 IDoV= 1 UseB2=F ITyADJ=14
 ICtDFT=  3500011 ScaDFX=  1.000000  1.000000  1.000000  1.000000
 FoFCou: FMM=F IPFlag=           0 FMFlag=      100000 FMFlg1=           0
         NFxFlg=           0 DoJE=T BraDBF=F KetDBF=T FulRan=T
         wScrn=  0.000000 ICntrl=     500 IOpCl=  0 I1Cent=   200000004 NGrid=           0
         NMat0=    1 NMatS0=      1 NMatT0=    0 NMatD0=    1 NMtDS0=    0 NMtDT0=    0
 Petite list used in FoFCou.
 Keep R1 ints in memory in canonical form, NReq=1565304907.
 Requested convergence on RMS density matrix=1.00D-08 within 128 cycles.
 Requested convergence on MAX density matrix=1.00D-06.
 Requested convergence on             energy=1.00D-06.
 No special actions if energy rises.
 Inv3:  Mode=1 IEnd=    21692163.
 Iteration    1 A*A^-1 deviation from unit magnitude is 6.00D-15 for   2670.
 Iteration    1 A*A^-1 deviation from orthogonality  is 8.76D-15 for   2686   1499.
 Iteration    1 A^-1*A deviation from unit magnitude is 6.33D-15 for   2680.
 Iteration    1 A^-1*A deviation from orthogonality  is 2.40D-13 for   2136   2135.
 Error on total polarization charges =  0.05196
 SCF Done:  E(RB3LYP) =  -886.942989765     A.U. after   12 cycles
            NFock= 12  Conv=0.64D-08     -V/T= 2.0091
 SMD-CDS (non-electrostatic) energy       (kcal/mol) =       0.77
 (included in total energy above)

 **********************************************************************

            Population analysis using the SCF density.

 **********************************************************************

 Orbital symmetries:
       Occupied  (A) (A) (A) (A) (A) (A) (A) (A) (A) (A) (A) (A)
                 (A) (A) (A) (A) (A) (A) (A) (A) (A) (A) (A) (A)
                 (A) (A) (A) (A) (A) (A) (A) (A) (A) (A) (A) (A)
                 (A) (A) (A) (A) (A) (A) (A) (A) (A) (A) (A) (A)
                 (A) (A) (A) (A) (A) (A) (A) (A) (A) (A) (A) (A)
                 (A) (A) (A) (A) (A) (A) (A) (A) (A) (A) (A) (A)
                 (A)
       Virtual   (A) (A) (A) (A) (A) (A) (A) (A) (A) (A) (A) (A)
                 (A) (A) (A) (A) (A) (A) (A) (A) (A) (A) (A) (A)
                 (A) (A) (A) (A) (A) (A) (A) (A) (A) (A) (A) (A)
                 (A) (A) (A) (A) (A) (A) (A) (A) (A) (A) (A) (A)
                 (A) (A) (A) (A) (A) (A) (A) (A) (A) (A) (A) (A)
                 (A) (A) (A) (A) (A) (A) (A) (A) (A) (A) (A) (A)
                 (A) (A) (A) (A) (A) (A) (A) (A) (A) (A) (A) (A)
                 (A) (A) (A) (A) (A) (A) (A) (A) (A) (A) (A) (A)
                 (A) (A) (A) (A) (A) (A) (A) (A) (A) (A) (A) (A)
                 (A) (A) (A) (A) (A) (A) (A) (A) (A) (A) (A) (A)
                 (A) (A) (A) (A) (A) (A) (A) (A) (A) (A) (A) (A)
                 (A) (A) (A) (A) (A) (A) (A) (A) (A) (A) (A) (A)
                 (A) (A) (A) (A) (A) (A) (A) (A) (A) (A) (A) (A)
                 (A) (A) (A) (A) (A) (A) (A) (A) (A) (A) (A) (A)
                 (A) (A) (A) (A) (A) (A) (A) (A) (A) (A) (A) (A)
                 (A) (A) (A) (A) (A) (A) (A) (A) (A) (A) (A) (A)
                 (A) (A) (A) (A) (A) (A) (A) (A) (A) (A) (A) (A)
                 (A) (A) (A) (A) (A) (A) (A) (A) (A) (A) (A) (A)
                 (A) (A) (A) (A) (A) (A) (A) (A) (A) (A) (A) (A)
                 (A) (A) (A) (A) (A) (A) (A) (A) (A) (A) (A) (A)
                 (A) (A) (A) (A) (A) (A) (A) (A) (A) (A) (A) (A)
                 (A) (A) (A) (A) (A) (A) (A) (A)
 The electronic state is 1-A.
 Alpha  occ. eigenvalues --  -19.14738 -19.14335 -19.13937 -19.13023 -10.26386
 Alpha  occ. eigenvalues --  -10.24401 -10.24042 -10.22130 -10.20415 -10.18689
 Alpha  occ. eigenvalues --  -10.18498 -10.18469 -10.18119 -10.17659 -10.17099
 Alpha  occ. eigenvalues --  -10.17026 -10.16846 -10.16593 -10.16478  -1.03313
 Alpha  occ. eigenvalues --   -1.02689  -1.02209  -1.00105  -0.85914  -0.80934
 Alpha  occ. eigenvalues --   -0.78723  -0.74618  -0.73836  -0.71915  -0.68695
 Alpha  occ. eigenvalues --   -0.67774  -0.65022  -0.63597  -0.60104  -0.57651
 Alpha  occ. eigenvalues --   -0.55430  -0.54858  -0.50547  -0.49832  -0.48197
 Alpha  occ. eigenvalues --   -0.47678  -0.47180  -0.45959  -0.45405  -0.44563
 Alpha  occ. eigenvalues --   -0.43852  -0.43480  -0.42493  -0.41871  -0.41114
 Alpha  occ. eigenvalues --   -0.40804  -0.39713  -0.38716  -0.38583  -0.38094
 Alpha  occ. eigenvalues --   -0.37527  -0.37082  -0.36129  -0.35776  -0.35036
 Alpha  occ. eigenvalues --   -0.34443  -0.34122  -0.33529  -0.32428  -0.31648
 Alpha  occ. eigenvalues --   -0.31575  -0.30639  -0.29620  -0.27627  -0.27093
 Alpha  occ. eigenvalues --   -0.26167  -0.24905  -0.23846
 Alpha virt. eigenvalues --   -0.03877   0.05550   0.07154   0.09001   0.09845
 Alpha virt. eigenvalues --    0.10891   0.12286   0.12663   0.13912   0.14316
 Alpha virt. eigenvalues --    0.14483   0.15404   0.15580   0.15787   0.16484
 Alpha virt. eigenvalues --    0.16582   0.17632   0.17850   0.18228   0.18685
 Alpha virt. eigenvalues --    0.18875   0.19152   0.19852   0.20632   0.21319
 Alpha virt. eigenvalues --    0.22374   0.22753   0.22842   0.23328   0.23460
 Alpha virt. eigenvalues --    0.24601   0.25316   0.25723   0.26586   0.26930
 Alpha virt. eigenvalues --    0.28484   0.28975   0.29908   0.30308   0.32357
 Alpha virt. eigenvalues --    0.33820   0.34187   0.36283   0.36793   0.45504
 Alpha virt. eigenvalues --    0.47348   0.50413   0.51469   0.52191   0.52944
 Alpha virt. eigenvalues --    0.53427   0.54652   0.55385   0.56079   0.57068
 Alpha virt. eigenvalues --    0.57727   0.59300   0.59957   0.60288   0.61519
 Alpha virt. eigenvalues --    0.62011   0.63080   0.63769   0.64409   0.64910
 Alpha virt. eigenvalues --    0.66532   0.66991   0.69300   0.69960   0.70409
 Alpha virt. eigenvalues --    0.71766   0.73648   0.74197   0.74620   0.76490
 Alpha virt. eigenvalues --    0.77271   0.78059   0.78464   0.79315   0.80406
 Alpha virt. eigenvalues --    0.81488   0.82080   0.82342   0.82782   0.83822
 Alpha virt. eigenvalues --    0.84142   0.85260   0.85691   0.87107   0.87548
 Alpha virt. eigenvalues --    0.87791   0.88613   0.89385   0.89911   0.90479
 Alpha virt. eigenvalues --    0.91038   0.91257   0.92515   0.93020   0.93417
 Alpha virt. eigenvalues --    0.94288   0.94948   0.95699   0.96006   0.97664
 Alpha virt. eigenvalues --    0.97831   0.98114   0.98799   0.99577   1.00505
 Alpha virt. eigenvalues --    1.02621   1.03079   1.03764   1.04434   1.05281
 Alpha virt. eigenvalues --    1.05972   1.07656   1.08287   1.09877   1.10481
 Alpha virt. eigenvalues --    1.10875   1.12759   1.15290   1.15873   1.16838
 Alpha virt. eigenvalues --    1.18669   1.20401   1.21451   1.24978   1.25633
 Alpha virt. eigenvalues --    1.28413   1.33198   1.36330   1.38556   1.39567
 Alpha virt. eigenvalues --    1.40482   1.41384   1.42297   1.46895   1.48600
 Alpha virt. eigenvalues --    1.50861   1.52864   1.56098   1.58618   1.60448
 Alpha virt. eigenvalues --    1.61850   1.63400   1.64989   1.66733   1.67314
 Alpha virt. eigenvalues --    1.68651   1.68967   1.70376   1.71852   1.73746
 Alpha virt. eigenvalues --    1.75694   1.76203   1.76386   1.78332   1.79474
 Alpha virt. eigenvalues --    1.81362   1.81525   1.83441   1.84152   1.85722
 Alpha virt. eigenvalues --    1.86480   1.87213   1.89381   1.90117   1.90687
 Alpha virt. eigenvalues --    1.91619   1.91969   1.93042   1.94243   1.95790
 Alpha virt. eigenvalues --    1.96939   1.98307   1.99694   2.01111   2.03828
 Alpha virt. eigenvalues --    2.04280   2.05864   2.06048   2.07157   2.09694
 Alpha virt. eigenvalues --    2.10128   2.12537   2.12805   2.15028   2.15838
 Alpha virt. eigenvalues --    2.18783   2.19359   2.21051   2.23551   2.24444
 Alpha virt. eigenvalues --    2.24677   2.25467   2.26560   2.27204   2.29471
 Alpha virt. eigenvalues --    2.31069   2.31508   2.33262   2.34528   2.35862
 Alpha virt. eigenvalues --    2.36620   2.38068   2.38723   2.40685   2.41256
 Alpha virt. eigenvalues --    2.43706   2.44948   2.45587   2.47066   2.49279
 Alpha virt. eigenvalues --    2.50961   2.52290   2.53595   2.58410   2.59013
 Alpha virt. eigenvalues --    2.60413   2.63037   2.64240   2.66509   2.68487
 Alpha virt. eigenvalues --    2.69142   2.73149   2.74879   2.76338   2.78560
 Alpha virt. eigenvalues --    2.80866   2.81794   2.84082   2.86412   2.89197
 Alpha virt. eigenvalues --    2.95218   2.95986   2.99553   3.00415   3.18051
 Alpha virt. eigenvalues --    3.21219   3.78248   3.82591   3.86884   4.01115
 Alpha virt. eigenvalues --    4.14362   4.21659   4.24378   4.27223   4.29721
 Alpha virt. eigenvalues --    4.32666   4.37204   4.40723   4.45388   4.54930
 Alpha virt. eigenvalues --    4.60896   4.66294   4.73390   4.76837   4.78090
          Condensed to atoms (all electrons):
               1          2          3          4          5          6
     1  C    5.094039   0.546707  -0.055682  -0.003146  -0.005059  -0.027515
     2  C    0.546707   4.947210   0.309228  -0.018197  -0.005366  -0.007631
     3  C   -0.055682   0.309228   5.280911   0.331266  -0.044250  -0.000702
     4  C   -0.003146  -0.018197   0.331266   5.080599   0.360342  -0.040189
     5  C   -0.005059  -0.005366  -0.044250   0.360342   5.067199   0.360950
     6  C   -0.027515  -0.007631  -0.000702  -0.040189   0.360950   5.079104
     7  C    0.345882  -0.070412  -0.012025  -0.000413  -0.039460   0.355393
     8  C    0.339748   0.017812   0.005617  -0.000132  -0.000062   0.004438
     9  C   -0.142740  -0.079476   0.007854  -0.000173  -0.000004  -0.000104
    10  C   -0.001095   0.406570  -0.062257   0.002317  -0.000032  -0.000211
    11  O   -0.085664   0.004757  -0.000118   0.000002  -0.000005   0.000271
    12  C   -0.036379  -0.002069   0.001400  -0.003266  -0.003813  -0.049622
    13  C    0.001538  -0.060411  -0.006373   0.000217  -0.000005   0.000017
    14  O   -0.000230  -0.050235  -0.003606  -0.000271  -0.000002   0.000000
    15  C    0.000280   0.003044  -0.020944   0.327915  -0.023246   0.003172
    16  O   -0.000006   0.000643   0.002897  -0.060940  -0.005984  -0.000041
    17  C    0.000026   0.000162  -0.010905  -0.054092   0.004518  -0.000094
    18  C   -0.000011  -0.000028   0.003379  -0.052440  -0.006608   0.000350
    19  O    0.000000   0.000000  -0.000040   0.002724   0.000001  -0.000001
    20  H   -0.005653  -0.019215   0.346011  -0.028183  -0.006933  -0.000380
    21  H    0.004435  -0.038350   0.359309  -0.042449   0.004870   0.000032
    22  H   -0.002172   0.003345  -0.055495   0.363085  -0.042801  -0.002741
    23  H   -0.000019   0.000144  -0.004469  -0.040191   0.363050  -0.034749
    24  H   -0.000416   0.000090   0.005123  -0.031925   0.370451  -0.038070
    25  H   -0.004660  -0.000061   0.003758  -0.005033  -0.037601   0.370127
    26  H    0.005318   0.000343  -0.000129   0.004590  -0.033070   0.365460
    27  H   -0.050940   0.004297  -0.000225  -0.000062   0.004864  -0.042214
    28  H    0.004472  -0.000324  -0.000105   0.000004   0.000000   0.000001
    29  H    0.004251   0.001144  -0.000147   0.000001   0.000000   0.000003
    30  H    0.004557  -0.000007  -0.000036   0.000206  -0.001154  -0.003293
    31  H   -0.005806   0.001438  -0.000399  -0.000609   0.003493  -0.006431
    32  H   -0.007815  -0.000055  -0.000013   0.000049   0.000002   0.005266
    33  H   -0.000109  -0.008898   0.003140   0.000024   0.000002   0.000000
    34  H   -0.000049   0.004900  -0.000043  -0.000002   0.000000   0.000000
    35  H    0.000328   0.001647   0.000204  -0.000009   0.000000  -0.000001
    36  H   -0.000098   0.006233  -0.000086   0.000014   0.000000   0.000000
    37  H   -0.000002   0.000031   0.005090  -0.005903   0.000192  -0.000002
    38  H   -0.000005  -0.000097   0.000091  -0.000396  -0.000054   0.000000
    39  H   -0.000005  -0.000043  -0.001195  -0.005487  -0.000007   0.000000
    40  H    0.000000  -0.000002   0.000108   0.005151  -0.000098   0.000002
    41  H    0.000001  -0.000002  -0.000071  -0.006081   0.004573   0.000035
    42  H   -0.000001   0.000004  -0.000041   0.001036  -0.000975  -0.000044
    43  H    0.000000   0.000000  -0.000025   0.001087  -0.000049   0.000000
               7          8          9         10         11         12
     1  C    0.345882   0.339748  -0.142740  -0.001095  -0.085664  -0.036379
     2  C   -0.070412   0.017812  -0.079476   0.406570   0.004757  -0.002069
     3  C   -0.012025   0.005617   0.007854  -0.062257  -0.000118   0.001400
     4  C   -0.000413  -0.000132  -0.000173   0.002317   0.000002  -0.003266
     5  C   -0.039460  -0.000062  -0.000004  -0.000032  -0.000005  -0.003813
     6  C    0.355393   0.004438  -0.000104  -0.000211   0.000271  -0.049622
     7  C    5.028883  -0.055087   0.008162   0.006830   0.000886   0.354784
     8  C   -0.055087   4.536918   0.328326  -0.062748   0.526315  -0.001163
     9  C    0.008162   0.328326   5.485273   0.290935  -0.078719  -0.000266
    10  C    0.006830  -0.062748   0.290935   4.753519   0.004433  -0.000176
    11  O    0.000886   0.526315  -0.078719   0.004433   8.201765  -0.003786
    12  C    0.354784  -0.001163  -0.000266  -0.000176  -0.003786   5.149912
    13  C   -0.000169  -0.000998  -0.053643   0.352375  -0.000078  -0.000003
    14  O   -0.000054   0.001049  -0.047507   0.198614  -0.000023   0.000006
    15  C   -0.000074   0.000000   0.000002  -0.000091   0.000000   0.000030
    16  O    0.000002   0.000000   0.000000   0.000001   0.000000   0.000000
    17  C   -0.000002   0.000000   0.000000  -0.000031   0.000000   0.000000
    18  C   -0.000011   0.000000   0.000000   0.000000   0.000000  -0.000001
    19  O    0.000000   0.000000   0.000000   0.000000   0.000000   0.000000
    20  H    0.001213  -0.000122  -0.000184   0.001320   0.000002  -0.000069
    21  H   -0.000034  -0.000147   0.000608  -0.006148   0.000001   0.000002
    22  H    0.003633  -0.000102  -0.000047   0.000381   0.000000  -0.001242
    23  H    0.005051   0.000004   0.000000   0.000001   0.000000  -0.000026
    24  H   -0.006216  -0.000003   0.000000   0.000006   0.000000   0.004915
    25  H   -0.037112   0.000067  -0.000011  -0.000053  -0.000002   0.005750
    26  H   -0.031637  -0.000112   0.000003   0.000003   0.000003  -0.004675
    27  H    0.374852  -0.006635   0.000596  -0.000233   0.009421  -0.044093
    28  H   -0.000105  -0.015883   0.344240  -0.024173  -0.000673   0.000023
    29  H   -0.000079  -0.017532   0.340087  -0.025646  -0.000170  -0.000004
    30  H   -0.031094  -0.000036   0.000005   0.000003   0.000026   0.368409
    31  H   -0.030846  -0.000212   0.000022  -0.000024   0.000052   0.373152
    32  H   -0.027137   0.003159   0.000103  -0.000004   0.006889   0.365527
    33  H   -0.000001  -0.000093   0.005367  -0.023722   0.000001   0.000000
    34  H    0.000003   0.000248  -0.007922  -0.021777  -0.000001   0.000000
    35  H   -0.000031   0.000278  -0.001015  -0.022010  -0.000008   0.000000
    36  H    0.000006   0.000097  -0.004613  -0.016748   0.000001   0.000000
    37  H    0.000001   0.000000   0.000000   0.000003   0.000000   0.000000
    38  H    0.000001   0.000000   0.000000  -0.000003   0.000000  -0.000001
    39  H    0.000000   0.000000   0.000000  -0.000028   0.000000   0.000000
    40  H    0.000000   0.000000   0.000000   0.000000   0.000000   0.000000
    41  H    0.000006   0.000000   0.000000   0.000000   0.000000  -0.000006
    42  H    0.000004   0.000000   0.000000   0.000000   0.000000  -0.000003
    43  H    0.000000   0.000000   0.000000   0.000000   0.000000   0.000000
              13         14         15         16         17         18
     1  C    0.001538  -0.000230   0.000280  -0.000006   0.000026  -0.000011
     2  C   -0.060411  -0.050235   0.003044   0.000643   0.000162  -0.000028
     3  C   -0.006373  -0.003606  -0.020944   0.002897  -0.010905   0.003379
     4  C    0.000217  -0.000271   0.327915  -0.060940  -0.054092  -0.052440
     5  C   -0.000005  -0.000002  -0.023246  -0.005984   0.004518  -0.006608
     6  C    0.000017   0.000000   0.003172  -0.000041  -0.000094   0.000350
     7  C   -0.000169  -0.000054  -0.000074   0.000002  -0.000002  -0.000011
     8  C   -0.000998   0.001049   0.000000   0.000000   0.000000   0.000000
     9  C   -0.053643  -0.047507   0.000002   0.000000   0.000000   0.000000
    10  C    0.352375   0.198614  -0.000091   0.000001  -0.000031   0.000000
    11  O   -0.000078  -0.000023   0.000000   0.000000   0.000000   0.000000
    12  C   -0.000003   0.000006   0.000030   0.000000   0.000000  -0.000001
    13  C    5.245236  -0.056445   0.000003   0.000000   0.000002   0.000000
    14  O   -0.056445   8.404976  -0.000027   0.000000  -0.000020   0.000000
    15  C    0.000003  -0.000027   4.762565   0.209560   0.362248   0.367580
    16  O    0.000000   0.000000   0.209560   8.385601  -0.052556  -0.050093
    17  C    0.000002  -0.000020   0.362248  -0.052556   5.244359  -0.058899
    18  C    0.000000   0.000000   0.367580  -0.050093  -0.058899   4.909345
    19  O    0.000000   0.000000  -0.035175  -0.006631  -0.009215   0.243329
    20  H    0.001427   0.000186  -0.004666   0.004103   0.000246   0.000005
    21  H   -0.001663   0.011668  -0.003788  -0.000546   0.003016   0.000121
    22  H    0.000016   0.000224  -0.033298   0.003403  -0.003039  -0.001825
    23  H    0.000000   0.000000  -0.009270   0.012848   0.000530  -0.003073
    24  H    0.000000   0.000000  -0.005270   0.000225  -0.000053   0.002238
    25  H   -0.000007   0.000000  -0.000102   0.000022  -0.000003   0.000008
    26  H    0.000000   0.000000  -0.000066  -0.000001   0.000002  -0.000005
    27  H    0.000024  -0.000001   0.000002   0.000000   0.000000   0.000000
    28  H    0.003197   0.003403   0.000000   0.000000   0.000000   0.000000
    29  H   -0.001259   0.002256   0.000000   0.000000   0.000000   0.000000
    30  H    0.000000   0.000000  -0.000001   0.000000   0.000000  -0.000001
    31  H    0.000001  -0.000001   0.000020   0.000000  -0.000003   0.000007
    32  H    0.000000   0.000000   0.000000   0.000000   0.000000   0.000000
    33  H    0.362513   0.000297  -0.000001   0.000000  -0.000008   0.000000
    34  H    0.362427  -0.001279   0.000000   0.000000   0.000000   0.000000
    35  H    0.346146   0.003971   0.000000   0.000000   0.000000   0.000000
    36  H   -0.003730   0.237795   0.000000   0.000000   0.000001   0.000000
    37  H    0.000001  -0.000001  -0.021381   0.240877  -0.004004   0.005989
    38  H    0.000000   0.000027  -0.024735   0.003738   0.352636  -0.001536
    39  H    0.000001   0.000063  -0.024647  -0.002553   0.363425   0.004720
    40  H    0.000000   0.000000  -0.025281   0.000220   0.354827  -0.011424
    41  H    0.000000   0.000000  -0.033830  -0.002464   0.006253   0.364792
    42  H    0.000000   0.000000  -0.027558   0.002839  -0.005375   0.370707
    43  H    0.000000   0.000000  -0.011113   0.026095   0.000002  -0.038402
              19         20         21         22         23         24
     1  C    0.000000  -0.005653   0.004435  -0.002172  -0.000019  -0.000416
     2  C    0.000000  -0.019215  -0.038350   0.003345   0.000144   0.000090
     3  C   -0.000040   0.346011   0.359309  -0.055495  -0.004469   0.005123
     4  C    0.002724  -0.028183  -0.042449   0.363085  -0.040191  -0.031925
     5  C    0.000001  -0.006933   0.004870  -0.042801   0.363050   0.370451
     6  C   -0.000001  -0.000380   0.000032  -0.002741  -0.034749  -0.038070
     7  C    0.000000   0.001213  -0.000034   0.003633   0.005051  -0.006216
     8  C    0.000000  -0.000122  -0.000147  -0.000102   0.000004  -0.000003
     9  C    0.000000  -0.000184   0.000608  -0.000047   0.000000   0.000000
    10  C    0.000000   0.001320  -0.006148   0.000381   0.000001   0.000006
    11  O    0.000000   0.000002   0.000001   0.000000   0.000000   0.000000
    12  C    0.000000  -0.000069   0.000002  -0.001242  -0.000026   0.004915
    13  C    0.000000   0.001427  -0.001663   0.000016   0.000000   0.000000
    14  O    0.000000   0.000186   0.011668   0.000224   0.000000   0.000000
    15  C   -0.035175  -0.004666  -0.003788  -0.033298  -0.009270  -0.005270
    16  O   -0.006631   0.004103  -0.000546   0.003403   0.012848   0.000225
    17  C   -0.009215   0.000246   0.003016  -0.003039   0.000530  -0.000053
    18  C    0.243329   0.000005   0.000121  -0.001825  -0.003073   0.002238
    19  O    8.320689   0.000000  -0.000002  -0.000028  -0.000014   0.000016
    20  H    0.000000   0.549645  -0.032318   0.005501   0.003337   0.000120
    21  H   -0.000002  -0.032318   0.562009  -0.000996  -0.000109  -0.000156
    22  H   -0.000028   0.005501  -0.000996   0.607278   0.006168  -0.007966
    23  H   -0.000014   0.003337  -0.000109   0.006168   0.602965  -0.037499
    24  H    0.000016   0.000120  -0.000156  -0.007966  -0.037499   0.595707
    25  H    0.000000   0.001126  -0.000008  -0.000151  -0.006903   0.005937
    26  H    0.000000  -0.000083   0.000001  -0.000086  -0.000482  -0.006832
    27  H    0.000000   0.000049   0.000003   0.000028  -0.000162  -0.000080
    28  H    0.000000  -0.000003   0.000004   0.000000   0.000000   0.000000
    29  H    0.000000   0.000014  -0.000029   0.000001   0.000000   0.000000
    30  H    0.000000   0.000003   0.000000   0.000014  -0.000014   0.000641
    31  H    0.000000   0.000013   0.000004   0.005339  -0.000022  -0.000270
    32  H    0.000000   0.000000   0.000000  -0.000025   0.000000  -0.000055
    33  H    0.000000   0.000120   0.003106   0.000000   0.000000   0.000000
    34  H    0.000000   0.000006  -0.000110   0.000000   0.000000   0.000000
    35  H    0.000000   0.000056   0.000151   0.000000   0.000000   0.000000
    36  H    0.000000  -0.000005  -0.000434  -0.000001   0.000000   0.000000
    37  H    0.000041   0.000874   0.000552  -0.000031  -0.000241  -0.000025
    38  H    0.000012  -0.000012   0.000000   0.002450  -0.000021  -0.000030
    39  H    0.000270   0.000120   0.006141   0.000209   0.000000  -0.000001
    40  H    0.016492  -0.000014  -0.000244  -0.000087  -0.000006   0.000001
    41  H   -0.041815  -0.000002   0.000000  -0.000076   0.003117   0.001190
    42  H   -0.033228   0.000003  -0.000007   0.002449   0.000186   0.000426
    43  H    0.238784  -0.000002  -0.000002  -0.000025  -0.000016  -0.000001
              25         26         27         28         29         30
     1  C   -0.004660   0.005318  -0.050940   0.004472   0.004251   0.004557
     2  C   -0.000061   0.000343   0.004297  -0.000324   0.001144  -0.000007
     3  C    0.003758  -0.000129  -0.000225  -0.000105  -0.000147  -0.000036
     4  C   -0.005033   0.004590  -0.000062   0.000004   0.000001   0.000206
     5  C   -0.037601  -0.033070   0.004864   0.000000   0.000000  -0.001154
     6  C    0.370127   0.365460  -0.042214   0.000001   0.000003  -0.003293
     7  C   -0.037112  -0.031637   0.374852  -0.000105  -0.000079  -0.031094
     8  C    0.000067  -0.000112  -0.006635  -0.015883  -0.017532  -0.000036
     9  C   -0.000011   0.000003   0.000596   0.344240   0.340087   0.000005
    10  C   -0.000053   0.000003  -0.000233  -0.024173  -0.025646   0.000003
    11  O   -0.000002   0.000003   0.009421  -0.000673  -0.000170   0.000026
    12  C    0.005750  -0.004675  -0.044093   0.000023  -0.000004   0.368409
    13  C   -0.000007   0.000000   0.000024   0.003197  -0.001259   0.000000
    14  O    0.000000   0.000000  -0.000001   0.003403   0.002256   0.000000
    15  C   -0.000102  -0.000066   0.000002   0.000000   0.000000  -0.000001
    16  O    0.000022  -0.000001   0.000000   0.000000   0.000000   0.000000
    17  C   -0.000003   0.000002   0.000000   0.000000   0.000000   0.000000
    18  C    0.000008  -0.000005   0.000000   0.000000   0.000000  -0.000001
    19  O    0.000000   0.000000   0.000000   0.000000   0.000000   0.000000
    20  H    0.001126  -0.000083   0.000049  -0.000003   0.000014   0.000003
    21  H   -0.000008   0.000001   0.000003   0.000004  -0.000029   0.000000
    22  H   -0.000151  -0.000086   0.000028   0.000000   0.000001   0.000014
    23  H   -0.006903  -0.000482  -0.000162   0.000000   0.000000  -0.000014
    24  H    0.005937  -0.006832  -0.000080   0.000000   0.000000   0.000641
    25  H    0.602093  -0.036627  -0.002841   0.000000   0.000000  -0.000013
    26  H   -0.036627   0.596742  -0.004863   0.000000   0.000000   0.003928
    27  H   -0.002841  -0.004863   0.611780  -0.000013  -0.000002  -0.002788
    28  H    0.000000   0.000000  -0.000013   0.503080  -0.017430   0.000000
    29  H    0.000000   0.000000  -0.000002  -0.017430   0.516536   0.000000
    30  H   -0.000013   0.003928  -0.002788   0.000000   0.000000   0.563871
    31  H   -0.000055  -0.000148   0.005526  -0.000003   0.000000  -0.029013
    32  H   -0.000160  -0.000032  -0.004347  -0.000003   0.000001  -0.028449
    33  H   -0.000002   0.000000   0.000000  -0.000174   0.000115   0.000000
    34  H    0.000000   0.000000   0.000000   0.000291   0.001567   0.000000
    35  H    0.000017   0.000000  -0.000002  -0.000052   0.000406   0.000000
    36  H    0.000000   0.000000   0.000000   0.001138   0.000306   0.000000
    37  H   -0.000009   0.000000   0.000000   0.000000   0.000000   0.000000
    38  H    0.000000   0.000000   0.000000   0.000000   0.000000   0.000000
    39  H    0.000000   0.000000   0.000000   0.000000   0.000000   0.000000
    40  H    0.000000   0.000000   0.000000   0.000000   0.000000   0.000000
    41  H   -0.000003   0.000013   0.000000   0.000000   0.000000  -0.000001
    42  H    0.000000  -0.000001   0.000000   0.000000   0.000000   0.000000
    43  H    0.000000   0.000000   0.000000   0.000000   0.000000   0.000000
              31         32         33         34         35         36
     1  C   -0.005806  -0.007815  -0.000109  -0.000049   0.000328  -0.000098
     2  C    0.001438  -0.000055  -0.008898   0.004900   0.001647   0.006233
     3  C   -0.000399  -0.000013   0.003140  -0.000043   0.000204  -0.000086
     4  C   -0.000609   0.000049   0.000024  -0.000002  -0.000009   0.000014
     5  C    0.003493   0.000002   0.000002   0.000000   0.000000   0.000000
     6  C   -0.006431   0.005266   0.000000   0.000000  -0.000001   0.000000
     7  C   -0.030846  -0.027137  -0.000001   0.000003  -0.000031   0.000006
     8  C   -0.000212   0.003159  -0.000093   0.000248   0.000278   0.000097
     9  C    0.000022   0.000103   0.005367  -0.007922  -0.001015  -0.004613
    10  C   -0.000024  -0.000004  -0.023722  -0.021777  -0.022010  -0.016748
    11  O    0.000052   0.006889   0.000001  -0.000001  -0.000008   0.000001
    12  C    0.373152   0.365527   0.000000   0.000000   0.000000   0.000000
    13  C    0.000001   0.000000   0.362513   0.362427   0.346146  -0.003730
    14  O   -0.000001   0.000000   0.000297  -0.001279   0.003971   0.237795
    15  C    0.000020   0.000000  -0.000001   0.000000   0.000000   0.000000
    16  O    0.000000   0.000000   0.000000   0.000000   0.000000   0.000000
    17  C   -0.000003   0.000000  -0.000008   0.000000   0.000000   0.000001
    18  C    0.000007   0.000000   0.000000   0.000000   0.000000   0.000000
    19  O    0.000000   0.000000   0.000000   0.000000   0.000000   0.000000
    20  H    0.000013   0.000000   0.000120   0.000006   0.000056  -0.000005
    21  H    0.000004   0.000000   0.003106  -0.000110   0.000151  -0.000434
    22  H    0.005339  -0.000025   0.000000   0.000000   0.000000  -0.000001
    23  H   -0.000022   0.000000   0.000000   0.000000   0.000000   0.000000
    24  H   -0.000270  -0.000055   0.000000   0.000000   0.000000   0.000000
    25  H   -0.000055  -0.000160  -0.000002   0.000000   0.000017   0.000000
    26  H   -0.000148  -0.000032   0.000000   0.000000   0.000000   0.000000
    27  H    0.005526  -0.004347   0.000000   0.000000  -0.000002   0.000000
    28  H   -0.000003  -0.000003  -0.000174   0.000291  -0.000052   0.001138
    29  H    0.000000   0.000001   0.000115   0.001567   0.000406   0.000306
    30  H   -0.029013  -0.028449   0.000000   0.000000   0.000000   0.000000
    31  H    0.551966  -0.030181   0.000000   0.000000   0.000000   0.000000
    32  H   -0.030181   0.563148   0.000000   0.000000   0.000000   0.000000
    33  H    0.000000   0.000000   0.551604  -0.031190  -0.025416  -0.000290
    34  H    0.000000   0.000000  -0.031190   0.548741  -0.025137   0.004062
    35  H    0.000000   0.000000  -0.025416  -0.025137   0.557295  -0.000112
    36  H    0.000000   0.000000  -0.000290   0.004062  -0.000112   0.339827
    37  H    0.000000   0.000000   0.000002   0.000000   0.000000   0.000000
    38  H   -0.000006   0.000000   0.000000   0.000000   0.000000   0.000000
    39  H    0.000000   0.000000   0.000001   0.000000   0.000000   0.000001
    40  H    0.000000   0.000000   0.000000   0.000000   0.000000   0.000000
    41  H   -0.000004   0.000000   0.000000   0.000000   0.000000   0.000000
    42  H    0.000034   0.000000   0.000000   0.000000   0.000000   0.000000
    43  H    0.000000   0.000000   0.000000   0.000000   0.000000   0.000000
              37         38         39         40         41         42
     1  C   -0.000002  -0.000005  -0.000005   0.000000   0.000001  -0.000001
     2  C    0.000031  -0.000097  -0.000043  -0.000002  -0.000002   0.000004
     3  C    0.005090   0.000091  -0.001195   0.000108  -0.000071  -0.000041
     4  C   -0.005903  -0.000396  -0.005487   0.005151  -0.006081   0.001036
     5  C    0.000192  -0.000054  -0.000007  -0.000098   0.004573  -0.000975
     6  C   -0.000002   0.000000   0.000000   0.000002   0.000035  -0.000044
     7  C    0.000001   0.000001   0.000000   0.000000   0.000006   0.000004
     8  C    0.000000   0.000000   0.000000   0.000000   0.000000   0.000000
     9  C    0.000000   0.000000   0.000000   0.000000   0.000000   0.000000
    10  C    0.000003  -0.000003  -0.000028   0.000000   0.000000   0.000000
    11  O    0.000000   0.000000   0.000000   0.000000   0.000000   0.000000
    12  C    0.000000  -0.000001   0.000000   0.000000  -0.000006  -0.000003
    13  C    0.000001   0.000000   0.000001   0.000000   0.000000   0.000000
    14  O   -0.000001   0.000027   0.000063   0.000000   0.000000   0.000000
    15  C   -0.021381  -0.024735  -0.024647  -0.025281  -0.033830  -0.027558
    16  O    0.240877   0.003738  -0.002553   0.000220  -0.002464   0.002839
    17  C   -0.004004   0.352636   0.363425   0.354827   0.006253  -0.005375
    18  C    0.005989  -0.001536   0.004720  -0.011424   0.364792   0.370707
    19  O    0.000041   0.000012   0.000270   0.016492  -0.041815  -0.033228
    20  H    0.000874  -0.000012   0.000120  -0.000014  -0.000002   0.000003
    21  H    0.000552   0.000000   0.006141  -0.000244   0.000000  -0.000007
    22  H   -0.000031   0.002450   0.000209  -0.000087  -0.000076   0.002449
    23  H   -0.000241  -0.000021   0.000000  -0.000006   0.003117   0.000186
    24  H   -0.000025  -0.000030  -0.000001   0.000001   0.001190   0.000426
    25  H   -0.000009   0.000000   0.000000   0.000000  -0.000003   0.000000
    26  H    0.000000   0.000000   0.000000   0.000000   0.000013  -0.000001
    27  H    0.000000   0.000000   0.000000   0.000000   0.000000   0.000000
    28  H    0.000000   0.000000   0.000000   0.000000   0.000000   0.000000
    29  H    0.000000   0.000000   0.000000   0.000000   0.000000   0.000000
    30  H    0.000000   0.000000   0.000000   0.000000  -0.000001   0.000000
    31  H    0.000000  -0.000006   0.000000   0.000000  -0.000004   0.000034
    32  H    0.000000   0.000000   0.000000   0.000000   0.000000   0.000000
    33  H    0.000002   0.000000   0.000001   0.000000   0.000000   0.000000
    34  H    0.000000   0.000000   0.000000   0.000000   0.000000   0.000000
    35  H    0.000000   0.000000   0.000000   0.000000   0.000000   0.000000
    36  H    0.000000   0.000000   0.000001   0.000000   0.000000   0.000000
    37  H    0.330814   0.000014   0.004630  -0.000439  -0.000204  -0.000183
    38  H    0.000014   0.559153  -0.025308  -0.025479  -0.000103   0.001884
    39  H    0.004630  -0.025308   0.547087  -0.031898  -0.000128  -0.000037
    40  H   -0.000439  -0.025479  -0.031898   0.561570   0.000462  -0.000348
    41  H   -0.000204  -0.000103  -0.000128   0.000462   0.593489  -0.039564
    42  H   -0.000183   0.001884  -0.000037  -0.000348  -0.039564   0.552871
    43  H   -0.000897   0.000018  -0.000156   0.001144  -0.002181   0.006110
              43
     1  C    0.000000
     2  C    0.000000
     3  C   -0.000025
     4  C    0.001087
     5  C   -0.000049
     6  C    0.000000
     7  C    0.000000
     8  C    0.000000
     9  C    0.000000
    10  C    0.000000
    11  O    0.000000
    12  C    0.000000
    13  C    0.000000
    14  O    0.000000
    15  C   -0.011113
    16  O    0.026095
    17  C    0.000002
    18  C   -0.038402
    19  O    0.238784
    20  H   -0.000002
    21  H   -0.000002
    22  H   -0.000025
    23  H   -0.000016
    24  H   -0.000001
    25  H    0.000000
    26  H    0.000000
    27  H    0.000000
    28  H    0.000000
    29  H    0.000000
    30  H    0.000000
    31  H    0.000000
    32  H    0.000000
    33  H    0.000000
    34  H    0.000000
    35  H    0.000000
    36  H    0.000000
    37  H   -0.000897
    38  H    0.000018
    39  H   -0.000156
    40  H    0.001144
    41  H   -0.002181
    42  H    0.006110
    43  H    0.353257
 Mulliken charges:
               1
     1  C    0.083698
     2  C    0.101129
     3  C   -0.386000
     4  C   -0.081041
     5  C   -0.287870
     6  C   -0.290584
     7  C   -0.143591
     8  C    0.396991
     9  C   -0.395156
    10  C    0.249897
    11  O   -0.585577
    12  C   -0.473246
    13  C   -0.490358
    14  O   -0.704832
    15  C    0.268144
    16  O   -0.711260
    17  C   -0.493952
    18  C   -0.048212
    19  O   -0.696211
    20  H    0.182348
    21  H    0.171507
    22  H    0.148714
    23  H    0.139884
    24  H    0.147785
    25  H    0.142513
    26  H    0.142445
    27  H    0.148059
    28  H    0.199089
    29  H    0.195608
    30  H    0.154239
    31  H    0.162965
    32  H    0.154133
    33  H    0.163613
    34  H    0.165266
    35  H    0.163294
    36  H    0.436640
    37  H    0.444214
    38  H    0.157765
    39  H    0.164823
    40  H    0.155342
    41  H    0.152604
    42  H    0.168814
    43  H    0.426372
 Sum of Mulliken charges =   0.00000
 Mulliken charges with hydrogens summed into heavy atoms:
               1
     1  C    0.083698
     2  C    0.101129
     3  C   -0.032146
     4  C    0.067673
     5  C   -0.000201
     6  C   -0.005627
     7  C    0.004467
     8  C    0.396991
     9  C   -0.000460
    10  C    0.249897
    11  O   -0.585577
    12  C   -0.001909
    13  C    0.001815
    14  O   -0.268193
    15  C    0.268144
    16  O   -0.267046
    17  C   -0.016022
    18  C    0.273205
    19  O   -0.269838
 Electronic spatial extent (au):  <R**2>=           5662.2955
 Charge=              0.0000 electrons
 Dipole moment (field-independent basis, Debye):
    X=              0.9750    Y=             -4.9627    Z=              2.6628  Tot=              5.7157
 Quadrupole moment (field-independent basis, Debye-Ang):
   XX=           -146.3201   YY=           -105.0722   ZZ=           -113.7728
   XY=            -17.5437   XZ=             -1.9004   YZ=             -0.8386
 Traceless Quadrupole moment (field-independent basis, Debye-Ang):
   XX=            -24.5984   YY=             16.6495   ZZ=              7.9489
   XY=            -17.5437   XZ=             -1.9004   YZ=             -0.8386
 Octapole moment (field-independent basis, Debye-Ang**2):
  XXX=             45.6316  YYY=            -45.4974  ZZZ=             -3.1019  XYY=             -7.4300
  XXY=            -94.5156  XXZ=             44.3384  XZZ=              5.1126  YZZ=             -9.0703
  YYZ=              4.3807  XYZ=             20.2581
 Hexadecapole moment (field-independent basis, Debye-Ang**3):
 XXXX=          -5634.4360 YYYY=          -1791.8316 ZZZZ=           -604.9408 XXXY=           -249.9394
 XXXZ=           -186.4976 YYYX=            -93.0917 YYYZ=             31.5707 ZZZX=            -21.7122
 ZZZY=              0.1694 XXYY=          -1056.0781 XXZZ=           -900.3902 YYZZ=           -406.6573
 XXYZ=             36.3313 YYXZ=            -33.7079 ZZXY=            -11.8658
 N-N= 1.599791784158D+03 E-N=-5.265256085976D+03  KE= 8.789716972542D+02
 D1PCM: PCM CHGder 1st derivatives, ID1Alg=3 FixD1E=F DoIter=F DoCFld=F I1PDM=0.
 Calling FoFJK, ICntrl=      2127 FMM=F ISym2X=0 I1Cent= 0 IOpClX= 0 NMat=1 NMatS=1 NMatT=0.
 ***** Axes restored to original set *****
 -------------------------------------------------------------------
 Center     Atomic                   Forces (Hartrees/Bohr)
 Number     Number              X              Y              Z
 -------------------------------------------------------------------
      1        6           0.018650678   -0.011449788   -0.001093152
      2        6          -0.025225283   -0.000684499    0.004188171
      3        6          -0.001364220   -0.006958279   -0.004171322
      4        6          -0.001619831    0.006922900    0.000328023
      5        6          -0.006529419    0.004165337   -0.003681355
      6        6          -0.000116060   -0.003174621    0.005353613
      7        6          -0.004073475    0.004613873    0.005620834
      8        6          -0.000979903    0.018675187   -0.001478977
      9        6          -0.003648594    0.005070131    0.007490537
     10        6           0.011125512   -0.014903129   -0.000067349
     11        8           0.014365641    0.012571809   -0.003603864
     12        6           0.001431297    0.003668358   -0.006526472
     13        6          -0.003464584   -0.004254353    0.006432742
     14        8          -0.011634522   -0.006033718   -0.009952987
     15        6           0.009262598   -0.005276167   -0.006653759
     16        8          -0.005639183    0.005545182    0.004189528
     17        6          -0.001437990   -0.001345297   -0.001792277
     18        6          -0.004687267   -0.003203024    0.013659523
     19        8          -0.002431899   -0.005418393   -0.002252385
     20        1          -0.001071430    0.001299413    0.001452214
     21        1           0.000175354   -0.001978286    0.000541707
     22        1           0.000588802   -0.002371945    0.000745170
     23        1          -0.000825106   -0.001425533   -0.000331019
     24        1          -0.001311392   -0.001218230   -0.000060268
     25        1           0.002616262   -0.000598606   -0.000930441
     26        1           0.000215368    0.000000881   -0.001035492
     27        1           0.002866333   -0.001209668   -0.002068930
     28        1           0.000750935   -0.002436932    0.001053811
     29        1           0.002736331   -0.001403159   -0.002999418
     30        1          -0.000321007    0.001121630    0.000505993
     31        1          -0.001005565   -0.000487805    0.000079962
     32        1           0.000476356   -0.000313863    0.000046403
     33        1          -0.001336928    0.002321440    0.000311260
     34        1           0.002087681    0.001287597   -0.001368237
     35        1           0.000889521    0.000194564    0.000147065
     36        1          -0.000364211    0.000243191    0.001520624
     37        1          -0.001033533    0.000552598   -0.000756399
     38        1           0.000935807   -0.000520072   -0.000608664
     39        1           0.004467996    0.001575838    0.000495158
     40        1          -0.000999527    0.005051056   -0.000221465
     41        1           0.008362712    0.002971286    0.000639009
     42        1           0.000041072   -0.002468293    0.000361878
     43        1          -0.000925327    0.001281389   -0.003508995
 -------------------------------------------------------------------
 Cartesian Forces:  Max     0.025225283 RMS     0.005395347

 GradGradGradGradGradGradGradGradGradGradGradGradGradGradGradGradGradGrad
 Berny optimization.
 FormGI is forming the generalized inverse of G from B-inverse, IUseBI=4.
 Internal  Forces:  Max     0.019308130 RMS     0.003448858
 Search for a local minimum.
 Step number   1 out of a maximum of  258
 All quantities printed in internal units (Hartrees-Bohrs-Radians)
 Mixed Optimization -- RFO/linear search
 Second derivative matrix not updated -- first step.
 ITU=  0
     Eigenvalues ---    0.00230   0.00230   0.00230   0.00338   0.00373
     Eigenvalues ---    0.00398   0.00542   0.00683   0.00780   0.00917
     Eigenvalues ---    0.01110   0.01170   0.01214   0.01292   0.01371
     Eigenvalues ---    0.01406   0.02444   0.02600   0.03178   0.03910
     Eigenvalues ---    0.04205   0.04284   0.04420   0.04605   0.04680
     Eigenvalues ---    0.04795   0.04899   0.04944   0.05067   0.05214
     Eigenvalues ---    0.05370   0.05384   0.05403   0.05415   0.05483
     Eigenvalues ---    0.05566   0.05608   0.05610   0.05732   0.05787
     Eigenvalues ---    0.05840   0.06049   0.06703   0.07757   0.08118
     Eigenvalues ---    0.08470   0.09078   0.09090   0.09217   0.09716
     Eigenvalues ---    0.10324   0.11647   0.12092   0.13577   0.13808
     Eigenvalues ---    0.14555   0.15836   0.16000   0.16000   0.16000
     Eigenvalues ---    0.16000   0.16000   0.16000   0.16000   0.16000
     Eigenvalues ---    0.16000   0.16000   0.16000   0.16000   0.16125
     Eigenvalues ---    0.16418   0.17041   0.18265   0.19554   0.20744
     Eigenvalues ---    0.22022   0.23351   0.24660   0.24997   0.25835
     Eigenvalues ---    0.26798   0.26828   0.27492   0.27895   0.28361
     Eigenvalues ---    0.28512   0.28794   0.29449   0.29623   0.30107
     Eigenvalues ---    0.31013   0.32166   0.32336   0.33756   0.33809
     Eigenvalues ---    0.33836   0.33839   0.33945   0.33958   0.34004
     Eigenvalues ---    0.34014   0.34104   0.34128   0.34148   0.34165
     Eigenvalues ---    0.34205   0.34211   0.34273   0.34291   0.34311
     Eigenvalues ---    0.34341   0.34344   0.34414   0.34426   0.34559
     Eigenvalues ---    0.39664   0.40960   0.41832   0.51550   0.51821
     Eigenvalues ---    0.52785   0.52801   0.94156
 RFO step:  Lambda=-1.38699103D-02 EMin= 2.30000000D-03
 Linear search not attempted -- first point.
 Iteration  1 RMS(Cart)=  0.03200518 RMS(Int)=  0.00052244
 Iteration  2 RMS(Cart)=  0.00072278 RMS(Int)=  0.00024380
 Iteration  3 RMS(Cart)=  0.00000046 RMS(Int)=  0.00024380
 Variable       Old X    -DE/DX   Delta X   Delta X   Delta X     New X
                                 (Linear)    (Quad)   (Total)
    R1        2.53483   0.01536   0.00000   0.03045   0.03051   2.56534
    R2        2.82273   0.00565   0.00000   0.01784   0.01792   2.84065
    R3        2.78941   0.00293   0.00000   0.00627   0.00647   2.79589
    R4        2.84934  -0.00063   0.00000   0.00142   0.00139   2.85073
    R5        2.85393   0.00623   0.00000   0.02323   0.02305   2.87698
    R6        2.92551  -0.00063   0.00000  -0.00275  -0.00282   2.92269
    R7        2.07323   0.00155   0.00000   0.00439   0.00439   2.07762
    R8        2.06397   0.00167   0.00000   0.00465   0.00465   2.06862
    R9        2.93112  -0.00031   0.00000  -0.00312  -0.00318   2.92794
   R10        2.97131  -0.00516   0.00000  -0.01897  -0.01897   2.95235
   R11        2.07654  -0.00093   0.00000  -0.00264  -0.00264   2.07390
   R12        2.89422   0.00669   0.00000   0.01872   0.01873   2.91295
   R13        2.07423   0.00032   0.00000   0.00092   0.00092   2.07514
   R14        2.07402  -0.00027   0.00000  -0.00075  -0.00075   2.07327
   R15        2.90329   0.00461   0.00000   0.01220   0.01223   2.91552
   R16        2.07602   0.00012   0.00000   0.00035   0.00035   2.07637
   R17        2.07608  -0.00031   0.00000  -0.00088  -0.00088   2.07520
   R18        2.89076   0.00685   0.00000   0.02220   0.02220   2.91296
   R19        2.07743   0.00050   0.00000   0.00141   0.00141   2.07884
   R20        2.82815   0.01391   0.00000   0.03639   0.03650   2.86465
   R21        2.31075   0.01931   0.00000   0.02021   0.02021   2.33095
   R22        2.89122   0.01345   0.00000   0.04281   0.04267   2.93389
   R23        2.06758  -0.00024   0.00000  -0.00066  -0.00066   2.06692
   R24        2.06842   0.00046   0.00000   0.00129   0.00129   2.06972
   R25        2.88722   0.00451   0.00000   0.01454   0.01454   2.90177
   R26        2.69137   0.01398   0.00000   0.03236   0.03236   2.72373
   R27        2.06985   0.00122   0.00000   0.00344   0.00344   2.07329
   R28        2.06754   0.00087   0.00000   0.00243   0.00243   2.06997
   R29        2.07052   0.00035   0.00000   0.00098   0.00098   2.07151
   R30        2.07115   0.00018   0.00000   0.00050   0.00050   2.07165
   R31        2.07155   0.00069   0.00000   0.00194   0.00194   2.07349
   R32        2.06976   0.00051   0.00000   0.00142   0.00142   2.07118
   R33        1.83840  -0.00072   0.00000  -0.00133  -0.00133   1.83707
   R34        2.72012   0.00359   0.00000   0.00875   0.00875   2.72887
   R35        2.91355  -0.00267   0.00000  -0.00897  -0.00897   2.90458
   R36        2.93263  -0.00781   0.00000  -0.02705  -0.02705   2.90558
   R37        1.83855  -0.00118   0.00000  -0.00219  -0.00219   1.83636
   R38        2.06871   0.00077   0.00000   0.00217   0.00217   2.07089
   R39        2.06637   0.00137   0.00000   0.00382   0.00382   2.07020
   R40        2.07081  -0.00088   0.00000  -0.00249  -0.00249   2.06832
   R41        2.70270   0.00481   0.00000   0.01135   0.01135   2.71405
   R42        2.06617   0.00217   0.00000   0.00605   0.00605   2.07222
   R43        2.06809  -0.00105   0.00000  -0.00295  -0.00295   2.06514
   R44        1.84771  -0.00362   0.00000  -0.00680  -0.00680   1.84092
    A1        2.30258  -0.00792   0.00000  -0.02846  -0.02847   2.27412
    A2        1.84909   0.01399   0.00000   0.05557   0.05567   1.90477
    A3        2.12900  -0.00604   0.00000  -0.02622  -0.02639   2.10261
    A4        2.20487   0.00633   0.00000   0.02530   0.02541   2.23028
    A5        1.98876  -0.00627   0.00000  -0.01670  -0.01691   1.97184
    A6        2.08916  -0.00005   0.00000  -0.00835  -0.00829   2.08087
    A7        1.99527  -0.00132   0.00000  -0.00903  -0.00910   1.98617
    A8        1.90910   0.00100   0.00000   0.00206   0.00185   1.91096
    A9        1.86952   0.00026   0.00000   0.00599   0.00605   1.87557
   A10        1.93343  -0.00147   0.00000  -0.01381  -0.01382   1.91961
   A11        1.90868   0.00183   0.00000   0.01503   0.01505   1.92373
   A12        1.84037  -0.00014   0.00000   0.00139   0.00144   1.84181
   A13        1.94206   0.00283   0.00000   0.01544   0.01545   1.95750
   A14        1.96828  -0.00368   0.00000  -0.02007  -0.02015   1.94813
   A15        1.88244  -0.00017   0.00000  -0.01095  -0.01113   1.87131
   A16        1.94432   0.00032   0.00000   0.00222   0.00235   1.94668
   A17        1.87359  -0.00011   0.00000   0.01285   0.01284   1.88642
   A18        1.84699   0.00083   0.00000   0.00088   0.00067   1.84765
   A19        2.06131  -0.00229   0.00000  -0.01805  -0.01810   2.04321
   A20        1.91068  -0.00153   0.00000  -0.01333  -0.01334   1.89734
   A21        1.89054   0.00086   0.00000   0.00379   0.00390   1.89444
   A22        1.86411   0.00228   0.00000   0.00850   0.00823   1.87234
   A23        1.87661   0.00128   0.00000   0.02115   0.02113   1.89774
   A24        1.84952  -0.00041   0.00000   0.00003  -0.00010   1.84942
   A25        2.04161   0.00287   0.00000   0.00695   0.00689   2.04850
   A26        1.90083   0.00079   0.00000   0.01413   0.01425   1.91508
   A27        1.87723  -0.00092   0.00000  -0.00343  -0.00345   1.87378
   A28        1.90645  -0.00211   0.00000  -0.01701  -0.01707   1.88938
   A29        1.89319  -0.00179   0.00000  -0.00834  -0.00831   1.88489
   A30        1.83312   0.00101   0.00000   0.00812   0.00801   1.84113
   A31        1.96214  -0.00006   0.00000  -0.00353  -0.00355   1.95858
   A32        1.95473   0.00046   0.00000   0.00639   0.00637   1.96110
   A33        1.86713  -0.00150   0.00000  -0.02492  -0.02496   1.84217
   A34        1.96486   0.00035   0.00000   0.01238   0.01225   1.97711
   A35        1.83991   0.00168   0.00000   0.01957   0.01961   1.85952
   A36        1.86571  -0.00104   0.00000  -0.01194  -0.01210   1.85361
   A37        1.96086  -0.01444   0.00000  -0.06056  -0.06031   1.90055
   A38        2.15440   0.00966   0.00000   0.03947   0.03932   2.19373
   A39        2.16786   0.00478   0.00000   0.02099   0.02085   2.18871
   A40        1.78870   0.01016   0.00000   0.04691   0.04649   1.83519
   A41        1.91219  -0.00225   0.00000   0.00200   0.00237   1.91456
   A42        1.89420  -0.00248   0.00000   0.00340   0.00281   1.89700
   A43        1.96955  -0.00377   0.00000  -0.02536  -0.02557   1.94399
   A44        1.96689  -0.00076   0.00000   0.00849   0.00780   1.97469
   A45        1.92592  -0.00034   0.00000  -0.02892  -0.02911   1.89681
   A46        1.83665  -0.00343   0.00000  -0.02485  -0.02469   1.81195
   A47        1.97041   0.00040   0.00000  -0.01516  -0.01512   1.95528
   A48        1.87669  -0.00152   0.00000  -0.02466  -0.02419   1.85250
   A49        1.95217   0.00110   0.00000   0.01172   0.01093   1.96310
   A50        1.91947   0.00443   0.00000   0.04545   0.04513   1.96460
   A51        1.90608  -0.00095   0.00000   0.00705   0.00595   1.91203
   A52        1.93045  -0.00027   0.00000  -0.00188  -0.00188   1.92857
   A53        1.96180  -0.00052   0.00000  -0.00317  -0.00317   1.95863
   A54        1.93645  -0.00038   0.00000  -0.00169  -0.00169   1.93476
   A55        1.88368   0.00029   0.00000   0.00078   0.00078   1.88446
   A56        1.87484   0.00039   0.00000   0.00258   0.00258   1.87743
   A57        1.87319   0.00057   0.00000   0.00384   0.00384   1.87702
   A58        1.94296  -0.00127   0.00000  -0.00449  -0.00448   1.93847
   A59        1.92963  -0.00239   0.00000  -0.01298  -0.01302   1.91661
   A60        1.95215   0.00022   0.00000  -0.00236  -0.00241   1.94974
   A61        1.85334   0.00292   0.00000   0.02390   0.02392   1.87726
   A62        1.89136   0.00036   0.00000   0.00062   0.00061   1.89197
   A63        1.89084   0.00038   0.00000  -0.00317  -0.00325   1.88759
   A64        1.88435  -0.00178   0.00000  -0.01021  -0.01021   1.87414
   A65        1.91718   0.00238   0.00000   0.01919   0.01844   1.93563
   A66        1.95669  -0.00315   0.00000  -0.00551  -0.00590   1.95079
   A67        1.95375   0.00075   0.00000  -0.00901  -0.00901   1.94474
   A68        1.88233   0.00374   0.00000   0.03949   0.03938   1.92171
   A69        1.85536  -0.00563   0.00000  -0.05039  -0.05026   1.80510
   A70        1.89441   0.00190   0.00000   0.00567   0.00596   1.90037
   A71        1.88586  -0.00027   0.00000  -0.00156  -0.00156   1.88430
   A72        1.94150   0.00144   0.00000   0.00236   0.00229   1.94379
   A73        1.96233  -0.00235   0.00000  -0.01111  -0.01112   1.95121
   A74        1.94243  -0.00472   0.00000  -0.02365  -0.02367   1.91876
   A75        1.89690  -0.00039   0.00000  -0.00837  -0.00842   1.88848
   A76        1.88867   0.00109   0.00000   0.00171   0.00163   1.89030
   A77        1.82713   0.00526   0.00000   0.04153   0.04157   1.86871
   A78        1.92767   0.00368   0.00000   0.02115   0.02076   1.94843
   A79        1.95205  -0.00530   0.00000  -0.02419  -0.02570   1.92636
   A80        1.94611  -0.00235   0.00000  -0.03368  -0.03423   1.91188
   A81        1.84119   0.00610   0.00000   0.07613   0.07609   1.91728
   A82        1.89321  -0.00301   0.00000  -0.02890  -0.02871   1.86450
   A83        1.89980   0.00132   0.00000  -0.00539  -0.00615   1.89364
   A84        1.82412   0.00243   0.00000   0.01398   0.01398   1.83810
    D1        0.10706  -0.00089   0.00000  -0.01050  -0.01046   0.09660
    D2       -3.06537  -0.00053   0.00000  -0.00131  -0.00112  -3.06649
    D3       -3.11160  -0.00053   0.00000   0.00287   0.00308  -3.10852
    D4       -0.00085  -0.00017   0.00000   0.01206   0.01242   0.01158
    D5        0.35361   0.00026   0.00000   0.01066   0.01043   0.36404
    D6       -1.87912  -0.00056   0.00000  -0.00865  -0.00880  -1.88791
    D7        2.36526   0.00135   0.00000   0.01742   0.01728   2.38254
    D8       -2.70060  -0.00082   0.00000  -0.00732  -0.00732  -2.70792
    D9        1.34986  -0.00164   0.00000  -0.02664  -0.02655   1.32332
   D10       -0.68895   0.00027   0.00000  -0.00057  -0.00047  -0.68942
   D11        0.02393  -0.00038   0.00000  -0.01606  -0.01604   0.00789
   D12       -3.10638  -0.00039   0.00000  -0.00707  -0.00710  -3.11348
   D13        3.09794  -0.00029   0.00000  -0.00497  -0.00466   3.09328
   D14       -0.03237  -0.00030   0.00000   0.00402   0.00427  -0.02809
   D15        0.64744  -0.00126   0.00000  -0.00389  -0.00376   0.64368
   D16       -1.53191   0.00087   0.00000   0.01948   0.01963  -1.51229
   D17        2.76486   0.00041   0.00000   0.01373   0.01384   2.77871
   D18       -2.46170  -0.00155   0.00000  -0.01348  -0.01353  -2.47523
   D19        1.64213   0.00059   0.00000   0.00990   0.00986   1.65198
   D20       -0.34428   0.00013   0.00000   0.00414   0.00407  -0.34021
   D21       -0.02109   0.00050   0.00000  -0.00451  -0.00432  -0.02541
   D22        2.11272  -0.00021   0.00000  -0.01564  -0.01552   2.09720
   D23       -2.06687  -0.00217   0.00000  -0.03286  -0.03287  -2.09974
   D24        3.09190   0.00097   0.00000   0.00468   0.00481   3.09671
   D25       -1.05747   0.00026   0.00000  -0.00645  -0.00638  -1.06386
   D26        1.04612  -0.00170   0.00000  -0.02367  -0.02374   1.02238
   D27       -1.36623   0.00012   0.00000   0.00199   0.00203  -1.36420
   D28        2.71741   0.00031   0.00000   0.00243   0.00251   2.71992
   D29        0.68436   0.00150   0.00000   0.01967   0.01957   0.70393
   D30        0.80019  -0.00073   0.00000  -0.01324  -0.01313   0.78706
   D31       -1.39936  -0.00054   0.00000  -0.01281  -0.01264  -1.41201
   D32        2.85077   0.00064   0.00000   0.00443   0.00441   2.85519
   D33        2.82127  -0.00066   0.00000  -0.01059  -0.01055   2.81072
   D34        0.62172  -0.00047   0.00000  -0.01016  -0.01007   0.61165
   D35       -1.41133   0.00071   0.00000   0.00709   0.00699  -1.40434
   D36        0.64828   0.00158   0.00000  -0.00317  -0.00303   0.64526
   D37       -1.48880   0.00152   0.00000   0.01036   0.01031  -1.47849
   D38        2.78520   0.00236   0.00000   0.01535   0.01539   2.80059
   D39        2.86102  -0.00084   0.00000  -0.01602  -0.01590   2.84511
   D40        0.72394  -0.00090   0.00000  -0.00249  -0.00256   0.72137
   D41       -1.28525  -0.00006   0.00000   0.00249   0.00252  -1.28273
   D42       -1.40767   0.00026   0.00000  -0.00631  -0.00625  -1.41392
   D43        2.73843   0.00021   0.00000   0.00722   0.00709   2.74553
   D44        0.72925   0.00104   0.00000   0.01221   0.01217   0.74142
   D45        0.99946   0.00394   0.00000   0.04265   0.04275   1.04222
   D46       -1.09306  -0.00033   0.00000  -0.01650  -0.01644  -1.10950
   D47        3.05635  -0.00105   0.00000  -0.01324  -0.01337   3.04298
   D48       -1.19886   0.00278   0.00000   0.03599   0.03608  -1.16279
   D49        2.99180  -0.00149   0.00000  -0.02315  -0.02311   2.96869
   D50        0.85802  -0.00221   0.00000  -0.01989  -0.02004   0.83798
   D51        3.05350   0.00227   0.00000   0.01908   0.01916   3.07266
   D52        0.96098  -0.00201   0.00000  -0.04007  -0.04002   0.92095
   D53       -1.17280  -0.00273   0.00000  -0.03681  -0.03696  -1.20975
   D54        0.80849   0.00194   0.00000   0.02342   0.02338   0.83187
   D55       -1.36280   0.00194   0.00000   0.02916   0.02909  -1.33371
   D56        2.94254   0.00083   0.00000   0.01449   0.01441   2.95695
   D57        2.96896   0.00015   0.00000  -0.00032  -0.00039   2.96858
   D58        0.79767   0.00015   0.00000   0.00542   0.00532   0.80300
   D59       -1.18018  -0.00095   0.00000  -0.00925  -0.00935  -1.18953
   D60       -1.33546   0.00135   0.00000   0.01359   0.01368  -1.32179
   D61        2.77643   0.00135   0.00000   0.01933   0.01939   2.79582
   D62        0.79858   0.00025   0.00000   0.00465   0.00471   0.80330
   D63       -1.24721  -0.00124   0.00000  -0.02268  -0.02278  -1.27000
   D64        0.98015  -0.00036   0.00000  -0.00647  -0.00658   0.97357
   D65        3.00791  -0.00042   0.00000  -0.00272  -0.00269   3.00521
   D66        0.92123   0.00024   0.00000  -0.01263  -0.01276   0.90847
   D67       -3.13459   0.00112   0.00000   0.00357   0.00344  -3.13114
   D68       -1.10683   0.00107   0.00000   0.00732   0.00733  -1.09950
   D69        2.91022  -0.00061   0.00000  -0.01632  -0.01636   2.89386
   D70       -1.14560   0.00026   0.00000  -0.00012  -0.00016  -1.14576
   D71        0.88216   0.00021   0.00000   0.00363   0.00373   0.88589
   D72        3.14038   0.00102   0.00000   0.02332   0.02336  -3.11945
   D73        1.03359   0.00119   0.00000   0.02580   0.02584   1.05943
   D74       -1.06398   0.00108   0.00000   0.02424   0.02428  -1.03971
   D75        0.90910   0.00042   0.00000   0.01245   0.01237   0.92146
   D76       -1.19769   0.00059   0.00000   0.01493   0.01484  -1.18284
   D77        2.98792   0.00049   0.00000   0.01337   0.01328   3.00121
   D78       -1.10315  -0.00117   0.00000  -0.01056  -0.01051  -1.11366
   D79        3.07326  -0.00100   0.00000  -0.00808  -0.00804   3.06522
   D80        0.97568  -0.00111   0.00000  -0.00964  -0.00960   0.96608
   D81       -0.03539   0.00060   0.00000   0.01254   0.01244  -0.02295
   D82        2.05982   0.00067   0.00000   0.00939   0.00944   2.06925
   D83       -2.11941  -0.00261   0.00000  -0.02258  -0.02284  -2.14225
   D84        3.09481   0.00064   0.00000   0.00361   0.00368   3.09849
   D85       -1.09317   0.00072   0.00000   0.00045   0.00068  -1.09249
   D86        1.01080  -0.00257   0.00000  -0.03152  -0.03160   0.97919
   D87        0.03218  -0.00037   0.00000  -0.00408  -0.00430   0.02788
   D88       -2.11337   0.00074   0.00000   0.02390   0.02386  -2.08951
   D89        2.04867  -0.00186   0.00000  -0.02445  -0.02513   2.02354
   D90       -2.02269  -0.00195   0.00000  -0.02228  -0.02200  -2.04469
   D91        2.11494  -0.00084   0.00000   0.00570   0.00617   2.12111
   D92       -0.00621  -0.00344   0.00000  -0.04265  -0.04282  -0.04903
   D93        2.06460   0.00223   0.00000   0.03086   0.03102   2.09563
   D94       -0.08095   0.00334   0.00000   0.05885   0.05919  -0.02176
   D95       -2.20209   0.00074   0.00000   0.01050   0.01020  -2.19190
   D96        1.12659  -0.00043   0.00000  -0.02234  -0.02221   1.10438
   D97       -3.10097   0.00087   0.00000  -0.00372  -0.00362  -3.10459
   D98       -0.99219  -0.00014   0.00000  -0.01831  -0.01816  -1.01035
   D99       -3.08898  -0.00379   0.00000  -0.05645  -0.05648   3.13773
   D100      -1.03336  -0.00249   0.00000  -0.03782  -0.03789  -1.07125
   D101       1.07543  -0.00350   0.00000  -0.05241  -0.05243   1.02300
   D102      -0.96013   0.00187   0.00000   0.01362   0.01354  -0.94659
   D103       1.09549   0.00318   0.00000   0.03224   0.03213   1.12762
   D104      -3.07891   0.00216   0.00000   0.01765   0.01759  -3.06132
   D105       3.08744   0.00007   0.00000   0.02524   0.02500   3.11245
   D106       1.09642   0.00269   0.00000   0.04473   0.04516   1.14158
   D107      -1.05201  -0.00095   0.00000  -0.00423  -0.00443  -1.05643
   D108      -1.28159  -0.00079   0.00000  -0.03677  -0.03723  -1.31882
   D109       0.85563  -0.00084   0.00000  -0.00682  -0.00610   0.84953
   D110       2.88456   0.00035   0.00000  -0.00647  -0.00673   2.87783
   D111      -0.98829   0.00125   0.00000   0.02350   0.02351  -0.96478
   D112       1.14381   0.00011   0.00000   0.00637   0.00640   1.15021
   D113      -3.09587   0.00210   0.00000   0.03588   0.03586  -3.06002
   D114      -3.10104  -0.00226   0.00000  -0.02336  -0.02331  -3.12435
   D115      -0.96893  -0.00340   0.00000  -0.04048  -0.04042  -1.00936
   D116       1.07457  -0.00141   0.00000  -0.01097  -0.01097   1.06360
   D117       1.17891   0.00142   0.00000   0.01232   0.01228   1.19119
   D118      -2.97217   0.00029   0.00000  -0.00481  -0.00483  -2.97700
   D119      -0.92867   0.00228   0.00000   0.02470   0.02463  -0.90404
   D120      -3.08928  -0.00386   0.00000  -0.04762  -0.04775  -3.13702
   D121      -1.04432   0.00279   0.00000   0.04566   0.04499  -0.99933
   D122       1.08752  -0.00099   0.00000  -0.00295  -0.00289   1.08462
   D123      -0.99583  -0.00410   0.00000  -0.06127  -0.06094  -1.05676
   D124       1.04913   0.00256   0.00000   0.03201   0.03180   1.08092
   D125      -3.10222  -0.00122   0.00000  -0.01660  -0.01609  -3.11830
   D126       1.02496  -0.00172   0.00000  -0.03852  -0.03837   0.98659
   D127       3.06991   0.00494   0.00000   0.05475   0.05436   3.12428
   D128      -1.08143   0.00116   0.00000   0.00614   0.00648  -1.07495
   D129       0.84002   0.00077   0.00000   0.03051   0.03147   0.87149
   D130      -1.27228   0.00143   0.00000   0.00213   0.00089  -1.27139
   D131       2.97771  -0.00178   0.00000  -0.01680  -0.01651   2.96120
         Item               Value     Threshold  Converged?
 Maximum Force            0.019308     0.000450     NO 
 RMS     Force            0.003449     0.000300     NO 
 Maximum Displacement     0.155905     0.001800     NO 
 RMS     Displacement     0.031918     0.001200     NO 
 Predicted change in Energy=-7.734420D-03
 GradGradGradGradGradGradGradGradGradGradGradGradGradGradGradGradGradGrad

                          Input orientation:                          
 ---------------------------------------------------------------------
 Center     Atomic      Atomic             Coordinates (Angstroms)
 Number     Number       Type             X           Y           Z
 ---------------------------------------------------------------------
      1          6           0        1.763699    0.740038    0.081105
      2          6           0        1.174726   -0.468240    0.270931
      3          6           0       -0.257584   -0.748577    0.652505
      4          6           0       -1.275979    0.222428    0.010580
      5          6           0       -1.315399    1.591148    0.735625
      6          6           0        0.023744    2.145926    1.260067
      7          6           0        1.226243    2.127701    0.293638
      8          6           0        3.170911    0.534850   -0.327096
      9          6           0        3.449293   -0.953570   -0.398401
     10          6           0        2.121442   -1.635573    0.028312
     11          8           0        3.992680    1.427076   -0.550977
     12          6           0        0.951474    2.860035   -1.034641
     13          6           0        2.286935   -2.512275    1.278078
     14          8           0        1.533771   -2.414221   -1.032725
     15          6           0       -2.698382   -0.416501   -0.086189
     16          8           0       -3.192509   -0.774519    1.222614
     17          6           0       -2.709839   -1.645192   -1.009594
     18          6           0       -3.736268    0.597674   -0.594472
     19          8           0       -5.046948    0.016634   -0.679437
     20          1           0       -0.356477   -0.727075    1.747266
     21          1           0       -0.480200   -1.779207    0.358335
     22          1           0       -0.953277    0.394233   -1.024196
     23          1           0       -1.995720    1.515444    1.594285
     24          1           0       -1.763000    2.330950    0.060325
     25          1           0        0.311532    1.614333    2.177609
     26          1           0       -0.149884    3.186201    1.566033
     27          1           0        2.035105    2.684464    0.789546
     28          1           0        3.728221   -1.227913   -1.419805
     29          1           0        4.286421   -1.186400    0.268362
     30          1           0        0.582344    3.875522   -0.844272
     31          1           0        0.208227    2.339790   -1.648470
     32          1           0        1.868364    2.947272   -1.629070
     33          1           0        1.336055   -2.978814    1.560874
     34          1           0        3.003491   -3.318020    1.074938
     35          1           0        2.656425   -1.934225    2.132830
     36          1           0        2.138598   -3.151632   -1.221031
     37          1           0       -2.730658   -1.580799    1.507084
     38          1           0       -2.321862   -1.400412   -2.004821
     39          1           0       -2.110793   -2.466493   -0.601267
     40          1           0       -3.732652   -2.018368   -1.121565
     41          1           0       -3.760955    1.478356    0.058412
     42          1           0       -3.467661    0.921257   -1.603140
     43          1           0       -5.195152   -0.411206    0.183116
 ---------------------------------------------------------------------
                    Distance matrix (angstroms):
                    1          2          3          4          5
     1  C    0.000000
     2  C    1.357520   0.000000
     3  C    2.574502   1.508543   0.000000
     4  C    3.084240   2.559445   1.546624   0.000000
     5  C    3.260925   3.264620   2.569084   1.549400   0.000000
     6  C    2.528619   3.022749   2.970930   2.636351   1.541468
     7  C    1.503209   2.596551   3.256302   3.157737   2.634993
     8  C    1.479519   2.312700   3.789642   4.470622   4.729918
     9  C    2.437101   2.420167   3.858415   4.886556   5.519411
    10  C    2.402977   1.522433   2.614602   3.872331   4.766959
    11  O    2.416589   3.494083   4.924082   5.433717   5.464245
    12  C    2.529622   3.582147   4.162976   3.607077   3.143665
    13  C    3.504863   2.535633   3.158567   4.666851   5.487180
    14  O    3.353034   2.369657   2.970408   3.991878   5.223774
    15  C    4.612564   3.889882   2.571661   1.562315   2.572678
    16  O    5.306687   4.480207   2.989896   2.477099   3.058934
    17  C    5.185701   4.256150   3.095165   2.566070   3.932448
    18  C    5.543132   5.099309   3.933012   2.561234   2.935430
    19  O    6.891056   6.312490   5.029674   3.839100   4.290215
    20  H    3.069798   2.142695   1.099429   2.182457   2.705015
    21  H    3.385046   2.113068   1.094666   2.181912   3.492735
    22  H    2.953511   2.636211   2.145071   1.097458   2.158867
    23  H    4.126039   3.967114   3.005637   2.167497   1.098118
    24  H    3.868984   4.063256   3.478569   2.164609   1.097125
    25  H    2.696017   2.952564   2.869352   3.025493   2.174112
    26  H    3.442459   4.097172   4.040867   3.531498   2.142942
    27  H    2.087185   3.308890   4.130493   4.199010   3.524787
    28  H    3.159891   3.155318   4.517840   5.402916   6.166935
    29  H    3.179679   3.193495   4.581184   5.743826   6.270048
    30  H    3.476087   4.523589   4.932354   4.186793   3.363907
    31  H    2.823142   3.535994   3.879366   3.072220   2.926741
    32  H    2.794196   3.969491   4.835757   4.472149   4.191325
    33  H    4.025228   2.827183   2.887695   4.412945   5.347504
    34  H    4.358053   3.480238   4.173141   5.655218   6.547357
    35  H    3.486864   2.794855   3.476863   4.961743   5.491432
    36  H    4.120826   3.218011   3.876404   4.955853   6.184866
    37  H    5.255374   4.244749   2.745723   2.758123   3.557998
    38  H    5.062057   4.274824   3.427465   2.790936   4.180005
    39  H    5.075349   3.943144   2.820916   2.881244   4.345616
    40  H    6.266187   5.331445   4.103144   3.512572   4.724496
    41  H    5.573817   5.309929   4.193541   2.784736   2.540095
    42  H    5.498786   5.195632   4.263903   2.809969   3.248200
    43  H    7.054174   6.370738   4.971289   3.973812   4.400814
                    6          7          8          9         10
     6  C    0.000000
     7  C    1.542828   0.000000
     8  C    3.875476   2.589251   0.000000
     9  C    4.908338   3.862008   1.515907   0.000000
    10  C    4.496364   3.877372   2.436891   1.552547   0.000000
    11  O    4.421434   2.976143   1.233488   2.446635   3.635509
    12  C    2.576106   1.541473   3.291353   4.602987   4.765416
    13  C    5.178918   4.860408   3.555695   2.567337   1.535548
    14  O    5.322783   4.741610   3.446035   2.491002   1.441335
    15  C    3.973464   4.692538   5.950774   6.178983   4.972922
    16  O    4.344501   5.367611   6.679009   6.839100   5.514149
    17  C    5.195808   5.605879   6.308852   6.227906   4.941520
    18  C    4.469238   5.268419   6.912638   7.353713   6.299842
    19  O    5.831593   6.690023   8.241717   8.556073   7.390298
    20  H    2.938718   3.573203   4.282277   4.374823   3.149643
    21  H    4.058787   4.263809   4.376676   4.085981   2.626420
    22  H    3.039878   3.080893   4.185050   4.646592   3.831681
    23  H    2.141832   3.528113   5.598870   6.301984   5.415921
    24  H    2.160109   3.005215   5.264936   6.177904   5.551866
    25  H    1.098770   2.156290   3.951567   4.803696   4.296178
    26  H    1.098150   2.152472   4.652019   5.826730   5.547343
    27  H    2.134709   1.100076   2.675404   4.080005   4.387443
    28  H    5.682223   4.522823   2.147543   1.093769   2.201129
    29  H    5.500754   4.510942   2.135798   1.095247   2.224077
    30  H    2.780608   2.182733   4.257727   5.633678   5.788125
    31  H    2.920823   2.202981   3.712322   4.786795   4.719694
    32  H    3.520212   2.186509   3.035053   4.385254   4.879901
    33  H    5.298642   5.262551   4.390554   3.522237   2.184005
    34  H    6.226385   5.781429   4.103455   2.821364   2.168886
    35  H    4.933595   4.682659   3.523105   2.827977   2.191893
    36  H    6.220336   5.567583   3.931277   2.688144   1.964583
    37  H    4.640714   5.557202   6.532129   6.497391   5.072735
    38  H    5.360772   5.506319   6.060574   6.007202   4.892022
    39  H    5.412507   5.748329   6.081088   5.765818   4.358739
    40  H    6.092949   6.616897   7.403329   7.296376   5.978224
    41  H    4.026608   5.034791   7.006396   7.623032   6.655829
    42  H    4.678427   5.204421   6.771132   7.267092   6.359016
    43  H    5.910636   6.905981   8.434829   8.680941   7.419944
                   11         12         13         14         15
    11  O    0.000000
    12  C    3.396504   0.000000
    13  C    4.666207   5.999487   0.000000
    14  O    4.586270   5.306303   2.432422   0.000000
    15  C    6.955941   4.995668   5.577354   4.774719   0.000000
    16  O    7.721372   5.956323   5.748667   5.487523   1.444058
    17  C    7.387349   5.805421   5.563544   4.312792   1.537039
    18  C    7.773444   5.223691   7.032581   6.085794   1.537566
    19  O    9.149903   6.647719   8.000817   7.024225   2.460754
    20  H    5.370051   4.724098   3.224081   3.761363   2.990408
    21  H    5.577970   5.051004   3.006717   2.528709   2.641004
    22  H    5.074760   3.115825   4.924147   3.751386   2.140687
    23  H    6.361673   4.171945   5.887583   5.899217   2.655210
    24  H    5.858202   2.974432   6.429753   5.880485   2.906010
    25  H    4.585967   3.504262   4.662646   5.294276   4.278862
    26  H    4.973639   2.843041   6.204324   6.399450   4.712127
    27  H    2.685168   2.129023   5.225722   5.437701   5.726150
    28  H    2.806023   4.956814   3.317448   2.524434   6.613483
    29  H    2.754606   5.403085   2.602963   3.282903   7.036045
    30  H    4.208480   1.097137   6.943626   6.364086   5.455210
    31  H    4.044704   1.095380   6.035582   4.973614   4.299563
    32  H    2.825952   1.096195   6.199465   5.404922   5.877978
    33  H    5.561424   6.401310   1.096269   2.661694   5.055191
    34  H    5.112536   6.843206   1.097244   2.723816   6.502184
    35  H    4.504080   5.993719   1.096023   3.392858   5.991786
    36  H    4.985093   6.130592   2.583859   0.972137   5.671436
    37  H    7.647627   6.303925   5.108457   5.032950   1.973614
    38  H    7.069780   5.459614   5.766686   4.103497   2.188834
    39  H    7.239806   6.159318   4.782682   3.670387   2.193863
    40  H    8.478054   6.763683   6.499050   5.282027   2.169722
    41  H    7.777714   5.030983   7.347768   6.661596   2.177259
    42  H    7.551131   4.859094   7.294239   6.038635   2.163914
    43  H    9.398639   7.068589   7.848251   7.125219   2.511257
                   16         17         18         19         20
    16  O    0.000000
    17  C    2.444135   0.000000
    18  C    2.341023   2.501265   0.000000
    19  O    2.771762   2.886649   1.436213   0.000000
    20  H    2.884543   3.739189   4.319917   5.333152   0.000000
    21  H    3.018774   2.619252   4.142389   5.015696   1.746831
    22  H    3.380577   2.691650   2.823312   4.125480   3.048689
    23  H    2.610436   4.156894   2.943206   4.089772   2.781980
    24  H    3.610866   4.225037   2.706805   4.085049   3.765049
    25  H    4.347061   5.469136   5.010261   6.279225   2.472574
    26  H    5.006277   6.043971   4.922439   6.250562   3.922914
    27  H    6.283316   6.670631   6.291179   7.709131   4.274984
    28  H    7.421890   6.464597   7.728683   8.893854   5.192874
    29  H    7.550804   7.126803   8.263833   9.458192   4.894348
    30  H    6.335962   6.429936   5.427439   6.826940   5.364826
    31  H    5.432039   4.980297   4.439022   5.826915   4.610377
    32  H    6.899005   6.514171   6.164649   7.570468   5.463551
    33  H    5.047894   4.975452   6.570026   7.398272   2.823072
    34  H    6.699375   6.307597   7.971445   8.888606   4.295859
    35  H    6.031869   6.225364   7.396973   8.429511   3.268555
    36  H    6.327936   5.081478   6.997423   7.871678   4.573256
    37  H    0.971760   2.517588   3.189597   3.563406   2.534417
    38  H    3.400898   1.095865   2.825239   3.345259   4.288856
    39  H    2.712827   1.095501   3.468621   3.846171   3.408638
    40  H    2.708152   1.094506   2.668617   2.462536   4.614780
    41  H    2.598835   3.464395   1.096571   2.082026   4.393931
    42  H    3.307000   2.741031   1.092826   2.041010   4.860215
    43  H    2.285417   3.020274   1.936704   0.974171   5.095009
                   21         22         23         24         25
    21  H    0.000000
    22  H    2.618977   0.000000
    23  H    3.831332   3.033190   0.000000
    24  H    4.315991   2.362776   1.752781   0.000000
    25  H    3.930994   3.652388   2.381902   3.049609   0.000000
    26  H    5.120832   3.892276   2.489847   2.366591   1.748628
    27  H    5.141698   4.179143   4.273378   3.883598   2.458170
    28  H    4.601795   4.970341   7.026681   6.708934   5.717824
    29  H    4.804185   5.623481   6.965869   7.000752   5.223894
    30  H    5.878029   3.809183   4.261800   2.950362   3.783924
    31  H    4.633286   2.350319   4.006543   2.608791   3.895618
    32  H    5.639605   3.852990   5.231758   4.052247   4.323338
    33  H    2.486753   4.827119   5.594658   6.328459   4.746263
    34  H    3.875251   5.817491   6.973106   7.460546   5.726311
    35  H    3.607115   5.330899   5.816589   6.482154   4.253563
    36  H    3.352022   4.708673   6.841067   6.850040   6.132157
    37  H    2.534473   3.669771   3.183467   4.281502   4.462443
    38  H    3.019886   2.460773   4.643506   4.301188   5.789316
    39  H    2.012966   3.114879   4.548573   4.855319   5.499360
    40  H    3.581305   3.681719   4.783367   4.918634   6.358969
    41  H    4.633037   3.198503   2.340157   2.172267   4.592890
    42  H    4.479377   2.633450   3.569761   2.767710   5.390428
    43  H    4.912525   4.483284   3.992461   4.394788   6.197127
                   26         27         28         29         30
    26  H    0.000000
    27  H    2.372519   0.000000
    28  H    6.590852   4.801518   0.000000
    29  H    6.362735   4.508175   1.778544   0.000000
    30  H    2.611684   2.489678   6.022693   6.370337   0.000000
    31  H    3.343305   3.065976   5.017087   5.721882   1.773462
    32  H    3.786700   2.438560   4.575482   5.151164   1.769576
    33  H    6.341566   5.758154   4.203875   3.686190   7.303063
    34  H    7.244987   6.086792   3.334295   2.615393   7.828944
    35  H    5.866464   4.850025   3.777411   2.586962   6.849680
    36  H    7.291983   6.173585   2.503419   3.270103   7.207272
    37  H    5.421085   6.435824   7.099883   7.136483   6.802668
    38  H    6.205280   6.593774   6.080749   6.991607   6.133251
    39  H    6.363592   6.756862   6.024797   6.581736   6.894432
    40  H    6.866363   7.683488   7.508555   8.181052   7.309858
    41  H    4.269601   5.965196   8.099184   8.479698   5.042369
    42  H    5.116763   6.254140   7.512207   8.250486   5.070118
    43  H    6.348899   7.888443   9.102909   9.513591   7.267119
                   31         32         33         34         35
    31  H    0.000000
    32  H    1.767899   0.000000
    33  H    6.313434   6.751118   0.000000
    34  H    6.873229   6.917663   1.769615   0.000000
    35  H    6.209599   6.213047   1.778110   1.776084   0.000000
    36  H    5.836503   6.118509   2.900507   2.459106   3.605358
    37  H    5.828001   7.175646   4.300639   6.007093   5.434808
    38  H    4.529619   6.049920   5.346578   6.443720   6.495264
    39  H    5.438276   6.796979   4.100987   5.448915   5.521319
    40  H    5.899296   7.502434   5.814614   7.203426   7.170668
    41  H    4.405669   6.057602   6.935653   8.354417   7.558551
    42  H    3.940360   5.707763   6.949621   8.186537   7.721119
    43  H    6.333971   8.028489   7.151747   8.744293   8.232146
                   36         37         38         39         40
    36  H    0.000000
    37  H    5.798258   0.000000
    38  H    4.855595   3.540217   0.000000
    39  H    4.348661   2.369353   1.775117   0.000000
    40  H    5.980449   2.846973   1.775483   1.761236   0.000000
    41  H    7.607792   3.538162   3.822987   4.326667   3.690559
    42  H    6.940070   4.059181   2.619991   3.784401   2.990574
    43  H    7.953958   3.032254   3.744515   3.788499   2.534574
                   41         42         43
    41  H    0.000000
    42  H    1.776833   0.000000
    43  H    2.375482   2.819644   0.000000
 Stoichiometry    C15H24O4
 Framework group  C1[X(C15H24O4)]
 Deg. of freedom   123
 Full point group                 C1      NOp   1
 Largest Abelian subgroup         C1      NOp   1
 Largest concise Abelian subgroup C1      NOp   1
                         Standard orientation:                         
 ---------------------------------------------------------------------
 Center     Atomic      Atomic             Coordinates (Angstroms)
 Number     Number       Type             X           Y           Z
 ---------------------------------------------------------------------
      1          6           0        1.787470    0.741732    0.082070
      2          6           0        1.199888   -0.469445    0.257157
      3          6           0       -0.231156   -0.755993    0.638870
      4          6           0       -1.252022    0.222845    0.012970
      5          6           0       -1.290401    1.581599    0.756579
      6          6           0        0.049801    2.130233    1.284769
      7          6           0        1.249619    2.125989    0.314853
      8          6           0        3.193687    0.543141   -0.332769
      9          6           0        3.472929   -0.943969   -0.424983
     10          6           0        2.146756   -1.632679   -0.003861
     11          8           0        4.014195    1.438930   -0.546830
     12          6           0        0.970636    2.876024   -1.002627
     13          6           0        2.316348   -2.526088    1.233462
     14          8           0        1.556691   -2.397337   -1.073706
     15          6           0       -2.674235   -0.415781   -0.088496
     16          8           0       -3.164465   -0.791847    1.216707
     17          6           0       -2.687385   -1.631872   -1.028409
     18          6           0       -3.714252    0.604401   -0.580127
     19          8           0       -5.024749    0.023582   -0.669316
     20          1           0       -0.327019   -0.749382    1.734092
     21          1           0       -0.453855   -1.782715    0.331397
     22          1           0       -0.932322    0.408880   -1.020276
     23          1           0       -1.968277    1.493773    1.616018
     24          1           0       -1.740404    2.330136    0.092596
     25          1           0        0.340518    1.586489    2.194231
     26          1           0       -0.123717    3.166142    1.605266
     27          1           0        2.059461    2.676596    0.816007
     28          1           0        3.749211   -1.204256   -1.450775
     29          1           0        4.312074   -1.185172    0.236246
     30          1           0        0.601315    3.888564   -0.797510
     31          1           0        0.226055    2.363576   -1.621379
     32          1           0        1.885807    2.971984   -1.598359
     33          1           0        1.366591   -2.997123    1.512553
     34          1           0        3.032910   -3.328473    1.017452
     35          1           0        2.687802   -1.959381    2.094932
     36          1           0        2.161517   -3.131680   -1.273651
     37          1           0       -2.701251   -1.601556    1.488958
     38          1           0       -2.302351   -1.373357   -2.021304
     39          1           0       -2.086621   -2.458175   -0.632897
     40          1           0       -3.710239   -2.004265   -1.142586
     41          1           0       -3.737750    1.476149    0.084681
     42          1           0       -3.448681    0.941805   -1.585064
     43          1           0       -5.170248   -0.416002    0.187775
 ---------------------------------------------------------------------
 Rotational constants (GHZ):      0.5958651      0.2467162      0.1994407
 Standard basis: 6-31G(d) (6D, 7F)
 There are   333 symmetry adapted cartesian basis functions of A   symmetry.
 There are   333 symmetry adapted basis functions of A   symmetry.
   333 basis functions,   628 primitive gaussians,   333 cartesian basis functions
    73 alpha electrons       73 beta electrons
       nuclear repulsion energy      1595.7527904451 Hartrees.
 NAtoms=   43 NActive=   43 NUniq=   43 SFac= 1.00D+00 NAtFMM=   60 NAOKFM=F Big=F
 Integral buffers will be    131072 words long.
 Raffenetti 2 integral format.
 Two-electron integral symmetry is turned on.
 ------------------------------------------------------------------------------
 Polarizable Continuum Model (PCM)
 =================================
 Model                : PCM (using non-symmetric T matrix).
 Atomic radii         : SMD-Coulomb.
 Polarization charges : Total charges.
 Charge compensation  : None.
 Solution method      : On-the-fly selection.
 Cavity type          : VdW (van der Waals Surface) (Alpha=1.000).
 Cavity algorithm     : GePol (No added spheres)
                        Default sphere list used, NSphG=   43.
                        Lebedev-Laikov grids with approx.  5.0 points / Ang**2.
                        Smoothing algorithm: Karplus/York (Gamma=1.0000).
                        Polarization charges: spherical gaussians, with
                                              point-specific exponents (IZeta= 3).
                        Self-potential: point-specific (ISelfS= 7).
                        Self-field    : sphere-specific E.n sum rule (ISelfD= 2).
 1st derivatives      : Analytical E(r).r(x)/FMM algorithm (CHGder, D1EAlg=3).
                        Cavity 1st derivative terms included.
 Solvent              : Methanol, Eps=  32.613000 Eps(inf)=   1.765709
 ------------------------------------------------------------------------------
 ------------------------------------------------------------------------------
 Atomic radii for non-electrostatic terms: SMD-CDS.
 ------------------------------------------------------------------------------
 Nuclear repulsion after PCM non-electrostatic terms =     1595.7541975243 Hartrees.
 One-electron integrals computed using PRISM.
 NBasis=   333 RedAO= T EigKep=  9.53D-04  NBF=   333
 NBsUse=   333 1.00D-06 EigRej= -1.00D+00 NBFU=   333
 Initial guess from the checkpoint file:  "DY-202A-11R_43.chk"
 B after Tr=     0.000000    0.000000    0.000000
         Rot=    0.999984   -0.001593    0.000882    0.005274 Ang=  -0.64 deg.
 ExpMin= 1.61D-01 ExpMax= 5.48D+03 ExpMxC= 8.25D+02 IAcc=1 IRadAn=         1 AccDes= 0.00D+00
 Harris functional with IExCor=  402 and IRadAn=       1 diagonalized for initial guess.
 HarFok:  IExCor=  402 AccDes= 0.00D+00 IRadAn=         1 IDoV= 1 UseB2=F ITyADJ=14
 ICtDFT=  3500011 ScaDFX=  1.000000  1.000000  1.000000  1.000000
 FoFCou: FMM=F IPFlag=           0 FMFlag=      100000 FMFlg1=           0
         NFxFlg=           0 DoJE=T BraDBF=F KetDBF=T FulRan=T
         wScrn=  0.000000 ICntrl=     500 IOpCl=  0 I1Cent=   200000004 NGrid=           0
         NMat0=    1 NMatS0=      1 NMatT0=    0 NMatD0=    1 NMtDS0=    0 NMtDT0=    0
 Petite list used in FoFCou.
 Keep R1 ints in memory in canonical form, NReq=1565304907.
 Requested convergence on RMS density matrix=1.00D-08 within 128 cycles.
 Requested convergence on MAX density matrix=1.00D-06.
 Requested convergence on             energy=1.00D-06.
 No special actions if energy rises.
 Inv3:  Mode=1 IEnd=    21789075.
 Iteration    1 A*A^-1 deviation from unit magnitude is 7.22D-15 for   2673.
 Iteration    1 A*A^-1 deviation from orthogonality  is 4.67D-15 for   2471   1241.
 Iteration    1 A^-1*A deviation from unit magnitude is 7.33D-15 for   2673.
 Iteration    1 A^-1*A deviation from orthogonality  is 1.25D-09 for   2587   2572.
 Iteration    2 A*A^-1 deviation from unit magnitude is 3.77D-15 for    165.
 Iteration    2 A*A^-1 deviation from orthogonality  is 4.14D-15 for   2270    165.
 Iteration    2 A^-1*A deviation from unit magnitude is 1.22D-15 for   1884.
 Iteration    2 A^-1*A deviation from orthogonality  is 5.36D-16 for   2649   1524.
 Error on total polarization charges =  0.05189
 SCF Done:  E(RB3LYP) =  -886.949447990     A.U. after   10 cycles
            NFock= 10  Conv=0.99D-08     -V/T= 2.0094
 SMD-CDS (non-electrostatic) energy       (kcal/mol) =       0.88
 (included in total energy above)
 D1PCM: PCM CHGder 1st derivatives, ID1Alg=3 FixD1E=F DoIter=F DoCFld=F I1PDM=0.
 Calling FoFJK, ICntrl=      2127 FMM=F ISym2X=0 I1Cent= 0 IOpClX= 0 NMat=1 NMatS=1 NMatT=0.
 ***** Axes restored to original set *****
 -------------------------------------------------------------------
 Center     Atomic                   Forces (Hartrees/Bohr)
 Number     Number              X              Y              Z
 -------------------------------------------------------------------
      1        6           0.005410407   -0.006019514   -0.000477070
      2        6          -0.004934541    0.005480098    0.000478636
      3        6           0.001770999   -0.001228425   -0.000920031
      4        6          -0.001350238    0.003060387    0.000724785
      5        6           0.000880007    0.001115210   -0.000376237
      6        6          -0.000206057    0.000105823    0.000685286
      7        6          -0.003759672    0.002145275    0.001412720
      8        6          -0.003480007    0.003219216    0.000800249
      9        6          -0.002705335   -0.000354398    0.001487271
     10        6           0.005011962   -0.000458048    0.000437155
     11        8          -0.002012212   -0.002958406    0.000669913
     12        6           0.000312445    0.000478155   -0.001414355
     13        6          -0.000368026   -0.001550767    0.000059119
     14        8           0.000874832    0.001526252   -0.000900228
     15        6           0.001032299   -0.000244958   -0.003575238
     16        8           0.000752478   -0.001237158    0.001313590
     17        6          -0.001297606   -0.002715825    0.002203829
     18        6          -0.003215859   -0.001481025   -0.000649712
     19        8           0.003195729    0.002390733    0.000509808
     20        1           0.000098122    0.000515374    0.000291929
     21        1           0.000986668    0.000997903    0.000411220
     22        1          -0.000001103   -0.000665377   -0.000110391
     23        1           0.000551852   -0.000181263    0.000209858
     24        1           0.000984644   -0.000252476    0.000241470
     25        1           0.000065615   -0.000428367   -0.000874450
     26        1          -0.000033018    0.000112322    0.000027518
     27        1           0.000183634    0.000203394   -0.000254115
     28        1           0.000936454   -0.001429628   -0.000607355
     29        1           0.001000952   -0.001755161   -0.001262828
     30        1           0.000109604   -0.000051197    0.000392425
     31        1          -0.000397281   -0.000233985    0.000402139
     32        1          -0.000034092   -0.000343464    0.000405061
     33        1           0.000151936    0.001202586   -0.000368360
     34        1           0.000337134    0.000234187   -0.000032661
     35        1           0.000507901    0.000298767   -0.000677105
     36        1           0.000332303   -0.000890130    0.000621314
     37        1          -0.000538623   -0.000793093    0.000532072
     38        1           0.000304671    0.000449765    0.000521861
     39        1           0.000396473    0.000490107   -0.000631321
     40        1           0.000270138    0.000868194   -0.000393186
     41        1          -0.001413197   -0.001024398   -0.000242218
     42        1          -0.000681003    0.001021869   -0.000932362
     43        1          -0.000031389    0.000381445   -0.000140006
 -------------------------------------------------------------------
 Cartesian Forces:  Max     0.006019514 RMS     0.001600551

 GradGradGradGradGradGradGradGradGradGradGradGradGradGradGradGradGradGrad
 Berny optimization.
 Using GEDIIS/GDIIS optimizer.
 FormGI is forming the generalized inverse of G from B-inverse, IUseBI=4.
 Internal  Forces:  Max     0.004242821 RMS     0.000871599
 Search for a local minimum.
 Step number   2 out of a maximum of  258
 All quantities printed in internal units (Hartrees-Bohrs-Radians)
 Mixed Optimization -- En-DIIS/RFO-DIIS
 Update second derivatives using D2CorX and points    1    2
 DE= -6.46D-03 DEPred=-7.73D-03 R= 8.35D-01
 TightC=F SS=  1.41D+00  RLast= 3.37D-01 DXNew= 5.0454D-01 1.0116D+00
 Trust test= 8.35D-01 RLast= 3.37D-01 DXMaxT set to 5.05D-01
 ITU=  1  0
 Use linear search instead of GDIIS.
     Eigenvalues ---    0.00230   0.00230   0.00230   0.00339   0.00373
     Eigenvalues ---    0.00397   0.00536   0.00684   0.00779   0.00919
     Eigenvalues ---    0.01116   0.01169   0.01239   0.01292   0.01369
     Eigenvalues ---    0.01399   0.02472   0.02620   0.03193   0.03874
     Eigenvalues ---    0.04048   0.04244   0.04425   0.04587   0.04706
     Eigenvalues ---    0.04785   0.04926   0.05007   0.05130   0.05301
     Eigenvalues ---    0.05397   0.05443   0.05456   0.05503   0.05529
     Eigenvalues ---    0.05585   0.05634   0.05679   0.05696   0.05917
     Eigenvalues ---    0.06020   0.06072   0.06903   0.07761   0.08480
     Eigenvalues ---    0.08688   0.09068   0.09131   0.09339   0.09655
     Eigenvalues ---    0.10279   0.11708   0.12059   0.13402   0.13842
     Eigenvalues ---    0.14577   0.15723   0.15920   0.15954   0.16000
     Eigenvalues ---    0.16000   0.16000   0.16000   0.16000   0.16000
     Eigenvalues ---    0.16000   0.16000   0.16000   0.16000   0.16113
     Eigenvalues ---    0.16542   0.17130   0.18237   0.19877   0.20707
     Eigenvalues ---    0.21904   0.23126   0.24659   0.25011   0.25964
     Eigenvalues ---    0.26817   0.26871   0.27683   0.27897   0.28332
     Eigenvalues ---    0.28597   0.28774   0.29369   0.29624   0.30560
     Eigenvalues ---    0.31393   0.31604   0.32278   0.33756   0.33808
     Eigenvalues ---    0.33836   0.33840   0.33945   0.33956   0.33999
     Eigenvalues ---    0.34103   0.34121   0.34145   0.34163   0.34200
     Eigenvalues ---    0.34209   0.34242   0.34277   0.34290   0.34326
     Eigenvalues ---    0.34342   0.34379   0.34417   0.34508   0.34890
     Eigenvalues ---    0.39589   0.41173   0.42167   0.51799   0.52475
     Eigenvalues ---    0.52791   0.52921   0.94881
 RFO step:  Lambda=-1.12825594D-03 EMin= 2.29901878D-03
 Quartic linear search produced a step of -0.05571.
 Iteration  1 RMS(Cart)=  0.03317148 RMS(Int)=  0.00049397
 Iteration  2 RMS(Cart)=  0.00061536 RMS(Int)=  0.00002777
 Iteration  3 RMS(Cart)=  0.00000017 RMS(Int)=  0.00002777
 Variable       Old X    -DE/DX   Delta X   Delta X   Delta X     New X
                                 (Linear)    (Quad)   (Total)
    R1        2.56534  -0.00376  -0.00170  -0.00354  -0.00521   2.56013
    R2        2.84065   0.00338  -0.00100   0.01105   0.01005   2.85070
    R3        2.79589  -0.00313  -0.00036  -0.00760  -0.00792   2.78796
    R4        2.85073  -0.00180  -0.00008  -0.00574  -0.00580   2.84494
    R5        2.87698   0.00424  -0.00128   0.01498   0.01367   2.89065
    R6        2.92269   0.00138   0.00016   0.00513   0.00528   2.92797
    R7        2.07762   0.00029  -0.00024   0.00133   0.00109   2.07871
    R8        2.06862  -0.00125  -0.00026  -0.00285  -0.00311   2.06551
    R9        2.92794   0.00025   0.00018   0.00110   0.00129   2.92923
   R10        2.95235   0.00198   0.00106   0.00491   0.00597   2.95832
   R11        2.07390   0.00000   0.00015  -0.00031  -0.00017   2.07373
   R12        2.91295  -0.00106  -0.00104  -0.00081  -0.00186   2.91110
   R13        2.07514  -0.00017  -0.00005  -0.00036  -0.00041   2.07473
   R14        2.07327  -0.00072   0.00004  -0.00207  -0.00203   2.07123
   R15        2.91552  -0.00110  -0.00068  -0.00154  -0.00224   2.91328
   R16        2.07637  -0.00051  -0.00002  -0.00137  -0.00139   2.07498
   R17        2.07520   0.00012   0.00005   0.00023   0.00028   2.07548
   R18        2.91296   0.00013  -0.00124   0.00305   0.00182   2.91478
   R19        2.07884   0.00012  -0.00008   0.00051   0.00043   2.07927
   R20        2.86465   0.00123  -0.00203   0.00854   0.00651   2.87116
   R21        2.33095  -0.00360  -0.00113  -0.00121  -0.00234   2.32862
   R22        2.93389  -0.00397  -0.00238  -0.00717  -0.00957   2.92431
   R23        2.06692   0.00116   0.00004   0.00311   0.00314   2.07007
   R24        2.06972   0.00037  -0.00007   0.00117   0.00110   2.07081
   R25        2.90177  -0.00085  -0.00081  -0.00097  -0.00178   2.89998
   R26        2.72373  -0.00063  -0.00180   0.00243   0.00063   2.72436
   R27        2.07329  -0.00002  -0.00019   0.00035   0.00016   2.07345
   R28        2.06997   0.00016  -0.00014   0.00072   0.00059   2.07056
   R29        2.07151  -0.00027  -0.00005  -0.00063  -0.00068   2.07083
   R30        2.07165  -0.00074  -0.00003  -0.00196  -0.00199   2.06965
   R31        2.07349   0.00005  -0.00011   0.00037   0.00027   2.07376
   R32        2.07118  -0.00020  -0.00008  -0.00037  -0.00045   2.07073
   R33        1.83707   0.00076   0.00007   0.00120   0.00127   1.83835
   R34        2.72887   0.00211  -0.00049   0.00603   0.00554   2.73442
   R35        2.90458  -0.00030   0.00050  -0.00208  -0.00158   2.90300
   R36        2.90558   0.00279   0.00151   0.00629   0.00779   2.91337
   R37        1.83636   0.00055   0.00012   0.00073   0.00085   1.83721
   R38        2.07089  -0.00027  -0.00012  -0.00048  -0.00060   2.07028
   R39        2.07020  -0.00039  -0.00021  -0.00060  -0.00081   2.06939
   R40        2.06832  -0.00051   0.00014  -0.00169  -0.00155   2.06676
   R41        2.71405  -0.00403  -0.00063  -0.00791  -0.00854   2.70551
   R42        2.07222  -0.00093  -0.00034  -0.00183  -0.00216   2.07006
   R43        2.06514   0.00100   0.00016   0.00238   0.00254   2.06768
   R44        1.84092  -0.00029   0.00038  -0.00133  -0.00095   1.83997
    A1        2.27412  -0.00113   0.00159  -0.01150  -0.00998   2.26414
    A2        1.90477   0.00026  -0.00310   0.00744   0.00429   1.90906
    A3        2.10261   0.00088   0.00147   0.00492   0.00641   2.10903
    A4        2.23028   0.00096  -0.00142   0.00302   0.00163   2.23191
    A5        1.97184  -0.00111   0.00094  -0.00719  -0.00634   1.96551
    A6        2.08087   0.00015   0.00046   0.00423   0.00476   2.08563
    A7        1.98617   0.00048   0.00051   0.00016   0.00064   1.98681
    A8        1.91096   0.00011  -0.00010  -0.00203  -0.00212   1.90883
    A9        1.87557  -0.00095  -0.00034  -0.00379  -0.00413   1.87144
   A10        1.91961  -0.00028   0.00077  -0.00428  -0.00350   1.91610
   A11        1.92373   0.00042  -0.00084   0.00767   0.00684   1.93057
   A12        1.84181   0.00018  -0.00008   0.00250   0.00241   1.84423
   A13        1.95750  -0.00111  -0.00086  -0.00507  -0.00594   1.95156
   A14        1.94813  -0.00049   0.00112  -0.00448  -0.00335   1.94479
   A15        1.87131   0.00022   0.00062  -0.00615  -0.00556   1.86575
   A16        1.94668   0.00193  -0.00013   0.01679   0.01665   1.96333
   A17        1.88642   0.00012  -0.00072   0.00396   0.00322   1.88965
   A18        1.84765  -0.00068  -0.00004  -0.00578  -0.00587   1.84178
   A19        2.04321   0.00042   0.00101  -0.00632  -0.00535   2.03786
   A20        1.89734   0.00007   0.00074  -0.00106  -0.00030   1.89704
   A21        1.89444  -0.00003  -0.00022   0.00371   0.00347   1.89791
   A22        1.87234  -0.00052  -0.00046  -0.00110  -0.00155   1.87079
   A23        1.89774  -0.00030  -0.00118  -0.00040  -0.00155   1.89620
   A24        1.84942   0.00037   0.00001   0.00639   0.00639   1.85581
   A25        2.04850  -0.00037  -0.00038  -0.00633  -0.00678   2.04172
   A26        1.91508   0.00036  -0.00079   0.00136   0.00056   1.91564
   A27        1.87378  -0.00015   0.00019   0.00243   0.00264   1.87642
   A28        1.88938  -0.00031   0.00095  -0.00447  -0.00353   1.88585
   A29        1.88489   0.00036   0.00046   0.00221   0.00272   1.88761
   A30        1.84113   0.00017  -0.00045   0.00629   0.00584   1.84697
   A31        1.95858   0.00016   0.00020  -0.00167  -0.00153   1.95705
   A32        1.96110   0.00004  -0.00036  -0.00080  -0.00112   1.95998
   A33        1.84217  -0.00031   0.00139  -0.00384  -0.00244   1.83973
   A34        1.97711  -0.00003  -0.00068   0.00139   0.00072   1.97783
   A35        1.85952   0.00008  -0.00109   0.00653   0.00546   1.86498
   A36        1.85361   0.00003   0.00067  -0.00154  -0.00088   1.85273
   A37        1.90055   0.00179   0.00336  -0.00199   0.00130   1.90185
   A38        2.19373  -0.00029  -0.00219   0.00447   0.00229   2.19601
   A39        2.18871  -0.00150  -0.00116  -0.00226  -0.00342   2.18529
   A40        1.83519  -0.00180  -0.00259  -0.00015  -0.00284   1.83235
   A41        1.91456   0.00120  -0.00013   0.00952   0.00938   1.92394
   A42        1.89700   0.00135  -0.00016   0.01454   0.01446   1.91146
   A43        1.94399   0.00018   0.00142  -0.00630  -0.00482   1.93916
   A44        1.97469   0.00031  -0.00043   0.00151   0.00108   1.97578
   A45        1.89681  -0.00114   0.00162  -0.01723  -0.01569   1.88112
   A46        1.81195   0.00085   0.00138   0.00103   0.00230   1.81426
   A47        1.95528  -0.00014   0.00084   0.00158   0.00244   1.95772
   A48        1.85250  -0.00016   0.00135  -0.00220  -0.00084   1.85166
   A49        1.96310  -0.00023  -0.00061   0.00055   0.00002   1.96312
   A50        1.96460  -0.00095  -0.00251  -0.00376  -0.00624   1.95835
   A51        1.91203   0.00062  -0.00033   0.00254   0.00224   1.91427
   A52        1.92857  -0.00038   0.00010  -0.00272  -0.00262   1.92594
   A53        1.95863  -0.00050   0.00018  -0.00348  -0.00330   1.95533
   A54        1.93476  -0.00039   0.00009  -0.00208  -0.00199   1.93277
   A55        1.88446   0.00039  -0.00004   0.00162   0.00157   1.88603
   A56        1.87743   0.00043  -0.00014   0.00313   0.00298   1.88041
   A57        1.87702   0.00053  -0.00021   0.00405   0.00384   1.88086
   A58        1.93847  -0.00079   0.00025  -0.00414  -0.00391   1.93457
   A59        1.91661   0.00015   0.00073   0.00006   0.00078   1.91739
   A60        1.94974  -0.00086   0.00013  -0.00715  -0.00703   1.94271
   A61        1.87726   0.00074  -0.00133   0.01080   0.00947   1.88673
   A62        1.89197   0.00073  -0.00003   0.00289   0.00283   1.89480
   A63        1.88759   0.00012   0.00018  -0.00169  -0.00151   1.88607
   A64        1.87414  -0.00065   0.00057  -0.00506  -0.00449   1.86965
   A65        1.93563  -0.00004  -0.00103   0.00028  -0.00071   1.93491
   A66        1.95079   0.00026   0.00033   0.00026   0.00059   1.95138
   A67        1.94474   0.00007   0.00050   0.00392   0.00442   1.94916
   A68        1.92171  -0.00078  -0.00219  -0.00551  -0.00770   1.91402
   A69        1.80510   0.00043   0.00280  -0.00221   0.00058   1.80569
   A70        1.90037   0.00006  -0.00033   0.00305   0.00269   1.90307
   A71        1.88430   0.00134   0.00009   0.00765   0.00774   1.89204
   A72        1.94379  -0.00111  -0.00013  -0.00928  -0.00943   1.93436
   A73        1.95121   0.00051   0.00062   0.00290   0.00350   1.95471
   A74        1.91876  -0.00018   0.00132  -0.00211  -0.00082   1.91794
   A75        1.88848  -0.00003   0.00047  -0.00447  -0.00400   1.88447
   A76        1.89030   0.00037  -0.00009  -0.00013  -0.00024   1.89006
   A77        1.86871   0.00050  -0.00232   0.01389   0.01155   1.88025
   A78        1.94843   0.00145  -0.00116   0.00803   0.00688   1.95532
   A79        1.92636   0.00023   0.00143  -0.00175  -0.00023   1.92613
   A80        1.91188   0.00088   0.00191   0.00690   0.00882   1.92071
   A81        1.91728  -0.00156  -0.00424  -0.00607  -0.01031   1.90697
   A82        1.86450  -0.00091   0.00160  -0.00644  -0.00491   1.85959
   A83        1.89364  -0.00015   0.00034  -0.00094  -0.00059   1.89305
   A84        1.83810  -0.00008  -0.00078   0.00120   0.00042   1.83852
    D1        0.09660   0.00028   0.00058  -0.00478  -0.00419   0.09241
    D2       -3.06649   0.00015   0.00006  -0.00139  -0.00133  -3.06782
    D3       -3.10852   0.00048  -0.00017   0.01182   0.01159  -3.09693
    D4        0.01158   0.00034  -0.00069   0.01520   0.01444   0.02602
    D5        0.36404   0.00027  -0.00058   0.01158   0.01098   0.37502
    D6       -1.88791   0.00014   0.00049   0.01178   0.01225  -1.87566
    D7        2.38254   0.00026  -0.00096   0.01628   0.01529   2.39783
    D8       -2.70792   0.00009   0.00041  -0.00659  -0.00619  -2.71411
    D9        1.32332  -0.00004   0.00148  -0.00639  -0.00492   1.31840
   D10       -0.68942   0.00008   0.00003  -0.00190  -0.00189  -0.69130
   D11        0.00789  -0.00017   0.00089   0.00258   0.00342   0.01131
   D12       -3.11348  -0.00017   0.00040  -0.00921  -0.00891  -3.12239
   D13        3.09328  -0.00008   0.00026   0.01655   0.01686   3.11013
   D14       -0.02809  -0.00008  -0.00024   0.00476   0.00452  -0.02357
   D15        0.64368   0.00004   0.00021   0.00555   0.00576   0.64943
   D16       -1.51229  -0.00002  -0.00109   0.01258   0.01149  -1.50079
   D17        2.77871   0.00021  -0.00077   0.01267   0.01190   2.79060
   D18       -2.47523   0.00020   0.00075   0.00210   0.00285  -2.47239
   D19        1.65198   0.00014  -0.00055   0.00913   0.00859   1.66057
   D20       -0.34021   0.00037  -0.00023   0.00922   0.00899  -0.33122
   D21       -0.02541  -0.00041   0.00024  -0.02609  -0.02587  -0.05128
   D22        2.09720  -0.00024   0.00086  -0.02393  -0.02308   2.07413
   D23       -2.09974   0.00034   0.00183  -0.02134  -0.01952  -2.11926
   D24        3.09671  -0.00052  -0.00027  -0.02302  -0.02331   3.07341
   D25       -1.06386  -0.00035   0.00036  -0.02087  -0.02052  -1.08437
   D26        1.02238   0.00022   0.00132  -0.01828  -0.01695   1.00543
   D27       -1.36420   0.00002  -0.00011  -0.00845  -0.00857  -1.37276
   D28        2.71992  -0.00129  -0.00014  -0.02334  -0.02348   2.69644
   D29        0.70393  -0.00034  -0.00109  -0.01041  -0.01148   0.69245
   D30        0.78706   0.00030   0.00073  -0.01428  -0.01356   0.77350
   D31       -1.41201  -0.00101   0.00070  -0.02917  -0.02847  -1.44048
   D32        2.85519  -0.00006  -0.00025  -0.01624  -0.01648   2.83871
   D33        2.81072   0.00060   0.00059  -0.00928  -0.00870   2.80202
   D34        0.61165  -0.00071   0.00056  -0.02417  -0.02361   0.58805
   D35       -1.40434   0.00024  -0.00039  -0.01123  -0.01161  -1.41595
   D36        0.64526  -0.00035   0.00017  -0.00349  -0.00335   0.64191
   D37       -1.47849  -0.00001  -0.00057   0.00334   0.00274  -1.47574
   D38        2.80059  -0.00047  -0.00086  -0.00560  -0.00649   2.79410
   D39        2.84511  -0.00035   0.00089  -0.00017   0.00069   2.84580
   D40        0.72137  -0.00002   0.00014   0.00666   0.00678   0.72815
   D41       -1.28273  -0.00048  -0.00014  -0.00228  -0.00246  -1.28519
   D42       -1.41392  -0.00004   0.00035   0.00453   0.00490  -1.40901
   D43        2.74553   0.00030  -0.00040   0.01136   0.01100   2.75652
   D44        0.74142  -0.00016  -0.00068   0.00242   0.00176   0.74318
   D45        1.04222  -0.00051  -0.00238  -0.01509  -0.01748   1.02473
   D46       -1.10950   0.00034   0.00092  -0.00835  -0.00744  -1.11693
   D47        3.04298   0.00003   0.00074  -0.01529  -0.01454   3.02844
   D48       -1.16279  -0.00016  -0.00201  -0.01798  -0.02002  -1.18281
   D49        2.96869   0.00069   0.00129  -0.01124  -0.00997   2.95871
   D50        0.83798   0.00039   0.00112  -0.01818  -0.01708   0.82091
   D51        3.07266  -0.00091  -0.00107  -0.02809  -0.02915   3.04351
   D52        0.92095  -0.00006   0.00223  -0.02135  -0.01911   0.90185
   D53       -1.20975  -0.00036   0.00206  -0.02829  -0.02621  -1.23596
   D54        0.83187  -0.00024  -0.00130   0.01386   0.01252   0.84439
   D55       -1.33371   0.00017  -0.00162   0.02376   0.02213  -1.31159
   D56        2.95695  -0.00013  -0.00080   0.01438   0.01355   2.97050
   D57        2.96858  -0.00027   0.00002   0.00720   0.00721   2.97578
   D58        0.80300   0.00013  -0.00030   0.01710   0.01681   0.81981
   D59       -1.18953  -0.00017   0.00052   0.00772   0.00824  -1.18129
   D60       -1.32179  -0.00025  -0.00076   0.01389   0.01310  -1.30869
   D61        2.79582   0.00015  -0.00108   0.02379   0.02271   2.81853
   D62        0.80330  -0.00015  -0.00026   0.01441   0.01413   0.81743
   D63       -1.27000  -0.00048   0.00127  -0.02247  -0.02121  -1.29121
   D64        0.97357  -0.00030   0.00037  -0.02384  -0.02348   0.95009
   D65        3.00521  -0.00023   0.00015  -0.02085  -0.02071   2.98450
   D66        0.90847  -0.00054   0.00071  -0.02928  -0.02857   0.87990
   D67       -3.13114  -0.00036  -0.00019  -0.03064  -0.03083   3.12121
   D68       -1.09950  -0.00029  -0.00041  -0.02766  -0.02807  -1.12757
   D69        2.89386  -0.00031   0.00091  -0.02306  -0.02216   2.87169
   D70       -1.14576  -0.00013   0.00001  -0.02443  -0.02443  -1.17019
   D71        0.88589  -0.00007  -0.00021  -0.02145  -0.02166   0.86423
   D72       -3.11945   0.00026  -0.00130   0.02564   0.02431  -3.09514
   D73        1.05943   0.00037  -0.00144   0.02781   0.02635   1.08577
   D74       -1.03971   0.00030  -0.00135   0.02645   0.02507  -1.01463
   D75        0.92146   0.00002  -0.00069   0.02745   0.02679   0.94826
   D76       -1.18284   0.00013  -0.00083   0.02963   0.02882  -1.15402
   D77        3.00121   0.00006  -0.00074   0.02826   0.02755   3.02876
   D78       -1.11366  -0.00007   0.00059   0.01973   0.02031  -1.09335
   D79        3.06522   0.00004   0.00045   0.02190   0.02234   3.08756
   D80        0.96608  -0.00003   0.00053   0.02054   0.02107   0.98715
   D81       -0.02295  -0.00009  -0.00069  -0.01834  -0.01905  -0.04200
   D82        2.06925  -0.00028  -0.00053  -0.02095  -0.02152   2.04774
   D83       -2.14225  -0.00016   0.00127  -0.02765  -0.02636  -2.16861
   D84        3.09849  -0.00007  -0.00021  -0.00649  -0.00673   3.09176
   D85       -1.09249  -0.00026  -0.00004  -0.00909  -0.00920  -1.10169
   D86        0.97919  -0.00014   0.00176  -0.01580  -0.01404   0.96516
   D87        0.02788   0.00024   0.00024   0.02542   0.02565   0.05353
   D88       -2.08951  -0.00001  -0.00133   0.02257   0.02123  -2.06828
   D89        2.02354   0.00010   0.00140   0.02170   0.02311   2.04665
   D90       -2.04469  -0.00022   0.00123   0.01744   0.01866  -2.02603
   D91        2.12111  -0.00046  -0.00034   0.01458   0.01423   2.13534
   D92       -0.04903  -0.00036   0.00239   0.01371   0.01611  -0.03292
   D93        2.09563   0.00091  -0.00173   0.04379   0.04202   2.13764
   D94       -0.02176   0.00066  -0.00330   0.04094   0.03759   0.01583
   D95       -2.19190   0.00077  -0.00057   0.04006   0.03947  -2.15243
   D96        1.10438  -0.00068   0.00124  -0.04520  -0.04393   1.06045
   D97       -3.10459  -0.00016   0.00020  -0.03436  -0.03413  -3.13873
   D98       -1.01035  -0.00047   0.00101  -0.04106  -0.04002  -1.05037
   D99        3.13773   0.00015   0.00315  -0.04249  -0.03937   3.09836
   D100      -1.07125   0.00067   0.00211  -0.03165  -0.02957  -1.10082
   D101       1.02300   0.00037   0.00292  -0.03835  -0.03547   0.98753
   D102      -0.94659  -0.00080  -0.00075  -0.04507  -0.04582  -0.99241
   D103       1.12762  -0.00027  -0.00179  -0.03423  -0.03602   1.09160
   D104      -3.06132  -0.00058  -0.00098  -0.04093  -0.04191  -3.10323
   D105       3.11245   0.00058  -0.00139   0.03056   0.02915   3.14159
   D106       1.14158   0.00012  -0.00252   0.03244   0.02994   1.17152
   D107      -1.05643   0.00066   0.00025   0.03255   0.03280  -1.02363
   D108      -1.31882  -0.00016   0.00207  -0.02587  -0.02378  -1.34260
   D109       0.84953  -0.00042   0.00034  -0.02926  -0.02895   0.82058
   D110       2.87783  -0.00047   0.00037  -0.02936  -0.02897   2.84886
   D111      -0.96478  -0.00014  -0.00131   0.01826   0.01696  -0.94782
   D112       1.15021  -0.00061  -0.00036   0.00801   0.00765   1.15786
   D113      -3.06002   0.00023  -0.00200   0.02582   0.02382  -3.03619
   D114      -3.12435   0.00030   0.00130   0.02171   0.02300  -3.10135
   D115      -1.00936  -0.00017   0.00225   0.01146   0.01370  -0.99566
   D116       1.06360   0.00067   0.00061   0.02926   0.02987   1.09347
   D117       1.19119   0.00016  -0.00068   0.02557   0.02490   1.21609
   D118      -2.97700  -0.00031   0.00027   0.01533   0.01559  -2.96141
   D119      -0.90404   0.00053  -0.00137   0.03313   0.03176  -0.87228
   D120      -3.13702   0.00035   0.00266  -0.02477  -0.02208   3.12408
   D121      -0.99933  -0.00049  -0.00251  -0.02820  -0.03067  -1.03001
   D122       1.08462   0.00002   0.00016  -0.02613  -0.02598   1.05864
   D123      -1.05676   0.00058   0.00339  -0.02379  -0.02040  -1.07716
   D124       1.08092  -0.00025  -0.00177  -0.02723  -0.02899   1.05194
   D125      -3.11830   0.00026   0.00090  -0.02515  -0.02430   3.14059
   D126       0.98659  -0.00006   0.00214  -0.02987  -0.02773   0.95886
   D127       3.12428  -0.00090  -0.00303  -0.03331  -0.03632   3.08796
   D128      -1.07495  -0.00039  -0.00036  -0.03123  -0.03163  -1.10658
   D129       0.87149  -0.00021  -0.00175   0.00904   0.00724   0.87873
   D130      -1.27139  -0.00039  -0.00005   0.01005   0.01011  -1.26128
   D131       2.96120   0.00112   0.00092   0.01802   0.01888   2.98009
         Item               Value     Threshold  Converged?
 Maximum Force            0.004243     0.000450     NO 
 RMS     Force            0.000872     0.000300     NO 
 Maximum Displacement     0.148083     0.001800     NO 
 RMS     Displacement     0.033150     0.001200     NO 
 Predicted change in Energy=-6.300336D-04
 GradGradGradGradGradGradGradGradGradGradGradGradGradGradGradGradGradGrad

                          Input orientation:                          
 ---------------------------------------------------------------------
 Center     Atomic      Atomic             Coordinates (Angstroms)
 Number     Number       Type             X           Y           Z
 ---------------------------------------------------------------------
      1          6           0        1.766899    0.736315    0.087634
      2          6           0        1.170167   -0.464173    0.282876
      3          6           0       -0.259757   -0.733733    0.669021
      4          6           0       -1.277338    0.238176    0.020472
      5          6           0       -1.311253    1.606496    0.748004
      6          6           0        0.032215    2.145271    1.275177
      7          6           0        1.224534    2.128152    0.298065
      8          6           0        3.163363    0.525292   -0.338912
      9          6           0        3.433590   -0.967423   -0.423858
     10          6           0        2.119512   -1.639100    0.041701
     11          8           0        3.985458    1.410972   -0.580101
     12          6           0        0.933290    2.850288   -1.033400
     13          6           0        2.312285   -2.495609    1.300370
     14          8           0        1.515569   -2.433823   -0.998526
     15          6           0       -2.696016   -0.413310   -0.096268
     16          8           0       -3.191623   -0.805559    1.205383
     17          6           0       -2.690072   -1.629228   -1.035112
     18          6           0       -3.748529    0.598803   -0.590887
     19          8           0       -5.044543    0.004835   -0.722422
     20          1           0       -0.355123   -0.696320    1.764246
     21          1           0       -0.481577   -1.766604    0.388545
     22          1           0       -0.945142    0.405634   -1.011915
     23          1           0       -1.990353    1.531325    1.607401
     24          1           0       -1.748007    2.352752    0.074452
     25          1           0        0.324606    1.593660    2.178455
     26          1           0       -0.131235    3.182436    1.597403
     27          1           0        2.039306    2.689790    0.779081
     28          1           0        3.677845   -1.250226   -1.453583
     29          1           0        4.294223   -1.220111    0.205663
     30          1           0        0.585989    3.873776   -0.844322
     31          1           0        0.166120    2.334432   -1.621517
     32          1           0        1.839037    2.913053   -1.647026
     33          1           0        1.359324   -2.922132    1.631183
     34          1           0        3.000272   -3.323307    1.086263
     35          1           0        2.734787   -1.906485    2.122057
     36          1           0        2.108456   -3.187075   -1.164226
     37          1           0       -2.742200   -1.625858    1.470560
     38          1           0       -2.279454   -1.362676   -2.015197
     39          1           0       -2.094508   -2.455330   -0.632568
     40          1           0       -3.711239   -1.993708   -1.178360
     41          1           0       -3.809476    1.450981    0.094706
     42          1           0       -3.474150    0.970841   -1.582609
     43          1           0       -5.206752   -0.449392    0.123389
 ---------------------------------------------------------------------
                    Distance matrix (angstroms):
                    1          2          3          4          5
     1  C    0.000000
     2  C    1.354762   0.000000
     3  C    2.570289   1.505475   0.000000
     4  C    3.085455   2.559772   1.549417   0.000000
     5  C    3.266240   3.265190   2.566818   1.550082   0.000000
     6  C    2.530720   3.014763   2.956575   2.631773   1.540486
     7  C    1.508527   2.592940   3.245168   3.147766   2.627696
     8  C    1.475325   2.310518   3.784022   4.464462   4.729966
     9  C    2.437664   2.424009   3.858732   4.883006   5.523754
    10  C    2.401883   1.529665   2.621859   3.881135   4.775239
    11  O    2.413097   3.490954   4.917511   5.425234   5.464178
    12  C    2.533872   3.574122   4.143284   3.580594   3.123843
    13  C    3.494782   2.542923   3.180913   4.690108   5.501127
    14  O    3.360459   2.375039   2.970320   3.997282   5.231202
    15  C    4.612273   3.885062   2.573654   1.565473   2.590363
    16  O    5.311655   4.471328   2.981389   2.481508   3.092410
    17  C    5.169231   4.242157   3.100389   2.568516   3.943420
    18  C    5.558709   5.107539   3.941389   2.571108   2.957768
    19  O    6.898333   6.312940   5.037437   3.846839   4.320292
    20  H    3.060465   2.138892   1.100005   2.182776   2.692563
    21  H    3.377987   2.106122   1.093021   2.188117   3.492189
    22  H    2.945085   2.628227   2.143234   1.097369   2.161810
    23  H    4.130214   3.965509   3.001000   2.167710   1.097902
    24  H    3.868799   4.061311   3.477756   2.166997   1.096050
    25  H    2.680817   2.922819   2.834895   3.010059   2.173106
    26  H    3.444680   4.088934   4.026758   3.531137   2.144179
    27  H    2.090065   3.308944   4.125326   4.193571   3.521469
    28  H    3.158071   3.149860   4.502991   5.379779   6.156212
    29  H    3.198265   3.215140   4.603260   5.762221   6.301206
    30  H    3.479476   4.519916   4.922868   4.175817   3.357914
    31  H    2.835079   3.530866   3.852476   3.028859   2.885680
    32  H    2.784320   3.946842   4.802921   4.432529   4.167443
    33  H    3.991602   2.809853   2.887260   4.419719   5.331084
    34  H    4.358784   3.488461   4.184230   5.667276   6.557944
    35  H    3.472761   2.812629   3.529016   5.011325   5.531681
    36  H    4.132409   3.223148   3.871450   4.959784   6.191071
    37  H    5.274876   4.250496   2.756968   2.779064   3.608020
    38  H    5.020023   4.241265   3.417568   2.776852   4.169973
    39  H    5.061201   3.932028   2.832727   2.889498   4.360952
    40  H    6.250261   5.320039   4.112551   3.513171   4.736273
    41  H    5.621989   5.338546   4.207531   2.808582   2.586910
    42  H    5.505752   5.206629   4.278753   2.816496   3.242521
    43  H    7.073824   6.378930   4.985109   3.990442   4.448790
                    6          7          8          9         10
     6  C    0.000000
     7  C    1.541643   0.000000
     8  C    3.877332   2.594988   0.000000
     9  C    4.913750   3.870877   1.519354   0.000000
    10  C    4.494412   3.880580   2.432917   1.547481   0.000000
    11  O    4.428248   2.984666   1.232251   2.446576   3.629233
    12  C    2.576532   1.542434   3.295626   4.604124   4.766296
    13  C    5.170794   4.854584   3.540822   2.562351   1.534606
    14  O    5.323361   4.751576   3.450605   2.481809   1.441667
    15  C    3.983773   4.688842   5.939038   6.163313   4.971007
    16  O    4.370973   5.378878   6.673969   6.824520   5.500646
    17  C    5.195684   5.587433   6.276094   6.189577   4.928664
    18  C    4.490856   5.278305   6.916875   7.352809   6.312075
    19  O    5.860490   6.697103   8.233327   8.538921   7.389864
    20  H    2.909272   3.552836   4.277306   4.383565   3.159084
    21  H    4.043868   4.253014   4.366643   4.077649   2.627208
    22  H    3.035186   3.064410   4.164981   4.626488   3.831860
    23  H    2.139646   3.522223   5.600091   6.307845   5.421623
    24  H    2.157309   2.989388   5.256618   6.174206   5.558207
    25  H    1.098033   2.152073   3.941711   4.795515   4.270614
    26  H    1.098297   2.153578   4.654471   5.832221   5.543760
    27  H    2.137996   1.100304   2.682996   4.094667   4.391977
    28  H    5.680330   4.527743   2.158622   1.095432   2.194425
    29  H    5.534832   4.543391   2.149846   1.095827   2.220766
    30  H    2.790461   2.181740   4.255660   5.632302   5.790383
    31  H    2.905951   2.201724   3.728476   4.797186   4.729799
    32  H    3.520421   2.185649   3.027607   4.369992   4.863390
    33  H    5.250383   5.225011   4.361257   3.513782   2.179566
    34  H    6.224982   5.787306   4.107242   2.831682   2.168732
    35  H    4.943463   4.678259   3.486198   2.802114   2.185849
    36  H    6.220561   5.583123   3.946599   2.689048   1.962297
    37  H    4.685826   5.585903   6.540436   6.493284   5.067352
    38  H    5.336297   5.460311   5.999884   5.943691   4.863964
    39  H    5.415531   5.735018   6.051078   5.728638   4.344978
    40  H    6.096264   6.597834   7.369545   7.257487   5.967575
    41  H    4.078498   5.083421   7.047369   7.653731   6.686129
    42  H    4.673417   5.191718   6.767708   7.267492   6.382729
    43  H    5.958663   6.930777   8.439345   8.673139   7.422683
                   11         12         13         14         15
    11  O    0.000000
    12  C    3.404827   0.000000
    13  C    4.647263   5.993891   0.000000
    14  O    4.588887   5.316211   2.433823   0.000000
    15  C    6.942924   4.970025   5.600861   4.757519   0.000000
    16  O    7.720846   5.949141   5.758324   5.446661   1.446991
    17  C    7.349324   5.761495   5.588262   4.282071   1.536203
    18  C    7.776522   5.213869   7.062982   6.088820   1.541689
    19  O    9.139934   6.627805   8.029123   7.004167   2.466271
    20  H    5.364446   4.697367   3.250797   3.761822   3.003562
    21  H    5.566836   5.033833   3.027959   2.521455   2.640112
    22  H    5.050543   3.083067   4.937074   3.757365   2.138840
    23  H    6.364744   4.154657   5.901114   5.899554   2.679935
    24  H    5.847051   2.943506   6.441696   5.891817   2.928987
    25  H    4.587466   3.502231   4.630769   5.266139   4.280941
    26  H    4.982647   2.857387   6.188635   6.402591   4.730329
    27  H    2.696342   2.129348   5.218680   5.448449   5.728765
    28  H    2.817725   4.952106   3.316624   2.506675   6.570299
    29  H    2.763215   5.422112   2.598722   3.262527   7.043119
    30  H    4.206139   1.097222   6.938938   6.377594   5.450711
    31  H    4.065055   1.095691   6.039267   4.994536   4.250681
    32  H    2.828728   1.095834   6.177760   5.395763   5.834058
    33  H    5.528304   6.371996   1.095214   2.679221   5.071888
    34  H    5.114759   6.846800   1.097385   2.709588   6.504933
    35  H    4.457729   5.985749   1.095784   3.391550   6.053442
    36  H    5.000637   6.152064   2.567860   0.972811   5.649536
    37  H    7.660870   6.309906   5.131593   4.987764   1.981756
    38  H    7.000125   5.388386   5.775863   4.072245   2.181079
    39  H    7.205347   6.121912   4.812244   3.628642   2.195285
    40  H    8.437352   6.712448   6.532905   5.248387   2.167777
    41  H    7.824191   5.071934   7.382761   6.681539   2.179873
    42  H    7.539528   4.822808   7.335576   6.068788   2.174989
    43  H    9.404923   7.065844   7.880875   7.098327   2.520585
                   16         17         18         19         20
    16  O    0.000000
    17  C    2.439222   0.000000
    18  C    2.347119   2.506350   0.000000
    19  O    2.794008   2.882962   1.431695   0.000000
    20  H    2.893094   3.762806   4.328880   5.354045   0.000000
    21  H    2.989178   2.631183   4.150593   5.019253   1.747584
    22  H    3.380840   2.680669   2.841401   4.129109   3.044584
    23  H    2.658138   4.178705   2.965342   4.133561   2.767848
    24  H    3.652118   4.239668   2.742463   4.124909   3.753981
    25  H    4.366577   5.459149   5.024881   6.306125   2.424379
    26  H    5.042198   6.052263   4.954653   6.294389   3.888793
    27  H    6.305698   6.656744   6.304608   7.722980   4.262580
    28  H    7.379528   6.392897   7.701571   8.842501   5.189033
    29  H    7.563675   7.105440   8.284250   9.464374   4.931526
    30  H    6.353568   6.407186   5.438541   6.832749   5.345662
    31  H    5.396790   4.920601   4.404439   5.778097   4.573898
    32  H    6.875453   6.443569   6.139387   7.529694   5.429427
    33  H    5.037092   5.017802   6.589745   7.424021   2.812697
    34  H    6.685268   6.304772   7.983865   8.891958   4.315019
    35  H    6.097103   6.282809   7.461228   8.500716   3.337674
    36  H    6.275150   5.046725   6.997562   7.845309   4.566073
    37  H    0.972209   2.506216   3.195525   3.573389   2.578455
    38  H    3.393312   1.095548   2.834473   3.344707   4.293165
    39  H    2.702494   1.095072   3.473508   3.842290   3.444458
    40  H    2.713656   1.093685   2.658501   2.445353   4.648189
    41  H    2.589849   3.466590   1.095426   2.069886   4.396684
    42  H    3.317879   2.770360   1.094171   2.034509   4.869209
    43  H    2.314802   3.011281   1.932697   0.973668   5.127542
                   21         22         23         24         25
    21  H    0.000000
    22  H    2.625795   0.000000
    23  H    3.826009   3.036521   0.000000
    24  H    4.321064   2.369822   1.755963   0.000000
    25  H    3.891669   3.633473   2.385167   3.049389   0.000000
    26  H    5.106571   3.896359   2.486480   2.371014   1.752033
    27  H    5.134864   4.163168   4.273910   3.867019   2.469807
    28  H    4.578305   4.930411   7.016774   6.690008   5.702947
    29  H    4.810443   5.619295   7.002225   7.020762   5.250435
    30  H    5.871418   3.794794   4.258586   2.933461   3.795317
    31  H    4.612847   2.307982   3.965004   2.557445   3.874745
    32  H    5.606067   3.800285   5.211975   4.017997   4.320718
    33  H    2.503659   4.834310   5.572627   6.316907   4.665032
    34  H    3.877293   5.820107   6.981788   7.469107   5.703388
    35  H    3.656450   5.358129   5.866034   6.513772   4.250079
    36  H    3.337231   4.717544   6.837064   6.862676   6.100088
    37  H    2.510176   3.676827   3.248354   4.332075   4.502412
    38  H    3.028778   2.431848   4.645646   4.295750   5.753935
    39  H    2.029424   3.106455   4.574027   4.872124   5.490746
    40  H    3.596872   3.665493   4.811212   4.931078   6.358102
    41  H    4.638331   3.243728   2.367258   2.250169   4.631739
    42  H    4.509385   2.653495   3.562578   2.763168   5.381827
    43  H    4.912498   4.492361   4.058417   4.451665   6.244460
                   26         27         28         29         30
    26  H    0.000000
    27  H    2.371413   0.000000
    28  H    6.592882   4.815945   0.000000
    29  H    6.395626   4.549812   1.770289   0.000000
    30  H    2.637116   2.479796   6.015494   6.387578   0.000000
    31  H    3.342001   3.065612   5.020975   5.745833   1.774796
    32  H    3.805372   2.444575   4.555384   5.152032   1.771285
    33  H    6.283999   5.716828   4.205543   3.680029   7.273963
    34  H    7.238252   6.097144   3.347774   2.621679   7.832875
    35  H    5.863996   4.838700   3.755693   2.564276   6.843109
    36  H    7.294757   6.190216   2.509600   3.243935   7.230205
    37  H    5.472925   6.478099   7.064608   7.160715   6.832385
    38  H    6.190618   6.548447   5.984770   6.940156   6.082938
    39  H    6.372724   6.749329   5.953688   6.560813   6.876590
    40  H    6.878499   7.670430   7.431492   8.160967   7.280461
    41  H    4.334223   6.017581   8.108866   8.533287   5.106058
    42  H    5.116513   6.239436   7.490048   8.267152   5.045476
    43  H    6.412781   7.923999   9.058931   9.532538   7.292605
                   31         32         33         34         35
    31  H    0.000000
    32  H    1.770340   0.000000
    33  H    6.295654   6.710153   0.000000
    34  H    6.882914   6.907353   1.774990   0.000000
    35  H    6.212710   6.183550   1.778875   1.775032   0.000000
    36  H    5.871016   6.125132   2.906150   2.424581   3.582158
    37  H    5.805442   7.163014   4.304488   6.000417   5.522734
    38  H    4.450216   5.948056   5.382257   6.429513   6.523435
    39  H    5.387975   6.732119   4.155891   5.446517   5.586706
    40  H    5.827786   7.423039   5.870784   7.206992   7.242348
    41  H    4.419420   6.089087   6.942721   8.375541   7.629555
    42  H    3.887474   5.657410   6.989003   8.214665   7.781674
    43  H    6.297787   8.005219   7.176435   8.748814   8.317802
                   36         37         38         39         40
    36  H    0.000000
    37  H    5.736581   0.000000
    38  H    4.827665   3.526173   0.000000
    39  H    4.299188   2.351739   1.771937   0.000000
    40  H    5.940807   2.844490   1.774403   1.767711   0.000000
    41  H    7.623543   3.535391   3.835273   4.327738   3.673721
    42  H    6.973436   4.074364   2.657015   3.813744   3.001363
    43  H    7.916131   3.045153   3.738543   3.779063   2.513169
                   41         42         43
    41  H    0.000000
    42  H    1.776616   0.000000
    43  H    2.358944   2.815920   0.000000
 Stoichiometry    C15H24O4
 Framework group  C1[X(C15H24O4)]
 Deg. of freedom   123
 Full point group                 C1      NOp   1
 Largest Abelian subgroup         C1      NOp   1
 Largest concise Abelian subgroup C1      NOp   1
                         Standard orientation:                         
 ---------------------------------------------------------------------
 Center     Atomic      Atomic             Coordinates (Angstroms)
 Number     Number       Type             X           Y           Z
 ---------------------------------------------------------------------
      1          6           0        1.790356    0.744267    0.084312
      2          6           0        1.198469   -0.460730    0.266066
      3          6           0       -0.228249   -0.740207    0.656988
      4          6           0       -1.252710    0.237639    0.028505
      5          6           0       -1.286337    1.595372    0.775622
      6          6           0        0.058682    2.130791    1.302262
      7          6           0        1.245065    2.131276    0.317803
      8          6           0        3.184826    0.543683   -0.353641
      9          6           0        3.459056   -0.946824   -0.461449
     10          6           0        2.149885   -1.629144    0.002456
     11          8           0        4.002745    1.435260   -0.587179
     12          6           0        0.943517    2.871343   -1.001466
     13          6           0        2.352928   -2.502843    1.247623
     14          8           0        1.542022   -2.410888   -1.045295
     15          6           0       -2.670090   -0.416545   -0.088899
     16          8           0       -3.156558   -0.828792    1.210018
     17          6           0       -2.666185   -1.618977   -1.044964
     18          6           0       -3.728666    0.599206   -0.562686
     19          8           0       -5.023650    0.003126   -0.694808
     20          1           0       -0.317046   -0.718657    1.753192
     21          1           0       -0.448641   -1.769676    0.363195
     22          1           0       -0.927325    0.420783   -1.003388
     23          1           0       -1.959951    1.505880    1.637958
     24          1           0       -1.729451    2.349756    0.115411
     25          1           0        0.358248    1.567317    2.195814
     26          1           0       -0.105945    3.162758    1.640193
     27          1           0        2.061049    2.688562    0.801818
     28          1           0        3.697883   -1.214206   -1.496553
     29          1           0        4.324274   -1.205745    0.159190
     30          1           0        0.594273    3.890953   -0.795747
     31          1           0        0.174342    2.361505   -1.592206
     32          1           0        1.845310    2.945645   -1.619610
     33          1           0        1.403300   -2.936994    1.578098
     34          1           0        3.042103   -3.325266    1.017600
     35          1           0        2.778645   -1.924138    2.075033
     36          1           0        2.136170   -3.159857   -1.225282
     37          1           0       -2.703040   -1.651369    1.460772
     38          1           0       -2.262363   -1.337247   -2.023626
     39          1           0       -2.065674   -2.448853   -0.657827
     40          1           0       -3.687097   -1.984568   -1.187196
     41          1           0       -3.788015    1.441362    0.135317
     42          1           0       -3.461470    0.986150   -1.550659
     43          1           0       -5.179319   -0.463576    0.145423
 ---------------------------------------------------------------------
 Rotational constants (GHZ):      0.5942471      0.2468417      0.1997692
 Standard basis: 6-31G(d) (6D, 7F)
 There are   333 symmetry adapted cartesian basis functions of A   symmetry.
 There are   333 symmetry adapted basis functions of A   symmetry.
   333 basis functions,   628 primitive gaussians,   333 cartesian basis functions
    73 alpha electrons       73 beta electrons
       nuclear repulsion energy      1595.5605037197 Hartrees.
 NAtoms=   43 NActive=   43 NUniq=   43 SFac= 1.00D+00 NAtFMM=   60 NAOKFM=F Big=F
 Integral buffers will be    131072 words long.
 Raffenetti 2 integral format.
 Two-electron integral symmetry is turned on.
 ------------------------------------------------------------------------------
 Polarizable Continuum Model (PCM)
 =================================
 Model                : PCM (using non-symmetric T matrix).
 Atomic radii         : SMD-Coulomb.
 Polarization charges : Total charges.
 Charge compensation  : None.
 Solution method      : On-the-fly selection.
 Cavity type          : VdW (van der Waals Surface) (Alpha=1.000).
 Cavity algorithm     : GePol (No added spheres)
                        Default sphere list used, NSphG=   43.
                        Lebedev-Laikov grids with approx.  5.0 points / Ang**2.
                        Smoothing algorithm: Karplus/York (Gamma=1.0000).
                        Polarization charges: spherical gaussians, with
                                              point-specific exponents (IZeta= 3).
                        Self-potential: point-specific (ISelfS= 7).
                        Self-field    : sphere-specific E.n sum rule (ISelfD= 2).
 1st derivatives      : Analytical E(r).r(x)/FMM algorithm (CHGder, D1EAlg=3).
                        Cavity 1st derivative terms included.
 Solvent              : Methanol, Eps=  32.613000 Eps(inf)=   1.765709
 ------------------------------------------------------------------------------
 ------------------------------------------------------------------------------
 Atomic radii for non-electrostatic terms: SMD-CDS.
 ------------------------------------------------------------------------------
 Nuclear repulsion after PCM non-electrostatic terms =     1595.5619215034 Hartrees.
 One-electron integrals computed using PRISM.
 GSVD:  received Info=                   1 from GESDD.
 NBasis=   333 RedAO= T EigKep=  9.51D-04  NBF=   333
 NBsUse=   333 1.00D-06 EigRej= -1.00D+00 NBFU=   333
 Initial guess from the checkpoint file:  "DY-202A-11R_43.chk"
 B after Tr=     0.000000    0.000000    0.000000
         Rot=    0.999999    0.000434   -0.001112   -0.001178 Ang=   0.19 deg.
 ExpMin= 1.61D-01 ExpMax= 5.48D+03 ExpMxC= 8.25D+02 IAcc=1 IRadAn=         1 AccDes= 0.00D+00
 Harris functional with IExCor=  402 and IRadAn=       1 diagonalized for initial guess.
 HarFok:  IExCor=  402 AccDes= 0.00D+00 IRadAn=         1 IDoV= 1 UseB2=F ITyADJ=14
 ICtDFT=  3500011 ScaDFX=  1.000000  1.000000  1.000000  1.000000
 FoFCou: FMM=F IPFlag=           0 FMFlag=      100000 FMFlg1=           0
         NFxFlg=           0 DoJE=T BraDBF=F KetDBF=T FulRan=T
         wScrn=  0.000000 ICntrl=     500 IOpCl=  0 I1Cent=   200000004 NGrid=           0
         NMat0=    1 NMatS0=      1 NMatT0=    0 NMatD0=    1 NMtDS0=    0 NMtDT0=    0
 Petite list used in FoFCou.
 Keep R1 ints in memory in canonical form, NReq=1565304907.
 Requested convergence on RMS density matrix=1.00D-08 within 128 cycles.
 Requested convergence on MAX density matrix=1.00D-06.
 Requested convergence on             energy=1.00D-06.
 No special actions if energy rises.
 Inv3:  Mode=1 IEnd=    21692163.
 Iteration    1 A*A^-1 deviation from unit magnitude is 5.00D-15 for   2683.
 Iteration    1 A*A^-1 deviation from orthogonality  is 3.37D-15 for   2642     48.
 Iteration    1 A^-1*A deviation from unit magnitude is 5.33D-15 for   2677.
 Iteration    1 A^-1*A deviation from orthogonality  is 8.72D-13 for   1666   1551.
 Error on total polarization charges =  0.05182
 SCF Done:  E(RB3LYP) =  -886.950121174     A.U. after   10 cycles
            NFock= 10  Conv=0.86D-08     -V/T= 2.0094
 SMD-CDS (non-electrostatic) energy       (kcal/mol) =       0.89
 (included in total energy above)
 D1PCM: PCM CHGder 1st derivatives, ID1Alg=3 FixD1E=F DoIter=F DoCFld=F I1PDM=0.
 Calling FoFJK, ICntrl=      2127 FMM=F ISym2X=0 I1Cent= 0 IOpClX= 0 NMat=1 NMatS=1 NMatT=0.
 ***** Axes restored to original set *****
 -------------------------------------------------------------------
 Center     Atomic                   Forces (Hartrees/Bohr)
 Number     Number              X              Y              Z
 -------------------------------------------------------------------
      1        6           0.002335808   -0.001287302   -0.000329768
      2        6          -0.001448176    0.001058470    0.000221559
      3        6           0.000935372   -0.000569554    0.000400301
      4        6          -0.000864700    0.000851444   -0.000291761
      5        6          -0.000163847   -0.000648743   -0.000105841
      6        6           0.000331900   -0.000115868    0.000085867
      7        6          -0.000915176    0.000757560   -0.000058014
      8        6          -0.001071368    0.000391421   -0.000636305
      9        6          -0.000945004    0.000067232    0.001309878
     10        6           0.001737351    0.000134038   -0.000510135
     11        8          -0.000878866   -0.001043770    0.000761913
     12        6           0.000056363   -0.000074993   -0.000351062
     13        6          -0.000531337    0.000014771   -0.000103086
     14        8           0.000645987    0.000380818   -0.000204533
     15        6           0.000660511   -0.000240136   -0.000969594
     16        8           0.000014095    0.000422203    0.001185617
     17        6           0.000003445   -0.000308336    0.000299721
     18        6          -0.000895668   -0.000608186   -0.000981775
     19        8           0.001316713    0.000283990    0.000577745
     20        1          -0.000066600    0.000092826   -0.000118645
     21        1          -0.000062827    0.000079868    0.000150711
     22        1          -0.000169021   -0.000001298   -0.000025381
     23        1          -0.000088458   -0.000006564    0.000115044
     24        1          -0.000176818   -0.000103805   -0.000085940
     25        1          -0.000229524    0.000078418   -0.000089191
     26        1          -0.000063555   -0.000160416    0.000092873
     27        1          -0.000111756    0.000122998   -0.000013604
     28        1          -0.000182600    0.000233693   -0.000251100
     29        1           0.000445823   -0.000278334   -0.000667655
     30        1           0.000115610   -0.000072439    0.000063331
     31        1           0.000054313    0.000195652    0.000143404
     32        1          -0.000031353   -0.000084019    0.000146237
     33        1           0.000073131    0.000081943    0.000074280
     34        1          -0.000088555    0.000105421   -0.000051754
     35        1           0.000093498    0.000094412   -0.000171473
     36        1          -0.000202479   -0.000443341    0.000462707
     37        1          -0.000246897   -0.000185766   -0.000439150
     38        1           0.000092189   -0.000031109   -0.000242148
     39        1          -0.000029409    0.000265384   -0.000107061
     40        1           0.000240958    0.000002662   -0.000023968
     41        1           0.000533280    0.000203642    0.000471285
     42        1           0.000206949    0.000271639    0.000027136
     43        1          -0.000429302    0.000073475    0.000239338
 -------------------------------------------------------------------
 Cartesian Forces:  Max     0.002335808 RMS     0.000537098

 GradGradGradGradGradGradGradGradGradGradGradGradGradGradGradGradGradGrad
 Berny optimization.
 Using GEDIIS/GDIIS optimizer.
 FormGI is forming the generalized inverse of G from B-inverse, IUseBI=4.
 Internal  Forces:  Max     0.001580295 RMS     0.000307449
 Search for a local minimum.
 Step number   3 out of a maximum of  258
 All quantities printed in internal units (Hartrees-Bohrs-Radians)
 Mixed Optimization -- En-DIIS/RFO-DIIS
 Swapping is turned off.
 Update second derivatives using D2CorX and points    1    2    3
 DE= -6.73D-04 DEPred=-6.30D-04 R= 1.07D+00
 TightC=F SS=  1.41D+00  RLast= 2.59D-01 DXNew= 8.4853D-01 7.7711D-01
 Trust test= 1.07D+00 RLast= 2.59D-01 DXMaxT set to 7.77D-01
 ITU=  1  1  0
     Eigenvalues ---    0.00223   0.00230   0.00252   0.00340   0.00367
     Eigenvalues ---    0.00394   0.00489   0.00698   0.00780   0.00924
     Eigenvalues ---    0.01105   0.01123   0.01231   0.01276   0.01328
     Eigenvalues ---    0.01396   0.02488   0.02624   0.03224   0.03868
     Eigenvalues ---    0.03939   0.04204   0.04426   0.04559   0.04692
     Eigenvalues ---    0.04783   0.04895   0.05024   0.05112   0.05307
     Eigenvalues ---    0.05427   0.05493   0.05520   0.05545   0.05562
     Eigenvalues ---    0.05598   0.05613   0.05662   0.05704   0.05938
     Eigenvalues ---    0.06087   0.06122   0.07092   0.07828   0.08449
     Eigenvalues ---    0.08668   0.09024   0.09069   0.09345   0.09684
     Eigenvalues ---    0.10245   0.11808   0.12326   0.13390   0.13814
     Eigenvalues ---    0.14661   0.15515   0.15911   0.15997   0.16000
     Eigenvalues ---    0.16000   0.16000   0.16000   0.16000   0.16000
     Eigenvalues ---    0.16000   0.16000   0.16000   0.16080   0.16505
     Eigenvalues ---    0.16570   0.17198   0.18620   0.19857   0.20741
     Eigenvalues ---    0.21847   0.23107   0.24689   0.25002   0.26324
     Eigenvalues ---    0.26633   0.26871   0.27816   0.27954   0.28392
     Eigenvalues ---    0.28545   0.28727   0.29409   0.29644   0.30437
     Eigenvalues ---    0.30887   0.31831   0.32281   0.33755   0.33806
     Eigenvalues ---    0.33834   0.33840   0.33922   0.33952   0.33979
     Eigenvalues ---    0.34038   0.34108   0.34136   0.34146   0.34165
     Eigenvalues ---    0.34209   0.34212   0.34279   0.34292   0.34317
     Eigenvalues ---    0.34339   0.34356   0.34419   0.34528   0.34889
     Eigenvalues ---    0.39428   0.40899   0.41968   0.51830   0.52134
     Eigenvalues ---    0.52791   0.52845   0.94442
 En-DIIS/RFO-DIIS IScMMF=        0 using points:     3    2
 RFO step:  Lambda=-7.60872285D-05.
 DidBck=F Rises=F RFO-DIIS coefs:    1.15022   -0.15022
 Iteration  1 RMS(Cart)=  0.04308308 RMS(Int)=  0.00066776
 Iteration  2 RMS(Cart)=  0.00114779 RMS(Int)=  0.00003583
 Iteration  3 RMS(Cart)=  0.00000128 RMS(Int)=  0.00003582
 Iteration  4 RMS(Cart)=  0.00000000 RMS(Int)=  0.00003582
 Variable       Old X    -DE/DX   Delta X   Delta X   Delta X     New X
                                 (Linear)    (Quad)   (Total)
    R1        2.56013  -0.00065  -0.00078  -0.00183  -0.00259   2.55754
    R2        2.85070   0.00092   0.00151   0.00699   0.00850   2.85920
    R3        2.78796  -0.00158  -0.00119  -0.00738  -0.00849   2.77947
    R4        2.84494  -0.00067  -0.00087  -0.00417  -0.00504   2.83989
    R5        2.89065   0.00057   0.00205   0.00690   0.00889   2.89954
    R6        2.92797   0.00041   0.00079   0.00312   0.00390   2.93187
    R7        2.07871  -0.00011   0.00016   0.00010   0.00027   2.07897
    R8        2.06551  -0.00010  -0.00047  -0.00112  -0.00159   2.06392
    R9        2.92923  -0.00080   0.00019  -0.00326  -0.00306   2.92618
   R10        2.95832  -0.00141   0.00090  -0.00519  -0.00430   2.95402
   R11        2.07373  -0.00003  -0.00003  -0.00023  -0.00025   2.07347
   R12        2.91110  -0.00013  -0.00028  -0.00051  -0.00077   2.91033
   R13        2.07473   0.00014  -0.00006   0.00040   0.00034   2.07507
   R14        2.07123   0.00005  -0.00031  -0.00045  -0.00076   2.07048
   R15        2.91328   0.00000  -0.00034  -0.00019  -0.00053   2.91275
   R16        2.07498  -0.00017  -0.00021  -0.00100  -0.00121   2.07377
   R17        2.07548  -0.00012   0.00004  -0.00034  -0.00030   2.07518
   R18        2.91478  -0.00007   0.00027   0.00102   0.00130   2.91608
   R19        2.07927  -0.00002   0.00006   0.00010   0.00016   2.07943
   R20        2.87116  -0.00043   0.00098   0.00175   0.00275   2.87392
   R21        2.32862  -0.00149  -0.00035  -0.00186  -0.00221   2.32641
   R22        2.92431  -0.00116  -0.00144  -0.00597  -0.00747   2.91684
   R23        2.07007   0.00013   0.00047   0.00137   0.00184   2.07191
   R24        2.07081   0.00003   0.00016   0.00049   0.00065   2.07147
   R25        2.89998  -0.00041  -0.00027  -0.00166  -0.00193   2.89806
   R26        2.72436  -0.00034   0.00009   0.00035   0.00045   2.72480
   R27        2.07345  -0.00010   0.00002  -0.00016  -0.00014   2.07331
   R28        2.07056  -0.00021   0.00009  -0.00046  -0.00037   2.07019
   R29        2.07083  -0.00011  -0.00010  -0.00054  -0.00064   2.07018
   R30        2.06965  -0.00007  -0.00030  -0.00081  -0.00111   2.06855
   R31        2.07376  -0.00013   0.00004  -0.00028  -0.00024   2.07351
   R32        2.07073  -0.00004  -0.00007  -0.00024  -0.00030   2.07043
   R33        1.83835   0.00014   0.00019   0.00065   0.00084   1.83919
   R34        2.73442   0.00068   0.00083   0.00396   0.00479   2.73921
   R35        2.90300   0.00010  -0.00024  -0.00038  -0.00061   2.90239
   R36        2.91337  -0.00043   0.00117  -0.00040   0.00077   2.91415
   R37        1.83721  -0.00008   0.00013   0.00000   0.00012   1.83733
   R38        2.07028   0.00025  -0.00009   0.00073   0.00064   2.07093
   R39        2.06939  -0.00026  -0.00012  -0.00100  -0.00112   2.06827
   R40        2.06676  -0.00022  -0.00023  -0.00131  -0.00154   2.06522
   R41        2.70551  -0.00103  -0.00128  -0.00512  -0.00640   2.69911
   R42        2.07006   0.00042  -0.00032   0.00099   0.00066   2.07072
   R43        2.06768   0.00013   0.00038   0.00110   0.00148   2.06916
   R44        1.83997   0.00023  -0.00014   0.00001  -0.00013   1.83983
    A1        2.26414  -0.00031  -0.00150  -0.00569  -0.00722   2.25692
    A2        1.90906   0.00002   0.00064   0.00290   0.00345   1.91251
    A3        2.10903   0.00029   0.00096   0.00314   0.00416   2.11318
    A4        2.23191   0.00034   0.00024   0.00246   0.00274   2.23465
    A5        1.96551  -0.00034  -0.00095  -0.00447  -0.00564   1.95987
    A6        2.08563   0.00000   0.00071   0.00218   0.00302   2.08864
    A7        1.98681  -0.00021   0.00010  -0.00355  -0.00350   1.98331
    A8        1.90883   0.00010  -0.00032  -0.00003  -0.00035   1.90848
    A9        1.87144   0.00015  -0.00062   0.00157   0.00097   1.87241
   A10        1.91610  -0.00006  -0.00053  -0.00272  -0.00326   1.91285
   A11        1.93057   0.00007   0.00103   0.00414   0.00519   1.93576
   A12        1.84423  -0.00004   0.00036   0.00101   0.00137   1.84560
   A13        1.95156   0.00006  -0.00089  -0.00298  -0.00389   1.94767
   A14        1.94479   0.00046  -0.00050   0.00082   0.00033   1.94512
   A15        1.86575   0.00001  -0.00083   0.00240   0.00157   1.86732
   A16        1.96333  -0.00073   0.00250  -0.00213   0.00038   1.96371
   A17        1.88965   0.00021   0.00048   0.00347   0.00395   1.89360
   A18        1.84178   0.00002  -0.00088  -0.00108  -0.00197   1.83981
   A19        2.03786   0.00003  -0.00080  -0.00295  -0.00377   2.03409
   A20        1.89704  -0.00002  -0.00005  -0.00057  -0.00061   1.89642
   A21        1.89791  -0.00012   0.00052   0.00010   0.00063   1.89854
   A22        1.87079   0.00003  -0.00023  -0.00027  -0.00052   1.87027
   A23        1.89620   0.00009  -0.00023   0.00249   0.00227   1.89847
   A24        1.85581  -0.00001   0.00096   0.00160   0.00255   1.85836
   A25        2.04172  -0.00020  -0.00102  -0.00174  -0.00279   2.03894
   A26        1.91564  -0.00005   0.00008  -0.00136  -0.00128   1.91436
   A27        1.87642  -0.00001   0.00040   0.00061   0.00102   1.87744
   A28        1.88585   0.00022  -0.00053  -0.00055  -0.00109   1.88477
   A29        1.88761   0.00011   0.00041   0.00229   0.00272   1.89033
   A30        1.84697  -0.00007   0.00088   0.00109   0.00196   1.84894
   A31        1.95705  -0.00007  -0.00023  -0.00079  -0.00105   1.95600
   A32        1.95998  -0.00006  -0.00017   0.00032   0.00017   1.96015
   A33        1.83973   0.00004  -0.00037  -0.00176  -0.00213   1.83761
   A34        1.97783   0.00022   0.00011   0.00340   0.00351   1.98134
   A35        1.86498  -0.00002   0.00082   0.00127   0.00211   1.86709
   A36        1.85273  -0.00014  -0.00013  -0.00295  -0.00309   1.84964
   A37        1.90185   0.00056   0.00019   0.00033   0.00042   1.90227
   A38        2.19601  -0.00032   0.00034   0.00081   0.00120   2.19721
   A39        2.18529  -0.00024  -0.00051  -0.00118  -0.00164   2.18365
   A40        1.83235  -0.00029  -0.00043  -0.00098  -0.00169   1.83067
   A41        1.92394   0.00001   0.00141  -0.00125   0.00022   1.92416
   A42        1.91146   0.00012   0.00217   0.00905   0.01129   1.92275
   A43        1.93916   0.00006  -0.00072  -0.00339  -0.00403   1.93514
   A44        1.97578   0.00032   0.00016   0.00537   0.00554   1.98132
   A45        1.88112  -0.00022  -0.00236  -0.00833  -0.01072   1.87039
   A46        1.81426   0.00005   0.00035   0.00012   0.00030   1.81456
   A47        1.95772  -0.00031   0.00037  -0.00361  -0.00319   1.95453
   A48        1.85166   0.00019  -0.00013   0.00140   0.00133   1.85299
   A49        1.96312   0.00031   0.00000   0.00351   0.00359   1.96671
   A50        1.95835  -0.00012  -0.00094  -0.00110  -0.00200   1.95635
   A51        1.91427  -0.00012   0.00034  -0.00053  -0.00024   1.91402
   A52        1.92594  -0.00012  -0.00039  -0.00199  -0.00238   1.92356
   A53        1.95533   0.00013  -0.00050   0.00015  -0.00035   1.95498
   A54        1.93277  -0.00019  -0.00030  -0.00209  -0.00239   1.93038
   A55        1.88603   0.00001   0.00024   0.00073   0.00096   1.88699
   A56        1.88041   0.00010   0.00045   0.00104   0.00149   1.88190
   A57        1.88086   0.00008   0.00058   0.00234   0.00292   1.88378
   A58        1.93457   0.00016  -0.00059   0.00016  -0.00043   1.93414
   A59        1.91739  -0.00007   0.00012  -0.00080  -0.00069   1.91670
   A60        1.94271  -0.00027  -0.00106  -0.00446  -0.00553   1.93718
   A61        1.88673   0.00002   0.00142   0.00443   0.00586   1.89258
   A62        1.89480   0.00007   0.00043   0.00142   0.00184   1.89664
   A63        1.88607   0.00011  -0.00023  -0.00050  -0.00074   1.88533
   A64        1.86965  -0.00009  -0.00067  -0.00232  -0.00299   1.86666
   A65        1.93491   0.00003  -0.00011  -0.00212  -0.00227   1.93265
   A66        1.95138   0.00032   0.00009   0.00366   0.00377   1.95515
   A67        1.94916  -0.00099   0.00066  -0.00893  -0.00830   1.94086
   A68        1.91402  -0.00011  -0.00116   0.00234   0.00119   1.91521
   A69        1.80569   0.00006   0.00009  -0.00303  -0.00298   1.80271
   A70        1.90307   0.00068   0.00040   0.00784   0.00826   1.91133
   A71        1.89204  -0.00046   0.00116  -0.00105   0.00011   1.89216
   A72        1.93436   0.00011  -0.00142  -0.00213  -0.00355   1.93081
   A73        1.95471  -0.00013   0.00053  -0.00050   0.00002   1.95473
   A74        1.91794   0.00015  -0.00012   0.00040   0.00027   1.91821
   A75        1.88447  -0.00005  -0.00060  -0.00256  -0.00317   1.88130
   A76        1.89006  -0.00010  -0.00004  -0.00028  -0.00032   1.88974
   A77        1.88025   0.00001   0.00173   0.00522   0.00695   1.88720
   A78        1.95532   0.00012   0.00103   0.00403   0.00504   1.96036
   A79        1.92613  -0.00061  -0.00003  -0.00882  -0.00885   1.91728
   A80        1.92071   0.00000   0.00133   0.00307   0.00436   1.92507
   A81        1.90697   0.00015  -0.00155  -0.00110  -0.00264   1.90434
   A82        1.85959   0.00032  -0.00074   0.00490   0.00412   1.86370
   A83        1.89305   0.00005  -0.00009  -0.00177  -0.00185   1.89120
   A84        1.83852   0.00052   0.00006   0.00436   0.00443   1.84295
    D1        0.09241  -0.00002  -0.00063  -0.00331  -0.00394   0.08848
    D2       -3.06782   0.00004  -0.00020   0.00784   0.00761  -3.06021
    D3       -3.09693   0.00006   0.00174   0.00535   0.00706  -3.08987
    D4        0.02602   0.00012   0.00217   0.01649   0.01861   0.04463
    D5        0.37502   0.00000   0.00165   0.00228   0.00391   0.37893
    D6       -1.87566  -0.00020   0.00184  -0.00200  -0.00018  -1.87584
    D7        2.39783  -0.00003   0.00230   0.00237   0.00465   2.40248
    D8       -2.71411  -0.00008  -0.00093  -0.00718  -0.00812  -2.72223
    D9        1.31840  -0.00028  -0.00074  -0.01147  -0.01221   1.30619
   D10       -0.69130  -0.00011  -0.00028  -0.00709  -0.00738  -0.69868
   D11        0.01131  -0.00012   0.00051   0.00563   0.00608   0.01739
   D12       -3.12239   0.00006  -0.00134   0.01027   0.00886  -3.11353
   D13        3.11013  -0.00006   0.00253   0.01309   0.01564   3.12578
   D14       -0.02357   0.00012   0.00068   0.01773   0.01843  -0.00514
   D15        0.64943  -0.00003   0.00086   0.00622   0.00708   0.65652
   D16       -1.50079   0.00012   0.00173   0.01231   0.01405  -1.48675
   D17        2.79060   0.00003   0.00179   0.01031   0.01210   2.80270
   D18       -2.47239  -0.00009   0.00043  -0.00554  -0.00514  -2.47752
   D19        1.66057   0.00006   0.00129   0.00055   0.00183   1.66240
   D20       -0.33122  -0.00003   0.00135  -0.00145  -0.00012  -0.33134
   D21       -0.05128  -0.00009  -0.00389  -0.03114  -0.03502  -0.08630
   D22        2.07413   0.00015  -0.00347  -0.02877  -0.03223   2.04190
   D23       -2.11926  -0.00006  -0.00293  -0.03057  -0.03348  -2.15274
   D24        3.07341  -0.00003  -0.00350  -0.02102  -0.02454   3.04887
   D25       -1.08437   0.00021  -0.00308  -0.01866  -0.02175  -1.10612
   D26        1.00543   0.00000  -0.00255  -0.02045  -0.02301   0.98243
   D27       -1.37276  -0.00024  -0.00129  -0.00951  -0.01078  -1.38355
   D28        2.69644   0.00032  -0.00353  -0.00496  -0.00849   2.68796
   D29        0.69245   0.00006  -0.00173  -0.00548  -0.00720   0.68524
   D30        0.77350  -0.00030  -0.00204  -0.01415  -0.01618   0.75732
   D31       -1.44048   0.00026  -0.00428  -0.00961  -0.01389  -1.45437
   D32        2.83871   0.00000  -0.00248  -0.01012  -0.01260   2.82611
   D33        2.80202  -0.00034  -0.00131  -0.01211  -0.01341   2.78861
   D34        0.58805   0.00023  -0.00355  -0.00757  -0.01112   0.57693
   D35       -1.41595  -0.00004  -0.00174  -0.00809  -0.00983  -1.42578
   D36        0.64191   0.00010  -0.00050   0.00399   0.00347   0.64538
   D37       -1.47574   0.00005   0.00041   0.00687   0.00727  -1.46847
   D38        2.79410   0.00014  -0.00098   0.00523   0.00424   2.79834
   D39        2.84580   0.00018   0.00010   0.00099   0.00109   2.84689
   D40        0.72815   0.00013   0.00102   0.00388   0.00489   0.73304
   D41       -1.28519   0.00022  -0.00037   0.00224   0.00186  -1.28333
   D42       -1.40901  -0.00008   0.00074   0.00061   0.00136  -1.40766
   D43        2.75652  -0.00012   0.00165   0.00350   0.00516   2.76168
   D44        0.74318  -0.00003   0.00026   0.00186   0.00213   0.74531
   D45        1.02473   0.00002  -0.00263  -0.02963  -0.03227   0.99246
   D46       -1.11693  -0.00008  -0.00112  -0.03372  -0.03485  -1.15178
   D47        3.02844  -0.00048  -0.00218  -0.04007  -0.04225   2.98620
   D48       -1.18281   0.00015  -0.00301  -0.02461  -0.02762  -1.21043
   D49        2.95871   0.00004  -0.00150  -0.02870  -0.03020   2.92852
   D50        0.82091  -0.00035  -0.00256  -0.03504  -0.03760   0.78331
   D51        3.04351   0.00027  -0.00438  -0.02699  -0.03137   3.01214
   D52        0.90185   0.00016  -0.00287  -0.03108  -0.03395   0.86790
   D53       -1.23596  -0.00023  -0.00394  -0.03743  -0.04135  -1.27731
   D54        0.84439   0.00003   0.00188   0.00238   0.00424   0.84863
   D55       -1.31159  -0.00007   0.00332   0.00560   0.00892  -1.30267
   D56        2.97050   0.00004   0.00204   0.00468   0.00671   2.97721
   D57        2.97578   0.00005   0.00108  -0.00060   0.00048   2.97626
   D58        0.81981  -0.00005   0.00253   0.00263   0.00516   0.82497
   D59       -1.18129   0.00006   0.00124   0.00171   0.00295  -1.17834
   D60       -1.30869   0.00009   0.00197   0.00235   0.00431  -1.30438
   D61        2.81853  -0.00001   0.00341   0.00558   0.00899   2.82752
   D62        0.81743   0.00010   0.00212   0.00466   0.00678   0.82421
   D63       -1.29121  -0.00005  -0.00319  -0.00602  -0.00921  -1.30043
   D64        0.95009   0.00000  -0.00353  -0.00334  -0.00687   0.94322
   D65        2.98450  -0.00006  -0.00311  -0.00425  -0.00736   2.97715
   D66        0.87990  -0.00008  -0.00429  -0.00960  -0.01389   0.86601
   D67        3.12121  -0.00003  -0.00463  -0.00691  -0.01155   3.10966
   D68       -1.12757  -0.00009  -0.00422  -0.00782  -0.01204  -1.13960
   D69        2.87169   0.00001  -0.00333  -0.00745  -0.01078   2.86092
   D70       -1.17019   0.00005  -0.00367  -0.00476  -0.00843  -1.17862
   D71        0.86423   0.00000  -0.00325  -0.00567  -0.00892   0.85530
   D72       -3.09514   0.00012   0.00365   0.02445   0.02809  -3.06705
   D73        1.08577   0.00010   0.00396   0.02479   0.02873   1.11451
   D74       -1.01463   0.00004   0.00377   0.02314   0.02690  -0.98773
   D75        0.94826   0.00007   0.00402   0.02232   0.02636   0.97461
   D76       -1.15402   0.00005   0.00433   0.02266   0.02700  -1.12702
   D77        3.02876   0.00000   0.00414   0.02102   0.02517   3.05393
   D78       -1.09335   0.00006   0.00305   0.02078   0.02383  -1.06951
   D79        3.08756   0.00004   0.00336   0.02112   0.02448   3.11204
   D80        0.98715  -0.00002   0.00317   0.01948   0.02265   1.00980
   D81       -0.04200   0.00005  -0.00286  -0.02442  -0.02731  -0.06930
   D82        2.04774  -0.00004  -0.00323  -0.02965  -0.03293   2.01480
   D83       -2.16861  -0.00023  -0.00396  -0.03507  -0.03904  -2.20764
   D84        3.09176  -0.00013  -0.00101  -0.02901  -0.03004   3.06172
   D85       -1.10169  -0.00022  -0.00138  -0.03425  -0.03567  -1.13736
   D86        0.96516  -0.00040  -0.00211  -0.03967  -0.04178   0.92338
   D87        0.05353   0.00000   0.00385   0.03182   0.03565   0.08918
   D88       -2.06828   0.00018   0.00319   0.03419   0.03737  -2.03091
   D89        2.04665   0.00019   0.00347   0.03303   0.03647   2.08312
   D90       -2.02603   0.00013   0.00280   0.03565   0.03847  -1.98756
   D91        2.13534   0.00031   0.00214   0.03803   0.04019   2.17553
   D92       -0.03292   0.00032   0.00242   0.03686   0.03929   0.00637
   D93        2.13764   0.00014   0.00631   0.04516   0.05144   2.18908
   D94        0.01583   0.00032   0.00565   0.04754   0.05316   0.06899
   D95       -2.15243   0.00033   0.00593   0.04637   0.05226  -2.10017
   D96        1.06045  -0.00011  -0.00660  -0.02728  -0.03380   1.02665
   D97       -3.13873  -0.00003  -0.00513  -0.02218  -0.02724   3.11722
   D98       -1.05037  -0.00011  -0.00601  -0.02617  -0.03211  -1.08248
   D99        3.09836  -0.00005  -0.00591  -0.02719  -0.03317   3.06518
   D100      -1.10082   0.00003  -0.00444  -0.02210  -0.02661  -1.12743
   D101       0.98753  -0.00006  -0.00533  -0.02609  -0.03148   0.95605
   D102      -0.99241  -0.00007  -0.00688  -0.02645  -0.03333  -1.02574
   D103       1.09160   0.00001  -0.00541  -0.02135  -0.02677   1.06483
   D104      -3.10323  -0.00008  -0.00630  -0.02534  -0.03164  -3.13487
   D105       3.14159   0.00053   0.00438   0.04362   0.04792  -3.09367
   D106       1.17152   0.00043   0.00450   0.04321   0.04779   1.21931
   D107      -1.02363   0.00020   0.00493   0.03983   0.04476  -0.97888
   D108      -1.34260  -0.00076  -0.00357  -0.04156  -0.04514  -1.38774
   D109       0.82058  -0.00041  -0.00435  -0.03673  -0.04108   0.77951
   D110       2.84886   0.00035  -0.00435  -0.02824  -0.03258   2.81628
   D111      -0.94782   0.00027   0.00255  -0.00376  -0.00123  -0.94905
   D112       1.15786   0.00019   0.00115  -0.00884  -0.00770   1.15016
   D113      -3.03619   0.00022   0.00358  -0.00233   0.00124  -3.03495
   D114      -3.10135   0.00008   0.00346  -0.00525  -0.00179  -3.10314
   D115      -0.99566   0.00000   0.00206  -0.01033  -0.00827  -1.00393
   D116       1.09347   0.00004   0.00449  -0.00382   0.00067   1.09414
   D117       1.21609  -0.00029   0.00374  -0.00705  -0.00330   1.21279
   D118      -2.96141  -0.00037   0.00234  -0.01213  -0.00978  -2.97119
   D119      -0.87228  -0.00034   0.00477  -0.00562  -0.00084  -0.87312
   D120       3.12408   0.00058  -0.00332   0.08368   0.08036  -3.07875
   D121      -1.03001   0.00043  -0.00461   0.07880   0.07417  -0.95583
   D122       1.05864   0.00010  -0.00390   0.07298   0.06905   1.12770
   D123      -1.07716   0.00016  -0.00306   0.07493   0.07189  -1.00527
   D124       1.05194   0.00001  -0.00435   0.07005   0.06570   1.11764
   D125       3.14059  -0.00032  -0.00365   0.06423   0.06058  -3.08202
   D126       0.95886   0.00037  -0.00417   0.07953   0.07538   1.03424
   D127       3.08796   0.00021  -0.00546   0.07465   0.06920  -3.12603
   D128      -1.10658  -0.00011  -0.00475   0.06884   0.06408  -1.04250
   D129       0.87873  -0.00009   0.00109   0.01512   0.01620   0.89493
   D130      -1.26128   0.00050   0.00152   0.02440   0.02592  -1.23536
   D131       2.98009   0.00019   0.00284   0.02438   0.02722   3.00731
         Item               Value     Threshold  Converged?
 Maximum Force            0.001580     0.000450     NO 
 RMS     Force            0.000307     0.000300     NO 
 Maximum Displacement     0.222956     0.001800     NO 
 RMS     Displacement     0.043046     0.001200     NO 
 Predicted change in Energy=-2.646962D-04
 GradGradGradGradGradGradGradGradGradGradGradGradGradGradGradGradGradGrad

                          Input orientation:                          
 ---------------------------------------------------------------------
 Center     Atomic      Atomic             Coordinates (Angstroms)
 Number     Number       Type             X           Y           Z
 ---------------------------------------------------------------------
      1          6           0        1.765067    0.729881    0.091739
      2          6           0        1.166179   -0.468242    0.285396
      3          6           0       -0.261819   -0.738623    0.667680
      4          6           0       -1.276927    0.230689    0.006556
      5          6           0       -1.321493    1.594889    0.737799
      6          6           0        0.018185    2.131801    1.275229
      7          6           0        1.212317    2.122738    0.300672
      8          6           0        3.155581    0.521768   -0.340119
      9          6           0        3.424213   -0.971721   -0.441092
     10          6           0        2.127359   -1.642692    0.059351
     11          8           0        3.979223    1.406711   -0.572610
     12          6           0        0.924818    2.844901   -1.032387
     13          6           0        2.341198   -2.463681    1.336900
     14          8           0        1.519331   -2.470021   -0.953030
     15          6           0       -2.690178   -0.424278   -0.125104
     16          8           0       -3.178297   -0.856016    1.169680
     17          6           0       -2.686317   -1.611118   -1.099947
     18          6           0       -3.743692    0.608172   -0.574799
     19          8           0       -5.059438    0.054548   -0.623577
     20          1           0       -0.362044   -0.687787    1.762071
     21          1           0       -0.479367   -1.774370    0.397936
     22          1           0       -0.936242    0.398526   -1.022857
     23          1           0       -2.004278    1.512460    1.593829
     24          1           0       -1.756142    2.341959    0.064440
     25          1           0        0.308452    1.570061    2.172149
     26          1           0       -0.148155    3.165203    1.607371
     27          1           0        2.024390    2.687911    0.782308
     28          1           0        3.632129   -1.250385   -1.480912
     29          1           0        4.309598   -1.237110    0.148193
     30          1           0        0.598512    3.875088   -0.842716
     31          1           0        0.143412    2.341313   -1.611968
     32          1           0        1.828404    2.887737   -1.650290
     33          1           0        1.391015   -2.861243    1.707453
     34          1           0        3.012691   -3.306345    1.129569
     35          1           0        2.796772   -1.853000    2.124245
     36          1           0        2.098841   -3.242535   -1.073930
     37          1           0       -2.753460   -1.701945    1.391571
     38          1           0       -2.282787   -1.309918   -2.073298
     39          1           0       -2.080042   -2.443744   -0.729741
     40          1           0       -3.706547   -1.973363   -1.249185
     41          1           0       -3.740133    1.465079    0.108155
     42          1           0       -3.515208    0.969619   -1.582803
     43          1           0       -5.196622   -0.370818    0.241372
 ---------------------------------------------------------------------
                    Distance matrix (angstroms):
                    1          2          3          4          5
     1  C    0.000000
     2  C    1.353391   0.000000
     3  C    2.568361   1.502806   0.000000
     4  C    3.083857   2.556369   1.551481   0.000000
     5  C    3.269936   3.263386   2.563807   1.548465   0.000000
     6  C    2.533304   3.009632   2.947347   2.626989   1.540078
     7  C    1.513023   2.591436   3.239624   3.140492   2.624862
     8  C    1.470830   2.308486   3.779268   4.455562   4.728392
     9  C    2.435595   2.424870   3.856234   4.873078   5.522589
    10  C    2.400293   1.534372   2.625943   3.886065   4.778787
    11  O    2.408723   3.487813   4.911947   5.417155   5.463531
    12  C    2.538304   3.573754   4.140045   3.572280   3.121217
    13  C    3.475801   2.543248   3.193647   4.703220   5.499657
    14  O    3.375100   2.380238   2.965962   4.004210   5.239530
    15  C    4.607419   3.878393   2.573761   1.563201   2.587458
    16  O    5.302252   4.450483   2.961694   2.479717   3.105025
    17  C    5.168676   4.250538   3.124731   2.569627   3.939358
    18  C    5.550271   5.099553   3.934596   2.562304   2.926358
    19  O    6.895043   6.313308   5.031264   3.838683   4.265939
    20  H    3.053587   2.136407   1.100146   2.182302   2.679606
    21  H    3.376760   2.103915   1.092182   2.193067   3.489498
    22  H    2.940950   2.623544   2.146128   1.097236   2.163242
    23  H    4.132393   3.960679   2.993542   2.165967   1.098079
    24  H    3.872784   4.060297   3.476620   2.165747   1.095648
    25  H    2.675021   2.906925   2.814011   2.999523   2.171335
    26  H    3.447949   4.083750   4.016938   3.528187   2.144472
    27  H    2.092371   3.308284   4.120804   4.187890   3.520172
    28  H    3.143343   3.132491   4.476738   5.339005   6.128347
    29  H    3.216657   3.238992   4.627765   5.777868   6.330643
    30  H    3.482296   4.523206   4.930293   4.185710   3.373981
    31  H    2.851157   3.541136   3.853182   3.015247   2.867839
    32  H    2.773990   3.930396   4.784611   4.410002   4.158879
    33  H    3.955581   2.792715   2.884182   4.423913   5.306133
    34  H    4.350261   3.489565   4.186759   5.672088   6.554443
    35  H    3.444817   2.820949   3.566286   5.041962   5.547096
    36  H    4.153345   3.227124   3.856876   4.962514   6.195298
    37  H    5.293432   4.255493   2.767722   2.798838   3.653363
    38  H    5.023274   4.262303   3.453063   2.776872   4.155028
    39  H    5.052879   3.933327   2.857649   2.887857   4.363442
    40  H    6.248533   5.325766   4.130993   3.512518   4.729589
    41  H    5.554099   5.276461   4.155483   2.757069   2.502624
    42  H    5.544625   5.241468   4.308979   2.842882   3.254004
    43  H    7.049754   6.363699   4.966819   3.972525   4.373451
                    6          7          8          9         10
     6  C    0.000000
     7  C    1.541362   0.000000
     8  C    3.878764   2.598075   0.000000
     9  C    4.917178   3.875355   1.520811   0.000000
    10  C    4.491522   3.882525   2.429342   1.543527   0.000000
    11  O    4.430586   2.988492   1.231082   2.445868   3.623208
    12  C    2.579842   1.543120   3.294311   4.600348   4.772471
    13  C    5.149626   4.835637   3.519733   2.561274   1.533585
    14  O    5.328728   4.770688   3.464646   2.477006   1.441904
    15  C    3.978656   4.679535   5.925718   6.146977   4.972647
    16  O    4.376721   5.376397   6.655509   6.797140   5.477379
    17  C    5.192806   5.576986   6.265327   6.179118   4.951409
    18  C    4.460467   5.255701   6.903804   7.341172   6.319634
    19  O    5.805402   6.668326   8.233176   8.547448   7.416001
    20  H    2.886462   3.537422   4.272693   4.389793   3.163578
    21  H    4.034275   4.249554   4.362318   4.072610   2.631919
    22  H    3.032552   3.056296   4.150221   4.607558   3.837107
    23  H    2.139029   3.520111   5.598730   6.307185   5.420335
    24  H    2.158335   2.985903   5.253741   6.170261   5.564086
    25  H    1.097393   2.150546   3.939105   4.795586   4.253718
    26  H    1.098138   2.155244   4.657804   5.837135   5.539872
    27  H    2.139413   1.100389   2.689166   4.104767   4.391741
    28  H    5.665341   4.517465   2.160794   1.096407   2.188755
    29  H    5.570997   4.572197   2.159596   1.096173   2.221386
    30  H    2.803840   2.180555   4.246877   5.624717   5.796291
    31  H    2.897496   2.201937   3.741859   4.807369   4.754119
    32  H    3.522356   2.184271   3.012600   4.347893   4.851497
    33  H    5.196342   5.181799   4.330243   3.510048   2.177914
    34  H    6.209808   5.779564   4.103028   2.843729   2.167238
    35  H    4.931532   4.652140   3.441126   2.784114   2.180855
    36  H    6.223437   5.609065   3.978084   2.704384   1.960775
    37  H    4.732141   5.616552   6.546787   6.485023   5.059715
    38  H    5.324710   5.443769   5.994567   5.945446   4.910023
    39  H    5.418309   5.723123   6.029744   5.704997   4.355063
    40  H    6.090867   6.585995   7.358049   7.245967   5.987994
    41  H    3.991433   4.999635   6.974358   7.587326   6.639886
    42  H    4.690829   5.217917   6.800313   7.295743   6.431127
    43  H    5.875897   6.877197   8.419865   8.668658   7.435825
                   11         12         13         14         15
    11  O    0.000000
    12  C    3.407224   0.000000
    13  C    4.616199   5.983368   0.000000
    14  O    4.607043   5.348657   2.432958   0.000000
    15  C    6.930635   4.957710   5.622399   4.752946   0.000000
    16  O    7.706206   5.948230   5.751294   5.401724   1.449526
    17  C    7.335858   5.735936   5.651637   4.294971   1.535879
    18  C    7.764090   5.196858   7.079320   6.108825   1.542099
    19  O    9.139385   6.615476   8.059428   7.054232   2.468024
    20  H    5.355769   4.684537   3.262221   3.753358   3.008501
    21  H    5.562397   5.035397   3.051621   2.510743   2.642727
    22  H    5.037952   3.073823   4.949979   3.776675   2.135242
    23  H    6.364506   4.153554   5.895666   5.895970   2.678833
    24  H    5.845933   2.939987   6.442168   5.909240   2.925819
    25  H    4.586387   3.503451   4.593558   5.249308   4.271597
    26  H    4.987972   2.867435   6.160712   6.410297   4.727338
    27  H    2.701601   2.127633   5.191034   5.465413   5.721562
    28  H    2.829425   4.929714   3.328462   2.496015   6.518607
    29  H    2.760163   5.432616   2.606166   3.243201   7.052110
    30  H    4.194645   1.097149   6.925870   6.412525   5.460311
    31  H    4.082548   1.095495   6.050955   5.047404   4.229479
    32  H    2.825041   1.095494   6.150117   5.411771   5.806308
    33  H    5.487526   6.346979   1.094629   2.692153   5.094429
    34  H    5.103381   6.846246   1.097256   2.695696   6.511776
    35  H    4.392827   5.961443   1.095624   3.388538   6.099790
    36  H    5.040105   6.199753   2.545084   0.973256   5.637158
    37  H    7.671426   6.330806   5.151580   4.933948   1.984122
    38  H    6.988914   5.351145   5.860193   4.130005   2.178482
    39  H    7.180905   6.090200   4.880447   3.606388   2.194561
    40  H    8.423403   6.686719   6.595716   5.257773   2.167078
    41  H    7.749536   4.996650   7.343539   6.653802   2.174048
    42  H    7.574829   4.851131   7.389838   6.129789   2.179107
    43  H    9.381807   7.031027   7.899303   7.137035   2.533658
                   16         17         18         19         20
    16  O    0.000000
    17  C    2.442014   0.000000
    18  C    2.346641   2.513777   0.000000
    19  O    2.753832   2.938210   1.428309   0.000000
    20  H    2.882796   3.800781   4.309990   5.320516   0.000000
    21  H    2.953505   2.672253   4.156747   5.036416   1.747939
    22  H    3.377559   2.665966   2.850699   4.156741   3.043945
    23  H    2.677293   4.180711   2.923396   4.046776   2.750696
    24  H    3.670303   4.224671   2.713853   4.076442   3.742302
    25  H    4.364426   5.458494   4.989070   6.239159   2.390733
    26  H    5.054061   6.048560   4.922211   6.226878   3.862021
    27  H    6.306935   6.649459   6.279954   7.687115   4.248569
    28  H    7.318680   6.340192   7.660158   8.830698   5.175604
    29  H    7.566852   7.116219   8.293568   9.489092   4.972987
    30  H    6.379448   6.399588   5.440519   6.830589   5.341105
    31  H    5.384629   4.887867   4.380534   5.768524   4.562354
    32  H    6.858204   6.397286   6.115664   7.518209   5.406167
    33  H    5.018840   5.105776   6.603843   7.452777   2.792868
    34  H    6.658382   6.350057   7.992310   8.917869   4.318071
    35  H    6.132424   6.365390   7.491320   8.538694   3.386297
    36  H    6.211074   5.055683   7.015146   7.893956   4.541540
    37  H    0.972275   2.494077   3.191208   3.530386   2.623863
    38  H    3.394830   1.095887   2.838805   3.416614   4.334323
    39  H    2.708292   1.094481   3.479358   3.889671   3.499147
    40  H    2.716325   1.092868   2.668427   2.516769   4.680392
    41  H    2.613422   3.468865   1.095776   2.065331   4.333793
    42  H    3.320032   2.753255   1.094952   2.035219   4.886473
    43  H    2.273940   3.104691   1.932760   0.973598   5.078005
                   21         22         23         24         25
    21  H    0.000000
    22  H    2.636070   0.000000
    23  H    3.815596   3.037861   0.000000
    24  H    4.322678   2.373054   1.757461   0.000000
    25  H    3.867003   3.623509   2.384637   3.049723   0.000000
    26  H    5.096255   3.897907   2.485344   2.375708   1.752695
    27  H    5.131130   4.155147   4.274391   3.863605   2.475013
    28  H    4.550717   4.878395   6.989738   6.657816   5.687407
    29  H    4.825474   5.618318   7.036692   7.043434   5.290159
    30  H    5.883656   3.804524   4.277064   2.952594   3.806139
    31  H    4.622382   2.299375   3.946734   2.533506   3.865438
    32  H    5.590731   3.772679   5.206260   4.010878   4.319440
    33  H    2.528726   4.847351   5.538069   6.299000   4.585231
    34  H    3.882872   5.826926   6.971829   7.468574   5.672672
    35  H    3.703972   5.376710   5.887083   6.524531   4.232183
    36  H    3.311956   4.740428   6.823672   6.880651   6.074833
    37  H    2.482752   3.680180   3.306748   4.371393   4.548695
    38  H    3.094355   2.415656   4.635861   4.264210   5.747401
    39  H    2.069270   3.077774   4.588711   4.861953   5.498772
    40  H    3.628677   3.653994   4.809513   4.914438   6.354651
    41  H    4.605497   3.206015   2.285315   2.169574   4.545562
    42  H    4.546332   2.700139   3.559294   2.773272   5.392640
    43  H    4.924120   4.510100   3.945495   4.384902   6.148231
                   26         27         28         29         30
    26  H    0.000000
    27  H    2.372444   0.000000
    28  H    6.582207   4.818419   0.000000
    29  H    6.432816   4.585855   1.764404   0.000000
    30  H    2.657889   2.466419   5.990042   6.394422   0.000000
    31  H    3.335858   3.064436   5.008854   5.767182   1.775198
    32  H    3.820488   2.448648   4.517318   5.138602   1.771912
    33  H    6.220700   5.661287   4.217005   3.686086   7.246349
    34  H    7.218044   6.085098   3.380131   2.631881   7.828866
    35  H    5.841413   4.797628   3.749416   2.563736   6.815144
    36  H    7.300511   6.214608   2.546620   3.225331   7.277706
    37  H    5.524790   6.516892   7.016468   7.186714   6.879756
    38  H    6.175005   6.533674   5.944805   6.957001   6.058094
    39  H    6.376093   6.742888   5.883644   6.561572   6.864040
    40  H    6.872185   7.661467   7.377843   8.170270   7.273453
    41  H    4.247397   5.931234   8.015556   8.491266   5.053330
    42  H    5.131748   6.263659   7.484866   8.312255   5.090399
    43  H    6.313194   7.860754   9.038072   9.546065   7.265434
                   31         32         33         34         35
    31  H    0.000000
    32  H    1.771791   0.000000
    33  H    6.296163   6.672070   0.000000
    34  H    6.902523   6.891792   1.778173   0.000000
    35  H    6.212235   6.136728   1.779445   1.774321   0.000000
    36  H    5.940753   6.163243   2.895253   2.386336   3.556155
    37  H    5.810426   7.163210   4.315140   5.990930   5.600420
    38  H    4.408034   5.890767   5.495226   6.502781   6.611824
    39  H    5.349658   6.674432   4.261743   5.489721   5.681331
    40  H    5.793982   7.377456   5.959461   7.251445   7.327187
    41  H    4.336881   6.010382   6.899529   8.331290   7.602986
    42  H    3.907415   5.677844   7.040761   8.261615   7.845410
    43  H    6.269489   7.971671   7.193647   8.763505   8.344843
                   36         37         38         39         40
    36  H    0.000000
    37  H    5.656584   0.000000
    38  H    4.892076   3.518598   0.000000
    39  H    4.268441   2.346002   1.769692   0.000000
    40  H    5.945085   2.820573   1.773813   1.771044   0.000000
    41  H    7.592929   3.556785   3.818796   4.328610   3.696807
    42  H    7.036955   4.069940   2.637373   3.799797   2.968005
    43  H    7.949877   3.010630   3.837973   3.866930   2.647685
                   41         42         43
    41  H    0.000000
    42  H    1.776347   0.000000
    43  H    2.347258   2.819847   0.000000
 Stoichiometry    C15H24O4
 Framework group  C1[X(C15H24O4)]
 Deg. of freedom   123
 Full point group                 C1      NOp   1
 Largest Abelian subgroup         C1      NOp   1
 Largest concise Abelian subgroup C1      NOp   1
                         Standard orientation:                         
 ---------------------------------------------------------------------
 Center     Atomic      Atomic             Coordinates (Angstroms)
 Number     Number       Type             X           Y           Z
 ---------------------------------------------------------------------
      1          6           0        1.785265    0.750149    0.086654
      2          6           0        1.197928   -0.456326    0.263065
      3          6           0       -0.225186   -0.745727    0.649615
      4          6           0       -1.252834    0.226158    0.012062
      5          6           0       -1.304318    1.576924    0.767393
      6          6           0        0.034182    2.115955    1.305634
      7          6           0        1.221983    2.134293    0.323499
      8          6           0        3.174670    0.561688   -0.357616
      9          6           0        3.455415   -0.927420   -0.486479
     10          6           0        2.167636   -1.618263    0.010348
     11          8           0        3.989177    1.457672   -0.579776
     12          6           0        0.919645    2.877136   -0.994832
     13          6           0        2.396803   -2.459582    1.271914
     14          8           0        1.560139   -2.433004   -1.012506
     15          6           0       -2.661253   -0.438639   -0.122084
     16          8           0       -3.137224   -0.897171    1.168003
     17          6           0       -2.653575   -1.608172   -1.117602
     18          6           0       -3.726471    0.592341   -0.546892
     19          8           0       -5.037719    0.028263   -0.597012
     20          1           0       -0.318719   -0.714908    1.745344
     21          1           0       -0.435609   -1.778446    0.363131
     22          1           0       -0.920303    0.414919   -1.016393
     23          1           0       -1.980789    1.473619    1.626167
     24          1           0       -1.749719    2.331857    0.110019
     25          1           0        0.335077    1.541154    2.190699
     26          1           0       -0.138834    3.141908    1.656905
     27          1           0        2.032304    2.697979    0.809805
     28          1           0        3.658940   -1.186044   -1.532327
     29          1           0        4.346855   -1.195385    0.092421
     30          1           0        0.585772    3.900980   -0.785048
     31          1           0        0.138824    2.377003   -1.578181
     32          1           0        1.818791    2.938606   -1.617619
     33          1           0        1.452489   -2.871790    1.641466
     34          1           0        3.074121   -3.292635    1.045568
     35          1           0        2.852245   -1.858834    2.066939
     36          1           0        2.145442   -3.198231   -1.150620
     37          1           0       -2.703726   -1.743134    1.372316
     38          1           0       -2.258980   -1.286509   -2.088064
     39          1           0       -2.037798   -2.441855   -0.765920
     40          1           0       -3.671615   -1.976588   -1.266685
     41          1           0       -3.725804    1.437171    0.150952
     42          1           0       -3.507652    0.973328   -1.549832
     43          1           0       -5.165625   -0.413338    0.261196
 ---------------------------------------------------------------------
 Rotational constants (GHZ):      0.5959080      0.2471339      0.1998591
 Standard basis: 6-31G(d) (6D, 7F)
 There are   333 symmetry adapted cartesian basis functions of A   symmetry.
 There are   333 symmetry adapted basis functions of A   symmetry.
   333 basis functions,   628 primitive gaussians,   333 cartesian basis functions
    73 alpha electrons       73 beta electrons
       nuclear repulsion energy      1596.2756965302 Hartrees.
 NAtoms=   43 NActive=   43 NUniq=   43 SFac= 1.00D+00 NAtFMM=   60 NAOKFM=F Big=F
 Integral buffers will be    131072 words long.
 Raffenetti 2 integral format.
 Two-electron integral symmetry is turned on.
 ------------------------------------------------------------------------------
 Polarizable Continuum Model (PCM)
 =================================
 Model                : PCM (using non-symmetric T matrix).
 Atomic radii         : SMD-Coulomb.
 Polarization charges : Total charges.
 Charge compensation  : None.
 Solution method      : On-the-fly selection.
 Cavity type          : VdW (van der Waals Surface) (Alpha=1.000).
 Cavity algorithm     : GePol (No added spheres)
                        Default sphere list used, NSphG=   43.
                        Lebedev-Laikov grids with approx.  5.0 points / Ang**2.
                        Smoothing algorithm: Karplus/York (Gamma=1.0000).
                        Polarization charges: spherical gaussians, with
                                              point-specific exponents (IZeta= 3).
                        Self-potential: point-specific (ISelfS= 7).
                        Self-field    : sphere-specific E.n sum rule (ISelfD= 2).
 1st derivatives      : Analytical E(r).r(x)/FMM algorithm (CHGder, D1EAlg=3).
                        Cavity 1st derivative terms included.
 Solvent              : Methanol, Eps=  32.613000 Eps(inf)=   1.765709
 ------------------------------------------------------------------------------
 ------------------------------------------------------------------------------
 Atomic radii for non-electrostatic terms: SMD-CDS.
 ------------------------------------------------------------------------------
 Nuclear repulsion after PCM non-electrostatic terms =     1596.2771187183 Hartrees.
 One-electron integrals computed using PRISM.
 NBasis=   333 RedAO= T EigKep=  9.49D-04  NBF=   333
 NBsUse=   333 1.00D-06 EigRej= -1.00D+00 NBFU=   333
 Initial guess from the checkpoint file:  "DY-202A-11R_43.chk"
 B after Tr=     0.000000    0.000000    0.000000
         Rot=    0.999995   -0.001666   -0.000500   -0.002729 Ang=  -0.37 deg.
 ExpMin= 1.61D-01 ExpMax= 5.48D+03 ExpMxC= 8.25D+02 IAcc=1 IRadAn=         1 AccDes= 0.00D+00
 Harris functional with IExCor=  402 and IRadAn=       1 diagonalized for initial guess.
 HarFok:  IExCor=  402 AccDes= 0.00D+00 IRadAn=         1 IDoV= 1 UseB2=F ITyADJ=14
 ICtDFT=  3500011 ScaDFX=  1.000000  1.000000  1.000000  1.000000
 FoFCou: FMM=F IPFlag=           0 FMFlag=      100000 FMFlg1=           0
         NFxFlg=           0 DoJE=T BraDBF=F KetDBF=T FulRan=T
         wScrn=  0.000000 ICntrl=     500 IOpCl=  0 I1Cent=   200000004 NGrid=           0
         NMat0=    1 NMatS0=      1 NMatT0=    0 NMatD0=    1 NMtDS0=    0 NMtDT0=    0
 Petite list used in FoFCou.
 Keep R1 ints in memory in canonical form, NReq=1565304907.
 Requested convergence on RMS density matrix=1.00D-08 within 128 cycles.
 Requested convergence on MAX density matrix=1.00D-06.
 Requested convergence on             energy=1.00D-06.
 No special actions if energy rises.
 Inv3:  Mode=1 IEnd=    21870000.
 Iteration    1 A*A^-1 deviation from unit magnitude is 7.44D-15 for   2693.
 Iteration    1 A*A^-1 deviation from orthogonality  is 3.25D-15 for   2044   1063.
 Iteration    1 A^-1*A deviation from unit magnitude is 7.55D-15 for   2693.
 Iteration    1 A^-1*A deviation from orthogonality  is 7.85D-10 for   2486   2475.
 Iteration    2 A*A^-1 deviation from unit magnitude is 7.99D-15 for    666.
 Iteration    2 A*A^-1 deviation from orthogonality  is 4.91D-15 for   1815    669.
 Iteration    2 A^-1*A deviation from unit magnitude is 1.33D-15 for    428.
 Iteration    2 A^-1*A deviation from orthogonality  is 5.17D-16 for   1411    465.
 Error on total polarization charges =  0.05182
 SCF Done:  E(RB3LYP) =  -886.950123330     A.U. after   10 cycles
            NFock= 10  Conv=0.63D-08     -V/T= 2.0094
 SMD-CDS (non-electrostatic) energy       (kcal/mol) =       0.89
 (included in total energy above)
 D1PCM: PCM CHGder 1st derivatives, ID1Alg=3 FixD1E=F DoIter=F DoCFld=F I1PDM=0.
 Calling FoFJK, ICntrl=      2127 FMM=F ISym2X=0 I1Cent= 0 IOpClX= 0 NMat=1 NMatS=1 NMatT=0.
 ***** Axes restored to original set *****
 -------------------------------------------------------------------
 Center     Atomic                   Forces (Hartrees/Bohr)
 Number     Number              X              Y              Z
 -------------------------------------------------------------------
      1        6          -0.001485905    0.002314304   -0.000536137
      2        6           0.001572986   -0.001893198    0.000365864
      3        6          -0.000044175    0.000379825    0.000503715
      4        6           0.000079317   -0.000892930   -0.000206580
      5        6           0.000800135   -0.000402410    0.000461491
      6        6           0.000372321   -0.000083076   -0.000580598
      7        6           0.001057447   -0.000471838   -0.000692822
      8        6           0.000956927   -0.001730197    0.000161417
      9        6           0.000810897    0.000111421    0.000549614
     10        6          -0.001684747    0.000435743   -0.001564455
     11        8           0.000328206    0.000659711    0.000007556
     12        6          -0.000126045   -0.000412345    0.000675722
     13        6           0.000051917    0.001080953   -0.000057147
     14        8           0.000694933   -0.000371199    0.000186135
     15        6          -0.000743992   -0.000398184    0.000252061
     16        8           0.000626557    0.000768191    0.000420893
     17        6           0.000507688    0.001734075    0.000218947
     18        6          -0.000752523    0.000950512    0.000672493
     19        8           0.000069388   -0.001474786   -0.001467587
     20        1          -0.000219206   -0.000170058   -0.000350051
     21        1          -0.000675900   -0.000525791   -0.000189893
     22        1           0.000140289    0.000360865    0.000127842
     23        1          -0.000029011    0.000121103   -0.000018836
     24        1           0.000151040    0.000224628    0.000178513
     25        1          -0.000157971    0.000250888    0.000371125
     26        1           0.000011450   -0.000085171    0.000069079
     27        1          -0.000170632    0.000009984    0.000205182
     28        1          -0.000904141    0.000843693   -0.000068974
     29        1          -0.000033878    0.000590422   -0.000104342
     30        1          -0.000004308   -0.000025765   -0.000144824
     31        1           0.000189740    0.000185293   -0.000110164
     32        1          -0.000022936    0.000120904   -0.000122757
     33        1           0.000005986   -0.000474110    0.000210577
     34        1          -0.000203692   -0.000161076    0.000048604
     35        1          -0.000136607   -0.000124664    0.000249912
     36        1          -0.000483786   -0.000091386    0.000273622
     37        1          -0.000137771    0.000194120   -0.000533990
     38        1          -0.000126396   -0.000141788   -0.000138139
     39        1           0.000004387   -0.000402536    0.000238634
     40        1          -0.000655965   -0.000496335    0.000209636
     41        1          -0.000336837   -0.000177342   -0.000333654
     42        1           0.000202775   -0.000182035    0.000373311
     43        1           0.000502038   -0.000148417    0.000189003
 -------------------------------------------------------------------
 Cartesian Forces:  Max     0.002314304 RMS     0.000622411

 GradGradGradGradGradGradGradGradGradGradGradGradGradGradGradGradGradGrad
 Berny optimization.
 Using GEDIIS/GDIIS optimizer.
 FormGI is forming the generalized inverse of G from B-inverse, IUseBI=4.
 Internal  Forces:  Max     0.002857480 RMS     0.000502221
 Search for a local minimum.
 Step number   4 out of a maximum of  258
 All quantities printed in internal units (Hartrees-Bohrs-Radians)
 Mixed Optimization -- En-DIIS/RFO-DIIS
 Swapping is turned off.
 Update second derivatives using D2CorX and points    2    3    4
 DE= -2.16D-06 DEPred=-2.65D-04 R= 8.14D-03
 Trust test= 8.14D-03 RLast= 3.44D-01 DXMaxT set to 3.89D-01
 ITU= -1  1  1  0
     Eigenvalues ---    0.00220   0.00231   0.00250   0.00340   0.00380
     Eigenvalues ---    0.00438   0.00477   0.00710   0.00781   0.00916
     Eigenvalues ---    0.01055   0.01118   0.01251   0.01265   0.01326
     Eigenvalues ---    0.01394   0.02496   0.02636   0.03238   0.03842
     Eigenvalues ---    0.03897   0.04174   0.04424   0.04595   0.04728
     Eigenvalues ---    0.04765   0.04994   0.05030   0.05220   0.05368
     Eigenvalues ---    0.05438   0.05537   0.05555   0.05566   0.05579
     Eigenvalues ---    0.05634   0.05657   0.05694   0.05906   0.05965
     Eigenvalues ---    0.06059   0.06182   0.07244   0.07933   0.08446
     Eigenvalues ---    0.08637   0.09001   0.09038   0.09361   0.09694
     Eigenvalues ---    0.10279   0.11816   0.12333   0.13342   0.13847
     Eigenvalues ---    0.14580   0.15735   0.15913   0.16000   0.16000
     Eigenvalues ---    0.16000   0.16000   0.16000   0.16000   0.16000
     Eigenvalues ---    0.16000   0.16002   0.16028   0.16367   0.16540
     Eigenvalues ---    0.16862   0.17783   0.19112   0.19897   0.20738
     Eigenvalues ---    0.22982   0.23617   0.24719   0.25072   0.26402
     Eigenvalues ---    0.26844   0.27237   0.27841   0.27999   0.28460
     Eigenvalues ---    0.28619   0.28852   0.29448   0.29645   0.30364
     Eigenvalues ---    0.31171   0.32135   0.32452   0.33743   0.33769
     Eigenvalues ---    0.33816   0.33843   0.33848   0.33948   0.33990
     Eigenvalues ---    0.34021   0.34106   0.34137   0.34165   0.34206
     Eigenvalues ---    0.34209   0.34222   0.34280   0.34294   0.34326
     Eigenvalues ---    0.34339   0.34385   0.34451   0.34699   0.35087
     Eigenvalues ---    0.39418   0.40677   0.41884   0.51827   0.52388
     Eigenvalues ---    0.52789   0.53025   0.94373
 En-DIIS/RFO-DIIS IScMMF=        0 using points:     4    3    2
 RFO step:  Lambda=-1.53270821D-04.
 DidBck=T Rises=F RFO-DIIS coefs:    0.45507    0.81721   -0.27228
 Iteration  1 RMS(Cart)=  0.03435858 RMS(Int)=  0.00042726
 Iteration  2 RMS(Cart)=  0.00077277 RMS(Int)=  0.00001186
 Iteration  3 RMS(Cart)=  0.00000062 RMS(Int)=  0.00001186
 Variable       Old X    -DE/DX   Delta X   Delta X   Delta X     New X
                                 (Linear)    (Quad)   (Total)
    R1        2.55754   0.00120  -0.00001  -0.00031  -0.00030   2.55724
    R2        2.85920  -0.00121  -0.00189   0.00302   0.00113   2.86033
    R3        2.77947   0.00047   0.00247  -0.00463  -0.00215   2.77732
    R4        2.83989   0.00059   0.00117  -0.00223  -0.00105   2.83884
    R5        2.89954  -0.00136  -0.00113   0.00189   0.00075   2.90029
    R6        2.93187  -0.00048  -0.00069   0.00109   0.00040   2.93227
    R7        2.07897  -0.00034   0.00015  -0.00050  -0.00035   2.07862
    R8        2.06392   0.00068   0.00002   0.00020   0.00022   2.06414
    R9        2.92618   0.00050   0.00202  -0.00248  -0.00046   2.92572
   R10        2.95402   0.00063   0.00397  -0.00432  -0.00036   2.95366
   R11        2.07347  -0.00002   0.00009  -0.00016  -0.00007   2.07341
   R12        2.91033   0.00027  -0.00009   0.00009   0.00000   2.91033
   R13        2.07507  -0.00001  -0.00029   0.00039   0.00010   2.07517
   R14        2.07048  -0.00002  -0.00014  -0.00007  -0.00021   2.07026
   R15        2.91275  -0.00008  -0.00032   0.00022  -0.00011   2.91264
   R16        2.07377   0.00014   0.00028  -0.00050  -0.00022   2.07356
   R17        2.07518  -0.00006   0.00024  -0.00040  -0.00016   2.07502
   R18        2.91608  -0.00036  -0.00021  -0.00012  -0.00034   2.91574
   R19        2.07943  -0.00003   0.00003  -0.00003   0.00000   2.07943
   R20        2.87392  -0.00102   0.00027  -0.00120  -0.00093   2.87298
   R21        2.32641   0.00069   0.00057  -0.00121  -0.00065   2.32576
   R22        2.91684   0.00068   0.00146  -0.00339  -0.00194   2.91490
   R23        2.07191  -0.00032  -0.00015   0.00034   0.00019   2.07210
   R24        2.07147  -0.00022  -0.00006  -0.00001  -0.00007   2.07140
   R25        2.89806   0.00018   0.00057  -0.00111  -0.00055   2.89751
   R26        2.72480  -0.00014  -0.00007  -0.00032  -0.00039   2.72441
   R27        2.07331  -0.00005   0.00012  -0.00026  -0.00014   2.07317
   R28        2.07019  -0.00017   0.00036  -0.00070  -0.00034   2.06985
   R29        2.07018   0.00006   0.00017  -0.00031  -0.00014   2.07004
   R30        2.06855   0.00025   0.00006  -0.00012  -0.00006   2.06849
   R31        2.07351  -0.00001   0.00021  -0.00032  -0.00012   2.07340
   R32        2.07043   0.00005   0.00004  -0.00010  -0.00006   2.07037
   R33        1.83919  -0.00025  -0.00011   0.00020   0.00009   1.83927
   R34        2.73921  -0.00056  -0.00110   0.00190   0.00080   2.74001
   R35        2.90239  -0.00088  -0.00010  -0.00109  -0.00119   2.90120
   R36        2.91415  -0.00028   0.00170  -0.00164   0.00006   2.91421
   R37        1.83733  -0.00036   0.00016  -0.00036  -0.00020   1.83714
   R38        2.07093   0.00004  -0.00051   0.00075   0.00024   2.07116
   R39        2.06827   0.00038   0.00039  -0.00037   0.00002   2.06828
   R40        2.06522   0.00075   0.00042  -0.00005   0.00037   2.06559
   R41        2.69911   0.00014   0.00116  -0.00306  -0.00190   2.69721
   R42        2.07072  -0.00034  -0.00095   0.00076  -0.00019   2.07053
   R43        2.06916  -0.00035  -0.00011   0.00020   0.00008   2.06924
   R44        1.83983   0.00015  -0.00019   0.00035   0.00017   1.84000
    A1        2.25692   0.00040   0.00122  -0.00203  -0.00084   2.25609
    A2        1.91251  -0.00035  -0.00071   0.00042  -0.00031   1.91220
    A3        2.11318  -0.00005  -0.00052   0.00161   0.00110   2.11428
    A4        2.23465  -0.00003  -0.00105   0.00143   0.00038   2.23503
    A5        1.95987   0.00025   0.00135  -0.00229  -0.00097   1.95890
    A6        2.08864  -0.00023  -0.00035   0.00092   0.00061   2.08925
    A7        1.98331  -0.00014   0.00208  -0.00334  -0.00127   1.98203
    A8        1.90848   0.00027  -0.00039   0.00155   0.00117   1.90965
    A9        1.87241   0.00034  -0.00165   0.00307   0.00142   1.87383
   A10        1.91285  -0.00003   0.00082  -0.00140  -0.00058   1.91227
   A11        1.93576  -0.00037  -0.00097   0.00043  -0.00053   1.93523
   A12        1.84560  -0.00005  -0.00009   0.00002  -0.00007   1.84553
   A13        1.94767  -0.00019   0.00050  -0.00236  -0.00186   1.94582
   A14        1.94512  -0.00152  -0.00109  -0.00207  -0.00314   1.94198
   A15        1.86732   0.00032  -0.00237   0.00189  -0.00049   1.86683
   A16        1.96371   0.00175   0.00433  -0.00002   0.00430   1.96802
   A17        1.89360  -0.00042  -0.00127   0.00221   0.00093   1.89452
   A18        1.83981   0.00003  -0.00052   0.00081   0.00026   1.84007
   A19        2.03409   0.00019   0.00060  -0.00073  -0.00015   2.03394
   A20        1.89642   0.00000   0.00025  -0.00007   0.00018   1.89661
   A21        1.89854   0.00015   0.00060   0.00006   0.00065   1.89919
   A22        1.87027  -0.00012  -0.00014  -0.00026  -0.00041   1.86986
   A23        1.89847  -0.00023  -0.00166   0.00107  -0.00058   1.89789
   A24        1.85836  -0.00001   0.00035  -0.00001   0.00033   1.85869
   A25        2.03894   0.00034  -0.00033   0.00084   0.00048   2.03942
   A26        1.91436  -0.00025   0.00085  -0.00146  -0.00062   1.91374
   A27        1.87744  -0.00001   0.00016  -0.00049  -0.00032   1.87711
   A28        1.88477   0.00010  -0.00037   0.00126   0.00088   1.88565
   A29        1.89033  -0.00013  -0.00074   0.00098   0.00025   1.89058
   A30        1.84894  -0.00009   0.00052  -0.00133  -0.00081   1.84813
   A31        1.95600  -0.00036   0.00016  -0.00038  -0.00024   1.95576
   A32        1.96015   0.00006  -0.00040   0.00060   0.00022   1.96037
   A33        1.83761   0.00022   0.00049  -0.00040   0.00010   1.83770
   A34        1.98134   0.00024  -0.00172   0.00281   0.00110   1.98244
   A35        1.86709  -0.00009   0.00034  -0.00092  -0.00058   1.86651
   A36        1.84964  -0.00006   0.00145  -0.00221  -0.00077   1.84887
   A37        1.90227  -0.00016   0.00012   0.00045   0.00053   1.90280
   A38        2.19721  -0.00018  -0.00003  -0.00032  -0.00035   2.19686
   A39        2.18365   0.00035  -0.00003  -0.00012  -0.00014   2.18351
   A40        1.83067   0.00047   0.00015  -0.00102  -0.00094   1.82973
   A41        1.92416  -0.00041   0.00244  -0.00529  -0.00285   1.92131
   A42        1.92275  -0.00056  -0.00222   0.00439   0.00220   1.92495
   A43        1.93514  -0.00023   0.00088  -0.00229  -0.00139   1.93375
   A44        1.98132   0.00028  -0.00272   0.00616   0.00343   1.98475
   A45        1.87039   0.00041   0.00157  -0.00213  -0.00059   1.86980
   A46        1.81456  -0.00020   0.00046  -0.00080  -0.00038   1.81418
   A47        1.95453  -0.00028   0.00240  -0.00515  -0.00275   1.95179
   A48        1.85299   0.00034  -0.00095   0.00319   0.00225   1.85524
   A49        1.96671   0.00018  -0.00195   0.00320   0.00127   1.96797
   A50        1.95635   0.00028  -0.00061   0.00092   0.00031   1.95666
   A51        1.91402  -0.00031   0.00074  -0.00142  -0.00069   1.91334
   A52        1.92356   0.00010   0.00058  -0.00104  -0.00046   1.92311
   A53        1.95498   0.00027  -0.00071   0.00138   0.00067   1.95565
   A54        1.93038   0.00012   0.00076  -0.00126  -0.00050   1.92989
   A55        1.88699  -0.00016  -0.00010   0.00011   0.00001   1.88700
   A56        1.88190  -0.00015   0.00000  -0.00009  -0.00009   1.88181
   A57        1.88378  -0.00020  -0.00055   0.00091   0.00036   1.88414
   A58        1.93414   0.00040  -0.00083   0.00156   0.00073   1.93486
   A59        1.91670  -0.00001   0.00059  -0.00082  -0.00024   1.91647
   A60        1.93718   0.00034   0.00110  -0.00159  -0.00050   1.93668
   A61        1.89258  -0.00039  -0.00061   0.00050  -0.00011   1.89247
   A62        1.89664  -0.00031  -0.00023   0.00034   0.00010   1.89674
   A63        1.88533  -0.00007  -0.00001   0.00003   0.00001   1.88535
   A64        1.86666   0.00027   0.00041  -0.00053  -0.00012   1.86653
   A65        1.93265  -0.00070   0.00104  -0.00301  -0.00195   1.93070
   A66        1.95515  -0.00078  -0.00189   0.00068  -0.00124   1.95391
   A67        1.94086   0.00256   0.00572  -0.00070   0.00503   1.94589
   A68        1.91521   0.00079  -0.00274   0.00213  -0.00062   1.91459
   A69        1.80271  -0.00020   0.00178  -0.00147   0.00034   1.80305
   A70        1.91133  -0.00163  -0.00377   0.00229  -0.00149   1.90984
   A71        1.89216  -0.00074   0.00205  -0.00382  -0.00178   1.89038
   A72        1.93081   0.00038  -0.00063   0.00100   0.00036   1.93116
   A73        1.95473  -0.00006   0.00094  -0.00116  -0.00023   1.95450
   A74        1.91821  -0.00012  -0.00037   0.00019  -0.00019   1.91801
   A75        1.88130  -0.00001   0.00064  -0.00093  -0.00030   1.88100
   A76        1.88974  -0.00002   0.00011   0.00009   0.00019   1.88992
   A77        1.88720  -0.00017  -0.00064   0.00084   0.00019   1.88739
   A78        1.96036  -0.00286  -0.00087  -0.00297  -0.00385   1.95651
   A79        1.91728   0.00118   0.00476  -0.00330   0.00147   1.91875
   A80        1.92507   0.00023   0.00003   0.00012   0.00015   1.92521
   A81        1.90434   0.00125  -0.00137   0.00391   0.00255   1.90688
   A82        1.86370   0.00055  -0.00358   0.00315  -0.00046   1.86325
   A83        1.89120  -0.00029   0.00085  -0.00062   0.00023   1.89142
   A84        1.84295  -0.00087  -0.00230   0.00155  -0.00075   1.84220
    D1        0.08848  -0.00005   0.00101  -0.00153  -0.00052   0.08796
    D2       -3.06021  -0.00012  -0.00451   0.00808   0.00357  -3.05663
    D3       -3.08987  -0.00014  -0.00069  -0.00114  -0.00185  -3.09172
    D4        0.04463  -0.00021  -0.00621   0.00847   0.00225   0.04688
    D5        0.37893  -0.00002   0.00086  -0.00415  -0.00331   0.37562
    D6       -1.87584  -0.00010   0.00343  -0.00823  -0.00481  -1.88064
    D7        2.40248  -0.00018   0.00163  -0.00567  -0.00406   2.39842
    D8       -2.72223   0.00008   0.00274  -0.00455  -0.00181  -2.72404
    D9        1.30619   0.00001   0.00531  -0.00862  -0.00331   1.30288
   D10       -0.69868  -0.00007   0.00351  -0.00607  -0.00256  -0.70124
   D11        0.01739   0.00014  -0.00238   0.01245   0.01006   0.02744
   D12       -3.11353   0.00004  -0.00725   0.01155   0.00426  -3.10927
   D13        3.12578   0.00007  -0.00394   0.01272   0.00881   3.13459
   D14       -0.00514  -0.00003  -0.00881   0.01181   0.00301  -0.00213
   D15        0.65652   0.00004  -0.00229   0.00731   0.00502   0.66154
   D16       -1.48675  -0.00003  -0.00453   0.01031   0.00579  -1.48096
   D17        2.80270  -0.00029  -0.00336   0.00790   0.00454   2.80724
   D18       -2.47752   0.00011   0.00358  -0.00291   0.00066  -2.47686
   D19        1.66240   0.00004   0.00134   0.00008   0.00143   1.66382
   D20       -0.33134  -0.00021   0.00251  -0.00233   0.00018  -0.33116
   D21       -0.08630   0.00024   0.01204  -0.02523  -0.01320  -0.09950
   D22        2.04190   0.00019   0.01128  -0.02467  -0.01340   2.02849
   D23       -2.15274  -0.00013   0.01293  -0.02729  -0.01437  -2.16711
   D24        3.04887   0.00018   0.00703  -0.01651  -0.00949   3.03938
   D25       -1.10612   0.00012   0.00627  -0.01596  -0.00969  -1.11581
   D26        0.98243  -0.00020   0.00792  -0.01858  -0.01066   0.97177
   D27       -1.38355   0.00034   0.00354  -0.00692  -0.00337  -1.38692
   D28        2.68796  -0.00064  -0.00177  -0.00341  -0.00518   2.68278
   D29        0.68524  -0.00008   0.00080  -0.00439  -0.00359   0.68166
   D30        0.75732   0.00057   0.00512  -0.00830  -0.00317   0.75414
   D31       -1.45437  -0.00041  -0.00019  -0.00479  -0.00498  -1.45935
   D32        2.82611   0.00016   0.00238  -0.00577  -0.00339   2.82271
   D33        2.78861   0.00028   0.00494  -0.00887  -0.00392   2.78469
   D34        0.57693  -0.00070  -0.00037  -0.00536  -0.00573   0.57120
   D35       -1.42578  -0.00014   0.00220  -0.00634  -0.00414  -1.42993
   D36        0.64538   0.00022  -0.00280   0.00215  -0.00066   0.64471
   D37       -1.46847   0.00024  -0.00322   0.00305  -0.00017  -1.46864
   D38        2.79834   0.00017  -0.00408   0.00308  -0.00101   2.79733
   D39        2.84689  -0.00059  -0.00040  -0.00254  -0.00296   2.84393
   D40        0.73304  -0.00057  -0.00082  -0.00163  -0.00246   0.73058
   D41       -1.28333  -0.00064  -0.00168  -0.00160  -0.00331  -1.28664
   D42       -1.40766   0.00019   0.00060  -0.00016   0.00045  -1.40721
   D43        2.76168   0.00022   0.00018   0.00075   0.00094   2.76263
   D44        0.74531   0.00014  -0.00068   0.00077   0.00010   0.74541
   D45        0.99246   0.00012   0.01282   0.02641   0.03924   1.03170
   D46       -1.15178   0.00015   0.01696   0.02536   0.04232  -1.10946
   D47        2.98620   0.00097   0.01906   0.02240   0.04146   3.02765
   D48       -1.21043   0.00021   0.00960   0.03125   0.04085  -1.16958
   D49        2.92852   0.00025   0.01374   0.03019   0.04393   2.97244
   D50        0.78331   0.00106   0.01584   0.02724   0.04307   0.82637
   D51        3.01214  -0.00023   0.00916   0.02808   0.03725   3.04939
   D52        0.86790  -0.00020   0.01330   0.02703   0.04034   0.90823
   D53       -1.27731   0.00061   0.01540   0.02407   0.03947  -1.23784
   D54        0.84863   0.00006   0.00110   0.00074   0.00182   0.85045
   D55       -1.30267  -0.00012   0.00116  -0.00038   0.00078  -1.30189
   D56        2.97721   0.00012   0.00003   0.00221   0.00223   2.97944
   D57        2.97626   0.00010   0.00170  -0.00005   0.00164   2.97790
   D58        0.82497  -0.00008   0.00177  -0.00117   0.00060   0.82557
   D59       -1.17834   0.00016   0.00064   0.00142   0.00205  -1.17629
   D60       -1.30438  -0.00009   0.00122   0.00033   0.00153  -1.30285
   D61        2.82752  -0.00027   0.00128  -0.00079   0.00049   2.82801
   D62        0.82421  -0.00003   0.00015   0.00179   0.00194   0.82615
   D63       -1.30043   0.00016  -0.00076   0.00193   0.00117  -1.29926
   D64        0.94322   0.00014  -0.00265   0.00487   0.00221   0.94544
   D65        2.97715   0.00013  -0.00163   0.00315   0.00152   2.97866
   D66        0.86601   0.00015  -0.00021   0.00164   0.00142   0.86743
   D67        3.10966   0.00013  -0.00210   0.00457   0.00247   3.11213
   D68       -1.13960   0.00013  -0.00108   0.00285   0.00177  -1.13783
   D69        2.86092   0.00003  -0.00016   0.00122   0.00106   2.86197
   D70       -1.17862   0.00001  -0.00206   0.00416   0.00210  -1.17652
   D71        0.85530   0.00001  -0.00104   0.00244   0.00140   0.85671
   D72       -3.06705  -0.00016  -0.00868   0.01447   0.00577  -3.06128
   D73        1.11451  -0.00020  -0.00848   0.01412   0.00563   1.12013
   D74       -0.98773  -0.00021  -0.00783   0.01290   0.00506  -0.98268
   D75        0.97461   0.00008  -0.00707   0.01202   0.00496   0.97957
   D76       -1.12702   0.00003  -0.00687   0.01167   0.00482  -1.12220
   D77        3.05393   0.00003  -0.00621   0.01045   0.00425   3.05818
   D78       -1.06951   0.00009  -0.00746   0.01301   0.00555  -1.06396
   D79        3.11204   0.00005  -0.00726   0.01267   0.00541   3.11745
   D80        1.00980   0.00005  -0.00660   0.01144   0.00484   1.01464
   D81       -0.06930   0.00002   0.00969  -0.02740  -0.01771  -0.08702
   D82        2.01480  -0.00020   0.01209  -0.03341  -0.02134   1.99346
   D83       -2.20764  -0.00029   0.01410  -0.03658  -0.02248  -2.23012
   D84        3.06172   0.00011   0.01454  -0.02651  -0.01197   3.04974
   D85       -1.13736  -0.00010   0.01693  -0.03252  -0.01561  -1.15296
   D86        0.92338  -0.00020   0.01894  -0.03568  -0.01674   0.90664
   D87        0.08918  -0.00011  -0.01244   0.03038   0.01792   0.10710
   D88       -2.03091   0.00026  -0.01458   0.03539   0.02080  -2.01011
   D89        2.08312   0.00031  -0.01358   0.03408   0.02049   2.10361
   D90       -1.98756   0.00023  -0.01588   0.03844   0.02256  -1.96500
   D91        2.17553   0.00059  -0.01802   0.04346   0.02545   2.20097
   D92        0.00637   0.00064  -0.01702   0.04215   0.02513   0.03150
   D93        2.18908  -0.00033  -0.01659   0.03855   0.02194   2.21102
   D94        0.06899   0.00004  -0.01873   0.04357   0.02482   0.09381
   D95       -2.10017   0.00009  -0.01773   0.04226   0.02451  -2.07566
   D96        1.02665   0.00028   0.00646  -0.01092  -0.00445   1.02220
   D97        3.11722   0.00004   0.00555  -0.00984  -0.00428   3.11294
   D98       -1.08248   0.00017   0.00660  -0.01134  -0.00473  -1.08721
   D99        3.06518  -0.00004   0.00736  -0.01328  -0.00593   3.05925
   D100      -1.12743  -0.00027   0.00645  -0.01220  -0.00576  -1.13320
   D101       0.95605  -0.00014   0.00750  -0.01370  -0.00621   0.94984
   D102      -1.02574   0.00023   0.00569  -0.01081  -0.00512  -1.03086
   D103       1.06483  -0.00001   0.00478  -0.00973  -0.00495   1.05988
   D104      -3.13487   0.00012   0.00583  -0.01122  -0.00540  -3.14027
   D105      -3.09367   0.00042  -0.01818   0.04110   0.02290  -3.07077
   D106       1.21931   0.00033  -0.01789   0.03980   0.02193   1.24123
   D107      -0.97888   0.00011  -0.01546   0.03603   0.02057  -0.95831
   D108      -1.38774   0.00101   0.01813  -0.03188  -0.01375  -1.40150
   D109       0.77951   0.00009   0.01450  -0.03159  -0.01709   0.76241
   D110       2.81628  -0.00154   0.00987  -0.02877  -0.01890   2.79738
   D111      -0.94905  -0.00089   0.00529  -0.01806  -0.01277  -0.96183
   D112       1.15016  -0.00068   0.00628  -0.01935  -0.01307   1.13709
   D113      -3.03495  -0.00102   0.00581  -0.01892  -0.01311  -3.04806
   D114      -3.10314  -0.00002   0.00724  -0.01621  -0.00897  -3.11212
   D115      -1.00393   0.00018   0.00824  -0.01750  -0.00927  -1.01319
   D116       1.09414  -0.00015   0.00777  -0.01707  -0.00931   1.08484
   D117       1.21279   0.00067   0.00858  -0.01683  -0.00825   1.20453
   D118      -2.97119   0.00087   0.00957  -0.01812  -0.00854  -2.97973
   D119      -0.87312   0.00054   0.00910  -0.01769  -0.00858  -0.88170
   D120      -3.07875  -0.00122  -0.04980  -0.00717  -0.05695  -3.13570
   D121      -0.95583  -0.00073  -0.04877  -0.00652  -0.05528  -1.01111
   D122       1.12770  -0.00021  -0.04470  -0.00928  -0.05398   1.07371
   D123      -1.00527  -0.00092  -0.04473  -0.01188  -0.05661  -1.06188
   D124       1.11764  -0.00043  -0.04370  -0.01123  -0.05494   1.06270
   D125      -3.08202   0.00009  -0.03963  -0.01400  -0.05364  -3.13566
   D126       1.03424  -0.00084  -0.04863  -0.00918  -0.05781   0.97644
   D127      -3.12603  -0.00034  -0.04760  -0.00853  -0.05613   3.10102
   D128      -1.04250   0.00017  -0.04353  -0.01130  -0.05484  -1.09734
   D129       0.89493   0.00037  -0.00686   0.01113   0.00427   0.89920
   D130      -1.23536  -0.00010  -0.01138   0.01456   0.00319  -1.23217
   D131       3.00731  -0.00070  -0.00969   0.01157   0.00186   3.00917
         Item               Value     Threshold  Converged?
 Maximum Force            0.002857     0.000450     NO 
 RMS     Force            0.000502     0.000300     NO 
 Maximum Displacement     0.218894     0.001800     NO 
 RMS     Displacement     0.034384     0.001200     NO 
 Predicted change in Energy=-3.078645D-04
 GradGradGradGradGradGradGradGradGradGradGradGradGradGradGradGradGradGrad

                          Input orientation:                          
 ---------------------------------------------------------------------
 Center     Atomic      Atomic             Coordinates (Angstroms)
 Number     Number       Type             X           Y           Z
 ---------------------------------------------------------------------
      1          6           0        1.764974    0.730038    0.090991
      2          6           0        1.161930   -0.466565    0.279986
      3          6           0       -0.264177   -0.733652    0.669396
      4          6           0       -1.278773    0.241264    0.015267
      5          6           0       -1.316044    1.601087    0.754512
      6          6           0        0.027268    2.129436    1.291362
      7          6           0        1.218444    2.123935    0.313257
      8          6           0        3.151358    0.518409   -0.348499
      9          6           0        3.408975   -0.974658   -0.473985
     10          6           0        2.119129   -1.642959    0.044642
     11          8           0        3.978691    1.400918   -0.575262
     12          6           0        0.932013    2.859371   -1.012550
     13          6           0        2.346247   -2.457824    1.323473
     14          8           0        1.499039   -2.475136   -0.956088
     15          6           0       -2.691451   -0.414585   -0.115904
     16          8           0       -3.196200   -0.804752    1.186152
     17          6           0       -2.674210   -1.632519   -1.050427
     18          6           0       -3.741049    0.599424   -0.614206
     19          8           0       -5.038272    0.015749   -0.731370
     20          1           0       -0.359581   -0.684698    1.764117
     21          1           0       -0.487845   -1.767890    0.398409
     22          1           0       -0.939862    0.412767   -1.014090
     23          1           0       -1.996438    1.516312    1.612281
     24          1           0       -1.749137    2.354283    0.087187
     25          1           0        0.317544    1.560403    2.183530
     26          1           0       -0.134860    3.160630    1.632063
     27          1           0        2.033930    2.681549    0.797922
     28          1           0        3.589652   -1.238730   -1.522772
     29          1           0        4.307235   -1.254037    0.088684
     30          1           0        0.616263    3.890847   -0.812729
     31          1           0        0.143729    2.368289   -1.593206
     32          1           0        1.833689    2.899104   -1.633309
     33          1           0        1.399599   -2.848483    1.709983
     34          1           0        3.010391   -3.305041    1.111412
     35          1           0        2.816223   -1.844920    2.100516
     36          1           0        2.066840   -3.258041   -1.065539
     37          1           0       -2.784503   -1.650290    1.432499
     38          1           0       -2.266802   -1.361425   -2.031127
     39          1           0       -2.064568   -2.448183   -0.649258
     40          1           0       -3.691417   -2.006323   -1.193072
     41          1           0       -3.789635    1.453650    0.070225
     42          1           0       -3.470176    0.969014   -1.608715
     43          1           0       -5.209660   -0.413668    0.125539
 ---------------------------------------------------------------------
                    Distance matrix (angstroms):
                    1          2          3          4          5
     1  C    0.000000
     2  C    1.353234   0.000000
     3  C    2.567955   1.502251   0.000000
     4  C    3.083671   2.555020   1.551692   0.000000
     5  C    3.269809   3.262011   2.562162   1.548222   0.000000
     6  C    2.533540   3.008250   2.944326   2.626663   1.540080
     7  C    1.513620   2.591331   3.238951   3.141551   2.625205
     8  C    1.469694   2.307161   3.777519   4.453672   4.727209
     9  C    2.434734   2.424014   3.854536   4.867526   5.519916
    10  C    2.399727   1.534770   2.626272   3.885472   4.777882
    11  O    2.407180   3.486128   4.909938   5.416128   5.462836
    12  C    2.538835   3.575662   4.143625   3.577494   3.124027
    13  C    3.466894   2.540980   3.196075   4.705023   5.496439
    14  O    3.382343   2.382410   2.963764   4.004822   5.240844
    15  C    4.605724   3.874013   2.571023   1.563011   2.590811
    16  O    5.307373   4.464169   2.978062   2.478235   3.083726
    17  C    5.156633   4.224383   3.094190   2.567881   3.944443
    18  C    5.552535   5.096578   3.938701   2.566577   2.959285
    19  O    6.889894   6.300633   5.031474   3.839552   4.310003
    20  H    3.051976   2.136638   1.099960   2.181924   2.675619
    21  H    3.377772   2.104573   1.092296   2.192958   3.487511
    22  H    2.939047   2.620188   2.145915   1.097201   2.163694
    23  H    4.132888   3.960063   2.992006   2.165928   1.098131
    24  H    3.871326   4.058161   3.475546   2.165933   1.095536
    25  H    2.676431   2.906041   2.809571   2.998286   2.170796
    26  H    3.448485   4.082441   4.013587   3.527784   2.144169
    27  H    2.092961   3.307457   4.118424   4.188262   3.520171
    28  H    3.132049   3.120899   4.462365   5.315779   6.108718
    29  H    3.224849   3.248023   4.637438   5.783147   6.341634
    30  H    3.482378   4.525353   4.935369   4.194782   3.381280
    31  H    2.854614   3.547109   3.861062   3.022405   2.869027
    32  H    2.771783   3.929337   4.785437   4.412407   4.160211
    33  H    3.944673   2.788353   2.885045   4.426316   5.299652
    34  H    4.344444   3.487839   4.186910   5.672278   6.550993
    35  H    3.431287   2.819731   3.573777   5.046723   5.546379
    36  H    4.163348   3.228256   3.849179   4.960484   6.194160
    37  H    5.306915   4.278297   2.788296   2.802453   3.631458
    38  H    5.013264   4.230628   3.420151   2.780745   4.176147
    39  H    5.031346   3.898793   2.814227   2.879616   4.350568
    40  H    6.237683   5.300540   4.102981   3.511778   4.738026
    41  H    5.601582   5.315000   4.191915   2.788787   2.570728
    42  H    5.509347   5.204275   4.285708   2.822975   3.259547
    43  H    7.067869   6.373681   4.985577   3.986599   4.428893
                    6          7          8          9         10
     6  C    0.000000
     7  C    1.541305   0.000000
     8  C    3.878723   2.598421   0.000000
     9  C    4.918109   3.875494   1.520317   0.000000
    10  C    4.490118   3.882380   2.427255   1.542498   0.000000
    11  O    4.430436   2.988508   1.230741   2.445035   3.620420
    12  C    2.580577   1.542943   3.293411   4.596213   4.774711
    13  C    5.140199   4.825452   3.507372   2.561255   1.533296
    14  O    5.330969   4.779271   3.472843   2.476230   1.441698
    15  C    3.980437   4.681404   5.921402   6.136538   4.967530
    16  O    4.360193   5.369193   6.663138   6.812728   5.500760
    17  C    5.189824   5.578830   6.249515   6.145747   4.916847
    18  C    4.491363   5.270758   6.898002   7.322584   6.309045
    19  O    5.849685   6.684474   8.213970   8.509003   7.387956
    20  H    2.879670   3.533210   4.270516   4.392629   3.165258
    21  H    4.031360   4.250291   4.362205   4.071301   2.633832
    22  H    3.032722   3.057488   4.146354   4.596634   3.834624
    23  H    2.138760   3.520246   5.598238   6.306816   5.419998
    24  H    2.157826   2.985081   5.251201   6.164648   5.562665
    25  H    1.097279   2.151072   3.940486   4.800611   4.252303
    26  H    1.098054   2.155323   4.658668   5.839076   5.538487
    27  H    2.138926   1.100387   2.691116   4.108084   4.390451
    28  H    5.652829   4.505680   2.158369   1.096509   2.186921
    29  H    5.586810   4.582768   2.160728   1.096138   2.222837
    30  H    2.806543   2.180010   4.244473   5.620243   5.797991
    31  H    2.896783   2.202118   3.743953   4.805183   4.761813
    32  H    3.522676   2.183697   3.009102   4.339538   4.850498
    33  H    5.180561   5.168037   4.317635   3.509776   2.178158
    34  H    6.202012   5.772513   4.095118   2.846584   2.166764
    35  H    4.922247   4.636702   3.419842   2.781504   2.180218
    36  H    6.224127   5.620189   3.993984   2.713872   1.960543
    37  H    4.712993   5.614362   6.565795   6.515392   5.096255
    38  H    5.337397   5.458096   5.976744   5.898197   4.860501
    39  H    5.394106   5.710417   6.008078   5.671126   4.316620
    40  H    6.091432   6.590508   7.342421   7.210894   5.952010
    41  H    4.064064   5.058577   7.016224   7.616616   6.671067
    42  H    4.689258   5.197208   6.755435   7.237969   6.387200
    43  H    5.937334   6.913406   8.426156   8.657656   7.431612
                   11         12         13         14         15
    11  O    0.000000
    12  C    3.405958   0.000000
    13  C    4.599995   5.977425   0.000000
    14  O    4.617088   5.364855   2.431966   0.000000
    15  C    6.928048   4.965103   5.623613   4.744680   0.000000
    16  O    7.710164   5.941568   5.785346   5.424449   1.449948
    17  C    7.327251   5.760499   5.614402   4.258510   1.535251
    18  C    7.761333   5.206106   7.082127   6.085090   1.542133
    19  O    9.124072   6.618879   8.054319   6.999389   2.464053
    20  H    5.351924   4.683857   3.264911   3.749620   3.007500
    21  H    5.562313   5.041661   3.060037   2.506505   2.636633
    22  H    5.035988   3.080550   4.950050   3.780421   2.135255
    23  H    6.364025   4.155643   5.893732   5.894620   2.682915
    24  H    5.844293   2.941615   6.438707   5.912898   2.931865
    25  H    4.586978   3.504257   4.582737   5.247734   4.271068
    26  H    4.989005   2.867569   6.149645   6.413269   4.730085
    27  H    2.703284   2.126887   5.175606   5.473031   5.722792
    28  H    2.831408   4.910988   3.336668   2.494092   6.489280
    29  H    2.756367   5.433688   2.611375   3.235521   7.051818
    30  H    4.190711   1.097073   6.918224   6.428498   5.473873
    31  H    4.083987   1.095315   6.053880   5.069670   4.238521
    32  H    2.822243   1.095418   6.140191   5.427069   5.810331
    33  H    5.470966   6.341168   1.094599   2.693921   5.098472
    34  H    5.092007   6.843307   1.097194   2.692115   6.509381
    35  H    4.364240   5.947418   1.095593   3.387474   6.106787
    36  H    5.059788   6.222007   2.534915   0.973302   5.623912
    37  H    7.686467   6.334650   5.195055   4.973374   1.983223
    38  H    6.982569   5.393054   5.808240   4.071563   2.178281
    39  H    7.165335   6.105866   4.831878   3.576893   2.193848
    40  H    8.415554   6.714437   6.556694   5.216970   2.166531
    41  H    7.795276   5.044047   7.383719   6.667740   2.175076
    42  H    7.532608   4.827849   7.360143   6.081216   2.179276
    43  H    9.391999   7.051820   7.918671   7.101142   2.529757
                   16         17         18         19         20
    16  O    0.000000
    17  C    2.441303   0.000000
    18  C    2.347308   2.511973   0.000000
    19  O    2.782685   2.899547   1.427303   0.000000
    20  H    2.897390   3.765306   4.328939   5.348666   0.000000
    21  H    2.980497   2.626336   4.148844   5.016389   1.747832
    22  H    3.378532   2.681880   2.835736   4.127290   3.042957
    23  H    2.647330   4.179059   2.973482   4.122760   2.747144
    24  H    3.644341   4.247884   2.745759   4.117911   3.738765
    25  H    4.351450   5.440940   5.022249   6.290260   2.382201
    26  H    5.029403   6.051308   4.960856   6.286457   3.854151
    27  H    6.297562   6.647869   6.299185   7.711113   4.241939
    28  H    7.319453   6.293977   7.612062   8.754491   5.167884
    29  H    7.596567   7.083882   8.288802   9.466961   4.991031
    30  H    6.370169   6.433606   5.464343   6.855420   5.341162
    31  H    5.380348   4.923602   4.379363   5.755896   4.565706
    32  H    6.853298   6.418451   6.115946   7.506736   5.403385
    33  H    5.056937   5.068960   6.611821   7.457226   2.789195
    34  H    6.691697   6.307580   7.987775   8.899689   4.318441
    35  H    6.169866   6.333910   7.506154   8.554225   3.397795
    36  H    6.228028   5.011996   6.986796   7.830197   4.529521
    37  H    0.972171   2.485438   3.188290   3.540831   2.631081
    38  H    3.394782   1.096013   2.833019   3.356638   4.301084
    39  H    2.711122   1.094489   3.478466   3.862721   3.441110
    40  H    2.711037   1.093063   2.669732   2.473047   4.646805
    41  H    2.588017   3.467633   1.095677   2.066207   4.382587
    42  H    3.321534   2.777269   1.094997   2.034054   4.877147
    43  H    2.309084   3.049099   1.931423   0.973686   5.126565
                   21         22         23         24         25
    21  H    0.000000
    22  H    2.637183   0.000000
    23  H    3.812522   3.038419   0.000000
    24  H    4.322040   2.374284   1.757631   0.000000
    25  H    3.861716   3.622556   2.383858   3.048946   0.000000
    26  H    5.092819   3.898833   2.483876   2.375443   1.752002
    27  H    5.129958   4.156224   4.273736   3.863139   2.474441
    28  H    4.538383   4.847958   6.973035   6.633580   5.681419
    29  H    4.832469   5.614834   7.052125   7.049796   5.312917
    30  H    5.891283   3.815641   4.283141   2.960743   3.807594
    31  H    4.633939   2.309461   3.947319   2.531177   3.866087
    32  H    5.594482   3.775962   5.207287   4.011680   4.319616
    33  H    2.539755   4.850711   5.531189   6.294187   4.564359
    34  H    3.887012   5.826178   6.968834   7.465260   5.663340
    35  H    3.717522   5.376439   5.890497   6.521451   4.224514
    36  H    3.300016   4.745285   6.817286   6.883941   6.069093
    37  H    2.521470   3.693873   3.268140   4.349535   4.527173
    38  H    3.038511   2.437805   4.650687   4.308331   5.742757
    39  H    2.011581   3.095658   4.564693   4.868832   5.455997
    40  H    3.585044   3.668118   4.811645   4.942308   6.339933
    41  H    4.624699   3.221861   2.365887   2.230484   4.620213
    42  H    4.518129   2.658097   3.584168   2.785144   5.392373
    43  H    4.919748   4.495879   4.032372   4.431505   6.219507
                   26         27         28         29         30
    26  H    0.000000
    27  H    2.372543   0.000000
    28  H    6.571099   4.813988   0.000000
    29  H    6.450078   4.599976   1.764072   0.000000
    30  H    2.659777   2.463002   5.971412   6.395753   0.000000
    31  H    3.332833   3.064064   4.988982   5.769297   1.774997
    32  H    3.821811   2.449145   4.496365   5.131498   1.771731
    33  H    6.202425   5.640522   4.223546   3.691234   7.238526
    34  H    7.208924   6.073798   3.397662   2.633323   7.824000
    35  H    5.829569   4.774690   3.754181   2.572883   6.798960
    36  H    7.302320   6.225135   2.570143   3.219881   7.298951
    37  H    5.495942   6.510362   7.037959   7.228803   6.878260
    38  H    6.197831   6.545644   5.879757   6.908190   6.114157
    39  H    6.355075   6.723553   5.847735   6.524600   6.884539
    40  H    6.879527   7.662885   7.328838   8.135555   7.312824
    41  H    4.325563   5.995931   8.015013   8.537635   5.111896
    42  H    5.141026   6.246588   7.397479   8.265061   5.086225
    43  H    6.387395   7.905825   8.990303   9.553997   7.304148
                   31         32         33         34         35
    31  H    0.000000
    32  H    1.771818   0.000000
    33  H    6.301030   6.663392   0.000000
    34  H    6.907922   6.885459   1.778028   0.000000
    35  H    6.207813   6.116584   1.779459   1.774255   0.000000
    36  H    5.969287   6.187662   2.883829   2.373102   3.547167
    37  H    5.820516   7.171043   4.361121   6.035072   5.643781
    38  H    4.462421   5.926584   5.445158   6.442202   6.568210
    39  H    5.382008   6.690160   4.210311   5.439612   5.634475
    40  H    5.831439   7.401609   5.920761   7.204967   7.295420
    41  H    4.367485   6.050879   6.937241   8.364781   7.657676
    42  H    3.875373   5.644186   7.021521   8.225836   7.822751
    43  H    6.273128   7.979772   7.219494   8.769335   8.388314
                   36         37         38         39         40
    36  H    0.000000
    37  H    5.688637   0.000000
    38  H    4.828040   3.513994   0.000000
    39  H    4.230566   2.342787   1.769605   0.000000
    40  H    5.894114   2.800513   1.774192   1.771330   0.000000
    41  H    7.601861   3.535607   3.828752   4.326408   3.684696
    42  H    6.987244   4.071840   2.656593   3.817528   3.012364
    43  H    7.902947   3.019729   3.769597   3.825071   2.565219
                   41         42         43
    41  H    0.000000
    42  H    1.776448   0.000000
    43  H    2.346573   2.818732   0.000000
 Stoichiometry    C15H24O4
 Framework group  C1[X(C15H24O4)]
 Deg. of freedom   123
 Full point group                 C1      NOp   1
 Largest Abelian subgroup         C1      NOp   1
 Largest concise Abelian subgroup C1      NOp   1
                         Standard orientation:                         
 ---------------------------------------------------------------------
 Center     Atomic      Atomic             Coordinates (Angstroms)
 Number     Number       Type             X           Y           Z
 ---------------------------------------------------------------------
      1          6           0        1.788014    0.745159    0.080473
      2          6           0        1.193509   -0.456890    0.261808
      3          6           0       -0.227520   -0.736427    0.660922
      4          6           0       -1.253452    0.239602    0.026430
      5          6           0       -1.291872    1.591122    0.780690
      6          6           0        0.053145    2.121417    1.311316
      7          6           0        1.235556    2.133384    0.322689
      8          6           0        3.171604    0.546327   -0.373558
      9          6           0        3.436595   -0.943780   -0.517518
     10          6           0        2.155258   -1.625106    0.005236
     11          8           0        3.991837    1.436013   -0.598054
     12          6           0        0.933117    2.881425   -0.992468
     13          6           0        2.398420   -2.452408    1.273085
     14          8           0        1.531013   -2.450006   -0.998931
     15          6           0       -2.663485   -0.422967   -0.099325
     16          8           0       -3.154362   -0.830093    1.202841
     17          6           0       -2.647646   -1.630615   -1.047128
     18          6           0       -3.723250    0.590267   -0.577271
     19          8           0       -5.018120    0.000383   -0.689260
     20          1           0       -0.313426   -0.699854    1.756911
     21          1           0       -0.447700   -1.768957    0.380719
     22          1           0       -0.924725    0.424175   -1.003969
     23          1           0       -1.964089    1.493146    1.643485
     24          1           0       -1.735190    2.348960    0.125443
     25          1           0        0.354610    1.544472    2.194648
     26          1           0       -0.111809    3.147913    1.664611
     27          1           0        2.052144    2.690446    0.806130
     28          1           0        3.609405   -1.195457   -1.570670
     29          1           0        4.341418   -1.224011    0.034102
     30          1           0        0.613290    3.908836   -0.778674
     31          1           0        0.142492    2.392085   -1.571410
     32          1           0        1.828975    2.933085   -1.620726
     33          1           0        1.457502   -2.852698    1.663708
     34          1           0        3.065462   -3.293423    1.045964
     35          1           0        2.871813   -1.845221    2.052539
     36          1           0        2.102266   -3.228379   -1.121900
     37          1           0       -2.735671   -1.675843    1.436339
     38          1           0       -2.250559   -1.346587   -2.028400
     39          1           0       -2.029809   -2.447018   -0.660254
     40          1           0       -3.663939   -2.008745   -1.184800
     41          1           0       -3.770592    1.436754    0.116794
     42          1           0       -3.463374    0.972141   -1.570072
     43          1           0       -5.179403   -0.439250    0.164423
 ---------------------------------------------------------------------
 Rotational constants (GHZ):      0.5938293      0.2474747      0.2002397
 Standard basis: 6-31G(d) (6D, 7F)
 There are   333 symmetry adapted cartesian basis functions of A   symmetry.
 There are   333 symmetry adapted basis functions of A   symmetry.
   333 basis functions,   628 primitive gaussians,   333 cartesian basis functions
    73 alpha electrons       73 beta electrons
       nuclear repulsion energy      1596.5125916564 Hartrees.
 NAtoms=   43 NActive=   43 NUniq=   43 SFac= 1.00D+00 NAtFMM=   60 NAOKFM=F Big=F
 Integral buffers will be    131072 words long.
 Raffenetti 2 integral format.
 Two-electron integral symmetry is turned on.
 ------------------------------------------------------------------------------
 Polarizable Continuum Model (PCM)
 =================================
 Model                : PCM (using non-symmetric T matrix).
 Atomic radii         : SMD-Coulomb.
 Polarization charges : Total charges.
 Charge compensation  : None.
 Solution method      : On-the-fly selection.
 Cavity type          : VdW (van der Waals Surface) (Alpha=1.000).
 Cavity algorithm     : GePol (No added spheres)
                        Default sphere list used, NSphG=   43.
                        Lebedev-Laikov grids with approx.  5.0 points / Ang**2.
                        Smoothing algorithm: Karplus/York (Gamma=1.0000).
                        Polarization charges: spherical gaussians, with
                                              point-specific exponents (IZeta= 3).
                        Self-potential: point-specific (ISelfS= 7).
                        Self-field    : sphere-specific E.n sum rule (ISelfD= 2).
 1st derivatives      : Analytical E(r).r(x)/FMM algorithm (CHGder, D1EAlg=3).
                        Cavity 1st derivative terms included.
 Solvent              : Methanol, Eps=  32.613000 Eps(inf)=   1.765709
 ------------------------------------------------------------------------------
 ------------------------------------------------------------------------------
 Atomic radii for non-electrostatic terms: SMD-CDS.
 ------------------------------------------------------------------------------
 Nuclear repulsion after PCM non-electrostatic terms =     1596.5139760875 Hartrees.
 One-electron integrals computed using PRISM.
 NBasis=   333 RedAO= T EigKep=  9.48D-04  NBF=   333
 NBsUse=   333 1.00D-06 EigRej= -1.00D+00 NBFU=   333
 Initial guess from the checkpoint file:  "DY-202A-11R_43.chk"
 B after Tr=     0.000000    0.000000    0.000000
         Rot=    0.999992    0.003624   -0.000207    0.001601 Ang=   0.45 deg.
 ExpMin= 1.61D-01 ExpMax= 5.48D+03 ExpMxC= 8.25D+02 IAcc=1 IRadAn=         1 AccDes= 0.00D+00
 Harris functional with IExCor=  402 and IRadAn=       1 diagonalized for initial guess.
 HarFok:  IExCor=  402 AccDes= 0.00D+00 IRadAn=         1 IDoV= 1 UseB2=F ITyADJ=14
 ICtDFT=  3500011 ScaDFX=  1.000000  1.000000  1.000000  1.000000
 FoFCou: FMM=F IPFlag=           0 FMFlag=      100000 FMFlg1=           0
         NFxFlg=           0 DoJE=T BraDBF=F KetDBF=T FulRan=T
         wScrn=  0.000000 ICntrl=     500 IOpCl=  0 I1Cent=   200000004 NGrid=           0
         NMat0=    1 NMatS0=      1 NMatT0=    0 NMatD0=    1 NMtDS0=    0 NMtDT0=    0
 Petite list used in FoFCou.
 Keep R1 ints in memory in canonical form, NReq=1565304907.
 Requested convergence on RMS density matrix=1.00D-08 within 128 cycles.
 Requested convergence on MAX density matrix=1.00D-06.
 Requested convergence on             energy=1.00D-06.
 No special actions if energy rises.
 Inv3:  Mode=1 IEnd=    21999792.
 Iteration    1 A*A^-1 deviation from unit magnitude is 5.11D-15 for   2704.
 Iteration    1 A*A^-1 deviation from orthogonality  is 3.45D-15 for   2132   1365.
 Iteration    1 A^-1*A deviation from unit magnitude is 5.66D-15 for   2704.
 Iteration    1 A^-1*A deviation from orthogonality  is 2.00D-11 for   2596   2577.
 Error on total polarization charges =  0.05178
 SCF Done:  E(RB3LYP) =  -886.950381236     A.U. after   10 cycles
            NFock= 10  Conv=0.64D-08     -V/T= 2.0094
 SMD-CDS (non-electrostatic) energy       (kcal/mol) =       0.87
 (included in total energy above)
 D1PCM: PCM CHGder 1st derivatives, ID1Alg=3 FixD1E=F DoIter=F DoCFld=F I1PDM=0.
 Calling FoFJK, ICntrl=      2127 FMM=F ISym2X=0 I1Cent= 0 IOpClX= 0 NMat=1 NMatS=1 NMatT=0.
 ***** Axes restored to original set *****
 -------------------------------------------------------------------
 Center     Atomic                   Forces (Hartrees/Bohr)
 Number     Number              X              Y              Z
 -------------------------------------------------------------------
      1        6          -0.002159418    0.002727722   -0.000172143
      2        6           0.001821892   -0.002339058    0.000428790
      3        6           0.000045338    0.000355694    0.000552505
      4        6           0.000171790   -0.001427602   -0.000159314
      5        6          -0.000232038   -0.000417163    0.000166553
      6        6           0.000218319    0.000020719   -0.000589540
      7        6           0.001302894   -0.000757113   -0.000590467
      8        6           0.000927198   -0.001744170   -0.000518078
      9        6           0.001341080    0.000135274    0.000711972
     10        6          -0.002392793    0.000228315   -0.001658095
     11        8           0.000982437    0.001167865    0.000058936
     12        6          -0.000161970   -0.000374010    0.000770925
     13        6           0.000310347    0.001086965    0.000082026
     14        8           0.000603380   -0.000414146    0.000232654
     15        6          -0.000405671    0.000320802    0.000707749
     16        8           0.000231240    0.000069803    0.000195107
     17        6           0.000381036    0.001087296   -0.000504119
     18        6           0.000699257    0.000344045   -0.000048069
     19        8          -0.000796555   -0.000856932   -0.000481904
     20        1          -0.000085636   -0.000129066   -0.000200284
     21        1          -0.000027180   -0.000094837    0.000063430
     22        1           0.000102199    0.000364246   -0.000025029
     23        1          -0.000189839    0.000138099   -0.000167521
     24        1          -0.000291037    0.000247780   -0.000059110
     25        1          -0.000027859    0.000186891    0.000354182
     26        1           0.000017621    0.000005297    0.000026579
     27        1          -0.000116816   -0.000041992    0.000207645
     28        1          -0.000940443    0.000808362   -0.000018765
     29        1          -0.000129586    0.000515003    0.000013668
     30        1          -0.000052097    0.000023561   -0.000149006
     31        1           0.000121233    0.000036223   -0.000144537
     32        1          -0.000004775    0.000136851   -0.000184895
     33        1          -0.000049137   -0.000450564    0.000154652
     34        1          -0.000127848   -0.000208253    0.000078225
     35        1          -0.000142251   -0.000152242    0.000299662
     36        1          -0.000479697    0.000003217    0.000201396
     37        1          -0.000218015    0.000067242   -0.000213929
     38        1          -0.000119666   -0.000103922   -0.000121693
     39        1          -0.000565820   -0.000290120    0.000010558
     40        1          -0.000176484   -0.000383718    0.000049056
     41        1           0.000382682    0.000380058    0.000147491
     42        1           0.000139948   -0.000256877    0.000370827
     43        1           0.000092737   -0.000015545    0.000121911
 -------------------------------------------------------------------
 Cartesian Forces:  Max     0.002727722 RMS     0.000659706

 GradGradGradGradGradGradGradGradGradGradGradGradGradGradGradGradGradGrad
 Berny optimization.
 Using GEDIIS/GDIIS optimizer.
 FormGI is forming the generalized inverse of G from B-inverse, IUseBI=4.
 Internal  Forces:  Max     0.001514655 RMS     0.000331233
 Search for a local minimum.
 Step number   5 out of a maximum of  258
 All quantities printed in internal units (Hartrees-Bohrs-Radians)
 Mixed Optimization -- En-DIIS/RFO-DIIS
 Swapping is turned off.
 Update second derivatives using D2CorX and points    2    3    4    5
 DE= -2.58D-04 DEPred=-3.08D-04 R= 8.38D-01
 TightC=F SS=  1.41D+00  RLast= 2.34D-01 DXNew= 6.5347D-01 7.0294D-01
 Trust test= 8.38D-01 RLast= 2.34D-01 DXMaxT set to 6.53D-01
 ITU=  1 -1  1  1  0
     Eigenvalues ---    0.00178   0.00232   0.00317   0.00340   0.00379
     Eigenvalues ---    0.00429   0.00523   0.00709   0.00789   0.00908
     Eigenvalues ---    0.01047   0.01116   0.01254   0.01266   0.01317
     Eigenvalues ---    0.01395   0.02497   0.02646   0.03253   0.03843
     Eigenvalues ---    0.03906   0.04233   0.04427   0.04608   0.04739
     Eigenvalues ---    0.04872   0.05027   0.05035   0.05223   0.05405
     Eigenvalues ---    0.05437   0.05554   0.05563   0.05579   0.05623
     Eigenvalues ---    0.05641   0.05660   0.05710   0.05898   0.05990
     Eigenvalues ---    0.06162   0.06518   0.07214   0.07987   0.08466
     Eigenvalues ---    0.08627   0.09002   0.09046   0.09354   0.09673
     Eigenvalues ---    0.10337   0.11796   0.12307   0.13329   0.13865
     Eigenvalues ---    0.14829   0.15915   0.15963   0.16000   0.16000
     Eigenvalues ---    0.16000   0.16000   0.16000   0.16000   0.16000
     Eigenvalues ---    0.16001   0.16013   0.16111   0.16333   0.16700
     Eigenvalues ---    0.16857   0.17842   0.19855   0.20732   0.21215
     Eigenvalues ---    0.22952   0.24653   0.24907   0.25052   0.26388
     Eigenvalues ---    0.27020   0.27268   0.27844   0.28023   0.28568
     Eigenvalues ---    0.28701   0.29084   0.29459   0.29642   0.30621
     Eigenvalues ---    0.31456   0.32228   0.32778   0.33756   0.33811
     Eigenvalues ---    0.33839   0.33842   0.33948   0.33985   0.34009
     Eigenvalues ---    0.34097   0.34133   0.34161   0.34169   0.34204
     Eigenvalues ---    0.34210   0.34271   0.34283   0.34300   0.34336
     Eigenvalues ---    0.34362   0.34431   0.34539   0.34814   0.36263
     Eigenvalues ---    0.39403   0.41540   0.42167   0.51826   0.52699
     Eigenvalues ---    0.52795   0.54200   0.95987
 En-DIIS/RFO-DIIS IScMMF=        0 using points:     5    4    3    2
 RFO step:  Lambda=-5.55816487D-05.
 DidBck=F Rises=F RFO-DIIS coefs:    0.83844    0.03260    0.20974   -0.08079
 Iteration  1 RMS(Cart)=  0.02523421 RMS(Int)=  0.00028558
 Iteration  2 RMS(Cart)=  0.00040133 RMS(Int)=  0.00001180
 Iteration  3 RMS(Cart)=  0.00000013 RMS(Int)=  0.00001180
 Variable       Old X    -DE/DX   Delta X   Delta X   Delta X     New X
                                 (Linear)    (Quad)   (Total)
    R1        2.55724   0.00143  -0.00004   0.00071   0.00069   2.55793
    R2        2.86033  -0.00138  -0.00047   0.00037  -0.00010   2.86022
    R3        2.77732   0.00115   0.00080  -0.00168  -0.00086   2.77646
    R4        2.83884   0.00055   0.00035  -0.00080  -0.00045   2.83839
    R5        2.90029  -0.00151  -0.00016  -0.00013  -0.00029   2.90000
    R6        2.93227   0.00024  -0.00014   0.00192   0.00178   2.93405
    R7        2.07862  -0.00020   0.00011  -0.00058  -0.00047   2.07816
    R8        2.06414   0.00008  -0.00008  -0.00030  -0.00039   2.06375
    R9        2.92572   0.00011   0.00057  -0.00080  -0.00023   2.92549
   R10        2.95366   0.00013   0.00109  -0.00069   0.00040   2.95406
   R11        2.07341   0.00011   0.00003   0.00015   0.00018   2.07359
   R12        2.91033   0.00031  -0.00005   0.00025   0.00020   2.91053
   R13        2.07517  -0.00002  -0.00009   0.00008  -0.00001   2.07515
   R14        2.07026   0.00032  -0.00003   0.00027   0.00024   2.07050
   R15        2.91264   0.00015  -0.00009  -0.00041  -0.00050   2.91214
   R16        2.07356   0.00019   0.00008  -0.00013  -0.00005   2.07351
   R17        2.07502   0.00001   0.00009  -0.00015  -0.00006   2.07496
   R18        2.91574  -0.00034   0.00003  -0.00086  -0.00082   2.91492
   R19        2.07943  -0.00001   0.00001   0.00001   0.00003   2.07946
   R20        2.87298  -0.00068   0.00032  -0.00175  -0.00143   2.87155
   R21        2.32576   0.00148   0.00020  -0.00019   0.00001   2.32577
   R22        2.91490   0.00110   0.00050  -0.00163  -0.00114   2.91376
   R23        2.07210  -0.00033  -0.00001   0.00006   0.00005   2.07215
   R24        2.07140  -0.00023   0.00001  -0.00032  -0.00030   2.07110
   R25        2.89751   0.00037   0.00019  -0.00021  -0.00002   2.89749
   R26        2.72441  -0.00011   0.00006  -0.00063  -0.00058   2.72384
   R27        2.07317   0.00001   0.00005  -0.00014  -0.00009   2.07308
   R28        2.06985  -0.00003   0.00015  -0.00040  -0.00025   2.06960
   R29        2.07004   0.00011   0.00005  -0.00008  -0.00003   2.07001
   R30        2.06849   0.00026  -0.00001   0.00014   0.00013   2.06862
   R31        2.07340   0.00007   0.00007  -0.00001   0.00007   2.07346
   R32        2.07037   0.00006   0.00001  -0.00003  -0.00002   2.07035
   R33        1.83927  -0.00031  -0.00002  -0.00007  -0.00009   1.83919
   R34        2.74001  -0.00006  -0.00030   0.00184   0.00154   2.74154
   R35        2.90120   0.00008   0.00014  -0.00066  -0.00052   2.90069
   R36        2.91421  -0.00063   0.00052  -0.00082  -0.00031   2.91390
   R37        1.83714  -0.00021   0.00008  -0.00032  -0.00024   1.83690
   R38        2.07116   0.00004  -0.00017   0.00038   0.00021   2.07137
   R39        2.06828  -0.00010   0.00008  -0.00060  -0.00052   2.06777
   R40        2.06559   0.00029   0.00001   0.00038   0.00039   2.06598
   R41        2.69721   0.00102   0.00044  -0.00162  -0.00118   2.69603
   R42        2.07053   0.00038  -0.00023   0.00073   0.00050   2.07103
   R43        2.06924  -0.00038   0.00000  -0.00022  -0.00022   2.06903
   R44        1.84000   0.00009  -0.00009   0.00023   0.00015   1.84015
    A1        2.25609   0.00045   0.00026  -0.00026   0.00000   2.25608
    A2        1.91220  -0.00032  -0.00005  -0.00063  -0.00072   1.91148
    A3        2.11428  -0.00014  -0.00020   0.00074   0.00057   2.11486
    A4        2.23503  -0.00045  -0.00028   0.00069   0.00042   2.23545
    A5        1.95890   0.00040   0.00037  -0.00106  -0.00074   1.95816
    A6        2.08925   0.00005  -0.00010   0.00039   0.00032   2.08957
    A7        1.98203  -0.00008   0.00071  -0.00187  -0.00117   1.98086
    A8        1.90965  -0.00007  -0.00032   0.00118   0.00086   1.91051
    A9        1.87383   0.00019  -0.00069   0.00118   0.00050   1.87433
   A10        1.91227   0.00007   0.00023  -0.00134  -0.00111   1.91116
   A11        1.93523  -0.00003  -0.00003   0.00141   0.00138   1.93661
   A12        1.84553  -0.00008   0.00003  -0.00039  -0.00036   1.84516
   A13        1.94582   0.00007   0.00032  -0.00206  -0.00173   1.94409
   A14        1.94198   0.00104   0.00019   0.00452   0.00472   1.94669
   A15        1.86683  -0.00015  -0.00057   0.00138   0.00080   1.86763
   A16        1.96802  -0.00104   0.00060  -0.00224  -0.00164   1.96638
   A17        1.89452  -0.00002  -0.00040  -0.00183  -0.00223   1.89229
   A18        1.84007   0.00013  -0.00026   0.00038   0.00011   1.84018
   A19        2.03394   0.00005   0.00008   0.00072   0.00080   2.03474
   A20        1.89661  -0.00006   0.00002   0.00033   0.00035   1.89696
   A21        1.89919   0.00005   0.00009   0.00002   0.00011   1.89930
   A22        1.86986   0.00021   0.00001   0.00038   0.00039   1.87025
   A23        1.89789  -0.00015  -0.00032  -0.00061  -0.00093   1.89695
   A24        1.85869  -0.00012   0.00013  -0.00100  -0.00086   1.85783
   A25        2.03942   0.00007  -0.00027   0.00111   0.00083   2.04025
   A26        1.91374  -0.00006   0.00031  -0.00042  -0.00012   1.91362
   A27        1.87711   0.00004   0.00013  -0.00069  -0.00055   1.87656
   A28        1.88565   0.00013  -0.00029   0.00136   0.00107   1.88671
   A29        1.89058  -0.00011  -0.00017  -0.00004  -0.00020   1.89038
   A30        1.84813  -0.00009   0.00035  -0.00161  -0.00126   1.84686
   A31        1.95576   0.00004   0.00005  -0.00015  -0.00011   1.95565
   A32        1.96037  -0.00006  -0.00015  -0.00011  -0.00025   1.96012
   A33        1.83770   0.00010   0.00006   0.00065   0.00072   1.83842
   A34        1.98244  -0.00009  -0.00057   0.00081   0.00024   1.98269
   A35        1.86651  -0.00010   0.00026  -0.00122  -0.00096   1.86556
   A36        1.84887   0.00012   0.00045  -0.00006   0.00039   1.84926
   A37        1.90280  -0.00045  -0.00004  -0.00008  -0.00019   1.90261
   A38        2.19686   0.00005   0.00009  -0.00013  -0.00001   2.19685
   A39        2.18351   0.00040  -0.00004   0.00023   0.00021   2.18372
   A40        1.82973   0.00061   0.00014  -0.00090  -0.00086   1.82886
   A41        1.92131  -0.00048   0.00119  -0.00698  -0.00577   1.91554
   A42        1.92495  -0.00050  -0.00064   0.00355   0.00293   1.92789
   A43        1.93375  -0.00030   0.00035  -0.00345  -0.00308   1.93067
   A44        1.98475   0.00013  -0.00118   0.00630   0.00514   1.98989
   A45        1.86980   0.00048   0.00021   0.00102   0.00121   1.87101
   A46        1.81418  -0.00021   0.00021  -0.00101  -0.00086   1.81332
   A47        1.95179  -0.00018   0.00105  -0.00580  -0.00473   1.94705
   A48        1.85524   0.00028  -0.00060   0.00496   0.00437   1.85961
   A49        1.96797   0.00001  -0.00067   0.00093   0.00028   1.96825
   A50        1.95666   0.00037  -0.00030   0.00213   0.00184   1.95851
   A51        1.91334  -0.00024   0.00032  -0.00107  -0.00076   1.91258
   A52        1.92311   0.00015   0.00017  -0.00025  -0.00008   1.92302
   A53        1.95565   0.00012  -0.00033   0.00076   0.00043   1.95608
   A54        1.92989   0.00020   0.00023  -0.00022   0.00001   1.92989
   A55        1.88700  -0.00012   0.00000  -0.00006  -0.00006   1.88694
   A56        1.88181  -0.00018   0.00006  -0.00034  -0.00028   1.88153
   A57        1.88414  -0.00020  -0.00013   0.00008  -0.00005   1.88410
   A58        1.93486   0.00025  -0.00038   0.00100   0.00062   1.93548
   A59        1.91647   0.00005   0.00019  -0.00020  -0.00001   1.91646
   A60        1.93668   0.00043   0.00023   0.00050   0.00072   1.93740
   A61        1.89247  -0.00035   0.00003  -0.00121  -0.00118   1.89129
   A62        1.89674  -0.00029  -0.00002  -0.00017  -0.00020   1.89654
   A63        1.88535  -0.00012  -0.00003   0.00002  -0.00001   1.88534
   A64        1.86653   0.00031   0.00004   0.00042   0.00047   1.86700
   A65        1.93070  -0.00011   0.00055  -0.00056  -0.00001   1.93069
   A66        1.95391   0.00063  -0.00024   0.00351   0.00326   1.95718
   A67        1.94589  -0.00026   0.00061  -0.00173  -0.00111   1.94478
   A68        1.91459   0.00003  -0.00067   0.00117   0.00049   1.91508
   A69        1.80305   0.00023   0.00038   0.00007   0.00045   1.80350
   A70        1.90984  -0.00057  -0.00061  -0.00276  -0.00337   1.90647
   A71        1.89038  -0.00014   0.00090  -0.00141  -0.00052   1.88986
   A72        1.93116   0.00021  -0.00036   0.00077   0.00040   1.93157
   A73        1.95450   0.00031   0.00032   0.00151   0.00182   1.95632
   A74        1.91801   0.00006  -0.00007  -0.00043  -0.00050   1.91751
   A75        1.88100  -0.00004   0.00013   0.00037   0.00050   1.88150
   A76        1.88992  -0.00013  -0.00001  -0.00054  -0.00056   1.88937
   A77        1.88739  -0.00045   0.00001  -0.00177  -0.00177   1.88562
   A78        1.95651  -0.00060   0.00053  -0.00278  -0.00226   1.95425
   A79        1.91875   0.00001   0.00089  -0.00097  -0.00008   1.91867
   A80        1.92521  -0.00018   0.00013  -0.00044  -0.00032   1.92489
   A81        1.90688   0.00056  -0.00090   0.00392   0.00302   1.90990
   A82        1.86325   0.00025  -0.00085   0.00100   0.00013   1.86338
   A83        1.89142  -0.00002   0.00015  -0.00057  -0.00042   1.89101
   A84        1.84220  -0.00022  -0.00042  -0.00033  -0.00075   1.84145
    D1        0.08796  -0.00002   0.00025  -0.00009   0.00017   0.08812
    D2       -3.05663  -0.00001  -0.00167   0.00607   0.00440  -3.05223
    D3       -3.09172  -0.00018   0.00032  -0.00458  -0.00426  -3.09598
    D4        0.04688  -0.00017  -0.00160   0.00157  -0.00003   0.04685
    D5        0.37562  -0.00013   0.00092  -0.00393  -0.00301   0.37261
    D6       -1.88064   0.00000   0.00179  -0.00482  -0.00304  -1.88368
    D7        2.39842  -0.00017   0.00129  -0.00507  -0.00379   2.39464
    D8       -2.72404   0.00004   0.00084   0.00105   0.00189  -2.72215
    D9        1.30288   0.00017   0.00171   0.00016   0.00187   1.30475
   D10       -0.70124   0.00000   0.00121  -0.00009   0.00112  -0.70012
   D11        0.02744   0.00005  -0.00213   0.01854   0.01640   0.04384
   D12       -3.10927   0.00015  -0.00255   0.01451   0.01195  -3.09733
   D13        3.13459  -0.00007  -0.00208   0.01445   0.01238  -3.13622
   D14       -0.00213   0.00002  -0.00250   0.01042   0.00793   0.00580
   D15        0.66154   0.00006  -0.00126   0.00423   0.00297   0.66451
   D16       -1.48096   0.00008  -0.00182   0.00641   0.00459  -1.47637
   D17        2.80724   0.00011  -0.00133   0.00565   0.00432   2.81156
   D18       -2.47686   0.00005   0.00079  -0.00232  -0.00154  -2.47840
   D19        1.66382   0.00007   0.00023  -0.00015   0.00008   1.66390
   D20       -0.33116   0.00010   0.00071  -0.00091  -0.00019  -0.33135
   D21       -0.09950   0.00027   0.00456  -0.02027  -0.01571  -0.11521
   D22        2.02849   0.00006   0.00446  -0.02293  -0.01847   2.01003
   D23       -2.16711  -0.00016   0.00506  -0.02439  -0.01933  -2.18644
   D24        3.03938   0.00028   0.00281  -0.01469  -0.01187   3.02750
   D25       -1.11581   0.00006   0.00271  -0.01735  -0.01463  -1.13044
   D26        0.97177  -0.00016   0.00332  -0.01881  -0.01549   0.95628
   D27       -1.38692   0.00008   0.00124  -0.00288  -0.00163  -1.38855
   D28        2.68278   0.00060   0.00003  -0.00183  -0.00179   2.68099
   D29        0.68166   0.00000   0.00058  -0.00539  -0.00481   0.67684
   D30        0.75414  -0.00001   0.00150  -0.00366  -0.00216   0.75198
   D31       -1.45935   0.00051   0.00030  -0.00262  -0.00232  -1.46167
   D32        2.82271  -0.00010   0.00084  -0.00618  -0.00534   2.81737
   D33        2.78469  -0.00009   0.00166  -0.00413  -0.00247   2.78222
   D34        0.57120   0.00043   0.00045  -0.00308  -0.00263   0.56857
   D35       -1.42993  -0.00017   0.00100  -0.00665  -0.00565  -1.43557
   D36        0.64471  -0.00002  -0.00061   0.00084   0.00023   0.64495
   D37       -1.46864  -0.00030  -0.00069  -0.00042  -0.00111  -1.46975
   D38        2.79733  -0.00014  -0.00091   0.00057  -0.00034   2.79700
   D39        2.84393   0.00060   0.00039   0.00348   0.00387   2.84780
   D40        0.73058   0.00033   0.00032   0.00222   0.00253   0.73311
   D41       -1.28664   0.00048   0.00010   0.00321   0.00330  -1.28333
   D42       -1.40721   0.00014   0.00015   0.00149   0.00164  -1.40557
   D43        2.76263  -0.00014   0.00007   0.00022   0.00030   2.76292
   D44        0.74541   0.00002  -0.00015   0.00122   0.00107   0.74648
   D45        1.03170  -0.00010  -0.00359  -0.02266  -0.02625   1.00545
   D46       -1.10946  -0.00051  -0.00294  -0.02625  -0.02919  -1.13865
   D47        3.02765  -0.00004  -0.00242  -0.02394  -0.02636   3.00129
   D48       -1.16958  -0.00021  -0.00465  -0.02177  -0.02642  -1.19600
   D49        2.97244  -0.00061  -0.00401  -0.02536  -0.02937   2.94308
   D50        0.82637  -0.00014  -0.00349  -0.02305  -0.02654   0.79984
   D51        3.04939   0.00030  -0.00433  -0.01859  -0.02291   3.02648
   D52        0.90823  -0.00010  -0.00368  -0.02217  -0.02585   0.88238
   D53       -1.23784   0.00037  -0.00316  -0.01986  -0.02302  -1.26086
   D54        0.85045   0.00006   0.00017  -0.00014   0.00003   0.85047
   D55       -1.30189  -0.00013   0.00051  -0.00246  -0.00195  -1.30384
   D56        2.97944  -0.00001  -0.00013   0.00003  -0.00011   2.97933
   D57        2.97790   0.00018   0.00026   0.00107   0.00133   2.97923
   D58        0.82557   0.00000   0.00060  -0.00125  -0.00065   0.82492
   D59       -1.17629   0.00012  -0.00005   0.00124   0.00119  -1.17510
   D60       -1.30285   0.00008   0.00025  -0.00019   0.00006  -1.30279
   D61        2.82801  -0.00011   0.00060  -0.00252  -0.00192   2.82609
   D62        0.82615   0.00001  -0.00005  -0.00003  -0.00008   0.82607
   D63       -1.29926   0.00011  -0.00071   0.00285   0.00214  -1.29712
   D64        0.94544  -0.00001  -0.00137   0.00327   0.00190   0.94734
   D65        2.97866   0.00002  -0.00097   0.00287   0.00190   2.98056
   D66        0.86743   0.00020  -0.00075   0.00423   0.00348   0.87092
   D67        3.11213   0.00008  -0.00140   0.00465   0.00325   3.11537
   D68       -1.13783   0.00011  -0.00100   0.00424   0.00324  -1.13459
   D69        2.86197   0.00010  -0.00057   0.00302   0.00245   2.86442
   D70       -1.17652  -0.00002  -0.00122   0.00343   0.00221  -1.17431
   D71        0.85671   0.00002  -0.00083   0.00303   0.00220   0.85891
   D72       -3.06128  -0.00011  -0.00259   0.00430   0.00170  -3.05958
   D73        1.12013  -0.00014  -0.00249   0.00404   0.00155   1.12169
   D74       -0.98268  -0.00011  -0.00226   0.00358   0.00131  -0.98136
   D75        0.97957  -0.00004  -0.00204   0.00389   0.00186   0.98144
   D76       -1.12220  -0.00007  -0.00193   0.00364   0.00171  -1.12049
   D77        3.05818  -0.00004  -0.00171   0.00318   0.00147   3.05965
   D78       -1.06396   0.00005  -0.00233   0.00498   0.00265  -1.06131
   D79        3.11745   0.00002  -0.00223   0.00473   0.00250   3.11995
   D80        1.01464   0.00005  -0.00200   0.00426   0.00226   1.01690
   D81       -0.08702   0.00012   0.00484  -0.03017  -0.02533  -0.11234
   D82        1.99346  -0.00012   0.00596  -0.03829  -0.03234   1.96112
   D83       -2.23012  -0.00013   0.00654  -0.03915  -0.03261  -2.26273
   D84        3.04974   0.00003   0.00527  -0.02617  -0.02091   3.02883
   D85       -1.15296  -0.00022   0.00638  -0.03429  -0.02793  -1.18089
   D86        0.90664  -0.00023   0.00696  -0.03516  -0.02820   0.87844
   D87        0.10710  -0.00017  -0.00542   0.02936   0.02393   0.13104
   D88       -2.01011   0.00018  -0.00646   0.03654   0.03007  -1.98004
   D89        2.10361   0.00020  -0.00615   0.03558   0.02942   2.13303
   D90       -1.96500   0.00019  -0.00710   0.03991   0.03281  -1.93219
   D91        2.20097   0.00054  -0.00814   0.04709   0.03895   2.23993
   D92        0.03150   0.00056  -0.00782   0.04612   0.03830   0.06981
   D93        2.21102  -0.00030  -0.00678   0.03670   0.02990   2.24093
   D94        0.09381   0.00005  -0.00783   0.04388   0.03604   0.12985
   D95       -2.07566   0.00007  -0.00751   0.04292   0.03539  -2.04027
   D96        1.02220   0.00032   0.00153  -0.00176  -0.00021   1.02199
   D97        3.11294   0.00008   0.00145  -0.00276  -0.00130   3.11165
   D98       -1.08721   0.00023   0.00167  -0.00254  -0.00086  -1.08806
   D99        3.05925  -0.00006   0.00206  -0.00632  -0.00428   3.05497
   D100      -1.13320  -0.00031   0.00197  -0.00733  -0.00537  -1.13857
   D101       0.94984  -0.00015   0.00220  -0.00711  -0.00493   0.94491
   D102      -1.03086   0.00024   0.00142  -0.00367  -0.00224  -1.03310
   D103       1.05988   0.00000   0.00134  -0.00467  -0.00333   1.05655
   D104      -3.14027   0.00015   0.00157  -0.00445  -0.00289   3.14002
   D105      -3.07077   0.00032  -0.00753   0.04255   0.03501  -3.03575
   D106       1.24123   0.00024  -0.00729   0.03991   0.03264   1.27388
   D107      -0.95831   0.00013  -0.00644   0.03795   0.03150  -0.92680
   D108      -1.40150  -0.00046   0.00612  -0.03324  -0.02712  -1.42861
   D109       0.76241   0.00029   0.00572  -0.02835  -0.02263   0.73978
   D110       2.79738  -0.00023   0.00492  -0.03098  -0.02606   2.77132
   D111      -0.96183   0.00015   0.00359   0.00833   0.01192  -0.94990
   D112       1.13709   0.00046   0.00372   0.01034   0.01406   1.15116
   D113      -3.04806   0.00014   0.00388   0.00880   0.01268  -3.03538
   D114      -3.11212  -0.00017   0.00354   0.00578   0.00931  -3.10280
   D115      -1.01319   0.00014   0.00367   0.00778   0.01145  -1.00174
   D116       1.08484  -0.00018   0.00383   0.00624   0.01007   1.09491
   D117       1.20453  -0.00016   0.00377   0.00655   0.01032   1.21486
   D118      -2.97973   0.00015   0.00390   0.00856   0.01246  -2.96727
   D119      -0.88170  -0.00017   0.00406   0.00702   0.01108  -0.87062
   D120      -3.13570  -0.00009  -0.00295  -0.02658  -0.02952   3.11797
   D121      -1.01111   0.00023  -0.00311  -0.02414  -0.02725  -1.03836
   D122       1.07371   0.00010  -0.00228  -0.02574  -0.02802   1.04570
   D123      -1.06188  -0.00020  -0.00177  -0.02804  -0.02981  -1.09169
   D124       1.06270   0.00011  -0.00194  -0.02560  -0.02754   1.03516
   D125      -3.13566  -0.00001  -0.00111  -0.02720  -0.02831   3.11922
   D126       0.97644  -0.00030  -0.00262  -0.02788  -0.03050   0.94594
   D127       3.10102   0.00001  -0.00279  -0.02544  -0.02824   3.07279
   D128      -1.09734  -0.00011  -0.00196  -0.02704  -0.02900  -1.12634
   D129       0.89920   0.00014  -0.00219   0.00938   0.00719   0.90639
   D130      -1.23217   0.00013  -0.00304   0.00973   0.00669  -1.22548
   D131       3.00917  -0.00027  -0.00229   0.00783   0.00554   3.01472
         Item               Value     Threshold  Converged?
 Maximum Force            0.001515     0.000450     NO 
 RMS     Force            0.000331     0.000300     NO 
 Maximum Displacement     0.118308     0.001800     NO 
 RMS     Displacement     0.025226     0.001200     NO 
 Predicted change in Energy=-1.024719D-04
 GradGradGradGradGradGradGradGradGradGradGradGradGradGradGradGradGradGrad

                          Input orientation:                          
 ---------------------------------------------------------------------
 Center     Atomic      Atomic             Coordinates (Angstroms)
 Number     Number       Type             X           Y           Z
 ---------------------------------------------------------------------
      1          6           0        1.766093    0.727088    0.088613
      2          6           0        1.163568   -0.469628    0.281113
      3          6           0       -0.261418   -0.736915    0.673555
      4          6           0       -1.277527    0.234886    0.014919
      5          6           0       -1.314958    1.596433    0.750723
      6          6           0        0.027901    2.127562    1.286272
      7          6           0        1.219655    2.121214    0.309295
      8          6           0        3.152945    0.514004   -0.347158
      9          6           0        3.403739   -0.978047   -0.488389
     10          6           0        2.122983   -1.645235    0.051947
     11          8           0        3.984055    1.395332   -0.564528
     12          6           0        0.934673    2.855117   -1.017168
     13          6           0        2.364902   -2.435058    1.343700
     14          8           0        1.498968   -2.499569   -0.926997
     15          6           0       -2.692038   -0.417197   -0.117796
     16          8           0       -3.185964   -0.834878    1.180776
     17          6           0       -2.689772   -1.612885   -1.080335
     18          6           0       -3.743825    0.609010   -0.585044
     19          8           0       -5.033426    0.018787   -0.739886
     20          1           0       -0.356726   -0.681535    1.767729
     21          1           0       -0.483963   -1.772900    0.409219
     22          1           0       -0.937180    0.406109   -1.014113
     23          1           0       -1.996025    1.514368    1.608213
     24          1           0       -1.748006    2.348129    0.081470
     25          1           0        0.317607    1.562428    2.181067
     26          1           0       -0.135817    3.159452    1.623988
     27          1           0        2.034121    2.679497    0.794938
     28          1           0        3.554233   -1.230158   -1.544883
     29          1           0        4.316088   -1.265490    0.046556
     30          1           0        0.620623    3.887323   -0.818700
     31          1           0        0.145892    2.364852   -1.597594
     32          1           0        1.836574    2.892874   -1.637700
     33          1           0        1.423523   -2.821523    1.747118
     34          1           0        3.028857   -3.284776    1.141083
     35          1           0        2.840872   -1.806928    2.104758
     36          1           0        2.054471   -3.294876   -1.005309
     37          1           0       -2.791718   -1.697433    1.393940
     38          1           0       -2.282006   -1.323582   -2.055792
     39          1           0       -2.090001   -2.445613   -0.700672
     40          1           0       -3.711624   -1.971909   -1.229193
     41          1           0       -3.804685    1.434864    0.132831
     42          1           0       -3.465571    1.020365   -1.560814
     43          1           0       -5.211593   -0.441460    0.099545
 ---------------------------------------------------------------------
                    Distance matrix (angstroms):
                    1          2          3          4          5
     1  C    0.000000
     2  C    1.353596   0.000000
     3  C    2.568319   1.502012   0.000000
     4  C    3.084042   2.554632   1.552635   0.000000
     5  C    3.269101   3.260710   2.561330   1.548102   0.000000
     6  C    2.533185   3.007571   2.943528   2.627299   1.540188
     7  C    1.513566   2.591602   3.239624   3.143375   2.625741
     8  C    1.469238   2.306486   3.776841   4.453997   4.726431
     9  C    2.433578   2.422600   3.852485   4.861972   5.516289
    10  C    2.399298   1.534615   2.626178   3.885832   4.776623
    11  O    2.406761   3.485445   4.909518   5.419099   5.463503
    12  C    2.538211   3.576571   4.146309   3.581151   3.125790
    13  C    3.454415   2.536770   3.198490   4.707605   5.490528
    14  O    3.393249   2.385935   2.961026   4.009161   5.245012
    15  C    4.607269   3.876542   2.576115   1.563224   2.589475
    16  O    5.306168   4.456594   2.969821   2.479062   3.097883
    17  C    5.166879   4.243678   3.120954   2.570656   3.942411
    18  C    5.552203   5.098647   3.939891   2.565649   2.942563
    19  O    6.886331   6.299502   5.033981   3.837084   4.305565
    20  H    3.051231   2.136873   1.099713   2.181753   2.672386
    21  H    3.378681   2.104587   1.092092   2.194635   3.487059
    22  H    2.937127   2.618715   2.147412   1.097297   2.161997
    23  H    4.133102   3.959857   2.991776   2.166080   1.098124
    24  H    3.869976   4.056708   3.475342   2.166004   1.095663
    25  H    2.678482   2.907701   2.809776   2.999836   2.170785
    26  H    3.448338   4.081904   4.012578   3.527845   2.143827
    27  H    2.093474   3.307396   4.117779   4.189458   3.520129
    28  H    3.113931   3.102893   4.441165   5.284434   6.080168
    29  H    3.236451   3.259877   4.650385   5.791430   6.355716
    30  H    3.481724   4.526301   4.938461   4.199784   3.384928
    31  H    2.854928   3.549575   3.865874   3.027057   2.870391
    32  H    2.770515   3.929530   4.787363   4.415164   4.161427
    33  H    3.932001   2.783550   2.887413   4.431458   5.292486
    34  H    4.335588   3.484811   4.187611   5.674611   6.545785
    35  H    3.411924   2.815563   3.580150   5.049519   5.539602
    36  H    4.178040   3.229646   3.837328   4.960069   6.193674
    37  H    5.325019   4.288377   2.800708   2.815729   3.666620
    38  H    5.019046   4.249981   3.446198   2.779504   4.163916
    39  H    5.055538   3.931174   2.855147   2.890893   4.364101
    40  H    6.247126   5.320279   4.129113   3.513202   4.732562
    41  H    5.615734   5.322839   4.190912   2.800068   2.570338
    42  H    5.493353   5.200164   4.283344   2.808460   3.209392
    43  H    7.074866   6.377809   4.992095   3.992679   4.445313
                    6          7          8          9         10
     6  C    0.000000
     7  C    1.541039   0.000000
     8  C    3.877830   2.598397   0.000000
     9  C    4.918386   3.874525   1.519559   0.000000
    10  C    4.488532   3.881799   2.425370   1.541895   0.000000
    11  O    4.428632   2.988709   1.230745   2.444482   3.617827
    12  C    2.580195   1.542508   3.294003   4.590102   4.775799
    13  C    5.126633   4.810529   3.489552   2.560979   1.533287
    14  O    5.336005   4.791458   3.486184   2.477007   1.441393
    15  C    3.980612   4.682657   5.923138   6.132731   4.972054
    16  O    4.372197   5.376563   6.658515   6.799323   5.487791
    17  C    5.193988   5.581951   6.260874   6.155022   4.944261
    18  C    4.475907   5.265239   6.901526   7.322279   6.317184
    19  O    5.845449   6.679970   8.210734   8.499570   7.389869
    20  H    2.875894   3.530922   4.268471   4.395348   3.165688
    21  H    4.030488   4.251638   4.362240   4.068381   2.634409
    22  H    3.030932   3.056948   4.145551   4.586486   3.835243
    23  H    2.139142   3.520802   5.597866   6.305976   5.419528
    24  H    2.157323   2.985030   5.250434   6.158625   5.561688
    25  H    1.097253   2.151618   3.940844   4.806685   4.252250
    26  H    1.098023   2.154916   4.658301   5.840334   5.537013
    27  H    2.137981   1.100402   2.691748   4.111011   4.388990
    28  H    5.632472   4.485524   2.153527   1.096534   2.184177
    29  H    5.606982   4.596378   2.162062   1.095979   2.225746
    30  H    2.806953   2.179531   4.244324   5.614861   5.798647
    31  H    2.896016   2.201942   3.745877   4.797799   4.765571
    32  H    3.522302   2.183309   3.009544   4.331392   4.850914
    33  H    5.162711   5.151654   4.301468   3.509580   2.178647
    34  H    6.190333   5.761060   4.081787   2.848985   2.166777
    35  H    4.905399   4.613277   3.390575   2.779977   2.180720
    36  H    6.225846   5.635523   4.018379   2.730462   1.960561
    37  H    4.753149   5.643548   6.577301   6.514935   5.094895
    38  H    5.330615   5.451778   5.986221   5.907947   4.893868
    39  H    5.417323   5.729726   6.030986   5.690342   4.353880
    40  H    6.092394   6.590759   7.353914   7.222531   5.982531
    41  H    4.061892   5.074072   7.034699   7.626889   6.680628
    42  H    4.640703   5.163382   6.747897   7.234028   6.398308
    43  H    5.954871   6.926200   8.430774   8.652026   7.432856
                   11         12         13         14         15
    11  O    0.000000
    12  C    3.410951   0.000000
    13  C    4.575464   5.967009   0.000000
    14  O    4.634361   5.385093   2.431063   0.000000
    15  C    6.932175   4.966885   5.637408   4.749275   0.000000
    16  O    7.709026   5.952031   5.779206   5.400230   1.450761
    17  C    7.338623   5.753576   5.665831   4.284304   1.534977
    18  C    7.767809   5.207694   7.092457   6.104677   1.541972
    19  O    9.123628   6.613612   8.068330   7.003521   2.461540
    20  H    5.347446   4.683084   3.265256   3.743047   3.013099
    21  H    5.563188   5.046350   3.070462   2.499107   2.644101
    22  H    5.039766   3.082448   4.953307   3.792805   2.135590
    23  H    6.363673   4.156829   5.889450   5.895249   2.682254
    24  H    5.846508   2.942926   6.433359   5.921150   2.928810
    25  H    4.583563   3.504357   4.568642   5.249333   4.273365
    26  H    4.987492   2.866056   6.134387   6.419079   4.728689
    27  H    2.701753   2.126818   5.154534   5.483993   5.723563
    28  H    2.835320   4.881604   3.348164   2.493452   6.458590
    29  H    2.750208   5.435520   2.618702   3.225977   7.061193
    30  H    4.193721   1.097026   6.905865   6.447915   5.476667
    31  H    4.091294   1.095185   6.050979   5.093438   4.240690
    32  H    2.829489   1.095404   6.128192   5.449544   5.811627
    33  H    5.448109   6.332811   1.094666   2.694483   5.118255
    34  H    5.071974   6.836808   1.097229   2.689622   6.521996
    35  H    4.322779   5.925764   1.095584   3.387034   6.122434
    36  H    5.090739   6.251120   2.520614   0.973257   5.621215
    37  H    7.701421   6.358077   5.209352   4.943699   1.983503
    38  H    6.991415   5.374690   5.863929   4.117388   2.178414
    39  H    7.187875   6.111184   4.901604   3.596503   2.194690
    40  H    8.426361   6.703224   6.615017   5.245952   2.166076
    41  H    7.819996   5.079482   7.382838   6.688179   2.175069
    42  H    7.525298   4.798335   7.373639   6.118685   2.178816
    43  H    9.400784   7.063361   7.932568   7.093746   2.529028
                   16         17         18         19         20
    16  O    0.000000
    17  C    2.442155   0.000000
    18  C    2.348221   2.508617   0.000000
    19  O    2.798358   2.875931   1.426678   0.000000
    20  H    2.893547   3.797629   4.321283   5.352580   0.000000
    21  H    2.962430   2.666452   4.157975   5.022768   1.747231
    22  H    3.378552   2.674378   2.846494   4.123646   3.042785
    23  H    2.667885   4.182019   2.947008   4.120211   2.744948
    24  H    3.661656   4.233951   2.729848   4.110285   3.736039
    25  H    4.361498   5.455610   5.005558   6.288748   2.379274
    26  H    5.045246   6.050723   4.939869   6.279988   3.850019
    27  H    6.304679   6.652545   6.290940   7.706185   4.237807
    28  H    7.281189   6.272948   7.587192   8.715261   5.154608
    29  H    7.599517   7.104410   8.299089   9.470020   5.013844
    30  H    6.386485   6.424909   5.463547   6.851281   5.340346
    31  H    5.390628   4.912325   4.386131   5.750219   4.567111
    32  H    6.860454   6.410954   6.120864   7.500890   5.402214
    33  H    5.051225   5.135610   6.626389   7.479622   2.783749
    34  H    6.680387   6.358666   8.000644   8.913585   4.316448
    35  H    6.174251   6.385178   7.511992   8.569120   3.406572
    36  H    6.188110   5.034139   7.002655   7.828735   4.509230
    37  H    0.972044   2.477817   3.184739   3.538910   2.664762
    38  H    3.395783   1.096123   2.834595   3.332248   4.328769
    39  H    2.708403   1.094214   3.475518   3.839083   3.494169
    40  H    2.716083   1.093270   2.660283   2.439150   4.679952
    41  H    2.575409   3.464618   1.095939   2.068021   4.363537
    42  H    3.322111   2.786885   1.094882   2.033532   4.862158
    43  H    2.329595   3.020586   1.930412   0.973764   5.139087
                   21         22         23         24         25
    21  H    0.000000
    22  H    2.641848   0.000000
    23  H    3.811830   3.037431   0.000000
    24  H    4.322974   2.372590   1.757161   0.000000
    25  H    3.860877   3.622256   2.383982   3.048342   0.000000
    26  H    5.091657   3.896493   2.483330   2.374186   1.751119
    27  H    5.129656   4.155669   4.273292   3.863072   2.472977
    28  H    4.518862   4.809561   6.948367   6.600220   5.670713
    29  H    4.840401   5.613919   7.071716   7.059228   5.342387
    30  H    5.896272   3.818873   4.285752   2.964765   3.807303
    31  H    4.641660   2.313043   3.948206   2.531084   3.866736
    32  H    5.598591   3.777112   5.208171   4.012668   4.319760
    33  H    2.555012   4.859519   5.523817   6.289537   4.542068
    34  H    3.893752   5.830691   6.964154   7.461288   5.650471
    35  H    3.732364   5.375738   5.888390   6.512756   4.210136
    36  H    3.280388   4.758922   6.809247   6.890821   6.063256
    37  H    2.510200   3.696339   3.315826   4.379324   4.573201
    38  H    3.084011   2.426001   4.643348   4.281881   5.747870
    39  H    2.064887   3.091854   4.584892   4.869155   5.492303
    40  H    3.625161   3.660433   4.811266   4.923043   6.352646
    41  H    4.625293   3.255212   2.335449   2.250915   4.604871
    42  H    4.535785   2.658750   3.527937   2.722147   5.348639
    43  H    4.921292   4.497690   4.054777   4.447310   6.238619
                   26         27         28         29         30
    26  H    0.000000
    27  H    2.371985   0.000000
    28  H    6.551862   4.803218   0.000000
    29  H    6.472084   4.618482   1.764752   0.000000
    30  H    2.658707   2.461838   5.943234   6.399735   0.000000
    31  H    3.330066   3.064085   4.954157   5.768288   1.774813
    32  H    3.820995   2.449956   4.467479   5.126081   1.771504
    33  H    6.182133   5.616110   4.231977   3.698659   7.227495
    34  H    7.195585   6.056556   3.422263   2.632958   7.815328
    35  H    5.810056   4.742835   3.763166   2.589519   6.774998
    36  H    7.305403   6.239746   2.608349   3.215546   7.326303
    37  H    5.540403   6.542556   7.009003   7.247271   6.908643
    38  H    6.184214   6.540661   5.859304   6.925178   6.091731
    39  H    6.374923   6.746257   5.835015   6.556601   6.889666
    40  H    6.874438   7.664611   7.310440   8.159089   7.298456
    41  H    4.319531   6.006593   8.004420   8.558406   5.148138
    42  H    5.079953   6.208776   7.371754   8.268191   5.046500
    43  H    6.407340   7.919869   8.953541   9.563396   7.320948
                   31         32         33         34         35
    31  H    0.000000
    32  H    1.771672   0.000000
    33  H    6.302216   6.654468   0.000000
    34  H    6.908700   6.877975   1.777352   0.000000
    35  H    6.194681   6.091202   1.779378   1.774273   0.000000
    36  H    6.002166   6.223797   2.863217   2.357229   3.536231
    37  H    5.837893   7.189078   4.376823   6.038435   5.678321
    38  H    4.439502   5.908977   5.516964   6.501658   6.617226
    39  H    5.379987   6.692941   4.298586   5.504450   5.708929
    40  H    5.815810   7.390230   5.995833   7.264704   7.353751
    41  H    4.412064   6.089695   6.932309   8.365935   7.652525
    42  H    3.853786   5.623606   7.043136   8.246944   7.823121
    43  H    6.281586   7.988271   7.239059   8.779196   8.409969
                   36         37         38         39         40
    36  H    0.000000
    37  H    5.638596   0.000000
    38  H    4.877965   3.507167   0.000000
    39  H    4.241544   2.332291   1.769793   0.000000
    40  H    5.920154   2.793276   1.774092   1.770139   0.000000
    41  H    7.615478   3.525305   3.836359   4.323537   3.670132
    42  H    7.028566   4.070759   2.672062   3.826884   3.020632
    43  H    7.884058   3.018066   3.742472   3.794907   2.521453
                   41         42         43
    41  H    0.000000
    42  H    1.776301   0.000000
    43  H    2.345440   2.818212   0.000000
 Stoichiometry    C15H24O4
 Framework group  C1[X(C15H24O4)]
 Deg. of freedom   123
 Full point group                 C1      NOp   1
 Largest Abelian subgroup         C1      NOp   1
 Largest concise Abelian subgroup C1      NOp   1
                         Standard orientation:                         
 ---------------------------------------------------------------------
 Center     Atomic      Atomic             Coordinates (Angstroms)
 Number     Number       Type             X           Y           Z
 ---------------------------------------------------------------------
      1          6           0        1.787658    0.744919    0.075337
      2          6           0        1.194398   -0.457924    0.258191
      3          6           0       -0.224600   -0.739133    0.662426
      4          6           0       -1.253605    0.235222    0.028032
      5          6           0       -1.291084    1.586508    0.782511
      6          6           0        0.054367    2.118564    1.310580
      7          6           0        1.235388    2.132600    0.320734
      8          6           0        3.170907    0.546158   -0.378292
      9          6           0        3.429007   -0.942306   -0.542364
     10          6           0        2.158221   -1.624480    0.002780
     11          8           0        3.994338    1.435372   -0.592749
     12          6           0        0.931567    2.882506   -0.992531
     13          6           0        2.418936   -2.430096    1.281053
     14          8           0        1.528632   -2.469372   -0.980779
     15          6           0       -2.665582   -0.423623   -0.098119
     16          8           0       -3.142792   -0.861711    1.199978
     17          6           0       -2.666729   -1.606237   -1.076679
     18          6           0       -3.728495    0.602343   -0.540033
     19          8           0       -5.016180    0.006410   -0.688828
     20          1           0       -0.308269   -0.699038    1.758218
     21          1           0       -0.443859   -1.772809    0.386560
     22          1           0       -0.925550    0.422323   -1.002227
     23          1           0       -1.962238    1.488785    1.646154
     24          1           0       -1.735882    2.344475    0.128204
     25          1           0        0.357192    1.543236    2.194468
     26          1           0       -0.111780    3.144809    1.663951
     27          1           0        2.051781    2.689259    0.805004
     28          1           0        3.569439   -1.179281   -1.603735
     29          1           0        4.348841   -1.231347   -0.021278
     30          1           0        0.613575    3.910021   -0.776752
     31          1           0        0.139417    2.395288   -1.570930
     32          1           0        1.826391    2.934089   -1.622246
     33          1           0        1.484337   -2.827673    1.689407
     34          1           0        3.085676   -3.272957    1.059792
     35          1           0        2.899455   -1.809359    2.045312
     36          1           0        2.087964   -3.260156   -1.075842
     37          1           0       -2.741120   -1.724634    1.397190
     38          1           0       -2.271377   -1.301378   -2.052508
     39          1           0       -2.057906   -2.440321   -0.714821
     40          1           0       -3.687996   -1.969445   -1.219274
     41          1           0       -3.786412    1.418093    0.189543
     42          1           0       -3.463373    1.028456   -1.513123
     43          1           0       -5.182422   -0.466149    0.146198
 ---------------------------------------------------------------------
 Rotational constants (GHZ):      0.5939753      0.2472436      0.2001266
 Standard basis: 6-31G(d) (6D, 7F)
 There are   333 symmetry adapted cartesian basis functions of A   symmetry.
 There are   333 symmetry adapted basis functions of A   symmetry.
   333 basis functions,   628 primitive gaussians,   333 cartesian basis functions
    73 alpha electrons       73 beta electrons
       nuclear repulsion energy      1596.2920896347 Hartrees.
 NAtoms=   43 NActive=   43 NUniq=   43 SFac= 1.00D+00 NAtFMM=   60 NAOKFM=F Big=F
 Integral buffers will be    131072 words long.
 Raffenetti 2 integral format.
 Two-electron integral symmetry is turned on.
 ------------------------------------------------------------------------------
 Polarizable Continuum Model (PCM)
 =================================
 Model                : PCM (using non-symmetric T matrix).
 Atomic radii         : SMD-Coulomb.
 Polarization charges : Total charges.
 Charge compensation  : None.
 Solution method      : On-the-fly selection.
 Cavity type          : VdW (van der Waals Surface) (Alpha=1.000).
 Cavity algorithm     : GePol (No added spheres)
                        Default sphere list used, NSphG=   43.
                        Lebedev-Laikov grids with approx.  5.0 points / Ang**2.
                        Smoothing algorithm: Karplus/York (Gamma=1.0000).
                        Polarization charges: spherical gaussians, with
                                              point-specific exponents (IZeta= 3).
                        Self-potential: point-specific (ISelfS= 7).
                        Self-field    : sphere-specific E.n sum rule (ISelfD= 2).
 1st derivatives      : Analytical E(r).r(x)/FMM algorithm (CHGder, D1EAlg=3).
                        Cavity 1st derivative terms included.
 Solvent              : Methanol, Eps=  32.613000 Eps(inf)=   1.765709
 ------------------------------------------------------------------------------
 ------------------------------------------------------------------------------
 Atomic radii for non-electrostatic terms: SMD-CDS.
 ------------------------------------------------------------------------------
 Nuclear repulsion after PCM non-electrostatic terms =     1596.2934609415 Hartrees.
 One-electron integrals computed using PRISM.
 NBasis=   333 RedAO= T EigKep=  9.48D-04  NBF=   333
 NBsUse=   333 1.00D-06 EigRej= -1.00D+00 NBFU=   333
 Initial guess from the checkpoint file:  "DY-202A-11R_43.chk"
 B after Tr=     0.000000    0.000000    0.000000
         Rot=    0.999999   -0.000909   -0.000693   -0.000100 Ang=  -0.13 deg.
 ExpMin= 1.61D-01 ExpMax= 5.48D+03 ExpMxC= 8.25D+02 IAcc=1 IRadAn=         1 AccDes= 0.00D+00
 Harris functional with IExCor=  402 and IRadAn=       1 diagonalized for initial guess.
 HarFok:  IExCor=  402 AccDes= 0.00D+00 IRadAn=         1 IDoV= 1 UseB2=F ITyADJ=14
 ICtDFT=  3500011 ScaDFX=  1.000000  1.000000  1.000000  1.000000
 FoFCou: FMM=F IPFlag=           0 FMFlag=      100000 FMFlg1=           0
         NFxFlg=           0 DoJE=T BraDBF=F KetDBF=T FulRan=T
         wScrn=  0.000000 ICntrl=     500 IOpCl=  0 I1Cent=   200000004 NGrid=           0
         NMat0=    1 NMatS0=      1 NMatT0=    0 NMatD0=    1 NMtDS0=    0 NMtDT0=    0
 Petite list used in FoFCou.
 Keep R1 ints in memory in canonical form, NReq=1565304907.
 Requested convergence on RMS density matrix=1.00D-08 within 128 cycles.
 Requested convergence on MAX density matrix=1.00D-06.
 Requested convergence on             energy=1.00D-06.
 No special actions if energy rises.
 Inv3:  Mode=1 IEnd=    21934848.
 Iteration    1 A*A^-1 deviation from unit magnitude is 6.44D-15 for   2681.
 Iteration    1 A*A^-1 deviation from orthogonality  is 2.75D-15 for   2677   2456.
 Iteration    1 A^-1*A deviation from unit magnitude is 6.33D-15 for   2681.
 Iteration    1 A^-1*A deviation from orthogonality  is 1.19D-08 for   2198   2178.
 Iteration    2 A*A^-1 deviation from unit magnitude is 2.66D-15 for    213.
 Iteration    2 A*A^-1 deviation from orthogonality  is 2.75D-15 for   1499     12.
 Iteration    2 A^-1*A deviation from unit magnitude is 8.88D-16 for    697.
 Iteration    2 A^-1*A deviation from orthogonality  is 3.60D-16 for    377    343.
 Error on total polarization charges =  0.05177
 SCF Done:  E(RB3LYP) =  -886.950440866     A.U. after    9 cycles
            NFock=  9  Conv=0.94D-08     -V/T= 2.0094
 SMD-CDS (non-electrostatic) energy       (kcal/mol) =       0.86
 (included in total energy above)
 D1PCM: PCM CHGder 1st derivatives, ID1Alg=3 FixD1E=F DoIter=F DoCFld=F I1PDM=0.
 Calling FoFJK, ICntrl=      2127 FMM=F ISym2X=0 I1Cent= 0 IOpClX= 0 NMat=1 NMatS=1 NMatT=0.
 ***** Axes restored to original set *****
 -------------------------------------------------------------------
 Center     Atomic                   Forces (Hartrees/Bohr)
 Number     Number              X              Y              Z
 -------------------------------------------------------------------
      1        6          -0.002432013    0.002473763    0.000209768
      2        6           0.001822930   -0.002101851    0.000047301
      3        6          -0.000834781    0.000485552    0.000117511
      4        6           0.000445798   -0.001291753   -0.000140406
      5        6          -0.000191745   -0.000199734    0.000252720
      6        6          -0.000045724    0.000108753   -0.000366334
      7        6           0.001318055   -0.000933850   -0.000379066
      8        6           0.000812576   -0.001416117   -0.000951437
      9        6           0.001705518    0.000177000    0.000651419
     10        6          -0.002717776   -0.000086374   -0.001347383
     11        8           0.001160749    0.001281442    0.000138467
     12        6          -0.000126777   -0.000216279    0.000687892
     13        6           0.000570042    0.000765602    0.000207456
     14        8           0.000565299   -0.000195916    0.000344281
     15        6          -0.000232726    0.000397789    0.000936771
     16        8           0.000084861    0.000240090   -0.000254805
     17        6           0.000603636    0.000982968   -0.000335603
     18        6           0.001041291    0.000164352   -0.000418095
     19        8          -0.001510567   -0.000200161    0.000052759
     20        1          -0.000062026   -0.000126632   -0.000122308
     21        1          -0.000552360   -0.000489255   -0.000273296
     22        1           0.000092125    0.000227551    0.000032038
     23        1          -0.000048195    0.000104949   -0.000034363
     24        1          -0.000336384    0.000148809   -0.000070386
     25        1           0.000070508    0.000081903    0.000278093
     26        1           0.000007560    0.000071410   -0.000006531
     27        1          -0.000048062   -0.000091682    0.000124490
     28        1          -0.000847955    0.000590321   -0.000016568
     29        1          -0.000229344    0.000320550    0.000125346
     30        1          -0.000081219    0.000056898   -0.000149703
     31        1           0.000054695   -0.000048542   -0.000169489
     32        1           0.000026325    0.000134223   -0.000211417
     33        1          -0.000086689   -0.000339620    0.000092758
     34        1          -0.000049209   -0.000176961    0.000084793
     35        1          -0.000135155   -0.000139242    0.000223537
     36        1          -0.000460789    0.000103493    0.000057288
     37        1           0.000067921    0.000069903   -0.000226305
     38        1          -0.000177532   -0.000100506   -0.000033426
     39        1           0.000366701   -0.000299869    0.000381720
     40        1           0.000198364   -0.000413369    0.000103329
     41        1           0.000258394    0.000186838    0.000062390
     42        1           0.000013495   -0.000304542    0.000213631
     43        1          -0.000079817   -0.000001906    0.000081164
 -------------------------------------------------------------------
 Cartesian Forces:  Max     0.002717776 RMS     0.000664066

 GradGradGradGradGradGradGradGradGradGradGradGradGradGradGradGradGradGrad
 Berny optimization.
 Using GEDIIS/GDIIS optimizer.
 FormGI is forming the generalized inverse of G from B-inverse, IUseBI=4.
 Internal  Forces:  Max     0.001673723 RMS     0.000345429
 Search for a local minimum.
 Step number   6 out of a maximum of  258
 All quantities printed in internal units (Hartrees-Bohrs-Radians)
 Mixed Optimization -- En-DIIS/RFO-DIIS
 Swapping is turned off.
 Update second derivatives using D2CorX and points    3    4    5    6
 DE= -5.96D-05 DEPred=-1.02D-04 R= 5.82D-01
 TightC=F SS=  1.41D+00  RLast= 1.94D-01 DXNew= 1.0990D+00 5.8253D-01
 Trust test= 5.82D-01 RLast= 1.94D-01 DXMaxT set to 6.53D-01
 ITU=  1  1 -1  1  1  0
     Eigenvalues ---    0.00117   0.00232   0.00340   0.00378   0.00416
     Eigenvalues ---    0.00477   0.00545   0.00702   0.00795   0.00926
     Eigenvalues ---    0.01050   0.01116   0.01252   0.01266   0.01314
     Eigenvalues ---    0.01410   0.02495   0.02649   0.03250   0.03814
     Eigenvalues ---    0.03908   0.04249   0.04434   0.04606   0.04738
     Eigenvalues ---    0.04884   0.05025   0.05071   0.05227   0.05383
     Eigenvalues ---    0.05434   0.05547   0.05563   0.05577   0.05617
     Eigenvalues ---    0.05643   0.05706   0.05730   0.05914   0.06035
     Eigenvalues ---    0.06214   0.06573   0.07379   0.07994   0.08467
     Eigenvalues ---    0.08663   0.09010   0.09054   0.09328   0.09658
     Eigenvalues ---    0.10587   0.11795   0.12215   0.13462   0.13862
     Eigenvalues ---    0.14827   0.15916   0.15952   0.15996   0.16000
     Eigenvalues ---    0.16000   0.16000   0.16000   0.16000   0.16000
     Eigenvalues ---    0.16001   0.16084   0.16098   0.16211   0.16832
     Eigenvalues ---    0.17196   0.18674   0.19884   0.20713   0.22603
     Eigenvalues ---    0.23021   0.24715   0.24911   0.25029   0.26854
     Eigenvalues ---    0.27191   0.27490   0.27857   0.28338   0.28573
     Eigenvalues ---    0.28738   0.29384   0.29588   0.29756   0.30614
     Eigenvalues ---    0.31582   0.32161   0.32555   0.33756   0.33812
     Eigenvalues ---    0.33840   0.33841   0.33949   0.33980   0.34000
     Eigenvalues ---    0.34101   0.34131   0.34164   0.34202   0.34209
     Eigenvalues ---    0.34232   0.34275   0.34284   0.34312   0.34337
     Eigenvalues ---    0.34382   0.34436   0.34590   0.35302   0.36944
     Eigenvalues ---    0.39730   0.41827   0.43274   0.51818   0.52720
     Eigenvalues ---    0.52804   0.54813   0.97149
 En-DIIS/RFO-DIIS IScMMF=        0 using points:     6    5    4    3    2
 RFO step:  Lambda=-5.61914656D-05.
 DidBck=T Rises=F RFO-DIIS coefs:    0.79888    0.60511   -0.19055   -0.46318    0.24973
 Iteration  1 RMS(Cart)=  0.01875297 RMS(Int)=  0.00018238
 Iteration  2 RMS(Cart)=  0.00023570 RMS(Int)=  0.00001921
 Iteration  3 RMS(Cart)=  0.00000003 RMS(Int)=  0.00001921
 Variable       Old X    -DE/DX   Delta X   Delta X   Delta X     New X
                                 (Linear)    (Quad)   (Total)
    R1        2.55793   0.00136   0.00049   0.00123   0.00172   2.55965
    R2        2.86022  -0.00128  -0.00022  -0.00151  -0.00174   2.85849
    R3        2.77646   0.00146  -0.00053   0.00194   0.00140   2.77785
    R4        2.83839   0.00068   0.00004   0.00045   0.00048   2.83887
    R5        2.90000  -0.00136  -0.00115  -0.00069  -0.00182   2.89818
    R6        2.93405  -0.00085  -0.00068   0.00055  -0.00012   2.93393
    R7        2.07816  -0.00012  -0.00026  -0.00028  -0.00054   2.07761
    R8        2.06375   0.00064   0.00060  -0.00003   0.00057   2.06433
    R9        2.92549   0.00026  -0.00111   0.00174   0.00063   2.92612
   R10        2.95406  -0.00094  -0.00263   0.00170  -0.00094   2.95313
   R11        2.07359   0.00004  -0.00008   0.00029   0.00022   2.07381
   R12        2.91053   0.00028   0.00026   0.00037   0.00064   2.91117
   R13        2.07515  -0.00001   0.00022  -0.00030  -0.00009   2.07507
   R14        2.07050   0.00028   0.00021   0.00031   0.00052   2.07102
   R15        2.91214   0.00010   0.00050  -0.00090  -0.00038   2.91176
   R16        2.07351   0.00021   0.00001   0.00023   0.00025   2.07375
   R17        2.07496   0.00006  -0.00019   0.00030   0.00011   2.07507
   R18        2.91492  -0.00017  -0.00015  -0.00085  -0.00100   2.91392
   R19        2.07946  -0.00002  -0.00008   0.00010   0.00002   2.07948
   R20        2.87155  -0.00029  -0.00113  -0.00034  -0.00149   2.87006
   R21        2.32577   0.00167  -0.00015   0.00108   0.00093   2.32670
   R22        2.91376   0.00125   0.00024   0.00050   0.00073   2.91449
   R23        2.07215  -0.00024  -0.00032   0.00019  -0.00013   2.07202
   R24        2.07110  -0.00021  -0.00010  -0.00047  -0.00057   2.07053
   R25        2.89749   0.00051  -0.00018   0.00112   0.00093   2.89843
   R26        2.72384  -0.00026  -0.00010  -0.00080  -0.00090   2.72294
   R27        2.07308   0.00005  -0.00011   0.00014   0.00003   2.07311
   R28        2.06960   0.00006  -0.00031   0.00029  -0.00002   2.06958
   R29        2.07001   0.00015  -0.00002   0.00022   0.00020   2.07022
   R30        2.06862   0.00024   0.00021   0.00016   0.00038   2.06900
   R31        2.07346   0.00009  -0.00018   0.00045   0.00027   2.07373
   R32        2.07035   0.00001   0.00003  -0.00006  -0.00003   2.07032
   R33        1.83919  -0.00035  -0.00009  -0.00031  -0.00039   1.83880
   R34        2.74154  -0.00058  -0.00035   0.00113   0.00078   2.74232
   R35        2.90069  -0.00021  -0.00011  -0.00098  -0.00110   2.89959
   R36        2.91390   0.00011  -0.00169   0.00260   0.00091   2.91481
   R37        1.83690  -0.00009  -0.00022  -0.00001  -0.00023   1.83667
   R38        2.07137  -0.00006   0.00034  -0.00037  -0.00003   2.07134
   R39        2.06777   0.00055   0.00007   0.00046   0.00053   2.06830
   R40        2.06598  -0.00006   0.00013   0.00003   0.00016   2.06614
   R41        2.69603   0.00150   0.00024   0.00034   0.00058   2.69661
   R42        2.07103   0.00017   0.00051  -0.00008   0.00042   2.07145
   R43        2.06903  -0.00030  -0.00024  -0.00027  -0.00052   2.06851
   R44        1.84015   0.00008   0.00025  -0.00011   0.00013   1.84028
    A1        2.25608   0.00050   0.00061   0.00080   0.00144   2.25752
    A2        1.91148  -0.00026  -0.00031  -0.00080  -0.00118   1.91030
    A3        2.11486  -0.00024  -0.00038  -0.00021  -0.00054   2.11432
    A4        2.23545  -0.00049   0.00025  -0.00045  -0.00021   2.23524
    A5        1.95816   0.00043   0.00014   0.00014   0.00023   1.95840
    A6        2.08957   0.00006  -0.00036   0.00031  -0.00003   2.08954
    A7        1.98086  -0.00015  -0.00118   0.00061  -0.00057   1.98028
    A8        1.91051   0.00002   0.00076   0.00045   0.00121   1.91172
    A9        1.87433   0.00040   0.00171  -0.00017   0.00154   1.87588
   A10        1.91116   0.00005   0.00017  -0.00099  -0.00082   1.91034
   A11        1.93661  -0.00030  -0.00109   0.00019  -0.00090   1.93571
   A12        1.84516  -0.00001  -0.00027  -0.00011  -0.00038   1.84478
   A13        1.94409   0.00060   0.00025  -0.00014   0.00012   1.94420
   A14        1.94669  -0.00068  -0.00131   0.00102  -0.00032   1.94638
   A15        1.86763  -0.00003   0.00136  -0.00122   0.00016   1.86779
   A16        1.96638  -0.00007  -0.00201   0.00134  -0.00067   1.96571
   A17        1.89229  -0.00018   0.00086  -0.00191  -0.00104   1.89126
   A18        1.84018   0.00037   0.00113   0.00070   0.00185   1.84203
   A19        2.03474  -0.00027   0.00031   0.00089   0.00121   2.03595
   A20        1.89696   0.00013  -0.00005   0.00040   0.00035   1.89731
   A21        1.89930   0.00004  -0.00049   0.00081   0.00032   1.89962
   A22        1.87025   0.00002   0.00004  -0.00038  -0.00034   1.86991
   A23        1.89695   0.00022   0.00082  -0.00120  -0.00039   1.89656
   A24        1.85783  -0.00013  -0.00074  -0.00067  -0.00141   1.85642
   A25        2.04025   0.00018   0.00113   0.00059   0.00174   2.04200
   A26        1.91362  -0.00011  -0.00064   0.00086   0.00021   1.91383
   A27        1.87656   0.00006  -0.00046  -0.00023  -0.00070   1.87587
   A28        1.88671  -0.00003   0.00079  -0.00019   0.00061   1.88733
   A29        1.89038  -0.00010   0.00004  -0.00076  -0.00073   1.88965
   A30        1.84686  -0.00003  -0.00111  -0.00039  -0.00150   1.84536
   A31        1.95565   0.00010   0.00008   0.00070   0.00079   1.95644
   A32        1.96012  -0.00011   0.00045  -0.00120  -0.00076   1.95935
   A33        1.83842   0.00010   0.00005   0.00089   0.00095   1.83937
   A34        1.98269  -0.00013   0.00097  -0.00188  -0.00092   1.98177
   A35        1.86556  -0.00006  -0.00095  -0.00023  -0.00119   1.86437
   A36        1.84926   0.00012  -0.00083   0.00211   0.00129   1.85055
   A37        1.90261  -0.00054   0.00002  -0.00108  -0.00117   1.90144
   A38        2.19685   0.00011  -0.00045   0.00070   0.00032   2.19717
   A39        2.18372   0.00043   0.00040   0.00038   0.00085   2.18457
   A40        1.82886   0.00055   0.00014  -0.00037  -0.00039   1.82847
   A41        1.91554  -0.00044  -0.00229  -0.00576  -0.00802   1.90752
   A42        1.92789  -0.00027  -0.00090   0.00427   0.00339   1.93127
   A43        1.93067  -0.00032   0.00040  -0.00522  -0.00483   1.92584
   A44        1.98989  -0.00004   0.00127   0.00414   0.00547   1.99536
   A45        1.87101   0.00047   0.00115   0.00245   0.00362   1.87463
   A46        1.81332  -0.00014  -0.00049  -0.00079  -0.00133   1.81199
   A47        1.94705   0.00001  -0.00145  -0.00380  -0.00522   1.94184
   A48        1.85961   0.00009   0.00053   0.00462   0.00514   1.86475
   A49        1.96825  -0.00023   0.00122  -0.00270  -0.00150   1.96675
   A50        1.95851   0.00037   0.00089   0.00241   0.00331   1.96182
   A51        1.91258  -0.00007  -0.00073   0.00052  -0.00022   1.91236
   A52        1.92302   0.00018  -0.00002   0.00059   0.00057   1.92359
   A53        1.95608   0.00004   0.00093  -0.00079   0.00014   1.95623
   A54        1.92989   0.00021  -0.00021   0.00090   0.00069   1.93058
   A55        1.88694  -0.00010  -0.00017  -0.00007  -0.00023   1.88671
   A56        1.88153  -0.00018  -0.00041  -0.00015  -0.00055   1.88098
   A57        1.88410  -0.00018  -0.00018  -0.00050  -0.00068   1.88342
   A58        1.93548   0.00011   0.00105  -0.00079   0.00026   1.93574
   A59        1.91646   0.00008  -0.00044   0.00077   0.00034   1.91680
   A60        1.93740   0.00036   0.00023   0.00173   0.00197   1.93937
   A61        1.89129  -0.00025  -0.00092  -0.00124  -0.00216   1.88913
   A62        1.89654  -0.00021  -0.00023  -0.00030  -0.00052   1.89602
   A63        1.88534  -0.00012   0.00023  -0.00024  -0.00001   1.88533
   A64        1.86700   0.00040   0.00034   0.00129   0.00163   1.86863
   A65        1.93069   0.00008  -0.00109  -0.00039  -0.00149   1.92920
   A66        1.95718  -0.00091  -0.00050  -0.00166  -0.00215   1.95503
   A67        1.94478   0.00029  -0.00062   0.00265   0.00203   1.94681
   A68        1.91508   0.00021   0.00183  -0.00224  -0.00042   1.91467
   A69        1.80350  -0.00020  -0.00073   0.00270   0.00195   1.80545
   A70        1.90647   0.00061   0.00117  -0.00078   0.00039   1.90686
   A71        1.88986  -0.00043  -0.00252   0.00122  -0.00130   1.88856
   A72        1.93157   0.00023   0.00166  -0.00091   0.00075   1.93232
   A73        1.95632  -0.00049  -0.00133   0.00092  -0.00041   1.95591
   A74        1.91751   0.00045   0.00029   0.00106   0.00136   1.91886
   A75        1.88150   0.00010   0.00010   0.00024   0.00034   1.88184
   A76        1.88937  -0.00017   0.00018  -0.00036  -0.00017   1.88920
   A77        1.88562  -0.00013  -0.00097  -0.00100  -0.00195   1.88367
   A78        1.95425   0.00093  -0.00174   0.00297   0.00123   1.95548
   A79        1.91867  -0.00033  -0.00122   0.00017  -0.00105   1.91761
   A80        1.92489  -0.00039  -0.00115   0.00046  -0.00068   1.92421
   A81        1.90990  -0.00030   0.00243  -0.00172   0.00071   1.91062
   A82        1.86338  -0.00007   0.00189  -0.00143   0.00049   1.86387
   A83        1.89101   0.00015  -0.00007  -0.00062  -0.00070   1.89031
   A84        1.84145   0.00008   0.00069  -0.00132  -0.00064   1.84081
    D1        0.08812  -0.00014  -0.00004  -0.00094  -0.00098   0.08714
    D2       -3.05223  -0.00016   0.00252   0.00052   0.00304  -3.04919
    D3       -3.09598  -0.00019  -0.00128  -0.00683  -0.00807  -3.10405
    D4        0.04685  -0.00021   0.00128  -0.00537  -0.00405   0.04280
    D5        0.37261  -0.00007  -0.00264  -0.00051  -0.00314   0.36947
    D6       -1.88368   0.00011  -0.00443   0.00252  -0.00189  -1.88557
    D7        2.39464  -0.00004  -0.00370   0.00008  -0.00360   2.39103
    D8       -2.72215  -0.00002  -0.00130   0.00598   0.00468  -2.71747
    D9        1.30475   0.00016  -0.00309   0.00901   0.00592   1.31067
   D10       -0.70012   0.00002  -0.00236   0.00658   0.00421  -0.69591
   D11        0.04384   0.00006   0.00121   0.01799   0.01921   0.06306
   D12       -3.09733   0.00021   0.00343   0.01757   0.02105  -3.07628
   D13       -3.13622   0.00004   0.00020   0.01269   0.01287  -3.12335
   D14        0.00580   0.00019   0.00243   0.01228   0.01471   0.02050
   D15        0.66451  -0.00004   0.00150   0.00125   0.00275   0.66726
   D16       -1.47637  -0.00002   0.00154   0.00178   0.00332  -1.47305
   D17        2.81156  -0.00023   0.00058   0.00177   0.00234   2.81391
   D18       -2.47840  -0.00002  -0.00123  -0.00031  -0.00153  -2.47994
   D19        1.66390   0.00000  -0.00119   0.00022  -0.00096   1.66294
   D20       -0.33135  -0.00021  -0.00216   0.00021  -0.00194  -0.33329
   D21       -0.11521   0.00033  -0.00319  -0.00887  -0.01204  -0.12725
   D22        2.01003  -0.00003  -0.00282  -0.01464  -0.01743   1.99260
   D23       -2.18644  -0.00006  -0.00419  -0.01328  -0.01746  -2.20390
   D24        3.02750   0.00031  -0.00086  -0.00755  -0.00840   3.01911
   D25       -1.13044  -0.00005  -0.00049  -0.01332  -0.01378  -1.14422
   D26        0.95628  -0.00008  -0.00187  -0.01196  -0.01382   0.94246
   D27       -1.38855   0.00003  -0.00120   0.00152   0.00033  -1.38822
   D28        2.68099   0.00020   0.00232  -0.00095   0.00137   2.68236
   D29        0.67684   0.00013   0.00085  -0.00161  -0.00077   0.67608
   D30        0.75198  -0.00001  -0.00091   0.00179   0.00088   0.75286
   D31       -1.46167   0.00016   0.00260  -0.00068   0.00192  -1.45974
   D32        2.81737   0.00009   0.00113  -0.00134  -0.00022   2.81716
   D33        2.78222  -0.00016  -0.00178   0.00116  -0.00061   2.78161
   D34        0.56857   0.00001   0.00174  -0.00130   0.00044   0.56901
   D35       -1.43557  -0.00006   0.00026  -0.00196  -0.00170  -1.43728
   D36        0.64495   0.00015   0.00126  -0.00175  -0.00048   0.64447
   D37       -1.46975   0.00021   0.00102  -0.00218  -0.00115  -1.47090
   D38        2.79700   0.00028   0.00219  -0.00204   0.00015   2.79715
   D39        2.84780  -0.00034  -0.00191   0.00056  -0.00134   2.84647
   D40        0.73311  -0.00028  -0.00215   0.00012  -0.00201   0.73110
   D41       -1.28333  -0.00021  -0.00099   0.00026  -0.00071  -1.28404
   D42       -1.40557  -0.00005  -0.00109   0.00099  -0.00010  -1.40567
   D43        2.76292   0.00002  -0.00132   0.00056  -0.00078   2.76214
   D44        0.74648   0.00008  -0.00016   0.00070   0.00053   0.74701
   D45        1.00545   0.00018   0.01861  -0.00032   0.01828   1.02373
   D46       -1.13865   0.00050   0.01739   0.00403   0.02142  -1.11723
   D47        3.00129   0.00015   0.01666   0.00431   0.02098   3.02227
   D48       -1.19600  -0.00001   0.02092  -0.00201   0.01891  -1.17709
   D49        2.94308   0.00031   0.01970   0.00234   0.02205   2.96513
   D50        0.79984  -0.00004   0.01897   0.00262   0.02161   0.82145
   D51        3.02648   0.00001   0.02024  -0.00086   0.01937   3.04585
   D52        0.88238   0.00033   0.01902   0.00350   0.02251   0.90489
   D53       -1.26086  -0.00002   0.01830   0.00378   0.02207  -1.23879
   D54        0.85047  -0.00001  -0.00149  -0.00003  -0.00151   0.84896
   D55       -1.30384  -0.00002  -0.00291  -0.00095  -0.00385  -1.30769
   D56        2.97933   0.00003  -0.00103  -0.00080  -0.00182   2.97751
   D57        2.97923  -0.00001  -0.00130   0.00079  -0.00050   2.97873
   D58        0.82492  -0.00002  -0.00272  -0.00012  -0.00284   0.82207
   D59       -1.17510   0.00003  -0.00084   0.00002  -0.00081  -1.17591
   D60       -1.30279  -0.00005  -0.00174  -0.00078  -0.00251  -1.30530
   D61        2.82609  -0.00005  -0.00317  -0.00169  -0.00485   2.82123
   D62        0.82607   0.00000  -0.00128  -0.00155  -0.00282   0.82325
   D63       -1.29712   0.00028   0.00337   0.00153   0.00491  -1.29221
   D64        0.94734   0.00010   0.00491  -0.00117   0.00375   0.95108
   D65        2.98056   0.00014   0.00383   0.00023   0.00406   2.98462
   D66        0.87092   0.00024   0.00404   0.00295   0.00701   0.87792
   D67        3.11537   0.00007   0.00558   0.00026   0.00584   3.12121
   D68       -1.13459   0.00010   0.00450   0.00165   0.00616  -1.12843
   D69        2.86442   0.00014   0.00317   0.00202   0.00519   2.86961
   D70       -1.17431  -0.00003   0.00470  -0.00068   0.00403  -1.17028
   D71        0.85891   0.00001   0.00363   0.00072   0.00435   0.86326
   D72       -3.05958  -0.00012   0.00191  -0.00639  -0.00447  -3.06405
   D73        1.12169  -0.00014   0.00151  -0.00618  -0.00466   1.11703
   D74       -0.98136  -0.00009   0.00126  -0.00563  -0.00436  -0.98573
   D75        0.98144  -0.00005   0.00056  -0.00466  -0.00410   0.97734
   D76       -1.12049  -0.00007   0.00017  -0.00445  -0.00429  -1.12477
   D77        3.05965  -0.00002  -0.00009  -0.00389  -0.00399   3.05566
   D78       -1.06131   0.00002   0.00172  -0.00470  -0.00297  -1.06428
   D79        3.11995  -0.00001   0.00133  -0.00449  -0.00316   3.11679
   D80        1.01690   0.00004   0.00107  -0.00394  -0.00286   1.01404
   D81       -0.11234   0.00015  -0.00313  -0.02264  -0.02577  -0.13812
   D82        1.96112  -0.00014  -0.00377  -0.03184  -0.03559   1.92553
   D83       -2.26273   0.00000  -0.00427  -0.02979  -0.03404  -2.29677
   D84        3.02883   0.00001  -0.00536  -0.02223  -0.02759   3.00124
   D85       -1.18089  -0.00028  -0.00601  -0.03143  -0.03742  -1.21831
   D86        0.87844  -0.00014  -0.00650  -0.02938  -0.03587   0.84258
   D87        0.13104  -0.00021   0.00363   0.01861   0.02227   0.15330
   D88       -1.98004   0.00000   0.00503   0.02518   0.03023  -1.94981
   D89        2.13303  -0.00002   0.00437   0.02471   0.02909   2.16212
   D90       -1.93219   0.00016   0.00607   0.02824   0.03432  -1.89786
   D91        2.23993   0.00037   0.00747   0.03480   0.04228   2.28221
   D92        0.06981   0.00035   0.00681   0.03433   0.04114   0.11095
   D93        2.24093  -0.00018   0.00334   0.02601   0.02936   2.27029
   D94        0.12985   0.00002   0.00474   0.03258   0.03732   0.16717
   D95       -2.04027   0.00001   0.00408   0.03211   0.03618  -2.00408
   D96        1.02199   0.00027   0.00200   0.00373   0.00575   1.02774
   D97        3.11165   0.00008   0.00124   0.00219   0.00345   3.11510
   D98       -1.08806   0.00021   0.00140   0.00348   0.00490  -1.08316
   D99        3.05497  -0.00006   0.00122  -0.00155  -0.00035   3.05462
   D100      -1.13857  -0.00025   0.00046  -0.00309  -0.00265  -1.14121
   D101       0.94491  -0.00011   0.00062  -0.00180  -0.00120   0.94371
   D102      -1.03310   0.00020   0.00271   0.00001   0.00271  -1.03039
   D103       1.05655   0.00001   0.00195  -0.00153   0.00042   1.05697
   D104       3.14002   0.00015   0.00211  -0.00024   0.00187  -3.14129
   D105      -3.03575   0.00016   0.00516   0.03399   0.03914  -2.99661
   D106       1.27388   0.00009   0.00502   0.03110   0.03612   1.30999
   D107      -0.92680   0.00017   0.00333   0.03246   0.03580  -0.89100
   D108      -1.42861   0.00040  -0.00380  -0.01825  -0.02205  -1.45066
   D109       0.73978  -0.00056  -0.00389  -0.02220  -0.02609   0.71369
   D110       2.77132   0.00013  -0.00212  -0.02270  -0.02481   2.74650
   D111      -0.94990  -0.00021  -0.01206  -0.00545  -0.01751  -0.96741
   D112       1.15116  -0.00026  -0.01166  -0.00516  -0.01682   1.13433
   D113      -3.03538  -0.00043  -0.01353  -0.00510  -0.01863  -3.05401
   D114      -3.10280   0.00017  -0.01163  -0.00217  -0.01380  -3.11660
   D115      -1.00174   0.00013  -0.01123  -0.00189  -0.01312  -1.01486
   D116       1.09491  -0.00005  -0.01310  -0.00183  -0.01493   1.07998
   D117       1.21486  -0.00003  -0.01233  -0.00377  -0.01611   1.19875
   D118      -2.96727  -0.00007  -0.01194  -0.00349  -0.01543  -2.98269
   D119      -0.87062  -0.00024  -0.01381  -0.00343  -0.01723  -0.88786
   D120       3.11797   0.00006   0.00559   0.00853   0.01411   3.13208
   D121      -1.03836   0.00007   0.00664   0.00847   0.01511  -1.02325
   D122       1.04570  -0.00019   0.00505   0.00811   0.01316   1.05886
   D123      -1.09169   0.00017   0.00356   0.01092   0.01448  -1.07722
   D124       1.03516   0.00019   0.00461   0.01086   0.01548   1.05064
   D125       3.11922  -0.00008   0.00302   0.01050   0.01353   3.13274
   D126       0.94594   0.00058   0.00580   0.00938   0.01517   0.96111
   D127       3.07279   0.00060   0.00684   0.00932   0.01617   3.08896
   D128      -1.12634   0.00033   0.00526   0.00896   0.01422  -1.11212
   D129       0.90639   0.00003   0.00193   0.00571   0.00763   0.91402
   D130      -1.22548   0.00004   0.00295   0.00470   0.00765  -1.21783
   D131       3.01472   0.00005   0.00073   0.00710   0.00784   3.02256
         Item               Value     Threshold  Converged?
 Maximum Force            0.001674     0.000450     NO 
 RMS     Force            0.000345     0.000300     NO 
 Maximum Displacement     0.094098     0.001800     NO 
 RMS     Displacement     0.018761     0.001200     NO 
 Predicted change in Energy=-9.673017D-05
 GradGradGradGradGradGradGradGradGradGradGradGradGradGradGradGradGradGrad

                          Input orientation:                          
 ---------------------------------------------------------------------
 Center     Atomic      Atomic             Coordinates (Angstroms)
 Number     Number       Type             X           Y           Z
 ---------------------------------------------------------------------
      1          6           0        1.765421    0.726679    0.089132
      2          6           0        1.161896   -0.471752    0.274095
      3          6           0       -0.263070   -0.740538    0.666557
      4          6           0       -1.278806    0.234706    0.012605
      5          6           0       -1.314850    1.593595    0.754077
      6          6           0        0.028027    2.122936    1.292316
      7          6           0        1.222085    2.119623    0.318462
      8          6           0        3.155352    0.513859   -0.339394
      9          6           0        3.396217   -0.975995   -0.509626
     10          6           0        2.120804   -1.645772    0.041146
     11          8           0        3.994940    1.394194   -0.529250
     12          6           0        0.940908    2.861973   -1.003492
     13          6           0        2.374043   -2.422934    1.338979
     14          8           0        1.493947   -2.511399   -0.925281
     15          6           0       -2.693660   -0.415414   -0.120259
     16          8           0       -3.195000   -0.814082    1.181902
     17          6           0       -2.684313   -1.625510   -1.063634
     18          6           0       -3.741697    0.604244   -0.611253
     19          8           0       -5.035623    0.018370   -0.748307
     20          1           0       -0.358888   -0.689647    1.760615
     21          1           0       -0.487778   -1.775288    0.397992
     22          1           0       -0.938458    0.410917   -1.015708
     23          1           0       -1.996278    1.509267    1.611001
     24          1           0       -1.747987    2.348687    0.088263
     25          1           0        0.315731    1.557070    2.187454
     26          1           0       -0.136251    3.154149    1.632013
     27          1           0        2.035916    2.673136    0.810609
     28          1           0        3.516685   -1.204052   -1.575323
     29          1           0        4.319551   -1.278551   -0.003239
     30          1           0        0.624360    3.892387   -0.799669
     31          1           0        0.155250    2.374463   -1.590416
     32          1           0        1.844718    2.905776   -1.621029
     33          1           0        1.437025   -2.811639    1.750847
     34          1           0        3.040281   -3.271994    1.140369
     35          1           0        2.850817   -1.787162    2.093132
     36          1           0        2.032968   -3.319891   -0.976477
     37          1           0       -2.819001   -1.683676    1.398849
     38          1           0       -2.284231   -1.348359   -2.045762
     39          1           0       -2.074876   -2.446531   -0.673209
     40          1           0       -3.702735   -1.998550   -1.201776
     41          1           0       -3.794932    1.448709    0.085609
     42          1           0       -3.462812    0.989189   -1.597260
     43          1           0       -5.217196   -0.413092    0.105640
 ---------------------------------------------------------------------
                    Distance matrix (angstroms):
                    1          2          3          4          5
     1  C    0.000000
     2  C    1.354508   0.000000
     3  C    2.569225   1.502264   0.000000
     4  C    3.084674   2.554307   1.552570   0.000000
     5  C    3.268297   3.260415   2.561655   1.548437   0.000000
     6  C    2.532928   3.009126   2.945470   2.628856   1.540526
     7  C    1.512647   2.592454   3.241508   3.146572   2.627261
     8  C    1.469977   2.306874   3.777705   4.456858   4.726966
     9  C    2.432510   2.420882   3.850873   4.857403   5.513065
    10  C    2.399400   1.533653   2.625536   3.885146   4.775508
    11  O    2.408054   3.486153   4.910975   5.426823   5.466310
    12  C    2.536362   3.576981   4.149303   3.586380   3.128302
    13  C    3.442760   2.531875   3.199527   4.708038   5.484756
    14  O    3.404097   2.389334   2.959223   4.013587   5.249815
    15  C    4.607778   3.876080   2.575374   1.562728   2.588764
    16  O    5.307906   4.463613   2.977785   2.477703   3.084625
    17  C    5.163506   4.232492   3.104698   2.567906   3.942351
    18  C    5.552826   5.097727   3.942345   2.567409   2.955085
    19  O    6.888920   6.300378   5.035380   3.839201   4.310760
    20  H    3.051643   2.137756   1.099425   2.180875   2.672111
    21  H    3.381145   2.106176   1.092396   2.194157   3.487150
    22  H    2.937915   2.618050   2.147560   1.097413   2.161605
    23  H    4.132664   3.960533   2.992927   2.166597   1.098078
    24  H    3.869748   4.056702   3.476020   2.166742   1.095938
    25  H    2.682183   2.914285   2.815518   3.003525   2.171335
    26  H    3.448108   4.083661   4.014571   3.528606   2.143641
    27  H    2.093416   3.307882   4.118162   4.191674   3.520828
    28  H    3.092742   3.082474   4.418983   5.252454   6.049517
    29  H    3.248547   3.270875   4.662456   5.799293   6.369397
    30  H    3.480474   4.526326   4.939772   4.202435   3.385130
    31  H    2.851092   3.548335   3.869386   3.033934   2.875343
    32  H    2.771174   3.932613   4.792852   4.422644   4.164831
    33  H    3.922861   2.780569   2.890582   4.435926   5.288899
    34  H    4.326633   3.481396   4.188663   5.676558   6.541433
    35  H    3.393154   2.809208   3.581456   5.046813   5.529499
    36  H    4.193069   3.230262   3.824188   4.957952   6.192338
    37  H    5.342480   4.310611   2.821090   2.823838   3.663156
    38  H    5.026255   4.245699   3.436744   2.784573   4.175391
    39  H    5.039674   3.908175   2.826310   2.879775   4.351713
    40  H    6.244522   5.307913   4.111516   3.512490   4.736123
    41  H    5.607037   5.319195   4.195754   2.794641   2.572673
    42  H    5.499751   5.198485   4.284294   2.816167   3.241579
    43  H    7.075047   6.381585   4.996521   3.992395   4.435715
                    6          7          8          9         10
     6  C    0.000000
     7  C    1.540837   0.000000
     8  C    3.877082   2.597840   0.000000
     9  C    4.918849   3.872394   1.518770   0.000000
    10  C    4.488685   3.881082   2.424687   1.542280   0.000000
    11  O    4.425558   2.988911   1.231236   2.444720   3.616508
    12  C    2.578811   1.541982   3.295213   4.582843   4.775268
    13  C    5.115750   4.796174   3.471618   2.560432   1.533781
    14  O    5.342632   4.802829   3.500816   2.479690   1.440916
    15  C    3.980724   4.685290   5.926424   6.128006   4.971809
    16  O    4.361899   5.372410   6.663688   6.806733   5.500073
    17  C    5.192122   5.585351   6.261238   6.140165   4.930526
    18  C    4.487852   5.272558   6.902996   7.311449   6.313248
    19  O    5.850974   6.686716   8.216130   8.493625   7.389658
    20  H    2.877435   3.531470   4.267124   4.397363   3.165378
    21  H    4.032619   4.254444   4.365355   4.067930   2.636060
    22  H    3.031844   3.060659   4.150576   4.579198   3.834839
    23  H    2.139149   3.521513   5.597693   6.304966   5.419325
    24  H    2.157529   2.987773   5.252829   6.154171   5.561067
    25  H    1.097383   2.151993   3.941662   4.814567   4.257126
    26  H    1.098081   2.154236   4.657491   5.841493   5.537544
    27  H    2.136909   1.100412   2.690376   4.112129   4.387738
    28  H    5.609183   4.460765   2.146928   1.096464   2.180957
    29  H    5.627233   4.609270   2.163584   1.095680   2.229644
    30  H    2.804100   2.179492   4.246436   5.609676   5.798061
    31  H    2.896480   2.201567   3.745332   4.785138   4.763159
    32  H    3.521476   2.183423   3.013572   4.325566   4.853415
    33  H    5.152238   5.139579   4.287272   3.509667   2.179422
    34  H    6.180779   5.748992   4.066402   2.849699   2.167563
    35  H    4.888590   4.589683   3.362235   2.780252   2.182558
    36  H    6.228288   5.650019   4.045153   2.751408   1.961109
    37  H    4.754704   5.653556   6.598753   6.540032   5.123130
    38  H    5.342208   5.469068   5.997383   5.896257   4.883438
    39  H    5.400511   5.718665   6.019188   5.667635   4.330733
    40  H    6.093088   6.597297   7.354540   7.205540   5.965142
    41  H    4.065186   5.067030   7.025739   7.612234   6.676355
    42  H    4.671295   5.186148   6.753389   7.217422   6.387813
    43  H    5.945755   6.922736   8.435452   8.653687   7.441095
                   11         12         13         14         15
    11  O    0.000000
    12  C    3.421460   0.000000
    13  C    4.548412   5.955778   0.000000
    14  O    4.654617   5.402323   2.430899   0.000000
    15  C    6.941132   4.973072   5.642794   4.751554   0.000000
    16  O    7.713609   5.949375   5.798907   5.413624   1.451173
    17  C    7.349598   5.769172   5.656448   4.273382   1.534397
    18  C    7.777293   5.213251   7.097146   6.100640   1.542452
    19  O    9.137393   6.623453   8.075883   7.004737   2.463211
    20  H    5.342443   4.684418   3.263583   3.737086   3.010656
    21  H    5.567778   5.050693   3.081383   2.494021   2.642680
    22  H    5.053899   3.088664   4.954587   3.803249   2.136675
    23  H    6.363066   4.158420   5.885228   5.897470   2.681045
    24  H    5.854364   2.947125   6.428359   5.929405   2.928828
    25  H    4.576416   3.503678   4.560372   5.256400   4.274654
    26  H    4.983496   2.862084   6.123014   6.426175   4.727851
    27  H    2.696051   2.127361   5.134534   5.494219   5.724905
    28  H    2.841457   4.847079   3.359235   2.494630   6.427094
    29  H    2.743288   5.436881   2.626054   3.217781   7.067094
    30  H    4.204153   1.097041   6.893366   6.463779   5.479781
    31  H    4.102464   1.095173   6.043130   5.109418   4.249831
    32  H    2.846105   1.095511   6.118577   5.472924   5.820609
    33  H    5.425017   6.326326   1.094866   2.693519   5.128888
    34  H    5.047011   6.828548   1.097371   2.690086   6.528960
    35  H    4.278660   5.903498   1.095566   3.387688   6.125521
    36  H    5.125617   6.277641   2.506433   0.973049   5.613386
    37  H    7.721440   6.369544   5.245741   4.968725   1.982899
    38  H    7.017791   5.405067   5.857534   4.108864   2.178435
    39  H    7.184327   6.114267   4.882862   3.578302   2.194102
    40  H    8.439029   6.725134   6.600211   5.229242   2.166617
    41  H    7.814289   5.060794   7.390319   6.684055   2.174887
    42  H    7.544716   4.822099   7.371090   6.105337   2.178540
    43  H    9.409188   7.062469   7.949057   7.106696   2.533628
                   16         17         18         19         20
    16  O    0.000000
    17  C    2.441648   0.000000
    18  C    2.350729   2.508886   0.000000
    19  O    2.794025   2.886249   1.426982   0.000000
    20  H    2.897227   3.776218   4.329354   5.354235   0.000000
    21  H    2.977832   2.642641   4.155567   5.021365   1.746989
    22  H    3.379658   2.682785   2.838856   4.124604   3.042222
    23  H    2.649342   4.177785   2.967148   4.126346   2.745661
    24  H    3.645957   4.242383   2.739942   4.115675   3.736019
    25  H    4.354162   5.449646   5.020294   6.294703   2.384332
    26  H    5.030448   6.050146   4.953130   6.285132   3.852386
    27  H    6.297700   6.653698   6.299429   7.712630   4.236261
    28  H    7.266435   6.236331   7.542113   8.678724   5.139373
    29  H    7.621599   7.092174   8.300501   9.473986   5.034459
    30  H    6.376911   6.439269   5.468989   6.859013   5.340119
    31  H    5.392285   4.933599   4.390744   5.762421   4.569740
    32  H    6.862400   6.430814   6.125744   7.512514   5.405411
    33  H    5.076375   5.129681   6.638292   7.493323   2.779973
    34  H    6.702372   6.351340   8.005537   8.922658   4.313649
    35  H    6.191052   6.374085   7.516232   8.574944   3.408417
    36  H    6.186221   5.013109   6.991350   7.820552   4.486739
    37  H    0.971923   2.466849   3.182209   3.524295   2.677896
    38  H    3.395992   1.096108   2.827487   3.334891   4.316173
    39  H    2.713117   1.094496   3.476975   3.853233   3.457565
    40  H    2.709738   1.093356   2.669226   2.459713   4.655137
    41  H    2.584956   3.464831   1.096162   2.068961   4.380024
    42  H    3.323741   2.779832   1.094610   2.033948   4.871156
    43  H    2.325599   3.041818   1.930287   0.973835   5.139901
                   21         22         23         24         25
    21  H    0.000000
    22  H    2.642187   0.000000
    23  H    3.812515   3.037262   0.000000
    24  H    4.323336   2.372560   1.756419   0.000000
    25  H    3.866835   3.625866   2.383269   3.048310   0.000000
    26  H    5.093695   3.896060   2.483099   2.372684   1.750276
    27  H    5.131058   4.159323   4.272448   3.865872   2.469887
    28  H    4.500667   4.771750   6.921526   6.565534   5.659363
    29  H    4.849551   5.614807   7.089951   7.069671   5.373123
    30  H    5.898626   3.822265   4.284663   2.966389   3.804190
    31  H    4.646255   2.319914   3.953064   2.537900   3.868616
    32  H    5.606189   3.786398   5.210520   4.017407   4.319879
    33  H    2.570818   4.866376   5.520630   6.287882   4.531395
    34  H    3.903646   5.834627   6.960524   7.458318   5.642643
    35  H    3.744309   5.371689   5.881600   6.501826   4.197552
    36  H    3.260234   4.769679   6.800782   6.896526   6.061692
    37  H    2.538643   3.708618   3.304053   4.373175   4.577213
    38  H    3.062914   2.442778   4.649824   4.302298   5.755122
    39  H    2.029020   3.094150   4.568603   4.866294   5.470577
    40  H    3.597924   3.671700   4.809209   4.937987   6.346446
    41  H    4.629148   3.232545   2.359161   2.236057   4.618121
    42  H    4.524842   2.654235   3.565690   2.762218   5.378098
    43  H    4.930360   4.499334   4.041768   4.434314   6.231273
                   26         27         28         29         30
    26  H    0.000000
    27  H    2.371578   0.000000
    28  H    6.528771   4.787268   0.000000
    29  H    6.494385   4.636072   1.766803   0.000000
    30  H    2.652659   2.464154   5.911081   6.405258   0.000000
    31  H    3.328203   3.064479   4.909709   5.762382   1.774666
    32  H    3.816832   2.450212   4.437144   5.123537   1.771245
    33  H    6.170895   5.596917   4.239426   3.706229   7.218693
    34  H    7.185220   6.038383   3.446495   2.630245   7.805689
    35  H    5.792388   4.712026   3.773720   2.609720   6.751495
    36  H    7.309099   6.253804   2.652698   3.216011   7.350673
    37  H    5.536793   6.549661   7.015458   7.286213   6.912503
    38  H    6.197776   6.557053   5.821749   6.912793   6.121934
    39  H    6.359241   6.731368   5.798545   6.534657   6.890846
    40  H    6.877534   7.668537   7.272606   8.143216   7.320422
    41  H    4.322712   6.001968   7.953337   8.560997   5.126931
    42  H    5.116764   6.234543   7.316021   8.261279   5.076386
    43  H    6.393046   7.913875   8.929274   9.576556   7.313037
                   31         32         33         34         35
    31  H    0.000000
    32  H    1.771309   0.000000
    33  H    6.301003   6.650158   0.000000
    34  H    6.903845   6.871648   1.776244   0.000000
    35  H    6.176870   6.068847   1.779191   1.774368   0.000000
    36  H    6.027305   6.261775   2.837563   2.344785   3.527129
    37  H    5.852382   7.206457   4.417008   6.076245   5.713105
    38  H    4.474127   5.943592   5.513907   6.496325   6.609970
    39  H    5.390428   6.701402   4.282849   5.489562   5.687694
    40  H    5.844513   7.416362   5.982995   7.250902   7.338266
    41  H    4.389763   6.069704   6.949601   8.373631   7.659437
    42  H    3.874198   5.643027   7.047306   8.242726   7.822342
    43  H    6.285718   7.991678   7.262120   8.799427   8.422056
                   36         37         38         39         40
    36  H    0.000000
    37  H    5.644553   0.000000
    38  H    4.865029   3.501965   0.000000
    39  H    4.210595   2.330042   1.770230   0.000000
    40  H    5.890246   2.764667   1.774039   1.769180   0.000000
    41  H    7.604734   3.533961   3.827342   4.325193   3.680958
    42  H    7.011215   4.066371   2.656001   3.818954   3.023335
    43  H    7.885768   3.006345   3.755734   3.823043   2.552764
                   41         42         43
    41  H    0.000000
    42  H    1.775812   0.000000
    43  H    2.342977   2.818532   0.000000
 Stoichiometry    C15H24O4
 Framework group  C1[X(C15H24O4)]
 Deg. of freedom   123
 Full point group                 C1      NOp   1
 Largest Abelian subgroup         C1      NOp   1
 Largest concise Abelian subgroup C1      NOp   1
                         Standard orientation:                         
 ---------------------------------------------------------------------
 Center     Atomic      Atomic             Coordinates (Angstroms)
 Number     Number       Type             X           Y           Z
 ---------------------------------------------------------------------
      1          6           0        1.787449    0.743706    0.068886
      2          6           0        1.192560   -0.459415    0.251371
      3          6           0       -0.226036   -0.739033    0.659042
      4          6           0       -1.254858    0.236051    0.025629
      5          6           0       -1.288932    1.588633    0.778635
      6          6           0        0.057657    2.120761    1.304712
      7          6           0        1.239649    2.131798    0.316303
      8          6           0        3.173105    0.541848   -0.378377
      9          6           0        3.419697   -0.945255   -0.563793
     10          6           0        2.154697   -1.626334   -0.002958
     11          8           0        4.005649    1.428194   -0.571263
     12          6           0        0.938332    2.883389   -0.995957
     13          6           0        2.427966   -2.412688    1.285240
     14          8           0        1.520568   -2.487399   -0.968715
     15          6           0       -2.667797   -0.420544   -0.095229
     16          8           0       -3.150979   -0.832505    1.209656
     17          6           0       -2.663683   -1.622836   -1.048565
     18          6           0       -3.727145    0.597448   -0.564941
     19          8           0       -5.019558    0.005780   -0.690940
     20          1           0       -0.308659   -0.697583    1.754574
     21          1           0       -0.448581   -1.772748    0.384752
     22          1           0       -0.928115    0.422467   -1.005295
     23          1           0       -1.959317    1.493663    1.643124
     24          1           0       -1.734193    2.346797    0.124410
     25          1           0        0.359323    1.549164    2.191573
     26          1           0       -0.107855    3.148273    1.654864
     27          1           0        2.056546    2.685636    0.802975
     28          1           0        3.528248   -1.163961   -1.632725
     29          1           0        4.350769   -1.246974   -0.071263
     30          1           0        0.618896    3.910393   -0.779804
     31          1           0        0.148093    2.396475   -1.577198
     32          1           0        1.834237    2.937076   -1.624143
     33          1           0        1.498142   -2.809761    1.705349
     34          1           0        3.096171   -3.256514    1.071506
     35          1           0        2.910625   -1.780540    2.038696
     36          1           0        2.063166   -3.292543   -1.033160
     37          1           0       -2.767769   -1.701810    1.414822
     38          1           0       -2.277174   -1.335541   -2.033210
     39          1           0       -2.045178   -2.443735   -0.672402
     40          1           0       -3.681750   -2.000195   -1.177279
     41          1           0       -3.776250    1.435903    0.139441
     42          1           0       -3.462439    0.991915   -1.551093
     43          1           0       -5.188341   -0.433602    0.161591
 ---------------------------------------------------------------------
 Rotational constants (GHZ):      0.5943233      0.2470787      0.1999452
 Standard basis: 6-31G(d) (6D, 7F)
 There are   333 symmetry adapted cartesian basis functions of A   symmetry.
 There are   333 symmetry adapted basis functions of A   symmetry.
   333 basis functions,   628 primitive gaussians,   333 cartesian basis functions
    73 alpha electrons       73 beta electrons
       nuclear repulsion energy      1596.1115341205 Hartrees.
 NAtoms=   43 NActive=   43 NUniq=   43 SFac= 1.00D+00 NAtFMM=   60 NAOKFM=F Big=F
 Integral buffers will be    131072 words long.
 Raffenetti 2 integral format.
 Two-electron integral symmetry is turned on.
 ------------------------------------------------------------------------------
 Polarizable Continuum Model (PCM)
 =================================
 Model                : PCM (using non-symmetric T matrix).
 Atomic radii         : SMD-Coulomb.
 Polarization charges : Total charges.
 Charge compensation  : None.
 Solution method      : On-the-fly selection.
 Cavity type          : VdW (van der Waals Surface) (Alpha=1.000).
 Cavity algorithm     : GePol (No added spheres)
                        Default sphere list used, NSphG=   43.
                        Lebedev-Laikov grids with approx.  5.0 points / Ang**2.
                        Smoothing algorithm: Karplus/York (Gamma=1.0000).
                        Polarization charges: spherical gaussians, with
                                              point-specific exponents (IZeta= 3).
                        Self-potential: point-specific (ISelfS= 7).
                        Self-field    : sphere-specific E.n sum rule (ISelfD= 2).
 1st derivatives      : Analytical E(r).r(x)/FMM algorithm (CHGder, D1EAlg=3).
                        Cavity 1st derivative terms included.
 Solvent              : Methanol, Eps=  32.613000 Eps(inf)=   1.765709
 ------------------------------------------------------------------------------
 ------------------------------------------------------------------------------
 Atomic radii for non-electrostatic terms: SMD-CDS.
 ------------------------------------------------------------------------------
 Nuclear repulsion after PCM non-electrostatic terms =     1596.1128775956 Hartrees.
 One-electron integrals computed using PRISM.
 NBasis=   333 RedAO= T EigKep=  9.50D-04  NBF=   333
 NBsUse=   333 1.00D-06 EigRej= -1.00D+00 NBFU=   333
 Initial guess from the checkpoint file:  "DY-202A-11R_43.chk"
 B after Tr=     0.000000    0.000000    0.000000
         Rot=    0.999998    0.002170   -0.000102    0.000503 Ang=   0.26 deg.
 ExpMin= 1.61D-01 ExpMax= 5.48D+03 ExpMxC= 8.25D+02 IAcc=1 IRadAn=         1 AccDes= 0.00D+00
 Harris functional with IExCor=  402 and IRadAn=       1 diagonalized for initial guess.
 HarFok:  IExCor=  402 AccDes= 0.00D+00 IRadAn=         1 IDoV= 1 UseB2=F ITyADJ=14
 ICtDFT=  3500011 ScaDFX=  1.000000  1.000000  1.000000  1.000000
 FoFCou: FMM=F IPFlag=           0 FMFlag=      100000 FMFlg1=           0
         NFxFlg=           0 DoJE=T BraDBF=F KetDBF=T FulRan=T
         wScrn=  0.000000 ICntrl=     500 IOpCl=  0 I1Cent=   200000004 NGrid=           0
         NMat0=    1 NMatS0=      1 NMatT0=    0 NMatD0=    1 NMtDS0=    0 NMtDT0=    0
 Petite list used in FoFCou.
 Keep R1 ints in memory in canonical form, NReq=1565304907.
 Requested convergence on RMS density matrix=1.00D-08 within 128 cycles.
 Requested convergence on MAX density matrix=1.00D-06.
 Requested convergence on             energy=1.00D-06.
 No special actions if energy rises.
 Inv3:  Mode=1 IEnd=    22016043.
 Iteration    1 A*A^-1 deviation from unit magnitude is 4.66D-15 for   2696.
 Iteration    1 A*A^-1 deviation from orthogonality  is 4.01D-15 for   1525     49.
 Iteration    1 A^-1*A deviation from unit magnitude is 4.66D-15 for   2697.
 Iteration    1 A^-1*A deviation from orthogonality  is 3.02D-12 for   2601   2586.
 Error on total polarization charges =  0.05180
 SCF Done:  E(RB3LYP) =  -886.950559341     A.U. after    9 cycles
            NFock=  9  Conv=0.96D-08     -V/T= 2.0094
 SMD-CDS (non-electrostatic) energy       (kcal/mol) =       0.84
 (included in total energy above)
 D1PCM: PCM CHGder 1st derivatives, ID1Alg=3 FixD1E=F DoIter=F DoCFld=F I1PDM=0.
 Calling FoFJK, ICntrl=      2127 FMM=F ISym2X=0 I1Cent= 0 IOpClX= 0 NMat=1 NMatS=1 NMatT=0.
 ***** Axes restored to original set *****
 -------------------------------------------------------------------
 Center     Atomic                   Forces (Hartrees/Bohr)
 Number     Number              X              Y              Z
 -------------------------------------------------------------------
      1        6          -0.002049675    0.001423856    0.000358460
      2        6           0.001432852   -0.001190120   -0.000359790
      3        6          -0.000858051    0.000483922   -0.000047504
      4        6           0.000511529   -0.000775113   -0.000074830
      5        6          -0.000266851    0.000075423    0.000047586
      6        6          -0.000249886    0.000142936   -0.000046879
      7        6           0.000918804   -0.000833559   -0.000088034
      8        6           0.000638078   -0.000740927   -0.000606706
      9        6           0.001534019    0.000181633    0.000161727
     10        6          -0.002244852   -0.000268594   -0.000540948
     11        8           0.000664685    0.000789387    0.000115020
     12        6          -0.000062351   -0.000020905    0.000386789
     13        6           0.000632432    0.000164812    0.000257378
     14        8           0.000539018    0.000295334    0.000459992
     15        6          -0.000433994    0.000042859    0.000866321
     16        8           0.000067191    0.000213105   -0.000457285
     17        6           0.000262985    0.000331045   -0.000585443
     18        6           0.001281114    0.000403682    0.000241578
     19        8          -0.000928565   -0.000311378    0.000089678
     20        1           0.000067238   -0.000059273    0.000064892
     21        1          -0.000010222   -0.000090076   -0.000085137
     22        1           0.000006245    0.000074185   -0.000024458
     23        1          -0.000068818    0.000033322   -0.000014157
     24        1          -0.000175506    0.000007647   -0.000076956
     25        1           0.000089400   -0.000049882    0.000130803
     26        1          -0.000008908    0.000081149   -0.000045736
     27        1           0.000006498   -0.000092618   -0.000006581
     28        1          -0.000560871    0.000176349   -0.000072586
     29        1          -0.000281981    0.000069724    0.000161676
     30        1          -0.000065933    0.000052506   -0.000107223
     31        1           0.000005286   -0.000096365   -0.000128579
     32        1           0.000052210    0.000097174   -0.000174349
     33        1          -0.000088159   -0.000141135    0.000023382
     34        1           0.000025468   -0.000068358    0.000041236
     35        1          -0.000107506   -0.000064273    0.000050401
     36        1          -0.000291224    0.000125695   -0.000095870
     37        1           0.000072992    0.000083107    0.000006468
     38        1          -0.000082430   -0.000071931    0.000028177
     39        1          -0.000026782   -0.000149285    0.000107240
     40        1          -0.000019200   -0.000125960    0.000011959
     41        1           0.000016791    0.000110132    0.000001589
     42        1           0.000052934   -0.000234104    0.000067973
     43        1           0.000003997   -0.000075128   -0.000041270
 -------------------------------------------------------------------
 Cartesian Forces:  Max     0.002244852 RMS     0.000486290

 GradGradGradGradGradGradGradGradGradGradGradGradGradGradGradGradGradGrad
 Berny optimization.
 Using GEDIIS/GDIIS optimizer.
 FormGI is forming the generalized inverse of G from B-inverse, IUseBI=4.
 Internal  Forces:  Max     0.001165886 RMS     0.000209234
 Search for a local minimum.
 Step number   7 out of a maximum of  258
 All quantities printed in internal units (Hartrees-Bohrs-Radians)
 Mixed Optimization -- En-DIIS/RFO-DIIS
 Swapping is turned off.
 Update second derivatives using D2CorX and points    4    5    6    7
 DE= -1.18D-04 DEPred=-9.67D-05 R= 1.22D+00
 TightC=F SS=  1.41D+00  RLast= 1.86D-01 DXNew= 1.0990D+00 5.5915D-01
 Trust test= 1.22D+00 RLast= 1.86D-01 DXMaxT set to 6.53D-01
 ITU=  1  1  1 -1  1  1  0
     Eigenvalues ---    0.00183   0.00234   0.00343   0.00360   0.00393
     Eigenvalues ---    0.00506   0.00528   0.00697   0.00792   0.00875
     Eigenvalues ---    0.01085   0.01112   0.01205   0.01263   0.01306
     Eigenvalues ---    0.01413   0.02491   0.02647   0.03250   0.03794
     Eigenvalues ---    0.03904   0.04248   0.04412   0.04549   0.04681
     Eigenvalues ---    0.04803   0.05028   0.05039   0.05155   0.05302
     Eigenvalues ---    0.05430   0.05499   0.05539   0.05568   0.05576
     Eigenvalues ---    0.05630   0.05648   0.05712   0.05863   0.05973
     Eigenvalues ---    0.06178   0.06656   0.07310   0.07985   0.08467
     Eigenvalues ---    0.08741   0.09026   0.09092   0.09395   0.09732
     Eigenvalues ---    0.10570   0.11791   0.12206   0.13627   0.13810
     Eigenvalues ---    0.14793   0.15456   0.15950   0.15996   0.16000
     Eigenvalues ---    0.16000   0.16000   0.16000   0.16000   0.16001
     Eigenvalues ---    0.16027   0.16063   0.16128   0.16318   0.16728
     Eigenvalues ---    0.17082   0.18617   0.19795   0.20722   0.22549
     Eigenvalues ---    0.23043   0.24689   0.24956   0.25055   0.26412
     Eigenvalues ---    0.26794   0.27505   0.27851   0.28306   0.28530
     Eigenvalues ---    0.28839   0.29336   0.29653   0.29800   0.30714
     Eigenvalues ---    0.31102   0.31651   0.32368   0.33757   0.33812
     Eigenvalues ---    0.33838   0.33840   0.33952   0.33977   0.33982
     Eigenvalues ---    0.34097   0.34112   0.34136   0.34165   0.34205
     Eigenvalues ---    0.34214   0.34276   0.34284   0.34315   0.34316
     Eigenvalues ---    0.34343   0.34450   0.34741   0.35117   0.35629
     Eigenvalues ---    0.39684   0.41629   0.42140   0.51827   0.52321
     Eigenvalues ---    0.52796   0.52817   0.94816
 En-DIIS/RFO-DIIS IScMMF=        0 using points:     7    6    5    4    3
 RFO step:  Lambda=-2.38742586D-05.
 DidBck=F Rises=F RFO-DIIS coefs:    1.36783   -0.28941   -0.41900    0.11662    0.22396
 Iteration  1 RMS(Cart)=  0.01009965 RMS(Int)=  0.00005717
 Iteration  2 RMS(Cart)=  0.00005806 RMS(Int)=  0.00003856
 Iteration  3 RMS(Cart)=  0.00000000 RMS(Int)=  0.00003856
 Variable       Old X    -DE/DX   Delta X   Delta X   Delta X     New X
                                 (Linear)    (Quad)   (Total)
    R1        2.55965   0.00046   0.00137  -0.00061   0.00073   2.56038
    R2        2.85849  -0.00093  -0.00293  -0.00115  -0.00407   2.85442
    R3        2.77785   0.00117   0.00308   0.00108   0.00408   2.78193
    R4        2.83887   0.00044   0.00163   0.00013   0.00177   2.84064
    R5        2.89818  -0.00087  -0.00294  -0.00098  -0.00388   2.89431
    R6        2.93393  -0.00049  -0.00092  -0.00155  -0.00247   2.93146
    R7        2.07761   0.00006  -0.00018   0.00023   0.00005   2.07766
    R8        2.06433   0.00011   0.00046   0.00005   0.00051   2.06484
    R9        2.92612   0.00011   0.00106  -0.00003   0.00102   2.92714
   R10        2.95313  -0.00037   0.00077  -0.00178  -0.00101   2.95212
   R11        2.07381   0.00004   0.00017   0.00000   0.00017   2.07398
   R12        2.91117   0.00008   0.00042  -0.00009   0.00032   2.91149
   R13        2.07507   0.00003  -0.00014   0.00021   0.00006   2.07513
   R14        2.07102   0.00012   0.00045  -0.00005   0.00040   2.07142
   R15        2.91176   0.00021  -0.00002   0.00072   0.00068   2.91244
   R16        2.07375   0.00015   0.00043   0.00017   0.00060   2.07435
   R17        2.07507   0.00006   0.00016   0.00009   0.00025   2.07532
   R18        2.91392   0.00005  -0.00061   0.00039  -0.00022   2.91371
   R19        2.07948  -0.00004  -0.00003  -0.00016  -0.00018   2.07929
   R20        2.87006   0.00000  -0.00096   0.00011  -0.00084   2.86921
   R21        2.32670   0.00100   0.00106   0.00006   0.00112   2.32782
   R22        2.91449   0.00090   0.00251   0.00070   0.00329   2.91778
   R23        2.07202  -0.00003  -0.00052   0.00041  -0.00011   2.07191
   R24        2.07053  -0.00018  -0.00036  -0.00040  -0.00076   2.06978
   R25        2.89843   0.00046   0.00096   0.00089   0.00185   2.90027
   R26        2.72294  -0.00060  -0.00034  -0.00204  -0.00238   2.72055
   R27        2.07311   0.00005   0.00008   0.00003   0.00011   2.07322
   R28        2.06958   0.00011   0.00017   0.00016   0.00033   2.06991
   R29        2.07022   0.00015   0.00027   0.00029   0.00056   2.07077
   R30        2.06900   0.00014   0.00042   0.00013   0.00055   2.06955
   R31        2.07373   0.00006   0.00020   0.00002   0.00021   2.07394
   R32        2.07032  -0.00005   0.00007  -0.00028  -0.00021   2.07011
   R33        1.83880  -0.00026  -0.00037  -0.00028  -0.00064   1.83815
   R34        2.74232  -0.00054  -0.00094  -0.00093  -0.00187   2.74045
[truncated: 814,505 more chars]
