# Supplementary material for: New patchoulol- and guaiane-type sesquiterpenoids from Sanguisorba officinalis with anti-melanogenic activity
Source: Nat Prod Bioprospect. 2026 May 12;16(1):63. doi: 10.1007/s13659-026-00616-0 (PMC13161421; doi:10.1007/s13659-026-00616-0)
Supplement: Supplementary file 2 — Additional file 2. It includes the calculated NMR data of compound 11. [file 13659_2026_616_MOESM2_ESM.zip › New folder/11R-opt_freq-conf-44.log]

 Entering Gaussian System, Link 0=/gpfs/home/zhengshan/software/Gaussian/g09/g09
 Input=DY-202A-11R_44.gjf
 Output=DY-202A-11R_44.log
 Initial command:
 /gpfs/home/zhengshan/software/Gaussian/g09/l1.exe "/gpfs/home/zhengshan/software/Gaussian/g09/scratch/zhengshan/%J/Gau-13724.inp" -scrdir="/gpfs/home/zhengshan/software/Gaussian/g09/scratch/zhengshan/%J/"
 Entering Link 1 = /gpfs/home/zhengshan/software/Gaussian/g09/l1.exe PID=     13725.
  
 Copyright (c) 1988,1990,1992,1993,1995,1998,2003,2009,2013,
            Gaussian, Inc.  All Rights Reserved.
  
 This is part of the Gaussian(R) 09 program.  It is based on
 the Gaussian(R) 03 system (copyright 2003, Gaussian, Inc.),
 the Gaussian(R) 98 system (copyright 1998, Gaussian, Inc.),
 the Gaussian(R) 94 system (copyright 1995, Gaussian, Inc.),
 the Gaussian 92(TM) system (copyright 1992, Gaussian, Inc.),
 the Gaussian 90(TM) system (copyright 1990, Gaussian, Inc.),
 the Gaussian 88(TM) system (copyright 1988, Gaussian, Inc.),
 the Gaussian 86(TM) system (copyright 1986, Carnegie Mellon
 University), and the Gaussian 82(TM) system (copyright 1983,
 Carnegie Mellon University). Gaussian is a federally registered
 trademark of Gaussian, Inc.
  
 This software contains proprietary and confidential information,
 including trade secrets, belonging to Gaussian, Inc.
  
 This software is provided under written license and may be
 used, copied, transmitted, or stored only in accord with that
 written license.
  
 The following legend is applicable only to US Government
 contracts under FAR:
  
                    RESTRICTED RIGHTS LEGEND
  
 Use, reproduction and disclosure by the US Government is
 subject to restrictions as set forth in subparagraphs (a)
 and (c) of the Commercial Computer Software - Restricted
 Rights clause in FAR 52.227-19.
  
 Gaussian, Inc.
 340 Quinnipiac St., Bldg. 40, Wallingford CT 06492
  
  
 ---------------------------------------------------------------
 Warning -- This program may not be used in any manner that
 competes with the business of Gaussian, Inc. or will provide
 assistance to any competitor of Gaussian, Inc.  The licensee
 of this program is prohibited from giving any competitor of
 Gaussian, Inc. access to this program.  By using this program,
 the user acknowledges that Gaussian, Inc. is engaged in the
 business of creating and licensing software in the field of
 computational chemistry and represents and warrants to the
 licensee that it is not a competitor of Gaussian, Inc. and that
 it will not use this program in any manner prohibited above.
 ---------------------------------------------------------------
  

 Cite this work as:
 Gaussian 09, Revision D.01,
 M. J. Frisch, G. W. Trucks, H. B. Schlegel, G. E. Scuseria, 
 M. A. Robb, J. R. Cheeseman, G. Scalmani, V. Barone, B. Mennucci, 
 G. A. Petersson, H. Nakatsuji, M. Caricato, X. Li, H. P. Hratchian, 
 A. F. Izmaylov, J. Bloino, G. Zheng, J. L. Sonnenberg, M. Hada, 
 M. Ehara, K. Toyota, R. Fukuda, J. Hasegawa, M. Ishida, T. Nakajima, 
 Y. Honda, O. Kitao, H. Nakai, T. Vreven, J. A. Montgomery, Jr., 
 J. E. Peralta, F. Ogliaro, M. Bearpark, J. J. Heyd, E. Brothers, 
 K. N. Kudin, V. N. Staroverov, T. Keith, R. Kobayashi, J. Normand, 
 K. Raghavachari, A. Rendell, J. C. Burant, S. S. Iyengar, J. Tomasi, 
 M. Cossi, N. Rega, J. M. Millam, M. Klene, J. E. Knox, J. B. Cross, 
 V. Bakken, C. Adamo, J. Jaramillo, R. Gomperts, R. E. Stratmann, 
 O. Yazyev, A. J. Austin, R. Cammi, C. Pomelli, J. W. Ochterski, 
 R. L. Martin, K. Morokuma, V. G. Zakrzewski, G. A. Voth, 
 P. Salvador, J. J. Dannenberg, S. Dapprich, A. D. Daniels, 
 O. Farkas, J. B. Foresman, J. V. Ortiz, J. Cioslowski, 
 and D. J. Fox, Gaussian, Inc., Wallingford CT, 2013.
 
 ******************************************
 Gaussian 09:  ES64L-G09RevD.01 24-Apr-2013
                10-Mar-2024 
 ******************************************
 %nprocshared=4
 Will use up to    4 processors via shared memory.
 %mem=12GB
 %chk=DY-202A-11R_44.chk
 ----------------------------------------------------------
 # opt freq b3lyp/6-31g(d) scrf=(smd,solvent=methanol,read)
 ----------------------------------------------------------
 1/14=-1,18=20,19=15,26=3,38=1,40=2/1,3;
 2/9=110,12=2,17=6,18=5,40=1/2;
 3/5=1,6=6,7=1,11=2,16=1,25=1,30=1,70=32203,71=1,72=3,74=-5/1,2,3;
 4//1;
 5/5=2,38=5,53=3/2;
 6/7=2,8=2,9=2,10=2,28=1/1;
 7//1,2,3,16;
 1/14=-1,18=20,19=15,26=3/3(2);
 2/9=110/2;
 99//99;
 2/9=110/2;
 3/5=1,6=6,7=1,11=2,16=1,25=1,30=1,70=32205,71=1,72=3,74=-5/1,2,3;
 4/5=5,16=3,69=1/1;
 5/5=2,38=5,53=3/2;
 7//1,2,3,16;
 1/14=-1,18=20,19=15,26=3/3(-5);
 2/9=110/2;
 6/7=2,8=2,9=2,10=2,19=2,28=1/1;
 99/9=1/99;
 --------
 opt+freq
 --------
 Symbolic Z-matrix:
 Charge =  0 Multiplicity = 1
 C                     1.6177    0.8102    0.0992 
 C                     1.1694   -0.4414    0.2828 
 C                    -0.249    -0.8339    0.6148 
 C                    -1.3229    0.0254   -0.0986 
 C                    -1.5185    1.3764    0.6317 
 C                    -0.2727    2.0839    1.1762 
 C                     0.9596    2.1426    0.2608 
 C                     3.0541    0.6859   -0.2198 
 C                     3.5124   -0.7381   -0.2337 
 C                     2.229    -1.5033    0.0999 
 O                     3.7813    1.6479   -0.424 
 C                     0.6607    2.8056   -1.0849 
 C                     2.4163   -2.394     1.328 
 O                     1.8756   -2.3023   -1.0259 
 C                    -2.671    -0.7583   -0.302 
 O                    -3.0885   -1.3005    0.9593 
 C                    -2.4853   -1.9393   -1.271 
 C                    -3.8295    0.1162   -0.8509 
 O                    -4.3621    0.9397    0.1893 
 H                    -0.3884   -0.8071    1.7028 
 H                    -0.3735   -1.882     0.3362 
 H                    -0.9604    0.2544   -1.1099 
 H                    -2.1927    1.2374    1.4856 
 H                    -2.0231    2.0704   -0.0521 
 H                     0.0111    1.6162    2.1292 
 H                    -0.5623    3.1105    1.439 
 H                     1.6772    2.7922    0.7821 
 H                     3.9112   -0.9863   -1.2219 
 H                     4.2873   -0.8576    0.5303 
 H                     0.1876    3.7823   -0.9362 
 H                    -0.0038    2.2025   -1.7102 
 H                     1.5826    2.971    -1.6534 
 H                     1.511    -2.9717    1.5464 
 H                     3.2123   -3.1268    1.1526 
 H                     2.6723   -1.8101    2.2187 
 H                     1.2011   -2.9431   -0.7445 
 H                    -3.6239   -0.5912    1.3733 
 H                    -2.0994   -1.6056   -2.2396 
 H                    -1.8194   -2.7092   -0.8719 
 H                    -3.4393   -2.4527   -1.4422 
 H                    -3.4973    0.7447   -1.6836 
 H                    -4.6586   -0.5123   -1.1939 
 H                    -5.0808    1.4636   -0.2079 
 

 GradGradGradGradGradGradGradGradGradGradGradGradGradGradGradGradGradGrad
 Berny optimization.
 Initialization pass.
                           ----------------------------
                           !    Initial Parameters    !
                           ! (Angstroms and Degrees)  !
 --------------------------                            --------------------------
 ! Name  Definition              Value          Derivative Info.                !
 --------------------------------------------------------------------------------
 ! R1    R(1,2)                  1.3421         estimate D2E/DX2                !
 ! R2    R(1,7)                  1.4948         estimate D2E/DX2                !
 ! R3    R(1,8)                  1.4766         estimate D2E/DX2                !
 ! R4    R(2,3)                  1.5087         estimate D2E/DX2                !
 ! R5    R(2,10)                 1.5112         estimate D2E/DX2                !
 ! R6    R(3,4)                  1.5494         estimate D2E/DX2                !
 ! R7    R(3,20)                 1.0972         estimate D2E/DX2                !
 ! R8    R(3,21)                 1.0916         estimate D2E/DX2                !
 ! R9    R(4,5)                  1.5482         estimate D2E/DX2                !
 ! R10   R(4,15)                 1.5726         estimate D2E/DX2                !
 ! R11   R(4,22)                 1.0984         estimate D2E/DX2                !
 ! R12   R(5,6)                  1.5327         estimate D2E/DX2                !
 ! R13   R(5,23)                 1.0968         estimate D2E/DX2                !
 ! R14   R(5,24)                 1.0972         estimate D2E/DX2                !
 ! R15   R(6,7)                  1.5362         estimate D2E/DX2                !
 ! R16   R(6,25)                 1.0989         estimate D2E/DX2                !
 ! R17   R(6,26)                 1.0986         estimate D2E/DX2                !
 ! R18   R(7,12)                 1.5296         estimate D2E/DX2                !
 ! R19   R(7,27)                 1.0994         estimate D2E/DX2                !
 ! R20   R(8,9)                  1.496          estimate D2E/DX2                !
 ! R21   R(8,11)                 1.2231         estimate D2E/DX2                !
 ! R22   R(9,10)                 1.531          estimate D2E/DX2                !
 ! R23   R(9,28)                 1.0942         estimate D2E/DX2                !
 ! R24   R(9,29)                 1.0947         estimate D2E/DX2                !
 ! R25   R(10,13)                1.5286         estimate D2E/DX2                !
 ! R26   R(10,14)                1.425          estimate D2E/DX2                !
 ! R27   R(12,30)                1.0954         estimate D2E/DX2                !
 ! R28   R(12,31)                1.0938         estimate D2E/DX2                !
 ! R29   R(12,32)                1.0957         estimate D2E/DX2                !
 ! R30   R(13,33)                1.0959         estimate D2E/DX2                !
 ! R31   R(13,34)                1.0961         estimate D2E/DX2                !
 ! R32   R(13,35)                1.0954         estimate D2E/DX2                !
 ! R33   R(14,36)                0.972          estimate D2E/DX2                !
 ! R34   R(15,16)                1.435          estimate D2E/DX2                !
 ! R35   R(15,17)                1.5389         estimate D2E/DX2                !
 ! R36   R(15,18)                1.5518         estimate D2E/DX2                !
 ! R37   R(16,37)                0.9804         estimate D2E/DX2                !
 ! R38   R(17,38)                1.0947         estimate D2E/DX2                !
 ! R39   R(17,39)                1.0934         estimate D2E/DX2                !
 ! R40   R(17,40)                1.0968         estimate D2E/DX2                !
 ! R41   R(18,19)                1.4296         estimate D2E/DX2                !
 ! R42   R(18,41)                1.0949         estimate D2E/DX2                !
 ! R43   R(18,42)                1.0955         estimate D2E/DX2                !
 ! R44   R(19,43)                0.974          estimate D2E/DX2                !
 ! A1    A(2,1,7)              132.0208         estimate D2E/DX2                !
 ! A2    A(2,1,8)              106.0206         estimate D2E/DX2                !
 ! A3    A(7,1,8)              121.7788         estimate D2E/DX2                !
 ! A4    A(1,2,3)              125.928          estimate D2E/DX2                !
 ! A5    A(1,2,10)             113.8619         estimate D2E/DX2                !
 ! A6    A(3,2,10)             120.1996         estimate D2E/DX2                !
 ! A7    A(2,3,4)              113.9553         estimate D2E/DX2                !
 ! A8    A(2,3,20)             109.3477         estimate D2E/DX2                !
 ! A9    A(2,3,21)             107.5087         estimate D2E/DX2                !
 ! A10   A(4,3,20)             110.7913         estimate D2E/DX2                !
 ! A11   A(4,3,21)             109.6294         estimate D2E/DX2                !
 ! A12   A(20,3,21)            105.1908         estimate D2E/DX2                !
 ! A13   A(3,4,5)              110.7535         estimate D2E/DX2                !
 ! A14   A(3,4,15)             112.1693         estimate D2E/DX2                !
 ! A15   A(3,4,22)             108.1074         estimate D2E/DX2                !
 ! A16   A(5,4,15)             112.8051         estimate D2E/DX2                !
 ! A17   A(5,4,22)             107.1016         estimate D2E/DX2                !
 ! A18   A(15,4,22)            105.5288         estimate D2E/DX2                !
 ! A19   A(4,5,6)              117.8862         estimate D2E/DX2                !
 ! A20   A(4,5,23)             109.531          estimate D2E/DX2                !
 ! A21   A(4,5,24)             108.4264         estimate D2E/DX2                !
 ! A22   A(6,5,23)             106.3532         estimate D2E/DX2                !
 ! A23   A(6,5,24)             107.6529         estimate D2E/DX2                !
 ! A24   A(23,5,24)            106.4191         estimate D2E/DX2                !
 ! A25   A(5,6,7)              117.2563         estimate D2E/DX2                !
 ! A26   A(5,6,25)             108.7574         estimate D2E/DX2                !
 ! A27   A(5,6,26)             107.583          estimate D2E/DX2                !
 ! A28   A(7,6,25)             109.0185         estimate D2E/DX2                !
 ! A29   A(7,6,26)             108.5604         estimate D2E/DX2                !
 ! A30   A(25,6,26)            104.9726         estimate D2E/DX2                !
 ! A31   A(1,7,6)              112.5515         estimate D2E/DX2                !
 ! A32   A(1,7,12)             112.164          estimate D2E/DX2                !
 ! A33   A(1,7,27)             106.8917         estimate D2E/DX2                !
 ! A34   A(6,7,12)             112.584          estimate D2E/DX2                !
 ! A35   A(6,7,27)             105.2849         estimate D2E/DX2                !
 ! A36   A(12,7,27)            106.7735         estimate D2E/DX2                !
 ! A37   A(1,8,9)              112.3422         estimate D2E/DX2                !
 ! A38   A(1,8,11)             123.2446         estimate D2E/DX2                !
 ! A39   A(9,8,11)             124.401          estimate D2E/DX2                !
 ! A40   A(8,9,10)             102.5282         estimate D2E/DX2                !
 ! A41   A(8,9,28)             109.6318         estimate D2E/DX2                !
 ! A42   A(8,9,29)             108.3167         estimate D2E/DX2                !
 ! A43   A(10,9,28)            112.8896         estimate D2E/DX2                !
 ! A44   A(10,9,29)            112.752          estimate D2E/DX2                !
 ! A45   A(28,9,29)            110.3372         estimate D2E/DX2                !
 ! A46   A(2,10,9)             105.244          estimate D2E/DX2                !
 ! A47   A(2,10,13)            113.4602         estimate D2E/DX2                !
 ! A48   A(2,10,14)            108.4038         estimate D2E/DX2                !
 ! A49   A(9,10,13)            111.32           estimate D2E/DX2                !
 ! A50   A(9,10,14)            108.4201         estimate D2E/DX2                !
 ! A51   A(13,10,14)           109.7787         estimate D2E/DX2                !
 ! A52   A(7,12,30)            110.5753         estimate D2E/DX2                !
 ! A53   A(7,12,31)            112.4993         estimate D2E/DX2                !
 ! A54   A(7,12,32)            110.946          estimate D2E/DX2                !
 ! A55   A(30,12,31)           107.8707         estimate D2E/DX2                !
 ! A56   A(30,12,32)           107.4121         estimate D2E/DX2                !
 ! A57   A(31,12,32)           107.3254         estimate D2E/DX2                !
 ! A58   A(10,13,33)           111.4722         estimate D2E/DX2                !
 ! A59   A(10,13,34)           110.4863         estimate D2E/DX2                !
 ! A60   A(10,13,35)           111.7972         estimate D2E/DX2                !
 ! A61   A(33,13,34)           106.2232         estimate D2E/DX2                !
 ! A62   A(33,13,35)           108.1807         estimate D2E/DX2                !
 ! A63   A(34,13,35)           108.4688         estimate D2E/DX2                !
 ! A64   A(10,14,36)           108.2413         estimate D2E/DX2                !
 ! A65   A(4,15,16)            108.9069         estimate D2E/DX2                !
 ! A66   A(4,15,17)            111.1281         estimate D2E/DX2                !
 ! A67   A(4,15,18)            113.8844         estimate D2E/DX2                !
 ! A68   A(16,15,17)           107.3735         estimate D2E/DX2                !
 ! A69   A(16,15,18)           107.8561         estimate D2E/DX2                !
 ! A70   A(17,15,18)           107.4476         estimate D2E/DX2                !
 ! A71   A(15,16,37)           104.874          estimate D2E/DX2                !
 ! A72   A(15,17,38)           111.4522         estimate D2E/DX2                !
 ! A73   A(15,17,39)           112.5843         estimate D2E/DX2                !
 ! A74   A(15,17,40)           110.6432         estimate D2E/DX2                !
 ! A75   A(38,17,39)           108.8392         estimate D2E/DX2                !
 ! A76   A(38,17,40)           108.1305         estimate D2E/DX2                !
 ! A77   A(39,17,40)           104.8985         estimate D2E/DX2                !
 ! A78   A(15,18,19)           110.2041         estimate D2E/DX2                !
 ! A79   A(15,18,41)           111.4685         estimate D2E/DX2                !
 ! A80   A(15,18,42)           110.6373         estimate D2E/DX2                !
 ! A81   A(19,18,41)           109.618          estimate D2E/DX2                !
 ! A82   A(19,18,42)           106.0418         estimate D2E/DX2                !
 ! A83   A(41,18,42)           108.7139         estimate D2E/DX2                !
 ! A84   A(18,19,43)           106.7381         estimate D2E/DX2                !
 ! D1    D(7,1,2,3)              5.7078         estimate D2E/DX2                !
 ! D2    D(7,1,2,10)          -175.4823         estimate D2E/DX2                !
 ! D3    D(8,1,2,3)           -179.2443         estimate D2E/DX2                !
 ! D4    D(8,1,2,10)            -0.4344         estimate D2E/DX2                !
 ! D5    D(2,1,7,6)             20.6947         estimate D2E/DX2                !
 ! D6    D(2,1,7,12)          -107.4883         estimate D2E/DX2                !
 ! D7    D(2,1,7,27)           135.8086         estimate D2E/DX2                !
 ! D8    D(8,1,7,6)           -153.7042         estimate D2E/DX2                !
 ! D9    D(8,1,7,12)            78.1128         estimate D2E/DX2                !
 ! D10   D(8,1,7,27)           -38.5903         estimate D2E/DX2                !
 ! D11   D(2,1,8,9)              0.0918         estimate D2E/DX2                !
 ! D12   D(2,1,8,11)          -178.6891         estimate D2E/DX2                !
 ! D13   D(7,1,8,9)            175.7654         estimate D2E/DX2                !
 ! D14   D(7,1,8,11)            -3.0155         estimate D2E/DX2                !
 ! D15   D(1,2,3,4)             37.5206         estimate D2E/DX2                !
 ! D16   D(1,2,3,20)           -87.0678         estimate D2E/DX2                !
 ! D17   D(1,2,3,21)           159.2303         estimate D2E/DX2                !
 ! D18   D(10,2,3,4)          -141.2201         estimate D2E/DX2                !
 ! D19   D(10,2,3,20)           94.1916         estimate D2E/DX2                !
 ! D20   D(10,2,3,21)          -19.5104         estimate D2E/DX2                !
 ! D21   D(1,2,10,9)             0.6045         estimate D2E/DX2                !
 ! D22   D(1,2,10,13)          122.5467         estimate D2E/DX2                !
 ! D23   D(1,2,10,14)         -115.2339         estimate D2E/DX2                !
 ! D24   D(3,2,10,9)           179.4894         estimate D2E/DX2                !
 ! D25   D(3,2,10,13)          -58.5684         estimate D2E/DX2                !
 ! D26   D(3,2,10,14)           63.6511         estimate D2E/DX2                !
 ! D27   D(2,3,4,5)            -80.0055         estimate D2E/DX2                !
 ! D28   D(2,3,4,15)           152.9823         estimate D2E/DX2                !
 ! D29   D(2,3,4,22)            37.0444         estimate D2E/DX2                !
 ! D30   D(20,3,4,5)            43.8068         estimate D2E/DX2                !
 ! D31   D(20,3,4,15)          -83.2054         estimate D2E/DX2                !
 ! D32   D(20,3,4,22)          160.8566         estimate D2E/DX2                !
 ! D33   D(21,3,4,5)           159.465          estimate D2E/DX2                !
 ! D34   D(21,3,4,15)           32.4528         estimate D2E/DX2                !
 ! D35   D(21,3,4,22)          -83.4852         estimate D2E/DX2                !
 ! D36   D(3,4,5,6)             39.618          estimate D2E/DX2                !
 ! D37   D(3,4,5,23)           -82.0977         estimate D2E/DX2                !
 ! D38   D(3,4,5,24)           162.161          estimate D2E/DX2                !
 ! D39   D(15,4,5,6)           166.2788         estimate D2E/DX2                !
 ! D40   D(15,4,5,23)           44.5631         estimate D2E/DX2                !
 ! D41   D(15,4,5,24)          -71.1782         estimate D2E/DX2                !
 ! D42   D(22,4,5,6)           -78.0487         estimate D2E/DX2                !
 ! D43   D(22,4,5,23)          160.2356         estimate D2E/DX2                !
 ! D44   D(22,4,5,24)           44.4943         estimate D2E/DX2                !
 ! D45   D(3,4,15,16)           52.3729         estimate D2E/DX2                !
 ! D46   D(3,4,15,17)          -65.709          estimate D2E/DX2                !
 ! D47   D(3,4,15,18)          172.7798         estimate D2E/DX2                !
 ! D48   D(5,4,15,16)          -73.5297         estimate D2E/DX2                !
 ! D49   D(5,4,15,17)          168.3885         estimate D2E/DX2                !
 ! D50   D(5,4,15,18)           46.8773         estimate D2E/DX2                !
 ! D51   D(22,4,15,16)         169.8598         estimate D2E/DX2                !
 ! D52   D(22,4,15,17)          51.778          estimate D2E/DX2                !
 ! D53   D(22,4,15,18)         -69.7332         estimate D2E/DX2                !
 ! D54   D(4,5,6,7)             44.2011         estimate D2E/DX2                !
 ! D55   D(4,5,6,25)           -79.9992         estimate D2E/DX2                !
 ! D56   D(4,5,6,26)           166.8073         estimate D2E/DX2                !
 ! D57   D(23,5,6,7)           167.531          estimate D2E/DX2                !
 ! D58   D(23,5,6,25)           43.3306         estimate D2E/DX2                !
 ! D59   D(23,5,6,26)          -69.8628         estimate D2E/DX2                !
 ! D60   D(24,5,6,7)           -78.7336         estimate D2E/DX2                !
 ! D61   D(24,5,6,25)          157.0661         estimate D2E/DX2                !
 ! D62   D(24,5,6,26)           43.8726         estimate D2E/DX2                !
 ! D63   D(5,6,7,1)            -70.9734         estimate D2E/DX2                !
 ! D64   D(5,6,7,12)            56.9889         estimate D2E/DX2                !
 ! D65   D(5,6,7,27)           172.9453         estimate D2E/DX2                !
 ! D66   D(25,6,7,1)            53.0952         estimate D2E/DX2                !
 ! D67   D(25,6,7,12)         -178.9425         estimate D2E/DX2                !
 ! D68   D(25,6,7,27)          -62.9861         estimate D2E/DX2                !
 ! D69   D(26,6,7,1)           166.9239         estimate D2E/DX2                !
 ! D70   D(26,6,7,12)          -65.1138         estimate D2E/DX2                !
 ! D71   D(26,6,7,27)           50.8426         estimate D2E/DX2                !
 ! D72   D(1,7,12,30)         -179.5028         estimate D2E/DX2                !
 ! D73   D(1,7,12,31)           59.8157         estimate D2E/DX2                !
 ! D74   D(1,7,12,32)          -60.4287         estimate D2E/DX2                !
 ! D75   D(6,7,12,30)           52.3314         estimate D2E/DX2                !
 ! D76   D(6,7,12,31)          -68.3502         estimate D2E/DX2                !
 ! D77   D(6,7,12,32)          171.4054         estimate D2E/DX2                !
 ! D78   D(27,7,12,30)         -62.7287         estimate D2E/DX2                !
 ! D79   D(27,7,12,31)         176.5897         estimate D2E/DX2                !
 ! D80   D(27,7,12,32)          56.3453         estimate D2E/DX2                !
 ! D81   D(1,8,9,10)             0.263          estimate D2E/DX2                !
 ! D82   D(1,8,9,28)           120.4152         estimate D2E/DX2                !
 ! D83   D(1,8,9,29)          -119.1356         estimate D2E/DX2                !
 ! D84   D(11,8,9,10)          179.0272         estimate D2E/DX2                !
 ! D85   D(11,8,9,28)          -60.8205         estimate D2E/DX2                !
 ! D86   D(11,8,9,29)           59.6286         estimate D2E/DX2                !
 ! D87   D(8,9,10,2)            -0.4777         estimate D2E/DX2                !
 ! D88   D(8,9,10,13)         -123.7971         estimate D2E/DX2                !
 ! D89   D(8,9,10,14)          115.3494         estimate D2E/DX2                !
 ! D90   D(28,9,10,2)         -118.3438         estimate D2E/DX2                !
 ! D91   D(28,9,10,13)         118.3369         estimate D2E/DX2                !
 ! D92   D(28,9,10,14)          -2.5167         estimate D2E/DX2                !
 ! D93   D(29,9,10,2)          115.7723         estimate D2E/DX2                !
 ! D94   D(29,9,10,13)          -7.5471         estimate D2E/DX2                !
 ! D95   D(29,9,10,14)        -128.4006         estimate D2E/DX2                !
 ! D96   D(2,10,13,33)          63.6697         estimate D2E/DX2                !
 ! D97   D(2,10,13,34)        -178.4618         estimate D2E/DX2                !
 ! D98   D(2,10,13,35)         -57.556          estimate D2E/DX2                !
 ! D99   D(9,10,13,33)        -177.8368         estimate D2E/DX2                !
 ! D100  D(9,10,13,34)         -59.9682         estimate D2E/DX2                !
 ! D101  D(9,10,13,35)          60.9376         estimate D2E/DX2                !
 ! D102  D(14,10,13,33)        -57.7834         estimate D2E/DX2                !
 ! D103  D(14,10,13,34)         60.0852         estimate D2E/DX2                !
 ! D104  D(14,10,13,35)       -179.009          estimate D2E/DX2                !
 ! D105  D(2,10,14,36)         -79.956          estimate D2E/DX2                !
 ! D106  D(9,10,14,36)         166.2856         estimate D2E/DX2                !
 ! D107  D(13,10,14,36)         44.4827         estimate D2E/DX2                !
 ! D108  D(4,15,16,37)          88.1077         estimate D2E/DX2                !
 ! D109  D(17,15,16,37)       -151.4688         estimate D2E/DX2                !
 ! D110  D(18,15,16,37)        -35.9469         estimate D2E/DX2                !
 ! D111  D(4,15,17,38)         -57.1057         estimate D2E/DX2                !
 ! D112  D(4,15,17,39)          65.5239         estimate D2E/DX2                !
 ! D113  D(4,15,17,40)        -177.4585         estimate D2E/DX2                !
 ! D114  D(16,15,17,38)       -176.1113         estimate D2E/DX2                !
 ! D115  D(16,15,17,39)        -53.4816         estimate D2E/DX2                !
 ! D116  D(16,15,17,40)         63.536          estimate D2E/DX2                !
 ! D117  D(18,15,17,38)         68.0963         estimate D2E/DX2                !
 ! D118  D(18,15,17,39)       -169.2741         estimate D2E/DX2                !
 ! D119  D(18,15,17,40)        -52.2564         estimate D2E/DX2                !
 ! D120  D(4,15,18,19)         -76.409          estimate D2E/DX2                !
 ! D121  D(4,15,18,41)          45.5398         estimate D2E/DX2                !
 ! D122  D(4,15,18,42)         166.6388         estimate D2E/DX2                !
 ! D123  D(16,15,18,19)         44.586          estimate D2E/DX2                !
 ! D124  D(16,15,18,41)        166.5349         estimate D2E/DX2                !
 ! D125  D(16,15,18,42)        -72.3661         estimate D2E/DX2                !
 ! D126  D(17,15,18,19)        160.0591         estimate D2E/DX2                !
 ! D127  D(17,15,18,41)        -77.992          estimate D2E/DX2                !
 ! D128  D(17,15,18,42)         43.107          estimate D2E/DX2                !
 ! D129  D(15,18,19,43)       -179.9941         estimate D2E/DX2                !
 ! D130  D(41,18,19,43)         56.9681         estimate D2E/DX2                !
 ! D131  D(42,18,19,43)        -60.2194         estimate D2E/DX2                !
 --------------------------------------------------------------------------------
 Trust Radius=3.00D-01 FncErr=1.00D-07 GrdErr=1.00D-06
 Number of steps in this run=    258 maximum allowed number of steps=    258.
 GradGradGradGradGradGradGradGradGradGradGradGradGradGradGradGradGradGrad

                          Input orientation:                          
 ---------------------------------------------------------------------
 Center     Atomic      Atomic             Coordinates (Angstroms)
 Number     Number       Type             X           Y           Z
 ---------------------------------------------------------------------
      1          6           0        1.617700    0.810200    0.099200
      2          6           0        1.169400   -0.441400    0.282800
      3          6           0       -0.249000   -0.833900    0.614800
      4          6           0       -1.322900    0.025400   -0.098600
      5          6           0       -1.518500    1.376400    0.631700
      6          6           0       -0.272700    2.083900    1.176200
      7          6           0        0.959600    2.142600    0.260800
      8          6           0        3.054100    0.685900   -0.219800
      9          6           0        3.512400   -0.738100   -0.233700
     10          6           0        2.229000   -1.503300    0.099900
     11          8           0        3.781300    1.647900   -0.424000
     12          6           0        0.660700    2.805600   -1.084900
     13          6           0        2.416300   -2.394000    1.328000
     14          8           0        1.875600   -2.302300   -1.025900
     15          6           0       -2.671000   -0.758300   -0.302000
     16          8           0       -3.088500   -1.300500    0.959300
     17          6           0       -2.485300   -1.939300   -1.271000
     18          6           0       -3.829500    0.116200   -0.850900
     19          8           0       -4.362100    0.939700    0.189300
     20          1           0       -0.388400   -0.807100    1.702800
     21          1           0       -0.373500   -1.882000    0.336200
     22          1           0       -0.960400    0.254400   -1.109900
     23          1           0       -2.192700    1.237400    1.485600
     24          1           0       -2.023100    2.070400   -0.052100
     25          1           0        0.011100    1.616200    2.129200
     26          1           0       -0.562300    3.110500    1.439000
     27          1           0        1.677200    2.792200    0.782100
     28          1           0        3.911200   -0.986300   -1.221900
     29          1           0        4.287300   -0.857600    0.530300
     30          1           0        0.187600    3.782300   -0.936200
     31          1           0       -0.003800    2.202500   -1.710200
     32          1           0        1.582600    2.971000   -1.653400
     33          1           0        1.511000   -2.971700    1.546400
     34          1           0        3.212300   -3.126800    1.152600
     35          1           0        2.672300   -1.810100    2.218700
     36          1           0        1.201100   -2.943100   -0.744500
     37          1           0       -3.623900   -0.591200    1.373300
     38          1           0       -2.099400   -1.605600   -2.239600
     39          1           0       -1.819400   -2.709200   -0.871900
     40          1           0       -3.439300   -2.452700   -1.442200
     41          1           0       -3.497300    0.744700   -1.683600
     42          1           0       -4.658600   -0.512300   -1.193900
     43          1           0       -5.080800    1.463600   -0.207900
 ---------------------------------------------------------------------
                    Distance matrix (angstroms):
                    1          2          3          4          5
     1  C    0.000000
     2  C    1.342082   0.000000
     3  C    2.540369   1.508688   0.000000
     4  C    3.049945   2.564162   1.549386   0.000000
     5  C    3.231082   3.263577   2.548988   1.548160   0.000000
     6  C    2.521082   3.042196   2.971412   2.639215   1.532662
     7  C    1.494824   2.592596   3.231963   3.133929   2.620231
     8  C    1.476637   2.252888   3.730525   4.428214   4.702182
     9  C    2.469401   2.417530   3.857105   4.897072   5.525394
    10  C    2.392900   1.511237   2.617958   3.871992   4.755969
    11  O    2.378370   3.418591   4.845798   5.365748   5.410739
    12  C    2.509893   3.559830   4.118555   3.554851   3.120615
    13  C    3.523437   2.541623   3.169604   4.676569   5.493942
    14  O    3.319641   2.382092   3.059742   4.063062   5.272607
    15  C    4.584114   3.897575   2.590815   1.572556   2.599422
    16  O    5.229067   4.396068   2.898130   2.448368   3.120579
    17  C    5.125603   4.244388   3.127169   2.566270   3.943201
    18  C    5.572819   5.156083   3.983836   2.618634   3.021081
    19  O    5.981881   5.702076   4.499366   3.186780   2.910753
    20  H    3.035067   2.139364   1.097221   2.193488   2.681800
    21  H    3.356931   2.111568   1.091619   2.174531   3.466340
    22  H    2.901282   2.638143   2.159879   1.098442   2.145584
    23  H    4.077224   3.945734   2.970950   2.176048   1.096819
    24  H    3.855700   4.075948   3.468017   2.162052   1.097196
    25  H    2.711402   2.997427   2.892067   3.045208   2.153993
    26  H    3.440762   4.117229   4.041751   3.529953   2.138494
    27  H    2.097193   3.311092   4.109360   4.175095   3.498515
    28  H    3.198884   3.174666   4.550160   5.448040   6.204823
    29  H    3.177132   3.155278   4.537149   5.713978   6.221604
    30  H    3.456967   4.504391   4.889327   4.134910   3.340276
    31  H    2.800302   3.512642   3.832163   3.012813   2.908823
    32  H    2.782426   3.945134   4.793407   4.419943   4.169083
    33  H    4.050746   2.848823   2.921586   4.440678   5.377780
    34  H    4.376342   3.484446   4.186552   5.663030   6.552146
    35  H    3.531350   2.807090   3.472673   4.969966   5.498650
    36  H    3.869450   2.704599   2.898139   3.949653   5.286609
    37  H    5.573296   4.918064   3.467589   2.800230   2.975589
    38  H    5.012276   4.289862   3.488137   2.801249   4.180207
    39  H    5.014266   3.925452   2.862374   2.884882   4.363884
    40  H    6.212542   5.316114   4.126715   3.524967   4.759469
    41  H    5.417185   5.201120   4.280896   2.785253   3.110516
    42  H    6.543169   6.012591   4.776965   3.551858   4.093926
    43  H    6.737295   6.552466   5.413098   4.025193   3.660944
                    6          7          8          9         10
     6  C    0.000000
     7  C    1.536218   0.000000
     8  C    3.869214   2.596128   0.000000
     9  C    4.927320   3.880689   1.495997   0.000000
    10  C    4.503879   3.863917   2.361270   1.530992   0.000000
    11  O    4.380143   2.945449   1.223095   2.408634   3.551643
    12  C    2.550423   1.529647   3.312082   4.627585   4.736025
    13  C    5.225452   4.882789   3.505461   2.526331   1.528613
    14  O    5.357536   4.717180   3.311797   2.398628   1.425033
    15  C    4.001877   4.681156   5.905018   6.183810   4.972580
    16  O    4.407940   5.360033   6.562591   6.731376   5.390316
    17  C    5.202934   5.556587   6.219457   6.204134   4.928903
    18  C    4.542225   5.317674   6.935906   7.417160   6.342888
    19  O    4.359628   5.456425   7.431810   8.062363   7.029854
    20  H    2.940846   3.549253   4.216189   4.355575   3.147184
    21  H    4.055135   4.240312   4.318760   4.090662   2.640503
    22  H    3.007699   3.021675   4.134571   4.664625   3.837369
    23  H    2.121012   3.500931   5.544497   6.277480   5.383589
    24  H    2.138411   2.999936   5.265256   6.209864   5.556509
    25  H    1.098861   2.160479   3.955137   4.835817   4.332253
    26  H    1.098562   2.154336   4.659254   5.849173   5.556230
    27  H    2.111661   1.099401   2.708534   4.106437   4.384199
    28  H    5.716820   4.549765   2.129572   1.094159   2.200964
    29  H    5.464724   4.488587   2.113250   1.094736   2.199721
    30  H    2.749304   2.171960   4.279923   5.655247   5.760068
    31  H    2.901324   2.194668   3.724530   4.815687   4.689863
    32  H    3.497959   2.176818   3.072817   4.415552   4.848841
    33  H    5.373800   5.302157   4.344958   3.487596   2.182678
    34  H    6.268746   5.799702   4.055267   2.778088   2.170440
    35  H    4.992301   4.731865   3.510281   2.805213   2.186311
    36  H    5.579597   5.189730   4.108352   3.234973   1.960259
    37  H    4.292499   5.451586   6.983168   7.316475   6.058871
    38  H    5.349480   5.445960   5.990753   6.022333   4.921257
    39  H    5.436985   5.704894   5.975194   5.720195   4.334528
    40  H    6.120794   6.585386   7.315006   7.261299   5.950551
    41  H    4.513309   5.059523   6.713197   7.310048   6.405067
    42  H    5.620832   6.381913   7.865767   8.230323   7.077784
    43  H    5.041659   6.096487   8.171998   8.870808   7.894961
                   11         12         13         14         15
    11  O    0.000000
    12  C    3.393406   0.000000
    13  C    4.611907   5.995003   0.000000
    14  O    4.426969   5.250724   2.416942   0.000000
    15  C    6.887442   4.941107   5.586863   4.855877   0.000000
    16  O    7.602679   5.924130   5.624456   5.439385   1.434979
    17  C    7.270192   5.696141   5.566618   4.382841   1.538898
    18  C    7.775129   5.239229   7.075219   6.199027   1.551826
    19  O    8.197112   5.507603   7.639169   7.134156   2.446303
    20  H    5.285518   4.682252   3.244236   3.848002   3.038399
    21  H    5.504585   5.006265   3.004795   2.662784   2.636002
    22  H    4.989591   3.022782   4.935533   3.819250   2.145790
    23  H    6.285202   4.148327   5.869820   5.948796   2.721599
    24  H    5.831627   2.968161   6.445449   5.938742   2.912691
    25  H    4.553487   3.488136   4.744324   5.365227   4.329278
    26  H    4.947406   2.821128   6.259704   6.427868   4.737648
    27  H    2.681667   2.125827   5.266967   5.409451   5.717357
    28  H    2.755454   4.996301   3.273887   2.431859   6.650079
    29  H    2.728416   5.401864   2.549018   3.213287   7.008603
    30  H    4.211020   1.095390   6.945530   6.315041   5.402856
    31  H    4.035948   1.093750   6.017920   4.928857   4.226502
    32  H    2.845400   1.095650   6.194112   5.318580   5.816105
    33  H    5.511573   6.404994   1.095903   2.682864   5.079847
    34  H    5.060355   6.834504   1.096073   2.685597   6.506833
    35  H    4.491270   6.022042   1.095364   3.377043   6.000922
    36  H    5.276119   5.784069   2.464443   0.971988   4.467921
    37  H    7.942345   5.994897   6.303662   6.239273   1.934573
    38  H    6.961630   5.330119   5.808691   4.214153   2.190648
    39  H    7.110047   6.050561   4.783311   3.720525   2.203638
    40  H    8.365926   6.677378   6.478079   5.333300   2.182048
    41  H    7.441800   4.679179   7.341106   6.211669   2.202408
    42  H    8.745920   6.270191   7.743060   6.777027   2.192386
    43  H    8.866650   5.961117   8.570098   7.952523   3.279151
                   16         17         18         19         20
    16  O    0.000000
    17  C    2.397114   0.000000
    18  C    2.415149   2.491674   0.000000
    19  O    2.689508   3.734099   1.429626   0.000000
    20  H    2.843726   3.810821   4.383496   4.596986   0.000000
    21  H    2.845632   2.654444   4.164846   4.887996   1.738743
    22  H    3.350838   2.676489   2.884080   3.705283   3.060269
    23  H    2.742332   4.216145   3.065198   2.544664   2.735444
    24  H    3.677088   4.216283   2.778500   2.609153   3.745921
    25  H    4.413992   5.516788   5.087357   4.831743   2.492750
    26  H    5.105754   6.045040   4.988394   4.551110   3.930321
    27  H    6.284385   6.627874   6.336514   6.344786   4.250806
    28  H    7.338403   6.467289   7.827617   8.610950   5.203128
    29  H    7.401529   7.091041   8.290865   8.840740   4.820734
    30  H    6.337240   6.324017   5.439178   5.481505   5.325288
    31  H    5.377045   4.848221   4.441512   4.919100   4.566638
    32  H    6.847707   6.387886   6.171282   6.546845   5.424293
    33  H    4.928793   4.997400   6.618392   7.185685   2.884038
    34  H    6.562988   6.304494   8.007372   8.650775   4.318422
    35  H    5.918834   6.228606   7.443553   7.820655   3.261908
    36  H    4.899157   3.856729   5.888767   6.848161   3.616391
    37  H    0.980385   3.179010   2.343022   2.071340   3.259393
    38  H    3.362197   1.094742   2.808261   4.183051   4.371229
    39  H    2.635971   1.093366   3.467539   4.572301   3.506398
    40  H    2.686602   1.096816   2.664796   3.875788   4.680493
    41  H    3.366731   2.897971   1.094878   2.072114   4.851912
    42  H    2.778982   2.601059   1.095476   2.027180   5.168403
    43  H    3.601647   4.409822   1.947996   0.974048   5.552069
                   21         22         23         24         25
    21  H    0.000000
    22  H    2.645725   0.000000
    23  H    3.789626   3.036688   0.000000
    24  H    4.300398   2.355022   1.757036   0.000000
    25  H    3.949705   3.645556   2.326896   3.017008   0.000000
    26  H    5.116334   3.848725   2.483723   2.332193   1.743014
    27  H    5.123704   4.120319   4.229473   3.861231   2.444083
    28  H    4.646354   5.028356   7.037968   6.777003   5.763129
    29  H    4.775995   5.609381   6.876920   6.980940   5.192500
    30  H    5.832506   3.714048   4.243520   2.932478   3.757635
    31  H    4.583402   2.251785   3.991972   2.616165   3.883936
    32  H    5.597896   3.760606   5.206878   4.046766   4.314297
    33  H    2.490657   4.855046   5.606925   6.361434   4.861911
    34  H    3.882525   5.827765   6.954938   7.474731   5.804953
    35  H    3.581323   5.342120   5.787307   6.500892   4.339300
    36  H    2.184768   3.876804   5.828191   6.000839   5.519191
    37  H    3.647854   3.738389   2.324806   3.417373   4.319401
    38  H    3.112856   2.456246   4.687053   4.278312   5.824141
    39  H    2.057764   3.094746   4.612246   4.853673   5.573726
    40  H    3.589921   3.685615   4.872665   4.939275   6.419977
    41  H    4.553819   2.646769   3.462450   2.567594   5.254125
    42  H    4.751775   3.777773   4.040029   3.862630   6.113886
    43  H    5.800669   4.387877   3.355627   3.121219   5.604710
                   26         27         28         29         30
    26  H    0.000000
    27  H    2.355460   0.000000
    28  H    6.623923   4.825333   0.000000
    29  H    6.331680   4.494115   1.796725   0.000000
    30  H    2.579775   2.480274   6.056927   6.362927   0.000000
    31  H    3.324733   3.063506   5.072880   5.726918   1.769598
    32  H    3.766032   2.443886   4.611810   5.171279   1.765958
    33  H    6.426762   5.816728   4.167284   3.634518   7.316502
    34  H    7.296132   6.126040   3.272377   2.586919   7.826082
    35  H    5.939939   4.922927   3.748499   2.523128   6.884916
    36  H    6.672580   5.954061   3.376628   3.936884   6.804038
    37  H    4.804195   6.316532   7.979279   7.960446   6.244103
    38  H    6.175465   6.537127   6.127525   7.001556   5.996556
    39  H    6.386663   6.725127   5.994219   6.533481   6.794980
    40  H    6.894029   7.657353   7.498581   8.132370   7.230883
    41  H    4.895086   6.086656   7.622034   8.250377   4.833643
    42  H    6.069309   7.413950   8.582944   9.117084   6.480405
    43  H    5.083444   6.958149   9.374768   9.679577   5.801968
                   31         32         33         34         35
    31  H    0.000000
    32  H    1.763656   0.000000
    33  H    6.298604   6.749780   0.000000
    34  H    6.851304   6.907440   1.753156   0.000000
    35  H    6.220830   6.248161   1.774801   1.778164   0.000000
    36  H    5.372296   5.995683   2.311943   2.770859   3.496952
    37  H    5.515239   6.996987   5.662503   7.294629   6.468582
    38  H    4.378747   5.903052   5.406941   6.483458   6.533558
    39  H    5.303202   6.667010   4.124154   5.439761   5.525899
    40  H    5.791837   7.394634   5.805735   7.171554   7.153096
    41  H    3.785556   5.546414   7.023361   8.249320   7.734269
    42  H    5.413305   7.162199   7.184835   8.619324   8.189763
    43  H    5.345915   6.983024   8.136417   9.575920   8.758770
                   36         37         38         39         40
    36  H    0.000000
    37  H    5.770367   0.000000
    38  H    3.862322   4.050451   0.000000
    39  H    3.032220   3.575342   1.779589   0.000000
    40  H    4.718113   3.380281   1.774474   1.736407   0.000000
    41  H    6.046217   3.338457   2.790550   3.924746   3.207024
    42  H    6.359782   2.768997   2.972928   3.604318   2.305103
    43  H    7.692153   2.974047   4.736722   5.337592   4.422152
                   41         42         43
    41  H    0.000000
    42  H    1.780020   0.000000
    43  H    2.280785   2.248250   0.000000
 Stoichiometry    C15H24O4
 Framework group  C1[X(C15H24O4)]
 Deg. of freedom   123
 Full point group                 C1      NOp   1
 Largest Abelian subgroup         C1      NOp   1
 Largest concise Abelian subgroup C1      NOp   1
                         Standard orientation:                         
 ---------------------------------------------------------------------
 Center     Atomic      Atomic             Coordinates (Angstroms)
 Number     Number       Type             X           Y           Z
 ---------------------------------------------------------------------
      1          6           0        1.641929    0.838105    0.084681
      2          6           0        1.215107   -0.421395    0.265423
      3          6           0       -0.192720   -0.837717    0.613040
      4          6           0       -1.288754    0.009857   -0.080447
      5          6           0       -1.495286    1.352785    0.661635
      6          6           0       -0.253366    2.075550    1.194833
      7          6           0        0.965850    2.159191    0.263983
      8          6           0        3.075764    0.737886   -0.253739
      9          6           0        3.555400   -0.678827   -0.283404
     10          6           0        2.288223   -1.465748    0.061492
     11          8           0        3.785555    1.712222   -0.460690
     12          6           0        0.639388    2.826562   -1.073125
     13          6           0        2.505028   -2.361702    1.280885
     14          8           0        1.932327   -2.262480   -1.065128
     15          6           0       -2.627346   -0.792947   -0.271783
     16          8           0       -3.020074   -1.349903    0.991042
     17          6           0       -2.436407   -1.964449   -1.251238
     18          6           0       -3.806047    0.067430   -0.799588
     19          8           0       -4.337463    0.875710    0.253081
     20          1           0       -0.318300   -0.820346    1.702913
     21          1           0       -0.304925   -1.885703    0.328845
     22          1           0       -0.942999    0.251141   -1.094750
     23          1           0       -2.156098    1.197787    1.523212
     24          1           0       -2.019240    2.043573   -0.010767
     25          1           0        0.049911    1.605856    2.140827
     26          1           0       -0.555057    3.095825    1.468442
     27          1           0        1.680252    2.816157    0.780422
     28          1           0        3.944991   -0.914278   -1.278374
     29          1           0        4.341929   -0.791607    0.469657
     30          1           0        0.153502    3.794908   -0.911572
     31          1           0       -0.023987    2.217597   -1.693919
     32          1           0        1.551174    3.009823   -1.652357
     33          1           0        1.611526   -2.954604    1.506993
     34          1           0        3.309700   -3.081074    1.090139
     35          1           0        2.763740   -1.779949    2.172207
     36          1           0        1.271358   -2.915374   -0.779451
     37          1           0       -3.560728   -0.651651    1.416827
     38          1           0       -2.068288   -1.618409   -2.222425
     39          1           0       -1.753749   -2.726755   -0.866118
     40          1           0       -3.384659   -2.491191   -1.413613
     41          1           0       -3.494318    0.706498   -1.632159
     42          1           0       -4.629920   -0.571337   -1.136157
     43          1           0       -5.069153    1.391231   -0.131154
 ---------------------------------------------------------------------
 Rotational constants (GHZ):      0.5894022      0.2631713      0.2080487
 Standard basis: 6-31G(d) (6D, 7F)
 There are   333 symmetry adapted cartesian basis functions of A   symmetry.
 There are   333 symmetry adapted basis functions of A   symmetry.
   333 basis functions,   628 primitive gaussians,   333 cartesian basis functions
    73 alpha electrons       73 beta electrons
       nuclear repulsion energy      1609.6034753475 Hartrees.
 NAtoms=   43 NActive=   43 NUniq=   43 SFac= 1.00D+00 NAtFMM=   60 NAOKFM=F Big=F
 Integral buffers will be    131072 words long.
 Raffenetti 2 integral format.
 Two-electron integral symmetry is turned on.
 Using the following non-standard input for PCM:
 --- end of non-standard input.
 ------------------------------------------------------------------------------
 Polarizable Continuum Model (PCM)
 =================================
 Model                : PCM (using non-symmetric T matrix).
 Atomic radii         : SMD-Coulomb.
 Polarization charges : Total charges.
 Charge compensation  : None.
 Solution method      : On-the-fly selection.
 Cavity type          : VdW (van der Waals Surface) (Alpha=1.000).
 Cavity algorithm     : GePol (No added spheres)
                        Default sphere list used, NSphG=   43.
                        Lebedev-Laikov grids with approx.  5.0 points / Ang**2.
                        Smoothing algorithm: Karplus/York (Gamma=1.0000).
                        Polarization charges: spherical gaussians, with
                                              point-specific exponents (IZeta= 3).
                        Self-potential: point-specific (ISelfS= 7).
                        Self-field    : sphere-specific E.n sum rule (ISelfD= 2).
 1st derivatives      : Analytical E(r).r(x)/FMM algorithm (CHGder, D1EAlg=3).
                        Cavity 1st derivative terms included.
 Solvent              : Methanol, Eps=  32.613000 Eps(inf)=   1.765709
 ------------------------------------------------------------------------------
 ------------------------------------------------------------------------------
 Atomic radii for non-electrostatic terms: SMD-CDS.
 ------------------------------------------------------------------------------
 Nuclear repulsion after PCM non-electrostatic terms =     1609.6045583042 Hartrees.
 One-electron integrals computed using PRISM.
 NBasis=   333 RedAO= T EigKep=  8.79D-04  NBF=   333
 NBsUse=   333 1.00D-06 EigRej= -1.00D+00 NBFU=   333
 ExpMin= 1.61D-01 ExpMax= 5.48D+03 ExpMxC= 8.25D+02 IAcc=1 IRadAn=         1 AccDes= 0.00D+00
 Harris functional with IExCor=  402 and IRadAn=       1 diagonalized for initial guess.
 HarFok:  IExCor=  402 AccDes= 0.00D+00 IRadAn=         1 IDoV= 1 UseB2=F ITyADJ=14
 ICtDFT=  3500011 ScaDFX=  1.000000  1.000000  1.000000  1.000000
 FoFCou: FMM=F IPFlag=           0 FMFlag=      100000 FMFlg1=           0
         NFxFlg=           0 DoJE=T BraDBF=F KetDBF=T FulRan=T
         wScrn=  0.000000 ICntrl=     500 IOpCl=  0 I1Cent=   200000004 NGrid=           0
         NMat0=    1 NMatS0=      1 NMatT0=    0 NMatD0=    1 NMtDS0=    0 NMtDT0=    0
 Petite list used in FoFCou.
 Keep R1 ints in memory in canonical form, NReq=1565304907.
 Requested convergence on RMS density matrix=1.00D-08 within 128 cycles.
 Requested convergence on MAX density matrix=1.00D-06.
 Requested convergence on             energy=1.00D-06.
 No special actions if energy rises.
 Inv3:  Mode=1 IEnd=    21772908.
 Iteration    1 A*A^-1 deviation from unit magnitude is 5.22D-15 for   2679.
 Iteration    1 A*A^-1 deviation from orthogonality  is 3.89D-15 for   2683   1782.
 Iteration    1 A^-1*A deviation from unit magnitude is 5.33D-15 for   2679.
 Iteration    1 A^-1*A deviation from orthogonality  is 1.63D-09 for   2623   2008.
 Iteration    2 A*A^-1 deviation from unit magnitude is 3.22D-15 for   1447.
 Iteration    2 A*A^-1 deviation from orthogonality  is 2.47D-15 for   2059   1350.
 Iteration    2 A^-1*A deviation from unit magnitude is 9.99D-16 for    879.
 Iteration    2 A^-1*A deviation from orthogonality  is 4.71D-16 for   1735    602.
 Error on total polarization charges =  0.05178
 SCF Done:  E(RB3LYP) =  -886.940375305     A.U. after   12 cycles
            NFock= 12  Conv=0.65D-08     -V/T= 2.0091
 SMD-CDS (non-electrostatic) energy       (kcal/mol) =       0.68
 (included in total energy above)

 **********************************************************************

            Population analysis using the SCF density.

 **********************************************************************

 Orbital symmetries:
       Occupied  (A) (A) (A) (A) (A) (A) (A) (A) (A) (A) (A) (A)
                 (A) (A) (A) (A) (A) (A) (A) (A) (A) (A) (A) (A)
                 (A) (A) (A) (A) (A) (A) (A) (A) (A) (A) (A) (A)
                 (A) (A) (A) (A) (A) (A) (A) (A) (A) (A) (A) (A)
                 (A) (A) (A) (A) (A) (A) (A) (A) (A) (A) (A) (A)
                 (A) (A) (A) (A) (A) (A) (A) (A) (A) (A) (A) (A)
                 (A)
       Virtual   (A) (A) (A) (A) (A) (A) (A) (A) (A) (A) (A) (A)
                 (A) (A) (A) (A) (A) (A) (A) (A) (A) (A) (A) (A)
                 (A) (A) (A) (A) (A) (A) (A) (A) (A) (A) (A) (A)
                 (A) (A) (A) (A) (A) (A) (A) (A) (A) (A) (A) (A)
                 (A) (A) (A) (A) (A) (A) (A) (A) (A) (A) (A) (A)
                 (A) (A) (A) (A) (A) (A) (A) (A) (A) (A) (A) (A)
                 (A) (A) (A) (A) (A) (A) (A) (A) (A) (A) (A) (A)
                 (A) (A) (A) (A) (A) (A) (A) (A) (A) (A) (A) (A)
                 (A) (A) (A) (A) (A) (A) (A) (A) (A) (A) (A) (A)
                 (A) (A) (A) (A) (A) (A) (A) (A) (A) (A) (A) (A)
                 (A) (A) (A) (A) (A) (A) (A) (A) (A) (A) (A) (A)
                 (A) (A) (A) (A) (A) (A) (A) (A) (A) (A) (A) (A)
                 (A) (A) (A) (A) (A) (A) (A) (A) (A) (A) (A) (A)
                 (A) (A) (A) (A) (A) (A) (A) (A) (A) (A) (A) (A)
                 (A) (A) (A) (A) (A) (A) (A) (A) (A) (A) (A) (A)
                 (A) (A) (A) (A) (A) (A) (A) (A) (A) (A) (A) (A)
                 (A) (A) (A) (A) (A) (A) (A) (A) (A) (A) (A) (A)
                 (A) (A) (A) (A) (A) (A) (A) (A) (A) (A) (A) (A)
                 (A) (A) (A) (A) (A) (A) (A) (A) (A) (A) (A) (A)
                 (A) (A) (A) (A) (A) (A) (A) (A) (A) (A) (A) (A)
                 (A) (A) (A) (A) (A) (A) (A) (A) (A) (A) (A) (A)
                 (A) (A) (A) (A) (A) (A) (A) (A)
 The electronic state is 1-A.
 Alpha  occ. eigenvalues --  -19.14657 -19.14564 -19.13923 -19.12885 -10.26228
 Alpha  occ. eigenvalues --  -10.24412 -10.23976 -10.22338 -10.20023 -10.18522
 Alpha  occ. eigenvalues --  -10.18182 -10.18109 -10.17960 -10.17850 -10.17113
 Alpha  occ. eigenvalues --  -10.16918 -10.16752 -10.16548 -10.16500  -1.03195
 Alpha  occ. eigenvalues --   -1.02806  -1.02331  -1.00057  -0.85656  -0.80815
 Alpha  occ. eigenvalues --   -0.78595  -0.74821  -0.74035  -0.71808  -0.68615
 Alpha  occ. eigenvalues --   -0.67212  -0.65148  -0.63231  -0.60045  -0.56925
 Alpha  occ. eigenvalues --   -0.54815  -0.53752  -0.52239  -0.51132  -0.48830
 Alpha  occ. eigenvalues --   -0.48055  -0.47059  -0.46090  -0.45373  -0.44504
 Alpha  occ. eigenvalues --   -0.43952  -0.42813  -0.42207  -0.41602  -0.40758
 Alpha  occ. eigenvalues --   -0.39964  -0.39226  -0.38701  -0.38316  -0.37525
 Alpha  occ. eigenvalues --   -0.37350  -0.36703  -0.36466  -0.35625  -0.35144
 Alpha  occ. eigenvalues --   -0.34439  -0.34199  -0.33766  -0.32815  -0.32448
 Alpha  occ. eigenvalues --   -0.31101  -0.30330  -0.29449  -0.27628  -0.27174
 Alpha  occ. eigenvalues --   -0.25881  -0.24448  -0.23965
 Alpha virt. eigenvalues --   -0.03580   0.05661   0.07049   0.07499   0.10145
 Alpha virt. eigenvalues --    0.10445   0.12315   0.12623   0.13643   0.14215
 Alpha virt. eigenvalues --    0.14747   0.15412   0.16084   0.16227   0.16613
 Alpha virt. eigenvalues --    0.17454   0.17898   0.18176   0.18577   0.19051
 Alpha virt. eigenvalues --    0.19520   0.19762   0.20360   0.21038   0.21530
 Alpha virt. eigenvalues --    0.22393   0.22621   0.23058   0.23477   0.24091
 Alpha virt. eigenvalues --    0.24637   0.25408   0.25475   0.26377   0.27499
 Alpha virt. eigenvalues --    0.28041   0.28791   0.30218   0.31212   0.31819
 Alpha virt. eigenvalues --    0.33516   0.34140   0.36150   0.36527   0.45349
 Alpha virt. eigenvalues --    0.47162   0.50609   0.51261   0.51979   0.53155
 Alpha virt. eigenvalues --    0.53523   0.54413   0.55384   0.55696   0.57148
 Alpha virt. eigenvalues --    0.58009   0.58893   0.59979   0.60244   0.61936
 Alpha virt. eigenvalues --    0.62361   0.62769   0.64320   0.64517   0.65253
 Alpha virt. eigenvalues --    0.66552   0.67900   0.68033   0.69752   0.70309
 Alpha virt. eigenvalues --    0.71603   0.72440   0.73735   0.74983   0.76035
 Alpha virt. eigenvalues --    0.76506   0.77774   0.78398   0.79312   0.80326
 Alpha virt. eigenvalues --    0.81430   0.81655   0.83134   0.83567   0.84032
 Alpha virt. eigenvalues --    0.84412   0.84958   0.85758   0.86812   0.87750
 Alpha virt. eigenvalues --    0.88500   0.89229   0.89588   0.89947   0.90784
 Alpha virt. eigenvalues --    0.90857   0.91619   0.91872   0.92229   0.93435
 Alpha virt. eigenvalues --    0.94206   0.94995   0.95697   0.96179   0.97497
 Alpha virt. eigenvalues --    0.97973   0.98401   0.98704   0.99544   1.01286
 Alpha virt. eigenvalues --    1.02119   1.02723   1.04651   1.05668   1.06303
 Alpha virt. eigenvalues --    1.06886   1.07252   1.07982   1.09889   1.10546
 Alpha virt. eigenvalues --    1.11745   1.12900   1.13681   1.16121   1.16643
 Alpha virt. eigenvalues --    1.19040   1.20628   1.22527   1.24069   1.26185
 Alpha virt. eigenvalues --    1.30846   1.33793   1.36392   1.37120   1.38876
 Alpha virt. eigenvalues --    1.41493   1.43652   1.44160   1.44613   1.47765
 Alpha virt. eigenvalues --    1.49259   1.53769   1.56134   1.58546   1.60082
 Alpha virt. eigenvalues --    1.61393   1.63999   1.64983   1.65723   1.67878
 Alpha virt. eigenvalues --    1.69372   1.69738   1.71966   1.74353   1.74726
 Alpha virt. eigenvalues --    1.76485   1.77239   1.78786   1.79407   1.81100
 Alpha virt. eigenvalues --    1.81694   1.81981   1.82896   1.84009   1.84960
 Alpha virt. eigenvalues --    1.85584   1.86649   1.87681   1.89340   1.90551
 Alpha virt. eigenvalues --    1.91216   1.91938   1.93399   1.94100   1.94644
 Alpha virt. eigenvalues --    1.97360   1.98447   1.99624   2.00845   2.03161
 Alpha virt. eigenvalues --    2.04433   2.05139   2.07083   2.07539   2.08310
 Alpha virt. eigenvalues --    2.09700   2.10871   2.13365   2.14883   2.16069
 Alpha virt. eigenvalues --    2.18322   2.20534   2.22029   2.22833   2.23808
 Alpha virt. eigenvalues --    2.25161   2.27072   2.27303   2.28584   2.29089
 Alpha virt. eigenvalues --    2.31090   2.32322   2.32616   2.35443   2.36396
 Alpha virt. eigenvalues --    2.36978   2.39533   2.39929   2.40556   2.41867
 Alpha virt. eigenvalues --    2.43197   2.44568   2.46152   2.47093   2.48346
 Alpha virt. eigenvalues --    2.51675   2.52403   2.54397   2.55865   2.57671
 Alpha virt. eigenvalues --    2.60448   2.63877   2.65790   2.66225   2.68580
 Alpha virt. eigenvalues --    2.70063   2.73704   2.75462   2.76282   2.78252
 Alpha virt. eigenvalues --    2.80291   2.81396   2.85957   2.86222   2.90266
 Alpha virt. eigenvalues --    2.93464   2.94690   2.97087   2.98922   3.17846
 Alpha virt. eigenvalues --    3.21354   3.82916   3.84091   3.88118   4.01247
 Alpha virt. eigenvalues --    4.14011   4.21841   4.23721   4.27247   4.29546
 Alpha virt. eigenvalues --    4.32301   4.35321   4.40923   4.46387   4.55251
 Alpha virt. eigenvalues --    4.61133   4.66690   4.74576   4.77353   4.78861
          Condensed to atoms (all electrons):
               1          2          3          4          5          6
     1  C    5.112169   0.525381  -0.051505  -0.004633  -0.004594  -0.027940
     2  C    0.525381   5.012927   0.304509  -0.018400  -0.006227  -0.007635
     3  C   -0.051505   0.304509   5.265559   0.334641  -0.042887  -0.001441
     4  C   -0.004633  -0.018400   0.334641   5.060418   0.367041  -0.039046
     5  C   -0.004594  -0.006227  -0.042887   0.367041   5.060687   0.352166
     6  C   -0.027940  -0.007635  -0.001441  -0.039046   0.352166   5.093071
     7  C    0.346437  -0.069030  -0.011691  -0.000292  -0.039029   0.354265
     8  C    0.344112   0.018346   0.004944  -0.000096  -0.000052   0.004307
     9  C   -0.137583  -0.088460   0.007748  -0.000175  -0.000004  -0.000094
    10  C   -0.003796   0.388705  -0.059168   0.002198  -0.000049  -0.000208
    11  O   -0.086845   0.005224  -0.000119   0.000003  -0.000005   0.000282
    12  C   -0.036560  -0.001965   0.001477  -0.003604  -0.003244  -0.050387
    13  C    0.002182  -0.061848  -0.006154   0.000202  -0.000005   0.000016
    14  O    0.002393  -0.057082  -0.003167  -0.000446  -0.000002   0.000000
    15  C    0.000299   0.002366  -0.028275   0.356727  -0.025921   0.003299
    16  O   -0.000004   0.000810   0.005236  -0.072746  -0.002784  -0.000035
    17  C    0.000020   0.000104  -0.009818  -0.064006   0.004471  -0.000100
    18  C   -0.000013  -0.000007   0.004661  -0.043624  -0.008219  -0.000117
    19  O    0.000000  -0.000001  -0.000109  -0.002934  -0.002494   0.000440
    20  H   -0.005631  -0.019286   0.348322  -0.028846  -0.006921  -0.000646
    21  H    0.005339  -0.042100   0.356814  -0.042950   0.004862   0.000060
    22  H   -0.002175   0.003343  -0.056189   0.359042  -0.041363  -0.003852
    23  H   -0.000049   0.000288  -0.005329  -0.041321   0.363667  -0.035643
    24  H   -0.000401   0.000051   0.005299  -0.030849   0.367464  -0.038855
    25  H   -0.004648  -0.000098   0.003888  -0.004768  -0.037174   0.368774
    26  H    0.005333   0.000338  -0.000127   0.004561  -0.033459   0.365696
    27  H   -0.051353   0.004333  -0.000206  -0.000056   0.004776  -0.042017
    28  H    0.003877   0.001368  -0.000105   0.000005   0.000000   0.000001
    29  H    0.003935   0.000878  -0.000131   0.000001   0.000000   0.000003
    30  H    0.004625  -0.000013  -0.000038   0.000218  -0.001051  -0.003300
    31  H   -0.005843   0.001364  -0.000351  -0.000866   0.003655  -0.006355
    32  H   -0.007771  -0.000050  -0.000013   0.000055  -0.000012   0.005254
    33  H   -0.000166  -0.009028   0.003690   0.000025   0.000002   0.000000
    34  H   -0.000113   0.005502  -0.000043  -0.000002   0.000000   0.000000
    35  H    0.000052   0.002602   0.000174  -0.000003   0.000000  -0.000001
    36  H   -0.000201  -0.004071   0.002267  -0.000090   0.000002  -0.000001
    37  H    0.000002  -0.000031  -0.000403   0.001001   0.001159  -0.000068
    38  H   -0.000001  -0.000073   0.000217  -0.001004  -0.000012   0.000000
    39  H   -0.000004   0.000141  -0.000670  -0.005484  -0.000035   0.000000
    40  H    0.000000  -0.000003   0.000109   0.005137  -0.000117   0.000001
    41  H    0.000001  -0.000019   0.000064  -0.002820  -0.000073  -0.000093
    42  H    0.000000   0.000001  -0.000143   0.004429   0.000297   0.000006
    43  H    0.000000   0.000000   0.000006  -0.000052   0.000163  -0.000015
               7          8          9         10         11         12
     1  C    0.346437   0.344112  -0.137583  -0.003796  -0.086845  -0.036560
     2  C   -0.069030   0.018346  -0.088460   0.388705   0.005224  -0.001965
     3  C   -0.011691   0.004944   0.007748  -0.059168  -0.000119   0.001477
     4  C   -0.000292  -0.000096  -0.000175   0.002198   0.000003  -0.003604
     5  C   -0.039029  -0.000052  -0.000004  -0.000049  -0.000005  -0.003244
     6  C    0.354265   0.004307  -0.000094  -0.000208   0.000282  -0.050387
     7  C    5.024646  -0.053298   0.007965   0.006119   0.000650   0.354966
     8  C   -0.053298   4.528447   0.329105  -0.058467   0.527756  -0.001061
     9  C    0.007965   0.329105   5.470316   0.288136  -0.079270  -0.000225
    10  C    0.006119  -0.058467   0.288136   4.763409   0.004505  -0.000174
    11  O    0.000650   0.527756  -0.079270   0.004505   8.203734  -0.003797
    12  C    0.354966  -0.001061  -0.000225  -0.000174  -0.003797   5.151878
    13  C   -0.000186  -0.000580  -0.048943   0.359220  -0.000071  -0.000003
    14  O   -0.000058   0.000067  -0.046281   0.206990  -0.000013   0.000009
    15  C   -0.000100   0.000000   0.000002  -0.000092   0.000000   0.000026
    16  O    0.000001   0.000000   0.000000   0.000002   0.000000   0.000000
    17  C   -0.000001   0.000000  -0.000001  -0.000044   0.000000   0.000000
    18  C   -0.000003   0.000000   0.000000   0.000001   0.000000  -0.000001
    19  O   -0.000002   0.000000   0.000000   0.000000   0.000000  -0.000001
    20  H    0.001236  -0.000112  -0.000224   0.001223   0.000002  -0.000064
    21  H   -0.000055  -0.000203   0.000538  -0.003687   0.000001   0.000005
    22  H    0.003810  -0.000079  -0.000051   0.000330   0.000000  -0.001336
    23  H    0.005167   0.000004   0.000000   0.000001   0.000000  -0.000039
    24  H   -0.005491  -0.000002   0.000000   0.000005   0.000000   0.004545
    25  H   -0.036962   0.000070  -0.000008  -0.000046  -0.000002   0.005846
    26  H   -0.031827  -0.000109   0.000004   0.000003   0.000003  -0.004791
    27  H    0.374347  -0.006779   0.000586  -0.000223   0.009704  -0.044647
    28  H   -0.000097  -0.016344   0.340278  -0.022103  -0.000271   0.000019
    29  H   -0.000074  -0.020358   0.349570  -0.025106   0.000227  -0.000004
    30  H   -0.031191  -0.000042   0.000004   0.000003   0.000026   0.367720
    31  H   -0.031017  -0.000194   0.000019  -0.000020   0.000056   0.372926
    32  H   -0.027260   0.003051   0.000108  -0.000005   0.006961   0.365471
    33  H   -0.000002  -0.000083   0.005168  -0.022666   0.000001   0.000000
    34  H    0.000003   0.000312  -0.008454  -0.023104   0.000000   0.000000
    35  H   -0.000014   0.000269  -0.002865  -0.022155  -0.000012   0.000000
    36  H    0.000004  -0.000144   0.006490  -0.019712   0.000002   0.000000
    37  H    0.000000   0.000000   0.000000   0.000000   0.000000   0.000000
    38  H    0.000000   0.000000   0.000000  -0.000005   0.000000  -0.000001
    39  H    0.000000   0.000000   0.000000  -0.000071   0.000000   0.000000
    40  H    0.000000   0.000000   0.000000   0.000000   0.000000   0.000000
    41  H    0.000001   0.000000   0.000000   0.000000   0.000000  -0.000007
    42  H    0.000000   0.000000   0.000000   0.000000   0.000000   0.000000
    43  H    0.000000   0.000000   0.000000   0.000000   0.000000   0.000000
              13         14         15         16         17         18
     1  C    0.002182   0.002393   0.000299  -0.000004   0.000020  -0.000013
     2  C   -0.061848  -0.057082   0.002366   0.000810   0.000104  -0.000007
     3  C   -0.006154  -0.003167  -0.028275   0.005236  -0.009818   0.004661
     4  C    0.000202  -0.000446   0.356727  -0.072746  -0.064006  -0.043624
     5  C   -0.000005  -0.000002  -0.025921  -0.002784   0.004471  -0.008219
     6  C    0.000016   0.000000   0.003299  -0.000035  -0.000100  -0.000117
     7  C   -0.000186  -0.000058  -0.000100   0.000001  -0.000001  -0.000003
     8  C   -0.000580   0.000067   0.000000   0.000000   0.000000   0.000000
     9  C   -0.048943  -0.046281   0.000002   0.000000  -0.000001   0.000000
    10  C    0.359220   0.206990  -0.000092   0.000002  -0.000044   0.000001
    11  O   -0.000071  -0.000013   0.000000   0.000000   0.000000   0.000000
    12  C   -0.000003   0.000009   0.000026   0.000000   0.000000  -0.000001
    13  C    5.237491  -0.051886   0.000002   0.000000   0.000003   0.000000
    14  O   -0.051886   8.399246  -0.000032   0.000000  -0.000014   0.000000
    15  C    0.000002  -0.000032   4.704349   0.214494   0.374572   0.365222
    16  O    0.000000   0.000000   0.214494   8.413729  -0.051134  -0.035391
    17  C    0.000003  -0.000014   0.374572  -0.051134   5.209671  -0.058809
    18  C    0.000000   0.000000   0.365222  -0.035391  -0.058809   4.932006
    19  O    0.000000   0.000000  -0.037907  -0.008226   0.002342   0.215924
    20  H    0.001669   0.000209  -0.004309   0.005149   0.000231  -0.000009
    21  H   -0.001644   0.007101  -0.003777   0.000377   0.002312   0.000170
    22  H    0.000016   0.000279  -0.033897   0.003687  -0.002324  -0.002212
    23  H    0.000000   0.000000  -0.005347   0.007350   0.000342  -0.003093
    24  H    0.000000   0.000000  -0.005366   0.000149  -0.000022   0.004352
    25  H   -0.000006   0.000001  -0.000093   0.000015  -0.000002   0.000016
    26  H    0.000000   0.000000  -0.000071  -0.000001   0.000002  -0.000009
    27  H    0.000022  -0.000001   0.000002   0.000000   0.000000   0.000000
    28  H    0.002498   0.003592   0.000000   0.000000   0.000000   0.000000
    29  H   -0.003132   0.001803   0.000000   0.000000   0.000000   0.000000
    30  H    0.000000   0.000000  -0.000001   0.000000   0.000000  -0.000001
    31  H    0.000001  -0.000002   0.000050   0.000000  -0.000007  -0.000008
    32  H    0.000000   0.000000   0.000000   0.000000   0.000000   0.000000
    33  H    0.361089  -0.002804  -0.000001   0.000000  -0.000007   0.000000
    34  H    0.361976   0.001788   0.000000   0.000000   0.000000   0.000000
    35  H    0.349826   0.003684   0.000000   0.000000   0.000000   0.000000
    36  H   -0.006250   0.237597  -0.000028  -0.000001   0.000111   0.000000
    37  H    0.000000   0.000000  -0.034504   0.233124   0.006833  -0.016224
    38  H    0.000000   0.000013  -0.025706   0.003285   0.360388  -0.001453
    39  H    0.000001   0.000032  -0.022967  -0.000828   0.365619   0.004826
    40  H    0.000000   0.000001  -0.023604   0.001676   0.357450  -0.008350
    41  H    0.000000   0.000000  -0.035335   0.003279   0.000230   0.357088
    42  H    0.000000   0.000000  -0.029949  -0.000710  -0.007036   0.368305
    43  H    0.000000   0.000000   0.005023   0.000317  -0.000190  -0.018025
              19         20         21         22         23         24
     1  C    0.000000  -0.005631   0.005339  -0.002175  -0.000049  -0.000401
     2  C   -0.000001  -0.019286  -0.042100   0.003343   0.000288   0.000051
     3  C   -0.000109   0.348322   0.356814  -0.056189  -0.005329   0.005299
     4  C   -0.002934  -0.028846  -0.042950   0.359042  -0.041321  -0.030849
     5  C   -0.002494  -0.006921   0.004862  -0.041363   0.363667   0.367464
     6  C    0.000440  -0.000646   0.000060  -0.003852  -0.035643  -0.038855
     7  C   -0.000002   0.001236  -0.000055   0.003810   0.005167  -0.005491
     8  C    0.000000  -0.000112  -0.000203  -0.000079   0.000004  -0.000002
     9  C    0.000000  -0.000224   0.000538  -0.000051   0.000000   0.000000
    10  C    0.000000   0.001223  -0.003687   0.000330   0.000001   0.000005
    11  O    0.000000   0.000002   0.000001   0.000000   0.000000   0.000000
    12  C   -0.000001  -0.000064   0.000005  -0.001336  -0.000039   0.004545
    13  C    0.000000   0.001669  -0.001644   0.000016   0.000000   0.000000
    14  O    0.000000   0.000209   0.007101   0.000279   0.000000   0.000000
    15  C   -0.037907  -0.004309  -0.003777  -0.033897  -0.005347  -0.005366
    16  O   -0.008226   0.005149   0.000377   0.003687   0.007350   0.000149
    17  C    0.002342   0.000231   0.002312  -0.002324   0.000342  -0.000022
    18  C    0.215924  -0.000009   0.000170  -0.002212  -0.003093   0.004352
    19  O    8.318469  -0.000007   0.000002  -0.000078   0.003081   0.003410
    20  H   -0.000007   0.548877  -0.031137   0.005370   0.003571   0.000155
    21  H    0.000002  -0.031137   0.575840  -0.000441  -0.000099  -0.000169
    22  H   -0.000078   0.005370  -0.000441   0.614976   0.006540  -0.007585
    23  H    0.003081   0.003571  -0.000099   0.006540   0.605082  -0.035641
    24  H    0.003410   0.000155  -0.000169  -0.007585  -0.035641   0.601473
    25  H   -0.000008   0.001222  -0.000007  -0.000142  -0.007326   0.005940
    26  H    0.000011  -0.000085   0.000001  -0.000073  -0.000197  -0.007249
    27  H    0.000000   0.000046   0.000004   0.000022  -0.000164  -0.000096
    28  H    0.000000  -0.000003   0.000000   0.000000   0.000000   0.000000
    29  H    0.000000   0.000016  -0.000019   0.000001   0.000000   0.000000
    30  H    0.000000   0.000003   0.000000   0.000009  -0.000011   0.000545
    31  H   -0.000001   0.000012   0.000004   0.005767  -0.000021  -0.000363
    32  H    0.000000   0.000000   0.000000  -0.000014   0.000000  -0.000050
    33  H    0.000000  -0.000005   0.002326  -0.000001   0.000000   0.000000
    34  H    0.000000   0.000000  -0.000157   0.000000   0.000000   0.000000
    35  H    0.000000  -0.000037   0.000005  -0.000001   0.000000   0.000000
    36  H    0.000000  -0.000041   0.003741   0.000017   0.000000   0.000000
    37  H    0.032087  -0.000034   0.000007  -0.000139   0.002852  -0.000130
    38  H    0.000002  -0.000002  -0.000063   0.002914  -0.000005  -0.000032
    39  H   -0.000057   0.000176   0.005806   0.000227   0.000002   0.000000
    40  H   -0.000032  -0.000011  -0.000234  -0.000067  -0.000004   0.000000
    41  H   -0.037695  -0.000005  -0.000005   0.001886   0.000102  -0.000449
    42  H   -0.041527   0.000000  -0.000006  -0.000223  -0.000048   0.000123
    43  H    0.242501   0.000000   0.000000   0.000008   0.000096   0.000361
              25         26         27         28         29         30
     1  C   -0.004648   0.005333  -0.051353   0.003877   0.003935   0.004625
     2  C   -0.000098   0.000338   0.004333   0.001368   0.000878  -0.000013
     3  C    0.003888  -0.000127  -0.000206  -0.000105  -0.000131  -0.000038
     4  C   -0.004768   0.004561  -0.000056   0.000005   0.000001   0.000218
     5  C   -0.037174  -0.033459   0.004776   0.000000   0.000000  -0.001051
     6  C    0.368774   0.365696  -0.042017   0.000001   0.000003  -0.003300
     7  C   -0.036962  -0.031827   0.374347  -0.000097  -0.000074  -0.031191
     8  C    0.000070  -0.000109  -0.006779  -0.016344  -0.020358  -0.000042
     9  C   -0.000008   0.000004   0.000586   0.340278   0.349570   0.000004
    10  C   -0.000046   0.000003  -0.000223  -0.022103  -0.025106   0.000003
    11  O   -0.000002   0.000003   0.009704  -0.000271   0.000227   0.000026
    12  C    0.005846  -0.004791  -0.044647   0.000019  -0.000004   0.367720
    13  C   -0.000006   0.000000   0.000022   0.002498  -0.003132   0.000000
    14  O    0.000001   0.000000  -0.000001   0.003592   0.001803   0.000000
    15  C   -0.000093  -0.000071   0.000002   0.000000   0.000000  -0.000001
    16  O    0.000015  -0.000001   0.000000   0.000000   0.000000   0.000000
    17  C   -0.000002   0.000002   0.000000   0.000000   0.000000   0.000000
    18  C    0.000016  -0.000009   0.000000   0.000000   0.000000  -0.000001
    19  O   -0.000008   0.000011   0.000000   0.000000   0.000000   0.000000
    20  H    0.001222  -0.000085   0.000046  -0.000003   0.000016   0.000003
    21  H   -0.000007   0.000001   0.000004   0.000000  -0.000019   0.000000
    22  H   -0.000142  -0.000073   0.000022   0.000000   0.000001   0.000009
    23  H   -0.007326  -0.000197  -0.000164   0.000000   0.000000  -0.000011
    24  H    0.005940  -0.007249  -0.000096   0.000000   0.000000   0.000545
    25  H    0.605706  -0.037104  -0.003040   0.000000   0.000000  -0.000018
    26  H   -0.037104   0.599816  -0.004779   0.000000   0.000000   0.003962
    27  H   -0.003040  -0.004779   0.615852  -0.000014  -0.000002  -0.002866
    28  H    0.000000   0.000000  -0.000014   0.504431  -0.017128   0.000000
    29  H    0.000000   0.000000  -0.000002  -0.017128   0.505317   0.000000
    30  H   -0.000018   0.003962  -0.002866   0.000000   0.000000   0.566846
    31  H   -0.000053  -0.000145   0.005569  -0.000002   0.000000  -0.029195
    32  H   -0.000164  -0.000029  -0.004340  -0.000002   0.000001  -0.028565
    33  H   -0.000002   0.000000   0.000000  -0.000178   0.000212   0.000000
    34  H    0.000000   0.000000   0.000000   0.000533   0.001318   0.000000
    35  H    0.000014   0.000000  -0.000001   0.000000   0.001518   0.000000
    36  H    0.000000   0.000000   0.000000  -0.000093  -0.000203   0.000000
    37  H   -0.000008   0.000002   0.000000   0.000000   0.000000   0.000000
    38  H    0.000000   0.000000   0.000000   0.000000   0.000000   0.000000
    39  H    0.000000   0.000000   0.000000   0.000000   0.000000   0.000000
    40  H    0.000000   0.000000   0.000000   0.000000   0.000000   0.000000
    41  H    0.000001   0.000000   0.000000   0.000000   0.000000  -0.000001
    42  H    0.000000   0.000000   0.000000   0.000000   0.000000   0.000000
    43  H    0.000000  -0.000001   0.000000   0.000000   0.000000   0.000000
              31         32         33         34         35         36
     1  C   -0.005843  -0.007771  -0.000166  -0.000113   0.000052  -0.000201
     2  C    0.001364  -0.000050  -0.009028   0.005502   0.002602  -0.004071
     3  C   -0.000351  -0.000013   0.003690  -0.000043   0.000174   0.002267
     4  C   -0.000866   0.000055   0.000025  -0.000002  -0.000003  -0.000090
     5  C    0.003655  -0.000012   0.000002   0.000000   0.000000   0.000002
     6  C   -0.006355   0.005254   0.000000   0.000000  -0.000001  -0.000001
     7  C   -0.031017  -0.027260  -0.000002   0.000003  -0.000014   0.000004
     8  C   -0.000194   0.003051  -0.000083   0.000312   0.000269  -0.000144
     9  C    0.000019   0.000108   0.005168  -0.008454  -0.002865   0.006490
    10  C   -0.000020  -0.000005  -0.022666  -0.023104  -0.022155  -0.019712
    11  O    0.000056   0.006961   0.000001   0.000000  -0.000012   0.000002
    12  C    0.372926   0.365471   0.000000   0.000000   0.000000   0.000000
    13  C    0.000001   0.000000   0.361089   0.361976   0.349826  -0.006250
    14  O   -0.000002   0.000000  -0.002804   0.001788   0.003684   0.237597
    15  C    0.000050   0.000000  -0.000001   0.000000   0.000000  -0.000028
    16  O    0.000000   0.000000   0.000000   0.000000   0.000000  -0.000001
    17  C   -0.000007   0.000000  -0.000007   0.000000   0.000000   0.000111
    18  C   -0.000008   0.000000   0.000000   0.000000   0.000000   0.000000
    19  O   -0.000001   0.000000   0.000000   0.000000   0.000000   0.000000
    20  H    0.000012   0.000000  -0.000005   0.000000  -0.000037  -0.000041
    21  H    0.000004   0.000000   0.002326  -0.000157   0.000005   0.003741
    22  H    0.005767  -0.000014  -0.000001   0.000000  -0.000001   0.000017
    23  H   -0.000021   0.000000   0.000000   0.000000   0.000000   0.000000
    24  H   -0.000363  -0.000050   0.000000   0.000000   0.000000   0.000000
    25  H   -0.000053  -0.000164  -0.000002   0.000000   0.000014   0.000000
    26  H   -0.000145  -0.000029   0.000000   0.000000   0.000000   0.000000
    27  H    0.005569  -0.004340   0.000000   0.000000  -0.000001   0.000000
    28  H   -0.000002  -0.000002  -0.000178   0.000533   0.000000  -0.000093
    29  H    0.000000   0.000001   0.000212   0.001318   0.001518  -0.000203
    30  H   -0.029195  -0.028565   0.000000   0.000000   0.000000   0.000000
    31  H    0.553362  -0.030257   0.000000   0.000000   0.000000   0.000000
    32  H   -0.030257   0.564751   0.000000   0.000000   0.000000   0.000000
    33  H    0.000000   0.000000   0.550828  -0.031559  -0.025813   0.005075
    34  H    0.000000   0.000000  -0.031559   0.548846  -0.024482  -0.000237
    35  H    0.000000   0.000000  -0.025813  -0.024482   0.550539  -0.000015
    36  H    0.000000   0.000000   0.005075  -0.000237  -0.000015   0.336188
    37  H    0.000000   0.000000   0.000000   0.000000   0.000000   0.000000
    38  H   -0.000009   0.000000   0.000000   0.000000   0.000000   0.000022
    39  H    0.000000   0.000000  -0.000007   0.000000   0.000000   0.000481
    40  H    0.000000   0.000000   0.000000   0.000000   0.000000  -0.000004
    41  H    0.000103   0.000000   0.000000   0.000000   0.000000   0.000000
    42  H    0.000000   0.000000   0.000000   0.000000   0.000000   0.000000
    43  H    0.000000   0.000000   0.000000   0.000000   0.000000   0.000000
              37         38         39         40         41         42
     1  C    0.000002  -0.000001  -0.000004   0.000000   0.000001   0.000000
     2  C   -0.000031  -0.000073   0.000141  -0.000003  -0.000019   0.000001
     3  C   -0.000403   0.000217  -0.000670   0.000109   0.000064  -0.000143
     4  C    0.001001  -0.001004  -0.005484   0.005137  -0.002820   0.004429
     5  C    0.001159  -0.000012  -0.000035  -0.000117  -0.000073   0.000297
     6  C   -0.000068   0.000000   0.000000   0.000001  -0.000093   0.000006
     7  C    0.000000   0.000000   0.000000   0.000000   0.000001   0.000000
     8  C    0.000000   0.000000   0.000000   0.000000   0.000000   0.000000
     9  C    0.000000   0.000000   0.000000   0.000000   0.000000   0.000000
    10  C    0.000000  -0.000005  -0.000071   0.000000   0.000000   0.000000
    11  O    0.000000   0.000000   0.000000   0.000000   0.000000   0.000000
    12  C    0.000000  -0.000001   0.000000   0.000000  -0.000007   0.000000
    13  C    0.000000   0.000000   0.000001   0.000000   0.000000   0.000000
    14  O    0.000000   0.000013   0.000032   0.000001   0.000000   0.000000
    15  C   -0.034504  -0.025706  -0.022967  -0.023604  -0.035335  -0.029949
    16  O    0.233124   0.003285  -0.000828   0.001676   0.003279  -0.000710
    17  C    0.006833   0.360388   0.365619   0.357450   0.000230  -0.007036
    18  C   -0.016224  -0.001453   0.004826  -0.008350   0.357088   0.368305
    19  O    0.032087   0.000002  -0.000057  -0.000032  -0.037695  -0.041527
    20  H   -0.000034  -0.000002   0.000176  -0.000011  -0.000005   0.000000
    21  H    0.000007  -0.000063   0.005806  -0.000234  -0.000005  -0.000006
    22  H   -0.000139   0.002914   0.000227  -0.000067   0.001886  -0.000223
    23  H    0.002852  -0.000005   0.000002  -0.000004   0.000102  -0.000048
    24  H   -0.000130  -0.000032   0.000000   0.000000  -0.000449   0.000123
    25  H   -0.000008   0.000000   0.000000   0.000000   0.000001   0.000000
    26  H    0.000002   0.000000   0.000000   0.000000   0.000000   0.000000
    27  H    0.000000   0.000000   0.000000   0.000000   0.000000   0.000000
    28  H    0.000000   0.000000   0.000000   0.000000   0.000000   0.000000
    29  H    0.000000   0.000000   0.000000   0.000000   0.000000   0.000000
    30  H    0.000000   0.000000   0.000000   0.000000  -0.000001   0.000000
    31  H    0.000000  -0.000009   0.000000   0.000000   0.000103   0.000000
    32  H    0.000000   0.000000   0.000000   0.000000   0.000000   0.000000
    33  H    0.000000   0.000000  -0.000007   0.000000   0.000000   0.000000
    34  H    0.000000   0.000000   0.000000   0.000000   0.000000   0.000000
    35  H    0.000000   0.000000   0.000000   0.000000   0.000000   0.000000
    36  H    0.000000   0.000022   0.000481  -0.000004   0.000000   0.000000
    37  H    0.340726  -0.000235  -0.000171  -0.000068   0.001302  -0.000259
    38  H   -0.000235   0.547998  -0.025779  -0.025923   0.001690   0.000022
    39  H   -0.000171  -0.025779   0.539899  -0.030726  -0.000230   0.000064
    40  H   -0.000068  -0.025923  -0.030726   0.560815   0.000075   0.006994
    41  H    0.001302   0.001690  -0.000230   0.000075   0.605229  -0.044645
    42  H   -0.000259   0.000022   0.000064   0.006994  -0.044645   0.599111
    43  H   -0.001049  -0.000003   0.000004  -0.000013  -0.003617  -0.003328
              43
     1  C    0.000000
     2  C    0.000000
     3  C    0.000006
     4  C   -0.000052
     5  C    0.000163
     6  C   -0.000015
     7  C    0.000000
     8  C    0.000000
     9  C    0.000000
    10  C    0.000000
    11  O    0.000000
    12  C    0.000000
    13  C    0.000000
    14  O    0.000000
    15  C    0.005023
    16  O    0.000317
    17  C   -0.000190
    18  C   -0.018025
    19  O    0.242501
    20  H    0.000000
    21  H    0.000000
    22  H    0.000008
    23  H    0.000096
    24  H    0.000361
    25  H    0.000000
    26  H   -0.000001
    27  H    0.000000
    28  H    0.000000
    29  H    0.000000
    30  H    0.000000
    31  H    0.000000
    32  H    0.000000
    33  H    0.000000
    34  H    0.000000
    35  H    0.000000
    36  H    0.000000
    37  H   -0.001049
    38  H   -0.000003
    39  H    0.000004
    40  H   -0.000013
    41  H   -0.003617
    42  H   -0.003328
    43  H    0.333175
 Mulliken charges:
               1
     1  C    0.075671
     2  C    0.106845
     3  C   -0.371543
     4  C   -0.086590
     5  C   -0.274679
     6  C   -0.289792
     7  C   -0.141941
     8  C    0.397214
     9  C   -0.393397
    10  C    0.240051
    11  O   -0.588730
    12  C   -0.472976
    13  C   -0.495502
    14  O   -0.703020
    15  C    0.290847
    16  O   -0.720821
    17  C   -0.491185
    18  C   -0.057003
    19  O   -0.687191
    20  H    0.179926
    21  H    0.161441
    22  H    0.144000
    23  H    0.136194
    24  H    0.138878
    25  H    0.140192
    26  H    0.140326
    27  H    0.145323
    28  H    0.199739
    29  H    0.201357
    30  H    0.152334
    31  H    0.161824
    32  H    0.152880
    33  H    0.163903
    34  H    0.167873
    35  H    0.166714
    36  H    0.439096
    37  H    0.434230
    38  H    0.163756
    39  H    0.169749
    40  H    0.156900
    41  H    0.153943
    42  H    0.148525
    43  H    0.444639
 Sum of Mulliken charges =   0.00000
 Mulliken charges with hydrogens summed into heavy atoms:
               1
     1  C    0.075671
     2  C    0.106845
     3  C   -0.030176
     4  C    0.057409
     5  C    0.000393
     6  C   -0.009274
     7  C    0.003382
     8  C    0.397214
     9  C    0.007699
    10  C    0.240051
    11  O   -0.588730
    12  C   -0.005938
    13  C    0.002988
    14  O   -0.263923
    15  C    0.290847
    16  O   -0.286591
    17  C   -0.000781
    18  C    0.245465
    19  O   -0.242552
 Electronic spatial extent (au):  <R**2>=           5468.6681
 Charge=              0.0000 electrons
 Dipole moment (field-independent basis, Debye):
    X=             -6.1167    Y=             -2.0806    Z=              0.2652  Tot=              6.4663
 Quadrupole moment (field-independent basis, Debye-Ang):
   XX=           -116.3883   YY=           -115.2104   ZZ=           -114.0639
   XY=            -21.7961   XZ=             16.9890   YZ=              0.0400
 Traceless Quadrupole moment (field-independent basis, Debye-Ang):
   XX=             -1.1675   YY=              0.0105   ZZ=              1.1570
   XY=            -21.7961   XZ=             16.9890   YZ=              0.0400
 Octapole moment (field-independent basis, Debye-Ang**2):
  XXX=           -183.0335  YYY=            -26.3104  ZZZ=              4.6156  XYY=            -29.6220
  XXY=            -15.9315  XXZ=            -11.0237  XZZ=            -13.3195  YZZ=              3.2728
  YYZ=              2.7822  XYZ=             -4.2004
 Hexadecapole moment (field-independent basis, Debye-Ang**3):
 XXXX=          -4051.3256 YYYY=          -1879.2515 ZZZZ=           -609.6686 XXXY=           -439.8354
 XXXZ=            191.3827 YYYX=            -98.1603 YYYZ=             17.9603 ZZZX=            -25.7526
 ZZZY=             -3.3659 XXYY=          -1146.4858 XXZZ=           -811.1392 YYZZ=           -447.9610
 XXYZ=              0.8288 YYXZ=             51.5655 ZZXY=              0.6302
 N-N= 1.609604558304D+03 E-N=-5.285581985910D+03  KE= 8.789795881143D+02
 D1PCM: PCM CHGder 1st derivatives, ID1Alg=3 FixD1E=F DoIter=F DoCFld=F I1PDM=0.
 Calling FoFJK, ICntrl=      2127 FMM=F ISym2X=0 I1Cent= 0 IOpClX= 0 NMat=1 NMatS=1 NMatT=0.
 ***** Axes restored to original set *****
 -------------------------------------------------------------------
 Center     Atomic                   Forces (Hartrees/Bohr)
 Number     Number              X              Y              Z
 -------------------------------------------------------------------
      1        6           0.020000851   -0.009081604    0.000153836
      2        6          -0.023424826    0.001572686    0.009167209
      3        6           0.001012480   -0.005859763   -0.005140287
      4        6          -0.001397201    0.005924441   -0.001215382
      5        6          -0.005331134    0.003782071   -0.002524929
      6        6           0.000776904   -0.003945281    0.005242427
      7        6          -0.004587371    0.004613724    0.004190204
      8        6          -0.005910670    0.019414770    0.000163968
      9        6          -0.007726154    0.001699855    0.000757447
     10        6           0.006827942   -0.012027797    0.005583492
     11        8           0.014535931    0.013367128   -0.003663320
     12        6           0.001229862    0.004306957   -0.006315464
     13        6          -0.002417315   -0.004884047    0.004039185
     14        8          -0.000076713   -0.009053908   -0.010660918
     15        6           0.002395068    0.000754589   -0.001851029
     16        8          -0.008078118    0.002713041    0.003673354
     17        6          -0.004043565   -0.002732696    0.001535317
     18        6          -0.001490129    0.002341444    0.001321166
     19        8          -0.000563481    0.004710767    0.004090050
     20        1          -0.001297136    0.001053795    0.000729849
     21        1          -0.000979174   -0.002298363    0.000917304
     22        1           0.001243023   -0.002010606    0.000676587
     23        1          -0.000474446   -0.000431268   -0.001351363
     24        1          -0.001764486   -0.002085870    0.000707247
     25        1           0.002786026   -0.000284097   -0.000837956
     26        1           0.000348938    0.000110276   -0.001060825
     27        1           0.003249857   -0.001112760   -0.002029741
     28        1           0.001151453   -0.002799749    0.001402604
     29        1           0.002156266   -0.002309455   -0.002784833
     30        1          -0.000521841    0.001201288    0.000379341
     31        1          -0.000866724   -0.000818862   -0.000054806
     32        1           0.000487846   -0.000281401    0.000019423
     33        1          -0.002360516    0.001589586    0.000831515
     34        1           0.001647362    0.001897663   -0.001490821
     35        1           0.000134835    0.000480229   -0.000208736
     36        1          -0.000129424   -0.000052502   -0.000626224
     37        1           0.002141677   -0.005263335    0.000378633
     38        1           0.000733165    0.000452084    0.000108064
     39        1           0.003684889    0.002463266    0.000804907
     40        1          -0.001270811    0.002731558   -0.000114115
     41        1           0.003024869   -0.001831099   -0.003131550
     42        1           0.004131650   -0.006008827   -0.004604717
     43        1           0.001010342   -0.002007929    0.002793885
 -------------------------------------------------------------------
 Cartesian Forces:  Max     0.023424826 RMS     0.004995291

 GradGradGradGradGradGradGradGradGradGradGradGradGradGradGradGradGradGrad
 Berny optimization.
 FormGI is forming the generalized inverse of G from B-inverse, IUseBI=4.
 Internal  Forces:  Max     0.019764483 RMS     0.003408060
 Search for a local minimum.
 Step number   1 out of a maximum of  258
 All quantities printed in internal units (Hartrees-Bohrs-Radians)
 Mixed Optimization -- RFO/linear search
 Second derivative matrix not updated -- first step.
 ITU=  0
     Eigenvalues ---    0.00230   0.00230   0.00251   0.00333   0.00374
     Eigenvalues ---    0.00387   0.00531   0.00680   0.00785   0.00919
     Eigenvalues ---    0.01093   0.01207   0.01229   0.01300   0.01361
     Eigenvalues ---    0.01395   0.02450   0.02582   0.03153   0.03922
     Eigenvalues ---    0.04199   0.04275   0.04405   0.04581   0.04685
     Eigenvalues ---    0.04801   0.04888   0.04951   0.05054   0.05195
     Eigenvalues ---    0.05360   0.05381   0.05478   0.05483   0.05563
     Eigenvalues ---    0.05569   0.05598   0.05612   0.05723   0.05790
     Eigenvalues ---    0.05828   0.06095   0.06749   0.07745   0.08080
     Eigenvalues ---    0.08471   0.09097   0.09126   0.09160   0.09675
     Eigenvalues ---    0.10288   0.11540   0.12097   0.13591   0.13793
     Eigenvalues ---    0.14553   0.15920   0.15926   0.16000   0.16000
     Eigenvalues ---    0.16000   0.16000   0.16000   0.16000   0.16000
     Eigenvalues ---    0.16000   0.16000   0.16000   0.16000   0.16000
     Eigenvalues ---    0.16612   0.17042   0.18188   0.19535   0.20748
     Eigenvalues ---    0.22027   0.23336   0.24653   0.24990   0.25819
     Eigenvalues ---    0.26697   0.27007   0.27496   0.27923   0.28440
     Eigenvalues ---    0.28617   0.28736   0.29456   0.29552   0.30051
     Eigenvalues ---    0.30933   0.32161   0.32269   0.33748   0.33808
     Eigenvalues ---    0.33842   0.33855   0.33954   0.33991   0.33994
     Eigenvalues ---    0.34036   0.34037   0.34120   0.34139   0.34168
     Eigenvalues ---    0.34187   0.34197   0.34200   0.34255   0.34270
     Eigenvalues ---    0.34271   0.34336   0.34383   0.34427   0.34626
     Eigenvalues ---    0.40282   0.41043   0.41711   0.51310   0.51420
     Eigenvalues ---    0.52558   0.52973   0.94025
 RFO step:  Lambda=-1.25673440D-02 EMin= 2.30000000D-03
 Linear search not attempted -- first point.
 Iteration  1 RMS(Cart)=  0.04660659 RMS(Int)=  0.00103824
 Iteration  2 RMS(Cart)=  0.00148012 RMS(Int)=  0.00022619
 Iteration  3 RMS(Cart)=  0.00000217 RMS(Int)=  0.00022619
 Iteration  4 RMS(Cart)=  0.00000000 RMS(Int)=  0.00022619
 Variable       Old X    -DE/DX   Delta X   Delta X   Delta X     New X
                                 (Linear)    (Quad)   (Total)
    R1        2.53617   0.01555   0.00000   0.03132   0.03137   2.56754
    R2        2.82481   0.00503   0.00000   0.01631   0.01643   2.84124
    R3        2.79044   0.00153   0.00000   0.00268   0.00282   2.79326
    R4        2.85101   0.00001   0.00000   0.00357   0.00350   2.85451
    R5        2.85582   0.01007   0.00000   0.03532   0.03518   2.89100
    R6        2.92792  -0.00081   0.00000  -0.00308  -0.00316   2.92475
    R7        2.07345   0.00092   0.00000   0.00260   0.00260   2.07605
    R8        2.06286   0.00208   0.00000   0.00580   0.00580   2.06866
    R9        2.92560   0.00089   0.00000   0.00055   0.00044   2.92604
   R10        2.97170  -0.00126   0.00000  -0.00464  -0.00464   2.96706
   R11        2.07575  -0.00063   0.00000  -0.00179  -0.00179   2.07396
   R12        2.89631   0.00756   0.00000   0.02108   0.02109   2.91741
   R13        2.07269  -0.00071   0.00000  -0.00201  -0.00201   2.07067
   R14        2.07340  -0.00094   0.00000  -0.00267  -0.00267   2.07073
   R15        2.90303   0.00428   0.00000   0.01131   0.01140   2.91443
   R16        2.07655   0.00011   0.00000   0.00031   0.00031   2.07685
   R17        2.07598  -0.00024   0.00000  -0.00069  -0.00069   2.07530
   R18        2.89061   0.00711   0.00000   0.02314   0.02314   2.91375
   R19        2.07757   0.00050   0.00000   0.00143   0.00143   2.07900
   R20        2.82703   0.01452   0.00000   0.03791   0.03800   2.86502
   R21        2.31131   0.01976   0.00000   0.02074   0.02074   2.33206
   R22        2.89316   0.00882   0.00000   0.02751   0.02742   2.92057
   R23        2.06766  -0.00022   0.00000  -0.00062  -0.00062   2.06704
   R24        2.06875  -0.00016   0.00000  -0.00044  -0.00044   2.06831
   R25        2.88866   0.00275   0.00000   0.00892   0.00892   2.89758
   R26        2.69292   0.01406   0.00000   0.03273   0.03273   2.72565
   R27        2.06999   0.00134   0.00000   0.00379   0.00379   2.07377
   R28        2.06689   0.00101   0.00000   0.00284   0.00284   2.06973
   R29        2.07048   0.00036   0.00000   0.00103   0.00103   2.07151
   R30        2.07096   0.00128   0.00000   0.00363   0.00363   2.07459
   R31        2.07128   0.00016   0.00000   0.00045   0.00045   2.07173
   R32        2.06994   0.00013   0.00000   0.00036   0.00036   2.07029
   R33        1.83679  -0.00005   0.00000  -0.00009  -0.00009   1.83670
   R34        2.71172   0.00624   0.00000   0.01502   0.01502   2.72674
   R35        2.90810  -0.00381   0.00000  -0.01275  -0.01275   2.89534
   R36        2.93253  -0.00629   0.00000  -0.02187  -0.02187   2.91066
   R37        1.85266  -0.00481   0.00000  -0.00916  -0.00916   1.84350
   R38        2.06876   0.00030   0.00000   0.00085   0.00085   2.06961
   R39        2.06616   0.00080   0.00000   0.00225   0.00225   2.06842
   R40        2.07268  -0.00016   0.00000  -0.00044  -0.00044   2.07224
   R41        2.70160   0.00638   0.00000   0.01509   0.01509   2.71669
   R42        2.06902   0.00226   0.00000   0.00635   0.00635   2.07537
   R43        2.07015   0.00176   0.00000   0.00497   0.00497   2.07512
   R44        1.84068  -0.00296   0.00000  -0.00550  -0.00550   1.83519
    A1        2.30420  -0.00743   0.00000  -0.02648  -0.02644   2.27776
    A2        1.85041   0.01314   0.00000   0.05303   0.05310   1.90350
    A3        2.12544  -0.00563   0.00000  -0.02525  -0.02547   2.09997
    A4        2.19786   0.00612   0.00000   0.02479   0.02482   2.22268
    A5        1.98726  -0.00640   0.00000  -0.01748  -0.01758   1.96969
    A6        2.09788   0.00028   0.00000  -0.00746  -0.00743   2.09045
    A7        1.98889  -0.00016   0.00000  -0.00308  -0.00315   1.98575
    A8        1.90848   0.00063   0.00000   0.00148   0.00129   1.90977
    A9        1.87638   0.00077   0.00000   0.01337   0.01342   1.88980
   A10        1.93367  -0.00183   0.00000  -0.01572  -0.01567   1.91800
   A11        1.91339   0.00083   0.00000   0.00751   0.00742   1.92081
   A12        1.83593  -0.00015   0.00000  -0.00261  -0.00260   1.83332
   A13        1.93301   0.00167   0.00000   0.01155   0.01171   1.94472
   A14        1.95772  -0.00436   0.00000  -0.02230  -0.02257   1.93515
   A15        1.88683   0.00005   0.00000  -0.01875  -0.01892   1.86791
   A16        1.96882   0.00262   0.00000   0.01899   0.01914   1.98796
   A17        1.86927  -0.00031   0.00000   0.01137   0.01133   1.88061
   A18        1.84183   0.00035   0.00000  -0.00178  -0.00228   1.83954
   A19        2.05750  -0.00201   0.00000  -0.01681  -0.01690   2.04060
   A20        1.91168  -0.00113   0.00000  -0.00900  -0.00897   1.90271
   A21        1.89240   0.00052   0.00000   0.00194   0.00206   1.89445
   A22        1.85621   0.00196   0.00000   0.00808   0.00797   1.86418
   A23        1.87890   0.00161   0.00000   0.02464   0.02462   1.90352
   A24        1.85736  -0.00088   0.00000  -0.00806  -0.00821   1.84915
   A25        2.04651   0.00363   0.00000   0.01026   0.01019   2.05670
   A26        1.89817   0.00071   0.00000   0.01508   0.01523   1.91340
   A27        1.87768  -0.00114   0.00000  -0.00433  -0.00433   1.87335
   A28        1.90273  -0.00237   0.00000  -0.01781  -0.01790   1.88483
   A29        1.89474  -0.00215   0.00000  -0.01097  -0.01094   1.88379
   A30        1.83212   0.00112   0.00000   0.00786   0.00773   1.83984
   A31        1.96440  -0.00091   0.00000  -0.00879  -0.00879   1.95561
   A32        1.95763   0.00115   0.00000   0.01009   0.01010   1.96773
   A33        1.86561  -0.00156   0.00000  -0.02667  -0.02669   1.83893
   A34        1.96496   0.00046   0.00000   0.01420   0.01404   1.97900
   A35        1.83757   0.00200   0.00000   0.02093   0.02089   1.85846
   A36        1.86355  -0.00125   0.00000  -0.01193  -0.01207   1.85148
   A37        1.96074  -0.01387   0.00000  -0.05954  -0.05927   1.90147
   A38        2.15102   0.01105   0.00000   0.04548   0.04534   2.19636
   A39        2.17121   0.00282   0.00000   0.01417   0.01403   2.18524
   A40        1.78945   0.01116   0.00000   0.05061   0.05036   1.83981
   A41        1.91344  -0.00132   0.00000   0.00958   0.01011   1.92354
   A42        1.89048  -0.00313   0.00000   0.00682   0.00639   1.89687
   A43        1.97030  -0.00403   0.00000  -0.02428  -0.02505   1.94525
   A44        1.96789  -0.00191   0.00000  -0.00423  -0.00502   1.96287
   A45        1.92575  -0.00013   0.00000  -0.03067  -0.03114   1.89461
   A46        1.83685  -0.00403   0.00000  -0.02662  -0.02661   1.81024
   A47        1.98025  -0.00133   0.00000  -0.01356  -0.01326   1.96700
   A48        1.89200   0.00356   0.00000   0.02654   0.02633   1.91833
   A49        1.94290   0.00423   0.00000   0.02158   0.02131   1.96421
   A50        1.89229  -0.00115   0.00000  -0.01093  -0.01070   1.88158
   A51        1.91600  -0.00133   0.00000   0.00226   0.00227   1.91827
   A52        1.92990  -0.00004   0.00000  -0.00010  -0.00010   1.92980
   A53        1.96348  -0.00071   0.00000  -0.00453  -0.00453   1.95895
   A54        1.93637  -0.00035   0.00000  -0.00180  -0.00180   1.93457
   A55        1.88270   0.00033   0.00000   0.00144   0.00144   1.88413
   A56        1.87470   0.00032   0.00000   0.00268   0.00268   1.87737
   A57        1.87318   0.00053   0.00000   0.00278   0.00277   1.87596
   A58        1.94556  -0.00067   0.00000  -0.00132  -0.00132   1.94424
   A59        1.92835  -0.00271   0.00000  -0.01411  -0.01416   1.91419
   A60        1.95123  -0.00044   0.00000  -0.00675  -0.00683   1.94440
   A61        1.85394   0.00292   0.00000   0.02520   0.02523   1.87917
   A62        1.88811   0.00018   0.00000  -0.00190  -0.00192   1.88619
   A63        1.89314   0.00098   0.00000   0.00071   0.00058   1.89372
   A64        1.88917   0.00109   0.00000   0.00634   0.00634   1.89551
   A65        1.90078   0.00325   0.00000   0.03554   0.03550   1.93628
   A66        1.93955  -0.00196   0.00000  -0.01726  -0.01723   1.92232
   A67        1.98766   0.00014   0.00000   0.00224   0.00185   1.98951
   A68        1.87402  -0.00101   0.00000  -0.01007  -0.00992   1.86410
   A69        1.88244  -0.00092   0.00000   0.00086   0.00054   1.88299
   A70        1.87531   0.00039   0.00000  -0.01220  -0.01230   1.86301
   A71        1.83040   0.00561   0.00000   0.03251   0.03251   1.86291
   A72        1.94521  -0.00019   0.00000  -0.00683  -0.00697   1.93823
   A73        1.96497  -0.00281   0.00000  -0.01590  -0.01601   1.94896
   A74        1.93109  -0.00205   0.00000  -0.00664  -0.00663   1.92446
   A75        1.89960   0.00041   0.00000  -0.00682  -0.00706   1.89255
   A76        1.88723   0.00102   0.00000   0.00500   0.00497   1.89221
   A77        1.83082   0.00400   0.00000   0.03414   0.03418   1.86500
   A78        1.92342  -0.00478   0.00000  -0.01500  -0.01473   1.90869
   A79        1.94549  -0.00096   0.00000  -0.01670  -0.01701   1.92848
   A80        1.93098  -0.00559   0.00000  -0.04844  -0.04871   1.88228
   A81        1.91320   0.00436   0.00000   0.03737   0.03710   1.95030
   A82        1.85078   0.00703   0.00000   0.05492   0.05451   1.90529
   A83        1.89742   0.00045   0.00000  -0.00804  -0.01009   1.88732
   A84        1.86293   0.00258   0.00000   0.01495   0.01495   1.87788
    D1        0.09962  -0.00046   0.00000  -0.01116  -0.01116   0.08846
    D2       -3.06274  -0.00080   0.00000  -0.02004  -0.02012  -3.08286
    D3       -3.12840   0.00044   0.00000   0.00655   0.00676  -3.12165
    D4       -0.00758   0.00010   0.00000  -0.00232  -0.00220  -0.00978
    D5        0.36119   0.00054   0.00000   0.01634   0.01600   0.37719
    D6       -1.87603  -0.00030   0.00000  -0.00429  -0.00450  -1.88053
    D7        2.37031   0.00153   0.00000   0.02088   0.02075   2.39106
    D8       -2.68264  -0.00119   0.00000  -0.00674  -0.00673  -2.68938
    D9        1.36332  -0.00203   0.00000  -0.02737  -0.02723   1.33609
   D10       -0.67353  -0.00020   0.00000  -0.00220  -0.00198  -0.67551
   D11        0.00160  -0.00012   0.00000   0.00310   0.00289   0.00449
   D12       -3.11871  -0.00022   0.00000  -0.00255  -0.00270  -3.12141
   D13        3.06768   0.00042   0.00000   0.01794   0.01806   3.08575
   D14       -0.05263   0.00032   0.00000   0.01230   0.01248  -0.04015
   D15        0.65486  -0.00158   0.00000  -0.00723  -0.00721   0.64765
   D16       -1.51962   0.00045   0.00000   0.01457   0.01461  -1.50501
   D17        2.77909  -0.00008   0.00000   0.00992   0.00993   2.78903
   D18       -2.46475  -0.00115   0.00000   0.00224   0.00237  -2.46238
   D19        1.64395   0.00089   0.00000   0.02404   0.02418   1.66814
   D20       -0.34052   0.00035   0.00000   0.01939   0.01951  -0.32101
   D21        0.01055  -0.00010   0.00000   0.00048   0.00034   0.01089
   D22        2.13884   0.00161   0.00000   0.00108   0.00129   2.14013
   D23       -2.01121   0.00159   0.00000   0.01411   0.01429  -1.99692
   D24        3.13268  -0.00034   0.00000  -0.00740  -0.00742   3.12526
   D25       -1.02221   0.00137   0.00000  -0.00680  -0.00647  -1.02869
   D26        1.11092   0.00135   0.00000   0.00623   0.00653   1.11745
   D27       -1.39636   0.00099   0.00000   0.00798   0.00811  -1.38825
   D28        2.67005  -0.00042   0.00000  -0.00909  -0.00889   2.66115
   D29        0.64655   0.00158   0.00000   0.01708   0.01700   0.66354
   D30        0.76457   0.00027   0.00000  -0.00478  -0.00465   0.75993
   D31       -1.45221  -0.00114   0.00000  -0.02185  -0.02165  -1.47386
   D32        2.80748   0.00086   0.00000   0.00432   0.00424   2.81171
   D33        2.78319  -0.00049   0.00000  -0.01259  -0.01251   2.77068
   D34        0.56641  -0.00190   0.00000  -0.02967  -0.02952   0.53689
   D35       -1.45709   0.00010   0.00000  -0.00350  -0.00363  -1.46072
   D36        0.69147   0.00141   0.00000  -0.00499  -0.00491   0.68655
   D37       -1.43287   0.00119   0.00000   0.00414   0.00406  -1.42881
   D38        2.83024   0.00255   0.00000   0.01753   0.01749   2.84773
   D39        2.90211  -0.00103   0.00000  -0.01063  -0.01047   2.89164
   D40        0.77777  -0.00125   0.00000  -0.00150  -0.00150   0.77628
   D41       -1.24229   0.00011   0.00000   0.01189   0.01193  -1.23036
   D42       -1.36221   0.00062   0.00000   0.00452   0.00466  -1.35755
   D43        2.79664   0.00041   0.00000   0.01365   0.01364   2.81028
   D44        0.77657   0.00177   0.00000   0.02704   0.02706   0.80364
   D45        0.91408   0.00072   0.00000   0.02783   0.02761   0.94169
   D46       -1.14684   0.00110   0.00000   0.02836   0.02836  -1.11848
   D47        3.01558   0.00197   0.00000   0.05580   0.05581   3.07139
   D48       -1.28333  -0.00009   0.00000   0.01503   0.01493  -1.26841
   D49        2.93893   0.00029   0.00000   0.01557   0.01568   2.95461
   D50        0.81816   0.00115   0.00000   0.04300   0.04313   0.86130
   D51        2.96461  -0.00130   0.00000  -0.00747  -0.00760   2.95701
   D52        0.90370  -0.00092   0.00000  -0.00693  -0.00685   0.89685
   D53       -1.21707  -0.00006   0.00000   0.02050   0.02061  -1.19647
   D54        0.77146   0.00189   0.00000   0.02504   0.02502   0.79647
   D55       -1.39625   0.00174   0.00000   0.02854   0.02844  -1.36781
   D56        2.91134   0.00067   0.00000   0.01418   0.01410   2.92544
   D57        2.92397   0.00061   0.00000   0.00800   0.00797   2.93194
   D58        0.75626   0.00046   0.00000   0.01150   0.01140   0.76766
   D59       -1.21934  -0.00061   0.00000  -0.00286  -0.00294  -1.22228
   D60       -1.37416   0.00129   0.00000   0.01396   0.01408  -1.36008
   D61        2.74132   0.00114   0.00000   0.01746   0.01750   2.75882
   D62        0.76572   0.00006   0.00000   0.00310   0.00316   0.76889
   D63       -1.23872  -0.00160   0.00000  -0.02768  -0.02781  -1.26653
   D64        0.99464  -0.00039   0.00000  -0.00919  -0.00934   0.98530
   D65        3.01847  -0.00046   0.00000  -0.00380  -0.00375   3.01472
   D66        0.92669   0.00012   0.00000  -0.01456  -0.01472   0.91197
   D67       -3.12314   0.00132   0.00000   0.00394   0.00375  -3.11939
   D68       -1.09931   0.00125   0.00000   0.00933   0.00934  -1.08997
   D69        2.91337  -0.00093   0.00000  -0.02030  -0.02033   2.89304
   D70       -1.13645   0.00028   0.00000  -0.00180  -0.00186  -1.13831
   D71        0.88737   0.00021   0.00000   0.00358   0.00373   0.89110
   D72       -3.13291   0.00075   0.00000   0.02017   0.02026  -3.11266
   D73        1.04398   0.00084   0.00000   0.02149   0.02157   1.06556
   D74       -1.05468   0.00090   0.00000   0.02229   0.02238  -1.03230
   D75        0.91335   0.00063   0.00000   0.01168   0.01155   0.92490
   D76       -1.19294   0.00072   0.00000   0.01300   0.01287  -1.18007
   D77        2.99159   0.00078   0.00000   0.01381   0.01367   3.00526
   D78       -1.09482  -0.00127   0.00000  -0.01385  -0.01380  -1.10862
   D79        3.08207  -0.00118   0.00000  -0.01253  -0.01248   3.06959
   D80        0.98341  -0.00112   0.00000  -0.01173  -0.01168   0.97173
   D81        0.00459   0.00012   0.00000  -0.00244  -0.00229   0.00230
   D82        2.10164   0.00089   0.00000   0.00129   0.00176   2.10340
   D83       -2.07931  -0.00195   0.00000  -0.02618  -0.02628  -2.10559
   D84        3.12461   0.00034   0.00000   0.00372   0.00371   3.12833
   D85       -1.06152   0.00111   0.00000   0.00745   0.00776  -1.05376
   D86        1.04072  -0.00173   0.00000  -0.02002  -0.02028   1.02044
   D87       -0.00834  -0.00008   0.00000   0.00098   0.00100  -0.00734
   D88       -2.16067   0.00168   0.00000   0.02217   0.02223  -2.13843
   D89        2.01323   0.00146   0.00000   0.01311   0.01323   2.02646
   D90       -2.06549  -0.00325   0.00000  -0.02897  -0.02864  -2.09412
   D91        2.06537  -0.00149   0.00000  -0.00777  -0.00740   2.05797
   D92       -0.04392  -0.00171   0.00000  -0.01684  -0.01640  -0.06032
   D93        2.02061   0.00181   0.00000   0.03628   0.03618   2.05679
   D94       -0.13172   0.00357   0.00000   0.05747   0.05742  -0.07431
   D95       -2.24101   0.00335   0.00000   0.04841   0.04841  -2.19260
   D96        1.11125   0.00109   0.00000  -0.00170  -0.00168   1.10957
   D97       -3.11475   0.00256   0.00000   0.01980   0.01977  -3.09498
   D98       -1.00454   0.00164   0.00000   0.00641   0.00645  -0.99809
   D99       -3.10384  -0.00201   0.00000  -0.02989  -0.03001  -3.13385
   D100      -1.04664  -0.00053   0.00000  -0.00839  -0.00857  -1.05521
   D101       1.06356  -0.00145   0.00000  -0.02178  -0.02189   1.04167
   D102      -1.00851  -0.00161   0.00000  -0.02823  -0.02809  -1.03660
   D103       1.04868  -0.00013   0.00000  -0.00673  -0.00665   1.04203
   D104      -3.12430  -0.00105   0.00000  -0.02012  -0.01997   3.13892
   D105      -1.39550  -0.00099   0.00000  -0.00394  -0.00419  -1.39969
   D106       2.90223   0.00250   0.00000   0.01926   0.01928   2.92151
   D107       0.77637  -0.00115   0.00000  -0.00174  -0.00151   0.77486
   D108       1.53777   0.00091   0.00000   0.01115   0.01125   1.54902
   D109      -2.64363  -0.00018   0.00000   0.00467   0.00466  -2.63897
   D110      -0.62739  -0.00069   0.00000  -0.01419  -0.01429  -0.64168
   D111      -0.99668   0.00128   0.00000   0.00825   0.00816  -0.98852
   D112       1.14361  -0.00037   0.00000  -0.01742  -0.01737   1.12623
   D113      -3.09723   0.00151   0.00000   0.01097   0.01092  -3.08631
   D114      -3.07372  -0.00093   0.00000  -0.01887  -0.01896  -3.09268
   D115      -0.93343  -0.00259   0.00000  -0.04454  -0.04449  -0.97792
   D116       1.10891  -0.00071   0.00000  -0.01615  -0.01619   1.09272
   D117       1.18850   0.00045   0.00000  -0.00875  -0.00875   1.17976
   D118      -2.95439  -0.00121   0.00000  -0.03441  -0.03428  -2.98867
   D119      -0.91205   0.00067   0.00000  -0.00603  -0.00599  -0.91803
   D120      -1.33359  -0.00220   0.00000  -0.06204  -0.06195  -1.39554
   D121       0.79482  -0.00062   0.00000  -0.03627  -0.03658   0.75824
   D122       2.90840  -0.00454   0.00000  -0.09103  -0.09071   2.81769
   D123       0.77817   0.00136   0.00000  -0.01491  -0.01492   0.76325
   D124       2.90658   0.00294   0.00000   0.01086   0.01045   2.91703
   D125      -1.26303  -0.00098   0.00000  -0.04391  -0.04368  -1.30671
   D126       2.79356  -0.00008   0.00000  -0.03238  -0.03230   2.76126
   D127      -1.36122   0.00150   0.00000  -0.00661  -0.00692  -1.36814
   D128       0.75236  -0.00241   0.00000  -0.06138  -0.06106   0.69130
   D129      -3.14149   0.00207   0.00000   0.04217   0.04232  -3.09917
   D130       0.99428   0.00352   0.00000   0.04804   0.04891   1.04319
   D131      -1.05103  -0.00307   0.00000   0.00845   0.00744  -1.04359
         Item               Value     Threshold  Converged?
 Maximum Force            0.019764     0.000450     NO 
 RMS     Force            0.003408     0.000300     NO 
 Maximum Displacement     0.183547     0.001800     NO 
 RMS     Displacement     0.046906     0.001200     NO 
 Predicted change in Energy=-6.967503D-03
 GradGradGradGradGradGradGradGradGradGradGradGradGradGradGradGradGradGrad

                          Input orientation:                          
 ---------------------------------------------------------------------
 Center     Atomic      Atomic             Coordinates (Angstroms)
 Number     Number       Type             X           Y           Z
 ---------------------------------------------------------------------
      1          6           0        1.638377    0.817012    0.100271
      2          6           0        1.147811   -0.435757    0.289828
      3          6           0       -0.273027   -0.822288    0.626785
      4          6           0       -1.340468    0.053136   -0.072942
      5          6           0       -1.524855    1.408388    0.652876
      6          6           0       -0.249586    2.092364    1.190706
      7          6           0        0.978967    2.158648    0.260761
      8          6           0        3.074591    0.727086   -0.237477
      9          6           0        3.485062   -0.732255   -0.257765
     10          6           0        2.203371   -1.524289    0.086503
     11          8           0        3.827659    1.681000   -0.451649
     12          6           0        0.688680    2.845429   -1.088866
     13          6           0        2.377905   -2.417228    1.320729
     14          8           0        1.862424   -2.331286   -1.059309
     15          6           0       -2.676026   -0.747382   -0.274615
     16          8           0       -3.140151   -1.299384    0.975156
     17          6           0       -2.444889   -1.929031   -1.222120
     18          6           0       -3.821512    0.087322   -0.877533
     19          8           0       -4.427529    0.881693    0.156124
     20          1           0       -0.413532   -0.784148    1.715693
     21          1           0       -0.415496   -1.874017    0.358617
     22          1           0       -0.970904    0.263038   -1.084800
     23          1           0       -2.193636    1.266712    1.509225
     24          1           0       -2.042974    2.097999   -0.022938
     25          1           0        0.060214    1.610566    2.128653
     26          1           0       -0.520949    3.120212    1.466267
     27          1           0        1.722345    2.789710    0.770172
     28          1           0        3.869512   -1.002983   -1.245373
     29          1           0        4.280398   -0.883028    0.478877
     30          1           0        0.235457    3.832116   -0.929781
     31          1           0        0.008222    2.258323   -1.714852
     32          1           0        1.613817    2.994158   -1.657762
     33          1           0        1.459860   -2.976494    1.543510
     34          1           0        3.175954   -3.146553    1.138785
     35          1           0        2.640447   -1.828300    2.206433
     36          1           0        1.186689   -2.977362   -0.793540
     37          1           0       -3.705249   -0.620627    1.389440
     38          1           0       -2.041811   -1.590272   -2.182440
     39          1           0       -1.751847   -2.660379   -0.794472
     40          1           0       -3.388130   -2.456187   -1.408921
     41          1           0       -3.450833    0.708796   -1.703668
     42          1           0       -4.568404   -0.608730   -1.281889
     43          1           0       -5.168555    1.366471   -0.242600
 ---------------------------------------------------------------------
                    Distance matrix (angstroms):
                    1          2          3          4          5
     1  C    0.000000
     2  C    1.358682   0.000000
     3  C    2.572545   1.510539   0.000000
     4  C    3.080102   2.561670   1.547713   0.000000
     5  C    3.265139   3.267388   2.558060   1.548393   0.000000
     6  C    2.525861   3.025838   2.968796   2.635390   1.543825
     7  C    1.503518   2.600056   3.253835   3.150289   2.643061
     8  C    1.478131   2.311435   3.788674   4.469231   4.734110
     9  C    2.436938   2.418782   3.861835   4.892519   5.523666
    10  C    2.408547   1.529852   2.630068   3.882330   4.777137
    11  O    2.417446   3.494572   4.923931   5.431657   5.472083
    12  C    2.535832   3.588562   4.161789   3.598117   3.162039
    13  C    3.535071   2.549924   3.170620   4.676678   5.505715
    14  O    3.362530   2.433901   3.111293   4.113017   5.328264
    15  C    4.604556   3.877813   2.567593   1.570100   2.613959
    16  O    5.298951   4.427431   2.927351   2.483279   3.169397
    17  C    5.095344   4.174129   3.059463   2.543490   3.937060
    18  C    5.594545   5.131327   3.960064   2.608470   3.059739
    19  O    6.066507   5.730442   4.514970   3.204515   2.991603
    20  H    3.063271   2.142956   1.098597   2.181621   2.678028
    21  H    3.395110   2.125384   1.094690   2.180765   3.477276
    22  H    2.918840   2.620472   2.143476   1.097494   2.153649
    23  H    4.107518   3.943425   2.971760   2.168851   1.095753
    24  H    3.899802   4.086423   3.476051   2.162748   1.095781
    25  H    2.689732   2.958307   2.878442   3.038835   2.175140
    26  H    3.439965   4.100449   4.038502   3.528134   2.144707
    27  H    2.085031   3.311262   4.128995   4.192912   3.530739
    28  H    3.178224   3.175884   4.549534   5.443701   6.206227
    29  H    3.164452   3.169998   4.556232   5.724949   6.243543
    30  H    3.481385   4.531509   4.934058   4.183109   3.387913
    31  H    2.833629   3.546191   3.879759   3.062300   2.945989
    32  H    2.798437   3.971723   4.831625   4.459716   4.207728
    33  H    4.062695   2.850340   2.912711   4.430960   5.378563
    34  H    4.376357   3.490344   4.190444   5.666071   6.563627
    35  H    3.526718   2.800092   3.463478   4.958129   5.499039
    36  H    3.924308   2.763142   2.965205   4.011197   5.355315
    37  H    5.681822   4.979510   3.521712   2.860892   3.068151
    38  H    4.954752   4.197464   3.407366   2.764535   4.159114
    39  H    4.938261   3.812173   2.754171   2.837780   4.324489
    40  H    6.185246   5.248110   4.064185   3.503493   4.760016
    41  H    5.400552   5.141163   4.227728   2.746416   3.122839
    42  H    6.516689   5.930880   4.705200   3.509870   4.132224
    43  H    6.837674   6.589992   5.432558   4.050664   3.752357
                    6          7          8          9         10
     6  C    0.000000
     7  C    1.542249   0.000000
     8  C    3.867020   2.586358   0.000000
     9  C    4.901442   3.860920   1.516105   0.000000
    10  C    4.507376   3.885042   2.435709   1.545500   0.000000
    11  O    4.414802   2.975016   1.234072   2.445151   3.633428
    12  C    2.577575   1.541891   3.302243   4.616308   4.771814
    13  C    5.220827   4.900939   3.577721   2.560581   1.533335
    14  O    5.393685   4.762625   3.390929   2.415021   1.442351
    15  C    4.012348   4.700066   5.936752   6.161129   4.954039
    16  O    4.461590   5.425448   6.648314   6.762779   5.421578
    17  C    5.178099   5.534515   6.203961   6.125894   4.845888
    18  C    4.588732   5.350767   6.955228   7.378471   6.310774
    19  O    4.471162   5.556237   7.514028   8.086113   7.054248
    20  H    2.928620   3.565940   4.273839   4.369927   3.170212
    21  H    4.056116   4.268079   4.393378   4.110706   2.656091
    22  H    3.007434   3.034118   4.159246   4.640068   3.826553
    23  H    2.135998   3.524149   5.576413   6.274212   5.398842
    24  H    2.165457   3.035835   5.302349   6.214875   5.582508
    25  H    1.099023   2.152562   3.932629   4.786792   4.311706
    26  H    1.098199   2.151184   4.643026   5.819098   5.558511
    27  H    2.133461   1.100159   2.664271   4.070389   4.394244
    28  H    5.699353   4.540881   2.154273   1.093831   2.195833
    29  H    5.466298   4.494309   2.135322   1.094501   2.208895
    30  H    2.785402   2.184192   4.263939   5.643139   5.796256
    31  H    2.921690   2.203482   3.732284   4.811972   4.729874
    32  H    3.521260   2.186742   3.048062   4.398603   4.879180
    33  H    5.360970   5.314733   4.415402   3.518898   2.187368
    34  H    6.259654   5.808858   4.112110   2.806195   2.164476
    35  H    4.975500   4.737289   3.562468   2.826121   2.185763
    36  H    5.630474   5.247218   4.194796   3.257311   1.979783
    37  H    4.397889   5.562389   7.101367   7.377419   6.117682
    38  H    5.305845   5.398957   5.943955   5.914972   4.813941
    39  H    5.365285   5.638606   5.922808   5.606329   4.208392
    40  H    6.107196   6.569330   7.298786   7.178988   5.862560
    41  H    4.532068   5.058082   6.688139   7.230070   6.337303
    42  H    5.662316   6.388387   7.828829   8.119261   6.969051
    43  H    5.174702   6.218758   8.267907   8.904491   7.925282
                   11         12         13         14         15
    11  O    0.000000
    12  C    3.408097   0.000000
    13  C    4.694527   6.029526   0.000000
    14  O    4.508863   5.308194   2.436738   0.000000
    15  C    6.944515   4.989242   5.556592   4.870525   0.000000
    16  O    7.711604   6.008295   5.640739   5.498147   1.442929
    17  C    7.278105   5.712484   5.473916   4.329118   1.532150
    18  C    7.825024   5.290902   7.038316   6.179792   1.540253
    19  O    8.316033   5.619773   7.652000   7.166869   2.430470
    20  H    5.363024   4.717441   3.258076   3.908228   3.013562
    21  H    5.594555   5.058417   3.003968   2.721861   2.603897
    22  H    5.043580   3.069687   4.917816   3.841734   2.141212
    23  H    6.346074   4.189292   5.874175   5.999549   2.733379
    24  H    5.901018   3.026019   6.460409   5.995395   2.925797
    25  H    4.566898   3.503182   4.716731   5.380451   4.338505
    26  H    4.965895   2.840318   6.252021   6.463577   4.757448
    27  H    2.674776   2.127813   5.276844   5.439782   5.740058
    28  H    2.799199   4.995244   3.287836   2.414003   6.622067
    29  H    2.764976   5.409218   2.584950   3.210930   6.998427
    30  H    4.214240   1.097392   6.979196   6.375839   5.466057
    31  H    4.064121   1.095251   6.057304   4.993227   4.279454
    32  H    2.842567   1.096194   6.224013   5.364728   5.857898
    33  H    5.592797   6.435752   1.097823   2.711645   5.037863
    34  H    5.124399   6.859505   1.096313   2.687311   6.480693
    35  H    4.559612   6.042527   1.095553   3.394612   5.965641
    36  H    5.365813   5.851506   2.490558   0.971938   4.490285
    37  H    8.088992   6.120634   6.343284   6.318362   1.960726
    38  H    6.938842   5.322305   5.699994   4.129597   2.180020
    39  H    7.077851   6.029656   4.646293   3.638872   2.187216
    40  H    8.372592   6.695517   6.379629   5.263663   2.171119
    41  H    7.449106   4.698803   7.272771   6.155323   2.182424
    42  H    8.742198   6.293282   7.635148   6.661253   2.148237
    43  H    9.004137   6.100056   8.585419   7.985930   3.268349
                   16         17         18         19         20
    16  O    0.000000
    17  C    2.389114   0.000000
    18  C    2.412397   2.465666   0.000000
    19  O    2.661813   3.705480   1.437612   0.000000
    20  H    2.871988   3.750722   4.370196   4.617299   0.000000
    21  H    2.852029   2.572973   4.120177   4.871483   1.740538
    22  H    3.374939   2.645119   2.863529   3.724363   3.041385
    23  H    2.786749   4.211431   3.120505   2.639962   2.723496
    24  H    3.707047   4.220964   2.817153   2.682827   3.739611
    25  H    4.476684   5.480143   5.140547   4.956002   2.475808
    26  H    5.160837   6.035215   5.058214   4.689223   3.913793
    27  H    6.356617   6.603150   6.383744   6.468272   4.269479
    28  H    7.358939   6.381988   7.776627   8.623055   5.211551
    29  H    7.448771   7.015483   8.271782   8.890804   4.855148
    30  H    6.430848   6.360859   5.521341   5.623844   5.360001
    31  H    5.459457   4.877957   4.481206   5.007149   4.604687
    32  H    6.925820   6.395364   6.212991   6.652109   5.455817
    33  H    4.929079   4.898260   6.568204   7.174384   2.888879
    34  H    6.582704   6.216921   7.967936   8.660562   4.335687
    35  H    5.933895   6.133985   7.411975   7.842456   3.264639
    36  H    4.966432   3.804082   5.872088   6.878489   3.696910
    37  H    0.975540   3.181301   2.377788   2.073577   3.311885
    38  H    3.355798   1.095191   2.772082   4.155856   4.300764
    39  H    2.628931   1.094559   3.440970   4.539733   3.407676
    40  H    2.661487   1.096582   2.634318   3.830295   4.626788
    41  H    3.362352   2.863904   1.098241   2.107761   4.811041
    42  H    2.758833   2.501216   1.098108   2.075835   5.126328
    43  H    3.564286   4.386131   1.963132   0.971139   5.574076
                   21         22         23         24         25
    21  H    0.000000
    22  H    2.637979   0.000000
    23  H    3.788121   3.038322   0.000000
    24  H    4.309429   2.375703   1.749646   0.000000
    25  H    3.937213   3.633912   2.362576   3.048006   0.000000
    26  H    5.116672   3.856662   2.497036   2.362036   1.748010
    27  H    5.146853   4.132624   4.266220   3.909619   2.449191
    28  H    4.657551   5.005819   7.035701   6.787336   5.720615
    29  H    4.800828   5.597743   6.898994   7.008807   5.172013
    30  H    5.885887   3.770630   4.293081   3.003461   3.784180
    31  H    4.642741   2.310155   4.028169   2.663772   3.898054
    32  H    5.646506   3.803694   5.245053   4.104616   4.320295
    33  H    2.477173   4.828167   5.599464   6.361924   4.831409
    34  H    3.889283   5.810858   6.960361   7.489468   5.772161
    35  H    3.571457   5.314863   5.782176   6.505410   4.299936
    36  H    2.260937   3.903874   5.894191   6.064968   5.554929
    37  H    3.668250   3.792014   2.421027   3.485527   4.438848
    38  H    3.030244   2.405497   4.670525   4.273967   5.766229
    39  H    1.932307   3.039824   4.574302   4.829304   5.483538
    40  H    3.507088   3.652701   4.878768   4.946818   6.398749
    41  H    4.487451   2.594561   3.494925   2.595535   5.275161
    42  H    4.640997   3.706862   4.116689   3.910132   6.162887
    43  H    5.783925   4.421214   3.453836   3.217551   5.746516
                   26         27         28         29         30
    26  H    0.000000
    27  H    2.371950   0.000000
    28  H    6.605291   4.801798   0.000000
    29  H    6.328806   4.485252   1.776586   0.000000
    30  H    2.611513   2.487425   6.056743   6.370121   0.000000
    31  H    3.338022   3.065279   5.076031   5.738643   1.773357
    32  H    3.785851   2.438942   4.608184   5.168022   1.769747
    33  H    6.410880   5.823750   4.180794   3.670351   7.346666
    34  H    7.283314   6.122751   3.280263   2.603617   7.850306
    35  H    5.918618   4.922578   3.755891   2.562699   6.903631
    36  H    6.723329   5.999270   3.361527   3.946684   6.876946
    37  H    4.913201   6.439928   8.029037   8.041675   6.382388
    38  H    6.149369   6.486219   6.013879   6.895878   6.013102
    39  H    6.327817   6.649931   5.877920   6.416258   6.791183
    40  H    6.898091   7.640998   7.403507   8.052635   7.273425
    41  H    4.944455   6.100153   7.531778   8.189587   4.893134
    42  H    6.151363   7.438675   8.447200   9.026452   6.551501
    43  H    5.253197   7.108855   9.397155   9.739789   5.979546
                   31         32         33         34         35
    31  H    0.000000
    32  H    1.767102   0.000000
    33  H    6.334626   6.776469   0.000000
    34  H    6.884072   6.925986   1.771356   0.000000
    35  H    6.245444   6.264350   1.775276   1.778885   0.000000
    36  H    5.445181   6.048832   2.352962   2.778431   3.526131
    37  H    5.631594   7.116500   5.679101   7.334445   6.511053
    38  H    4.385540   5.886927   5.297736   6.377900   6.422025
    39  H    5.304580   6.636773   3.985115   5.315737   5.384239
    40  H    5.818540   7.401869   5.700050   7.074928   7.057533
    41  H    3.790279   5.556588   6.945533   8.176647   7.670036
    42  H    5.417836   7.165329   7.066056   8.501487   8.100820
    43  H    5.455450   7.117065   8.123264   9.586784   8.785491
                   36         37         38         39         40
    36  H    0.000000
    37  H    5.852406   0.000000
    38  H    3.778395   4.057778   0.000000
    39  H    2.955583   3.570131   1.776418   0.000000
    40  H    4.645351   3.361647   1.777840   1.759735   0.000000
    41  H    5.993555   3.376302   2.738664   3.881305   3.179297
    42  H    6.242595   2.807344   2.856237   3.518499   2.195969
    43  H    7.717613   2.958611   4.720364   5.309800   4.375264
                   41         42         43
    41  H    0.000000
    42  H    1.778409   0.000000
    43  H    2.349005   2.311217   0.000000
 Stoichiometry    C15H24O4
 Framework group  C1[X(C15H24O4)]
 Deg. of freedom   123
 Full point group                 C1      NOp   1
 Largest Abelian subgroup         C1      NOp   1
 Largest concise Abelian subgroup C1      NOp   1
                         Standard orientation:                         
 ---------------------------------------------------------------------
 Center     Atomic      Atomic             Coordinates (Angstroms)
 Number     Number       Type             X           Y           Z
 ---------------------------------------------------------------------
      1          6           0        1.676688    0.821705    0.098827
      2          6           0        1.190830   -0.434099    0.280247
      3          6           0       -0.226552   -0.827615    0.623617
      4          6           0       -1.301251    0.051296   -0.060453
      5          6           0       -1.484129    1.399285    0.679141
      6          6           0       -0.206926    2.081765    1.214273
      7          6           0        1.014842    2.159991    0.276351
      8          6           0        3.110715    0.738836   -0.249846
      9          6           0        3.524936   -0.719125   -0.286511
     10          6           0        2.247835   -1.517811    0.059440
     11          8           0        3.859694    1.696746   -0.460491
     12          6           0        0.713185    2.858393   -1.064793
     13          6           0        2.433478   -2.421615    1.284101
     14          8           0        1.900958   -2.315137   -1.091352
     15          6           0       -2.636054   -0.750987   -0.260105
     16          8           0       -3.089855   -1.315763    0.987748
     17          6           0       -2.408459   -1.923208   -1.220096
     18          6           0       -3.788003    0.086100   -0.847199
     19          8           0       -4.388822    0.869238    0.197999
     20          1           0       -0.359458   -0.799906    1.713793
     21          1           0       -0.368098   -1.877213    0.346749
     22          1           0       -0.939412    0.271534   -1.072906
     23          1           0       -2.146459    1.247883    1.538833
     24          1           0       -2.008857    2.093677    0.013395
     25          1           0        0.110785    1.592187    2.145522
     26          1           0       -0.479084    3.106279    1.501227
     27          1           0        1.760110    2.788364    0.786323
     28          1           0        3.903119   -0.979677   -1.279263
     29          1           0        4.325860   -0.874505    0.443085
     30          1           0        0.258458    3.842324   -0.893407
     31          1           0        0.029892    2.275222   -1.691370
     32          1           0        1.633876    3.014899   -1.638792
     33          1           0        1.518531   -2.985426    1.508163
     34          1           0        3.232170   -3.147040    1.089807
     35          1           0        2.700698   -1.840164    2.173339
     36          1           0        1.228851   -2.965487   -0.826813
     37          1           0       -3.653824   -0.642408    1.412259
     38          1           0       -2.013087   -1.574502   -2.180059
     39          1           0       -1.710456   -2.656566   -0.804117
     40          1           0       -3.351582   -2.451203   -1.405113
     41          1           0       -3.424838    0.716181   -1.670145
     42          1           0       -4.535869   -0.608238   -1.252701
     43          1           0       -5.133943    1.355640   -0.190999
 ---------------------------------------------------------------------
 Rotational constants (GHZ):      0.5816170      0.2611691      0.2061071
 Standard basis: 6-31G(d) (6D, 7F)
 There are   333 symmetry adapted cartesian basis functions of A   symmetry.
 There are   333 symmetry adapted basis functions of A   symmetry.
   333 basis functions,   628 primitive gaussians,   333 cartesian basis functions
    73 alpha electrons       73 beta electrons
       nuclear repulsion energy      1602.4489228939 Hartrees.
 NAtoms=   43 NActive=   43 NUniq=   43 SFac= 1.00D+00 NAtFMM=   60 NAOKFM=F Big=F
 Integral buffers will be    131072 words long.
 Raffenetti 2 integral format.
 Two-electron integral symmetry is turned on.
 ------------------------------------------------------------------------------
 Polarizable Continuum Model (PCM)
 =================================
 Model                : PCM (using non-symmetric T matrix).
 Atomic radii         : SMD-Coulomb.
 Polarization charges : Total charges.
 Charge compensation  : None.
 Solution method      : On-the-fly selection.
 Cavity type          : VdW (van der Waals Surface) (Alpha=1.000).
 Cavity algorithm     : GePol (No added spheres)
                        Default sphere list used, NSphG=   43.
                        Lebedev-Laikov grids with approx.  5.0 points / Ang**2.
                        Smoothing algorithm: Karplus/York (Gamma=1.0000).
                        Polarization charges: spherical gaussians, with
                                              point-specific exponents (IZeta= 3).
                        Self-potential: point-specific (ISelfS= 7).
                        Self-field    : sphere-specific E.n sum rule (ISelfD= 2).
 1st derivatives      : Analytical E(r).r(x)/FMM algorithm (CHGder, D1EAlg=3).
                        Cavity 1st derivative terms included.
 Solvent              : Methanol, Eps=  32.613000 Eps(inf)=   1.765709
 ------------------------------------------------------------------------------
 ------------------------------------------------------------------------------
 Atomic radii for non-electrostatic terms: SMD-CDS.
 ------------------------------------------------------------------------------
 Nuclear repulsion after PCM non-electrostatic terms =     1602.4502094384 Hartrees.
 One-electron integrals computed using PRISM.
 NBasis=   333 RedAO= T EigKep=  9.50D-04  NBF=   333
 NBsUse=   333 1.00D-06 EigRej= -1.00D+00 NBFU=   333
 Initial guess from the checkpoint file:  "DY-202A-11R_44.chk"
 B after Tr=     0.000000    0.000000    0.000000
         Rot=    0.999978   -0.001000    0.002420    0.006149 Ang=  -0.77 deg.
 ExpMin= 1.61D-01 ExpMax= 5.48D+03 ExpMxC= 8.25D+02 IAcc=1 IRadAn=         1 AccDes= 0.00D+00
 Harris functional with IExCor=  402 and IRadAn=       1 diagonalized for initial guess.
 HarFok:  IExCor=  402 AccDes= 0.00D+00 IRadAn=         1 IDoV= 1 UseB2=F ITyADJ=14
 ICtDFT=  3500011 ScaDFX=  1.000000  1.000000  1.000000  1.000000
 FoFCou: FMM=F IPFlag=           0 FMFlag=      100000 FMFlg1=           0
         NFxFlg=           0 DoJE=T BraDBF=F KetDBF=T FulRan=T
         wScrn=  0.000000 ICntrl=     500 IOpCl=  0 I1Cent=   200000004 NGrid=           0
         NMat0=    1 NMatS0=      1 NMatT0=    0 NMatD0=    1 NMtDS0=    0 NMtDT0=    0
 Petite list used in FoFCou.
 Keep R1 ints in memory in canonical form, NReq=1565304907.
 Requested convergence on RMS density matrix=1.00D-08 within 128 cycles.
 Requested convergence on MAX density matrix=1.00D-06.
 Requested convergence on             energy=1.00D-06.
 No special actions if energy rises.
 Inv3:  Mode=1 IEnd=    22146267.
 Iteration    1 A*A^-1 deviation from unit magnitude is 5.77D-15 for   2693.
 Iteration    1 A*A^-1 deviation from orthogonality  is 3.96D-15 for   2716   2608.
 Iteration    1 A^-1*A deviation from unit magnitude is 5.77D-15 for   2693.
 Iteration    1 A^-1*A deviation from orthogonality  is 4.22D-11 for   1801   1795.
 Error on total polarization charges =  0.05178
 SCF Done:  E(RB3LYP) =  -886.946013895     A.U. after   11 cycles
            NFock= 11  Conv=0.54D-08     -V/T= 2.0094
 SMD-CDS (non-electrostatic) energy       (kcal/mol) =       0.81
 (included in total energy above)
 D1PCM: PCM CHGder 1st derivatives, ID1Alg=3 FixD1E=F DoIter=F DoCFld=F I1PDM=0.
 Calling FoFJK, ICntrl=      2127 FMM=F ISym2X=0 I1Cent= 0 IOpClX= 0 NMat=1 NMatS=1 NMatT=0.
 ***** Axes restored to original set *****
 -------------------------------------------------------------------
 Center     Atomic                   Forces (Hartrees/Bohr)
 Number     Number              X              Y              Z
 -------------------------------------------------------------------
      1        6           0.006319886   -0.005882643   -0.000264527
      2        6          -0.005681811    0.004448087    0.000748856
      3        6           0.003108895   -0.000757897   -0.000881909
      4        6          -0.001293913    0.001405181    0.000554091
      5        6          -0.000308729   -0.000104927   -0.000659129
      6        6          -0.000275500    0.000129054    0.000684996
      7        6          -0.003940023    0.002037317    0.001147560
      8        6          -0.003456736    0.002525748   -0.000379097
      9        6          -0.002481144   -0.000229487    0.000552330
     10        6           0.004311019    0.000209501    0.001082173
     11        8          -0.001838116   -0.002971058    0.001015085
     12        6           0.000341854    0.000213626   -0.001399388
     13        6          -0.000680492   -0.001419582   -0.000409697
     14        8           0.001516441    0.000177824   -0.001315552
     15        6           0.000964297    0.000637788    0.000810707
     16        8           0.000677199   -0.000011309   -0.000155352
     17        6          -0.001408214   -0.004156678    0.000580517
     18        6          -0.001893017    0.001450533    0.002731638
     19        8           0.003183062   -0.000162368   -0.003468966
     20        1           0.000016799    0.000368179    0.000531254
     21        1           0.001706866    0.001431222    0.001247273
     22        1          -0.000479106   -0.000226382   -0.000145999
     23        1          -0.000387901   -0.000333000    0.000581682
     24        1          -0.000099006   -0.000136875   -0.000032446
     25        1          -0.000005400   -0.000507400   -0.000972620
     26        1          -0.000254065    0.000073470    0.000066591
     27        1           0.000090767    0.000226286   -0.000181168
     28        1           0.000911250   -0.001025233   -0.000097886
     29        1           0.001712190   -0.001415157   -0.000988721
     30        1           0.000121238   -0.000170887    0.000474961
     31        1          -0.000440041   -0.000278452    0.000262004
     32        1           0.000038023   -0.000329469    0.000472530
     33        1          -0.000018135    0.001209239   -0.000295514
     34        1           0.000173057    0.000439950   -0.000081845
     35        1           0.000210353    0.000349455   -0.000289921
     36        1          -0.000322528    0.000219215    0.000814865
     37        1           0.000941448   -0.000022892   -0.001379903
     38        1           0.000104466   -0.000024804   -0.000133692
     39        1          -0.000035855    0.000423545   -0.001412416
     40        1           0.000560917    0.000514587    0.000211201
     41        1          -0.000087587    0.000917984    0.000693627
     42        1          -0.000964659    0.001509269   -0.000590364
     43        1          -0.000658050   -0.000750562    0.000272173
 -------------------------------------------------------------------
 Cartesian Forces:  Max     0.006319886 RMS     0.001577428

 GradGradGradGradGradGradGradGradGradGradGradGradGradGradGradGradGradGrad
 Berny optimization.
 Using GEDIIS/GDIIS optimizer.
 FormGI is forming the generalized inverse of G from B-inverse, IUseBI=4.
 Internal  Forces:  Max     0.004001824 RMS     0.001069113
 Search for a local minimum.
 Step number   2 out of a maximum of  258
 All quantities printed in internal units (Hartrees-Bohrs-Radians)
 Mixed Optimization -- RFO/linear search
 Update second derivatives using D2CorX and points    1    2
 DE= -5.64D-03 DEPred=-6.97D-03 R= 8.09D-01
 TightC=F SS=  1.41D+00  RLast= 3.31D-01 DXNew= 5.0454D-01 9.9188D-01
 Trust test= 8.09D-01 RLast= 3.31D-01 DXMaxT set to 5.05D-01
 ITU=  1  0
 Use linear search instead of GDIIS.
     Eigenvalues ---    0.00230   0.00240   0.00252   0.00334   0.00374
     Eigenvalues ---    0.00387   0.00526   0.00682   0.00782   0.00921
     Eigenvalues ---    0.01100   0.01228   0.01229   0.01295   0.01361
     Eigenvalues ---    0.01388   0.02459   0.02584   0.03138   0.03844
     Eigenvalues ---    0.04016   0.04367   0.04418   0.04569   0.04721
     Eigenvalues ---    0.04791   0.05013   0.05037   0.05113   0.05336
     Eigenvalues ---    0.05396   0.05435   0.05474   0.05525   0.05551
     Eigenvalues ---    0.05579   0.05627   0.05668   0.05708   0.05924
     Eigenvalues ---    0.05985   0.06145   0.06953   0.07730   0.08290
     Eigenvalues ---    0.08641   0.09003   0.09200   0.09327   0.09669
     Eigenvalues ---    0.10286   0.11417   0.12090   0.13143   0.13736
     Eigenvalues ---    0.14536   0.15509   0.15968   0.16000   0.16000
     Eigenvalues ---    0.16000   0.16000   0.16000   0.16000   0.16000
     Eigenvalues ---    0.16000   0.16000   0.16000   0.16001   0.16294
     Eigenvalues ---    0.16585   0.17577   0.18165   0.20070   0.20704
     Eigenvalues ---    0.21985   0.23343   0.24555   0.24991   0.25827
     Eigenvalues ---    0.26815   0.27032   0.27668   0.27849   0.28361
     Eigenvalues ---    0.28701   0.28938   0.29360   0.29590   0.30239
     Eigenvalues ---    0.31152   0.31710   0.32300   0.33748   0.33810
     Eigenvalues ---    0.33842   0.33854   0.33987   0.33993   0.34029
     Eigenvalues ---    0.34036   0.34117   0.34123   0.34165   0.34175
     Eigenvalues ---    0.34194   0.34200   0.34235   0.34256   0.34270
     Eigenvalues ---    0.34315   0.34372   0.34381   0.34474   0.34965
     Eigenvalues ---    0.40389   0.41255   0.42134   0.51218   0.52518
     Eigenvalues ---    0.52694   0.52987   0.94764
 RFO step:  Lambda=-1.77049827D-03 EMin= 2.29926803D-03
 Quartic linear search produced a step of -0.08437.
 Iteration  1 RMS(Cart)=  0.05773121 RMS(Int)=  0.00093157
 Iteration  2 RMS(Cart)=  0.00179854 RMS(Int)=  0.00004444
 Iteration  3 RMS(Cart)=  0.00000194 RMS(Int)=  0.00004443
 Iteration  4 RMS(Cart)=  0.00000000 RMS(Int)=  0.00004443
 Variable       Old X    -DE/DX   Delta X   Delta X   Delta X     New X
                                 (Linear)    (Quad)   (Total)
    R1        2.56754  -0.00400  -0.00265   0.00032  -0.00228   2.56525
    R2        2.84124   0.00365  -0.00139   0.01317   0.01179   2.85303
    R3        2.79326  -0.00309  -0.00024  -0.00737  -0.00759   2.78568
    R4        2.85451  -0.00293  -0.00030  -0.00720  -0.00747   2.84704
    R5        2.89100   0.00316  -0.00297   0.01687   0.01389   2.90489
    R6        2.92475   0.00238   0.00027   0.00757   0.00781   2.93257
    R7        2.07605   0.00054  -0.00022   0.00204   0.00183   2.07787
    R8        2.06866  -0.00190  -0.00049  -0.00366  -0.00415   2.06451
    R9        2.92604  -0.00135  -0.00004  -0.00351  -0.00354   2.92250
   R10        2.96706  -0.00112   0.00039  -0.00501  -0.00462   2.96244
   R11        2.07396  -0.00007   0.00015  -0.00059  -0.00044   2.07352
   R12        2.91741  -0.00141  -0.00178   0.00044  -0.00134   2.91606
   R13        2.07067   0.00073   0.00017   0.00148   0.00165   2.07232
   R14        2.07073  -0.00001   0.00023  -0.00065  -0.00043   2.07030
   R15        2.91443  -0.00041  -0.00096   0.00061  -0.00039   2.91404
   R16        2.07685  -0.00062  -0.00003  -0.00158  -0.00161   2.07524
   R17        2.07530   0.00015   0.00006   0.00024   0.00030   2.07560
   R18        2.91375  -0.00009  -0.00195   0.00507   0.00312   2.91687
   R19        2.07900   0.00011  -0.00012   0.00062   0.00050   2.07950
   R20        2.86502   0.00081  -0.00321   0.01168   0.00847   2.87350
   R21        2.33206  -0.00360  -0.00175   0.00129  -0.00046   2.33160
   R22        2.92057  -0.00288  -0.00231  -0.00216  -0.00450   2.91607
   R23        2.06704   0.00065   0.00005   0.00159   0.00164   2.06868
   R24        2.06831   0.00078   0.00004   0.00197   0.00201   2.07032
   R25        2.89758  -0.00120  -0.00075  -0.00163  -0.00239   2.89520
   R26        2.72565  -0.00012  -0.00276   0.00730   0.00454   2.73019
   R27        2.07377  -0.00014  -0.00032   0.00050   0.00018   2.07395
   R28        2.06973   0.00027  -0.00024   0.00138   0.00114   2.07087
   R29        2.07151  -0.00025  -0.00009  -0.00043  -0.00052   2.07099
   R30        2.07459  -0.00065  -0.00031  -0.00090  -0.00121   2.07338
   R31        2.07173  -0.00016  -0.00004  -0.00032  -0.00036   2.07137
   R32        2.07029   0.00001  -0.00003   0.00012   0.00009   2.07038
   R33        1.83670   0.00031   0.00001   0.00051   0.00052   1.83721
   R34        2.72674  -0.00185  -0.00127  -0.00071  -0.00198   2.72477
   R35        2.89534   0.00285   0.00108   0.00611   0.00718   2.90253
   R36        2.91066   0.00208   0.00185   0.00182   0.00366   2.91432
   R37        1.84350  -0.00114   0.00077  -0.00414  -0.00337   1.84013
   R38        2.06961   0.00015  -0.00007   0.00059   0.00052   2.07013
   R39        2.06842  -0.00086  -0.00019  -0.00174  -0.00193   2.06648
   R40        2.07224  -0.00077   0.00004  -0.00215  -0.00211   2.07013
   R41        2.71669  -0.00388  -0.00127  -0.00512  -0.00640   2.71029
   R42        2.07537  -0.00002  -0.00054   0.00141   0.00087   2.07625
   R43        2.07512  -0.00008  -0.00042   0.00093   0.00051   2.07563
   R44        1.83519   0.00002   0.00046  -0.00123  -0.00076   1.83442
    A1        2.27776  -0.00143   0.00223  -0.01464  -0.01247   2.26528
    A2        1.90350   0.00050  -0.00448   0.01412   0.00960   1.91310
    A3        2.09997   0.00094   0.00215   0.00166   0.00379   2.10376
    A4        2.22268   0.00070  -0.00209   0.00624   0.00417   2.22685
    A5        1.96969  -0.00095   0.00148  -0.00894  -0.00750   1.96218
    A6        2.09045   0.00025   0.00063   0.00261   0.00326   2.09371
    A7        1.98575   0.00015   0.00027  -0.00347  -0.00326   1.98249
    A8        1.90977  -0.00012  -0.00011  -0.00265  -0.00276   1.90701
    A9        1.88980  -0.00099  -0.00113  -0.00261  -0.00375   1.88604
   A10        1.91800  -0.00006   0.00132  -0.00658  -0.00530   1.91270
   A11        1.92081   0.00114  -0.00063   0.01664   0.01607   1.93688
   A12        1.83332  -0.00014   0.00022  -0.00109  -0.00087   1.83245
   A13        1.94472  -0.00047  -0.00099  -0.00403  -0.00499   1.93973
   A14        1.93515   0.00390   0.00190   0.01829   0.02021   1.95536
   A15        1.86791  -0.00059   0.00160   0.00243   0.00401   1.87192
   A16        1.98796  -0.00361  -0.00161  -0.01725  -0.01884   1.96912
   A17        1.88061   0.00119  -0.00096   0.00501   0.00402   1.88463
   A18        1.83954  -0.00032   0.00019  -0.00365  -0.00354   1.83600
   A19        2.04060   0.00002   0.00143  -0.00859  -0.00724   2.03336
   A20        1.90271  -0.00012   0.00076  -0.00325  -0.00246   1.90025
   A21        1.89445  -0.00010  -0.00017   0.00147   0.00131   1.89576
   A22        1.86418   0.00027  -0.00067   0.00328   0.00260   1.86677
   A23        1.90352  -0.00009  -0.00208   0.00822   0.00619   1.90970
   A24        1.84915   0.00004   0.00069  -0.00051   0.00017   1.84932
   A25        2.05670  -0.00105  -0.00086  -0.00495  -0.00589   2.05081
   A26        1.91340   0.00059  -0.00128   0.00169   0.00038   1.91378
   A27        1.87335  -0.00021   0.00037   0.00111   0.00150   1.87485
   A28        1.88483   0.00001   0.00151  -0.00685  -0.00534   1.87949
   A29        1.88379   0.00067   0.00092   0.00323   0.00420   1.88800
   A30        1.83984   0.00010  -0.00065   0.00737   0.00672   1.84657
   A31        1.95561   0.00074   0.00074  -0.00209  -0.00138   1.95423
   A32        1.96773  -0.00038  -0.00085  -0.00132  -0.00216   1.96558
   A33        1.83893  -0.00037   0.00225  -0.00623  -0.00397   1.83496
   A34        1.97900  -0.00021  -0.00118   0.00368   0.00250   1.98150
   A35        1.85846  -0.00001  -0.00176   0.00790   0.00616   1.86463
   A36        1.85148   0.00021   0.00102  -0.00211  -0.00111   1.85037
   A37        1.90147   0.00158   0.00500  -0.00906  -0.00409   1.89738
   A38        2.19636  -0.00039  -0.00383   0.00959   0.00578   2.20214
   A39        2.18524  -0.00120  -0.00118  -0.00055  -0.00172   2.18352
   A40        1.83981  -0.00189  -0.00425   0.00598   0.00166   1.84147
   A41        1.92354   0.00119  -0.00085   0.00884   0.00798   1.93152
   A42        1.89687   0.00110  -0.00054   0.01338   0.01285   1.90973
   A43        1.94525   0.00029   0.00211  -0.00816  -0.00598   1.93927
   A44        1.96287   0.00060   0.00042   0.00233   0.00276   1.96563
   A45        1.89461  -0.00120   0.00263  -0.02045  -0.01784   1.87677
   A46        1.81024   0.00077   0.00225  -0.00188   0.00032   1.81056
   A47        1.96700  -0.00061   0.00112  -0.00483  -0.00372   1.96328
   A48        1.91833   0.00001  -0.00222   0.00633   0.00413   1.92246
   A49        1.96421   0.00036  -0.00180   0.00939   0.00761   1.97182
   A50        1.88158  -0.00088   0.00090  -0.00970  -0.00878   1.87281
   A51        1.91827   0.00034  -0.00019   0.00043   0.00024   1.91851
   A52        1.92980  -0.00053   0.00001  -0.00338  -0.00338   1.92643
   A53        1.95895  -0.00034   0.00038  -0.00293  -0.00256   1.95640
   A54        1.93457  -0.00050   0.00015  -0.00293  -0.00278   1.93179
   A55        1.88413   0.00040  -0.00012   0.00198   0.00185   1.88598
   A56        1.87737   0.00052  -0.00023   0.00353   0.00330   1.88067
   A57        1.87596   0.00053  -0.00023   0.00433   0.00409   1.88005
   A58        1.94424  -0.00087   0.00011  -0.00489  -0.00479   1.93945
   A59        1.91419   0.00000   0.00119  -0.00211  -0.00092   1.91327
   A60        1.94440  -0.00055   0.00058  -0.00625  -0.00569   1.93872
   A61        1.87917   0.00081  -0.00213   0.01348   0.01136   1.89053
   A62        1.88619   0.00050   0.00016   0.00023   0.00036   1.88655
   A63        1.89372   0.00018  -0.00005   0.00036   0.00031   1.89403
   A64        1.89551  -0.00155  -0.00054  -0.00727  -0.00780   1.88770
   A65        1.93628  -0.00028  -0.00299   0.00013  -0.00305   1.93323
   A66        1.92232   0.00333   0.00145   0.02172   0.02328   1.94560
   A67        1.98951  -0.00379  -0.00016  -0.02603  -0.02628   1.96323
   A68        1.86410  -0.00147   0.00084  -0.00297  -0.00218   1.86192
   A69        1.88299   0.00157  -0.00005   0.00088   0.00070   1.88368
   A70        1.86301   0.00076   0.00104   0.00745   0.00868   1.87169
   A71        1.86291  -0.00225  -0.00274  -0.00516  -0.00790   1.85500
   A72        1.93823  -0.00021   0.00059  -0.00431  -0.00372   1.93452
   A73        1.94896   0.00141   0.00135   0.00522   0.00658   1.95554
   A74        1.92446  -0.00042   0.00056  -0.00340  -0.00286   1.92160
   A75        1.89255  -0.00076   0.00060  -0.00692  -0.00630   1.88625
   A76        1.89221   0.00010  -0.00042  -0.00015  -0.00059   1.89162
   A77        1.86500  -0.00016  -0.00288   0.00991   0.00701   1.87201
   A78        1.90869  -0.00058   0.00124  -0.00693  -0.00577   1.90292
   A79        1.92848   0.00030   0.00144  -0.00548  -0.00410   1.92439
   A80        1.88228   0.00201   0.00411   0.00794   0.01206   1.89434
   A81        1.95030  -0.00093  -0.00313  -0.00744  -0.01062   1.93968
   A82        1.90529  -0.00022  -0.00460   0.01526   0.01069   1.91599
   A83        1.88732  -0.00046   0.00085  -0.00239  -0.00133   1.88599
   A84        1.87788   0.00008  -0.00126   0.00393   0.00267   1.88055
    D1        0.08846   0.00032   0.00094  -0.00380  -0.00285   0.08561
    D2       -3.08286   0.00031   0.00170  -0.00743  -0.00571  -3.08857
    D3       -3.12165   0.00047  -0.00057   0.01657   0.01597  -3.10568
    D4       -0.00978   0.00045   0.00019   0.01294   0.01311   0.00333
    D5        0.37719  -0.00003  -0.00135   0.01490   0.01352   0.39072
    D6       -1.88053  -0.00005   0.00038   0.01277   0.01313  -1.86740
    D7        2.39106   0.00011  -0.00175   0.01965   0.01786   2.40892
    D8       -2.68938  -0.00015   0.00057  -0.00770  -0.00715  -2.69652
    D9        1.33609  -0.00018   0.00230  -0.00984  -0.00755   1.32855
   D10       -0.67551  -0.00001   0.00017  -0.00296  -0.00281  -0.67832
   D11        0.00449  -0.00028  -0.00024   0.00029  -0.00001   0.00448
   D12       -3.12141  -0.00005   0.00023   0.00215   0.00230  -3.11910
   D13        3.08575  -0.00027  -0.00152   0.01741   0.01599   3.10174
   D14       -0.04015  -0.00003  -0.00105   0.01927   0.01831  -0.02184
   D15        0.64765   0.00015   0.00061  -0.00048   0.00009   0.64774
   D16       -1.50501   0.00021  -0.00123   0.01259   0.01133  -1.49368
   D17        2.78903   0.00098  -0.00084   0.01663   0.01576   2.80479
   D18       -2.46238   0.00018  -0.00020   0.00354   0.00329  -2.45909
   D19        1.66814   0.00024  -0.00204   0.01660   0.01454   1.68268
   D20       -0.32101   0.00101  -0.00165   0.02065   0.01897  -0.30204
   D21        0.01089  -0.00041  -0.00003  -0.02040  -0.02038  -0.00949
   D22        2.14013   0.00019  -0.00011  -0.01286  -0.01297   2.12716
   D23       -1.99692   0.00021  -0.00121  -0.01105  -0.01225  -2.00917
   D24        3.12526  -0.00041   0.00063  -0.02363  -0.02295   3.10231
   D25       -1.02869   0.00019   0.00055  -0.01609  -0.01554  -1.04423
   D26        1.11745   0.00021  -0.00055  -0.01428  -0.01483   1.10262
   D27       -1.38825  -0.00101  -0.00068  -0.01273  -0.01341  -1.40166
   D28        2.66115   0.00108   0.00075  -0.00109  -0.00032   2.66083
   D29        0.66354  -0.00019  -0.00143  -0.00744  -0.00891   0.65463
   D30        0.75993  -0.00110   0.00039  -0.02370  -0.02331   0.73662
   D31       -1.47386   0.00099   0.00183  -0.01206  -0.01022  -1.48408
   D32        2.81171  -0.00029  -0.00036  -0.01841  -0.01880   2.79291
   D33        2.77068  -0.00066   0.00106  -0.01928  -0.01823   2.75245
   D34        0.53689   0.00143   0.00249  -0.00764  -0.00514   0.53176
   D35       -1.46072   0.00015   0.00031  -0.01398  -0.01372  -1.47444
   D36        0.68655  -0.00039   0.00041   0.00909   0.00943   0.69598
   D37       -1.42881  -0.00067  -0.00034   0.01344   0.01304  -1.41577
   D38        2.84773  -0.00059  -0.00148   0.01498   0.01345   2.86118
   D39        2.89164   0.00159   0.00088   0.01661   0.01751   2.90914
   D40        0.77628   0.00131   0.00013   0.02096   0.02112   0.79740
   D41       -1.23036   0.00139  -0.00101   0.02250   0.02153  -1.20884
   D42       -1.35755  -0.00013  -0.00039   0.00538   0.00495  -1.35259
   D43        2.81028  -0.00040  -0.00115   0.00973   0.00857   2.81884
   D44        0.80364  -0.00032  -0.00228   0.01127   0.00897   0.81261
   D45        0.94169  -0.00036  -0.00233  -0.04781  -0.05021   0.89148
   D46       -1.11848  -0.00046  -0.00239  -0.05788  -0.06040  -1.17888
   D47        3.07139  -0.00128  -0.00471  -0.06554  -0.07018   3.00121
   D48       -1.26841  -0.00007  -0.00126  -0.04374  -0.04494  -1.31335
   D49        2.95461  -0.00017  -0.00132  -0.05381  -0.05513   2.89948
   D50        0.86130  -0.00099  -0.00364  -0.06147  -0.06492   0.79638
   D51        2.95701   0.00066   0.00064  -0.03808  -0.03750   2.91951
   D52        0.89685   0.00056   0.00058  -0.04815  -0.04769   0.84916
   D53       -1.19647  -0.00026  -0.00174  -0.05581  -0.05747  -1.25394
   D54        0.79647  -0.00021  -0.00211   0.00553   0.00339   0.79986
   D55       -1.36781   0.00007  -0.00240   0.01737   0.01497  -1.35284
   D56        2.92544  -0.00023  -0.00119   0.00728   0.00608   2.93152
   D57        2.93194  -0.00015  -0.00067  -0.00196  -0.00267   2.92927
   D58        0.76766   0.00014  -0.00096   0.00987   0.00891   0.77657
   D59       -1.22228  -0.00017   0.00025  -0.00021   0.00002  -1.22226
   D60       -1.36008  -0.00001  -0.00119   0.00311   0.00190  -1.35818
   D61        2.75882   0.00028  -0.00148   0.01495   0.01348   2.77231
   D62        0.76889  -0.00003  -0.00027   0.00486   0.00459   0.77348
   D63       -1.26653  -0.00058   0.00235  -0.02338  -0.02103  -1.28755
   D64        0.98530  -0.00063   0.00079  -0.02386  -0.02308   0.96223
   D65        3.01472  -0.00050   0.00032  -0.01947  -0.01916   2.99556
   D66        0.91197  -0.00056   0.00124  -0.03079  -0.02953   0.88243
   D67       -3.11939  -0.00061  -0.00032  -0.03128  -0.03158   3.13221
   D68       -1.08997  -0.00048  -0.00079  -0.02689  -0.02767  -1.11764
   D69        2.89304  -0.00010   0.00172  -0.02401  -0.02230   2.87074
   D70       -1.13831  -0.00016   0.00016  -0.02450  -0.02435  -1.16266
   D71        0.89110  -0.00003  -0.00031  -0.02011  -0.02043   0.87067
   D72       -3.11266   0.00041  -0.00171   0.02032   0.01859  -3.09407
   D73        1.06556   0.00051  -0.00182   0.02214   0.02030   1.08586
   D74       -1.03230   0.00040  -0.00189   0.02065   0.01875  -1.01356
   D75        0.92490  -0.00010  -0.00097   0.02118   0.02023   0.94514
   D76       -1.18007  -0.00001  -0.00109   0.02300   0.02194  -1.15813
   D77        3.00526  -0.00011  -0.00115   0.02151   0.02039   3.02565
   D78       -1.10862  -0.00010   0.00116   0.01092   0.01208  -1.09654
   D79        3.06959  -0.00001   0.00105   0.01275   0.01379   3.08338
   D80        0.97173  -0.00011   0.00099   0.01126   0.01224   0.98397
   D81        0.00230   0.00003   0.00019  -0.01262  -0.01244  -0.01014
   D82        2.10340  -0.00010  -0.00015  -0.01410  -0.01430   2.08910
   D83       -2.10559  -0.00019   0.00222  -0.02568  -0.02348  -2.12906
   D84        3.12833  -0.00019  -0.00031  -0.01435  -0.01464   3.11369
   D85       -1.05376  -0.00033  -0.00065  -0.01583  -0.01650  -1.07026
   D86        1.02044  -0.00042   0.00171  -0.02741  -0.02568   0.99476
   D87       -0.00734   0.00021  -0.00008   0.01878   0.01870   0.01136
   D88       -2.13843   0.00027  -0.00188   0.02070   0.01881  -2.11962
   D89        2.02646   0.00021  -0.00112   0.02087   0.01975   2.04621
   D90       -2.09412  -0.00022   0.00242   0.00892   0.01134  -2.08279
   D91        2.05797  -0.00017   0.00062   0.01084   0.01145   2.06942
   D92       -0.06032  -0.00023   0.00138   0.01101   0.01239  -0.04794
   D93        2.05679   0.00069  -0.00305   0.03986   0.03681   2.09359
   D94       -0.07431   0.00074  -0.00484   0.04179   0.03692  -0.03738
   D95       -2.19260   0.00069  -0.00408   0.04195   0.03786  -2.15474
   D96        1.10957  -0.00072   0.00014  -0.02858  -0.02841   1.08116
   D97       -3.09498  -0.00026  -0.00167  -0.01625  -0.01789  -3.11287
   D98       -0.99809  -0.00038  -0.00054  -0.02120  -0.02173  -1.01982
   D99       -3.13385   0.00009   0.00253  -0.02788  -0.02535   3.12398
   D100      -1.05521   0.00056   0.00072  -0.01554  -0.01484  -1.07005
   D101       1.04167   0.00043   0.00185  -0.02049  -0.01867   1.02300
   D102      -1.03660  -0.00055   0.00237  -0.03368  -0.03130  -1.06791
   D103       1.04203  -0.00009   0.00056  -0.02135  -0.02079   1.02125
   D104       3.13892  -0.00022   0.00168  -0.02630  -0.02462   3.11430
   D105      -1.39969   0.00043   0.00035   0.00615   0.00650  -1.39319
   D106       2.92151  -0.00002  -0.00163   0.01029   0.00869   2.93020
   D107       0.77486  -0.00011   0.00013   0.00469   0.00480   0.77966
   D108       1.54902  -0.00234  -0.00095  -0.02253  -0.02355   1.52547
   D109      -2.63897   0.00063  -0.00039   0.00206   0.00164  -2.63733
   D110      -0.64168   0.00154   0.00121   0.00963   0.01093  -0.63075
   D111      -0.98852   0.00074  -0.00069  -0.02541  -0.02614  -1.01467
   D112       1.12623   0.00060   0.00147  -0.03366  -0.03226   1.09397
   D113      -3.08631   0.00103  -0.00092  -0.02016  -0.02114  -3.10745
   D114      -3.09268   0.00008   0.00160  -0.03610  -0.03451  -3.12719
   D115      -0.97792  -0.00007   0.00375  -0.04435  -0.04063  -1.01855
   D116       1.09272   0.00036   0.00137  -0.03085  -0.02950   1.06321
   D117       1.17976  -0.00139   0.00074  -0.03924  -0.03841   1.14134
   D118      -2.98867  -0.00153   0.00289  -0.04749  -0.04453  -3.03320
   D119      -0.91803  -0.00110   0.00051  -0.03399  -0.03341  -0.95144
   D120      -1.39554   0.00223   0.00523   0.05660   0.06176  -1.33378
   D121       0.75824   0.00085   0.00309   0.03887   0.04195   0.80019
   D122       2.81769   0.00166   0.00765   0.03761   0.04519   2.86287
   D123       0.76325   0.00044   0.00126   0.03962   0.04089   0.80414
   D124       2.91703  -0.00093  -0.00088   0.02188   0.02107   2.93811
   D125      -1.30671  -0.00012   0.00369   0.02063   0.02431  -1.28239
   D126       2.76126  -0.00013   0.00273   0.04027   0.04301   2.80426
   D127      -1.36814  -0.00150   0.00058   0.02254   0.02319  -1.34495
   D128       0.69130  -0.00070   0.00515   0.02128   0.02643   0.71773
   D129      -3.09917  -0.00028  -0.00357   0.03478   0.03123  -3.06794
   D130       1.04319   0.00038  -0.00413   0.05159   0.04734   1.09052
   D131      -1.04359   0.00169  -0.00063   0.04922   0.04871  -0.99488
         Item               Value     Threshold  Converged?
 Maximum Force            0.004002     0.000450     NO 
 RMS     Force            0.001069     0.000300     NO 
 Maximum Displacement     0.305677     0.001800     NO 
 RMS     Displacement     0.057736     0.001200     NO 
 Predicted change in Energy=-1.015245D-03
 GradGradGradGradGradGradGradGradGradGradGradGradGradGradGradGradGradGrad

                          Input orientation:                          
 ---------------------------------------------------------------------
 Center     Atomic      Atomic             Coordinates (Angstroms)
 Number     Number       Type             X           Y           Z
 ---------------------------------------------------------------------
      1          6           0        1.637275    0.809248    0.109877
      2          6           0        1.151407   -0.442518    0.309250
      3          6           0       -0.265350   -0.837154    0.636155
      4          6           0       -1.333044    0.025821   -0.087400
      5          6           0       -1.542826    1.376207    0.636599
      6          6           0       -0.276490    2.069200    1.181902
      7          6           0        0.950149    2.146195    0.250595
      8          6           0        3.068683    0.735381   -0.234552
      9          6           0        3.491940   -0.725030   -0.250146
     10          6           0        2.226179   -1.525448    0.121873
     11          8           0        3.814932    1.692826   -0.455340
     12          6           0        0.648754    2.805128   -1.112302
     13          6           0        2.411455   -2.389881    1.373142
     14          8           0        1.898304   -2.361450   -1.009901
     15          6           0       -2.671609   -0.759225   -0.309871
     16          8           0       -3.125652   -1.355042    0.922150
     17          6           0       -2.489986   -1.907170   -1.314053
     18          6           0       -3.802061    0.142452   -0.845983
     19          8           0       -4.313889    0.940456    0.230226
     20          1           0       -0.417177   -0.776294    1.723483
     21          1           0       -0.387045   -1.895177    0.392597
     22          1           0       -0.952689    0.237047   -1.094719
     23          1           0       -2.214814    1.221017    1.489205
     24          1           0       -2.068261    2.058343   -0.040785
     25          1           0        0.041050    1.579372    2.112073
     26          1           0       -0.557397    3.092925    1.463804
     27          1           0        1.686298    2.796825    0.746271
     28          1           0        3.861547   -1.009637   -1.240477
     29          1           0        4.310013   -0.874811    0.463005
     30          1           0        0.194573    3.793567   -0.966747
     31          1           0       -0.036508    2.202403   -1.718964
     32          1           0        1.570995    2.942636   -1.688155
     33          1           0        1.489450   -2.931003    1.619941
     34          1           0        3.205934   -3.124611    1.198624
     35          1           0        2.688133   -1.776976    2.238089
     36          1           0        1.228213   -3.006216   -0.726264
     37          1           0       -3.663867   -0.678625    1.370466
     38          1           0       -2.129666   -1.529210   -2.277049
     39          1           0       -1.778777   -2.656813   -0.956229
     40          1           0       -3.445037   -2.417819   -1.478849
     41          1           0       -3.429529    0.773448   -1.664648
     42          1           0       -4.599784   -0.498080   -1.245719
     43          1           0       -5.066428    1.449893   -0.111073
 ---------------------------------------------------------------------
                    Distance matrix (angstroms):
                    1          2          3          4          5
     1  C    0.000000
     2  C    1.357474   0.000000
     3  C    2.570523   1.506587   0.000000
     4  C    3.078225   2.559134   1.551847   0.000000
     5  C    3.272907   3.267079   2.555565   1.546521   0.000000
     6  C    2.529666   3.018134   2.957171   2.627324   1.543114
     7  C    1.509759   2.597187   3.244452   3.134198   2.637576
     8  C    1.474116   2.314976   3.787714   4.460978   4.736621
     9  C    2.433806   2.422980   3.862037   4.885768   5.527240
    10  C    2.407854   1.537200   2.635517   3.888226   4.784344
    11  O    2.417099   3.498379   4.923500   5.423646   5.477056
    12  C    2.540558   3.580597   4.142331   3.564056   3.146981
    13  C    3.525566   2.551825   3.181099   4.689357   5.510195
    14  O    3.372738   2.445468   3.116789   4.122097   5.340638
    15  C    4.604647   3.885751   2.586720   1.567657   2.594229
    16  O    5.294281   4.416059   2.920844   2.477785   3.169637
    17  C    5.142060   4.247359   3.145989   2.565082   3.934809
    18  C    5.562792   5.119921   3.957864   2.585556   2.970580
    19  O    5.953827   5.638113   4.440196   3.134148   2.834398
    20  H    3.055886   2.138205   1.099563   2.182086   2.661139
    21  H    3.389944   2.117546   1.092494   2.194435   3.478120
    22  H    2.913139   2.619190   2.149946   1.097260   2.154858
    23  H    4.112260   3.935871   2.960435   2.166032   1.096626
    24  H    3.913302   4.091832   3.477447   2.161912   1.095555
    25  H    2.673914   2.927645   2.848125   3.023133   2.174157
    26  H    3.444545   4.092965   4.026887   3.523491   2.145334
    27  H    2.087550   3.312165   4.126362   4.182092   3.529508
    28  H    3.174773   3.173033   4.536824   5.420843   6.198622
    29  H    3.178724   3.191757   4.578793   5.740921   6.273192
    30  H    3.485207   4.526380   4.921829   4.159660   3.381258
    31  H    2.843781   3.538417   3.851995   3.013390   2.915523
    32  H    2.790817   3.952840   4.802228   4.416296   4.189757
    33  H    4.036288   2.832798   2.903681   4.429932   5.358518
    34  H    4.372792   3.493665   4.195074   5.672865   6.566883
    35  H    3.510291   2.804056   3.488914   4.982754   5.514376
    36  H    3.927369   2.765996   2.965087   4.020128   5.361127
    37  H    5.648448   4.936476   3.480555   2.838020   3.042978
    38  H    5.035439   4.316860   3.527233   2.801302   4.156342
    39  H    4.981924   3.884651   2.852596   2.854832   4.342582
    40  H    6.226388   5.312853   4.133056   3.516820   4.742169
    41  H    5.368680   5.134181   4.230811   2.727986   3.036232
    42  H    6.515187   5.957954   4.737483   3.505392   4.049823
    43  H    6.737869   6.513014   5.370222   3.995835   3.602806
                    6          7          8          9         10
     6  C    0.000000
     7  C    1.542046   0.000000
     8  C    3.869832   2.591129   0.000000
     9  C    4.905053   3.867219   1.520589   0.000000
    10  C    4.506496   3.889189   2.438893   1.543120   0.000000
    11  O    4.422889   2.985108   1.233829   2.447949   3.635189
    12  C    2.580899   1.543541   3.303083   4.614005   4.771305
    13  C    5.210088   4.896071   3.575457   2.564029   1.532072
    14  O    5.400406   4.775638   3.400193   2.407233   1.444754
    15  C    3.995243   4.676828   5.932156   6.163934   4.976126
    16  O    4.462133   5.414961   6.639098   6.750091   5.414017
    17  C    5.190460   5.541879   6.248776   6.189733   4.944675
    18  C    4.500481   5.272663   6.923333   7.369532   6.329164
    19  O    4.298877   5.400400   7.400030   7.995972   6.990344
    20  H    2.899989   3.546819   4.274376   4.379388   3.180208
    21  H    4.043700   4.259219   4.388076   4.102303   2.653099
    22  H    2.999506   3.012559   4.142422   4.625324   3.832974
    23  H    2.137978   3.522372   5.578756   6.275307   5.397693
    24  H    2.169222   3.033714   5.308104   6.221481   5.595733
    25  H    1.098171   2.147755   3.922440   4.774829   4.286677
    26  H    1.098359   2.154268   4.646600   5.823362   5.556839
    27  H    2.138165   1.100422   2.668811   4.081257   4.400386
    28  H    5.698290   4.545197   2.164626   1.094699   2.190088
    29  H    5.497274   4.523305   2.149466   1.095565   2.209539
    30  H    2.795002   2.183266   4.260179   5.639492   5.796934
    31  H    2.913822   2.203591   3.741369   4.814274   4.733425
    32  H    3.523254   2.185982   3.037763   4.382885   4.865105
    33  H    5.320944   5.286199   4.401760   3.517600   2.182329
    34  H    6.253257   5.811087   4.119754   2.817574   2.162553
    35  H    4.969667   4.728847   3.545520   2.818512   2.180604
    36  H    5.627172   5.251563   4.198649   3.248839   1.976852
    37  H    4.365825   5.524751   7.064187   7.337174   6.080193
    38  H    5.324205   5.420595   6.026856   6.029718   4.972748
    39  H    5.400339   5.654409   5.960341   5.657808   4.299065
    40  H    6.103493   6.568019   7.342989   7.245474   5.959977
    41  H    4.441112   4.973346   6.653825   7.221703   6.361102
    42  H    5.583471   6.327157   7.832578   8.155898   7.037015
    43  H    4.999883   6.067523   8.167362   8.831494   7.879660
                   11         12         13         14         15
    11  O    0.000000
    12  C    3.419576   0.000000
    13  C    4.688453   6.022680   0.000000
    14  O    4.518644   5.316521   2.437832   0.000000
    15  C    6.936060   4.936934   5.597241   4.892982   0.000000
    16  O    7.704458   5.974291   5.651003   5.475931   1.441884
    17  C    7.310906   5.665522   5.610539   4.422213   1.535951
    18  C    7.782984   5.193315   7.067178   6.228207   1.542193
    19  O    8.192301   5.468748   7.591287   7.143658   2.424397
    20  H    5.362329   4.690893   3.275295   3.917341   3.035998
    21  H    5.590114   5.042863   3.006294   2.721623   2.646333
    22  H    5.025764   3.026544   4.930370   3.858438   2.136172
    23  H    6.353085   4.180582   5.869788   5.999778   2.714165
    24  H    5.909096   3.014632   6.469446   6.017258   2.893980
    25  H    4.565815   3.502624   4.681859   5.359682   4.323582
    26  H    4.976008   2.859012   6.235661   6.473013   4.738657
    27  H    2.682119   2.128582   5.274537   5.453154   5.722961
    28  H    2.814590   4.989079   3.292241   2.394762   6.603852
    29  H    2.771502   5.424792   2.593899   3.193100   7.025222
    30  H    4.216829   1.097487   6.973140   6.386611   5.419815
    31  H    4.085340   1.095855   6.053323   5.007497   4.207201
    32  H    2.849055   1.095922   6.205937   5.357284   5.796820
    33  H    5.576239   6.408988   1.097185   2.721695   5.074960
    34  H    5.129734   6.858671   1.096122   2.677666   6.512767
    35  H    4.534728   6.031573   1.095598   3.393358   6.021192
    36  H    5.370801   5.852907   2.487455   0.972212   4.520063
    37  H    8.055420   6.074486   6.311730   6.279793   1.953102
    38  H    7.002741   5.278517   5.889518   4.303816   2.180910
    39  H    7.103507   5.979135   4.801589   3.689315   2.194486
    40  H    8.405481   6.646251   6.514071   5.364176   2.171551
    41  H    7.402020   4.589684   7.304239   6.216276   2.181501
    42  H    8.731106   6.202913   7.719768   6.764090   2.159136
    43  H    8.891349   5.958391   8.536128   7.990101   3.264181
                   16         17         18         19         20
    16  O    0.000000
    17  C    2.389460   0.000000
    18  C    2.413775   2.478221   0.000000
    19  O    2.675813   3.717579   1.434226   0.000000
    20  H    2.883214   3.847342   4.347837   4.512362   0.000000
    21  H    2.841151   2.708349   4.165134   4.846367   1.738984
    22  H    3.365156   2.647462   2.861772   3.680751   3.042351
    23  H    2.790566   4.209457   3.022542   2.463709   2.697338
    24  H    3.700880   4.186210   2.706482   2.523086   3.724767
    25  H    4.478248   5.504585   5.058096   4.786967   2.431077
    26  H    5.164662   6.037577   4.956637   4.501785   3.880458
    27  H    6.357971   6.619204   6.301036   6.301957   4.259898
    28  H    7.322378   6.415057   7.759757   8.532502   5.210278
    29  H    7.465290   7.103780   8.279735   8.815955   4.893346
    30  H    6.410928   6.310775   5.414638   5.468018   5.338090
    31  H    5.401269   4.803343   4.380056   4.867016   4.568150
    32  H    6.880568   6.336571   6.117190   6.505442   5.424255
    33  H    4.926433   5.049007   6.597500   7.113245   2.879014
    34  H    6.580031   6.343439   7.997882   8.602924   4.349369
    35  H    5.975770   6.280731   7.437629   7.774591   3.302898
    36  H    4.939614   3.921531   5.935663   6.870661   3.698800
    37  H    0.973757   3.177100   2.367681   2.084250   3.267286
    38  H    3.355174   1.095466   2.763930   4.142042   4.416306
    39  H    2.652732   1.093536   3.455679   4.557939   3.545583
    40  H    2.645051   1.095465   2.661386   3.867021   4.702921
    41  H    3.363678   2.862057   1.098703   2.097744   4.791179
    42  H    2.758098   2.538002   1.098377   2.080753   5.136903
    43  H    3.563961   4.399442   1.961662   0.970735   5.471475
                   21         22         23         24         25
    21  H    0.000000
    22  H    2.660534   0.000000
    23  H    3.775440   3.039379   0.000000
    24  H    4.317942   2.381680   1.750275   0.000000
    25  H    3.900302   3.615642   2.367552   3.051786   0.000000
    26  H    5.104671   3.854652   2.500343   2.369991   1.751923
    27  H    5.141860   4.111686   4.272446   3.906600   2.460579
    28  H    4.636987   4.975172   7.024895   6.783390   5.704276
    29  H    4.807126   5.599890   6.929570   7.038435   5.192927
    30  H    5.877747   3.739174   4.295912   2.998137   3.795440
    31  H    4.622957   2.256479   4.000061   2.639140   3.882142
    32  H    5.618531   3.747180   5.233731   4.091453   4.317517
    33  H    2.469929   4.834249   5.565782   6.348928   4.762724
    34  H    3.882099   5.818446   6.953663   7.497752   5.742677
    35  H    3.588389   5.330993   5.795487   6.521213   4.276448
    36  H    2.257281   3.925665   5.884915   6.081642   5.522058
    37  H    3.629571   3.777047   2.392174   3.468225   4.401698
    38  H    3.208997   2.429576   4.664297   4.227905   5.799972
    39  H    2.082387   3.012644   4.605197   4.811915   5.538186
    40  H    3.623089   3.661648   4.854268   4.898935   6.405080
    41  H    4.539881   2.597553   3.409199   2.478091   5.192114
    42  H    4.731081   3.723509   4.015369   3.794176   6.093268
    43  H    5.774062   4.400159   3.277953   3.060091   5.571846
                   26         27         28         29         30
    26  H    0.000000
    27  H    2.374173   0.000000
    28  H    6.608421   4.813318   0.000000
    29  H    6.358948   4.521618   1.766678   0.000000
    30  H    2.638927   2.480558   6.049165   6.385514   0.000000
    31  H    3.345798   3.065743   5.073557   5.755213   1.775114
    32  H    3.806243   2.441513   4.589936   5.167457   1.771737
    33  H    6.364093   5.797419   4.183358   3.677227   7.320349
    34  H    7.272603   6.130035   3.294261   2.611843   7.849734
    35  H    5.903298   4.914148   3.750484   2.568135   6.893458
    36  H    6.721929   6.004455   3.344427   3.931251   6.882099
    37  H    4.887071   6.410355   7.972356   8.027748   6.352215
    38  H    6.150621   6.512805   6.102382   7.028911   5.954069
    39  H    6.356714   6.681872   5.882792   6.501008   6.745489
    40  H    6.882294   7.646847   7.444862   8.142019   7.217363
    41  H    4.839042   6.006519   7.517919   8.194155   4.768889
    42  H    6.047952   7.371517   8.476783   9.079986   6.440646
    43  H    5.050856   6.938917   9.329179   9.677368   5.822638
                   31         32         33         34         35
    31  H    0.000000
    32  H    1.770016   0.000000
    33  H    6.310998   6.741646   0.000000
    34  H    6.884972   6.915057   1.778007   0.000000
    35  H    6.238381   6.240042   1.775028   1.778968   0.000000
    36  H    5.451118   6.035857   2.361902   2.762352   3.525589
    37  H    5.568002   7.062045   5.629576   7.294282   6.504387
    38  H    4.314825   5.834303   5.499960   6.564620   6.607499
    39  H    5.218165   6.565860   4.170508   5.450648   5.561570
    40  H    5.746493   7.344309   5.849361   7.204431   7.200144
    41  H    3.682045   5.450795   6.979100   8.211124   7.691671
    42  H    5.323539   7.079039   7.156110   8.590851   8.178400
    43  H    5.334012   6.983613   8.072682   9.543237   8.721494
                   36         37         38         39         40
    36  H    0.000000
    37  H    5.809165   0.000000
    38  H    3.982691   4.047423   0.000000
    39  H    3.035944   3.588913   1.771772   0.000000
    40  H    4.769891   3.345336   1.776781   1.762575   0.000000
    41  H    6.071325   3.372736   2.714206   3.872148   3.196709
    42  H    6.366014   2.784414   2.868511   3.563989   2.252375
    43  H    7.736787   2.948342   4.710741   5.328036   4.411226
                   41         42         43
    41  H    0.000000
    42  H    1.778140   0.000000
    43  H    2.355973   2.302124   0.000000
 Stoichiometry    C15H24O4
 Framework group  C1[X(C15H24O4)]
 Deg. of freedom   123
 Full point group                 C1      NOp   1
 Largest Abelian subgroup         C1      NOp   1
 Largest concise Abelian subgroup C1      NOp   1
                         Standard orientation:                         
 ---------------------------------------------------------------------
 Center     Atomic      Atomic             Coordinates (Angstroms)
 Number     Number       Type             X           Y           Z
 ---------------------------------------------------------------------
      1          6           0        1.663785    0.830488    0.103008
      2          6           0        1.194395   -0.429414    0.290235
      3          6           0       -0.213955   -0.844754    0.627647
      4          6           0       -1.299590    0.015973   -0.071477
      5          6           0       -1.516217    1.353631    0.673822
      6          6           0       -0.251567    2.053379    1.214392
      7          6           0        0.963297    2.157395    0.270364
      8          6           0        3.091865    0.777812   -0.258695
      9          6           0        3.531354   -0.677303   -0.299685
     10          6           0        2.279076   -1.497261    0.075397
     11          8           0        3.824673    1.746718   -0.474445
     12          6           0        0.638785    2.831803   -1.079593
     13          6           0        2.488512   -2.376905    1.312169
     14          8           0        1.947611   -2.321073   -1.064243
     15          6           0       -2.631696   -0.781146   -0.289743
     16          8           0       -3.064746   -1.399262    0.938846
     17          6           0       -2.448740   -1.912806   -1.312005
     18          6           0       -3.778354    0.114941   -0.800195
     19          8           0       -4.286695    0.891934    0.292909
     20          1           0       -0.353903   -0.800822    1.717383
     21          1           0       -0.326516   -1.900595    0.370603
     22          1           0       -0.933290    0.245580   -1.079982
     23          1           0       -2.176529    1.178876    1.531748
     24          1           0       -2.057091    2.039105    0.012142
     25          1           0        0.082187    1.554274    2.133893
     26          1           0       -0.540729    3.069789    1.513872
     27          1           0        1.697734    2.809416    0.766751
     28          1           0        3.892695   -0.943808   -1.298071
     29          1           0        4.359238   -0.827661    0.401929
     30          1           0        0.175197    3.812855   -0.914963
     31          1           0       -0.046592    2.229811   -1.686852
     32          1           0        1.552711    2.987877   -1.663909
     33          1           0        1.575578   -2.931930    1.561794
     34          1           0        3.289160   -3.099993    1.118284
     35          1           0        2.768225   -1.773014    2.182463
     36          1           0        1.288150   -2.977357   -0.782113
     37          1           0       -3.605345   -0.735371    1.402746
     38          1           0       -2.103841   -1.517340   -2.273617
     39          1           0       -1.725042   -2.659189   -0.972898
     40          1           0       -3.399811   -2.431993   -1.473102
     41          1           0       -3.422432    0.761526   -1.614072
     42          1           0       -4.573364   -0.529028   -1.199815
     43          1           0       -5.048819    1.397448   -0.032591
 ---------------------------------------------------------------------
 Rotational constants (GHZ):      0.5812320      0.2625925      0.2074307
 Standard basis: 6-31G(d) (6D, 7F)
 There are   333 symmetry adapted cartesian basis functions of A   symmetry.
 There are   333 symmetry adapted basis functions of A   symmetry.
   333 basis functions,   628 primitive gaussians,   333 cartesian basis functions
    73 alpha electrons       73 beta electrons
       nuclear repulsion energy      1604.1831715043 Hartrees.
 NAtoms=   43 NActive=   43 NUniq=   43 SFac= 1.00D+00 NAtFMM=   60 NAOKFM=F Big=F
 Integral buffers will be    131072 words long.
 Raffenetti 2 integral format.
 Two-electron integral symmetry is turned on.
 ------------------------------------------------------------------------------
 Polarizable Continuum Model (PCM)
 =================================
 Model                : PCM (using non-symmetric T matrix).
 Atomic radii         : SMD-Coulomb.
 Polarization charges : Total charges.
 Charge compensation  : None.
 Solution method      : On-the-fly selection.
 Cavity type          : VdW (van der Waals Surface) (Alpha=1.000).
 Cavity algorithm     : GePol (No added spheres)
                        Default sphere list used, NSphG=   43.
                        Lebedev-Laikov grids with approx.  5.0 points / Ang**2.
                        Smoothing algorithm: Karplus/York (Gamma=1.0000).
                        Polarization charges: spherical gaussians, with
                                              point-specific exponents (IZeta= 3).
                        Self-potential: point-specific (ISelfS= 7).
                        Self-field    : sphere-specific E.n sum rule (ISelfD= 2).
 1st derivatives      : Analytical E(r).r(x)/FMM algorithm (CHGder, D1EAlg=3).
                        Cavity 1st derivative terms included.
 Solvent              : Methanol, Eps=  32.613000 Eps(inf)=   1.765709
 ------------------------------------------------------------------------------
 ------------------------------------------------------------------------------
 Atomic radii for non-electrostatic terms: SMD-CDS.
 ------------------------------------------------------------------------------
 Nuclear repulsion after PCM non-electrostatic terms =     1604.1844160266 Hartrees.
 One-electron integrals computed using PRISM.
 NBasis=   333 RedAO= T EigKep=  9.52D-04  NBF=   333
 NBsUse=   333 1.00D-06 EigRej= -1.00D+00 NBFU=   333
 Initial guess from the checkpoint file:  "DY-202A-11R_44.chk"
 B after Tr=     0.000000    0.000000    0.000000
         Rot=    0.999986   -0.002349   -0.001485   -0.004535 Ang=  -0.61 deg.
 ExpMin= 1.61D-01 ExpMax= 5.48D+03 ExpMxC= 8.25D+02 IAcc=1 IRadAn=         1 AccDes= 0.00D+00
 Harris functional with IExCor=  402 and IRadAn=       1 diagonalized for initial guess.
 HarFok:  IExCor=  402 AccDes= 0.00D+00 IRadAn=         1 IDoV= 1 UseB2=F ITyADJ=14
 ICtDFT=  3500011 ScaDFX=  1.000000  1.000000  1.000000  1.000000
 FoFCou: FMM=F IPFlag=           0 FMFlag=      100000 FMFlg1=           0
         NFxFlg=           0 DoJE=T BraDBF=F KetDBF=T FulRan=T
         wScrn=  0.000000 ICntrl=     500 IOpCl=  0 I1Cent=   200000004 NGrid=           0
         NMat0=    1 NMatS0=      1 NMatT0=    0 NMatD0=    1 NMtDS0=    0 NMtDT0=    0
 Petite list used in FoFCou.
 Keep R1 ints in memory in canonical form, NReq=1565304907.
 Requested convergence on RMS density matrix=1.00D-08 within 128 cycles.
 Requested convergence on MAX density matrix=1.00D-06.
 Requested convergence on             energy=1.00D-06.
 No special actions if energy rises.
 Inv3:  Mode=1 IEnd=    21967308.
 Iteration    1 A*A^-1 deviation from unit magnitude is 6.88D-15 for   2704.
 Iteration    1 A*A^-1 deviation from orthogonality  is 3.63D-15 for   2673   2521.
 Iteration    1 A^-1*A deviation from unit magnitude is 6.44D-15 for   2704.
 Iteration    1 A^-1*A deviation from orthogonality  is 2.13D-07 for   2459   1726.
 Iteration    2 A*A^-1 deviation from unit magnitude is 6.00D-15 for    663.
 Iteration    2 A*A^-1 deviation from orthogonality  is 6.36D-15 for   1726    667.
 Iteration    2 A^-1*A deviation from unit magnitude is 1.11D-15 for    665.
 Iteration    2 A^-1*A deviation from orthogonality  is 4.39D-16 for   1348    487.
 Error on total polarization charges =  0.05173
 SCF Done:  E(RB3LYP) =  -886.946199870     A.U. after   10 cycles
            NFock= 10  Conv=0.50D-08     -V/T= 2.0094
 SMD-CDS (non-electrostatic) energy       (kcal/mol) =       0.78
 (included in total energy above)
 D1PCM: PCM CHGder 1st derivatives, ID1Alg=3 FixD1E=F DoIter=F DoCFld=F I1PDM=0.
 Calling FoFJK, ICntrl=      2127 FMM=F ISym2X=0 I1Cent= 0 IOpClX= 0 NMat=1 NMatS=1 NMatT=0.
 ***** Axes restored to original set *****
 -------------------------------------------------------------------
 Center     Atomic                   Forces (Hartrees/Bohr)
 Number     Number              X              Y              Z
 -------------------------------------------------------------------
      1        6           0.001137749   -0.000895355   -0.000522977
      2        6          -0.000316733    0.001206519   -0.001216735
      3        6           0.000510601    0.000722523   -0.000238963
      4        6          -0.000685648   -0.000467861   -0.000173254
      5        6           0.002751317    0.000580055    0.001286789
      6        6           0.000212083    0.000232269   -0.000556702
      7        6          -0.001062679    0.000505017   -0.000047684
      8        6          -0.000435508   -0.001197742    0.000453235
      9        6          -0.000548398   -0.000042707    0.001067027
     10        6           0.001915247    0.001652964   -0.000878659
     11        8          -0.002292714   -0.002374220    0.000756236
     12        6           0.000085557   -0.000443704    0.000008101
     13        6          -0.000244884    0.000100539   -0.000578213
     14        8           0.000138981    0.000430045    0.000981114
     15        6           0.000017049   -0.000069367    0.000082374
     16        8           0.000413175   -0.000699198   -0.000278111
     17        6           0.000373427    0.000187433    0.000839321
     18        6           0.000235778    0.000818843    0.000995635
     19        8          -0.002002798   -0.001841560   -0.002441387
     20        1          -0.000101928   -0.000067062   -0.000081236
     21        1          -0.000974133   -0.000816540   -0.000704073
     22        1           0.000233014   -0.000117764    0.000039819
     23        1           0.000841734    0.000393816   -0.000353894
     24        1           0.001003791   -0.000014030    0.000674832
     25        1          -0.000361261    0.000007460   -0.000049759
     26        1           0.000064368   -0.000071803    0.000240972
     27        1          -0.000325571    0.000235238    0.000052667
     28        1          -0.000157194    0.000198944   -0.000426078
     29        1           0.000610820   -0.000106784   -0.000439550
     30        1           0.000145838   -0.000172161    0.000078415
     31        1           0.000198770    0.000349576    0.000210454
     32        1          -0.000105483   -0.000085569    0.000150139
     33        1           0.000274480    0.000121694   -0.000066529
     34        1          -0.000225166   -0.000041344    0.000141879
     35        1           0.000086430    0.000034772   -0.000011007
     36        1          -0.000235304    0.000109041    0.000050573
     37        1          -0.000191668    0.000894828    0.000186522
     38        1          -0.000124583    0.000123334   -0.000217696
     39        1           0.001029327    0.000449599    0.000454718
     40        1           0.000037633    0.000020976    0.000289295
     41        1           0.000044913   -0.000000775    0.000122901
     42        1          -0.000639328    0.000885413    0.000276842
     43        1          -0.001331097   -0.000735351   -0.000157356
 -------------------------------------------------------------------
 Cartesian Forces:  Max     0.002751317 RMS     0.000743110

 GradGradGradGradGradGradGradGradGradGradGradGradGradGradGradGradGradGrad
 Berny optimization.
 Using GEDIIS/GDIIS optimizer.
 FormGI is forming the generalized inverse of G from B-inverse, IUseBI=4.
 Internal  Forces:  Max     0.006343679 RMS     0.001209596
 Search for a local minimum.
 Step number   3 out of a maximum of  258
 All quantities printed in internal units (Hartrees-Bohrs-Radians)
 Mixed Optimization -- RFO/linear search
 Update second derivatives using D2CorX and points    1    2    3
 DE= -1.86D-04 DEPred=-1.02D-03 R= 1.83D-01
 Trust test= 1.83D-01 RLast= 3.05D-01 DXMaxT set to 5.05D-01
 ITU=  0  1  0
 Use linear search instead of GDIIS.
     Eigenvalues ---    0.00218   0.00237   0.00316   0.00337   0.00377
     Eigenvalues ---    0.00398   0.00506   0.00693   0.00756   0.00918
     Eigenvalues ---    0.01095   0.01184   0.01230   0.01234   0.01360
     Eigenvalues ---    0.01387   0.02469   0.02612   0.03169   0.03861
     Eigenvalues ---    0.03888   0.04343   0.04413   0.04521   0.04704
     Eigenvalues ---    0.04785   0.05005   0.05071   0.05123   0.05214
     Eigenvalues ---    0.05414   0.05431   0.05535   0.05559   0.05567
     Eigenvalues ---    0.05611   0.05632   0.05692   0.05902   0.05930
     Eigenvalues ---    0.06116   0.06443   0.06895   0.07963   0.08319
     Eigenvalues ---    0.08625   0.08995   0.09141   0.09369   0.09688
     Eigenvalues ---    0.10402   0.11477   0.12089   0.12902   0.13766
     Eigenvalues ---    0.14507   0.15550   0.15953   0.15999   0.16000
     Eigenvalues ---    0.16000   0.16000   0.16000   0.16000   0.16000
     Eigenvalues ---    0.16000   0.16000   0.16000   0.16184   0.16437
     Eigenvalues ---    0.16834   0.17747   0.19864   0.20648   0.21206
     Eigenvalues ---    0.22533   0.23945   0.24992   0.25552   0.26409
     Eigenvalues ---    0.26663   0.27569   0.27706   0.28205   0.28560
     Eigenvalues ---    0.28674   0.29211   0.29573   0.30122   0.30543
     Eigenvalues ---    0.31643   0.32260   0.32789   0.33748   0.33809
     Eigenvalues ---    0.33842   0.33854   0.33983   0.34007   0.34034
     Eigenvalues ---    0.34103   0.34120   0.34155   0.34168   0.34189
     Eigenvalues ---    0.34195   0.34201   0.34248   0.34265   0.34277
     Eigenvalues ---    0.34329   0.34375   0.34459   0.34769   0.36956
     Eigenvalues ---    0.40468   0.41000   0.42436   0.51280   0.52504
     Eigenvalues ---    0.52924   0.53045   0.95444
 RFO step:  Lambda=-1.32155538D-03 EMin= 2.17962687D-03
 Quartic linear search produced a step of -0.43988.
 Iteration  1 RMS(Cart)=  0.05755857 RMS(Int)=  0.00156575
 Iteration  2 RMS(Cart)=  0.00252041 RMS(Int)=  0.00002188
 Iteration  3 RMS(Cart)=  0.00000537 RMS(Int)=  0.00002166
 Iteration  4 RMS(Cart)=  0.00000000 RMS(Int)=  0.00002166
 Variable       Old X    -DE/DX   Delta X   Delta X   Delta X     New X
                                 (Linear)    (Quad)   (Total)
    R1        2.56525  -0.00215   0.00100  -0.00441  -0.00339   2.56186
    R2        2.85303   0.00043  -0.00519   0.01570   0.01052   2.86355
    R3        2.78568  -0.00191   0.00334  -0.01179  -0.00842   2.77725
    R4        2.84704  -0.00030   0.00329  -0.01055  -0.00727   2.83977
    R5        2.90489   0.00015  -0.00611   0.01769   0.01157   2.91646
    R6        2.93257  -0.00125  -0.00344   0.00709   0.00365   2.93621
    R7        2.07787  -0.00007  -0.00080   0.00219   0.00139   2.07926
    R8        2.06451   0.00105   0.00183  -0.00333  -0.00150   2.06301
    R9        2.92250   0.00131   0.00156  -0.00229  -0.00073   2.92177
   R10        2.96244   0.00179   0.00203  -0.00222  -0.00019   2.96225
   R11        2.07352   0.00002   0.00019  -0.00055  -0.00036   2.07316
   R12        2.91606  -0.00071   0.00059  -0.00176  -0.00116   2.91490
   R13        2.07232  -0.00085  -0.00073   0.00067  -0.00005   2.07227
   R14        2.07030  -0.00090   0.00019  -0.00194  -0.00175   2.06854
   R15        2.91404  -0.00116   0.00017  -0.00077  -0.00060   2.91345
   R16        2.07524  -0.00016   0.00071  -0.00218  -0.00148   2.07377
   R17        2.07560  -0.00002  -0.00013   0.00032   0.00019   2.07578
   R18        2.91687  -0.00059  -0.00137   0.00342   0.00205   2.91892
   R19        2.07950  -0.00006  -0.00022   0.00056   0.00034   2.07984
   R20        2.87350  -0.00168  -0.00373   0.00918   0.00546   2.87895
   R21        2.33160  -0.00337   0.00020  -0.00181  -0.00161   2.32999
   R22        2.91607  -0.00196   0.00198  -0.00796  -0.00601   2.91006
   R23        2.06868   0.00027  -0.00072   0.00238   0.00166   2.07034
   R24        2.07032   0.00019  -0.00088   0.00271   0.00183   2.07214
   R25        2.89520  -0.00052   0.00105  -0.00354  -0.00249   2.89270
   R26        2.73019  -0.00111  -0.00200   0.00507   0.00307   2.73326
   R27        2.07395  -0.00021  -0.00008   0.00001  -0.00007   2.07388
   R28        2.07087  -0.00043  -0.00050   0.00083   0.00033   2.07120
   R29        2.07099  -0.00017   0.00023  -0.00085  -0.00063   2.07037
   R30        2.07338  -0.00030   0.00053  -0.00181  -0.00128   2.07210
   R31        2.07137  -0.00017   0.00016  -0.00067  -0.00051   2.07086
   R32        2.07038   0.00004  -0.00004   0.00018   0.00014   2.07052
   R33        1.83721   0.00011  -0.00023   0.00073   0.00050   1.83772
   R34        2.72477  -0.00024   0.00087  -0.00228  -0.00141   2.72336
   R35        2.90253  -0.00132  -0.00316   0.00602   0.00286   2.90539
   R36        2.91432   0.00262  -0.00161   0.00868   0.00707   2.92139
   R37        1.84013   0.00082   0.00148  -0.00353  -0.00205   1.83808
   R38        2.07013   0.00019  -0.00023   0.00094   0.00071   2.07084
   R39        2.06648   0.00051   0.00085  -0.00153  -0.00067   2.06581
   R40        2.07013  -0.00009   0.00093  -0.00270  -0.00178   2.06835
   R41        2.71029  -0.00221   0.00281  -0.01009  -0.00727   2.70302
   R42        2.07625  -0.00007  -0.00038   0.00113   0.00075   2.07699
   R43        2.07563  -0.00015  -0.00022   0.00053   0.00031   2.07594
   R44        1.83442   0.00071   0.00034  -0.00040  -0.00006   1.83436
    A1        2.26528   0.00012   0.00549  -0.01629  -0.01082   2.25446
    A2        1.91310  -0.00084  -0.00422   0.01097   0.00672   1.91983
    A3        2.10376   0.00072  -0.00167   0.00626   0.00461   2.10837
    A4        2.22685   0.00078  -0.00183   0.00535   0.00353   2.23038
    A5        1.96218  -0.00018   0.00330  -0.01006  -0.00682   1.95537
    A6        2.09371  -0.00061  -0.00143   0.00471   0.00332   2.09703
    A7        1.98249   0.00012   0.00143  -0.00396  -0.00254   1.97995
    A8        1.90701   0.00058   0.00121  -0.00101   0.00021   1.90723
    A9        1.88604   0.00000   0.00165  -0.00304  -0.00137   1.88467
   A10        1.91270  -0.00007   0.00233  -0.00542  -0.00308   1.90963
   A11        1.93688  -0.00077  -0.00707   0.01417   0.00709   1.94398
   A12        1.83245   0.00016   0.00038  -0.00055  -0.00016   1.83229
   A13        1.93973  -0.00099   0.00220  -0.00791  -0.00575   1.93398
   A14        1.95536  -0.00481  -0.00889   0.00857  -0.00030   1.95507
   A15        1.87192   0.00094  -0.00176  -0.00313  -0.00489   1.86703
   A16        1.96912   0.00634   0.00829   0.00282   0.01110   1.98022
   A17        1.88463  -0.00098  -0.00177   0.00637   0.00461   1.88924
   A18        1.83600  -0.00060   0.00156  -0.00695  -0.00538   1.83062
   A19        2.03336   0.00060   0.00318  -0.00931  -0.00612   2.02724
   A20        1.90025   0.00031   0.00108  -0.00164  -0.00056   1.89969
   A21        1.89576   0.00003  -0.00058   0.00370   0.00311   1.89887
   A22        1.86677  -0.00091  -0.00114   0.00155   0.00041   1.86718
   A23        1.90970  -0.00029  -0.00272   0.00512   0.00240   1.91211
   A24        1.84932   0.00023  -0.00007   0.00138   0.00131   1.85063
   A25        2.05081   0.00036   0.00259  -0.00643  -0.00384   2.04696
   A26        1.91378  -0.00041  -0.00016  -0.00071  -0.00087   1.91291
   A27        1.87485   0.00002  -0.00066   0.00229   0.00162   1.87647
   A28        1.87949  -0.00006   0.00235  -0.00610  -0.00376   1.87573
   A29        1.88800   0.00008  -0.00185   0.00511   0.00328   1.89127
   A30        1.84657  -0.00003  -0.00296   0.00753   0.00457   1.85114
   A31        1.95423  -0.00065   0.00060  -0.00168  -0.00109   1.95314
   A32        1.96558  -0.00006   0.00095  -0.00305  -0.00209   1.96349
   A33        1.83496   0.00036   0.00175  -0.00436  -0.00261   1.83234
   A34        1.98150   0.00075  -0.00110   0.00433   0.00324   1.98474
   A35        1.86463  -0.00017  -0.00271   0.00723   0.00452   1.86915
   A36        1.85037  -0.00024   0.00049  -0.00258  -0.00211   1.84826
   A37        1.89738   0.00183   0.00180  -0.00282  -0.00107   1.89631
   A38        2.20214  -0.00134  -0.00254   0.00560   0.00307   2.20521
   A39        2.18352  -0.00049   0.00076  -0.00267  -0.00190   2.18162
   A40        1.84147  -0.00142  -0.00073   0.00000  -0.00084   1.84063
   A41        1.93152   0.00025  -0.00351   0.00889   0.00539   1.93692
   A42        1.90973   0.00050  -0.00565   0.01737   0.01174   1.92146
   A43        1.93927   0.00038   0.00263  -0.00775  -0.00508   1.93419
   A44        1.96563   0.00066  -0.00121   0.00606   0.00486   1.97048
   A45        1.87677  -0.00034   0.00785  -0.02299  -0.01515   1.86162
   A46        1.81056   0.00060  -0.00014   0.00144   0.00123   1.81180
   A47        1.96328  -0.00015   0.00164  -0.00520  -0.00355   1.95973
   A48        1.92246  -0.00040  -0.00182   0.00355   0.00176   1.92422
   A49        1.97182  -0.00023  -0.00335   0.01039   0.00708   1.97890
   A50        1.87281   0.00010   0.00386  -0.00992  -0.00605   1.86676
   A51        1.91851   0.00009  -0.00011  -0.00038  -0.00050   1.91801
   A52        1.92643  -0.00015   0.00149  -0.00468  -0.00320   1.92323
   A53        1.95640   0.00020   0.00112  -0.00249  -0.00136   1.95503
   A54        1.93179  -0.00014   0.00122  -0.00390  -0.00267   1.92912
   A55        1.88598  -0.00001  -0.00081   0.00231   0.00149   1.88748
   A56        1.88067   0.00009  -0.00145   0.00413   0.00268   1.88334
   A57        1.88005   0.00001  -0.00180   0.00524   0.00344   1.88349
   A58        1.93945   0.00000   0.00211  -0.00594  -0.00383   1.93562
   A59        1.91327   0.00028   0.00040  -0.00063  -0.00022   1.91305
   A60        1.93872  -0.00008   0.00250  -0.00736  -0.00486   1.93385
   A61        1.89053  -0.00016  -0.00500   0.01396   0.00896   1.89949
   A62        1.88655   0.00003  -0.00016   0.00038   0.00022   1.88677
   A63        1.89403  -0.00007  -0.00014   0.00026   0.00012   1.89416
   A64        1.88770  -0.00018   0.00343  -0.00986  -0.00642   1.88128
   A65        1.93323  -0.00052   0.00134  -0.00217  -0.00077   1.93246
   A66        1.94560  -0.00442  -0.01024   0.00836  -0.00194   1.94366
   A67        1.96323   0.00608   0.01156  -0.00557   0.00604   1.96927
   A68        1.86192   0.00172   0.00096  -0.00742  -0.00645   1.85547
   A69        1.88368  -0.00162  -0.00031   0.00274   0.00250   1.88619
   A70        1.87169  -0.00141  -0.00382   0.00397   0.00008   1.87177
   A71        1.85500  -0.00074   0.00348  -0.01100  -0.00752   1.84748
   A72        1.93452   0.00013   0.00163  -0.00459  -0.00296   1.93156
   A73        1.95554  -0.00110  -0.00290   0.00363   0.00073   1.95627
   A74        1.92160   0.00002   0.00126  -0.00293  -0.00167   1.91993
   A75        1.88625   0.00027   0.00277  -0.00827  -0.00551   1.88074
   A76        1.89162   0.00009   0.00026   0.00049   0.00075   1.89237
   A77        1.87201   0.00065  -0.00308   0.01203   0.00895   1.88096
   A78        1.90292   0.00521   0.00254   0.00566   0.00822   1.91114
   A79        1.92439  -0.00080   0.00180  -0.00145   0.00037   1.92476
   A80        1.89434  -0.00087  -0.00531   0.00759   0.00230   1.89664
   A81        1.93968  -0.00047   0.00467  -0.00392   0.00075   1.94043
   A82        1.91599  -0.00355  -0.00470  -0.00316  -0.00787   1.90811
   A83        1.88599   0.00036   0.00059  -0.00456  -0.00399   1.88200
   A84        1.88055  -0.00053  -0.00117   0.00198   0.00081   1.88136
    D1        0.08561  -0.00007   0.00125  -0.00667  -0.00541   0.08020
    D2       -3.08857  -0.00018   0.00251  -0.00645  -0.00393  -3.09250
    D3       -3.10568   0.00003  -0.00702   0.01614   0.00910  -3.09658
    D4        0.00333  -0.00009  -0.00577   0.01637   0.01058   0.01391
    D5        0.39072   0.00031  -0.00595   0.01363   0.00767   0.39838
    D6       -1.86740  -0.00010  -0.00577   0.01172   0.00594  -1.86146
    D7        2.40892   0.00001  -0.00786   0.01886   0.01098   2.41991
    D8       -2.69652   0.00025   0.00314  -0.01134  -0.00819  -2.70471
    D9        1.32855  -0.00017   0.00332  -0.01324  -0.00992   1.31863
   D10       -0.67832  -0.00006   0.00124  -0.00611  -0.00487  -0.68319
   D11        0.00448   0.00012   0.00000   0.00748   0.00746   0.01195
   D12       -3.11910  -0.00007  -0.00101   0.00109   0.00003  -3.11907
   D13        3.10174   0.00019  -0.00704   0.02706   0.02004   3.12178
   D14       -0.02184   0.00000  -0.00805   0.02067   0.01260  -0.00924
   D15        0.64774   0.00016  -0.00004   0.00855   0.00852   0.65626
   D16       -1.49368  -0.00027  -0.00499   0.01907   0.01409  -1.47959
   D17        2.80479  -0.00075  -0.00693   0.02182   0.01490   2.81969
   D18       -2.45909   0.00027  -0.00145   0.00855   0.00710  -2.45199
   D19        1.68268  -0.00015  -0.00640   0.01907   0.01267   1.69535
   D20       -0.30204  -0.00064  -0.00834   0.02182   0.01348  -0.28856
   D21       -0.00949   0.00002   0.00896  -0.03269  -0.02374  -0.03323
   D22        2.12716   0.00005   0.00570  -0.02201  -0.01631   2.11085
   D23       -2.00917  -0.00024   0.00539  -0.02357  -0.01818  -2.02735
   D24        3.10231  -0.00006   0.01010  -0.03245  -0.02237   3.07994
   D25       -1.04423  -0.00003   0.00684  -0.02176  -0.01493  -1.05916
   D26        1.10262  -0.00031   0.00652  -0.02332  -0.01680   1.08582
   D27       -1.40166   0.00079   0.00590  -0.01916  -0.01326  -1.41492
   D28        2.66083  -0.00309   0.00014  -0.02340  -0.02327   2.63756
   D29        0.65463  -0.00038   0.00392  -0.01773  -0.01379   0.64085
   D30        0.73662   0.00158   0.01025  -0.02728  -0.01703   0.71959
   D31       -1.48408  -0.00231   0.00449  -0.03151  -0.02703  -1.51111
   D32        2.79291   0.00041   0.00827  -0.02585  -0.01756   2.77536
   D33        2.75245   0.00129   0.00802  -0.02299  -0.01497   2.73748
   D34        0.53176  -0.00260   0.00226  -0.02723  -0.02497   0.50678
   D35       -1.47444   0.00012   0.00604  -0.02156  -0.01550  -1.48993
   D36        0.69598   0.00014  -0.00415   0.00711   0.00297   0.69895
   D37       -1.41577   0.00068  -0.00574   0.01285   0.00712  -1.40865
   D38        2.86118   0.00023  -0.00591   0.01012   0.00421   2.86539
   D39        2.90914  -0.00208  -0.00770   0.01446   0.00672   2.91587
   D40        0.79740  -0.00154  -0.00929   0.02021   0.01088   0.80827
   D41       -1.20884  -0.00199  -0.00947   0.01747   0.00796  -1.20088
   D42       -1.35259   0.00016  -0.00218   0.01153   0.00938  -1.34322
   D43        2.81884   0.00070  -0.00377   0.01728   0.01353   2.83237
   D44        0.81261   0.00024  -0.00395   0.01454   0.01062   0.82323
   D45        0.89148   0.00025   0.02209   0.03026   0.05239   0.94387
   D46       -1.17888   0.00129   0.02657   0.03558   0.06220  -1.11668
   D47        3.00121   0.00199   0.03087   0.02841   0.05925   3.06046
   D48       -1.31335   0.00038   0.01977   0.03166   0.05140  -1.26196
   D49        2.89948   0.00142   0.02425   0.03697   0.06121   2.96069
   D50        0.79638   0.00212   0.02855   0.02981   0.05826   0.85464
   D51        2.91951  -0.00140   0.01650   0.02677   0.04332   2.96283
   D52        0.84916  -0.00035   0.02098   0.03209   0.05313   0.90229
   D53       -1.25394   0.00034   0.02528   0.02492   0.05018  -1.20376
   D54        0.79986  -0.00028  -0.00149   0.00811   0.00660   0.80646
   D55       -1.35284  -0.00013  -0.00658   0.02199   0.01539  -1.33745
   D56        2.93152   0.00010  -0.00267   0.01226   0.00958   2.94109
   D57        2.92927  -0.00018   0.00118   0.00093   0.00210   2.93137
   D58        0.77657  -0.00003  -0.00392   0.01481   0.01089   0.78746
   D59       -1.22226   0.00020  -0.00001   0.00508   0.00508  -1.21718
   D60       -1.35818  -0.00053  -0.00084   0.00589   0.00504  -1.35314
   D61        2.77231  -0.00038  -0.00593   0.01977   0.01383   2.78614
   D62        0.77348  -0.00015  -0.00202   0.01004   0.00801   0.78149
   D63       -1.28755   0.00025   0.00925  -0.02459  -0.01535  -1.30290
   D64        0.96223   0.00024   0.01015  -0.02656  -0.01642   0.94581
   D65        2.99556   0.00025   0.00843  -0.02272  -0.01429   2.98127
   D66        0.88243  -0.00008   0.01299  -0.03548  -0.02250   0.85993
   D67        3.13221  -0.00009   0.01389  -0.03746  -0.02357   3.10864
   D68       -1.11764  -0.00008   0.01217  -0.03361  -0.02144  -1.13908
   D69        2.87074  -0.00010   0.00981  -0.02725  -0.01745   2.85329
   D70       -1.16266  -0.00011   0.01071  -0.02923  -0.01852  -1.18118
   D71        0.87067  -0.00010   0.00899  -0.02538  -0.01639   0.85428
   D72       -3.09407  -0.00012  -0.00818   0.02770   0.01952  -3.07455
   D73        1.08586  -0.00014  -0.00893   0.02967   0.02073   1.10659
   D74       -1.01356  -0.00019  -0.00825   0.02736   0.01911  -0.99445
   D75        0.94514   0.00019  -0.00890   0.02896   0.02006   0.96520
   D76       -1.15813   0.00017  -0.00965   0.03092   0.02127  -1.13685
   D77        3.02565   0.00012  -0.00897   0.02862   0.01965   3.04530
   D78       -1.09654   0.00014  -0.00532   0.01943   0.01412  -1.08242
   D79        3.08338   0.00012  -0.00607   0.02140   0.01533   3.09872
   D80        0.98397   0.00007  -0.00538   0.01909   0.01371   0.99768
   D81       -0.01014  -0.00010   0.00547  -0.02731  -0.02184  -0.03198
   D82        2.08910  -0.00036   0.00629  -0.03179  -0.02551   2.06359
   D83       -2.12906  -0.00033   0.01033  -0.04391  -0.03358  -2.16264
   D84        3.11369   0.00008   0.00644  -0.02090  -0.01447   3.09922
   D85       -1.07026  -0.00018   0.00726  -0.02537  -0.01814  -1.08840
   D86        0.99476  -0.00015   0.01129  -0.03749  -0.02621   0.96856
   D87        0.01136   0.00004  -0.00823   0.03450   0.02627   0.03763
   D88       -2.11962  -0.00005  -0.00828   0.03414   0.02585  -2.09377
   D89        2.04621  -0.00008  -0.00869   0.03495   0.02624   2.07245
   D90       -2.08279   0.00040  -0.00499   0.02804   0.02306  -2.05973
   D91        2.06942   0.00031  -0.00504   0.02767   0.02263   2.09205
   D92       -0.04794   0.00027  -0.00545   0.02848   0.02303  -0.02491
   D93        2.09359   0.00011  -0.01619   0.05896   0.04277   2.13636
   D94       -0.03738   0.00002  -0.01624   0.05860   0.04234   0.00496
   D95       -2.15474  -0.00002  -0.01665   0.05940   0.04274  -2.11200
   D96        1.08116  -0.00040   0.01250  -0.04084  -0.02832   1.05284
   D97       -3.11287  -0.00042   0.00787  -0.02763  -0.01974  -3.13261
   D98       -1.01982  -0.00038   0.00956  -0.03237  -0.02279  -1.04261
   D99        3.12398   0.00012   0.01115  -0.03549  -0.02436   3.09962
   D100      -1.07005   0.00010   0.00653  -0.02228  -0.01578  -1.08583
   D101       1.02300   0.00014   0.00821  -0.02702  -0.01883   1.00417
   D102      -1.06791   0.00016   0.01377  -0.04150  -0.02773  -1.09564
   D103       1.02125   0.00014   0.00914  -0.02829  -0.01915   1.00210
   D104       3.11430   0.00018   0.01083  -0.03303  -0.02220   3.09209
   D105      -1.39319   0.00045  -0.00286   0.01356   0.01067  -1.38252
   D106       2.93020  -0.00011  -0.00382   0.01534   0.01155   2.94175
   D107       0.77966   0.00005  -0.00211   0.00915   0.00703   0.78669
   D108       1.52547   0.00345   0.01036  -0.01318  -0.00280   1.52267
   D109      -2.63733  -0.00116  -0.00072  -0.00892  -0.00962  -2.64695
   D110      -0.63075  -0.00271  -0.00481  -0.00669  -0.01153  -0.64228
   D111      -1.01467  -0.00207   0.01150  -0.07468  -0.06316  -1.07782
   D112       1.09397  -0.00239   0.01419  -0.08597  -0.07174   1.02223
   D113      -3.10745  -0.00228   0.00930  -0.07045  -0.06112   3.11461
   D114      -3.12719   0.00006   0.01518  -0.07219  -0.05701   3.09899
   D115      -1.01855  -0.00026   0.01787  -0.08347  -0.06559  -1.08414
   D116       1.06321  -0.00015   0.01298  -0.06796  -0.05497   1.00824
   D117       1.14134   0.00177   0.01690  -0.07365  -0.05680   1.08455
   D118      -3.03320   0.00145   0.01959  -0.08493  -0.06538  -3.09858
   D119      -0.95144   0.00156   0.01470  -0.06942  -0.05476  -1.00620
   D120      -1.33378  -0.00386  -0.02717  -0.07969  -0.10684  -1.44062
   D121       0.80019  -0.00154  -0.01845  -0.08179  -0.10023   0.69996
   D122       2.86287  -0.00210  -0.01988  -0.08362  -0.10348   2.75940
   D123       0.80414  -0.00171  -0.01799  -0.08411  -0.10210   0.70204
   D124       2.93811   0.00060  -0.00927  -0.08622  -0.09549   2.84261
   D125      -1.28239   0.00005  -0.01070  -0.08804  -0.09874  -1.38113
   D126       2.80426  -0.00121  -0.01892  -0.08939  -0.10832   2.69594
   D127      -1.34495   0.00110  -0.01020  -0.09150  -0.10171  -1.44666
   D128       0.71773   0.00055  -0.01163  -0.09332  -0.10496   0.61277
   D129      -3.06794   0.00150  -0.01374   0.07657   0.06283  -3.00510
   D130       1.09052  -0.00067  -0.02082   0.07713   0.05634   1.14686
   D131      -0.99488   0.00148  -0.02142   0.08733   0.06587  -0.92901
         Item               Value     Threshold  Converged?
 Maximum Force            0.006344     0.000450     NO 
 RMS     Force            0.001210     0.000300     NO 
 Maximum Displacement     0.305551     0.001800     NO 
 RMS     Displacement     0.058010     0.001200     NO 
 Predicted change in Energy=-1.141248D-03
 GradGradGradGradGradGradGradGradGradGradGradGradGradGradGradGradGradGrad

                          Input orientation:                          
 ---------------------------------------------------------------------
 Center     Atomic      Atomic             Coordinates (Angstroms)
 Number     Number       Type             X           Y           Z
 ---------------------------------------------------------------------
      1          6           0        1.644021    0.805519    0.117819
      2          6           0        1.145890   -0.439795    0.315105
      3          6           0       -0.266745   -0.823343    0.655088
      4          6           0       -1.333814    0.049130   -0.062113
      5          6           0       -1.533590    1.391647    0.678335
      6          6           0       -0.256529    2.065335    1.221068
      7          6           0        0.956733    2.147034    0.273308
      8          6           0        3.063333    0.725848   -0.255144
      9          6           0        3.472328   -0.740847   -0.305206
     10          6           0        2.217054   -1.531383    0.108020
     11          8           0        3.814095    1.677453   -0.481072
     12          6           0        0.640180    2.810014   -1.085413
     13          6           0        2.423088   -2.387432    1.360192
     14          8           0        1.862123   -2.374979   -1.011972
     15          6           0       -2.669334   -0.735539   -0.302762
     16          8           0       -3.163983   -1.290907    0.931649
     17          6           0       -2.457277   -1.922953   -1.256112
     18          6           0       -3.782647    0.147666   -0.911363
     19          8           0       -4.430848    0.883767    0.129778
     20          1           0       -0.409774   -0.754564    1.743879
     21          1           0       -0.394527   -1.881731    0.419950
     22          1           0       -0.948736    0.264804   -1.066485
     23          1           0       -2.198277    1.228136    1.535063
     24          1           0       -2.060202    2.085252    0.015161
     25          1           0        0.071896    1.550944    2.133100
     26          1           0       -0.525549    3.085301    1.527509
     27          1           0        1.702980    2.794615    0.758159
     28          1           0        3.796347   -1.023496   -1.312881
     29          1           0        4.325752   -0.916853    0.360429
     30          1           0        0.206717    3.806038   -0.929074
     31          1           0       -0.068463    2.218260   -1.676119
     32          1           0        1.554604    2.929625   -1.676887
     33          1           0        1.494648   -2.898222    1.642005
     34          1           0        3.196479   -3.139703    1.168245
     35          1           0        2.741655   -1.768686    2.206459
     36          1           0        1.190177   -3.007896   -0.706000
     37          1           0       -3.707576   -0.593917    1.337605
     38          1           0       -2.119897   -1.574576   -2.238799
     39          1           0       -1.710815   -2.626023   -0.877263
     40          1           0       -3.395947   -2.470514   -1.386731
     41          1           0       -3.361942    0.821230   -1.671188
     42          1           0       -4.515836   -0.502844   -1.407410
     43          1           0       -5.200393    1.330784   -0.257831
 ---------------------------------------------------------------------
                    Distance matrix (angstroms):
                    1          2          3          4          5
     1  C    0.000000
     2  C    1.355678   0.000000
     3  C    2.567659   1.502742   0.000000
     4  C    3.077662   2.555439   1.553777   0.000000
     5  C    3.279472   3.265842   2.551786   1.546132   0.000000
     6  C    2.533059   3.010519   2.943620   2.621484   1.542498
     7  C    1.515324   2.594073   3.235088   3.124150   2.633698
     8  C    1.469659   2.315275   3.783905   4.453101   4.737761
     9  C    2.431647   2.426466   3.861300   4.876695   5.529385
    10  C    2.406153   1.543322   2.640050   3.890453   4.789226
    11  O    2.414158   3.497993   4.919155   5.415526   5.479383
    12  C    2.544301   3.574697   4.129545   3.544894   3.138128
    13  C    3.513597   2.552789   3.190415   4.698308   5.513770
    14  O    3.382242   2.453377   3.117490   4.122201   5.345603
    15  C    4.599650   3.876229   2.587976   1.567556   2.603341
    16  O    5.307940   4.436161   2.947727   2.476446   3.149357
    17  C    5.113990   4.201344   3.108097   2.564550   3.947386
    18  C    5.562438   5.112711   3.969659   2.593785   3.022066
    19  O    6.075385   5.734646   4.530996   3.213263   2.992150
    20  H    3.048935   2.135547   1.100297   2.182059   2.646615
    21  H    3.386484   2.112595   1.091698   2.200652   3.475518
    22  H    2.901266   2.606283   2.147788   1.097070   2.157828
    23  H    4.117091   3.931125   2.951904   2.165253   1.096598
    24  H    3.920398   4.092047   3.476481   2.163193   1.094627
    25  H    2.662441   2.902001   2.817167   3.008392   2.172396
    26  H    3.448429   4.085331   4.013177   3.521154   2.146091
    27  H    2.090458   3.311805   4.120686   4.175242   3.528466
    28  H    3.166182   3.164802   4.519036   5.388274   6.181107
    29  H    3.196421   3.215768   4.602890   5.756939   6.305722
    30  H    3.487828   4.522956   4.915781   4.152014   3.382561
    31  H    2.854235   3.536225   3.837342   2.985172   2.893672
    32  H    2.782229   3.935489   4.779141   4.387220   4.177247
    33  H    4.007886   2.815344   2.895105   4.426183   5.338713
    34  H    4.367871   3.496036   4.197949   5.675032   6.568614
    35  H    3.491954   2.808850   3.514384   5.006028   5.531780
    36  H    3.927695   2.764012   2.957610   4.016283   5.356423
    37  H    5.664441   4.962397   3.515364   2.829747   3.017170
    38  H    5.038410   4.298315   3.517543   2.827067   4.201416
    39  H    4.901082   3.789736   2.771841   2.821887   4.311956
    40  H    6.196559   5.258169   4.083394   3.515055   4.759113
    41  H    5.316057   5.084889   4.206712   2.701586   3.031254
    42  H    6.479350   5.918292   4.734068   3.498538   4.102830
    43  H    6.874810   6.613509   5.460271   4.078158   3.784911
                    6          7          8          9         10
     6  C    0.000000
     7  C    1.541729   0.000000
     8  C    3.872327   2.595534   0.000000
     9  C    4.910046   3.873340   1.523476   0.000000
    10  C    4.504872   3.891848   2.437861   1.539940   0.000000
    11  O    4.429189   2.992342   1.232979   2.448654   3.632381
    12  C    2.584277   1.544627   3.302237   4.608515   4.770592
    13  C    5.198734   4.888036   3.565352   2.566261   1.530752
    14  O    5.402920   4.787513   3.410399   2.400555   1.446379
    15  C    3.998572   4.667917   5.916198   6.141665   4.967786
    16  O    4.449878   5.406770   6.652462   6.772962   5.449014
    17  C    5.185186   5.528055   6.204452   6.120606   4.885034
    18  C    4.545132   5.278508   6.901621   7.334272   6.313063
    19  O    4.473472   5.535564   7.505722   8.080147   7.073049
    20  H    2.872046   3.528342   4.272024   4.389721   3.190565
    21  H    4.029909   4.251865   4.383152   4.096345   2.653376
    22  H    2.992317   2.994770   4.119167   4.597466   3.824654
    23  H    2.137728   3.520012   5.580473   6.278475   5.398754
    24  H    2.169756   3.028589   5.307698   6.220801   5.602106
    25  H    1.097390   2.144081   3.915762   4.770805   4.266543
    26  H    1.098457   2.156507   4.650263   5.829346   5.554331
    27  H    2.141450   1.100602   2.675284   4.094000   4.404681
    28  H    5.691009   4.542210   2.171710   1.095577   2.184279
    29  H    5.534569   4.554700   2.161273   1.096531   2.210874
    30  H    2.804952   2.181866   4.254646   5.632725   5.796989
    31  H    2.907309   2.203717   3.748948   4.813826   4.739891
    32  H    3.524960   2.184756   3.025599   4.362516   4.850291
    33  H    5.280219   5.255216   4.381077   3.515269   2.177896
    34  H    6.246477   5.810935   4.121438   2.828720   2.161028
    35  H    4.965866   4.717615   3.519328   2.810480   2.175997
    36  H    5.616425   5.252319   4.201528   3.241660   1.974132
    37  H    4.358317   5.513739   7.079819   7.366915   6.123068
    38  H    5.356470   5.443043   6.007721   5.975522   4.931386
    39  H    5.341047   5.587639   5.866393   5.544918   4.194899
    40  H    6.101679   6.559215   7.295171   7.164820   5.884048
    41  H    4.422276   4.918310   6.580155   7.142356   6.310750
    42  H    5.625490   6.308382   7.764098   8.067358   6.977552
    43  H    5.212340   6.233664   8.285839   8.916837   7.958917
                   11         12         13         14         15
    11  O    0.000000
    12  C    3.423691   0.000000
    13  C    4.674231   6.014415   0.000000
    14  O    4.529266   5.327541   2.437621   0.000000
    15  C    6.920200   4.912878   5.605972   4.870815   0.000000
    16  O    7.713658   5.946239   5.709762   5.496782   1.441139
    17  C    7.272806   5.659007   5.556866   4.349845   1.537464
    18  C    7.761178   5.165248   7.077982   6.183631   1.545934
    19  O    8.305549   5.558996   7.693575   7.178057   2.431496
    20  H    5.357815   4.670495   3.292200   3.921985   3.048723
    21  H    5.584991   5.034800   3.013096   2.717750   2.647794
    22  H    5.002284   3.000518   4.928724   3.856469   2.131763
    23  H    6.357303   4.174455   5.870258   5.996388   2.730479
    24  H    5.909307   3.004764   6.474094   6.027710   2.903271
    25  H    4.566613   3.502432   4.651483   5.339406   4.321547
    26  H    4.984871   2.874381   6.218783   6.478008   4.748107
    27  H    2.690828   2.128037   5.266366   5.466570   5.718799
    28  H    2.826189   4.970809   3.300224   2.378713   6.550442
    29  H    2.774949   5.437228   2.604276   3.174757   7.028792
    30  H    4.212452   1.097450   6.965063   6.399392   5.412011
    31  H    4.098154   1.096030   6.053049   5.026539   4.168401
    32  H    2.846613   1.095591   6.184594   5.354951   5.758758
    33  H    5.551945   6.383799   1.096507   2.729911   5.079179
    34  H    5.129004   6.856586   1.095851   2.668081   6.507813
    35  H    4.499869   6.018066   1.095673   3.391086   6.053295
    36  H    5.374759   5.856154   2.484793   0.972478   4.496892
    37  H    8.064876   6.029987   6.387663   6.301923   1.946486
    38  H    6.991248   5.307820   5.852536   4.242903   2.180391
    39  H    7.014378   5.926298   4.706622   3.584279   2.196074
    40  H    8.367230   6.653202   6.435344   5.272273   2.170966
    41  H    7.324274   4.507258   7.276768   6.159640   2.185366
    42  H    8.660228   6.137036   7.704542   6.658800   2.164247
    43  H    9.023912   6.081554   8.634847   8.011275   3.267716
                   16         17         18         19         20
    16  O    0.000000
    17  C    2.384369   0.000000
    18  C    2.418456   2.482523   0.000000
    19  O    2.641430   3.700453   1.430378   0.000000
    20  H    2.921139   3.815410   4.386411   4.632331   0.000000
    21  H    2.877637   2.658161   4.167757   4.901435   1.738829
    22  H    3.364535   2.664195   2.840570   3.733532   3.037719
    23  H    2.764467   4.217476   3.108479   2.660411   2.678330
    24  H    3.668343   4.223685   2.753090   2.660201   3.711729
    25  H    4.471076   5.472791   5.108370   4.973241   2.387230
    26  H    5.144666   6.046712   5.018614   4.695931   3.847699
    27  H    6.356801   6.604580   6.315516   6.455234   4.246416
    28  H    7.318171   6.318233   7.679453   8.567710   5.206492
    29  H    7.520794   7.045206   8.276279   8.942789   4.936140
    30  H    6.387705   6.326544   5.412858   5.582817   5.322014
    31  H    5.356954   4.799217   4.320576   4.906377   4.544289
    32  H    6.847074   6.310290   6.067254   6.578389   5.397562
    33  H    4.979047   4.996794   6.606585   7.190395   2.869228
    34  H    6.627934   6.270802   7.989979   8.685784   4.361800
    35  H    6.060526   6.248367   7.480624   7.924198   3.342742
    36  H    4.958695   3.844951   5.893109   6.887633   3.693136
    37  H    0.972671   3.171270   2.369269   2.040960   3.326614
    38  H    3.349974   1.095840   2.737324   4.122390   4.411197
    39  H    2.677012   1.093179   3.462225   4.553168   3.473536
    40  H    2.611544   1.094525   2.688937   3.823875   4.654291
    41  H    3.357838   2.919118   1.099098   2.095220   4.781329
    42  H    2.814205   2.505447   1.098541   2.071921   5.182059
    43  H    3.526342   4.371276   1.958794   0.970703   5.595136
                   21         22         23         24         25
    21  H    0.000000
    22  H    2.669129   0.000000
    23  H    3.764075   3.042599   0.000000
    24  H    4.321491   2.391515   1.750375   0.000000
    25  H    3.864672   3.596275   2.369713   3.052375   0.000000
    26  H    5.090703   3.855268   2.499428   2.375384   1.754404
    27  H    5.136354   4.094004   4.275189   3.900868   2.469335
    28  H    4.615485   4.923032   7.008292   6.762187   5.689821
    29  H    4.818254   5.590405   6.967331   7.064860   5.227588
    30  H    5.876400   3.727505   4.301343   2.998601   3.805330
    31  H    4.616249   2.227673   3.978460   2.616323   3.869776
    32  H    5.598659   3.706828   5.224538   4.079560   4.314532
    33  H    2.468938   4.828124   5.538589   6.333924   4.696858
    34  H    3.877856   5.810981   6.950969   7.500830   5.718053
    35  H    3.611099   5.335376   5.816755   6.535476   4.260626
    36  H    2.246620   3.926254   5.869238   6.084834   5.485806
    37  H    3.671082   3.758756   2.374205   3.411839   4.417878
    38  H    3.184366   2.475733   4.701422   4.298632   5.803992
    39  H    1.992322   2.995572   4.572907   4.807766   5.448615
    40  H    3.552362   3.684205   4.863260   4.950205   6.370814
    41  H    4.525970   2.549282   3.435074   2.477106   5.176517
    42  H    4.714421   3.664658   4.126199   3.840845   6.148215
    43  H    5.820307   4.457221   3.498242   3.241072   5.793276
                   26         27         28         29         30
    26  H    0.000000
    27  H    2.375445   0.000000
    28  H    6.605211   4.821760   0.000000
    29  H    6.396439   4.562031   1.758297   0.000000
    30  H    2.662795   2.471545   6.029690   6.398044   0.000000
    31  H    3.350212   3.065274   5.057439   5.769367   1.776187
    32  H    3.823536   2.443296   4.559066   5.159973   1.773167
    33  H    6.316396   5.764806   4.188528   3.685568   7.294952
    34  H    7.261765   6.133094   3.315744   2.620855   7.847340
    35  H    5.890398   4.898994   3.748792   2.577365   6.880046
    36  H    6.712625   6.006319   3.331407   3.916831   6.888154
    37  H    4.868059   6.410305   7.969848   8.098982   6.310240
    38  H    6.200118   6.533450   6.013564   6.981044   6.006623
    39  H    6.309280   6.611499   5.752104   6.394786   6.712007
    40  H    6.899207   7.636831   7.336784   8.067903   7.251466
    41  H    4.837644   5.953940   7.400845   8.139351   4.711172
    42  H    6.116447   7.364550   8.329010   9.026092   6.410755
    43  H    5.302823   7.129627   9.359332   9.807219   5.984504
                   31         32         33         34         35
    31  H    0.000000
    32  H    1.772114   0.000000
    33  H    6.295368   6.706895   0.000000
    34  H    6.888978   6.901252   1.782973   0.000000
    35  H    6.234334   6.209960   1.774679   1.778888   0.000000
    36  H    5.462419   6.027404   2.370202   2.748712   3.524932
    37  H    5.498547   7.013775   5.697860   7.360413   6.612682
    38  H    4.348631   5.839994   5.466042   6.505492   6.590347
    39  H    5.177120   6.493658   4.086050   5.341303   5.483508
    40  H    5.756779   7.331688   5.768370   7.101816   7.146588
    41  H    3.577530   5.349559   6.956870   8.170940   7.680997
    42  H    5.220703   6.978875   7.152810   8.547914   8.205704
    43  H    5.397764   7.085195   8.143552   9.619064   8.874433
                   36         37         38         39         40
    36  H    0.000000
    37  H    5.830232   0.000000
    38  H    3.919244   4.033991   0.000000
    39  H    2.931027   3.608622   1.768239   0.000000
    40  H    4.667409   3.322760   1.776803   1.767316   0.000000
    41  H    6.026242   3.342894   2.757670   3.903856   3.304187
    42  H    6.271033   2.862986   2.753242   3.557680   2.264135
    43  H    7.737208   2.911768   4.674912   5.311984   4.356640
                   41         42         43
    41  H    0.000000
    42  H    1.776013   0.000000
    43  H    2.374263   2.269876   0.000000
 Stoichiometry    C15H24O4
 Framework group  C1[X(C15H24O4)]
 Deg. of freedom   123
 Full point group                 C1      NOp   1
 Largest Abelian subgroup         C1      NOp   1
 Largest concise Abelian subgroup C1      NOp   1
                         Standard orientation:                         
 ---------------------------------------------------------------------
 Center     Atomic      Atomic             Coordinates (Angstroms)
 Number     Number       Type             X           Y           Z
 ---------------------------------------------------------------------
      1          6           0        1.675952    0.831118    0.108867
      2          6           0        1.197412   -0.422818    0.299933
      3          6           0       -0.205569   -0.829152    0.653160
      4          6           0       -1.293189    0.035328   -0.042528
      5          6           0       -1.502334    1.367752    0.713400
      6          6           0       -0.228119    2.053804    1.247262
      7          6           0        0.972254    2.161426    0.285779
      8          6           0        3.091569    0.774710   -0.281958
      9          6           0        3.520025   -0.685630   -0.351325
     10          6           0        2.280859   -1.497419    0.069249
     11          8           0        3.826379    1.738754   -0.507590
     12          6           0        0.630075    2.833018   -1.062461
     13          6           0        2.513890   -2.362557    1.310393
     14          8           0        1.923909   -2.335021   -1.054594
     15          6           0       -2.620644   -0.765408   -0.274724
     16          8           0       -3.092524   -1.339442    0.960062
     17          6           0       -2.403949   -1.940532   -1.242157
     18          6           0       -3.753323    0.108115   -0.861162
     19          8           0       -4.398821    0.825102    0.194889
     20          1           0       -0.336235   -0.772854    1.744219
     21          1           0       -0.321665   -1.886894    0.409218
     22          1           0       -0.923391    0.265981   -1.049311
     23          1           0       -2.154211    1.186805    1.576442
     24          1           0       -2.046472    2.060355    0.063459
     25          1           0        0.118442    1.535247    2.150179
     26          1           0       -0.507361    3.066946    1.566909
     27          1           0        1.715398    2.814579    0.767914
     28          1           0        3.835577   -0.954042   -1.365558
     29          1           0        4.383842   -0.856204    0.302207
     30          1           0        0.184915    3.821390   -0.891148
     31          1           0       -0.077529    2.237224   -1.650345
     32          1           0        1.535486    2.970975   -1.663724
     33          1           0        1.596059   -2.888849    1.598368
     34          1           0        3.295140   -3.102160    1.101764
     35          1           0        2.834231   -1.747640    2.158779
     36          1           0        1.264501   -2.980103   -0.746755
     37          1           0       -3.640643   -0.653990    1.379360
     38          1           0       -2.083397   -1.578064   -2.225381
     39          1           0       -1.643336   -2.636813   -0.879252
     40          1           0       -3.336534   -2.499757   -1.366801
     41          1           0       -3.351208    0.794730   -1.619369
     42          1           0       -4.483507   -0.547678   -1.354679
     43          1           0       -5.179103    1.265132   -0.179006
 ---------------------------------------------------------------------
 Rotational constants (GHZ):      0.5827147      0.2608753      0.2067562
 Standard basis: 6-31G(d) (6D, 7F)
 There are   333 symmetry adapted cartesian basis functions of A   symmetry.
 There are   333 symmetry adapted basis functions of A   symmetry.
   333 basis functions,   628 primitive gaussians,   333 cartesian basis functions
    73 alpha electrons       73 beta electrons
       nuclear repulsion energy      1603.0820528806 Hartrees.
 NAtoms=   43 NActive=   43 NUniq=   43 SFac= 1.00D+00 NAtFMM=   60 NAOKFM=F Big=F
 Integral buffers will be    131072 words long.
 Raffenetti 2 integral format.
 Two-electron integral symmetry is turned on.
 ------------------------------------------------------------------------------
 Polarizable Continuum Model (PCM)
 =================================
 Model                : PCM (using non-symmetric T matrix).
 Atomic radii         : SMD-Coulomb.
 Polarization charges : Total charges.
 Charge compensation  : None.
 Solution method      : On-the-fly selection.
 Cavity type          : VdW (van der Waals Surface) (Alpha=1.000).
 Cavity algorithm     : GePol (No added spheres)
                        Default sphere list used, NSphG=   43.
                        Lebedev-Laikov grids with approx.  5.0 points / Ang**2.
                        Smoothing algorithm: Karplus/York (Gamma=1.0000).
                        Polarization charges: spherical gaussians, with
                                              point-specific exponents (IZeta= 3).
                        Self-potential: point-specific (ISelfS= 7).
                        Self-field    : sphere-specific E.n sum rule (ISelfD= 2).
 1st derivatives      : Analytical E(r).r(x)/FMM algorithm (CHGder, D1EAlg=3).
                        Cavity 1st derivative terms included.
 Solvent              : Methanol, Eps=  32.613000 Eps(inf)=   1.765709
 ------------------------------------------------------------------------------
 ------------------------------------------------------------------------------
 Atomic radii for non-electrostatic terms: SMD-CDS.
 ------------------------------------------------------------------------------
 Nuclear repulsion after PCM non-electrostatic terms =     1603.0834150600 Hartrees.
 One-electron integrals computed using PRISM.
 NBasis=   333 RedAO= T EigKep=  9.52D-04  NBF=   333
 NBsUse=   333 1.00D-06 EigRej= -1.00D+00 NBFU=   333
 Initial guess from the checkpoint file:  "DY-202A-11R_44.chk"
 B after Tr=     0.000000    0.000000    0.000000
         Rot=    0.999996    0.002744    0.000070   -0.000729 Ang=   0.33 deg.
 ExpMin= 1.61D-01 ExpMax= 5.48D+03 ExpMxC= 8.25D+02 IAcc=1 IRadAn=         1 AccDes= 0.00D+00
 Harris functional with IExCor=  402 and IRadAn=       1 diagonalized for initial guess.
 HarFok:  IExCor=  402 AccDes= 0.00D+00 IRadAn=         1 IDoV= 1 UseB2=F ITyADJ=14
 ICtDFT=  3500011 ScaDFX=  1.000000  1.000000  1.000000  1.000000
 FoFCou: FMM=F IPFlag=           0 FMFlag=      100000 FMFlg1=           0
         NFxFlg=           0 DoJE=T BraDBF=F KetDBF=T FulRan=T
         wScrn=  0.000000 ICntrl=     500 IOpCl=  0 I1Cent=   200000004 NGrid=           0
         NMat0=    1 NMatS0=      1 NMatT0=    0 NMatD0=    1 NMtDS0=    0 NMtDT0=    0
 Petite list used in FoFCou.
 Keep R1 ints in memory in canonical form, NReq=1565304907.
 Requested convergence on RMS density matrix=1.00D-08 within 128 cycles.
 Requested convergence on MAX density matrix=1.00D-06.
 Requested convergence on             energy=1.00D-06.
 No special actions if energy rises.
 Inv3:  Mode=1 IEnd=    22097388.
 Iteration    1 A*A^-1 deviation from unit magnitude is 5.44D-15 for   2712.
 Iteration    1 A*A^-1 deviation from orthogonality  is 4.11D-15 for   2683   2531.
 Iteration    1 A^-1*A deviation from unit magnitude is 5.44D-15 for   2712.
 Iteration    1 A^-1*A deviation from orthogonality  is 1.19D-11 for   2009   2002.
 Error on total polarization charges =  0.05174
 SCF Done:  E(RB3LYP) =  -886.946845249     A.U. after   11 cycles
            NFock= 11  Conv=0.37D-08     -V/T= 2.0094
 SMD-CDS (non-electrostatic) energy       (kcal/mol) =       0.85
 (included in total energy above)
 D1PCM: PCM CHGder 1st derivatives, ID1Alg=3 FixD1E=F DoIter=F DoCFld=F I1PDM=0.
 Calling FoFJK, ICntrl=      2127 FMM=F ISym2X=0 I1Cent= 0 IOpClX= 0 NMat=1 NMatS=1 NMatT=0.
 ***** Axes restored to original set *****
 -------------------------------------------------------------------
 Center     Atomic                   Forces (Hartrees/Bohr)
 Number     Number              X              Y              Z
 -------------------------------------------------------------------
      1        6          -0.003479869    0.003441124   -0.000357019
      2        6           0.004177177   -0.001851423   -0.001875329
      3        6          -0.000662848    0.001167809    0.001528595
      4        6           0.000008632   -0.002152350   -0.001123951
      5        6           0.000337952   -0.000997932    0.000404952
      6        6           0.000208490    0.000772842   -0.000847324
      7        6           0.001443077   -0.000935312   -0.001267137
      8        6           0.001952071   -0.003927671   -0.000327273
      9        6           0.001373932    0.000120987    0.001655168
     10        6          -0.000645090    0.001979476   -0.002376097
     11        8          -0.001793326   -0.001018322    0.000711261
     12        6          -0.000120896   -0.000876671    0.001190258
     13        6           0.000288093    0.001540845   -0.000498806
     14        8          -0.000953994    0.000515729    0.002461477
     15        6           0.000176337   -0.002291983    0.001210601
     16        8           0.001527798   -0.000886031   -0.000402529
     17        6           0.001355580    0.002398609    0.000151565
     18        6          -0.000462666   -0.000340227   -0.002099245
     19        8           0.001742434    0.001029249    0.000598140
     20        1           0.000022515   -0.000316279   -0.000420072
     21        1          -0.001071907   -0.000457411   -0.000514830
     22        1           0.000068301    0.000388373   -0.000107230
     23        1          -0.000115311    0.000044655    0.000376308
     24        1           0.000249688    0.000683078   -0.000277945
     25        1          -0.000688068    0.000372128    0.000590559
     26        1           0.000183850   -0.000272135    0.000216933
     27        1          -0.000726582    0.000190120    0.000419276
     28        1          -0.001135223    0.001314449   -0.000603901
     29        1          -0.000392144    0.000871787    0.000117119
     30        1           0.000104809   -0.000123330   -0.000279803
     31        1           0.000509568    0.000685855    0.000077258
     32        1          -0.000156049    0.000128891   -0.000078685
     33        1           0.000438635   -0.000786728    0.000158459
     34        1          -0.000497014   -0.000439669    0.000289921
     35        1           0.000009893   -0.000255643    0.000241681
     36        1          -0.000324961   -0.000237850   -0.000529131
     37        1          -0.001607459    0.001042596    0.001045279
     38        1          -0.000191259    0.000129369   -0.000437946
     39        1          -0.000133166   -0.000388617    0.000110437
     40        1          -0.000256477   -0.000059983    0.000292277
     41        1           0.000059251   -0.000211872    0.000228068
     42        1          -0.000134797    0.000511493    0.000240719
     43        1          -0.000688977   -0.000502025    0.000107942
 -------------------------------------------------------------------
 Cartesian Forces:  Max     0.004177177 RMS     0.001119711

 GradGradGradGradGradGradGradGradGradGradGradGradGradGradGradGradGradGrad
 Berny optimization.
 Using GEDIIS/GDIIS optimizer.
 FormGI is forming the generalized inverse of G from B-inverse, IUseBI=4.
 Internal  Forces:  Max     0.002873889 RMS     0.000570081
 Search for a local minimum.
 Step number   4 out of a maximum of  258
 All quantities printed in internal units (Hartrees-Bohrs-Radians)
 Mixed Optimization -- En-DIIS/RFO-DIIS
 Update second derivatives using D2CorX and points    2    3    4
 DE= -6.45D-04 DEPred=-1.14D-03 R= 5.66D-01
 TightC=F SS=  1.41D+00  RLast= 4.50D-01 DXNew= 8.4853D-01 1.3501D+00
 Trust test= 5.66D-01 RLast= 4.50D-01 DXMaxT set to 8.49D-01
 ITU=  1  0  1  0
 Use linear search instead of GDIIS.
     Eigenvalues ---    0.00219   0.00236   0.00336   0.00364   0.00382
     Eigenvalues ---    0.00446   0.00525   0.00708   0.00809   0.00912
     Eigenvalues ---    0.01069   0.01126   0.01231   0.01249   0.01359
     Eigenvalues ---    0.01384   0.02477   0.02612   0.03184   0.03845
     Eigenvalues ---    0.03899   0.04388   0.04415   0.04595   0.04731
     Eigenvalues ---    0.04768   0.05015   0.05083   0.05153   0.05335
     Eigenvalues ---    0.05444   0.05492   0.05569   0.05581   0.05601
     Eigenvalues ---    0.05640   0.05701   0.05883   0.05941   0.05963
     Eigenvalues ---    0.06162   0.06507   0.07031   0.07939   0.08330
     Eigenvalues ---    0.08595   0.08938   0.09102   0.09391   0.09708
     Eigenvalues ---    0.10463   0.11445   0.12115   0.13440   0.13773
     Eigenvalues ---    0.14615   0.15645   0.15961   0.15999   0.16000
     Eigenvalues ---    0.16000   0.16000   0.16000   0.16000   0.16000
     Eigenvalues ---    0.16000   0.16000   0.16039   0.16310   0.16502
     Eigenvalues ---    0.16930   0.17800   0.19739   0.20701   0.21714
     Eigenvalues ---    0.22898   0.24571   0.24998   0.25459   0.26495
     Eigenvalues ---    0.26942   0.27381   0.27838   0.28453   0.28574
     Eigenvalues ---    0.28740   0.29388   0.29570   0.29871   0.30783
     Eigenvalues ---    0.31774   0.32179   0.32728   0.33748   0.33792
     Eigenvalues ---    0.33847   0.33849   0.33866   0.34004   0.34010
     Eigenvalues ---    0.34039   0.34121   0.34140   0.34167   0.34190
     Eigenvalues ---    0.34199   0.34201   0.34254   0.34266   0.34278
     Eigenvalues ---    0.34330   0.34366   0.34451   0.34530   0.36708
     Eigenvalues ---    0.40502   0.40950   0.41766   0.51459   0.51988
     Eigenvalues ---    0.52585   0.52974   0.94171
 RFO step:  Lambda=-4.28879871D-04 EMin= 2.19163006D-03
 Quartic linear search produced a step of -0.25653.
 Iteration  1 RMS(Cart)=  0.01905560 RMS(Int)=  0.00027945
 Iteration  2 RMS(Cart)=  0.00029202 RMS(Int)=  0.00000942
 Iteration  3 RMS(Cart)=  0.00000020 RMS(Int)=  0.00000942
 Variable       Old X    -DE/DX   Delta X   Delta X   Delta X     New X
                                 (Linear)    (Quad)   (Total)
    R1        2.56186  -0.00024   0.00087  -0.00254  -0.00166   2.56020
    R2        2.86355  -0.00139  -0.00270  -0.00002  -0.00272   2.86083
    R3        2.77725  -0.00009   0.00216  -0.00264  -0.00048   2.77678
    R4        2.83977   0.00076   0.00186  -0.00122   0.00064   2.84041
    R5        2.91646  -0.00248  -0.00297  -0.00292  -0.00589   2.91057
    R6        2.93621  -0.00123  -0.00094  -0.00248  -0.00342   2.93280
    R7        2.07926  -0.00043  -0.00036  -0.00050  -0.00085   2.07840
    R8        2.06301   0.00068   0.00039   0.00093   0.00131   2.06433
    R9        2.92177   0.00052   0.00019   0.00124   0.00144   2.92320
   R10        2.96225  -0.00155   0.00005  -0.00267  -0.00262   2.95963
   R11        2.07316   0.00020   0.00009   0.00031   0.00041   2.07357
   R12        2.91490  -0.00046   0.00030  -0.00136  -0.00106   2.91384
   R13        2.07227   0.00035   0.00001   0.00038   0.00039   2.07266
   R14        2.06854   0.00049   0.00045   0.00023   0.00068   2.06922
   R15        2.91345  -0.00023   0.00015  -0.00054  -0.00039   2.91305
   R16        2.07377   0.00010   0.00038  -0.00023   0.00015   2.07391
   R17        2.07578  -0.00023  -0.00005  -0.00034  -0.00039   2.07539
   R18        2.91892  -0.00092  -0.00053  -0.00211  -0.00263   2.91629
   R19        2.07984  -0.00020  -0.00009  -0.00031  -0.00040   2.07944
   R20        2.87895  -0.00287  -0.00140  -0.00509  -0.00649   2.87246
   R21        2.32999  -0.00201   0.00041  -0.00254  -0.00213   2.32787
   R22        2.91006  -0.00054   0.00154  -0.00381  -0.00228   2.90779
   R23        2.07034  -0.00013  -0.00043   0.00026  -0.00017   2.07017
   R24        2.07214  -0.00036  -0.00047  -0.00012  -0.00059   2.07156
   R25        2.89270   0.00021   0.00064  -0.00059   0.00005   2.89276
   R26        2.73326  -0.00137  -0.00079  -0.00231  -0.00310   2.73016
   R27        2.07388  -0.00020   0.00002  -0.00052  -0.00050   2.07338
   R28        2.07120  -0.00073  -0.00008  -0.00135  -0.00143   2.06976
   R29        2.07037  -0.00006   0.00016  -0.00033  -0.00017   2.07020
   R30        2.07210   0.00004   0.00033  -0.00041  -0.00008   2.07201
   R31        2.07086  -0.00011   0.00013  -0.00037  -0.00024   2.07062
   R32        2.07052   0.00006  -0.00004   0.00014   0.00011   2.07063
   R33        1.83772   0.00022  -0.00013   0.00038   0.00025   1.83797
   R34        2.72336   0.00051   0.00036  -0.00006   0.00030   2.72366
   R35        2.90539  -0.00156  -0.00073  -0.00260  -0.00333   2.90205
   R36        2.92139   0.00028  -0.00181   0.00374   0.00193   2.92332
   R37        1.83808   0.00209   0.00053   0.00227   0.00280   1.84088
   R38        2.07084   0.00037  -0.00018   0.00082   0.00064   2.07148
   R39        2.06581   0.00021   0.00017   0.00028   0.00045   2.06626
   R40        2.06835   0.00021   0.00046  -0.00006   0.00039   2.06874
   R41        2.70302   0.00028   0.00187  -0.00224  -0.00038   2.70265
   R42        2.07699  -0.00026  -0.00019  -0.00045  -0.00064   2.07636
   R43        2.07594  -0.00032  -0.00008  -0.00063  -0.00071   2.07523
   R44        1.83436   0.00028   0.00002   0.00058   0.00059   1.83495
    A1        2.25446   0.00146   0.00278   0.00267   0.00543   2.25989
    A2        1.91983  -0.00201  -0.00173  -0.00528  -0.00700   1.91282
    A3        2.10837   0.00055  -0.00118   0.00251   0.00135   2.10972
    A4        2.23038  -0.00082  -0.00091  -0.00135  -0.00227   2.22811
    A5        1.95537   0.00106   0.00175   0.00121   0.00294   1.95831
    A6        2.09703  -0.00024  -0.00085   0.00032  -0.00052   2.09651
    A7        1.97995  -0.00058   0.00065  -0.00210  -0.00146   1.97849
    A8        1.90723   0.00012  -0.00005   0.00228   0.00223   1.90945
    A9        1.88467   0.00094   0.00035   0.00300   0.00334   1.88801
   A10        1.90963   0.00041   0.00079   0.00207   0.00286   1.91249
   A11        1.94398  -0.00079  -0.00182  -0.00513  -0.00694   1.93704
   A12        1.83229  -0.00004   0.00004   0.00016   0.00020   1.83249
   A13        1.93398   0.00033   0.00148  -0.00111   0.00036   1.93434
   A14        1.95507  -0.00031   0.00008  -0.00501  -0.00493   1.95014
   A15        1.86703   0.00012   0.00125   0.00040   0.00166   1.86869
   A16        1.98022  -0.00025  -0.00285   0.00444   0.00159   1.98181
   A17        1.88924  -0.00023  -0.00118   0.00014  -0.00104   1.88820
   A18        1.83062   0.00037   0.00138   0.00126   0.00265   1.83327
   A19        2.02724   0.00029   0.00157   0.00266   0.00422   2.03146
   A20        1.89969   0.00005   0.00014   0.00089   0.00104   1.90073
   A21        1.89887   0.00014  -0.00080   0.00095   0.00015   1.89902
   A22        1.86718  -0.00022  -0.00010  -0.00161  -0.00172   1.86546
   A23        1.91211  -0.00042  -0.00062  -0.00425  -0.00486   1.90725
   A24        1.85063   0.00015  -0.00034   0.00130   0.00096   1.85159
   A25        2.04696  -0.00040   0.00099   0.00081   0.00179   2.04875
   A26        1.91291  -0.00053   0.00022  -0.00273  -0.00250   1.91041
   A27        1.87647   0.00051  -0.00042   0.00061   0.00020   1.87667
   A28        1.87573   0.00076   0.00096   0.00338   0.00435   1.88008
   A29        1.89127  -0.00002  -0.00084   0.00015  -0.00068   1.89059
   A30        1.85114  -0.00034  -0.00117  -0.00263  -0.00380   1.84734
   A31        1.95314  -0.00021   0.00028   0.00196   0.00222   1.95536
   A32        1.96349  -0.00030   0.00054  -0.00066  -0.00012   1.96337
   A33        1.83234   0.00057   0.00067   0.00243   0.00311   1.83546
   A34        1.98474   0.00050  -0.00083   0.00142   0.00059   1.98533
   A35        1.86915  -0.00041  -0.00116  -0.00373  -0.00489   1.86426
   A36        1.84826  -0.00014   0.00054  -0.00180  -0.00127   1.84700
   A37        1.89631   0.00147   0.00027   0.00595   0.00619   1.90250
   A38        2.20521  -0.00170  -0.00079  -0.00511  -0.00590   2.19931
   A39        2.18162   0.00022   0.00049  -0.00073  -0.00024   2.18138
   A40        1.84063  -0.00056   0.00022  -0.00460  -0.00441   1.83622
   A41        1.93692  -0.00071  -0.00138  -0.00560  -0.00699   1.92993
   A42        1.92146  -0.00009  -0.00301   0.00058  -0.00240   1.91906
   A43        1.93419   0.00040   0.00130   0.00125   0.00252   1.93671
   A44        1.97048   0.00043  -0.00125   0.00501   0.00377   1.97425
   A45        1.86162   0.00050   0.00389   0.00311   0.00698   1.86859
   A46        1.81180   0.00004  -0.00032   0.00170   0.00138   1.81317
   A47        1.95973   0.00045   0.00091  -0.00077   0.00013   1.95986
   A48        1.92422  -0.00066  -0.00045  -0.00437  -0.00482   1.91940
   A49        1.97890  -0.00068  -0.00182  -0.00083  -0.00264   1.97627
   A50        1.86676   0.00107   0.00155   0.00567   0.00723   1.87398
   A51        1.91801  -0.00020   0.00013  -0.00111  -0.00099   1.91701
   A52        1.92323   0.00024   0.00082  -0.00002   0.00080   1.92403
   A53        1.95503   0.00054   0.00035   0.00210   0.00245   1.95749
   A54        1.92912   0.00010   0.00069  -0.00049   0.00019   1.92931
   A55        1.88748  -0.00035  -0.00038  -0.00061  -0.00099   1.88649
   A56        1.88334  -0.00026  -0.00069  -0.00078  -0.00147   1.88187
   A57        1.88349  -0.00032  -0.00088  -0.00031  -0.00119   1.88230
   A58        1.93562   0.00072   0.00098   0.00143   0.00241   1.93803
   A59        1.91305   0.00041   0.00006   0.00141   0.00147   1.91452
   A60        1.93385   0.00039   0.00125   0.00121   0.00245   1.93631
   A61        1.89949  -0.00092  -0.00230  -0.00354  -0.00584   1.89365
   A62        1.88677  -0.00038  -0.00006  -0.00025  -0.00030   1.88647
   A63        1.89416  -0.00028  -0.00003  -0.00042  -0.00045   1.89371
   A64        1.88128   0.00106   0.00165   0.00203   0.00368   1.88496
   A65        1.93246  -0.00004   0.00020  -0.00071  -0.00050   1.93196
   A66        1.94366  -0.00015   0.00050  -0.00573  -0.00523   1.93843
   A67        1.96927  -0.00051  -0.00155   0.00239   0.00083   1.97010
   A68        1.85547   0.00034   0.00165   0.00208   0.00373   1.85920
   A69        1.88619   0.00022  -0.00064   0.00315   0.00251   1.88870
   A70        1.87177   0.00019  -0.00002  -0.00098  -0.00101   1.87076
   A71        1.84748   0.00089   0.00193   0.00024   0.00217   1.84965
   A72        1.93156   0.00014   0.00076   0.00057   0.00133   1.93289
   A73        1.95627   0.00029  -0.00019   0.00115   0.00096   1.95723
   A74        1.91993  -0.00052   0.00043  -0.00278  -0.00235   1.91758
   A75        1.88074   0.00007   0.00141   0.00060   0.00201   1.88275
   A76        1.89237   0.00010  -0.00019   0.00005  -0.00014   1.89223
   A77        1.88096  -0.00009  -0.00229   0.00046  -0.00184   1.87912
   A78        1.91114  -0.00184  -0.00211  -0.00049  -0.00260   1.90854
   A79        1.92476   0.00041  -0.00010   0.00124   0.00114   1.92590
   A80        1.89664   0.00072  -0.00059   0.00392   0.00333   1.89997
   A81        1.94043   0.00031  -0.00019  -0.00085  -0.00103   1.93940
   A82        1.90811   0.00065   0.00202  -0.00369  -0.00167   1.90645
   A83        1.88200  -0.00018   0.00102  -0.00005   0.00097   1.88296
   A84        1.88136   0.00006  -0.00021  -0.00029  -0.00050   1.88086
    D1        0.08020  -0.00023   0.00139  -0.00182  -0.00044   0.07976
    D2       -3.09250  -0.00008   0.00101   0.00491   0.00593  -3.08656
    D3       -3.09658  -0.00040  -0.00233  -0.00498  -0.00729  -3.10388
    D4        0.01391  -0.00026  -0.00271   0.00176  -0.00092   0.01299
    D5        0.39838  -0.00007  -0.00197  -0.01040  -0.01238   0.38601
    D6       -1.86146  -0.00031  -0.00152  -0.01350  -0.01503  -1.87649
    D7        2.41991  -0.00032  -0.00282  -0.01245  -0.01528   2.40463
    D8       -2.70471   0.00017   0.00210  -0.00682  -0.00472  -2.70943
    D9        1.31863  -0.00008   0.00254  -0.00992  -0.00738   1.31126
   D10       -0.68319  -0.00009   0.00125  -0.00887  -0.00762  -0.69081
   D11        0.01195   0.00024  -0.00191   0.01391   0.01202   0.02397
   D12       -3.11907   0.00010  -0.00001   0.00247   0.00250  -3.11657
   D13        3.12178   0.00011  -0.00514   0.01109   0.00597   3.12775
   D14       -0.00924  -0.00003  -0.00323  -0.00035  -0.00355  -0.01278
   D15        0.65626   0.00033  -0.00219   0.01213   0.00994   0.66620
   D16       -1.47959   0.00012  -0.00362   0.00924   0.00562  -1.47396
   D17        2.81969  -0.00039  -0.00382   0.00632   0.00249   2.82218
   D18       -2.45199   0.00015  -0.00182   0.00490   0.00307  -2.44892
   D19        1.69535  -0.00005  -0.00325   0.00201  -0.00125   1.69410
   D20       -0.28856  -0.00056  -0.00346  -0.00091  -0.00438  -0.29294
   D21       -0.03323   0.00018   0.00609  -0.01619  -0.01012  -0.04335
   D22        2.11085  -0.00036   0.00418  -0.01653  -0.01236   2.09849
   D23       -2.02735  -0.00078   0.00466  -0.02169  -0.01704  -2.04439
   D24        3.07994   0.00030   0.00574  -0.01007  -0.00433   3.07561
   D25       -1.05916  -0.00024   0.00383  -0.01041  -0.00657  -1.06574
   D26        1.08582  -0.00066   0.00431  -0.01557  -0.01125   1.07457
   D27       -1.41492  -0.00001   0.00340  -0.00343  -0.00002  -1.41494
   D28        2.63756   0.00031   0.00597  -0.00449   0.00148   2.63904
   D29        0.64085  -0.00004   0.00354  -0.00363  -0.00009   0.64076
   D30        0.71959   0.00004   0.00437  -0.00042   0.00396   0.72354
   D31       -1.51111   0.00035   0.00693  -0.00148   0.00545  -1.50566
   D32        2.77536   0.00000   0.00450  -0.00062   0.00388   2.77924
   D33        2.73748  -0.00022   0.00384  -0.00194   0.00190   2.73938
   D34        0.50678   0.00010   0.00641  -0.00300   0.00340   0.51018
   D35       -1.48993  -0.00025   0.00398  -0.00214   0.00183  -1.48811
   D36        0.69895   0.00014  -0.00076  -0.00565  -0.00642   0.69252
   D37       -1.40865   0.00018  -0.00183  -0.00607  -0.00790  -1.41654
   D38        2.86539  -0.00009  -0.00108  -0.00859  -0.00967   2.85572
   D39        2.91587  -0.00021  -0.00172  -0.00980  -0.01153   2.90434
   D40        0.80827  -0.00016  -0.00279  -0.01022  -0.01300   0.79527
   D41       -1.20088  -0.00044  -0.00204  -0.01274  -0.01478  -1.21565
   D42       -1.34322  -0.00005  -0.00241  -0.00560  -0.00801  -1.35123
   D43        2.83237   0.00000  -0.00347  -0.00601  -0.00949   2.82289
   D44        0.82323  -0.00028  -0.00272  -0.00853  -0.01126   0.81196
   D45        0.94387  -0.00007  -0.01344  -0.00004  -0.01348   0.93039
   D46       -1.11668  -0.00038  -0.01596   0.00147  -0.01449  -1.13116
   D47        3.06046  -0.00016  -0.01520   0.00518  -0.01002   3.05045
   D48       -1.26196  -0.00006  -0.01318   0.00203  -0.01115  -1.27310
   D49        2.96069  -0.00037  -0.01570   0.00354  -0.01216   2.94853
   D50        0.85464  -0.00015  -0.01494   0.00725  -0.00769   0.84695
   D51        2.96283   0.00013  -0.01111  -0.00129  -0.01241   2.95042
   D52        0.90229  -0.00018  -0.01363   0.00022  -0.01342   0.88887
   D53       -1.20376   0.00004  -0.01287   0.00393  -0.00895  -1.21271
   D54        0.80646   0.00003  -0.00169   0.00227   0.00057   0.80703
   D55       -1.33745  -0.00026  -0.00395  -0.00063  -0.00457  -1.34202
   D56        2.94109   0.00013  -0.00246   0.00354   0.00108   2.94217
   D57        2.93137   0.00012  -0.00054   0.00395   0.00340   2.93477
   D58        0.78746  -0.00017  -0.00279   0.00105  -0.00174   0.78572
   D59       -1.21718   0.00022  -0.00130   0.00522   0.00391  -1.21327
   D60       -1.35314  -0.00003  -0.00129   0.00251   0.00121  -1.35193
   D61        2.78614  -0.00032  -0.00355  -0.00039  -0.00393   2.78221
   D62        0.78149   0.00007  -0.00206   0.00377   0.00172   0.78321
   D63       -1.30290   0.00067   0.00394   0.01029   0.01423  -1.28867
   D64        0.94581   0.00049   0.00421   0.01235   0.01656   0.96237
   D65        2.98127   0.00033   0.00367   0.00853   0.01220   2.99347
   D66        0.85993   0.00031   0.00577   0.01004   0.01582   0.87575
   D67        3.10864   0.00013   0.00605   0.01211   0.01815   3.12679
   D68       -1.13908  -0.00003   0.00550   0.00828   0.01379  -1.12530
   D69        2.85329   0.00029   0.00448   0.00877   0.01325   2.86654
   D70       -1.18118   0.00012   0.00475   0.01083   0.01558  -1.16560
   D71        0.85428  -0.00004   0.00420   0.00701   0.01122   0.86550
   D72       -3.07455  -0.00014  -0.00501   0.00675   0.00174  -3.07281
   D73        1.10659  -0.00022  -0.00532   0.00614   0.00081   1.10740
   D74       -0.99445  -0.00024  -0.00490   0.00546   0.00055  -0.99390
   D75        0.96520  -0.00001  -0.00515   0.00334  -0.00180   0.96340
   D76       -1.13685  -0.00009  -0.00546   0.00272  -0.00273  -1.13958
   D77        3.04530  -0.00011  -0.00504   0.00204  -0.00299   3.04231
   D78       -1.08242   0.00031  -0.00362   0.00828   0.00465  -1.07776
   D79        3.09872   0.00023  -0.00393   0.00766   0.00373   3.10244
   D80        0.99768   0.00021  -0.00352   0.00698   0.00346   1.00114
   D81       -0.03198  -0.00010   0.00560  -0.02327  -0.01768  -0.04966
   D82        2.06359  -0.00035   0.00654  -0.02758  -0.02104   2.04255
   D83       -2.16264  -0.00023   0.00861  -0.02682  -0.01822  -2.18086
   D84        3.09922   0.00002   0.00371  -0.01206  -0.00832   3.09089
   D85       -1.08840  -0.00023   0.00465  -0.01637  -0.01168  -1.10009
   D86        0.96856  -0.00011   0.00672  -0.01561  -0.00886   0.95969
   D87        0.03763  -0.00006  -0.00674   0.02291   0.01614   0.05377
   D88       -2.09377  -0.00025  -0.00663   0.02319   0.01655  -2.07722
   D89        2.07245  -0.00032  -0.00673   0.02118   0.01444   2.08689
   D90       -2.05973   0.00092  -0.00591   0.03171   0.02579  -2.03394
   D91        2.09205   0.00072  -0.00581   0.03199   0.02620   2.11825
   D92       -0.02491   0.00065  -0.00591   0.02998   0.02409  -0.00082
   D93        2.13636  -0.00029  -0.01097   0.02346   0.01246   2.14882
   D94        0.00496  -0.00049  -0.01086   0.02374   0.01287   0.01783
   D95       -2.11200  -0.00056  -0.01096   0.02173   0.01076  -2.10124
   D96        1.05284   0.00006   0.00726  -0.00579   0.00147   1.05432
   D97       -3.13261  -0.00036   0.00506  -0.00838  -0.00331  -3.13592
   D98       -1.04261  -0.00020   0.00585  -0.00723  -0.00138  -1.04399
   D99        3.09962  -0.00004   0.00625  -0.00472   0.00153   3.10115
   D100      -1.08583  -0.00046   0.00405  -0.00730  -0.00325  -1.08908
   D101       1.00417  -0.00030   0.00483  -0.00615  -0.00132   1.00285
   D102      -1.09564   0.00073   0.00711   0.00118   0.00830  -1.08734
   D103       1.00210   0.00031   0.00491  -0.00140   0.00351   1.00561
   D104       3.09209   0.00048   0.00570  -0.00025   0.00545   3.09754
   D105      -1.38252   0.00022  -0.00274   0.01076   0.00801  -1.37451
   D106       2.94175  -0.00007  -0.00296   0.00791   0.00496   2.94671
   D107       0.78669   0.00020  -0.00180   0.00599   0.00419   0.79088
   D108       1.52267   0.00008   0.00072   0.01233   0.01305   1.53572
   D109      -2.64695   0.00010   0.00247   0.00627   0.00874  -2.63821
   D110      -0.64228   0.00059   0.00296   0.00767   0.01063  -0.63165
   D111      -1.07782   0.00002   0.01620  -0.03252  -0.01632  -1.09415
   D112       1.02223   0.00041   0.01840  -0.03059  -0.01219   1.01004
   D113       3.11461   0.00014   0.01568  -0.03115  -0.01548   3.09914
   D114       3.09899  -0.00007   0.01462  -0.02969  -0.01506   3.08393
   D115      -1.08414   0.00032   0.01683  -0.02776  -0.01093  -1.09507
   D116       1.00824   0.00005   0.01410  -0.02832  -0.01421   0.99403
   D117       1.08455  -0.00058   0.01457  -0.03385  -0.01927   1.06527
   D118      -3.09858  -0.00019   0.01677  -0.03192  -0.01514  -3.11372
   D119      -1.00620  -0.00046   0.01405  -0.03248  -0.01842  -1.02463
   D120      -1.44062   0.00052   0.02741   0.01649   0.04389  -1.39673
   D121       0.69996  -0.00005   0.02571   0.01591   0.04162   0.74158
   D122       2.75940   0.00039   0.02654   0.01891   0.04546   2.80486
   D123       0.70204   0.00030   0.02619   0.01940   0.04560   0.74763
   D124       2.84261  -0.00027   0.02450   0.01883   0.04332   2.88594
   D125      -1.38113   0.00017   0.02533   0.02183   0.04716  -1.33397
   D126       2.69594   0.00090   0.02779   0.02286   0.05065   2.74659
   D127      -1.44666   0.00033   0.02609   0.02229   0.04838  -1.39829
   D128       0.61277   0.00077   0.02693   0.02529   0.05222   0.66499
   D129      -3.00510   0.00024  -0.01612   0.04037   0.02425  -2.98086
   D130       1.14686   0.00077  -0.01445   0.03970   0.02525   1.17211
   D131      -0.92901   0.00040  -0.01690   0.04264   0.02575  -0.90326
         Item               Value     Threshold  Converged?
 Maximum Force            0.002874     0.000450     NO 
 RMS     Force            0.000570     0.000300     NO 
 Maximum Displacement     0.094968     0.001800     NO 
 RMS     Displacement     0.019051     0.001200     NO 
 Predicted change in Energy=-2.963900D-04
 GradGradGradGradGradGradGradGradGradGradGradGradGradGradGradGradGradGrad

                          Input orientation:                          
 ---------------------------------------------------------------------
 Center     Atomic      Atomic             Coordinates (Angstroms)
 Number     Number       Type             X           Y           Z
 ---------------------------------------------------------------------
      1          6           0        1.639185    0.805021    0.118439
      2          6           0        1.142363   -0.440634    0.310759
      3          6           0       -0.270589   -0.823240    0.651989
      4          6           0       -1.334807    0.045189   -0.070423
      5          6           0       -1.535354    1.392401    0.662844
      6          6           0       -0.263968    2.068811    1.213862
      7          6           0        0.959062    2.147980    0.278866
      8          6           0        3.059634    0.718003   -0.247493
      9          6           0        3.464668   -0.745526   -0.314947
     10          6           0        2.210555   -1.531249    0.106413
     11          8           0        3.810973    1.669532   -0.465543
     12          6           0        0.663027    2.825414   -1.075761
     13          6           0        2.422977   -2.378738    1.363365
     14          8           0        1.841820   -2.381707   -1.001748
     15          6           0       -2.666942   -0.744728   -0.303531
     16          8           0       -3.148774   -1.306880    0.933063
     17          6           0       -2.448948   -1.923408   -1.263515
     18          6           0       -3.789405    0.133353   -0.905299
     19          8           0       -4.393940    0.907750    0.134055
     20          1           0       -0.415262   -0.754002    1.740075
     21          1           0       -0.403487   -1.881524    0.415987
     22          1           0       -0.949480    0.256563   -1.075847
     23          1           0       -2.208031    1.236462    1.514999
     24          1           0       -2.051937    2.086224   -0.008529
     25          1           0        0.051262    1.560234    2.133869
     26          1           0       -0.535986    3.089715    1.513722
     27          1           0        1.701066    2.788500    0.778889
     28          1           0        3.771873   -1.013534   -1.331752
     29          1           0        4.325573   -0.925972    0.339255
     30          1           0        0.235605    3.823179   -0.915780
     31          1           0       -0.042200    2.246527   -1.681701
     32          1           0        1.584858    2.944544   -1.655551
     33          1           0        1.497725   -2.890039    1.654416
     34          1           0        3.192929   -3.134793    1.173176
     35          1           0        2.747038   -1.756539    2.205076
     36          1           0        1.166352   -3.007511   -0.688562
     37          1           0       -3.703720   -0.618690    1.342205
     38          1           0       -2.135666   -1.566674   -2.251543
     39          1           0       -1.685279   -2.615908   -0.899077
     40          1           0       -3.380531   -2.486748   -1.378586
     41          1           0       -3.385882    0.779695   -1.696933
     42          1           0       -4.547569   -0.520083   -1.357155
     43          1           0       -5.183389    1.335233   -0.235946
 ---------------------------------------------------------------------
                    Distance matrix (angstroms):
                    1          2          3          4          5
     1  C    0.000000
     2  C    1.354797   0.000000
     3  C    2.565764   1.503083   0.000000
     4  C    3.075327   2.552977   1.551969   0.000000
     5  C    3.274002   3.264069   2.551237   1.546893   0.000000
     6  C    2.533596   3.015074   2.946133   2.625095   1.541938
     7  C    1.513883   2.595292   3.237192   3.131384   2.634474
     8  C    1.469406   2.308683   3.778212   4.449173   4.732594
     9  C    2.434011   2.424370   3.859165   4.870316   5.525127
    10  C    2.405154   1.540206   2.637234   3.884072   4.784264
    11  O    2.409373   3.489546   4.911409   5.410514   5.471131
    12  C    2.541847   3.580401   4.143602   3.568150   3.147881
    13  C    3.507207   2.550334   3.190757   4.695968   5.511861
    14  O    3.383950   2.445339   3.102569   4.104649   5.331047
    15  C    4.595923   3.870481   2.581024   1.566171   2.604167
    16  O    5.296063   4.421707   2.932040   2.474985   3.156304
    17  C    5.105581   4.192192   3.102382   2.557373   3.942093
    18  C    5.564958   5.111808   3.965133   2.594194   3.020765
    19  O    6.034019   5.700878   4.501844   3.184983   2.947205
    20  H    3.046475   2.137133   1.099844   2.182241   2.649921
    21  H    3.388004   2.115866   1.092394   2.194579   3.472844
    22  H    2.903155   2.604720   2.147623   1.097285   2.157875
    23  H    4.115531   3.935478   2.956492   2.166845   1.096804
    24  H    3.909218   4.085401   3.474833   2.164238   1.094984
    25  H    2.674660   2.918510   2.824979   3.012549   2.170123
    26  H    3.449349   4.089907   4.015500   3.523743   2.145601
    27  H    2.091462   3.310378   4.116818   4.178948   3.526609
    28  H    3.155718   3.152837   4.506987   5.365633   6.159025
    29  H    3.203401   3.220123   4.607935   5.757681   6.311104
    30  H    3.485530   4.528433   4.929841   4.177801   3.396620
    31  H    2.854032   3.548791   3.862867   3.018764   2.907909
    32  H    2.779847   3.939747   4.792037   4.409459   4.185669
    33  H    4.004086   2.816253   2.898871   4.428755   5.340606
    34  H    4.364485   3.493863   4.196531   5.670910   6.566017
    35  H    3.484678   2.809809   3.519830   5.008550   5.534725
    36  H    3.925585   2.754646   2.938182   3.994605   5.337109
    37  H    5.663143   4.957832   3.507795   2.836901   3.034441
    38  H    5.048886   4.310317   3.530114   2.827855   4.196445
    39  H    4.877515   3.767104   2.760581   2.809081   4.304487
    40  H    6.186628   5.243761   4.069672   3.508131   4.756039
    41  H    5.342987   5.101473   4.218042   2.718813   3.060786
    42  H    6.496861   5.929888   4.735094   3.506715   4.100174
    43  H    6.852315   6.593005   5.439029   4.062413   3.757559
                    6          7          8          9         10
     6  C    0.000000
     7  C    1.541521   0.000000
     8  C    3.873832   2.595052   0.000000
     9  C    4.915331   3.873378   1.520039   0.000000
    10  C    4.506677   3.890078   2.430087   1.538736   0.000000
    11  O    4.425491   2.986043   1.231854   2.444404   3.624014
    12  C    2.583435   1.543233   3.297110   4.602135   4.772096
    13  C    5.198338   4.879587   3.548240   2.563052   1.530781
    14  O    5.399109   4.789290   3.414700   2.404667   1.444737
    15  C    3.999095   4.674917   5.910701   6.131620   4.957483
    16  O    4.449296   5.407249   6.636128   6.753537   5.427346
    17  C    5.181635   5.528985   6.193047   6.103937   4.872521
    18  C    4.545937   5.292344   6.905350   7.330929   6.308246
    19  O    4.423879   5.496705   7.465745   8.043174   7.040513
    20  H    2.875424   3.527804   4.265223   4.390564   3.188711
    21  H    4.032520   4.255849   4.380748   4.097241   2.655512
    22  H    2.999489   3.009193   4.119720   4.589973   3.818354
    23  H    2.136088   3.519854   5.578842   6.281441   5.400763
    24  H    2.165958   3.025314   5.296913   6.208513   5.591794
    25  H    1.097467   2.147226   3.928173   4.792136   4.281401
    26  H    1.098251   2.155667   4.653535   5.835952   5.556736
    27  H    2.137408   1.100390   2.680695   4.098306   4.401368
    28  H    5.680582   4.527822   2.163590   1.095489   2.184963
    29  H    5.549554   4.559191   2.156277   1.096220   2.212211
    30  H    2.804060   2.181022   4.250160   5.626803   5.797862
    31  H    2.909475   2.203647   3.743623   4.808172   4.748037
    32  H    3.524003   2.183599   3.019119   4.352875   4.850644
    33  H    5.280894   5.250136   4.367469   3.513715   2.179620
    34  H    6.247342   5.804967   4.108540   2.827888   2.162035
    35  H    4.968095   4.706634   3.498023   2.808497   2.177832
    36  H    5.606610   5.249569   4.202203   3.246293   1.975270
    37  H    4.367039   5.525097   7.075087   7.358535   6.110531
    38  H    5.359947   5.457011   6.018896   5.982343   4.944780
    39  H    5.332093   5.574470   5.835556   5.510126   4.167134
    40  H    6.098103   6.562006   7.281862   7.142823   5.863313
    41  H    4.458799   4.965332   6.606766   7.153056   6.317644
    42  H    5.626876   6.333886   7.786767   8.082881   6.988327
    43  H    5.180808   6.217338   8.266108   8.895206   7.937527
                   11         12         13         14         15
    11  O    0.000000
    12  C    3.408518   0.000000
    13  C    4.654023   6.010821   0.000000
    14  O    4.536256   5.339396   2.435470   0.000000
    15  C    6.915076   4.942767   5.599626   4.847281   0.000000
    16  O    7.697610   5.970013   5.690207   5.459374   1.441299
    17  C    7.261721   5.680753   5.553691   4.323106   1.535701
    18  C    7.766529   5.205804   7.074682   6.168105   1.546956
    19  O    8.261987   5.542022   7.666979   7.141098   2.429956
    20  H    5.347834   4.680156   3.292003   3.906589   3.040802
    21  H    5.581109   5.051538   3.022193   2.702140   2.633105
    22  H    5.003086   3.033014   4.926260   3.841525   2.132775
    23  H    6.351261   4.180883   5.876981   5.985521   2.728143
    24  H    5.895440   3.009388   6.468604   6.009179   2.911965
    25  H    4.572123   3.503806   4.661997   5.345755   4.317684
    26  H    4.983018   2.865817   6.219490   6.474412   4.748298
    27  H    2.693030   2.125702   5.250059   5.470057   5.721435
    28  H    2.819697   4.946512   3.308619   2.388703   6.525935
    29  H    2.765710   5.430416   2.603690   3.175923   7.024335
    30  H    4.198115   1.097186   6.960092   6.409986   5.446594
    31  H    4.081532   1.095271   6.061568   5.043057   4.211440
    32  H    2.827962   1.095500   6.176863   5.372377   5.789342
    33  H    5.534892   6.388817   1.096463   2.726171   5.077437
    34  H    5.113601   6.854356   1.095726   2.668882   6.498551
    35  H    4.472373   6.008434   1.095730   3.390277   6.052111
    36  H    5.377591   5.867391   2.486940   0.972611   4.467950
    37  H    8.060678   6.064396   6.374531   6.273385   1.949165
    38  H    7.001810   5.339062   5.874372   4.248136   2.180046
    39  H    6.982960   5.929059   4.696026   3.536356   2.195371
    40  H    8.356198   6.682898   6.419554   5.236982   2.167853
    41  H    7.355464   4.578699   7.285875   6.148708   2.186849
    42  H    8.686461   6.198535   7.710016   6.664551   2.167336
    43  H    9.003501   6.091511   8.614417   7.984714   3.265472
                   16         17         18         19         20
    16  O    0.000000
    17  C    2.386381   0.000000
    18  C    2.421622   2.481009   0.000000
    19  O    2.663351   3.708322   1.430179   0.000000
    20  H    2.903279   3.811161   4.378384   4.601152   0.000000
    21  H    2.852048   2.646959   4.155715   4.876807   1.739153
    22  H    3.364070   2.652527   2.847708   3.708398   3.039087
    23  H    2.773488   4.214613   3.094420   2.606387   2.688239
    24  H    3.688197   4.220160   2.763457   2.625663   3.715267
    25  H    4.461223   5.470743   5.101299   4.917806   2.393409
    26  H    5.147220   6.041843   5.017616   4.642010   3.852269
    27  H    6.349555   6.602735   6.327050   6.411094   4.236985
    28  H    7.287714   6.287379   7.659642   8.515892   5.199575
    29  H    7.507567   7.032630   8.277919   8.912606   4.946452
    30  H    6.417923   6.352244   5.460369   5.570867   5.331770
    31  H    5.395785   4.832771   4.371481   4.901728   4.566279
    32  H    6.868973   6.334212   6.111331   6.564849   5.404628
    33  H    4.961521   5.002491   6.606570   7.172615   2.868712
    34  H    6.604250   6.263840   7.984599   8.659244   4.359883
    35  H    6.048207   6.249579   7.481391   7.898173   3.349843
    36  H    4.913463   3.817885   5.871245   6.850023   3.671251
    37  H    0.974150   3.172777   2.371537   2.065442   3.315202
    38  H    3.351954   1.096178   2.727144   4.112622   4.421905
    39  H    2.685536   1.093418   3.462054   4.562935   3.470556
    40  H    2.605671   1.094732   2.693716   3.851974   4.639103
    41  H    3.365545   2.893520   1.098760   2.094063   4.794772
    42  H    2.796565   2.526321   1.098164   2.070270   5.169479
    43  H    3.533695   4.376277   1.958505   0.971016   5.568177
                   21         22         23         24         25
    21  H    0.000000
    22  H    2.663662   0.000000
    23  H    3.766437   3.042473   0.000000
    24  H    4.317479   2.387936   1.751456   0.000000
    25  H    3.873450   3.606012   2.364791   3.047947   0.000000
    26  H    5.092720   3.860518   2.496054   2.371149   1.751786
    27  H    5.135170   4.108058   4.269862   3.898493   2.463018
    28  H    4.608864   4.895896   6.994693   6.728757   5.698926
    29  H    4.825244   5.588120   6.981868   7.061651   5.260380
    30  H    5.892850   3.761754   4.309425   3.012136   3.802007
    31  H    4.644527   2.269399   3.991234   2.619970   3.877925
    32  H    5.615668   3.739541   5.230291   4.083586   4.316009
    33  H    2.483025   4.831589   5.547979   6.334720   4.703941
    34  H    3.883069   5.806802   6.956658   7.494269   5.730295
    35  H    3.625227   5.336786   5.829835   6.534297   4.274724
    36  H    2.225370   3.909080   5.852645   6.063494   5.483962
    37  H    3.652967   3.768141   2.389254   3.445204   4.412974
    38  H    3.196137   2.472548   4.695706   4.287399   5.813093
    39  H    1.977802   2.970477   4.576220   4.799745   5.445594
    40  H    3.528396   3.677963   4.859000   4.955228   6.363380
    41  H    4.521194   2.568164   3.451446   2.517367   5.205597
    42  H    4.708606   3.691687   4.099775   3.852246   6.137118
    43  H    5.798276   4.449152   3.453739   3.228265   5.750497
                   26         27         28         29         30
    26  H    0.000000
    27  H    2.373839   0.000000
    28  H    6.594773   4.816483   0.000000
    29  H    6.414037   4.569313   1.762532   0.000000
    30  H    2.652508   2.467800   6.005998   6.391978   0.000000
    31  H    3.341484   3.063855   5.029673   5.764239   1.774722
    32  H    3.816195   2.442202   4.533681   5.145063   1.771932
    33  H    6.317692   5.749235   4.196453   3.685638   7.298365
    34  H    7.263972   6.120990   3.333103   2.618624   7.843651
    35  H    5.894268   4.877032   3.756527   2.581259   6.868790
    36  H    6.702550   6.002755   3.343407   3.920445   6.897553
    37  H    4.880187   6.413890   7.949241   8.097523   6.351927
    38  H    6.198238   6.547638   6.004247   6.990733   6.038021
    39  H    6.300524   6.594734   5.703973   6.365507   6.719517
    40  H    6.895928   7.635808   7.302700   8.048045   7.287373
    41  H    4.875080   6.003501   7.387995   8.156096   4.794597
    42  H    6.112722   7.386124   8.334101   9.042964   6.475916
    43  H    5.266678   7.108979   9.322779   9.791030   6.001462
                   31         32         33         34         35
    31  H    0.000000
    32  H    1.770657   0.000000
    33  H    6.315485   6.708638   0.000000
    34  H    6.897462   6.895355   1.779105   0.000000
    35  H    6.237902   6.193164   1.774495   1.778545   0.000000
    36  H    5.481956   6.044598   2.369209   2.754866   3.526562
    37  H    5.546189   7.046434   5.684323   7.343236   6.606931
    38  H    4.387235   5.877805   5.496302   6.525460   6.613494
    39  H    5.191867   6.494973   4.089863   5.325447   5.479025
    40  H    5.800020   7.364151   5.758396   7.081089   7.136031
    41  H    3.651306   5.421857   6.967646   8.175665   7.698757
    42  H    5.296962   7.049775   7.157641   8.553046   8.211553
    43  H    5.417794   7.100305   8.127956   9.598409   8.854903
                   36         37         38         39         40
    36  H    0.000000
    37  H    5.792071   0.000000
    38  H    3.927116   4.033918   0.000000
    39  H    2.886081   3.617503   1.770002   0.000000
    40  H    4.628333   3.316142   1.777155   1.766491   0.000000
    41  H    6.006877   3.360486   2.715894   3.880560   3.281924
    42  H    6.267631   2.829903   2.777150   3.577013   2.286965
    43  H    7.706068   2.915098   4.666081   5.318649   4.377609
                   41         42         43
    41  H    0.000000
    42  H    1.776060   0.000000
    43  H    2.382045   2.259109   0.000000
 Stoichiometry    C15H24O4
 Framework group  C1[X(C15H24O4)]
 Deg. of freedom   123
 Full point group                 C1      NOp   1
 Largest Abelian subgroup         C1      NOp   1
 Largest concise Abelian subgroup C1      NOp   1
                         Standard orientation:                         
 ---------------------------------------------------------------------
 Center     Atomic      Atomic             Coordinates (Angstroms)
 Number     Number       Type             X           Y           Z
 ---------------------------------------------------------------------
      1          6           0        1.671552    0.828696    0.106634
      2          6           0        1.192338   -0.424469    0.294802
      3          6           0       -0.211383   -0.827080    0.650792
      4          6           0       -1.295217    0.034231   -0.050672
      5          6           0       -1.502599    1.372805    0.696384
      6          6           0       -0.232508    2.060105    1.236810
      7          6           0        0.977360    2.161892    0.286996
      8          6           0        3.088129    0.762029   -0.278097
      9          6           0        3.509928   -0.695844   -0.363001
     10          6           0        2.270924   -1.500253    0.067699
     11          8           0        3.825045    1.724417   -0.497706
     12          6           0        0.655773    2.846811   -1.058008
     13          6           0        2.509713   -2.355423    1.314677
     14          8           0        1.898288   -2.345979   -1.042777
     15          6           0       -2.620590   -0.769926   -0.273404
     16          8           0       -3.079660   -1.348090    0.964466
     17          6           0       -2.400717   -1.937904   -1.245957
     18          6           0       -3.761228    0.099331   -0.853415
     19          8           0       -4.361675    0.857701    0.200031
     20          1           0       -0.342887   -0.768586    1.741178
     21          1           0       -0.334498   -1.884925    0.407623
     22          1           0       -0.925426    0.258571   -1.059116
     23          1           0       -2.162335    1.201652    1.555707
     24          1           0       -2.036117    2.065787    0.037504
     25          1           0        0.100645    1.547843    2.148419
     26          1           0       -0.512973    3.075109    1.548680
     27          1           0        1.717929    2.807270    0.782880
     28          1           0        3.807258   -0.951693   -1.385856
     29          1           0        4.381287   -0.871165    0.278633
     30          1           0        0.218410    3.837935   -0.884214
     31          1           0       -0.050132    2.264381   -1.659749
     32          1           0        1.568569    2.981952   -1.648483
     33          1           0        1.594526   -2.880353    1.613194
     34          1           0        3.286241   -3.100437    1.108341
     35          1           0        2.837017   -1.736278    2.157384
     36          1           0        1.234516   -2.982535   -0.726272
     37          1           0       -3.637582   -0.670117    1.386417
     38          1           0       -2.104493   -1.569242   -2.234868
     39          1           0       -1.624110   -2.624020   -0.897115
     40          1           0       -3.326822   -2.511597   -1.353870
     41          1           0       -3.375755    0.757052   -1.644672
     42          1           0       -4.517180   -0.559555   -1.301041
     43          1           0       -5.160924    1.278560   -0.156270
 ---------------------------------------------------------------------
 Rotational constants (GHZ):      0.5817297      0.2622798      0.2073287
 Standard basis: 6-31G(d) (6D, 7F)
 There are   333 symmetry adapted cartesian basis functions of A   symmetry.
 There are   333 symmetry adapted basis functions of A   symmetry.
   333 basis functions,   628 primitive gaussians,   333 cartesian basis functions
    73 alpha electrons       73 beta electrons
       nuclear repulsion energy      1604.3324922787 Hartrees.
 NAtoms=   43 NActive=   43 NUniq=   43 SFac= 1.00D+00 NAtFMM=   60 NAOKFM=F Big=F
 Integral buffers will be    131072 words long.
 Raffenetti 2 integral format.
 Two-electron integral symmetry is turned on.
 ------------------------------------------------------------------------------
 Polarizable Continuum Model (PCM)
 =================================
 Model                : PCM (using non-symmetric T matrix).
 Atomic radii         : SMD-Coulomb.
 Polarization charges : Total charges.
 Charge compensation  : None.
 Solution method      : On-the-fly selection.
 Cavity type          : VdW (van der Waals Surface) (Alpha=1.000).
 Cavity algorithm     : GePol (No added spheres)
                        Default sphere list used, NSphG=   43.
                        Lebedev-Laikov grids with approx.  5.0 points / Ang**2.
                        Smoothing algorithm: Karplus/York (Gamma=1.0000).
                        Polarization charges: spherical gaussians, with
                                              point-specific exponents (IZeta= 3).
                        Self-potential: point-specific (ISelfS= 7).
                        Self-field    : sphere-specific E.n sum rule (ISelfD= 2).
 1st derivatives      : Analytical E(r).r(x)/FMM algorithm (CHGder, D1EAlg=3).
                        Cavity 1st derivative terms included.
 Solvent              : Methanol, Eps=  32.613000 Eps(inf)=   1.765709
 ------------------------------------------------------------------------------
 ------------------------------------------------------------------------------
 Atomic radii for non-electrostatic terms: SMD-CDS.
 ------------------------------------------------------------------------------
 Nuclear repulsion after PCM non-electrostatic terms =     1604.3338071465 Hartrees.
 One-electron integrals computed using PRISM.
 NBasis=   333 RedAO= T EigKep=  9.46D-04  NBF=   333
 NBsUse=   333 1.00D-06 EigRej= -1.00D+00 NBFU=   333
 Initial guess from the checkpoint file:  "DY-202A-11R_44.chk"
 B after Tr=     0.000000    0.000000    0.000000
         Rot=    0.999999    0.000625   -0.000110    0.001172 Ang=   0.15 deg.
 ExpMin= 1.61D-01 ExpMax= 5.48D+03 ExpMxC= 8.25D+02 IAcc=1 IRadAn=         1 AccDes= 0.00D+00
 Harris functional with IExCor=  402 and IRadAn=       1 diagonalized for initial guess.
 HarFok:  IExCor=  402 AccDes= 0.00D+00 IRadAn=         1 IDoV= 1 UseB2=F ITyADJ=14
 ICtDFT=  3500011 ScaDFX=  1.000000  1.000000  1.000000  1.000000
 FoFCou: FMM=F IPFlag=           0 FMFlag=      100000 FMFlg1=           0
         NFxFlg=           0 DoJE=T BraDBF=F KetDBF=T FulRan=T
         wScrn=  0.000000 ICntrl=     500 IOpCl=  0 I1Cent=   200000004 NGrid=           0
         NMat0=    1 NMatS0=      1 NMatT0=    0 NMatD0=    1 NMtDS0=    0 NMtDT0=    0
 Petite list used in FoFCou.
 Keep R1 ints in memory in canonical form, NReq=1565304907.
 Requested convergence on RMS density matrix=1.00D-08 within 128 cycles.
 Requested convergence on MAX density matrix=1.00D-06.
 Requested convergence on             energy=1.00D-06.
 No special actions if energy rises.
 Inv3:  Mode=1 IEnd=    22113675.
 Iteration    1 A*A^-1 deviation from unit magnitude is 5.33D-15 for   2705.
 Iteration    1 A*A^-1 deviation from orthogonality  is 4.35D-15 for   2713   1525.
 Iteration    1 A^-1*A deviation from unit magnitude is 5.11D-15 for   2705.
 Iteration    1 A^-1*A deviation from orthogonality  is 6.83D-11 for   1675   1630.
 Error on total polarization charges =  0.05175
 SCF Done:  E(RB3LYP) =  -886.947219929     A.U. after   10 cycles
            NFock= 10  Conv=0.39D-08     -V/T= 2.0094
 SMD-CDS (non-electrostatic) energy       (kcal/mol) =       0.83
 (included in total energy above)
 D1PCM: PCM CHGder 1st derivatives, ID1Alg=3 FixD1E=F DoIter=F DoCFld=F I1PDM=0.
 Calling FoFJK, ICntrl=      2127 FMM=F ISym2X=0 I1Cent= 0 IOpClX= 0 NMat=1 NMatS=1 NMatT=0.
 ***** Axes restored to original set *****
 -------------------------------------------------------------------
 Center     Atomic                   Forces (Hartrees/Bohr)
 Number     Number              X              Y              Z
 -------------------------------------------------------------------
      1        6          -0.001979803    0.002170006    0.000160066
      2        6           0.002057942   -0.001421277   -0.000234042
      3        6          -0.000326404    0.000149703    0.000708314
      4        6           0.000020322   -0.000668271   -0.000361434
      5        6           0.000230326   -0.000160153    0.000180925
      6        6           0.000230197    0.000053310   -0.000531105
      7        6           0.000998022   -0.000572919   -0.000384741
      8        6           0.000520330   -0.001704577   -0.001414960
      9        6           0.001017153   -0.000012206    0.001627533
     10        6          -0.001211754    0.000503600   -0.001486690
     11        8           0.000284114    0.000402698    0.000567160
     12        6          -0.000051363   -0.000459388    0.000676854
     13        6           0.000285855    0.000934014    0.000094755
     14        8          -0.000130266   -0.000042770    0.000974081
     15        6          -0.000352115   -0.000784708    0.000000140
     16        8           0.000245790    0.000235490   -0.000282666
     17        6           0.000237834    0.001172553   -0.000153386
     18        6           0.000271219   -0.000717472   -0.000328002
     19        8           0.000284178    0.001029040    0.000625986
     20        1           0.000045928   -0.000088091   -0.000282359
     21        1          -0.000344303   -0.000096817   -0.000019841
     22        1           0.000052484    0.000323959   -0.000015947
     23        1           0.000018466    0.000013472   -0.000046297
     24        1           0.000036850    0.000159015   -0.000126672
     25        1          -0.000075876    0.000151731    0.000333509
     26        1           0.000069490   -0.000063674    0.000046242
     27        1          -0.000171835    0.000015217    0.000260834
     28        1          -0.000875505    0.000774149   -0.000429615
     29        1          -0.000233141    0.000220533   -0.000192907
     30        1          -0.000010856    0.000020648   -0.000144550
     31        1           0.000019618    0.000128151   -0.000052011
     32        1          -0.000062542    0.000099309   -0.000078826
     33        1           0.000097501   -0.000402402    0.000066778
     34        1          -0.000164457   -0.000263687    0.000060991
     35        1           0.000007058   -0.000168162    0.000106435
     36        1          -0.000080905   -0.000023187   -0.000181422
     37        1          -0.000553873    0.000451193    0.000282983
     38        1          -0.000147372    0.000077889   -0.000042867
     39        1          -0.000163894   -0.000215527   -0.000198030
     40        1          -0.000239862   -0.000099606    0.000021406
     41        1           0.000498995   -0.000203655    0.000060509
     42        1           0.000229198   -0.000159353   -0.000057347
     43        1          -0.000582743   -0.000757777    0.000190216
 -------------------------------------------------------------------
 Cartesian Forces:  Max     0.002170006 RMS     0.000580875

 GradGradGradGradGradGradGradGradGradGradGradGradGradGradGradGradGradGrad
 Berny optimization.
 Using GEDIIS/GDIIS optimizer.
 FormGI is forming the generalized inverse of G from B-inverse, IUseBI=4.
 Internal  Forces:  Max     0.001232952 RMS     0.000275065
 Search for a local minimum.
 Step number   5 out of a maximum of  258
 All quantities printed in internal units (Hartrees-Bohrs-Radians)
 Mixed Optimization -- En-DIIS/RFO-DIIS
 Swapping is turned off.
 Update second derivatives using D2CorX and points    2    3    4    5
 DE= -3.75D-04 DEPred=-2.96D-04 R= 1.26D+00
 TightC=F SS=  1.41D+00  RLast= 1.90D-01 DXNew= 1.4270D+00 5.6896D-01
 Trust test= 1.26D+00 RLast= 1.90D-01 DXMaxT set to 8.49D-01
 ITU=  1  1  0  1  0
     Eigenvalues ---    0.00166   0.00283   0.00332   0.00342   0.00378
     Eigenvalues ---    0.00400   0.00508   0.00688   0.00819   0.00883
     Eigenvalues ---    0.01026   0.01112   0.01231   0.01246   0.01363
     Eigenvalues ---    0.01389   0.02488   0.02609   0.03208   0.03841
     Eigenvalues ---    0.03927   0.04375   0.04420   0.04511   0.04714
     Eigenvalues ---    0.04801   0.05023   0.05086   0.05157   0.05326
     Eigenvalues ---    0.05425   0.05454   0.05535   0.05565   0.05580
     Eigenvalues ---    0.05635   0.05682   0.05723   0.05891   0.05945
     Eigenvalues ---    0.06139   0.06505   0.07276   0.07946   0.08319
     Eigenvalues ---    0.08579   0.08988   0.09139   0.09339   0.09693
     Eigenvalues ---    0.10473   0.11806   0.12134   0.13046   0.13805
     Eigenvalues ---    0.14520   0.15618   0.15847   0.15983   0.16000
     Eigenvalues ---    0.16000   0.16000   0.16000   0.16000   0.16000
     Eigenvalues ---    0.16000   0.16000   0.16062   0.16237   0.16596
     Eigenvalues ---    0.17262   0.17807   0.19896   0.20709   0.21619
     Eigenvalues ---    0.22601   0.24016   0.25001   0.25386   0.26711
     Eigenvalues ---    0.27127   0.27662   0.28163   0.28429   0.28626
     Eigenvalues ---    0.29205   0.29343   0.29570   0.30361   0.30759
     Eigenvalues ---    0.31582   0.32332   0.32746   0.33749   0.33811
     Eigenvalues ---    0.33846   0.33854   0.33980   0.34008   0.34032
     Eigenvalues ---    0.34109   0.34126   0.34162   0.34167   0.34193
     Eigenvalues ---    0.34200   0.34222   0.34257   0.34262   0.34326
     Eigenvalues ---    0.34354   0.34397   0.34498   0.35266   0.36385
     Eigenvalues ---    0.40620   0.41125   0.42322   0.51293   0.52549
     Eigenvalues ---    0.52961   0.53297   0.96005
 En-DIIS/RFO-DIIS IScMMF=        0 using points:     5    4
 RFO step:  Lambda=-7.46833511D-05.
 DidBck=F Rises=F RFO-DIIS coefs:    1.35757   -0.35757
 Iteration  1 RMS(Cart)=  0.07601583 RMS(Int)=  0.00224090
 Iteration  2 RMS(Cart)=  0.00319614 RMS(Int)=  0.00010384
 Iteration  3 RMS(Cart)=  0.00000839 RMS(Int)=  0.00010369
 Iteration  4 RMS(Cart)=  0.00000000 RMS(Int)=  0.00010369
 Variable       Old X    -DE/DX   Delta X   Delta X   Delta X     New X
                                 (Linear)    (Quad)   (Total)
    R1        2.56020   0.00062  -0.00060  -0.00275  -0.00330   2.55690
    R2        2.86083  -0.00118  -0.00097   0.00035  -0.00066   2.86017
    R3        2.77678   0.00059  -0.00017  -0.00399  -0.00398   2.77279
    R4        2.84041   0.00056   0.00023  -0.00280  -0.00261   2.83780
    R5        2.91057  -0.00123  -0.00211  -0.00339  -0.00559   2.90497
    R6        2.93280   0.00006  -0.00122  -0.00004  -0.00126   2.93154
    R7        2.07840  -0.00029  -0.00031  -0.00106  -0.00137   2.07704
    R8        2.06433   0.00014   0.00047   0.00002   0.00049   2.06482
    R9        2.92320   0.00016   0.00051   0.00063   0.00120   2.92440
   R10        2.95963   0.00022  -0.00094  -0.00257  -0.00351   2.95612
   R11        2.07357   0.00010   0.00014   0.00060   0.00075   2.07432
   R12        2.91384   0.00007  -0.00038  -0.00147  -0.00180   2.91204
   R13        2.07266  -0.00006   0.00014   0.00058   0.00072   2.07338
   R14        2.06922   0.00017   0.00024   0.00053   0.00077   2.06999
   R15        2.91305  -0.00028  -0.00014  -0.00189  -0.00201   2.91104
   R16        2.07391   0.00017   0.00005  -0.00021  -0.00016   2.07375
   R17        2.07539  -0.00006  -0.00014  -0.00049  -0.00063   2.07477
   R18        2.91629  -0.00040  -0.00094  -0.00331  -0.00425   2.91204
   R19        2.07944   0.00001  -0.00014  -0.00009  -0.00024   2.07920
   R20        2.87246  -0.00092  -0.00232  -0.00657  -0.00889   2.86357
   R21        2.32787   0.00038  -0.00076  -0.00278  -0.00354   2.32432
   R22        2.90779   0.00010  -0.00081  -0.00645  -0.00743   2.90035
   R23        2.07017  -0.00005  -0.00006   0.00086   0.00080   2.07098
   R24        2.07156  -0.00032  -0.00021  -0.00063  -0.00084   2.07072
   R25        2.89276   0.00029   0.00002  -0.00041  -0.00039   2.89236
   R26        2.73016  -0.00054  -0.00111  -0.00298  -0.00409   2.72606
   R27        2.07338   0.00000  -0.00018  -0.00057  -0.00075   2.07263
   R28        2.06976  -0.00004  -0.00051  -0.00124  -0.00176   2.06801
   R29        2.07020   0.00001  -0.00006  -0.00061  -0.00067   2.06952
   R30        2.07201   0.00013  -0.00003  -0.00052  -0.00055   2.07147
   R31        2.07062   0.00004  -0.00008  -0.00040  -0.00048   2.07014
   R32        2.07063   0.00001   0.00004   0.00024   0.00028   2.07091
   R33        1.83797   0.00002   0.00009   0.00069   0.00078   1.83875
   R34        2.72366  -0.00018   0.00011  -0.00184  -0.00173   2.72193
   R35        2.90205  -0.00050  -0.00119  -0.00262  -0.00381   2.89824
   R36        2.92332  -0.00116   0.00069   0.00022   0.00091   2.92423
   R37        1.84088   0.00075   0.00100   0.00338   0.00438   1.84525
   R38        2.07148   0.00002   0.00023   0.00122   0.00145   2.07293
   R39        2.06626  -0.00003   0.00016  -0.00058  -0.00041   2.06585
   R40        2.06874   0.00025   0.00014   0.00012   0.00026   2.06900
   R41        2.70265   0.00083  -0.00013  -0.00277  -0.00291   2.69974
   R42        2.07636   0.00003  -0.00023  -0.00003  -0.00025   2.07610
   R43        2.07523  -0.00003  -0.00025  -0.00066  -0.00091   2.07432
   R44        1.83495   0.00007   0.00021   0.00068   0.00089   1.83585
    A1        2.25989   0.00052   0.00194   0.00146   0.00329   2.26319
    A2        1.91282  -0.00068  -0.00250  -0.00668  -0.00939   1.90343
    A3        2.10972   0.00015   0.00048   0.00533   0.00612   2.11584
    A4        2.22811  -0.00037  -0.00081  -0.00264  -0.00344   2.22467
    A5        1.95831   0.00045   0.00105   0.00098   0.00154   1.95985
    A6        2.09651  -0.00008  -0.00019   0.00185   0.00208   2.09859
    A7        1.97849  -0.00025  -0.00052  -0.00677  -0.00745   1.97104
    A8        1.90945   0.00008   0.00080   0.00275   0.00358   1.91303
    A9        1.88801   0.00029   0.00119   0.00581   0.00704   1.89505
   A10        1.91249   0.00015   0.00102   0.00150   0.00255   1.91504
   A11        1.93704  -0.00020  -0.00248  -0.00216  -0.00456   1.93247
   A12        1.83249  -0.00005   0.00007  -0.00055  -0.00052   1.83197
   A13        1.93434  -0.00012   0.00013  -0.00660  -0.00651   1.92782
   A14        1.95014  -0.00012  -0.00176   0.00110  -0.00063   1.94951
   A15        1.86869   0.00018   0.00059   0.00374   0.00432   1.87300
   A16        1.98181   0.00026   0.00057   0.00495   0.00554   1.98735
   A17        1.88820  -0.00022  -0.00037  -0.00380  -0.00418   1.88402
   A18        1.83327   0.00001   0.00095   0.00086   0.00180   1.83507
   A19        2.03146   0.00023   0.00151   0.00126   0.00273   2.03419
   A20        1.90073  -0.00005   0.00037   0.00129   0.00167   1.90240
   A21        1.89902  -0.00005   0.00005   0.00056   0.00062   1.89964
   A22        1.86546  -0.00003  -0.00061   0.00015  -0.00047   1.86499
   A23        1.90725  -0.00015  -0.00174  -0.00526  -0.00698   1.90027
   A24        1.85159   0.00005   0.00034   0.00218   0.00251   1.85410
   A25        2.04875  -0.00012   0.00064  -0.00103  -0.00042   2.04833
   A26        1.91041  -0.00003  -0.00089  -0.00158  -0.00249   1.90791
   A27        1.87667   0.00011   0.00007   0.00035   0.00044   1.87711
   A28        1.88008   0.00018   0.00156   0.00495   0.00651   1.88659
   A29        1.89059  -0.00004  -0.00024   0.00012  -0.00011   1.89048
   A30        1.84734  -0.00012  -0.00136  -0.00314  -0.00450   1.84284
   A31        1.95536  -0.00001   0.00079   0.00200   0.00269   1.95805
   A32        1.96337  -0.00003  -0.00004  -0.00296  -0.00297   1.96040
   A33        1.83546   0.00013   0.00111   0.00458   0.00574   1.84119
   A34        1.98533  -0.00009   0.00021  -0.00037  -0.00012   1.98521
   A35        1.86426  -0.00009  -0.00175  -0.00333  -0.00505   1.85921
   A36        1.84700   0.00011  -0.00045   0.00036  -0.00012   1.84688
   A37        1.90250   0.00009   0.00221   0.00643   0.00818   1.91068
   A38        2.19931  -0.00021  -0.00211  -0.00518  -0.00708   2.19223
   A39        2.18138   0.00013  -0.00009  -0.00127  -0.00115   2.18022
   A40        1.83622   0.00022  -0.00158  -0.00549  -0.00792   1.82831
   A41        1.92993  -0.00057  -0.00250  -0.01578  -0.01820   1.91173
   A42        1.91906  -0.00008  -0.00086   0.00758   0.00710   1.92616
   A43        1.93671  -0.00003   0.00090  -0.00207  -0.00117   1.93554
   A44        1.97425   0.00005   0.00135   0.01091   0.01244   1.98669
   A45        1.86859   0.00037   0.00249   0.00413   0.00651   1.87510
   A46        1.81317  -0.00008   0.00049   0.00103   0.00106   1.81423
   A47        1.95986   0.00017   0.00005  -0.00392  -0.00378   1.95609
   A48        1.91940  -0.00008  -0.00172  -0.00228  -0.00385   1.91554
   A49        1.97627  -0.00028  -0.00094  -0.00175  -0.00245   1.97382
   A50        1.87398   0.00041   0.00258   0.00935   0.01201   1.88599
   A51        1.91701  -0.00011  -0.00036  -0.00179  -0.00230   1.91471
   A52        1.92403   0.00017   0.00029  -0.00013   0.00016   1.92418
   A53        1.95749   0.00012   0.00088   0.00243   0.00331   1.96079
   A54        1.92931   0.00013   0.00007  -0.00053  -0.00047   1.92884
   A55        1.88649  -0.00016  -0.00035  -0.00140  -0.00176   1.88473
   A56        1.88187  -0.00016  -0.00053  -0.00102  -0.00154   1.88033
   A57        1.88230  -0.00012  -0.00043   0.00052   0.00009   1.88238
   A58        1.93803   0.00028   0.00086   0.00157   0.00242   1.94045
   A59        1.91452   0.00012   0.00053   0.00173   0.00225   1.91677
   A60        1.93631   0.00026   0.00088   0.00244   0.00331   1.93961
   A61        1.89365  -0.00038  -0.00209  -0.00507  -0.00715   1.88650
   A62        1.88647  -0.00018  -0.00011  -0.00031  -0.00043   1.88604
   A63        1.89371  -0.00012  -0.00016  -0.00060  -0.00077   1.89294
   A64        1.88496   0.00030   0.00132   0.00130   0.00261   1.88758
   A65        1.93196  -0.00019  -0.00018   0.00029   0.00010   1.93206
   A66        1.93843  -0.00004  -0.00187   0.00096  -0.00094   1.93749
   A67        1.97010   0.00068   0.00030   0.00089   0.00116   1.97127
   A68        1.85920   0.00067   0.00133   0.00978   0.01111   1.87032
   A69        1.88870  -0.00036   0.00090  -0.00204  -0.00111   1.88759
   A70        1.87076  -0.00078  -0.00036  -0.00969  -0.01005   1.86071
   A71        1.84965   0.00007   0.00077  -0.00342  -0.00264   1.84701
   A72        1.93289  -0.00013   0.00047  -0.00215  -0.00170   1.93119
   A73        1.95723   0.00050   0.00034   0.00921   0.00956   1.96679
   A74        1.91758  -0.00018  -0.00084  -0.00674  -0.00758   1.90999
   A75        1.88275  -0.00006   0.00072  -0.00087  -0.00016   1.88259
   A76        1.89223   0.00003  -0.00005  -0.00161  -0.00169   1.89054
   A77        1.87912  -0.00017  -0.00066   0.00207   0.00143   1.88056
   A78        1.90854  -0.00008  -0.00093  -0.00032  -0.00125   1.90729
   A79        1.92590  -0.00016   0.00041  -0.00059  -0.00018   1.92572
   A80        1.89997  -0.00050   0.00119  -0.00027   0.00092   1.90088
   A81        1.93940   0.00038  -0.00037   0.00404   0.00367   1.94307
   A82        1.90645   0.00018  -0.00060  -0.00326  -0.00385   1.90260
   A83        1.88296   0.00018   0.00035   0.00029   0.00063   1.88359
   A84        1.88086  -0.00013  -0.00018  -0.00093  -0.00111   1.87976
    D1        0.07976   0.00007  -0.00016   0.00427   0.00409   0.08386
    D2       -3.08656   0.00003   0.00212   0.01326   0.01540  -3.07116
    D3       -3.10388   0.00001  -0.00261   0.00747   0.00484  -3.09904
    D4        0.01299  -0.00002  -0.00033   0.01646   0.01615   0.02913
    D5        0.38601  -0.00010  -0.00443  -0.01812  -0.02258   0.36343
    D6       -1.87649   0.00006  -0.00538  -0.01678  -0.02218  -1.89867
    D7        2.40463  -0.00014  -0.00546  -0.01842  -0.02390   2.38072
    D8       -2.70943  -0.00002  -0.00169  -0.02138  -0.02308  -2.73251
    D9        1.31126   0.00013  -0.00264  -0.02004  -0.02268   1.28858
   D10       -0.69081  -0.00006  -0.00273  -0.02168  -0.02440  -0.71521
   D11        0.02397  -0.00005   0.00430   0.02313   0.02755   0.05152
   D12       -3.11657   0.00022   0.00090   0.03553   0.03646  -3.08010
   D13        3.12775  -0.00009   0.00214   0.02593   0.02818  -3.12725
   D14       -0.01278   0.00018  -0.00127   0.03834   0.03710   0.02431
   D15        0.66620   0.00009   0.00355   0.01722   0.02075   0.68695
   D16       -1.47396   0.00001   0.00201   0.01796   0.02000  -1.45396
   D17        2.82218  -0.00012   0.00089   0.01411   0.01498   2.83716
   D18       -2.44892   0.00012   0.00110   0.00762   0.00865  -2.44027
   D19        1.69410   0.00004  -0.00045   0.00836   0.00791   1.70201
   D20       -0.29294  -0.00009  -0.00157   0.00451   0.00288  -0.29006
   D21       -0.04335   0.00010  -0.00362  -0.04797  -0.05173  -0.09508
   D22        2.09849  -0.00020  -0.00442  -0.05161  -0.05612   2.04237
   D23       -2.04439  -0.00029  -0.00609  -0.05827  -0.06440  -2.10879
   D24        3.07561   0.00006  -0.00155  -0.03982  -0.04143   3.03418
   D25       -1.06574  -0.00024  -0.00235  -0.04346  -0.04582  -1.11155
   D26        1.07457  -0.00033  -0.00402  -0.05012  -0.05410   1.02047
   D27       -1.41494   0.00008  -0.00001  -0.01466  -0.01459  -1.42953
   D28        2.63904  -0.00007   0.00053  -0.01686  -0.01630   2.62275
   D29        0.64076  -0.00013  -0.00003  -0.02062  -0.02062   0.62013
   D30        0.72354   0.00013   0.00141  -0.01472  -0.01329   0.71026
   D31       -1.50566  -0.00003   0.00195  -0.01692  -0.01499  -1.52065
   D32        2.77924  -0.00009   0.00139  -0.02068  -0.01932   2.75992
   D33        2.73938   0.00004   0.00068  -0.01575  -0.01504   2.72435
   D34        0.51018  -0.00012   0.00121  -0.01795  -0.01674   0.49344
   D35       -1.48811  -0.00018   0.00065  -0.02171  -0.02107  -1.50918
   D36        0.69252   0.00007  -0.00230  -0.00027  -0.00259   0.68994
   D37       -1.41654   0.00000  -0.00282  -0.00236  -0.00519  -1.42173
   D38        2.85572  -0.00001  -0.00346  -0.00594  -0.00941   2.84631
   D39        2.90434   0.00002  -0.00412  -0.00029  -0.00442   2.89992
   D40        0.79527  -0.00005  -0.00465  -0.00237  -0.00702   0.78825
   D41       -1.21565  -0.00006  -0.00528  -0.00595  -0.01124  -1.22689
   D42       -1.35123   0.00004  -0.00286   0.00118  -0.00169  -1.35292
   D43        2.82289  -0.00003  -0.00339  -0.00090  -0.00430   2.81859
   D44        0.81196  -0.00003  -0.00403  -0.00448  -0.00851   0.80345
   D45        0.93039   0.00009  -0.00482  -0.07839  -0.08322   0.84717
   D46       -1.13116  -0.00060  -0.00518  -0.09136  -0.09654  -1.22771
   D47        3.05045  -0.00003  -0.00358  -0.08018  -0.08376   2.96669
   D48       -1.27310   0.00014  -0.00399  -0.07435  -0.07833  -1.35143
   D49        2.94853  -0.00055  -0.00435  -0.08732  -0.09166   2.85687
   D50        0.84695   0.00002  -0.00275  -0.07614  -0.07887   0.76808
   D51        2.95042   0.00025  -0.00444  -0.07293  -0.07738   2.87304
   D52        0.88887  -0.00043  -0.00480  -0.08590  -0.09071   0.79816
   D53       -1.21271   0.00013  -0.00320  -0.07473  -0.07792  -1.29063
   D54        0.80703   0.00003   0.00020   0.00274   0.00292   0.80995
   D55       -1.34202  -0.00010  -0.00164  -0.00186  -0.00349  -1.34551
   D56        2.94217  -0.00001   0.00038   0.00245   0.00283   2.94500
   D57        2.93477   0.00009   0.00122   0.00537   0.00656   2.94133
   D58        0.78572  -0.00005  -0.00062   0.00077   0.00015   0.78587
   D59       -1.21327   0.00004   0.00140   0.00508   0.00647  -1.20680
   D60       -1.35193   0.00006   0.00043   0.00541   0.00583  -1.34610
   D61        2.78221  -0.00008  -0.00141   0.00082  -0.00058   2.78163
   D62        0.78321   0.00002   0.00062   0.00512   0.00574   0.78896
   D63       -1.28867   0.00014   0.00509   0.01050   0.01561  -1.27306
   D64        0.96237   0.00001   0.00592   0.00781   0.01375   0.97612
   D65        2.99347   0.00004   0.00436   0.00592   0.01031   3.00378
   D66        0.87575   0.00017   0.00566   0.01177   0.01743   0.89318
   D67        3.12679   0.00004   0.00649   0.00908   0.01557  -3.14082
   D68       -1.12530   0.00007   0.00493   0.00719   0.01213  -1.11316
   D69        2.86654   0.00010   0.00474   0.01067   0.01542   2.88196
   D70       -1.16560  -0.00002   0.00557   0.00799   0.01356  -1.15204
   D71        0.86550   0.00001   0.00401   0.00610   0.01012   0.87562
   D72       -3.07281  -0.00011   0.00062   0.01078   0.01136  -3.06145
   D73        1.10740  -0.00011   0.00029   0.01102   0.01127   1.11867
   D74       -0.99390  -0.00012   0.00020   0.00910   0.00925  -0.98465
   D75        0.96340   0.00001  -0.00064   0.01095   0.01034   0.97374
   D76       -1.13958   0.00001  -0.00097   0.01119   0.01026  -1.12932
   D77        3.04231   0.00000  -0.00107   0.00927   0.00824   3.05054
   D78       -1.07776   0.00009   0.00166   0.01497   0.01664  -1.06112
   D79        3.10244   0.00010   0.00133   0.01522   0.01655   3.11900
   D80        1.00114   0.00008   0.00124   0.01329   0.01453   1.01568
   D81       -0.04966   0.00011  -0.00632  -0.05163  -0.05803  -0.10769
   D82        2.04255  -0.00009  -0.00752  -0.06569  -0.07327   1.96928
   D83       -2.18086  -0.00004  -0.00651  -0.06556  -0.07207  -2.25292
   D84        3.09089  -0.00015  -0.00298  -0.06388  -0.06687   3.02402
   D85       -1.10009  -0.00036  -0.00418  -0.07794  -0.08211  -1.18220
   D86        0.95969  -0.00031  -0.00317  -0.07781  -0.08091   0.87878
   D87        0.05377  -0.00011   0.00577   0.05733   0.06294   0.11672
   D88       -2.07722  -0.00011   0.00592   0.06242   0.06823  -2.00899
   D89        2.08689  -0.00007   0.00516   0.05927   0.06431   2.15120
   D90       -2.03394   0.00045   0.00922   0.08056   0.08981  -1.94413
   D91        2.11825   0.00045   0.00937   0.08565   0.09509   2.21335
   D92       -0.00082   0.00049   0.00861   0.08251   0.09117   0.09036
   D93        2.14882  -0.00004   0.00446   0.06915   0.07346   2.22228
   D94        0.01783  -0.00004   0.00460   0.07424   0.07875   0.09658
   D95       -2.10124   0.00000   0.00385   0.07110   0.07483  -2.02642
   D96        1.05432   0.00016   0.00053  -0.01162  -0.01091   1.04340
   D97       -3.13592  -0.00006  -0.00118  -0.01582  -0.01682   3.13045
   D98       -1.04399   0.00003  -0.00049  -0.01390  -0.01421  -1.05820
   D99        3.10115  -0.00002   0.00055  -0.01421  -0.01382   3.08733
   D100      -1.08908  -0.00024  -0.00116  -0.01840  -0.01973  -1.10881
   D101       1.00285  -0.00015  -0.00047  -0.01649  -0.01712   0.98573
   D102      -1.08734   0.00023   0.00297  -0.00470  -0.00175  -1.08909
   D103       1.00561   0.00001   0.00126  -0.00890  -0.00766   0.99795
   D104       3.09754   0.00010   0.00195  -0.00698  -0.00506   3.09249
   D105      -1.37451   0.00005   0.00286   0.02179   0.02445  -1.35006
   D106       2.94671  -0.00003   0.00177   0.01681   0.01882   2.96553
   D107       0.79088   0.00012   0.00150   0.01407   0.01553   0.80641
   D108       1.53572   0.00017   0.00467   0.01494   0.01959   1.55531
   D109      -2.63821   0.00042   0.00312   0.02230   0.02543  -2.61278
   D110      -0.63165  -0.00032   0.00380   0.01501   0.01882  -0.61283
   D111      -1.09415  -0.00017  -0.00584  -0.05372  -0.05956  -1.15371
   D112       1.01004   0.00001  -0.00436  -0.05006  -0.05442   0.95562
   D113       3.09914  -0.00001  -0.00553  -0.04603  -0.05158   3.04756
   D114       3.08393  -0.00033  -0.00538  -0.06072  -0.06612   3.01782
   D115      -1.09507  -0.00015  -0.00391  -0.05706  -0.06098  -1.15604
   D116       0.99403  -0.00017  -0.00508  -0.05302  -0.05814   0.93589
   D117       1.06527   0.00013  -0.00689  -0.05850  -0.06536   0.99991
   D118      -3.11372   0.00031  -0.00541  -0.05484  -0.06022   3.10924
   D119      -1.02463   0.00029  -0.00659  -0.05080  -0.05738  -1.08201
   D120      -1.39673  -0.00025   0.01569  -0.03663  -0.02093  -1.41766
   D121       0.74158   0.00006   0.01488  -0.03218  -0.01730   0.72429
   D122       2.80486  -0.00012   0.01625  -0.03234  -0.01608   2.78878
   D123       0.74763  -0.00030   0.01630  -0.03712  -0.02082   0.72681
   D124       2.88594   0.00001   0.01549  -0.03267  -0.01719   2.86875
   D125      -1.33397  -0.00017   0.01686  -0.03283  -0.01597  -1.34994
   D126       2.74659  -0.00009   0.01811  -0.03163  -0.01352   2.73307
   D127      -1.39829   0.00022   0.01730  -0.02718  -0.00988  -1.40817
   D128       0.66499   0.00004   0.01867  -0.02734  -0.00866   0.65633
   D129      -2.98086   0.00075   0.00867   0.13557   0.14423  -2.83662
   D130       1.17211   0.00076   0.00903   0.13387   0.14290   1.31501
   D131      -0.90326   0.00019   0.00921   0.13311   0.14233  -0.76094
         Item               Value     Threshold  Converged?
 Maximum Force            0.001233     0.000450     NO 
 RMS     Force            0.000275     0.000300     YES
 Maximum Displacement     0.414864     0.001800     NO 
 RMS     Displacement     0.075917     0.001200     NO 
 Predicted change in Energy=-3.628830D-04
 GradGradGradGradGradGradGradGradGradGradGradGradGradGradGradGradGradGrad

                          Input orientation:                          
 ---------------------------------------------------------------------
 Center     Atomic      Atomic             Coordinates (Angstroms)
 Number     Number       Type             X           Y           Z
 ---------------------------------------------------------------------
      1          6           0        1.638449    0.793035    0.121277
      2          6           0        1.136727   -0.447648    0.320609
      3          6           0       -0.277818   -0.816579    0.664207
      4          6           0       -1.326708    0.041526   -0.090794
      5          6           0       -1.531082    1.398630    0.624287
      6          6           0       -0.268153    2.075533    1.191258
      7          6           0        0.970250    2.142068    0.277508
      8          6           0        3.053841    0.683571   -0.249735
      9          6           0        3.437986   -0.778783   -0.350724
     10          6           0        2.200026   -1.542802    0.138507
     11          8           0        3.819345    1.627339   -0.439878
     12          6           0        0.704900    2.824348   -1.078484
     13          6           0        2.448631   -2.323808    1.431132
     14          8           0        1.792052   -2.449440   -0.906757
     15          6           0       -2.653134   -0.750474   -0.336572
     16          8           0       -3.098881   -1.386045    0.876715
     17          6           0       -2.447741   -1.857316   -1.378158
     18          6           0       -3.801301    0.143994   -0.862119
     19          8           0       -4.406792    0.828145    0.236212
     20          1           0       -0.431086   -0.720623    1.748352
     21          1           0       -0.421983   -1.878647    0.451790
     22          1           0       -0.923930    0.243867   -1.091659
     23          1           0       -2.221864    1.258847    1.465178
     24          1           0       -2.024953    2.091269   -0.065804
     25          1           0        0.023171    1.576786    2.124335
     26          1           0       -0.541471    3.099749    1.477100
     27          1           0        1.706222    2.776571    0.793581
     28          1           0        3.663646   -1.027172   -1.393992
     29          1           0        4.341427   -0.977107    0.236805
     30          1           0        0.296456    3.830413   -0.923705
     31          1           0       -0.003891    2.263035   -1.695027
     32          1           0        1.636163    2.926011   -1.645715
     33          1           0        1.531811   -2.811991    1.781438
     34          1           0        3.202053   -3.099808    1.257242
     35          1           0        2.808101   -1.663714    2.228629
     36          1           0        1.113540   -3.044930   -0.543728
     37          1           0       -3.667664   -0.732063    1.326470
     38          1           0       -2.228524   -1.426142   -2.362700
     39          1           0       -1.629289   -2.533966   -1.118613
     40          1           0       -3.361574   -2.454789   -1.459860
     41          1           0       -3.421738    0.850641   -1.612825
     42          1           0       -4.554073   -0.491346   -1.346453
     43          1           0       -5.273748    1.152013   -0.059228
 ---------------------------------------------------------------------
                    Distance matrix (angstroms):
                    1          2          3          4          5
     1  C    0.000000
     2  C    1.353054   0.000000
     3  C    2.560803   1.501702   0.000000
     4  C    3.066251   2.545007   1.551303   0.000000
     5  C    3.265837   3.258553   2.545470   1.547528   0.000000
     6  C    2.534717   3.016316   2.939760   2.627047   1.540987
     7  C    1.513534   2.595419   3.234316   3.134316   2.632416
     8  C    1.467299   2.297885   3.766390   4.430202   4.721942
     9  C    2.435515   2.419944   3.852105   4.841774   5.512115
    10  C    2.402457   1.537246   2.635047   3.873052   4.775895
    11  O    2.401513   3.475680   4.896783   5.396158   5.460020
    12  C    2.537158   3.584676   4.154402   3.584280   3.151463
    13  C    3.476612   2.544470   3.208338   4.707892   5.508689
    14  O    3.405010   2.437837   3.068961   4.073987   5.309892
    15  C    4.583637   3.858321   2.578382   1.564313   2.607854
    16  O    5.268906   4.373810   2.885801   2.472777   3.205640
    17  C    5.096039   4.209678   3.156415   2.553355   3.930806
    18  C    5.565896   5.112045   3.958195   2.594041   2.989550
    19  O    6.046435   5.689058   4.465056   3.195719   2.957324
    20  H    3.036694   2.137991   1.099122   2.182996   2.639081
    21  H    3.390060   2.120034   1.092654   2.190887   3.464159
    22  H    2.887660   2.592104   2.150599   1.097681   2.155594
    23  H    4.114008   3.937296   2.954363   2.168922   1.097186
    24  H    3.891133   4.073283   3.470011   2.165552   1.095392
    25  H    2.689913   2.931172   2.819710   3.014298   2.167391
    26  H    3.451265   4.091191   4.008482   3.525282   2.144859
    27  H    2.095471   3.308114   4.106566   4.178667   3.522430
    28  H    3.116187   3.108219   4.451480   5.267265   6.078089
    29  H    3.233086   3.249223   4.641753   5.768249   6.346702
    30  H    3.481177   4.533892   4.944268   4.205242   3.413172
    31  H    2.856071   3.565334   3.889094   3.042780   2.908389
    32  H    2.769811   3.936679   4.796462   4.417764   4.185361
    33  H    3.970355   2.807174   2.916270   4.451847   5.333820
    34  H    4.346206   3.489528   4.204085   5.674052   6.560423
    35  H    3.441604   2.812978   3.562014   5.038275   5.548006
    36  H    3.930362   2.737424   2.891459   3.960577   5.301275
    37  H    5.650951   4.916790   3.454966   2.843792   3.098047
    38  H    5.103761   4.413901   3.652259   2.851119   4.169875
    39  H    4.825389   3.751657   2.820345   2.789467   4.302634
    40  H    6.168353   5.237690   4.087168   3.499515   4.747969
    41  H    5.349385   5.118919   4.224776   2.713005   2.979856
    42  H    6.492395   5.930111   4.736549   3.503786   4.073611
    43  H    6.923865   6.617959   5.418305   4.100403   3.812554
                    6          7          8          9         10
     6  C    0.000000
     7  C    1.540457   0.000000
     8  C    3.879389   2.597412   0.000000
     9  C    4.925474   3.875018   1.515337   0.000000
    10  C    4.504724   3.887150   2.415878   1.534801   0.000000
    11  O    4.423700   2.982773   1.229979   2.437787   3.606454
    12  C    2.580559   1.540984   3.284399   4.580606   4.773727
    13  C    5.176162   4.843604   3.497988   2.557526   1.530574
    14  O    5.396433   4.812461   3.440865   2.410263   1.442571
    15  C    4.001089   4.676836   5.885031   6.091202   4.940308
    16  O    4.482686   5.418897   6.588488   6.678772   5.352377
    17  C    5.178784   5.515338   6.164159   6.071296   4.899075
    18  C    4.519992   5.297050   6.903559   7.315758   6.313672
    19  O    4.426785   5.535402   7.477840   8.029150   7.020041
    20  H    2.855764   3.510288   4.255447   4.402183   3.192230
    21  H    4.025669   4.258501   4.374752   4.093054   2.661930
    22  H    2.999458   3.010930   4.089601   4.541046   3.803235
    23  H    2.135180   3.518555   5.577179   6.283576   5.400222
    24  H    2.160277   3.015241   5.273480   6.177546   5.576617
    25  H    1.097384   2.151110   3.952088   4.830692   4.291159
    26  H    1.097919   2.154408   4.663275   5.849788   5.555260
    27  H    2.132547   1.100265   2.699117   4.116914   4.396584
    28  H    5.636430   4.482452   2.146586   1.095914   2.180965
    29  H    5.610510   4.593010   2.156954   1.095778   2.217041
    30  H    2.805611   2.178857   4.237926   5.607334   5.798561
    31  H    2.904416   2.203288   3.732734   4.786055   4.764818
    32  H    3.521101   2.181008   2.997851   4.318456   4.844758
    33  H    5.241762   5.207672   4.319860   3.509067   2.180957
    34  H    6.231440   5.780838   4.075157   2.833439   2.163307
    35  H    4.951913   4.654948   3.422342   2.798736   2.180134
    36  H    5.580179   5.253561   4.213422   3.252034   1.975421
    37  H    4.411071   5.556185   7.047487   7.301056   6.041386
    38  H    5.360541   5.471286   6.067858   6.047847   5.087407
    39  H    5.332511   5.529200   5.747974   5.417342   4.150472
    40  H    6.092741   6.550895   7.243704   7.090359   5.858147
    41  H    4.394125   4.952847   6.619596   7.162662   6.356096
    42  H    5.603388   6.331687   7.775833   8.058977   6.994893
    43  H    5.241430   6.330964   8.342929   8.927891   7.947228
                   11         12         13         14         15
    11  O    0.000000
    12  C    3.397119   0.000000
    13  C    4.581604   5.986843   0.000000
    14  O    4.576901   5.387415   2.431584   0.000000
    15  C    6.896205   4.960461   5.623892   4.792835   0.000000
    16  O    7.660009   6.001580   5.653464   5.313454   1.440384
    17  C    7.231843   5.652161   5.664290   4.306817   1.533684
    18  C    7.775142   5.247567   7.100049   6.165508   1.547437
    19  O    8.292475   5.642929   7.639336   7.104548   2.428052
    20  H    5.326109   4.674216   3.311132   3.870497   3.047179
    21  H    5.574574   5.072452   3.065567   2.659587   2.621511
    22  H    4.983720   3.051580   4.932707   3.829445   2.132843
    23  H    6.345174   4.181741   5.886433   5.957263   2.733069
    24  H    5.874604   3.002502   6.461166   5.991224   2.922915
    25  H    4.581341   3.504171   4.645215   5.341063   4.316806
    26  H    4.985931   2.856623   6.193366   6.474689   4.751078
    27  H    2.703229   2.123571   5.193411   5.496336   5.720252
    28  H    2.825067   4.867025   3.337492   2.400648   6.410648
    29  H    2.741096   5.422673   2.612030   3.158293   7.021681
    30  H    4.183105   1.096790   6.931922   6.455513   5.479902
    31  H    4.073898   1.094341   6.068514   5.104332   4.236169
    32  H    2.811917   1.095143   6.139030   5.428245   5.799006
    33  H    5.465775   6.374265   1.096173   2.724987   5.123435
    34  H    5.060354   6.840104   1.095473   2.663452   6.507137
    35  H    4.355981   5.958452   1.095876   3.388268   6.102405
    36  H    5.400210   5.907739   2.490493   0.973024   4.415345
    37  H    8.046245   6.127902   6.320891   6.143710   1.948158
    38  H    7.042564   5.321735   6.088903   4.396810   2.177617
    39  H    6.889467   5.844791   4.814021   3.428936   2.200157
    40  H    8.322843   6.674649   6.491030   5.183223   2.160637
    41  H    7.376472   4.605451   7.335123   6.210690   2.187039
    42  H    8.684747   6.222736   7.753113   6.655882   2.168081
    43  H    9.113461   6.291250   8.598700   7.975857   3.250230
                   16         17         18         19         20
    16  O    0.000000
    17  C    2.393853   0.000000
    18  C    2.420321   2.470559   0.000000
    19  O    2.650191   3.695371   1.428640   0.000000
    20  H    2.884383   3.890249   4.349767   4.526753   0.000000
    21  H    2.754813   2.729993   4.151773   4.822022   1.738440
    22  H    3.355819   2.611332   2.888240   3.772924   3.039540
    23  H    2.847964   4.224459   3.025529   2.543575   2.684283
    24  H    3.759438   4.182385   2.753436   2.712905   3.706523
    25  H    4.481309   5.492351   5.059484   4.873402   2.371877
    26  H    5.198379   6.029830   4.983464   4.651956   3.831580
    27  H    6.357932   6.591265   6.324920   6.440184   4.208330
    28  H    7.142595   6.167531   7.574955   8.439890   5.170603
    29  H    7.478964   7.033895   8.292679   8.932540   5.012728
    30  H    6.479294   6.331461   5.512267   5.699084   5.327395
    31  H    5.432182   4.801052   4.427685   5.017383   4.576197
    32  H    6.883104   6.295242   6.157894   6.667833   5.393622
    33  H    4.929011   5.170231   6.645925   7.134796   2.868427
    34  H    6.540914   6.356831   8.003806   8.623564   4.370516
    35  H    6.066069   6.377324   7.516962   7.888838   3.407699
    36  H    4.744897   3.845702   5.867391   6.788452   3.611358
    37  H    0.976466   3.173235   2.361198   2.041868   3.263978
    38  H    3.354540   1.096946   2.681548   4.071978   4.541948
    39  H    2.731072   1.093198   3.457585   4.566603   3.597693
    40  H    2.582790   1.094870   2.702652   3.840155   4.678431
    41  H    3.362262   2.887346   1.098625   2.095178   4.765541
    42  H    2.803666   2.510680   1.097681   2.065811   5.160370
    43  H    3.470990   4.333815   1.956741   0.971487   5.497772
                   21         22         23         24         25
    21  H    0.000000
    22  H    2.671938   0.000000
    23  H    3.756380   3.041749   0.000000
    24  H    4.312499   2.382756   1.753741   0.000000
    25  H    3.864658   3.607810   2.361303   3.042402   0.000000
    26  H    5.084285   3.860163   2.492545   2.366073   1.748470
    27  H    5.130023   4.109309   4.264316   3.889710   2.458262
    28  H    4.563364   4.769989   6.931087   6.621851   5.693179
    29  H    4.852739   5.565930   7.041674   7.073705   5.360269
    30  H    5.916207   3.792210   4.319913   3.024823   3.800535
    31  H    4.683712   2.299470   3.989323   2.601646   3.880618
    32  H    5.632072   3.748993   5.228907   4.073903   4.316878
    33  H    2.540946   4.860413   5.546333   6.332837   4.653487
    34  H    3.908149   5.806999   6.961321   7.484606   5.720811
    35  H    3.692803   5.347077   5.867262   6.536262   4.274056
    36  H    2.170048   3.907391   5.803716   6.038137   5.446809
    37  H    3.551642   3.785217   2.464406   3.550793   4.426018
    38  H    3.374864   2.471122   4.675667   4.205872   5.849888
    39  H    2.086432   2.866116   4.627370   4.760017   5.490503
    40  H    3.553525   3.655192   4.862702   4.939291   6.368402
    41  H    4.550843   2.622753   3.328728   2.425581   5.134301
    42  H    4.715130   3.712601   4.050635   3.834895   6.105301
    43  H    5.743314   4.561969   3.413096   3.381851   5.745061
                   26         27         28         29         30
    26  H    0.000000
    27  H    2.371448   0.000000
    28  H    6.554209   4.804732   0.000000
    29  H    6.480878   4.620001   1.766747   0.000000
    30  H    2.645724   2.459083   5.929188   6.389117   0.000000
    31  H    3.324375   3.062903   4.936286   5.754328   1.772518
    32  H    3.811070   2.444873   4.449911   5.108489   1.770327
    33  H    6.272143   5.677879   4.220622   3.694135   7.277735
    34  H    7.245469   6.081475   3.396753   2.616358   7.824768
    35  H    5.871542   4.794751   3.776312   2.605740   6.814029
    36  H    6.676817   6.002462   3.361151   3.912082   6.934144
    37  H    4.947580   6.439964   7.825350   8.086591   6.449319
    38  H    6.170405   6.565603   5.984584   7.079783   6.006463
    39  H    6.297604   6.556213   5.510120   6.317470   6.652203
    40  H    6.887060   7.624151   7.169110   8.024864   7.291941
    41  H    4.785609   5.982973   7.333262   8.187095   4.814446
    42  H    6.080246   7.379047   8.235307   9.048348   6.510296
    43  H    5.343073   7.217095   9.295561   9.852532   6.240859
                   31         32         33         34         35
    31  H    0.000000
    32  H    1.769674   0.000000
    33  H    6.340353   6.684380   0.000000
    34  H    6.910432   6.869474   1.774071   0.000000
    35  H    6.222679   6.119604   1.774101   1.777964   0.000000
    36  H    5.545146   6.094231   2.373943   2.758332   3.530617
    37  H    5.614560   7.095490   5.618508   7.266638   6.604346
    38  H    4.359451   5.864394   5.764944   6.737679   6.819409
    39  H    5.097587   6.383758   4.298854   5.413570   5.625993
    40  H    5.795446   7.346082   5.880376   7.133014   7.231572
    41  H    3.699093   5.467231   7.033743   8.229091   7.738839
    42  H    5.330317   7.077211   7.225447   8.587247   8.267845
    43  H    5.628641   7.308275   8.088078   9.573416   8.858831
                   36         37         38         39         40
    36  H    0.000000
    37  H    5.630888   0.000000
    38  H    4.135037   4.020304   0.000000
    39  H    2.848630   3.657903   1.770342   0.000000
    40  H    4.605888   3.290153   1.776805   1.767350   0.000000
    41  H    6.073482   3.347370   2.677651   3.861694   3.309514
    42  H    6.267934   2.826337   2.704585   3.574712   2.300005
    43  H    7.658102   2.837148   4.607196   5.290635   4.315924
                   41         42         43
    41  H    0.000000
    42  H    1.775969   0.000000
    43  H    2.436068   2.208055   0.000000
 Stoichiometry    C15H24O4
 Framework group  C1[X(C15H24O4)]
 Deg. of freedom   123
 Full point group                 C1      NOp   1
 Largest Abelian subgroup         C1      NOp   1
 Largest concise Abelian subgroup C1      NOp   1
                         Standard orientation:                         
 ---------------------------------------------------------------------
 Center     Atomic      Atomic             Coordinates (Angstroms)
 Number     Number       Type             X           Y           Z
 ---------------------------------------------------------------------
      1          6           0        1.673660    0.821222    0.100359
      2          6           0        1.185298   -0.425646    0.294207
      3          6           0       -0.220222   -0.809888    0.657496
      4          6           0       -1.288590    0.047949   -0.069999
      5          6           0       -1.491594    1.395331    0.663616
      6          6           0       -0.224649    2.076187    1.216726
      7          6           0        0.997483    2.162944    0.282985
      8          6           0        3.083373    0.727425   -0.295719
      9          6           0        3.477386   -0.730538   -0.419588
     10          6           0        2.254042   -1.510005    0.081888
     11          8           0        3.837992    1.679455   -0.488169
     12          6           0        0.703710    2.858026   -1.060588
     13          6           0        2.530783   -2.303236    1.361283
     14          8           0        1.835608   -2.408299   -0.966440
     15          6           0       -2.612647   -0.752072   -0.302201
     16          8           0       -3.032641   -1.404666    0.911237
     17          6           0       -2.416164   -1.845588   -1.359462
     18          6           0       -3.776666    0.138772   -0.798202
     19          8           0       -4.368844    0.805745    0.317810
     20          1           0       -0.355812   -0.727208    1.745085
     21          1           0       -0.359508   -1.870677    0.435642
     22          1           0       -0.904496    0.264649   -1.075193
     23          1           0       -2.166856    1.240606    1.514438
     24          1           0       -2.002619    2.091525   -0.010217
     25          1           0        0.086447    1.569521    2.139093
     26          1           0       -0.501225    3.094908    1.518620
     27          1           0        1.737037    2.797671    0.793636
     28          1           0        3.687264   -0.965499   -1.469241
     29          1           0        4.392229   -0.927986    0.150330
     30          1           0        0.289952    3.858948   -0.887651
     31          1           0       -0.010957    2.297818   -1.671327
     32          1           0        1.624365    2.973562   -1.642298
     33          1           0        1.623965   -2.802734    1.721530
     34          1           0        3.287302   -3.071091    1.165991
     35          1           0        2.898477   -1.649113    2.159949
     36          1           0        1.168127   -3.013291   -0.598703
     37          1           0       -3.598895   -0.760371    1.377848
     38          1           0       -2.217146   -1.401755   -2.342668
     39          1           0       -1.588056   -2.518376   -1.121392
     40          1           0       -3.326463   -2.449553   -1.432410
     41          1           0       -3.415552    0.856768   -1.547238
     42          1           0       -4.532471   -0.497280   -1.276846
     43          1           0       -5.243247    1.125786    0.040713
 ---------------------------------------------------------------------
 Rotational constants (GHZ):      0.5827572      0.2627460      0.2080507
 Standard basis: 6-31G(d) (6D, 7F)
 There are   333 symmetry adapted cartesian basis functions of A   symmetry.
 There are   333 symmetry adapted basis functions of A   symmetry.
   333 basis functions,   628 primitive gaussians,   333 cartesian basis functions
    73 alpha electrons       73 beta electrons
       nuclear repulsion energy      1605.9726409473 Hartrees.
 NAtoms=   43 NActive=   43 NUniq=   43 SFac= 1.00D+00 NAtFMM=   60 NAOKFM=F Big=F
 Integral buffers will be    131072 words long.
 Raffenetti 2 integral format.
 Two-electron integral symmetry is turned on.
 ------------------------------------------------------------------------------
 Polarizable Continuum Model (PCM)
 =================================
 Model                : PCM (using non-symmetric T matrix).
 Atomic radii         : SMD-Coulomb.
 Polarization charges : Total charges.
 Charge compensation  : None.
 Solution method      : On-the-fly selection.
 Cavity type          : VdW (van der Waals Surface) (Alpha=1.000).
 Cavity algorithm     : GePol (No added spheres)
                        Default sphere list used, NSphG=   43.
                        Lebedev-Laikov grids with approx.  5.0 points / Ang**2.
                        Smoothing algorithm: Karplus/York (Gamma=1.0000).
                        Polarization charges: spherical gaussians, with
                                              point-specific exponents (IZeta= 3).
                        Self-potential: point-specific (ISelfS= 7).
                        Self-field    : sphere-specific E.n sum rule (ISelfD= 2).
 1st derivatives      : Analytical E(r).r(x)/FMM algorithm (CHGder, D1EAlg=3).
                        Cavity 1st derivative terms included.
 Solvent              : Methanol, Eps=  32.613000 Eps(inf)=   1.765709
 ------------------------------------------------------------------------------
 ------------------------------------------------------------------------------
 Atomic radii for non-electrostatic terms: SMD-CDS.
 ------------------------------------------------------------------------------
 Nuclear repulsion after PCM non-electrostatic terms =     1605.9738735628 Hartrees.
 One-electron integrals computed using PRISM.
 NBasis=   333 RedAO= T EigKep=  9.39D-04  NBF=   333
 NBsUse=   333 1.00D-06 EigRej= -1.00D+00 NBFU=   333
 Initial guess from the checkpoint file:  "DY-202A-11R_44.chk"
 B after Tr=     0.000000    0.000000    0.000000
         Rot=    0.999996   -0.000905   -0.001396    0.002230 Ang=  -0.32 deg.
 ExpMin= 1.61D-01 ExpMax= 5.48D+03 ExpMxC= 8.25D+02 IAcc=1 IRadAn=         1 AccDes= 0.00D+00
 Harris functional with IExCor=  402 and IRadAn=       1 diagonalized for initial guess.
 HarFok:  IExCor=  402 AccDes= 0.00D+00 IRadAn=         1 IDoV= 1 UseB2=F ITyADJ=14
 ICtDFT=  3500011 ScaDFX=  1.000000  1.000000  1.000000  1.000000
 FoFCou: FMM=F IPFlag=           0 FMFlag=      100000 FMFlg1=           0
         NFxFlg=           0 DoJE=T BraDBF=F KetDBF=T FulRan=T
         wScrn=  0.000000 ICntrl=     500 IOpCl=  0 I1Cent=   200000004 NGrid=           0
         NMat0=    1 NMatS0=      1 NMatT0=    0 NMatD0=    1 NMtDS0=    0 NMtDT0=    0
 Petite list used in FoFCou.
 Keep R1 ints in memory in canonical form, NReq=1565304907.
 Requested convergence on RMS density matrix=1.00D-08 within 128 cycles.
 Requested convergence on MAX density matrix=1.00D-06.
 Requested convergence on             energy=1.00D-06.
 No special actions if energy rises.
 Inv3:  Mode=1 IEnd=    21805248.
 Iteration    1 A*A^-1 deviation from unit magnitude is 6.00D-15 for   2693.
 Iteration    1 A*A^-1 deviation from orthogonality  is 3.03D-15 for   1560    571.
 Iteration    1 A^-1*A deviation from unit magnitude is 5.66D-15 for   2693.
 Iteration    1 A^-1*A deviation from orthogonality  is 1.17D-12 for   2270   2241.
 Error on total polarization charges =  0.05172
 SCF Done:  E(RB3LYP) =  -886.947472408     A.U. after   11 cycles
            NFock= 11  Conv=0.34D-08     -V/T= 2.0093
 SMD-CDS (non-electrostatic) energy       (kcal/mol) =       0.77
 (included in total energy above)
 D1PCM: PCM CHGder 1st derivatives, ID1Alg=3 FixD1E=F DoIter=F DoCFld=F I1PDM=0.
 Calling FoFJK, ICntrl=      2127 FMM=F ISym2X=0 I1Cent= 0 IOpClX= 0 NMat=1 NMatS=1 NMatT=0.
 ***** Axes restored to original set *****
 -------------------------------------------------------------------
 Center     Atomic                   Forces (Hartrees/Bohr)
 Number     Number              X              Y              Z
 -------------------------------------------------------------------
      1        6          -0.001664135    0.001462785   -0.000267037
      2        6           0.000581305   -0.001661613    0.001627739
      3        6          -0.001065174   -0.001326471   -0.000796361
      4        6           0.000639833    0.000989727    0.000636980
      5        6          -0.001043153    0.000336580    0.000259822
      6        6          -0.000126517   -0.000485678    0.000009490
      7        6           0.001168277   -0.000825305    0.000392251
      8        6           0.000407288    0.001275109    0.001073315
      9        6           0.001300822   -0.000102125    0.000159502
     10        6          -0.003838412   -0.001922132   -0.000837020
     11        8           0.003174603    0.003009527   -0.001096141
     12        6           0.000040020    0.000467035    0.000158458
     13        6           0.000584282    0.000426390    0.001317238
     14        8           0.000596166   -0.000942659   -0.000864803
     15        6          -0.001034732    0.000881231   -0.000225822
     16        8          -0.000490287    0.000764305    0.000008255
     17        6           0.000160995   -0.000522982   -0.000190845
     18        6          -0.000117616   -0.001915234   -0.000433549
     19        8          -0.000913101    0.002620107    0.001138059
     20        1          -0.000063651    0.000062760   -0.000156575
     21        1          -0.000319635   -0.000508166   -0.000433807
     22        1           0.000225635    0.000196276    0.000331178
     23        1           0.000188706    0.000087779   -0.000460770
     24        1          -0.000705929   -0.000088434   -0.000189290
     25        1           0.000635919   -0.000103097    0.000072147
     26        1          -0.000046975    0.000230788   -0.000178218
     27        1           0.000579983   -0.000361458   -0.000018538
     28        1          -0.000621444   -0.000283579   -0.000162659
     29        1          -0.000405612   -0.000204126   -0.000274296
     30        1          -0.000175644    0.000292056   -0.000072583
     31        1          -0.000405889   -0.000528648   -0.000250515
     32        1           0.000104718    0.000159222   -0.000288921
     33        1          -0.000466997   -0.000038200   -0.000072254
     34        1           0.000280840   -0.000135024   -0.000289782
     35        1          -0.000057217   -0.000095113   -0.000091968
     36        1           0.000635521    0.000230318    0.000117556
     37        1           0.000252207   -0.000327477   -0.001008388
     38        1          -0.000069534    0.000024425    0.000497383
     39        1           0.001055673    0.000210260    0.000531936
     40        1          -0.000016637   -0.000498908   -0.000287313
     41        1           0.000237234    0.000101783    0.000097679
     42        1           0.000681844   -0.000351262   -0.000225465
     43        1           0.000116418   -0.000600772    0.000743933
 -------------------------------------------------------------------
 Cartesian Forces:  Max     0.003838412 RMS     0.000854342

 GradGradGradGradGradGradGradGradGradGradGradGradGradGradGradGradGradGrad
 Berny optimization.
 Using GEDIIS/GDIIS optimizer.
 FormGI is forming the generalized inverse of G from B-inverse, IUseBI=4.
 Internal  Forces:  Max     0.004455138 RMS     0.000685669
 Search for a local minimum.
 Step number   6 out of a maximum of  258
 All quantities printed in internal units (Hartrees-Bohrs-Radians)
 Mixed Optimization -- En-DIIS/RFO-DIIS
 Swapping is turned off.
 Update second derivatives using D2CorX and points    5    6
 DE= -2.52D-04 DEPred=-3.63D-04 R= 6.96D-01
 TightC=F SS=  1.41D+00  RLast= 5.35D-01 DXNew= 1.4270D+00 1.6040D+00
 Trust test= 6.96D-01 RLast= 5.35D-01 DXMaxT set to 1.43D+00
 ITU=  1  1  1  0  1  0
     Eigenvalues ---    0.00115   0.00308   0.00339   0.00376   0.00392
     Eigenvalues ---    0.00402   0.00507   0.00711   0.00824   0.00875
     Eigenvalues ---    0.01025   0.01110   0.01231   0.01272   0.01369
     Eigenvalues ---    0.01402   0.02483   0.02616   0.03207   0.03862
     Eigenvalues ---    0.03953   0.04418   0.04509   0.04587   0.04726
     Eigenvalues ---    0.04791   0.05056   0.05099   0.05208   0.05346
     Eigenvalues ---    0.05403   0.05433   0.05531   0.05571   0.05623
     Eigenvalues ---    0.05636   0.05664   0.05878   0.05913   0.05983
     Eigenvalues ---    0.06146   0.06475   0.07420   0.07956   0.08295
     Eigenvalues ---    0.08599   0.09008   0.09161   0.09306   0.09627
     Eigenvalues ---    0.10457   0.11772   0.12144   0.13168   0.13869
     Eigenvalues ---    0.14559   0.15609   0.15894   0.15981   0.15999
     Eigenvalues ---    0.16000   0.16000   0.16000   0.16000   0.16000
     Eigenvalues ---    0.16000   0.16056   0.16073   0.16501   0.17088
     Eigenvalues ---    0.17279   0.19110   0.19825   0.20994   0.21565
     Eigenvalues ---    0.22861   0.24555   0.25007   0.25408   0.26652
     Eigenvalues ---    0.27151   0.27633   0.28156   0.28525   0.28808
     Eigenvalues ---    0.29189   0.29352   0.29574   0.30283   0.30655
     Eigenvalues ---    0.31679   0.32320   0.32825   0.33749   0.33811
     Eigenvalues ---    0.33847   0.33856   0.33978   0.34009   0.34036
     Eigenvalues ---    0.34116   0.34136   0.34166   0.34186   0.34196
     Eigenvalues ---    0.34202   0.34237   0.34256   0.34275   0.34338
     Eigenvalues ---    0.34375   0.34440   0.34503   0.35727   0.37124
     Eigenvalues ---    0.40687   0.41114   0.43028   0.51393   0.52541
     Eigenvalues ---    0.52954   0.54528   0.98078
 En-DIIS/RFO-DIIS IScMMF=        0 using points:     6    5    4
 RFO step:  Lambda=-2.05814431D-04.
 DidBck=T Rises=F RFO-DIIS coefs:    0.66143    0.63979   -0.30122
 Iteration  1 RMS(Cart)=  0.03423926 RMS(Int)=  0.00085248
 Iteration  2 RMS(Cart)=  0.00106274 RMS(Int)=  0.00002963
 Iteration  3 RMS(Cart)=  0.00000339 RMS(Int)=  0.00002953
 Iteration  4 RMS(Cart)=  0.00000000 RMS(Int)=  0.00002953
 Variable       Old X    -DE/DX   Delta X   Delta X   Delta X     New X
                                 (Linear)    (Quad)   (Total)
    R1        2.55690   0.00287   0.00061   0.00167   0.00232   2.55922
    R2        2.86017  -0.00101  -0.00060  -0.00050  -0.00111   2.85906
    R3        2.77279   0.00241   0.00120   0.00088   0.00210   2.77490
    R4        2.83780   0.00092   0.00108  -0.00096   0.00011   2.83792
    R5        2.90497  -0.00019   0.00012  -0.00154  -0.00141   2.90357
    R6        2.93154  -0.00024  -0.00060   0.00116   0.00056   2.93210
    R7        2.07704  -0.00014   0.00020  -0.00103  -0.00082   2.07622
    R8        2.06482   0.00062   0.00023   0.00046   0.00069   2.06550
    R9        2.92440   0.00005   0.00003  -0.00046  -0.00043   2.92398
   R10        2.95612  -0.00016   0.00040  -0.00271  -0.00231   2.95381
   R11        2.07432  -0.00018  -0.00013   0.00013   0.00000   2.07431
   R12        2.91204   0.00113   0.00029   0.00082   0.00112   2.91316
   R13        2.07338  -0.00049  -0.00013  -0.00028  -0.00040   2.07298
   R14        2.06999   0.00039  -0.00006   0.00124   0.00118   2.07118
   R15        2.91104   0.00047   0.00056  -0.00073  -0.00017   2.91087
   R16        2.07375   0.00027   0.00010   0.00024   0.00034   2.07409
   R17        2.07477   0.00018   0.00010   0.00000   0.00010   2.07486
   R18        2.91204   0.00068   0.00065  -0.00096  -0.00031   2.91173
   R19        2.07920   0.00017  -0.00004   0.00038   0.00033   2.07953
   R20        2.86357   0.00213   0.00105  -0.00058   0.00045   2.86402
   R21        2.32432   0.00446   0.00056   0.00109   0.00165   2.32597
   R22        2.90035   0.00196   0.00183  -0.00178   0.00001   2.90036
   R23        2.07098   0.00008  -0.00032   0.00109   0.00077   2.07175
   R24        2.07072  -0.00044   0.00011  -0.00127  -0.00116   2.06956
   R25        2.89236   0.00074   0.00015   0.00120   0.00134   2.89371
   R26        2.72606   0.00062   0.00045  -0.00097  -0.00052   2.72555
   R27        2.07263   0.00032   0.00010   0.00021   0.00031   2.07295
   R28        2.06801   0.00068   0.00016   0.00059   0.00075   2.06876
   R29        2.06952   0.00026   0.00018  -0.00006   0.00012   2.06964
   R30        2.07147   0.00039   0.00016   0.00024   0.00040   2.07187
   R31        2.07014   0.00033   0.00009   0.00032   0.00041   2.07055
   R32        2.07091  -0.00013  -0.00006  -0.00005  -0.00011   2.07080
   R33        1.83875  -0.00054  -0.00019  -0.00004  -0.00023   1.83852
   R34        2.72193  -0.00097   0.00068  -0.00365  -0.00298   2.71895
   R35        2.89824   0.00036   0.00029  -0.00022   0.00006   2.89830
   R36        2.92423  -0.00054   0.00027  -0.00199  -0.00171   2.92252
   R37        1.84525  -0.00083  -0.00064   0.00134   0.00070   1.84595
   R38        2.07293  -0.00046  -0.00030   0.00014  -0.00016   2.07277
   R39        2.06585   0.00080   0.00028   0.00065   0.00092   2.06677
   R40        2.06900   0.00031   0.00003   0.00055   0.00058   2.06959
   R41        2.69974   0.00273   0.00087   0.00175   0.00262   2.70236
   R42        2.07610   0.00008  -0.00011   0.00033   0.00023   2.07633
   R43        2.07432  -0.00016   0.00009  -0.00074  -0.00065   2.07367
   R44        1.83585  -0.00053  -0.00012  -0.00023  -0.00035   1.83549
    A1        2.26319  -0.00019   0.00052  -0.00013   0.00039   2.26358
    A2        1.90343   0.00093   0.00107  -0.00211  -0.00113   1.90230
    A3        2.11584  -0.00073  -0.00167   0.00231   0.00073   2.11657
    A4        2.22467  -0.00016   0.00048  -0.00150  -0.00101   2.22366
    A5        1.95985   0.00001   0.00037  -0.00012   0.00014   1.95999
    A6        2.09859   0.00015  -0.00086   0.00162   0.00084   2.09943
    A7        1.97104   0.00005   0.00208  -0.00529  -0.00321   1.96783
    A8        1.91303   0.00014  -0.00054   0.00198   0.00144   1.91447
    A9        1.89505   0.00005  -0.00138   0.00499   0.00360   1.89865
   A10        1.91504  -0.00036   0.00000  -0.00061  -0.00061   1.91442
   A11        1.93247   0.00000  -0.00055  -0.00077  -0.00131   1.93116
   A12        1.83197   0.00013   0.00024   0.00019   0.00042   1.83239
   A13        1.92782   0.00121   0.00231  -0.00091   0.00140   1.92923
   A14        1.94951  -0.00209  -0.00127  -0.00397  -0.00525   1.94426
   A15        1.87300  -0.00004  -0.00096   0.00095   0.00001   1.87301
   A16        1.98735   0.00090  -0.00140   0.00554   0.00415   1.99150
   A17        1.88402  -0.00051   0.00110  -0.00346  -0.00237   1.88165
   A18        1.83507   0.00048   0.00019   0.00174   0.00192   1.83699
   A19        2.03419  -0.00101   0.00035  -0.00374  -0.00341   2.03079
   A20        1.90240   0.00025  -0.00025   0.00143   0.00118   1.90358
   A21        1.89964   0.00007  -0.00016  -0.00017  -0.00032   1.89932
   A22        1.86499   0.00026  -0.00036   0.00220   0.00185   1.86684
   A23        1.90027   0.00076   0.00090   0.00014   0.00104   1.90131
   A24        1.85410  -0.00029  -0.00056   0.00053  -0.00004   1.85406
   A25        2.04833   0.00085   0.00068  -0.00029   0.00037   2.04870
   A26        1.90791   0.00012   0.00009   0.00143   0.00151   1.90942
   A27        1.87711  -0.00029  -0.00009  -0.00048  -0.00056   1.87655
   A28        1.88659  -0.00069  -0.00089   0.00031  -0.00057   1.88602
   A29        1.89048  -0.00027  -0.00017  -0.00032  -0.00048   1.89000
   A30        1.84284   0.00023   0.00038  -0.00074  -0.00036   1.84247
   A31        1.95805   0.00031  -0.00024   0.00168   0.00142   1.95947
   A32        1.96040   0.00024   0.00097  -0.00249  -0.00153   1.95888
   A33        1.84119  -0.00037  -0.00100   0.00108   0.00008   1.84127
   A34        1.98521  -0.00072   0.00022  -0.00306  -0.00283   1.98238
   A35        1.85921   0.00028   0.00024   0.00007   0.00031   1.85952
   A36        1.84688   0.00028  -0.00034   0.00337   0.00302   1.84990
   A37        1.91068  -0.00211  -0.00091  -0.00217  -0.00326   1.90742
   A38        2.19223   0.00180   0.00062   0.00207   0.00277   2.19500
   A39        2.18022   0.00032   0.00032   0.00014   0.00054   2.18076
   A40        1.82831   0.00157   0.00135  -0.00129  -0.00022   1.82809
   A41        1.91173  -0.00009   0.00406  -0.01344  -0.00931   1.90242
   A42        1.92616  -0.00057  -0.00313   0.00972   0.00667   1.93283
   A43        1.93554  -0.00095   0.00115  -0.00753  -0.00634   1.92920
   A44        1.98669  -0.00039  -0.00308   0.00860   0.00557   1.99227
   A45        1.87510   0.00042  -0.00010   0.00299   0.00285   1.87795
   A46        1.81423  -0.00037   0.00006  -0.00272  -0.00279   1.81144
   A47        1.95609  -0.00019   0.00132  -0.00516  -0.00381   1.95228
   A48        1.91554   0.00086  -0.00015   0.00767   0.00755   1.92309
   A49        1.97382   0.00006   0.00003  -0.00285  -0.00280   1.97102
   A50        1.88599  -0.00030  -0.00189   0.00423   0.00238   1.88838
   A51        1.91471  -0.00005   0.00048  -0.00058  -0.00013   1.91458
   A52        1.92418   0.00021   0.00019   0.00057   0.00076   1.92494
   A53        1.96079  -0.00043  -0.00038  -0.00050  -0.00088   1.95991
   A54        1.92884   0.00038   0.00022   0.00113   0.00135   1.93019
   A55        1.88473   0.00005   0.00030  -0.00121  -0.00091   1.88382
   A56        1.88033  -0.00019   0.00008  -0.00069  -0.00061   1.87972
   A57        1.88238  -0.00002  -0.00039   0.00063   0.00024   1.88263
   A58        1.94045  -0.00034  -0.00009  -0.00082  -0.00091   1.93953
   A59        1.91677  -0.00029  -0.00032   0.00005  -0.00027   1.91650
   A60        1.93961   0.00014  -0.00038   0.00235   0.00197   1.94158
   A61        1.88650   0.00030   0.00066  -0.00221  -0.00155   1.88495
   A62        1.88604   0.00011   0.00005   0.00033   0.00038   1.88641
   A63        1.89294   0.00011   0.00012   0.00021   0.00033   1.89327
   A64        1.88758  -0.00049   0.00022  -0.00209  -0.00187   1.88571
   A65        1.93206   0.00052  -0.00019  -0.00089  -0.00105   1.93101
   A66        1.93749  -0.00209  -0.00126  -0.00306  -0.00431   1.93318
   A67        1.97127   0.00110  -0.00014   0.00400   0.00385   1.97512
   A68        1.87032   0.00030  -0.00264   0.00761   0.00499   1.87530
   A69        1.88759  -0.00123   0.00113  -0.00734  -0.00622   1.88137
   A70        1.86071   0.00140   0.00310  -0.00017   0.00293   1.86365
   A71        1.84701  -0.00108   0.00155  -0.00887  -0.00732   1.83969
   A72        1.93119  -0.00029   0.00097  -0.00443  -0.00345   1.92773
   A73        1.96679  -0.00120  -0.00295   0.00400   0.00104   1.96783
   A74        1.90999   0.00105   0.00186  -0.00051   0.00135   1.91134
   A75        1.88259   0.00038   0.00066  -0.00252  -0.00186   1.88073
   A76        1.89054  -0.00013   0.00053  -0.00067  -0.00013   1.89040
   A77        1.88056   0.00022  -0.00104   0.00418   0.00313   1.88369
   A78        1.90729   0.00020  -0.00036  -0.00029  -0.00065   1.90664
   A79        1.92572   0.00005   0.00041  -0.00223  -0.00182   1.92390
   A80        1.90088  -0.00088   0.00069  -0.00354  -0.00285   1.89803
   A81        1.94307  -0.00032  -0.00155   0.00071  -0.00085   1.94222
   A82        1.90260   0.00076   0.00080   0.00460   0.00540   1.90800
   A83        1.88359   0.00018   0.00008   0.00074   0.00081   1.88440
   A84        1.87976   0.00074   0.00022   0.00239   0.00262   1.88237
    D1        0.08386  -0.00013  -0.00152   0.00684   0.00532   0.08918
    D2       -3.07116  -0.00040  -0.00343   0.00680   0.00337  -3.06779
    D3       -3.09904  -0.00003  -0.00384   0.00887   0.00506  -3.09398
    D4        0.02913  -0.00029  -0.00574   0.00883   0.00310   0.03223
    D5        0.36343  -0.00007   0.00392  -0.00530  -0.00139   0.36205
    D6       -1.89867   0.00045   0.00298  -0.00035   0.00263  -1.89604
    D7        2.38072   0.00021   0.00349  -0.00375  -0.00026   2.38047
    D8       -2.73251  -0.00022   0.00639  -0.00744  -0.00106  -2.73356
    D9        1.28858   0.00030   0.00546  -0.00250   0.00296   1.29154
   D10       -0.71521   0.00006   0.00597  -0.00589   0.00007  -0.71514
   D11        0.05152   0.00012  -0.00571   0.03168   0.02595   0.07747
   D12       -3.08010  -0.00011  -0.01159   0.02811   0.01651  -3.06359
   D13       -3.12725   0.00022  -0.00774   0.03345   0.02571  -3.10154
   D14        0.02431  -0.00001  -0.01363   0.02988   0.01627   0.04058
   D15        0.68695  -0.00061  -0.00403  -0.00182  -0.00587   0.68108
   D16       -1.45396  -0.00029  -0.00508   0.00119  -0.00390  -1.45786
   D17        2.83716  -0.00055  -0.00432  -0.00278  -0.00712   2.83004
   D18       -2.44027  -0.00033  -0.00200  -0.00176  -0.00377  -2.44403
   D19        1.70201   0.00000  -0.00305   0.00125  -0.00180   1.70022
   D20       -0.29006  -0.00026  -0.00230  -0.00272  -0.00502  -0.29508
   D21       -0.09508   0.00035   0.01447  -0.04426  -0.02977  -0.12485
   D22        2.04237   0.00008   0.01528  -0.05230  -0.03700   2.00537
   D23       -2.10879   0.00050   0.01667  -0.05114  -0.03444  -2.14323
   D24        3.03418   0.00010   0.01272  -0.04432  -0.03158   3.00260
   D25       -1.11155  -0.00017   0.01353  -0.05237  -0.03882  -1.15037
   D26        1.02047   0.00026   0.01493  -0.05121  -0.03626   0.98421
   D27       -1.42953   0.00015   0.00494  -0.01071  -0.00577  -1.43529
   D28        2.62275  -0.00037   0.00596  -0.01426  -0.00829   2.61446
   D29        0.62013   0.00017   0.00696  -0.01480  -0.00784   0.61229
   D30        0.71026   0.00011   0.00569  -0.01229  -0.00659   0.70367
   D31       -1.52065  -0.00042   0.00672  -0.01583  -0.00911  -1.52977
   D32        2.75992   0.00013   0.00771  -0.01638  -0.00866   2.75125
   D33        2.72435   0.00006   0.00566  -0.01286  -0.00720   2.71715
   D34        0.49344  -0.00047   0.00669  -0.01640  -0.00972   0.48372
   D35       -1.50918   0.00008   0.00768  -0.01695  -0.00927  -1.51845
   D36        0.68994   0.00031  -0.00106   0.01257   0.01152   0.70145
   D37       -1.42173   0.00047  -0.00062   0.01116   0.01054  -1.41120
   D38        2.84631   0.00064   0.00027   0.00985   0.01012   2.85643
   D39        2.89992  -0.00080  -0.00198   0.01085   0.00888   2.90880
   D40        0.78825  -0.00064  -0.00154   0.00944   0.00790   0.79615
   D41       -1.22689  -0.00047  -0.00065   0.00813   0.00749  -1.21941
   D42       -1.35292  -0.00002  -0.00184   0.01395   0.01212  -1.34080
   D43        2.81859   0.00015  -0.00140   0.01254   0.01114   2.82973
   D44        0.80345   0.00032  -0.00051   0.01123   0.01072   0.81417
   D45        0.84717   0.00078   0.02412   0.00709   0.03121   0.87838
   D46       -1.22771   0.00141   0.02832   0.00012   0.02843  -1.19927
   D47        2.96669   0.00034   0.02534  -0.00024   0.02510   2.99178
   D48       -1.35143   0.00014   0.02316   0.00715   0.03032  -1.32111
   D49        2.85687   0.00078   0.02737   0.00017   0.02755   2.88442
   D50        0.76808  -0.00029   0.02439  -0.00018   0.02421   0.79229
   D51        2.87304  -0.00003   0.02246   0.00725   0.02972   2.90276
   D52        0.79816   0.00060   0.02667   0.00028   0.02694   0.82510
   D53       -1.29063  -0.00046   0.02369  -0.00008   0.02361  -1.26703
   D54        0.80995   0.00000  -0.00082  -0.00730  -0.00811   0.80184
   D55       -1.34551   0.00018  -0.00020  -0.00872  -0.00890  -1.35442
   D56        2.94500   0.00000  -0.00063  -0.00831  -0.00894   2.93606
   D57        2.94133  -0.00015  -0.00120  -0.00622  -0.00742   2.93391
   D58        0.78587   0.00003  -0.00058  -0.00764  -0.00822   0.77765
   D59       -1.20680  -0.00015  -0.00101  -0.00724  -0.00826  -1.21506
   D60       -1.34610   0.00002  -0.00161  -0.00441  -0.00601  -1.35211
   D61        2.78163   0.00019  -0.00099  -0.00583  -0.00681   2.77482
   D62        0.78896   0.00002  -0.00143  -0.00543  -0.00685   0.78211
   D63       -1.27306  -0.00007  -0.00100   0.00239   0.00141  -1.27166
   D64        0.97612  -0.00008   0.00033  -0.00229  -0.00195   0.97418
   D65        3.00378   0.00005   0.00018   0.00020   0.00039   3.00417
   D66        0.89318   0.00015  -0.00114   0.00437   0.00324   0.89642
   D67       -3.14082   0.00014   0.00020  -0.00031  -0.00011  -3.14093
   D68       -1.11316   0.00027   0.00004   0.00217   0.00222  -1.11094
   D69        2.88196  -0.00007  -0.00123   0.00350   0.00228   2.88424
   D70       -1.15204  -0.00008   0.00010  -0.00118  -0.00107  -1.15311
   D71        0.87562   0.00005  -0.00005   0.00131   0.00127   0.87688
   D72       -3.06145  -0.00004  -0.00332   0.00224  -0.00109  -3.06254
   D73        1.11867   0.00003  -0.00357   0.00371   0.00014   1.11881
   D74       -0.98465   0.00009  -0.00297   0.00246  -0.00051  -0.98516
   D75        0.97374  -0.00006  -0.00404   0.00480   0.00077   0.97451
   D76       -1.12932   0.00001  -0.00429   0.00628   0.00199  -1.12733
   D77        3.05054   0.00007  -0.00369   0.00503   0.00134   3.05189
   D78       -1.06112  -0.00020  -0.00423   0.00423   0.00000  -1.06112
   D79        3.11900  -0.00012  -0.00448   0.00571   0.00123   3.12023
   D80        1.01568  -0.00007  -0.00388   0.00445   0.00058   1.01626
   D81       -0.10769   0.00006   0.01432  -0.05761  -0.04328  -0.15097
   D82        1.96928  -0.00023   0.01847  -0.07383  -0.05537   1.91391
   D83       -2.25292  -0.00011   0.01891  -0.07254  -0.05360  -2.30653
   D84        3.02402   0.00030   0.02013  -0.05405  -0.03392   2.99010
   D85       -1.18220   0.00000   0.02428  -0.07028  -0.04601  -1.22821
   D86        0.87878   0.00013   0.02472  -0.06898  -0.04424   0.83454
   D87        0.11672  -0.00009  -0.01645   0.05885   0.04242   0.15914
   D88       -2.00899   0.00035  -0.01812   0.06852   0.05041  -1.95858
   D89        2.15120   0.00058  -0.01743   0.06813   0.05071   2.20192
   D90       -1.94413  -0.00041  -0.02264   0.07926   0.05666  -1.88747
   D91        2.21335   0.00003  -0.02430   0.08893   0.06465   2.27800
   D92        0.09036   0.00026  -0.02361   0.08855   0.06495   0.15531
   D93        2.22228   0.00003  -0.02112   0.07484   0.05371   2.27599
   D94        0.09658   0.00047  -0.02279   0.08451   0.06170   0.15828
   D95       -2.02642   0.00070  -0.02209   0.08412   0.06201  -1.96441
   D96        1.04340   0.00052   0.00414  -0.00387   0.00030   1.04371
   D97        3.13045   0.00048   0.00470  -0.00712  -0.00238   3.12806
   D98       -1.05820   0.00052   0.00440  -0.00532  -0.00089  -1.05909
   D99        3.08733  -0.00005   0.00514  -0.01281  -0.00771   3.07962
   D100      -1.10881  -0.00008   0.00570  -0.01606  -0.01040  -1.11921
   D101       0.98573  -0.00005   0.00540  -0.01426  -0.00890   0.97682
   D102      -1.08909  -0.00042   0.00309  -0.00973  -0.00663  -1.09573
   D103       0.99795  -0.00045   0.00365  -0.01298  -0.00932   0.98862
   D104       3.09249  -0.00042   0.00335  -0.01118  -0.00783   3.08466
   D105      -1.35006  -0.00036  -0.00587   0.00721   0.00130  -1.34877
   D106       2.96553  -0.00020  -0.00488   0.00432  -0.00052   2.96501
   D107       0.80641  -0.00005  -0.00400   0.00547   0.00148   0.80790
   D108       1.55531   0.00122  -0.00270   0.02734   0.02465   1.57996
   D109      -2.61278  -0.00084  -0.00598   0.02788   0.02189  -2.59088
   D110      -0.61283   0.00034  -0.00317   0.02791   0.02473  -0.58810
   D111      -1.15371  -0.00030   0.01525  -0.07659  -0.06135  -1.21506
   D112       0.95562  -0.00085   0.01475  -0.08023  -0.06548   0.89014
   D113       3.04756  -0.00063   0.01280  -0.07271  -0.05992   2.98764
   D114       3.01782   0.00010   0.01785  -0.07852  -0.06066   2.95715
   D115      -1.15604  -0.00044   0.01735  -0.08216  -0.06479  -1.22083
   D116       0.93589  -0.00022   0.01540  -0.07465  -0.05923   0.87667
   D117       0.99991   0.00069   0.01632  -0.07364  -0.05733   0.94259
   D118       3.10924   0.00015   0.01583  -0.07727  -0.06145   3.04779
   D119      -1.08201   0.00037   0.01388  -0.06976  -0.05589  -1.13790
   D120      -1.41766  -0.00014   0.02031   0.02030   0.04060  -1.37706
   D121       0.72429  -0.00037   0.01839   0.01953   0.03793   0.76221
   D122       2.78878  -0.00065   0.01914   0.01699   0.03613   2.82491
   D123       0.72681   0.00038   0.02078   0.01657   0.03736   0.76416
   D124       2.86875   0.00015   0.01887   0.01580   0.03468   2.90343
   D125      -1.34994  -0.00014   0.01961   0.01326   0.03288  -1.31706
   D126       2.73307   0.00083   0.01983   0.02176   0.04158   2.77466
   D127      -1.40817   0.00060   0.01792   0.02100   0.03891  -1.36926
   D128       0.65633   0.00032   0.01866   0.01845   0.03711   0.69343
   D129      -2.83662   0.00057  -0.04153   0.14454   0.10301  -2.73361
   D130       1.31501   0.00058  -0.04078   0.14708   0.10630   1.42131
   D131      -0.76094   0.00006  -0.04043   0.14280   0.10237  -0.65857
         Item               Value     Threshold  Converged?
 Maximum Force            0.004455     0.000450     NO 
 RMS     Force            0.000686     0.000300     NO 
 Maximum Displacement     0.188109     0.001800     NO 
 RMS     Displacement     0.034160     0.001200     NO 
 Predicted change in Energy=-3.233298D-04
 GradGradGradGradGradGradGradGradGradGradGradGradGradGradGradGradGradGrad

                          Input orientation:                          
 ---------------------------------------------------------------------
 Center     Atomic      Atomic             Coordinates (Angstroms)
 Number     Number       Type             X           Y           Z
 ---------------------------------------------------------------------
      1          6           0        1.634295    0.786636    0.127874
      2          6           0        1.129822   -0.454961    0.322851
      3          6           0       -0.285925   -0.821097    0.664747
      4          6           0       -1.328582    0.050633   -0.083866
      5          6           0       -1.532399    1.399711    0.645922
      6          6           0       -0.264719    2.070183    1.211538
      7          6           0        0.971075    2.136240    0.294378
      8          6           0        3.048747    0.673871   -0.250073
      9          6           0        3.413042   -0.790127   -0.394860
     10          6           0        2.189886   -1.551165    0.134612
     11          8           0        3.824141    1.613896   -0.423586
     12          6           0        0.699153    2.823074   -1.057821
     13          6           0        2.472599   -2.300923    1.439514
     14          8           0        1.766059   -2.484315   -0.880191
     15          6           0       -2.651326   -0.740326   -0.344596
     16          8           0       -3.121215   -1.356377    0.867779
     17          6           0       -2.423423   -1.857954   -1.369903
     18          6           0       -3.791672    0.146449   -0.896860
     19          8           0       -4.380161    0.881768    0.179224
     20          1           0       -0.439640   -0.732648    1.749027
     21          1           0       -0.438858   -1.880412    0.443044
     22          1           0       -0.919835    0.265940   -1.079591
     23          1           0       -2.218970    1.251206    1.488488
     24          1           0       -2.030546    2.098718   -0.035616
     25          1           0        0.028824    1.568204    2.142394
     26          1           0       -0.533850    3.094445    1.501354
     27          1           0        1.711238    2.765873    0.810803
     28          1           0        3.575849   -1.014219   -1.455613
     29          1           0        4.344018   -1.012639    0.137262
     30          1           0        0.293303    3.829646   -0.898408
     31          1           0       -0.015458    2.264674   -1.670990
     32          1           0        1.626516    2.924958   -1.631484
     33          1           0        1.565127   -2.781456    1.823760
     34          1           0        3.221005   -3.081794    1.264396
     35          1           0        2.852076   -1.623302    2.212590
     36          1           0        1.099369   -3.074187   -0.487620
     37          1           0       -3.713642   -0.698412    1.280480
     38          1           0       -2.245666   -1.434021   -2.365787
     39          1           0       -1.568706   -2.493016   -1.120292
     40          1           0       -3.313030   -2.494689   -1.420749
     41          1           0       -3.406745    0.818954   -1.675839
     42          1           0       -4.551822   -0.500134   -1.353208
     43          1           0       -5.282554    1.125294   -0.084983
 ---------------------------------------------------------------------
                    Distance matrix (angstroms):
                    1          2          3          4          5
     1  C    0.000000
     2  C    1.354279   0.000000
     3  C    2.561305   1.501762   0.000000
     4  C    3.060257   2.542595   1.551602   0.000000
     5  C    3.266831   3.260613   2.546770   1.547302   0.000000
     6  C    2.535365   3.018420   2.942606   2.624587   1.541579
     7  C    1.512949   2.596215   3.234666   3.127499   2.633143
     8  C    1.468412   2.298864   3.767208   4.424596   4.724039
     9  C    2.433798   2.416721   3.847867   4.825618   5.507813
    10  C    2.402923   1.536501   2.635087   3.872093   4.777501
    11  O    2.404973   3.478030   4.899623   5.395345   5.466465
    12  C    2.535240   3.582910   4.149410   3.570255   3.147781
    13  C    3.457770   2.541174   3.224842   4.722232   5.510398
    14  O    3.425300   2.443438   3.060028   4.078836   5.319258
    15  C    4.573990   3.850195   2.573018   1.563090   2.610150
    16  O    5.268286   4.379590   2.892510   2.469583   3.188977
    17  C    5.069740   4.178439   3.127902   2.548583   3.933174
    18  C    5.558870   5.105927   3.957907   2.595564   3.009179
    19  O    6.015427   5.671630   4.460746   3.173663   2.931863
    20  H    3.039336   2.138761   1.098687   2.182486   2.637786
    21  H    3.392704   2.122996   1.093018   2.190474   3.463552
    22  H    2.872747   2.586046   2.150862   1.097678   2.153617
    23  H    4.112754   3.934986   2.951211   2.169438   1.096973
    24  H    3.896068   4.078934   3.472684   2.165579   1.096019
    25  H    2.691966   2.935325   2.826883   3.016921   2.169155
    26  H    3.451563   4.093282   4.011589   3.522686   2.144991
    27  H    2.095159   3.309065   4.108083   4.172944   3.523458
    28  H    3.085472   3.075508   4.409821   5.202791   6.028076
    29  H    3.252703   3.267492   4.663828   5.775623   6.372632
    30  H    3.480147   4.533110   4.940483   4.192246   3.409212
    31  H    2.853452   3.561387   3.879536   3.024108   2.901267
    32  H    2.769083   3.935731   4.791976   4.403347   4.182308
    33  H    3.951214   2.802641   2.934741   4.475859   5.335177
    34  H    4.332907   3.487092   4.215316   5.685829   6.562106
    35  H    3.411280   2.811102   3.589763   5.055064   5.551277
    36  H    3.946002   2.741922   2.885031   3.977746   5.312898
    37  H    5.668712   4.943224   3.484741   2.847985   3.092346
    38  H    5.118961   4.425071   3.660656   2.872700   4.196330
    39  H    4.751131   3.676735   2.761740   2.757170   4.274828
    40  H    6.135254   5.190333   4.039006   3.493416   4.754801
    41  H    5.354111   5.118404   4.231741   2.728270   3.039906
    42  H    6.489794   5.923875   4.730015   3.507685   4.089359
    43  H    6.928405   6.616804   5.414502   4.097413   3.830560
                    6          7          8          9         10
     6  C    0.000000
     7  C    1.540368   0.000000
     8  C    3.881372   2.598397   0.000000
     9  C    4.928267   3.873226   1.515574   0.000000
    10  C    4.505443   3.886899   2.415866   1.534806   0.000000
    11  O    4.427257   2.988026   1.230850   2.439089   3.605549
    12  C    2.577961   1.540820   3.285136   4.567268   4.772646
    13  C    5.162504   4.822274   3.469301   2.555751   1.531285
    14  O    5.407665   4.833337   3.466479   2.412130   1.442298
    15  C    4.002050   4.669552   5.873646   6.064781   4.931982
    16  O    4.474265   5.410546   6.590897   6.679177   5.365004
    17  C    5.172437   5.499640   6.132601   6.012927   4.862130
    18  C    4.537124   5.297365   6.891142   7.282656   6.302767
    19  O    4.406230   5.497517   7.444205   7.991171   7.006188
    20  H    2.859257   3.512355   4.259523   4.409389   3.192290
    21  H    4.028412   4.259519   4.378145   4.089980   2.667177
    22  H    2.988936   2.993552   4.074819   4.511980   3.800859
    23  H    2.136942   3.519314   5.577163   6.279617   5.396691
    24  H    2.162025   3.019940   5.279716   6.173098   5.582354
    25  H    1.097563   2.150736   3.955207   4.842759   4.293232
    26  H    1.097970   2.154008   4.664941   5.853502   5.555935
    27  H    2.132833   1.100442   2.700159   4.122487   4.395811
    28  H    5.601534   4.446651   2.140283   1.096321   2.176699
    29  H    5.647859   4.617019   2.161497   1.095162   2.220428
    30  H    2.803385   2.179389   4.239307   5.597199   5.798041
    31  H    2.899814   2.202820   3.733498   4.766018   4.762811
    32  H    3.519969   2.181885   2.999738   4.303809   4.844807
    33  H    5.221259   5.184172   4.294321   3.507485   2.181091
    34  H    6.220605   5.764633   4.053185   2.835797   2.163895
    35  H    4.935418   4.620807   3.373483   2.794219   2.182130
    36  H    5.586807   5.270345   4.231364   3.252479   1.973828
    37  H    4.423227   5.563652   7.067931   7.321530   6.073866
    38  H    5.385244   5.492784   6.078673   6.026619   5.093118
    39  H    5.287778   5.466424   5.666332   5.314498   4.072945
    40  H    6.087626   6.537639   7.202947   7.014130   5.795815
    41  H    4.446892   4.978183   6.612657   7.123169   6.341725
    42  H    5.618158   6.337776   7.769417   8.027552   6.983474
    43  H    5.268059   6.346165   8.345155   8.909447   7.940341
                   11         12         13         14         15
    11  O    0.000000
    12  C    3.410266   0.000000
    13  C    4.541323   5.969685   0.000000
    14  O    4.608636   5.416477   2.431844   0.000000
    15  C    6.890593   4.942895   5.645629   4.779295   0.000000
    16  O    7.663427   5.980882   5.701737   5.311600   1.438808
    17  C    7.209807   5.635592   5.662162   4.264260   1.533717
    18  C    7.770328   5.230462   7.119647   6.148949   1.546529
    19  O    8.258932   5.576592   7.660168   7.087235   2.427848
    20  H    5.329760   4.671017   3.322111   3.853082   3.045468
    21  H    5.579820   5.066600   3.105860   2.641460   2.610591
    22  H    4.975202   3.026637   4.944015   3.849376   2.133272
    23  H    6.348760   4.179701   5.884797   5.953588   2.741045
    24  H    5.887524   3.003473   6.466156   6.010966   2.922500
    25  H    4.581569   3.502202   4.629927   5.345739   4.324077
    26  H    4.988939   2.853650   6.176776   6.487211   4.753599
    27  H    2.704649   2.125875   5.162109   5.516062   5.714922
    28  H    2.834381   4.812321   3.354777   2.401589   6.331436
    29  H    2.735600   5.424570   2.618729   3.137979   7.017206
    30  H    4.195452   1.096957   6.913688   6.483475   5.464631
    31  H    4.089260   1.094740   6.058906   5.133426   4.211549
    32  H    2.829745   1.095204   6.120189   5.462980   5.778436
    33  H    5.428888   6.361145   1.096386   2.727639   5.162021
    34  H    5.026187   6.827876   1.095690   2.659531   6.523466
    35  H    4.286466   5.924603   1.095819   3.389111   6.132396
    36  H    5.422786   5.938265   2.489487   0.972901   4.419851
    37  H    8.066522   6.110750   6.392411   6.155086   1.941943
    38  H    7.064312   5.339063   6.123224   4.405004   2.175083
    39  H    6.814317   5.779956   4.787656   3.343409   2.201294
    40  H    8.295421   6.671426   6.456946   5.107784   2.161885
    41  H    7.381448   4.610514   7.348860   6.188905   2.184998
    42  H    8.688503   6.221230   7.770755   6.639002   2.164919
    43  H    9.126077   6.293622   8.614259   7.958931   3.235938
                   16         17         18         19         20
    16  O    0.000000
    17  C    2.397021   0.000000
    18  C    2.412872   2.472551   0.000000
    19  O    2.658636   3.706035   1.430025   0.000000
    20  H    2.890758   3.863863   4.360006   4.538538   0.000000
    21  H    2.765872   2.688080   4.140636   4.820073   1.738665
    22  H    3.357117   2.618394   2.880124   3.733325   3.037901
    23  H    2.828217   4.228365   3.063293   2.553704   2.677605
    24  H    3.734081   4.194035   2.766705   2.654772   3.705748
    25  H    4.483366   5.485281   5.084747   4.874873   2.380781
    26  H    5.187070   6.028338   5.005548   4.630127   3.836256
    27  H    6.352069   6.575004   6.329258   6.407330   4.212622
    28  H    7.096892   6.058919   7.479286   8.340596   5.145206
    29  H    7.508762   6.984580   8.282653   8.927588   5.055646
    30  H    6.455477   6.320736   5.500269   5.629613   5.325471
    31  H    5.403987   4.783828   4.398402   4.938254   4.567317
    32  H    6.864189   6.272694   6.133233   6.597989   5.392118
    33  H    4.990646   5.192385   6.683539   7.174270   2.867453
    34  H    6.584689   6.347983   8.016871   8.640900   4.376491
    35  H    6.128619   6.381239   7.545866   7.919293   3.441446
    36  H    4.754084   3.829845   5.870457   6.791135   3.585240
    37  H    0.976837   3.167606   2.336811   2.038131   3.307537
    38  H    3.350905   1.096861   2.654386   4.049201   4.548115
    39  H    2.766706   1.093687   3.458074   4.580632   3.550588
    40  H    2.563183   1.095178   2.734807   3.885762   4.626947
    41  H    3.359105   2.868162   1.098745   2.095888   4.789665
    42  H    2.777152   2.524685   1.097338   2.070621   5.156352
    43  H    3.426052   4.327288   1.959595   0.971300   5.501759
                   21         22         23         24         25
    21  H    0.000000
    22  H    2.675178   0.000000
    23  H    3.750837   3.041961   0.000000
    24  H    4.312315   2.383828   1.754045   0.000000
    25  H    3.872915   3.602365   2.362342   3.044041   0.000000
    26  H    5.087066   3.848468   2.497464   2.365132   1.748412
    27  H    5.132847   4.092163   4.266146   3.893901   2.457246
    28  H    4.524716   4.689496   6.883298   6.567985   5.674147
    29  H    4.870568   5.551904   7.072737   7.095456   5.413151
    30  H    5.911033   3.768890   4.319391   3.023375   3.798756
    31  H    4.672273   2.272133   3.983074   2.600494   3.876716
    32  H    5.626812   3.722750   5.227182   4.074748   4.316892
    33  H    2.595036   4.887852   5.540230   6.340523   4.623991
    34  H    3.938596   5.817917   6.958335   7.490429   5.708186
    35  H    3.745350   5.351168   5.873893   6.538185   4.261618
    36  H    2.158096   3.947666   5.798741   6.062972   5.441952
    37  H    3.580870   3.782230   2.465425   3.519780   4.459428
    38  H    3.369474   2.510378   4.697509   4.237477   5.874553
    39  H    2.023822   2.834524   4.609530   4.740658   5.448921
    40  H    3.480219   3.669447   4.867479   4.966160   6.353824
    41  H    4.537024   2.616497   3.407435   2.494403   5.190705
    42  H    4.695547   3.721971   4.072423   3.853169   6.122057
    43  H    5.724899   4.556429   3.446333   3.394929   5.776514
                   26         27         28         29         30
    26  H    0.000000
    27  H    2.371759   0.000000
    28  H    6.520307   4.785657   0.000000
    29  H    6.520927   4.654282   1.768428   0.000000
    30  H    2.642643   2.462429   5.877806   6.397548   0.000000
    31  H    3.319792   3.064633   4.867752   5.745919   1.772386
    32  H    3.809276   2.448929   4.398629   5.100779   1.770118
    33  H    6.247869   5.640947   4.233251   3.700705   7.261845
    34  H    7.231944   6.056430   3.435001   2.610171   7.811348
    35  H    5.850427   4.746722   3.788211   2.627886   6.779400
    36  H    6.683970   6.013866   3.363544   3.894638   6.962859
    37  H    4.954354   6.453773   7.792471   8.144419   6.427011
    38  H    6.196136   6.586875   5.907173   7.061640   6.025426
    39  H    6.258089   6.491769   5.363368   6.223605   6.594874
    40  H    6.892093   7.608981   7.046251   7.953254   7.299020
    41  H    4.850355   6.013953   7.222578   8.168010   4.833117
    42  H    6.100297   7.387534   8.144557   9.034386   6.513761
    43  H    5.379982   7.239271   9.215608   9.863621   6.250229
                   31         32         33         34         35
    31  H    0.000000
    32  H    1.770202   0.000000
    33  H    6.338371   6.671254   0.000000
    34  H    6.904774   6.856354   1.773421   0.000000
    35  H    6.198492   6.079932   1.774471   1.778308   0.000000
    36  H    5.580918   6.129931   2.375941   2.751537   3.531031
    37  H    5.582796   7.079946   5.700844   7.332810   6.695738
    38  H    4.374576   5.876538   5.821514   6.765936   6.854513
    39  H    5.035023   6.310721   4.309471   5.382818   5.604267
    40  H    5.795527   7.335945   5.865619   7.088604   7.208952
    41  H    3.686591   5.456275   7.066091   8.233340   7.762559
    42  H    5.322006   7.069693   7.260483   8.598469   8.294223
    43  H    5.617464   7.305183   8.111518   9.582846   8.888522
                   36         37         38         39         40
    36  H    0.000000
    37  H    5.651156   0.000000
    38  H    4.172160   3.998917   0.000000
    39  H    2.802973   3.685792   1.769465   0.000000
    40  H    4.547066   3.268599   1.776901   1.770012   0.000000
    41  H    6.072353   3.337125   2.626790   3.828337   3.324768
    42  H    6.269845   2.770951   2.686227   3.595110   2.348919
    43  H    7.650275   2.766202   4.579831   5.287410   4.332156
                   41         42         43
    41  H    0.000000
    42  H    1.776313   0.000000
    43  H    2.478574   2.187323   0.000000
 Stoichiometry    C15H24O4
 Framework group  C1[X(C15H24O4)]
 Deg. of freedom   123
 Full point group                 C1      NOp   1
 Largest Abelian subgroup         C1      NOp   1
 Largest concise Abelian subgroup C1      NOp   1
                         Standard orientation:                         
 ---------------------------------------------------------------------
 Center     Atomic      Atomic             Coordinates (Angstroms)
 Number     Number       Type             X           Y           Z
 ---------------------------------------------------------------------
      1          6           0        1.665713    0.824972    0.096231
      2          6           0        1.183347   -0.424785    0.294984
      3          6           0       -0.219571   -0.813159    0.664136
      4          6           0       -1.290003    0.047090   -0.058095
      5          6           0       -1.498053    1.389379    0.682931
      6          6           0       -0.228702    2.075338    1.225767
      7          6           0        0.986706    2.163947    0.283607
      8          6           0        3.073492    0.734663   -0.311487
      9          6           0        3.455770   -0.723144   -0.471577
     10          6           0        2.254968   -1.504518    0.079020
     11          8           0        3.831485    1.686711   -0.495991
     12          6           0        0.676897    2.853549   -1.059000
     13          6           0        2.575489   -2.256643    1.373782
     14          8           0        1.823662   -2.438611   -0.931757
     15          6           0       -2.606335   -0.761675   -0.295619
     16          8           0       -3.042024   -1.390574    0.922916
     17          6           0       -2.383678   -1.870707   -1.331361
     18          6           0       -3.770565    0.111210   -0.819445
     19          8           0       -4.347127    0.832485    0.272485
     20          1           0       -0.352003   -0.732404    1.751819
     21          1           0       -0.361787   -1.873455    0.440002
     22          1           0       -0.905162    0.273314   -1.060900
     23          1           0       -2.164772    1.226683    1.538714
     24          1           0       -2.020267    2.084495    0.015576
     25          1           0        0.091309    1.573002    2.147665
     26          1           0       -0.506496    3.094114    1.526542
     27          1           0        1.728276    2.801658    0.787959
     28          1           0        3.599734   -0.939511   -1.536650
     29          1           0        4.400703   -0.934784    0.039981
     30          1           0        0.259976    3.853307   -0.885865
     31          1           0       -0.042165    2.287920   -1.660222
     32          1           0        1.590587    2.971774   -1.651171
     33          1           0        1.683210   -2.752230    1.774150
     34          1           0        3.331277   -3.025671    1.179063
     35          1           0        2.961124   -1.577478    2.142443
     36          1           0        1.173838   -3.040070   -0.528627
     37          1           0       -3.635180   -0.743365    1.351283
     38          1           0       -2.232764   -1.439234   -2.328436
     39          1           0       -1.514897   -2.494535   -1.102870
     40          1           0       -3.264877   -2.520030   -1.367187
     41          1           0       -3.411627    0.793142   -1.602625
     42          1           0       -4.530625   -0.544042   -1.263410
     43          1           0       -5.258227    1.064205    0.028301
 ---------------------------------------------------------------------
 Rotational constants (GHZ):      0.5823957      0.2636579      0.2086246
 Standard basis: 6-31G(d) (6D, 7F)
 There are   333 symmetry adapted cartesian basis functions of A   symmetry.
 There are   333 symmetry adapted basis functions of A   symmetry.
   333 basis functions,   628 primitive gaussians,   333 cartesian basis functions
    73 alpha electrons       73 beta electrons
       nuclear repulsion energy      1606.8718203290 Hartrees.
 NAtoms=   43 NActive=   43 NUniq=   43 SFac= 1.00D+00 NAtFMM=   60 NAOKFM=F Big=F
 Integral buffers will be    131072 words long.
 Raffenetti 2 integral format.
 Two-electron integral symmetry is turned on.
 ------------------------------------------------------------------------------
 Polarizable Continuum Model (PCM)
 =================================
 Model                : PCM (using non-symmetric T matrix).
 Atomic radii         : SMD-Coulomb.
 Polarization charges : Total charges.
 Charge compensation  : None.
 Solution method      : On-the-fly selection.
 Cavity type          : VdW (van der Waals Surface) (Alpha=1.000).
 Cavity algorithm     : GePol (No added spheres)
                        Default sphere list used, NSphG=   43.
                        Lebedev-Laikov grids with approx.  5.0 points / Ang**2.
                        Smoothing algorithm: Karplus/York (Gamma=1.0000).
                        Polarization charges: spherical gaussians, with
                                              point-specific exponents (IZeta= 3).
                        Self-potential: point-specific (ISelfS= 7).
                        Self-field    : sphere-specific E.n sum rule (ISelfD= 2).
 1st derivatives      : Analytical E(r).r(x)/FMM algorithm (CHGder, D1EAlg=3).
                        Cavity 1st derivative terms included.
 Solvent              : Methanol, Eps=  32.613000 Eps(inf)=   1.765709
 ------------------------------------------------------------------------------
 ------------------------------------------------------------------------------
 Atomic radii for non-electrostatic terms: SMD-CDS.
 ------------------------------------------------------------------------------
 Nuclear repulsion after PCM non-electrostatic terms =     1606.8731011046 Hartrees.
 One-electron integrals computed using PRISM.
 NBasis=   333 RedAO= T EigKep=  9.44D-04  NBF=   333
 NBsUse=   333 1.00D-06 EigRej= -1.00D+00 NBFU=   333
 Initial guess from the checkpoint file:  "DY-202A-11R_44.chk"
 B after Tr=     0.000000    0.000000    0.000000
         Rot=    0.999993    0.003273   -0.000656   -0.001709 Ang=   0.43 deg.
 ExpMin= 1.61D-01 ExpMax= 5.48D+03 ExpMxC= 8.25D+02 IAcc=1 IRadAn=         1 AccDes= 0.00D+00
 Harris functional with IExCor=  402 and IRadAn=       1 diagonalized for initial guess.
 HarFok:  IExCor=  402 AccDes= 0.00D+00 IRadAn=         1 IDoV= 1 UseB2=F ITyADJ=14
 ICtDFT=  3500011 ScaDFX=  1.000000  1.000000  1.000000  1.000000
 FoFCou: FMM=F IPFlag=           0 FMFlag=      100000 FMFlg1=           0
         NFxFlg=           0 DoJE=T BraDBF=F KetDBF=T FulRan=T
         wScrn=  0.000000 ICntrl=     500 IOpCl=  0 I1Cent=   200000004 NGrid=           0
         NMat0=    1 NMatS0=      1 NMatT0=    0 NMatD0=    1 NMtDS0=    0 NMtDT0=    0
 Petite list used in FoFCou.
 Keep R1 ints in memory in canonical form, NReq=1565304907.
 Requested convergence on RMS density matrix=1.00D-08 within 128 cycles.
 Requested convergence on MAX density matrix=1.00D-06.
 Requested convergence on             energy=1.00D-06.
 No special actions if energy rises.
 Inv3:  Mode=1 IEnd=    21708300.
 Iteration    1 A*A^-1 deviation from unit magnitude is 6.00D-15 for   2671.
 Iteration    1 A*A^-1 deviation from orthogonality  is 3.54D-15 for   1677    673.
 Iteration    1 A^-1*A deviation from unit magnitude is 6.00D-15 for   2671.
 Iteration    1 A^-1*A deviation from orthogonality  is 6.15D-11 for   2082   1963.
 Error on total polarization charges =  0.05175
 SCF Done:  E(RB3LYP) =  -886.947829569     A.U. after   10 cycles
            NFock= 10  Conv=0.87D-08     -V/T= 2.0093
 SMD-CDS (non-electrostatic) energy       (kcal/mol) =       0.80
 (included in total energy above)
 D1PCM: PCM CHGder 1st derivatives, ID1Alg=3 FixD1E=F DoIter=F DoCFld=F I1PDM=0.
 Calling FoFJK, ICntrl=      2127 FMM=F ISym2X=0 I1Cent= 0 IOpClX= 0 NMat=1 NMatS=1 NMatT=0.
 ***** Axes restored to original set *****
 -------------------------------------------------------------------
 Center     Atomic                   Forces (Hartrees/Bohr)
 Number     Number              X              Y              Z
 -------------------------------------------------------------------
      1        6          -0.001198041    0.000393122    0.000040300
      2        6           0.000349163   -0.001130679    0.000794044
      3        6          -0.000917674   -0.000613350   -0.000496861
      4        6           0.000581249    0.000896448    0.000542753
      5        6          -0.000713396    0.000418218   -0.000284154
      6        6          -0.000318153   -0.000370199    0.000431516
      7        6           0.000883259   -0.000734897    0.000326879
      8        6           0.000355463    0.001556282    0.000535257
      9        6           0.001380487    0.000114638   -0.000037199
     10        6          -0.003105568   -0.001643181   -0.000551477
     11        8           0.002025332    0.002029922   -0.000633772
     12        6           0.000016890    0.000745794   -0.000124255
     13        6           0.000414204   -0.000129747    0.001083298
     14        8           0.000431206   -0.000329513   -0.000482649
     15        6          -0.000950119    0.000920215   -0.000655025
     16        8          -0.000533717    0.000245263    0.000887761
     17        6          -0.000255153   -0.000267235   -0.000564471
     18        6           0.001158659   -0.001506383   -0.000391556
     19        8          -0.001601274    0.001622483    0.000595791
     20        1          -0.000026040    0.000143708    0.000156437
     21        1           0.000381299    0.000013568   -0.000052975
     22        1           0.000059558   -0.000176530    0.000195110
     23        1           0.000130424    0.000055917   -0.000330563
     24        1          -0.000373348   -0.000408814    0.000125526
     25        1           0.000474393   -0.000184687   -0.000013145
     26        1           0.000012027    0.000217528   -0.000137396
     27        1           0.000456336   -0.000313161   -0.000214917
     28        1          -0.000418453   -0.000431635   -0.000076599
     29        1          -0.000249687   -0.000381099   -0.000128673
     30        1          -0.000108159    0.000203674    0.000002143
     31        1          -0.000101174   -0.000312158   -0.000142474
     32        1           0.000152506    0.000078696   -0.000261651
     33        1          -0.000432698    0.000094167   -0.000036110
     34        1           0.000269194    0.000014901   -0.000307803
     35        1          -0.000077668    0.000041821   -0.000255862
     36        1           0.000669495    0.000117523    0.000224553
     37        1           0.000377413   -0.000219732   -0.000394992
     38        1           0.000119741   -0.000086499    0.000258699
     39        1           0.000138773   -0.000032424    0.000014236
     40        1           0.000005952   -0.000234887   -0.000275668
     41        1           0.000019369    0.000376813    0.000211033
     42        1           0.000363849   -0.000141187    0.000011125
     43        1           0.000154076   -0.000652705    0.000413785
 -------------------------------------------------------------------
 Cartesian Forces:  Max     0.003105568 RMS     0.000655790

 GradGradGradGradGradGradGradGradGradGradGradGradGradGradGradGradGradGrad
 Berny optimization.
 Using GEDIIS/GDIIS optimizer.
 FormGI is forming the generalized inverse of G from B-inverse, IUseBI=4.
 Internal  Forces:  Max     0.002915973 RMS     0.000466713
 Search for a local minimum.
 Step number   7 out of a maximum of  258
 All quantities printed in internal units (Hartrees-Bohrs-Radians)
 Mixed Optimization -- En-DIIS/RFO-DIIS
 Swapping is turned off.
 Update second derivatives using D2CorX and points    6    7
 DE= -3.57D-04 DEPred=-3.23D-04 R= 1.10D+00
 TightC=F SS=  1.41D+00  RLast= 3.76D-01 DXNew= 2.4000D+00 1.1290D+00
 Trust test= 1.10D+00 RLast= 3.76D-01 DXMaxT set to 1.43D+00
 ITU=  1  1  1  1  0  1  0
     Eigenvalues ---    0.00094   0.00300   0.00339   0.00373   0.00391
     Eigenvalues ---    0.00484   0.00582   0.00720   0.00818   0.00879
     Eigenvalues ---    0.00993   0.01119   0.01230   0.01270   0.01360
     Eigenvalues ---    0.01423   0.02507   0.02618   0.03210   0.03891
     Eigenvalues ---    0.03953   0.04423   0.04513   0.04544   0.04728
     Eigenvalues ---    0.04798   0.05067   0.05113   0.05218   0.05350
     Eigenvalues ---    0.05405   0.05519   0.05536   0.05563   0.05627
     Eigenvalues ---    0.05634   0.05686   0.05755   0.05902   0.05956
     Eigenvalues ---    0.06159   0.06496   0.07450   0.07934   0.08270
     Eigenvalues ---    0.08505   0.08962   0.09138   0.09291   0.09608
     Eigenvalues ---    0.10564   0.11802   0.12116   0.13124   0.13727
     Eigenvalues ---    0.14564   0.15607   0.15902   0.15954   0.15993
     Eigenvalues ---    0.15999   0.16000   0.16000   0.16000   0.16000
     Eigenvalues ---    0.16000   0.16049   0.16094   0.16412   0.16902
     Eigenvalues ---    0.17279   0.18828   0.19819   0.20655   0.21893
     Eigenvalues ---    0.23097   0.24153   0.25031   0.25339   0.26679
     Eigenvalues ---    0.27336   0.27667   0.28132   0.28300   0.28613
     Eigenvalues ---    0.29242   0.29557   0.29741   0.29977   0.30646
     Eigenvalues ---    0.31523   0.32063   0.32333   0.33744   0.33810
     Eigenvalues ---    0.33843   0.33851   0.33903   0.33993   0.34032
     Eigenvalues ---    0.34039   0.34119   0.34140   0.34167   0.34192
     Eigenvalues ---    0.34200   0.34217   0.34257   0.34276   0.34305
     Eigenvalues ---    0.34355   0.34474   0.34533   0.34668   0.36204
     Eigenvalues ---    0.40736   0.41023   0.42073   0.51357   0.52183
     Eigenvalues ---    0.52580   0.52967   0.94793
 En-DIIS/RFO-DIIS IScMMF=        0 using points:     7    6    5    4
 RFO step:  Lambda=-1.19467094D-04.
 DidBck=F Rises=F RFO-DIIS coefs:    1.33595   -0.35003   -0.37281    0.38689
 Iteration  1 RMS(Cart)=  0.04587045 RMS(Int)=  0.00133376
 Iteration  2 RMS(Cart)=  0.00153652 RMS(Int)=  0.00005607
 Iteration  3 RMS(Cart)=  0.00000217 RMS(Int)=  0.00005606
 Iteration  4 RMS(Cart)=  0.00000000 RMS(Int)=  0.00005606
 Variable       Old X    -DE/DX   Delta X   Delta X   Delta X     New X
                                 (Linear)    (Quad)   (Total)
    R1        2.55922   0.00164   0.00147   0.00244   0.00394   2.56315
    R2        2.85906  -0.00070   0.00069  -0.00254  -0.00185   2.85721
    R3        2.77490   0.00168   0.00095   0.00409   0.00509   2.77998
    R4        2.83792   0.00065  -0.00017   0.00148   0.00128   2.83920
    R5        2.90357  -0.00004   0.00188  -0.00287  -0.00101   2.90256
    R6        2.93210   0.00025   0.00153  -0.00037   0.00117   2.93327
    R7        2.07622   0.00017   0.00007   0.00000   0.00007   2.07629
    R8        2.06550  -0.00006  -0.00028   0.00047   0.00019   2.06569
    R9        2.92398  -0.00018  -0.00072  -0.00042  -0.00114   2.92283
   R10        2.95381   0.00084   0.00029  -0.00165  -0.00137   2.95244
   R11        2.07431  -0.00019  -0.00017  -0.00041  -0.00058   2.07373
   R12        2.91316   0.00098   0.00081   0.00267   0.00348   2.91664
   R13        2.07298  -0.00035  -0.00030  -0.00047  -0.00076   2.07222
   R14        2.07118  -0.00016   0.00013   0.00045   0.00058   2.07175
   R15        2.91087   0.00083   0.00012   0.00318   0.00333   2.91421
   R16        2.07409   0.00019   0.00006   0.00047   0.00053   2.07463
   R17        2.07486   0.00017   0.00019   0.00030   0.00049   2.07535
   R18        2.91173   0.00082   0.00097   0.00151   0.00249   2.91421
   R19        2.07953   0.00002   0.00027  -0.00016   0.00011   2.07964
   R20        2.86402   0.00188   0.00279   0.00210   0.00488   2.86890
   R21        2.32597   0.00292   0.00143   0.00195   0.00337   2.32934
   R22        2.90036   0.00173   0.00099   0.00323   0.00415   2.90451
   R23        2.07175   0.00009   0.00031   0.00092   0.00123   2.07298
   R24        2.06956  -0.00019  -0.00015  -0.00115  -0.00130   2.06825
   R25        2.89371   0.00047   0.00044   0.00185   0.00229   2.89599
   R26        2.72555  -0.00003   0.00108  -0.00242  -0.00134   2.72421
   R27        2.07295   0.00022   0.00031   0.00041   0.00072   2.07367
   R28        2.06876   0.00031   0.00083  -0.00002   0.00081   2.06957
   R29        2.06964   0.00028   0.00011   0.00076   0.00087   2.07051
   R30        2.07187   0.00031   0.00018   0.00084   0.00101   2.07288
   R31        2.07055   0.00021   0.00024   0.00054   0.00077   2.07133
   R32        2.07080  -0.00017  -0.00008  -0.00052  -0.00060   2.07020
   R33        1.83852  -0.00043  -0.00019  -0.00070  -0.00088   1.83763
   R34        2.71895   0.00045  -0.00109   0.00045  -0.00064   2.71831
   R35        2.89830   0.00085   0.00136   0.00201   0.00337   2.90168
   R36        2.92252  -0.00054  -0.00134   0.00107  -0.00027   2.92225
   R37        1.84595  -0.00054  -0.00091   0.00114   0.00023   1.84618
   R38        2.07277  -0.00025  -0.00032  -0.00004  -0.00037   2.07240
[truncated: 3,524,959 more chars]
