# Supplementary material for: New patchoulol- and guaiane-type sesquiterpenoids from Sanguisorba officinalis with anti-melanogenic activity
Source: Nat Prod Bioprospect. 2026 May 12;16(1):63. doi: 10.1007/s13659-026-00616-0 (PMC13161421; doi:10.1007/s13659-026-00616-0)
Supplement: Supplementary file 2 — Additional file 2. It includes the calculated NMR data of compound 11. [file 13659_2026_616_MOESM2_ESM.zip › New folder/11R-opt_freq-conf-45.log]

 Entering Gaussian System, Link 0=/gpfs/home/zhengshan/software/Gaussian/g09/g09
 Input=DY-202A-11R_45.gjf
 Output=DY-202A-11R_45.log
 Initial command:
 /gpfs/home/zhengshan/software/Gaussian/g09/l1.exe "/gpfs/home/zhengshan/software/Gaussian/g09/scratch/zhengshan/%J/Gau-13765.inp" -scrdir="/gpfs/home/zhengshan/software/Gaussian/g09/scratch/zhengshan/%J/"
 Entering Link 1 = /gpfs/home/zhengshan/software/Gaussian/g09/l1.exe PID=     13766.
  
 Copyright (c) 1988,1990,1992,1993,1995,1998,2003,2009,2013,
            Gaussian, Inc.  All Rights Reserved.
  
 This is part of the Gaussian(R) 09 program.  It is based on
 the Gaussian(R) 03 system (copyright 2003, Gaussian, Inc.),
 the Gaussian(R) 98 system (copyright 1998, Gaussian, Inc.),
 the Gaussian(R) 94 system (copyright 1995, Gaussian, Inc.),
 the Gaussian 92(TM) system (copyright 1992, Gaussian, Inc.),
 the Gaussian 90(TM) system (copyright 1990, Gaussian, Inc.),
 the Gaussian 88(TM) system (copyright 1988, Gaussian, Inc.),
 the Gaussian 86(TM) system (copyright 1986, Carnegie Mellon
 University), and the Gaussian 82(TM) system (copyright 1983,
 Carnegie Mellon University). Gaussian is a federally registered
 trademark of Gaussian, Inc.
  
 This software contains proprietary and confidential information,
 including trade secrets, belonging to Gaussian, Inc.
  
 This software is provided under written license and may be
 used, copied, transmitted, or stored only in accord with that
 written license.
  
 The following legend is applicable only to US Government
 contracts under FAR:
  
                    RESTRICTED RIGHTS LEGEND
  
 Use, reproduction and disclosure by the US Government is
 subject to restrictions as set forth in subparagraphs (a)
 and (c) of the Commercial Computer Software - Restricted
 Rights clause in FAR 52.227-19.
  
 Gaussian, Inc.
 340 Quinnipiac St., Bldg. 40, Wallingford CT 06492
  
  
 ---------------------------------------------------------------
 Warning -- This program may not be used in any manner that
 competes with the business of Gaussian, Inc. or will provide
 assistance to any competitor of Gaussian, Inc.  The licensee
 of this program is prohibited from giving any competitor of
 Gaussian, Inc. access to this program.  By using this program,
 the user acknowledges that Gaussian, Inc. is engaged in the
 business of creating and licensing software in the field of
 computational chemistry and represents and warrants to the
 licensee that it is not a competitor of Gaussian, Inc. and that
 it will not use this program in any manner prohibited above.
 ---------------------------------------------------------------
  

 Cite this work as:
 Gaussian 09, Revision D.01,
 M. J. Frisch, G. W. Trucks, H. B. Schlegel, G. E. Scuseria, 
 M. A. Robb, J. R. Cheeseman, G. Scalmani, V. Barone, B. Mennucci, 
 G. A. Petersson, H. Nakatsuji, M. Caricato, X. Li, H. P. Hratchian, 
 A. F. Izmaylov, J. Bloino, G. Zheng, J. L. Sonnenberg, M. Hada, 
 M. Ehara, K. Toyota, R. Fukuda, J. Hasegawa, M. Ishida, T. Nakajima, 
 Y. Honda, O. Kitao, H. Nakai, T. Vreven, J. A. Montgomery, Jr., 
 J. E. Peralta, F. Ogliaro, M. Bearpark, J. J. Heyd, E. Brothers, 
 K. N. Kudin, V. N. Staroverov, T. Keith, R. Kobayashi, J. Normand, 
 K. Raghavachari, A. Rendell, J. C. Burant, S. S. Iyengar, J. Tomasi, 
 M. Cossi, N. Rega, J. M. Millam, M. Klene, J. E. Knox, J. B. Cross, 
 V. Bakken, C. Adamo, J. Jaramillo, R. Gomperts, R. E. Stratmann, 
 O. Yazyev, A. J. Austin, R. Cammi, C. Pomelli, J. W. Ochterski, 
 R. L. Martin, K. Morokuma, V. G. Zakrzewski, G. A. Voth, 
 P. Salvador, J. J. Dannenberg, S. Dapprich, A. D. Daniels, 
 O. Farkas, J. B. Foresman, J. V. Ortiz, J. Cioslowski, 
 and D. J. Fox, Gaussian, Inc., Wallingford CT, 2013.
 
 ******************************************
 Gaussian 09:  ES64L-G09RevD.01 24-Apr-2013
                10-Mar-2024 
 ******************************************
 %nprocshared=4
 Will use up to    4 processors via shared memory.
 %mem=12GB
 %chk=DY-202A-11R_45.chk
 ----------------------------------------------------------
 # opt freq b3lyp/6-31g(d) scrf=(smd,solvent=methanol,read)
 ----------------------------------------------------------
 1/14=-1,18=20,19=15,26=3,38=1,40=2/1,3;
 2/9=110,12=2,17=6,18=5,40=1/2;
 3/5=1,6=6,7=1,11=2,16=1,25=1,30=1,70=32203,71=1,72=3,74=-5/1,2,3;
 4//1;
 5/5=2,38=5,53=3/2;
 6/7=2,8=2,9=2,10=2,28=1/1;
 7//1,2,3,16;
 1/14=-1,18=20,19=15,26=3/3(2);
 2/9=110/2;
 99//99;
 2/9=110/2;
 3/5=1,6=6,7=1,11=2,16=1,25=1,30=1,70=32205,71=1,72=3,74=-5/1,2,3;
 4/5=5,16=3,69=1/1;
 5/5=2,38=5,53=3/2;
 7//1,2,3,16;
 1/14=-1,18=20,19=15,26=3/3(-5);
 2/9=110/2;
 6/7=2,8=2,9=2,10=2,19=2,28=1/1;
 99/9=1/99;
 --------
 opt+freq
 --------
 Symbolic Z-matrix:
 Charge =  0 Multiplicity = 1
 C                     1.7483    0.7341    0.0846 
 C                     1.1869   -0.4696    0.2766 
 C                    -0.2462   -0.7255    0.6714 
 C                    -1.2634    0.2397    0.0138 
 C                    -1.29      1.6036    0.7496 
 C                     0.0395    2.1716    1.2557 
 C                     1.2335    2.1221    0.2898 
 C                     3.1488    0.4733   -0.304 
 C                     3.4613   -0.9885   -0.3579 
 C                     2.1273   -1.628     0.0366 
 O                     3.9577    1.3619   -0.532 
 C                     0.9454    2.8294   -1.0358 
 C                     2.2871   -2.5427    1.251 
 O                     1.6408   -2.378    -1.0733 
 C                    -2.6972   -0.3889   -0.0938 
 O                    -3.0793   -0.8918    1.1953 
 C                    -2.718    -1.5838   -1.0667 
 C                    -3.7706    0.6408   -0.5353 
 O                    -5.0647    0.0277   -0.5532 
 H                    -0.3319   -0.6968    1.765 
 H                    -0.4848   -1.7535    0.3919 
 H                    -0.9395    0.4314   -1.0182 
 H                    -1.9582    1.5372    1.6181 
 H                    -1.7365    2.3492    0.0793 
 H                     0.311     1.6616    2.1903 
 H                    -0.1342    3.2177    1.5426 
 H                     2.033     2.6901    0.7865 
 H                     3.7804   -1.2591   -1.3689 
 H                     4.2598   -1.197     0.3614 
 H                     0.5735    3.8443   -0.8581 
 H                     0.2022    2.2997   -1.6388 
 H                     1.8552    2.9148   -1.6402 
 H                     1.3411   -3.0294    1.514 
 H                     2.9963   -3.3495    1.0328 
 H                     2.6448   -1.9942    2.1291 
 H                     0.942    -2.9735   -0.7548 
 H                    -4.0557   -0.9644    1.172 
 H                    -2.4135   -1.2809   -2.0737 
 H                    -2.0702   -2.4008   -0.7379 
 H                    -3.7168   -2.0303   -1.1291 
 H                    -3.8545    1.4588    0.1851 
 H                    -3.5555    1.0614   -1.5233 
 H                    -5.2118   -0.3149   -1.4526 
 

 GradGradGradGradGradGradGradGradGradGradGradGradGradGradGradGradGradGrad
 Berny optimization.
 Initialization pass.
                           ----------------------------
                           !    Initial Parameters    !
                           ! (Angstroms and Degrees)  !
 --------------------------                            --------------------------
 ! Name  Definition              Value          Derivative Info.                !
 --------------------------------------------------------------------------------
 ! R1    R(1,2)                  1.342          estimate D2E/DX2                !
 ! R2    R(1,7)                  1.4945         estimate D2E/DX2                !
 ! R3    R(1,8)                  1.4766         estimate D2E/DX2                !
 ! R4    R(2,3)                  1.5084         estimate D2E/DX2                !
 ! R5    R(2,10)                 1.5112         estimate D2E/DX2                !
 ! R6    R(3,4)                  1.5488         estimate D2E/DX2                !
 ! R7    R(3,20)                 1.0973         estimate D2E/DX2                !
 ! R8    R(3,21)                 1.0917         estimate D2E/DX2                !
 ! R9    R(4,5)                  1.5499         estimate D2E/DX2                !
 ! R10   R(4,15)                 1.5692         estimate D2E/DX2                !
 ! R11   R(4,22)                 1.0985         estimate D2E/DX2                !
 ! R12   R(5,6)                  1.5318         estimate D2E/DX2                !
 ! R13   R(5,23)                 1.0978         estimate D2E/DX2                !
 ! R14   R(5,24)                 1.0975         estimate D2E/DX2                !
 ! R15   R(6,7)                  1.5366         estimate D2E/DX2                !
 ! R16   R(6,25)                 1.0988         estimate D2E/DX2                !
 ! R17   R(6,26)                 1.0985         estimate D2E/DX2                !
 ! R18   R(7,12)                 1.5299         estimate D2E/DX2                !
 ! R19   R(7,27)                 1.0993         estimate D2E/DX2                !
 ! R20   R(8,9)                  1.4958         estimate D2E/DX2                !
 ! R21   R(8,11)                 1.2231         estimate D2E/DX2                !
 ! R22   R(9,10)                 1.5311         estimate D2E/DX2                !
 ! R23   R(9,28)                 1.0942         estimate D2E/DX2                !
 ! R24   R(9,29)                 1.0947         estimate D2E/DX2                !
 ! R25   R(10,13)                1.5287         estimate D2E/DX2                !
 ! R26   R(10,14)                1.4252         estimate D2E/DX2                !
 ! R27   R(12,30)                1.0954         estimate D2E/DX2                !
 ! R28   R(12,31)                1.0939         estimate D2E/DX2                !
 ! R29   R(12,32)                1.0956         estimate D2E/DX2                !
 ! R30   R(13,33)                1.0959         estimate D2E/DX2                !
 ! R31   R(13,34)                1.0961         estimate D2E/DX2                !
 ! R32   R(13,35)                1.0954         estimate D2E/DX2                !
 ! R33   R(14,36)                0.9718         estimate D2E/DX2                !
 ! R34   R(15,16)                1.4355         estimate D2E/DX2                !
 ! R35   R(15,17)                1.541          estimate D2E/DX2                !
 ! R36   R(15,18)                1.5516         estimate D2E/DX2                !
 ! R37   R(16,37)                0.9794         estimate D2E/DX2                !
 ! R38   R(17,38)                1.0948         estimate D2E/DX2                !
 ! R39   R(17,39)                1.0933         estimate D2E/DX2                !
 ! R40   R(17,40)                1.0958         estimate D2E/DX2                !
 ! R41   R(18,19)                1.4321         estimate D2E/DX2                !
 ! R42   R(18,41)                1.0932         estimate D2E/DX2                !
 ! R43   R(18,42)                1.0951         estimate D2E/DX2                !
 ! R44   R(19,43)                0.9736         estimate D2E/DX2                !
 ! A1    A(2,1,7)              132.0107         estimate D2E/DX2                !
 ! A2    A(2,1,8)              106.0217         estimate D2E/DX2                !
 ! A3    A(7,1,8)              121.7932         estimate D2E/DX2                !
 ! A4    A(1,2,3)              125.9504         estimate D2E/DX2                !
 ! A5    A(1,2,10)             113.8596         estimate D2E/DX2                !
 ! A6    A(3,2,10)             120.182          estimate D2E/DX2                !
 ! A7    A(2,3,4)              114.0255         estimate D2E/DX2                !
 ! A8    A(2,3,20)             109.3063         estimate D2E/DX2                !
 ! A9    A(2,3,21)             107.4813         estimate D2E/DX2                !
 ! A10   A(4,3,20)             110.8275         estimate D2E/DX2                !
 ! A11   A(4,3,21)             109.5472         estimate D2E/DX2                !
 ! A12   A(20,3,21)            105.2309         estimate D2E/DX2                !
 ! A13   A(3,4,5)              110.9835         estimate D2E/DX2                !
 ! A14   A(3,4,15)             112.3066         estimate D2E/DX2                !
 ! A15   A(3,4,22)             108.2999         estimate D2E/DX2                !
 ! A16   A(5,4,15)             111.6765         estimate D2E/DX2                !
 ! A17   A(5,4,22)             107.3067         estimate D2E/DX2                !
 ! A18   A(15,4,22)            105.9559         estimate D2E/DX2                !
 ! A19   A(4,5,6)              117.9212         estimate D2E/DX2                !
 ! A20   A(4,5,23)             109.438          estimate D2E/DX2                !
 ! A21   A(4,5,24)             108.3516         estimate D2E/DX2                !
 ! A22   A(6,5,23)             106.8179         estimate D2E/DX2                !
 ! A23   A(6,5,24)             107.6366         estimate D2E/DX2                !
 ! A24   A(23,5,24)            106.0594         estimate D2E/DX2                !
 ! A25   A(5,6,7)              117.0524         estimate D2E/DX2                !
 ! A26   A(5,6,25)             108.8679         estimate D2E/DX2                !
 ! A27   A(5,6,26)             107.5873         estimate D2E/DX2                !
 ! A28   A(7,6,25)             109.1309         estimate D2E/DX2                !
 ! A29   A(7,6,26)             108.5246         estimate D2E/DX2                !
 ! A30   A(25,6,26)            105.0062         estimate D2E/DX2                !
 ! A31   A(1,7,6)              112.5745         estimate D2E/DX2                !
 ! A32   A(1,7,12)             112.0409         estimate D2E/DX2                !
 ! A33   A(1,7,27)             106.9401         estimate D2E/DX2                !
 ! A34   A(6,7,12)             112.5476         estimate D2E/DX2                !
 ! A35   A(6,7,27)             105.3348         estimate D2E/DX2                !
 ! A36   A(12,7,27)            106.8324         estimate D2E/DX2                !
 ! A37   A(1,8,9)              112.3482         estimate D2E/DX2                !
 ! A38   A(1,8,11)             123.2305         estimate D2E/DX2                !
 ! A39   A(9,8,11)             124.411          estimate D2E/DX2                !
 ! A40   A(8,9,10)             102.5256         estimate D2E/DX2                !
 ! A41   A(8,9,28)             109.6284         estimate D2E/DX2                !
 ! A42   A(8,9,29)             108.3508         estimate D2E/DX2                !
 ! A43   A(10,9,28)            112.8853         estimate D2E/DX2                !
 ! A44   A(10,9,29)            112.7472         estimate D2E/DX2                !
 ! A45   A(28,9,29)            110.3217         estimate D2E/DX2                !
 ! A46   A(2,10,9)             105.2442         estimate D2E/DX2                !
 ! A47   A(2,10,13)            113.4242         estimate D2E/DX2                !
 ! A48   A(2,10,14)            108.3396         estimate D2E/DX2                !
 ! A49   A(9,10,13)            111.317          estimate D2E/DX2                !
 ! A50   A(9,10,14)            108.4558         estimate D2E/DX2                !
 ! A51   A(13,10,14)           109.8444         estimate D2E/DX2                !
 ! A52   A(7,12,30)            110.5927         estimate D2E/DX2                !
 ! A53   A(7,12,31)            112.4403         estimate D2E/DX2                !
 ! A54   A(7,12,32)            110.9567         estimate D2E/DX2                !
 ! A55   A(30,12,31)           107.9034         estimate D2E/DX2                !
 ! A56   A(30,12,32)           107.41           estimate D2E/DX2                !
 ! A57   A(31,12,32)           107.3282         estimate D2E/DX2                !
 ! A58   A(10,13,33)           111.478          estimate D2E/DX2                !
 ! A59   A(10,13,34)           110.4815         estimate D2E/DX2                !
 ! A60   A(10,13,35)           111.798          estimate D2E/DX2                !
 ! A61   A(33,13,34)           106.2242         estimate D2E/DX2                !
 ! A62   A(33,13,35)           108.1733         estimate D2E/DX2                !
 ! A63   A(34,13,35)           108.4733         estimate D2E/DX2                !
 ! A64   A(10,14,36)           108.2226         estimate D2E/DX2                !
 ! A65   A(4,15,16)            108.7817         estimate D2E/DX2                !
 ! A66   A(4,15,17)            111.4831         estimate D2E/DX2                !
 ! A67   A(4,15,18)            112.6918         estimate D2E/DX2                !
 ! A68   A(16,15,17)           106.9602         estimate D2E/DX2                !
 ! A69   A(16,15,18)           107.6906         estimate D2E/DX2                !
 ! A70   A(17,15,18)           109.0022         estimate D2E/DX2                !
 ! A71   A(15,16,37)           105.6628         estimate D2E/DX2                !
 ! A72   A(15,17,38)           111.2495         estimate D2E/DX2                !
 ! A73   A(15,17,39)           112.4316         estimate D2E/DX2                !
 ! A74   A(15,17,40)           111.3576         estimate D2E/DX2                !
 ! A75   A(38,17,39)           108.5778         estimate D2E/DX2                !
 ! A76   A(38,17,40)           108.2925         estimate D2E/DX2                !
 ! A77   A(39,17,40)           104.6375         estimate D2E/DX2                !
 ! A78   A(15,18,19)           110.1567         estimate D2E/DX2                !
 ! A79   A(15,18,41)           111.2326         estimate D2E/DX2                !
 ! A80   A(15,18,42)           112.0684         estimate D2E/DX2                !
 ! A81   A(19,18,41)           105.0238         estimate D2E/DX2                !
 ! A82   A(19,18,42)           109.3072         estimate D2E/DX2                !
 ! A83   A(41,18,42)           108.7963         estimate D2E/DX2                !
 ! A84   A(18,19,43)           107.3807         estimate D2E/DX2                !
 ! D1    D(7,1,2,3)              5.6587         estimate D2E/DX2                !
 ! D2    D(7,1,2,10)          -175.3742         estimate D2E/DX2                !
 ! D3    D(8,1,2,3)           -179.2181         estimate D2E/DX2                !
 ! D4    D(8,1,2,10)            -0.251          estimate D2E/DX2                !
 ! D5    D(2,1,7,6)             20.4068         estimate D2E/DX2                !
 ! D6    D(2,1,7,12)          -107.6413         estimate D2E/DX2                !
 ! D7    D(2,1,7,27)           135.6221         estimate D2E/DX2                !
 ! D8    D(8,1,7,6)           -154.0765         estimate D2E/DX2                !
 ! D9    D(8,1,7,12)            77.8754         estimate D2E/DX2                !
 ! D10   D(8,1,7,27)           -38.8612         estimate D2E/DX2                !
 ! D11   D(2,1,8,9)              0.2413         estimate D2E/DX2                !
 ! D12   D(2,1,8,11)          -178.6409         estimate D2E/DX2                !
 ! D13   D(7,1,8,9)            175.9793         estimate D2E/DX2                !
 ! D14   D(7,1,8,11)            -2.9029         estimate D2E/DX2                !
 ! D15   D(1,2,3,4)             37.8293         estimate D2E/DX2                !
 ! D16   D(1,2,3,20)           -86.8258         estimate D2E/DX2                !
 ! D17   D(1,2,3,21)           159.4601         estimate D2E/DX2                !
 ! D18   D(10,2,3,4)          -141.078          estimate D2E/DX2                !
 ! D19   D(10,2,3,20)           94.2669         estimate D2E/DX2                !
 ! D20   D(10,2,3,21)          -19.4471         estimate D2E/DX2                !
 ! D21   D(1,2,10,9)             0.1729         estimate D2E/DX2                !
 ! D22   D(1,2,10,13)          122.0901         estimate D2E/DX2                !
 ! D23   D(1,2,10,14)         -115.6769         estimate D2E/DX2                !
 ! D24   D(3,2,10,9)           179.2056         estimate D2E/DX2                !
 ! D25   D(3,2,10,13)          -58.8771         estimate D2E/DX2                !
 ! D26   D(3,2,10,14)           63.3558         estimate D2E/DX2                !
 ! D27   D(2,3,4,5)            -79.5603         estimate D2E/DX2                !
 ! D28   D(2,3,4,15)           154.6403         estimate D2E/DX2                !
 ! D29   D(2,3,4,22)            37.9837         estimate D2E/DX2                !
 ! D30   D(20,3,4,5)            44.2786         estimate D2E/DX2                !
 ! D31   D(20,3,4,15)          -81.5208         estimate D2E/DX2                !
 ! D32   D(20,3,4,22)          161.8225         estimate D2E/DX2                !
 ! D33   D(21,3,4,5)           159.9577         estimate D2E/DX2                !
 ! D34   D(21,3,4,15)           34.1583         estimate D2E/DX2                !
 ! D35   D(21,3,4,22)          -82.4984         estimate D2E/DX2                !
 ! D36   D(3,4,5,6)             38.3577         estimate D2E/DX2                !
 ! D37   D(3,4,5,23)           -83.936          estimate D2E/DX2                !
 ! D38   D(3,4,5,24)           160.8414         estimate D2E/DX2                !
 ! D39   D(15,4,5,6)           164.5077         estimate D2E/DX2                !
 ! D40   D(15,4,5,23)           42.214          estimate D2E/DX2                !
 ! D41   D(15,4,5,24)          -73.0086         estimate D2E/DX2                !
 ! D42   D(22,4,5,6)           -79.79           estimate D2E/DX2                !
 ! D43   D(22,4,5,23)          157.9163         estimate D2E/DX2                !
 ! D44   D(22,4,5,24)           42.6937         estimate D2E/DX2                !
 ! D45   D(3,4,15,16)           51.3549         estimate D2E/DX2                !
 ! D46   D(3,4,15,17)          -66.3528         estimate D2E/DX2                !
 ! D47   D(3,4,15,18)          170.7017         estimate D2E/DX2                !
 ! D48   D(5,4,15,16)          -74.0667         estimate D2E/DX2                !
 ! D49   D(5,4,15,17)          168.2256         estimate D2E/DX2                !
 ! D50   D(5,4,15,18)           45.2801         estimate D2E/DX2                !
 ! D51   D(22,4,15,16)         169.4078         estimate D2E/DX2                !
 ! D52   D(22,4,15,17)          51.7002         estimate D2E/DX2                !
 ! D53   D(22,4,15,18)         -71.2453         estimate D2E/DX2                !
 ! D54   D(4,5,6,7)             45.346          estimate D2E/DX2                !
 ! D55   D(4,5,6,25)           -78.9459         estimate D2E/DX2                !
 ! D56   D(4,5,6,26)           167.7651         estimate D2E/DX2                !
 ! D57   D(23,5,6,7)           168.963          estimate D2E/DX2                !
 ! D58   D(23,5,6,25)           44.6711         estimate D2E/DX2                !
 ! D59   D(23,5,6,26)          -68.6179         estimate D2E/DX2                !
 ! D60   D(24,5,6,7)           -77.4999         estimate D2E/DX2                !
 ! D61   D(24,5,6,25)          158.2082         estimate D2E/DX2                !
 ! D62   D(24,5,6,26)           44.9191         estimate D2E/DX2                !
 ! D63   D(5,6,7,1)            -71.1743         estimate D2E/DX2                !
 ! D64   D(5,6,7,12)            56.6071         estimate D2E/DX2                !
 ! D65   D(5,6,7,27)           172.6452         estimate D2E/DX2                !
 ! D66   D(25,6,7,1)            52.9845         estimate D2E/DX2                !
 ! D67   D(25,6,7,12)         -179.2342         estimate D2E/DX2                !
 ! D68   D(25,6,7,27)          -63.1961         estimate D2E/DX2                !
 ! D69   D(26,6,7,1)           166.8923         estimate D2E/DX2                !
 ! D70   D(26,6,7,12)          -65.3263         estimate D2E/DX2                !
 ! D71   D(26,6,7,27)           50.7118         estimate D2E/DX2                !
 ! D72   D(1,7,12,30)         -179.7895         estimate D2E/DX2                !
 ! D73   D(1,7,12,31)           59.515          estimate D2E/DX2                !
 ! D74   D(1,7,12,32)          -60.7001         estimate D2E/DX2                !
 ! D75   D(6,7,12,30)           52.1481         estimate D2E/DX2                !
 ! D76   D(6,7,12,31)          -68.5474         estimate D2E/DX2                !
 ! D77   D(6,7,12,32)          171.2375         estimate D2E/DX2                !
 ! D78   D(27,7,12,30)         -62.9882         estimate D2E/DX2                !
 ! D79   D(27,7,12,31)         176.3163         estimate D2E/DX2                !
 ! D80   D(27,7,12,32)          56.1013         estimate D2E/DX2                !
 ! D81   D(1,8,9,10)            -0.1327         estimate D2E/DX2                !
 ! D82   D(1,8,9,28)           120.0116         estimate D2E/DX2                !
 ! D83   D(1,8,9,29)          -119.5395         estimate D2E/DX2                !
 ! D84   D(11,8,9,10)          178.734          estimate D2E/DX2                !
 ! D85   D(11,8,9,28)          -61.1217         estimate D2E/DX2                !
 ! D86   D(11,8,9,29)           59.3272         estimate D2E/DX2                !
 ! D87   D(8,9,10,2)            -0.0134         estimate D2E/DX2                !
 ! D88   D(8,9,10,13)         -123.2871         estimate D2E/DX2                !
 ! D89   D(8,9,10,14)          115.7564         estimate D2E/DX2                !
 ! D90   D(28,9,10,2)         -117.8718         estimate D2E/DX2                !
 ! D91   D(28,9,10,13)         118.8545         estimate D2E/DX2                !
 ! D92   D(28,9,10,14)          -2.102          estimate D2E/DX2                !
 ! D93   D(29,9,10,2)          116.273          estimate D2E/DX2                !
 ! D94   D(29,9,10,13)          -7.0007         estimate D2E/DX2                !
 ! D95   D(29,9,10,14)        -127.9572         estimate D2E/DX2                !
 ! D96   D(2,10,13,33)          63.5441         estimate D2E/DX2                !
 ! D97   D(2,10,13,34)        -178.5854         estimate D2E/DX2                !
 ! D98   D(2,10,13,35)         -57.6766         estimate D2E/DX2                !
 ! D99   D(9,10,13,33)        -177.9887         estimate D2E/DX2                !
 ! D100  D(9,10,13,34)         -60.1182         estimate D2E/DX2                !
 ! D101  D(9,10,13,35)          60.7906         estimate D2E/DX2                !
 ! D102  D(14,10,13,33)        -57.8492         estimate D2E/DX2                !
 ! D103  D(14,10,13,34)         60.0213         estimate D2E/DX2                !
 ! D104  D(14,10,13,35)       -179.07           estimate D2E/DX2                !
 ! D105  D(2,10,14,36)         -81.8258         estimate D2E/DX2                !
 ! D106  D(9,10,14,36)         164.4301         estimate D2E/DX2                !
 ! D107  D(13,10,14,36)         42.568          estimate D2E/DX2                !
 ! D108  D(4,15,16,37)         159.7631         estimate D2E/DX2                !
 ! D109  D(17,15,16,37)        -79.6978         estimate D2E/DX2                !
 ! D110  D(18,15,16,37)         37.3401         estimate D2E/DX2                !
 ! D111  D(4,15,17,38)         -59.9239         estimate D2E/DX2                !
 ! D112  D(4,15,17,39)          62.1049         estimate D2E/DX2                !
 ! D113  D(4,15,17,40)         179.1682         estimate D2E/DX2                !
 ! D114  D(16,15,17,38)       -178.7244         estimate D2E/DX2                !
 ! D115  D(16,15,17,39)        -56.6957         estimate D2E/DX2                !
 ! D116  D(16,15,17,40)         60.3677         estimate D2E/DX2                !
 ! D117  D(18,15,17,38)         65.1061         estimate D2E/DX2                !
 ! D118  D(18,15,17,39)       -172.8652         estimate D2E/DX2                !
 ! D119  D(18,15,17,40)        -55.8019         estimate D2E/DX2                !
 ! D120  D(4,15,18,19)        -177.2151         estimate D2E/DX2                !
 ! D121  D(4,15,18,41)         -61.184          estimate D2E/DX2                !
 ! D122  D(4,15,18,42)          60.8561         estimate D2E/DX2                !
 ! D123  D(16,15,18,19)        -57.237          estimate D2E/DX2                !
 ! D124  D(16,15,18,41)         58.7941         estimate D2E/DX2                !
 ! D125  D(16,15,18,42)       -179.1658         estimate D2E/DX2                !
 ! D126  D(17,15,18,19)         58.464          estimate D2E/DX2                !
 ! D127  D(17,15,18,41)        174.4951         estimate D2E/DX2                !
 ! D128  D(17,15,18,42)        -63.4648         estimate D2E/DX2                !
 ! D129  D(15,18,19,43)        -91.9778         estimate D2E/DX2                !
 ! D130  D(41,18,19,43)        148.1573         estimate D2E/DX2                !
 ! D131  D(42,18,19,43)         31.5729         estimate D2E/DX2                !
 --------------------------------------------------------------------------------
 Trust Radius=3.00D-01 FncErr=1.00D-07 GrdErr=1.00D-06
 Number of steps in this run=    258 maximum allowed number of steps=    258.
 GradGradGradGradGradGradGradGradGradGradGradGradGradGradGradGradGradGrad

                          Input orientation:                          
 ---------------------------------------------------------------------
 Center     Atomic      Atomic             Coordinates (Angstroms)
 Number     Number       Type             X           Y           Z
 ---------------------------------------------------------------------
      1          6           0        1.748300    0.734100    0.084600
      2          6           0        1.186900   -0.469600    0.276600
      3          6           0       -0.246200   -0.725500    0.671400
      4          6           0       -1.263400    0.239700    0.013800
      5          6           0       -1.290000    1.603600    0.749600
      6          6           0        0.039500    2.171600    1.255700
      7          6           0        1.233500    2.122100    0.289800
      8          6           0        3.148800    0.473300   -0.304000
      9          6           0        3.461300   -0.988500   -0.357900
     10          6           0        2.127300   -1.628000    0.036600
     11          8           0        3.957700    1.361900   -0.532000
     12          6           0        0.945400    2.829400   -1.035800
     13          6           0        2.287100   -2.542700    1.251000
     14          8           0        1.640800   -2.378000   -1.073300
     15          6           0       -2.697200   -0.388900   -0.093800
     16          8           0       -3.079300   -0.891800    1.195300
     17          6           0       -2.718000   -1.583800   -1.066700
     18          6           0       -3.770600    0.640800   -0.535300
     19          8           0       -5.064700    0.027700   -0.553200
     20          1           0       -0.331900   -0.696800    1.765000
     21          1           0       -0.484800   -1.753500    0.391900
     22          1           0       -0.939500    0.431400   -1.018200
     23          1           0       -1.958200    1.537200    1.618100
     24          1           0       -1.736500    2.349200    0.079300
     25          1           0        0.311000    1.661600    2.190300
     26          1           0       -0.134200    3.217700    1.542600
     27          1           0        2.033000    2.690100    0.786500
     28          1           0        3.780400   -1.259100   -1.368900
     29          1           0        4.259800   -1.197000    0.361400
     30          1           0        0.573500    3.844300   -0.858100
     31          1           0        0.202200    2.299700   -1.638800
     32          1           0        1.855200    2.914800   -1.640200
     33          1           0        1.341100   -3.029400    1.514000
     34          1           0        2.996300   -3.349500    1.032800
     35          1           0        2.644800   -1.994200    2.129100
     36          1           0        0.942000   -2.973500   -0.754800
     37          1           0       -4.055700   -0.964400    1.172000
     38          1           0       -2.413500   -1.280900   -2.073700
     39          1           0       -2.070200   -2.400800   -0.737900
     40          1           0       -3.716800   -2.030300   -1.129100
     41          1           0       -3.854500    1.458800    0.185100
     42          1           0       -3.555500    1.061400   -1.523300
     43          1           0       -5.211800   -0.314900   -1.452600
 ---------------------------------------------------------------------
                    Distance matrix (angstroms):
                    1          2          3          4          5
     1  C    0.000000
     2  C    1.341986   0.000000
     3  C    2.540236   1.508353   0.000000
     4  C    3.052832   2.564399   1.548788   0.000000
     5  C    3.229477   3.264494   2.553496   1.549946   0.000000
     6  C    2.521483   3.041562   2.969212   2.640474   1.531774
     7  C    1.494547   2.592153   3.231711   3.139127   2.616928
     8  C    1.476627   2.252822   3.730221   4.429794   4.700063
     9  C    2.469317   2.417590   3.856706   4.895858   5.524526
    10  C    2.392794   1.511239   2.617438   3.871133   4.757052
    11  O    2.378188   3.418415   4.845429   5.368158   5.407335
    12  C    2.508032   3.558668   4.119679   3.561882   3.112435
    13  C    3.519689   2.541189   3.171082   4.677442   5.498986
    14  O    3.322267   2.381228   3.055406   4.058142   5.269316
    15  C    4.588619   3.902556   2.589639   1.569235   2.581006
    16  O    5.213725   4.384373   2.885928   2.444121   3.102783
    17  C    5.161975   4.277165   3.141252   2.570699   3.936705
    18  C    5.554389   5.144801   3.967908   2.597777   2.954882
    19  O    6.879154   6.326008   5.028409   3.849197   4.292914
    20  H    3.032895   2.138623   1.097328   2.193496   2.690880
    21  H    3.356981   2.110989   1.091712   2.173022   3.470795
    22  H    2.920970   2.647619   2.161904   1.098492   2.149888
    23  H    4.090811   3.964659   2.991153   2.177161   1.097813
    24  H    3.840886   4.065812   3.467760   2.162893   1.097535
    25  H    2.712943   2.995240   2.883709   3.039356   2.154572
    26  H    3.440616   4.116338   4.039846   3.532818   2.137766
    27  H    2.097535   3.310527   4.107837   4.179447   3.496308
    28  H    3.196082   3.171312   4.545444   5.440421   6.196132
    29  H    3.180157   3.158958   4.541195   5.717576   6.228510
    30  H    3.455746   4.502614   4.888185   4.138545   3.328373
    31  H    2.794930   3.508192   3.832743   3.020376   2.900978
    32  H    2.782412   3.946506   4.796995   4.429169   4.162051
    33  H    4.046348   2.847369   2.921892   4.440837   5.382535
    34  H    4.374057   3.484192   4.186859   5.662664   6.556353
    35  H    3.525239   2.807425   3.477409   4.973814   5.507253
    36  H    3.886002   2.719058   2.915368   3.972303   5.309886
    37  H    6.144409   5.341481   3.849671   3.253955   3.797650
    38  H    5.102849   4.375500   3.541360   2.827121   4.189703
    39  H    5.008497   3.920133   2.849514   2.861506   4.342417
    40  H    6.243580   5.334609   4.121816   3.532463   4.756480
    41  H    5.650368   5.398408   4.245878   2.868684   2.629884
    42  H    5.551825   5.298486   4.354444   2.879512   3.254619
    43  H    7.204608   6.630040   5.416378   4.248267   4.889871
                    6          7          8          9         10
     6  C    0.000000
     7  C    1.536571   0.000000
     8  C    3.870999   2.596057   0.000000
     9  C    4.929366   3.880521   1.495801   0.000000
    10  C    4.503562   3.863449   2.361129   1.531061   0.000000
    11  O    4.382211   2.945255   1.223075   2.408548   3.551503
    12  C    2.550358   1.529866   3.307826   4.622300   4.734485
    13  C    5.222677   4.877944   3.500972   2.526429   1.528718
    14  O    5.356049   4.719622   3.315991   2.399318   1.425153
    15  C    3.983320   4.680029   5.912976   6.193254   4.982788
    16  O    4.372068   5.338892   6.549857   6.723186   5.384539
    17  C    5.205802   5.584634   6.263602   6.248242   4.969523
    18  C    4.479720   5.283565   6.925291   7.415286   6.345057
    19  O    5.824198   6.690627   8.229352   8.588567   7.403653
    20  H    2.936842   3.545827   4.214875   4.356622   3.146771
    21  H    4.053079   4.240667   4.318097   4.088903   2.639139
    22  H    3.026113   3.048157   4.150426   4.671098   3.841744
    23  H    2.127111   3.506200   5.559478   6.297199   5.404715
    24  H    2.137670   2.986099   5.247102   6.192617   5.545168
    25  H    1.098767   2.162167   3.960644   4.841564   4.331147
    26  H    1.098548   2.154170   4.660445   5.850781   5.555468
    27  H    2.112589   1.099334   2.710794   4.108746   4.383746
    28  H    5.714242   4.546482   2.129352   1.094153   2.200967
    29  H    5.473406   4.492220   2.113523   1.094745   2.199730
    30  H    2.747950   2.172383   4.278182   5.652039   5.758546
    31  H    2.901898   2.194224   3.714819   4.803613   4.683994
    32  H    3.497906   2.177105   3.069162   4.411304   4.850024
    33  H    5.367614   5.296055   4.340715   3.487769   2.182829
    34  H    6.266969   5.796371   4.052665   2.779315   2.170516
    35  H    4.990421   4.724269   3.501792   2.804153   2.186427
    36  H    5.597202   5.209731   4.117477   3.231815   1.960005
    37  H    5.158698   6.187115   7.493356   7.671145   6.321312
    38  H    5.387195   5.519706   6.094935   6.127213   5.019234
    39  H    5.415913   5.694491   5.973833   5.721581   4.337750
    40  H    6.119888   6.615223   7.354269   7.294191   5.972789
    41  H    4.100915   5.132122   7.089192   7.733373   6.732928
    42  H    4.677543   5.229430   6.839605   7.402414   6.477683
    43  H    6.410439   7.107518   8.475858   8.767826   7.602916
                   11         12         13         14         15
    11  O    0.000000
    12  C    3.388410   0.000000
    13  C    4.606071   5.990749   0.000000
    14  O    4.432593   5.253761   2.418098   0.000000
    15  C    6.895289   4.951096   5.593799   4.871774   0.000000
    16  O    7.588287   5.918053   5.614875   5.443774   1.435510
    17  C    7.316285   5.735659   5.598415   4.430568   1.541023
    18  C    7.761869   5.223134   7.072572   6.219795   1.551577
    19  O    9.120540   6.648588   7.994439   7.142942   2.447378
    20  H    5.283476   4.680819   3.245105   3.843686   3.024001
    21  H    5.504100   5.008670   3.007377   2.656122   2.644381
    22  H    5.008472   3.050174   4.940191   3.814933   2.148701
    23  H    6.296946   4.140514   5.899400   5.960304   2.680780
    24  H    5.811399   2.943914   6.441500   5.922927   2.906906
    25  H    4.560609   3.489118   4.739556   5.360767   4.297782
    26  H    4.948899   2.822137   6.255392   6.426929   4.717450
    27  H    2.684591   2.126748   5.259517   5.412792   5.712264
    28  H    2.757078   4.986383   3.277415   2.432531   6.659011
    29  H    2.727159   5.399010   2.548302   3.211275   7.018553
    30  H    4.209687   1.095404   6.941073   6.316839   5.403852
    31  H    4.025948   1.093863   6.012203   4.926483   4.245246
    32  H    2.839034   1.095595   6.191113   5.327389   5.833535
    33  H    5.506017   6.401843   1.095884   2.684821   5.085777
    34  H    5.056696   6.831113   1.096131   2.686419   6.515391
    35  H    4.479795   6.014289   1.095382   3.377970   6.004601
    36  H    5.285809   5.809701   2.453185   0.971794   4.512300
    37  H    8.516447   6.654194   6.536695   6.284087   1.943958
    38  H    7.067773   5.408698   5.894184   4.317612   2.190012
    39  H    7.108860   6.044632   4.791860   3.726196   2.203573
    40  H    8.411985   6.735094   6.478753   5.369161   2.192173
    41  H    7.845642   5.138889   7.407253   6.819305   2.197982
    42  H    7.584270   4.860204   7.404205   6.247680   2.209869
    43  H    9.366904   6.926143   8.276838   7.166476   2.859200
                   16         17         18         19         20
    16  O    0.000000
    17  C    2.392916   0.000000
    18  C    2.412827   2.517776   0.000000
    19  O    2.800812   2.892683   1.432099   0.000000
    20  H    2.812613   3.807725   4.348012   5.319619   0.000000
    21  H    2.849458   2.672732   4.169994   5.004135   1.739367
    22  H    3.350998   2.688205   2.879612   4.170908   3.064019
    23  H    2.708443   4.186417   2.953889   4.079642   2.767162
    24  H    3.681392   4.212499   2.726523   4.106864   3.754011
    25  H    4.359359   5.505952   5.013022   6.252565   2.481179
    26  H    5.067763   6.044739   4.917468   6.235247   3.925794
    27  H    6.255616   6.653764   6.295122   7.698085   4.245151
    28  H    7.332497   6.513521   7.830844   8.975356   5.200819
    29  H    7.392626   7.132936   8.286670   9.448951   4.827422
    30  H    6.323768   6.351516   5.407200   6.815328   5.321841
    31  H    5.383868   4.892488   4.444412   5.837872   4.566194
    32  H    6.846865   6.440533   6.167780   7.576406   5.424246
    33  H    4.920451   5.022556   6.618117   7.392797   2.881484
    34  H    6.555884   6.338677   8.010766   8.882601   4.318547
    35  H    5.903608   6.256292   7.429644   8.409471   3.267500
    36  H    4.930235   3.927359   5.943058   6.717759   3.627062
    37  H    0.979373   2.680462   2.360683   2.231291   3.780204
    38  H    3.358727   1.094768   2.810930   3.324638   4.405661
    39  H    2.651910   1.093272   3.490521   3.859891   3.491391
    40  H    2.665600   1.095836   2.736835   2.526630   4.648826
    41  H    2.673342   3.480812   1.093224   2.014378   4.421697
    42  H    3.381204   2.811934   1.095133   2.070583   4.929075
    43  H    3.448441   2.824547   1.957514   0.973619   5.857663
                   21         22         23         24         25
    21  H    0.000000
    22  H    2.639872   0.000000
    23  H    3.808304   3.034900   0.000000
    24  H    4.300770   2.348973   1.753967   0.000000
    25  H    3.940869   3.656722   2.343535   3.020161   0.000000
    26  H    5.114671   3.869066   2.481281   2.337286   1.743320
    27  H    5.122559   4.146616   4.236793   3.850386   2.448214
    28  H    4.640774   5.025757   7.047907   6.749318   5.764992
    29  H    4.777222   5.620294   6.907870   6.972139   5.206678
    30  H    5.832483   3.736668   4.226557   2.906913   3.758434
    31  H    4.585209   2.275779   3.981976   2.590922   3.883428
    32  H    5.603397   3.790054   5.201569   4.022051   4.315993
    33  H    2.494181   4.856986   5.634719   6.360764   4.850151
    34  H    3.882786   5.830294   6.983515   7.468851   5.801876
    35  H    3.587506   5.351284   5.824046   6.500969   4.337654
    36  H    2.199791   3.899072   5.864148   6.016745   5.527742
    37  H    3.739326   4.056592   3.294922   4.189586   5.196237
    38  H    3.165820   2.493738   4.666730   4.274502   5.853452
    39  H    2.051570   3.062419   4.590329   4.831322   5.545048
    40  H    3.582720   3.712905   4.833926   4.955990   6.393099
    41  H    4.660098   3.316731   2.378148   2.299985   4.627456
    42  H    4.584850   2.737788   3.556142   2.745090   5.394524
    43  H    5.274114   4.358694   4.842044   4.639165   6.904969
                   26         27         28         29         30
    26  H    0.000000
    27  H    2.355166   0.000000
    28  H    6.621379   4.826524   0.000000
    29  H    6.339720   4.499877   1.796558   0.000000
    30  H    2.580083   2.483350   6.048952   6.363230   0.000000
    31  H    3.328242   3.063710   5.053852   5.717677   1.770069
    32  H    3.765591   2.443558   4.604502   5.166759   1.765901
    33  H    6.419002   5.806949   4.170762   3.633867   7.311896
    34  H    7.293013   6.120897   3.279138   2.584660   7.822801
    35  H    5.935548   4.911165   3.750462   2.523592   6.877625
    36  H    6.690830   5.970113   3.372358   3.925513   6.828533
    37  H    5.745038   7.111698   8.243026   8.358153   6.976704
    38  H    6.205662   6.612182   6.233909   7.104202   6.055372
    39  H    6.365243   6.713964   5.994261   6.536551   6.782689
    40  H    6.893077   7.681920   7.540574   8.157336   7.279495
    41  H    4.333263   6.044869   8.251884   8.539685   5.136736
    42  H    5.074906   6.262521   7.695712   8.350532   5.023511
    43  H    6.872591   8.156637   9.042023   9.684002   7.149970
                   31         32         33         34         35
    31  H    0.000000
    32  H    1.763734   0.000000
    33  H    6.295756   6.748836   0.000000
    34  H    6.845283   6.905686   1.753198   0.000000
    35  H    6.212966   6.239341   1.774717   1.778276   0.000000
    36  H    5.397722   6.024114   2.304313   2.749007   3.489332
    37  H    6.056786   7.608903   5.788492   7.445722   6.846403
    38  H    4.455527   6.001135   5.479586   6.572320   6.615038
    39  H    5.298124   6.669221   4.135597   5.450214   5.533194
    40  H    5.862359   7.467424   5.793663   7.174943   7.147526
    41  H    4.526648   6.168657   6.993152   8.412598   7.612046
    42  H    3.958161   5.720527   7.066578   8.301552   7.817956
    43  H    6.015164   7.772300   7.688285   9.097193   8.796294
                   36         37         38         39         40
    36  H    0.000000
    37  H    5.720668   0.000000
    38  H    3.982935   3.651241   0.000000
    39  H    3.066206   3.106956   1.776624   0.000000
    40  H    4.768034   2.558526   1.775517   1.732512   0.000000
    41  H    6.598114   2.624186   3.832051   4.351111   3.730938
    42  H    6.090855   3.408623   2.663358   3.848350   3.120901
    43  H    6.739758   2.940568   3.024798   3.838154   2.298320
                   41         42         43
    41  H    0.000000
    42  H    1.779314   0.000000
    43  H    2.769537   2.154653   0.000000
 Stoichiometry    C15H24O4
 Framework group  C1[X(C15H24O4)]
 Deg. of freedom   123
 Full point group                 C1      NOp   1
 Largest Abelian subgroup         C1      NOp   1
 Largest concise Abelian subgroup C1      NOp   1
                         Standard orientation:                         
 ---------------------------------------------------------------------
 Center     Atomic      Atomic             Coordinates (Angstroms)
 Number     Number       Type             X           Y           Z
 ---------------------------------------------------------------------
      1          6           0        1.773836    0.751159    0.069722
      2          6           0        1.227010   -0.459892    0.257513
      3          6           0       -0.198999   -0.734007    0.665541
      4          6           0       -1.233191    0.226034    0.027175
      5          6           0       -1.265874    1.583358    0.774796
      6          6           0        0.063112    2.160904    1.271354
      7          6           0        1.246996    2.131951    0.292258
      8          6           0        3.172650    0.508229   -0.336152
      9          6           0        3.499618   -0.949733   -0.405850
     10          6           0        2.176655   -1.606380   -0.002453
     11          8           0        3.969810    1.407087   -0.565287
     12          6           0        0.937227    2.847316   -1.024095
     13          6           0        2.359071   -2.529529    1.202329
     14          8           0        1.685894   -2.352061   -1.113387
     15          6           0       -2.661511   -0.416537   -0.070312
     16          8           0       -3.024373   -0.934194    1.218506
     17          6           0       -2.680543   -1.603379   -1.053062
     18          6           0       -3.750215    0.605599   -0.491444
     19          8           0       -5.038036   -0.020773   -0.500613
     20          1           0       -0.273105   -0.715383    1.760206
     21          1           0       -0.429997   -1.762053    0.379893
     22          1           0       -0.922517    0.429754   -1.006587
     23          1           0       -1.923878    1.502714    1.649850
     24          1           0       -1.727302    2.329869    0.115714
     25          1           0        0.349999    1.645930    2.198602
     26          1           0       -0.118250    3.202692    1.568999
     27          1           0        2.045939    2.704056    0.785128
     28          1           0        3.810493   -1.208499   -1.422495
     29          1           0        4.307995   -1.155938    0.303004
     30          1           0        0.556823    3.856761   -0.833770
     31          1           0        0.193027    2.314986   -1.623536
     32          1           0        1.839477    2.947257   -1.637515
     33          1           0        1.421058   -3.028245    1.471357
     34          1           0        3.074149   -3.327040    0.969643
     35          1           0        2.720608   -1.984725    2.081158
     36          1           0        0.996779   -2.957459   -0.792453
     37          1           0       -4.000167   -1.016760    1.205111
     38          1           0       -2.390143   -1.288882   -2.060671
     39          1           0       -2.020811   -2.416321   -0.738224
     40          1           0       -3.675300   -2.059717   -1.108492
     41          1           0       -3.834723    1.416604    0.236752
     42          1           0       -3.550214    1.036696   -1.478090
     43          1           0       -5.191353   -0.357323   -1.401258
 ---------------------------------------------------------------------
 Rotational constants (GHZ):      0.6019721      0.2469108      0.1998699
 Standard basis: 6-31G(d) (6D, 7F)
 There are   333 symmetry adapted cartesian basis functions of A   symmetry.
 There are   333 symmetry adapted basis functions of A   symmetry.
   333 basis functions,   628 primitive gaussians,   333 cartesian basis functions
    73 alpha electrons       73 beta electrons
       nuclear repulsion energy      1599.6811668501 Hartrees.
 NAtoms=   43 NActive=   43 NUniq=   43 SFac= 1.00D+00 NAtFMM=   60 NAOKFM=F Big=F
 Integral buffers will be    131072 words long.
 Raffenetti 2 integral format.
 Two-electron integral symmetry is turned on.
 Using the following non-standard input for PCM:
 --- end of non-standard input.
 ------------------------------------------------------------------------------
 Polarizable Continuum Model (PCM)
 =================================
 Model                : PCM (using non-symmetric T matrix).
 Atomic radii         : SMD-Coulomb.
 Polarization charges : Total charges.
 Charge compensation  : None.
 Solution method      : On-the-fly selection.
 Cavity type          : VdW (van der Waals Surface) (Alpha=1.000).
 Cavity algorithm     : GePol (No added spheres)
                        Default sphere list used, NSphG=   43.
                        Lebedev-Laikov grids with approx.  5.0 points / Ang**2.
                        Smoothing algorithm: Karplus/York (Gamma=1.0000).
                        Polarization charges: spherical gaussians, with
                                              point-specific exponents (IZeta= 3).
                        Self-potential: point-specific (ISelfS= 7).
                        Self-field    : sphere-specific E.n sum rule (ISelfD= 2).
 1st derivatives      : Analytical E(r).r(x)/FMM algorithm (CHGder, D1EAlg=3).
                        Cavity 1st derivative terms included.
 Solvent              : Methanol, Eps=  32.613000 Eps(inf)=   1.765709
 ------------------------------------------------------------------------------
 ------------------------------------------------------------------------------
 Atomic radii for non-electrostatic terms: SMD-CDS.
 ------------------------------------------------------------------------------
 Nuclear repulsion after PCM non-electrostatic terms =     1599.6824126727 Hartrees.
 One-electron integrals computed using PRISM.
 NBasis=   333 RedAO= T EigKep=  8.77D-04  NBF=   333
 NBsUse=   333 1.00D-06 EigRej= -1.00D+00 NBFU=   333
 ExpMin= 1.61D-01 ExpMax= 5.48D+03 ExpMxC= 8.25D+02 IAcc=1 IRadAn=         1 AccDes= 0.00D+00
 Harris functional with IExCor=  402 and IRadAn=       1 diagonalized for initial guess.
 HarFok:  IExCor=  402 AccDes= 0.00D+00 IRadAn=         1 IDoV= 1 UseB2=F ITyADJ=14
 ICtDFT=  3500011 ScaDFX=  1.000000  1.000000  1.000000  1.000000
 FoFCou: FMM=F IPFlag=           0 FMFlag=      100000 FMFlg1=           0
         NFxFlg=           0 DoJE=T BraDBF=F KetDBF=T FulRan=T
         wScrn=  0.000000 ICntrl=     500 IOpCl=  0 I1Cent=   200000004 NGrid=           0
         NMat0=    1 NMatS0=      1 NMatT0=    0 NMatD0=    1 NMtDS0=    0 NMtDT0=    0
 Petite list used in FoFCou.
 Keep R1 ints in memory in canonical form, NReq=1565304907.
 Requested convergence on RMS density matrix=1.00D-08 within 128 cycles.
 Requested convergence on MAX density matrix=1.00D-06.
 Requested convergence on             energy=1.00D-06.
 No special actions if energy rises.
 Inv3:  Mode=1 IEnd=    21853803.
 Iteration    1 A*A^-1 deviation from unit magnitude is 6.77D-15 for    675.
 Iteration    1 A*A^-1 deviation from orthogonality  is 4.90D-15 for   2696   1504.
 Iteration    1 A^-1*A deviation from unit magnitude is 4.44D-15 for    304.
 Iteration    1 A^-1*A deviation from orthogonality  is 1.56D-09 for   2454   2447.
 Iteration    2 A*A^-1 deviation from unit magnitude is 7.66D-15 for    661.
 Iteration    2 A*A^-1 deviation from orthogonality  is 6.99D-15 for   1838    661.
 Iteration    2 A^-1*A deviation from unit magnitude is 9.99D-16 for    193.
 Iteration    2 A^-1*A deviation from orthogonality  is 4.96D-16 for   2674   1504.
 Error on total polarization charges =  0.05196
 SCF Done:  E(RB3LYP) =  -886.943606145     A.U. after   12 cycles
            NFock= 12  Conv=0.66D-08     -V/T= 2.0091
 SMD-CDS (non-electrostatic) energy       (kcal/mol) =       0.78
 (included in total energy above)

 **********************************************************************

            Population analysis using the SCF density.

 **********************************************************************

 Orbital symmetries:
       Occupied  (A) (A) (A) (A) (A) (A) (A) (A) (A) (A) (A) (A)
                 (A) (A) (A) (A) (A) (A) (A) (A) (A) (A) (A) (A)
                 (A) (A) (A) (A) (A) (A) (A) (A) (A) (A) (A) (A)
                 (A) (A) (A) (A) (A) (A) (A) (A) (A) (A) (A) (A)
                 (A) (A) (A) (A) (A) (A) (A) (A) (A) (A) (A) (A)
                 (A) (A) (A) (A) (A) (A) (A) (A) (A) (A) (A) (A)
                 (A)
       Virtual   (A) (A) (A) (A) (A) (A) (A) (A) (A) (A) (A) (A)
                 (A) (A) (A) (A) (A) (A) (A) (A) (A) (A) (A) (A)
                 (A) (A) (A) (A) (A) (A) (A) (A) (A) (A) (A) (A)
                 (A) (A) (A) (A) (A) (A) (A) (A) (A) (A) (A) (A)
                 (A) (A) (A) (A) (A) (A) (A) (A) (A) (A) (A) (A)
                 (A) (A) (A) (A) (A) (A) (A) (A) (A) (A) (A) (A)
                 (A) (A) (A) (A) (A) (A) (A) (A) (A) (A) (A) (A)
                 (A) (A) (A) (A) (A) (A) (A) (A) (A) (A) (A) (A)
                 (A) (A) (A) (A) (A) (A) (A) (A) (A) (A) (A) (A)
                 (A) (A) (A) (A) (A) (A) (A) (A) (A) (A) (A) (A)
                 (A) (A) (A) (A) (A) (A) (A) (A) (A) (A) (A) (A)
                 (A) (A) (A) (A) (A) (A) (A) (A) (A) (A) (A) (A)
                 (A) (A) (A) (A) (A) (A) (A) (A) (A) (A) (A) (A)
                 (A) (A) (A) (A) (A) (A) (A) (A) (A) (A) (A) (A)
                 (A) (A) (A) (A) (A) (A) (A) (A) (A) (A) (A) (A)
                 (A) (A) (A) (A) (A) (A) (A) (A) (A) (A) (A) (A)
                 (A) (A) (A) (A) (A) (A) (A) (A) (A) (A) (A) (A)
                 (A) (A) (A) (A) (A) (A) (A) (A) (A) (A) (A) (A)
                 (A) (A) (A) (A) (A) (A) (A) (A) (A) (A) (A) (A)
                 (A) (A) (A) (A) (A) (A) (A) (A) (A) (A) (A) (A)
                 (A) (A) (A) (A) (A) (A) (A) (A) (A) (A) (A) (A)
                 (A) (A) (A) (A) (A) (A) (A) (A)
 The electronic state is 1-A.
 Alpha  occ. eigenvalues --  -19.14933 -19.14569 -19.13819 -19.12909 -10.26256
 Alpha  occ. eigenvalues --  -10.24438 -10.23609 -10.22226 -10.20059 -10.18656
 Alpha  occ. eigenvalues --  -10.18591 -10.18155 -10.18086 -10.17861 -10.17148
 Alpha  occ. eigenvalues --  -10.17067 -10.16883 -10.16536 -10.16260  -1.03216
 Alpha  occ. eigenvalues --   -1.02683  -1.02340  -1.00113  -0.85725  -0.81002
 Alpha  occ. eigenvalues --   -0.78649  -0.74547  -0.73721  -0.71809  -0.68669
 Alpha  occ. eigenvalues --   -0.67847  -0.65092  -0.63335  -0.60223  -0.57194
 Alpha  occ. eigenvalues --   -0.54956  -0.53809  -0.52068  -0.50677  -0.49362
 Alpha  occ. eigenvalues --   -0.48406  -0.46552  -0.45953  -0.45174  -0.44283
 Alpha  occ. eigenvalues --   -0.43662  -0.42799  -0.42596  -0.41678  -0.41032
 Alpha  occ. eigenvalues --   -0.40382  -0.39478  -0.38900  -0.38349  -0.37623
 Alpha  occ. eigenvalues --   -0.36994  -0.36687  -0.36402  -0.35516  -0.34883
 Alpha  occ. eigenvalues --   -0.34005  -0.33745  -0.33511  -0.33248  -0.32771
 Alpha  occ. eigenvalues --   -0.31289  -0.30523  -0.30086  -0.28396  -0.27025
 Alpha  occ. eigenvalues --   -0.25389  -0.24757  -0.23982
 Alpha virt. eigenvalues --   -0.03612   0.05640   0.06710   0.08261   0.09608
 Alpha virt. eigenvalues --    0.10821   0.12374   0.13361   0.13812   0.14255
 Alpha virt. eigenvalues --    0.14353   0.15049   0.15910   0.16115   0.16539
 Alpha virt. eigenvalues --    0.17009   0.17601   0.18118   0.18525   0.18559
 Alpha virt. eigenvalues --    0.19290   0.19634   0.20448   0.21112   0.21696
 Alpha virt. eigenvalues --    0.21946   0.22513   0.22873   0.23035   0.23336
 Alpha virt. eigenvalues --    0.24709   0.25265   0.25709   0.26532   0.27620
 Alpha virt. eigenvalues --    0.28099   0.29252   0.30027   0.30551   0.32633
 Alpha virt. eigenvalues --    0.33575   0.34356   0.36397   0.36793   0.45278
 Alpha virt. eigenvalues --    0.47212   0.50408   0.51380   0.52174   0.53209
 Alpha virt. eigenvalues --    0.53577   0.54383   0.55613   0.56344   0.57150
 Alpha virt. eigenvalues --    0.57944   0.59324   0.60229   0.60553   0.60781
 Alpha virt. eigenvalues --    0.62054   0.62510   0.63808   0.65049   0.65099
 Alpha virt. eigenvalues --    0.66242   0.67069   0.68055   0.69906   0.71412
 Alpha virt. eigenvalues --    0.72037   0.73862   0.74295   0.74905   0.76156
 Alpha virt. eigenvalues --    0.77236   0.78252   0.79043   0.79931   0.80402
 Alpha virt. eigenvalues --    0.80799   0.81483   0.82768   0.83471   0.83758
 Alpha virt. eigenvalues --    0.84519   0.84843   0.85776   0.86288   0.87262
 Alpha virt. eigenvalues --    0.88158   0.89018   0.89798   0.90253   0.90694
 Alpha virt. eigenvalues --    0.91032   0.91387   0.92196   0.92766   0.93437
 Alpha virt. eigenvalues --    0.93672   0.94697   0.95301   0.96206   0.97150
 Alpha virt. eigenvalues --    0.97776   0.98154   0.98833   0.99175   1.01221
 Alpha virt. eigenvalues --    1.02698   1.03623   1.04432   1.04536   1.06622
 Alpha virt. eigenvalues --    1.07059   1.07980   1.08201   1.09629   1.09852
 Alpha virt. eigenvalues --    1.10955   1.12375   1.12823   1.14597   1.16427
 Alpha virt. eigenvalues --    1.17969   1.20496   1.22257   1.24111   1.27538
 Alpha virt. eigenvalues --    1.30525   1.34996   1.36167   1.36696   1.39300
 Alpha virt. eigenvalues --    1.40888   1.41979   1.44223   1.47516   1.47734
 Alpha virt. eigenvalues --    1.48687   1.51986   1.56254   1.57904   1.59147
 Alpha virt. eigenvalues --    1.61740   1.62343   1.64961   1.66051   1.68142
 Alpha virt. eigenvalues --    1.69353   1.70915   1.71561   1.73871   1.73894
 Alpha virt. eigenvalues --    1.74562   1.76463   1.78631   1.79375   1.80201
 Alpha virt. eigenvalues --    1.81046   1.81793   1.82381   1.83412   1.84487
 Alpha virt. eigenvalues --    1.85923   1.86893   1.87350   1.89567   1.90168
 Alpha virt. eigenvalues --    1.90651   1.92001   1.92863   1.94666   1.95815
 Alpha virt. eigenvalues --    1.97016   1.98441   1.99159   2.00895   2.03076
 Alpha virt. eigenvalues --    2.05090   2.05592   2.05747   2.07168   2.09428
 Alpha virt. eigenvalues --    2.09647   2.11722   2.13477   2.14652   2.16007
 Alpha virt. eigenvalues --    2.18401   2.20539   2.21311   2.23377   2.24311
 Alpha virt. eigenvalues --    2.25020   2.26540   2.27761   2.28487   2.29502
 Alpha virt. eigenvalues --    2.31009   2.31300   2.32669   2.32966   2.35640
 Alpha virt. eigenvalues --    2.37033   2.38985   2.39824   2.41110   2.42834
 Alpha virt. eigenvalues --    2.43994   2.45296   2.46145   2.47064   2.49873
 Alpha virt. eigenvalues --    2.51954   2.52814   2.53941   2.56177   2.58068
 Alpha virt. eigenvalues --    2.60427   2.63860   2.65380   2.66634   2.68691
 Alpha virt. eigenvalues --    2.69605   2.73334   2.74774   2.76442   2.78568
 Alpha virt. eigenvalues --    2.80253   2.81755   2.83937   2.86620   2.89424
 Alpha virt. eigenvalues --    2.94554   2.95460   2.98925   3.01645   3.17896
 Alpha virt. eigenvalues --    3.21400   3.78227   3.83887   3.87691   4.01240
 Alpha virt. eigenvalues --    4.14255   4.21814   4.24200   4.27094   4.30212
 Alpha virt. eigenvalues --    4.32357   4.36950   4.40502   4.45580   4.55013
 Alpha virt. eigenvalues --    4.60898   4.66607   4.74094   4.77295   4.78354
          Condensed to atoms (all electrons):
               1          2          3          4          5          6
     1  C    5.111412   0.525816  -0.051161  -0.004257  -0.004678  -0.028122
     2  C    0.525816   5.005284   0.314039  -0.018322  -0.006090  -0.007385
     3  C   -0.051161   0.314039   5.246329   0.336205  -0.043171  -0.001080
     4  C   -0.004257  -0.018322   0.336205   5.033755   0.359588  -0.039815
     5  C   -0.004678  -0.006090  -0.043171   0.359588   5.067102   0.360459
     6  C   -0.028122  -0.007385  -0.001080  -0.039815   0.360459   5.078431
     7  C    0.346844  -0.069070  -0.011356  -0.000235  -0.039724   0.356829
     8  C    0.343282   0.018897   0.005040  -0.000095  -0.000054   0.004354
     9  C   -0.137465  -0.089570   0.007674  -0.000179  -0.000004  -0.000097
    10  C   -0.004466   0.390265  -0.057666   0.002211  -0.000057  -0.000180
    11  O   -0.086830   0.005197  -0.000119   0.000003  -0.000005   0.000280
    12  C   -0.036899  -0.002043   0.001472  -0.003434  -0.003718  -0.049997
    13  C    0.002103  -0.061589  -0.006223   0.000205  -0.000005   0.000016
    14  O    0.002363  -0.057769  -0.003094  -0.000468  -0.000001   0.000000
    15  C    0.000326   0.002389  -0.024849   0.348645  -0.022123   0.003416
    16  O   -0.000004   0.000466   0.002569  -0.053256  -0.004389  -0.000038
    17  C    0.000028   0.000068  -0.010848  -0.057035   0.004566  -0.000109
    18  C   -0.000014   0.000005   0.003771  -0.044983  -0.008402   0.000331
    19  O    0.000000   0.000000  -0.000038   0.002674   0.000032  -0.000001
    20  H   -0.005498  -0.021213   0.350912  -0.028120  -0.006670  -0.000389
    21  H    0.005287  -0.042617   0.358116  -0.042867   0.004846   0.000047
    22  H   -0.001822   0.001535  -0.053394   0.372003  -0.042387  -0.002780
    23  H    0.000018   0.000010  -0.004611  -0.040934   0.364540  -0.034510
    24  H   -0.000381   0.000050   0.005148  -0.031726   0.369923  -0.038230
    25  H   -0.004491  -0.000232   0.004005  -0.004959  -0.037637   0.370373
    26  H    0.005311   0.000337  -0.000116   0.004579  -0.032945   0.365065
    27  H   -0.051135   0.004362  -0.000214  -0.000066   0.004911  -0.042304
    28  H    0.003858   0.001332  -0.000103   0.000005   0.000000   0.000001
    29  H    0.003979   0.000936  -0.000133   0.000001   0.000000   0.000003
    30  H    0.004645  -0.000012  -0.000037   0.000216  -0.001129  -0.003237
    31  H   -0.005799   0.001435  -0.000371  -0.000770   0.003549  -0.006449
    32  H   -0.007792  -0.000052  -0.000011   0.000049  -0.000007   0.005264
    33  H   -0.000162  -0.009114   0.003690   0.000024   0.000002   0.000000
    34  H   -0.000112   0.005528  -0.000044  -0.000002   0.000000   0.000000
    35  H    0.000073   0.002582   0.000200  -0.000003   0.000000  -0.000001
    36  H   -0.000210  -0.003736   0.002129  -0.000079   0.000002  -0.000001
    37  H    0.000000  -0.000006  -0.000303   0.007870  -0.000091   0.000008
    38  H   -0.000007  -0.000019   0.000309  -0.000962  -0.000104   0.000001
    39  H   -0.000004   0.000082  -0.000664  -0.005664   0.000007  -0.000001
    40  H    0.000000   0.000002   0.000086   0.004971  -0.000119   0.000001
    41  H    0.000001  -0.000001  -0.000117  -0.006080   0.004433  -0.000074
    42  H    0.000000  -0.000006  -0.000118   0.002356  -0.001224  -0.000033
    43  H    0.000000   0.000000  -0.000001  -0.000107   0.000011   0.000000
               7          8          9         10         11         12
     1  C    0.346844   0.343282  -0.137465  -0.004466  -0.086830  -0.036899
     2  C   -0.069070   0.018897  -0.089570   0.390265   0.005197  -0.002043
     3  C   -0.011356   0.005040   0.007674  -0.057666  -0.000119   0.001472
     4  C   -0.000235  -0.000095  -0.000179   0.002211   0.000003  -0.003434
     5  C   -0.039724  -0.000054  -0.000004  -0.000057  -0.000005  -0.003718
     6  C    0.356829   0.004354  -0.000097  -0.000180   0.000280  -0.049997
     7  C    5.022984  -0.053475   0.007979   0.006032   0.000732   0.354848
     8  C   -0.053475   4.527868   0.329261  -0.059027   0.527910  -0.001060
     9  C    0.007979   0.329261   5.470716   0.288904  -0.079154  -0.000227
    10  C    0.006032  -0.059027   0.288904   4.760111   0.004504  -0.000174
    11  O    0.000732   0.527910  -0.079154   0.004504   8.202874  -0.003862
    12  C    0.354848  -0.001060  -0.000227  -0.000174  -0.003862   5.151779
    13  C   -0.000185  -0.000665  -0.048461   0.359990  -0.000069  -0.000003
    14  O   -0.000058   0.000161  -0.046609   0.207112  -0.000013   0.000009
    15  C   -0.000096   0.000000   0.000002  -0.000091   0.000000   0.000039
    16  O    0.000000   0.000000   0.000000   0.000002   0.000000   0.000000
    17  C   -0.000002   0.000000  -0.000001  -0.000038   0.000000   0.000000
    18  C   -0.000008   0.000000   0.000000   0.000001   0.000000   0.000001
    19  O    0.000000   0.000000   0.000000   0.000000   0.000000   0.000000
    20  H    0.001130  -0.000119  -0.000209   0.001103   0.000002  -0.000065
    21  H   -0.000056  -0.000198   0.000541  -0.003698   0.000001   0.000005
    22  H    0.003371  -0.000070  -0.000044   0.000275   0.000000  -0.001152
    23  H    0.004958   0.000004   0.000000   0.000001   0.000000  -0.000027
    24  H   -0.005859  -0.000002   0.000000   0.000005   0.000000   0.004710
    25  H   -0.037096   0.000068  -0.000008  -0.000050  -0.000002   0.005769
    26  H   -0.031550  -0.000108   0.000004   0.000003   0.000003  -0.004710
    27  H    0.374920  -0.006722   0.000581  -0.000222   0.009621  -0.044323
    28  H   -0.000098  -0.016288   0.340471  -0.022099  -0.000313   0.000019
    29  H   -0.000073  -0.020239   0.349264  -0.025093   0.000248  -0.000004
    30  H   -0.031269  -0.000040   0.000004   0.000003   0.000027   0.367782
    31  H   -0.030924  -0.000197   0.000019  -0.000021   0.000056   0.372930
    32  H   -0.027086   0.003089   0.000110  -0.000005   0.007044   0.365498
    33  H   -0.000002  -0.000084   0.005176  -0.022731   0.000001   0.000000
    34  H    0.000003   0.000316  -0.008515  -0.023167   0.000000   0.000000
    35  H   -0.000015   0.000276  -0.002917  -0.022210  -0.000012   0.000000
    36  H    0.000004  -0.000140   0.006441  -0.019803   0.000002   0.000000
    37  H    0.000000   0.000000   0.000000   0.000000   0.000000   0.000000
    38  H    0.000001   0.000000   0.000000  -0.000001   0.000000  -0.000001
    39  H    0.000000   0.000000   0.000000  -0.000070   0.000000   0.000000
    40  H    0.000000   0.000000   0.000000   0.000000   0.000000   0.000000
    41  H    0.000005   0.000000   0.000000   0.000000   0.000000  -0.000003
    42  H    0.000004   0.000000   0.000000   0.000000   0.000000  -0.000008
    43  H    0.000000   0.000000   0.000000   0.000000   0.000000   0.000000
              13         14         15         16         17         18
     1  C    0.002103   0.002363   0.000326  -0.000004   0.000028  -0.000014
     2  C   -0.061589  -0.057769   0.002389   0.000466   0.000068   0.000005
     3  C   -0.006223  -0.003094  -0.024849   0.002569  -0.010848   0.003771
     4  C    0.000205  -0.000468   0.348645  -0.053256  -0.057035  -0.044983
     5  C   -0.000005  -0.000001  -0.022123  -0.004389   0.004566  -0.008402
     6  C    0.000016   0.000000   0.003416  -0.000038  -0.000109   0.000331
     7  C   -0.000185  -0.000058  -0.000096   0.000000  -0.000002  -0.000008
     8  C   -0.000665   0.000161   0.000000   0.000000   0.000000   0.000000
     9  C   -0.048461  -0.046609   0.000002   0.000000  -0.000001   0.000000
    10  C    0.359990   0.207112  -0.000091   0.000002  -0.000038   0.000001
    11  O   -0.000069  -0.000013   0.000000   0.000000   0.000000   0.000000
    12  C   -0.000003   0.000009   0.000039   0.000000   0.000000   0.000001
    13  C    5.235974  -0.051207   0.000002   0.000000   0.000002   0.000000
    14  O   -0.051207   8.398785  -0.000029   0.000000  -0.000020   0.000000
    15  C    0.000002  -0.000029   4.769376   0.204839   0.352889   0.352828
    16  O    0.000000   0.000000   0.204839   8.417550  -0.060914  -0.033858
    17  C    0.000002  -0.000020   0.352889  -0.060914   5.261291  -0.058035
    18  C    0.000000   0.000000   0.352828  -0.033858  -0.058035   4.957353
    19  O    0.000000   0.000000  -0.050476  -0.008047  -0.007246   0.228349
    20  H    0.001651   0.000213  -0.004705   0.004098   0.000365   0.000017
    21  H   -0.001585   0.007563  -0.003746   0.000201   0.002127   0.000120
    22  H    0.000016   0.000295  -0.037906   0.003084  -0.002660  -0.002462
    23  H    0.000000   0.000000  -0.008010   0.011228   0.000546  -0.003640
    24  H    0.000000   0.000000  -0.005865   0.000218  -0.000039   0.002608
    25  H   -0.000006   0.000001  -0.000114   0.000013  -0.000003   0.000009
    26  H    0.000000   0.000000  -0.000073  -0.000001   0.000002  -0.000006
    27  H    0.000022  -0.000001   0.000002   0.000000   0.000000   0.000000
    28  H    0.002536   0.003572   0.000000   0.000000   0.000000   0.000000
    29  H   -0.003192   0.001809   0.000000   0.000000   0.000000   0.000000
    30  H    0.000000   0.000000  -0.000001   0.000000   0.000000  -0.000001
    31  H    0.000001  -0.000002   0.000018   0.000000  -0.000007  -0.000001
    32  H    0.000000   0.000000   0.000000   0.000000   0.000000   0.000000
    33  H    0.361218  -0.002840  -0.000001   0.000000  -0.000007   0.000000
    34  H    0.361987   0.001737   0.000000   0.000000   0.000000   0.000000
    35  H    0.350234   0.003661   0.000000   0.000000   0.000000   0.000000
    36  H   -0.006353   0.237820  -0.000020  -0.000001   0.000086   0.000000
    37  H    0.000000   0.000000  -0.029368   0.230892  -0.001459  -0.015462
    38  H    0.000000   0.000005  -0.024505   0.004148   0.345395  -0.000092
    39  H    0.000001   0.000046  -0.024423   0.000060   0.365814   0.005046
    40  H    0.000000   0.000001  -0.025463  -0.000924   0.353826  -0.009236
    41  H    0.000000   0.000000  -0.039111  -0.001759   0.005989   0.373410
    42  H    0.000000   0.000000  -0.036760   0.003395  -0.002794   0.357938
    43  H    0.000000   0.000000  -0.001716   0.000265   0.003522  -0.022338
              19         20         21         22         23         24
     1  C    0.000000  -0.005498   0.005287  -0.001822   0.000018  -0.000381
     2  C    0.000000  -0.021213  -0.042617   0.001535   0.000010   0.000050
     3  C   -0.000038   0.350912   0.358116  -0.053394  -0.004611   0.005148
     4  C    0.002674  -0.028120  -0.042867   0.372003  -0.040934  -0.031726
     5  C    0.000032  -0.006670   0.004846  -0.042387   0.364540   0.369923
     6  C   -0.000001  -0.000389   0.000047  -0.002780  -0.034510  -0.038230
     7  C    0.000000   0.001130  -0.000056   0.003371   0.004958  -0.005859
     8  C    0.000000  -0.000119  -0.000198  -0.000070   0.000004  -0.000002
     9  C    0.000000  -0.000209   0.000541  -0.000044   0.000000   0.000000
    10  C    0.000000   0.001103  -0.003698   0.000275   0.000001   0.000005
    11  O    0.000000   0.000002   0.000001   0.000000   0.000000   0.000000
    12  C    0.000000  -0.000065   0.000005  -0.001152  -0.000027   0.004710
    13  C    0.000000   0.001651  -0.001585   0.000016   0.000000   0.000000
    14  O    0.000000   0.000213   0.007563   0.000295   0.000000   0.000000
    15  C   -0.050476  -0.004705  -0.003746  -0.037906  -0.008010  -0.005865
    16  O   -0.008047   0.004098   0.000201   0.003084   0.011228   0.000218
    17  C   -0.007246   0.000365   0.002127  -0.002660   0.000546  -0.000039
    18  C    0.228349   0.000017   0.000120  -0.002462  -0.003640   0.002608
    19  O    8.303730   0.000000  -0.000003  -0.000031  -0.000031   0.000030
    20  H    0.000000   0.545325  -0.030907   0.005146   0.003310   0.000136
    21  H   -0.000003  -0.030907   0.572090  -0.000681  -0.000111  -0.000165
    22  H   -0.000031   0.005146  -0.000681   0.598112   0.006070  -0.007790
    23  H   -0.000031   0.003310  -0.000111   0.006070   0.600591  -0.037316
    24  H    0.000030   0.000136  -0.000165  -0.007790  -0.037316   0.597095
    25  H    0.000000   0.001168  -0.000005  -0.000159  -0.007123   0.005916
    26  H    0.000000  -0.000084   0.000001  -0.000083  -0.000318  -0.007011
    27  H    0.000000   0.000049   0.000003   0.000028  -0.000161  -0.000085
    28  H    0.000000  -0.000003   0.000000   0.000000   0.000000   0.000000
    29  H    0.000000   0.000016  -0.000019   0.000001   0.000000   0.000000
    30  H    0.000000   0.000003   0.000000   0.000005  -0.000013   0.000605
    31  H    0.000000   0.000012   0.000004   0.005460  -0.000024  -0.000273
    32  H    0.000000   0.000000   0.000000  -0.000028   0.000000  -0.000053
    33  H    0.000000   0.000009   0.002315  -0.000001   0.000000   0.000000
    34  H    0.000000  -0.000001  -0.000159   0.000000   0.000000   0.000000
    35  H    0.000000  -0.000051   0.000001  -0.000001   0.000000   0.000000
    36  H    0.000000  -0.000034   0.003401   0.000014   0.000000   0.000000
    37  H    0.027414  -0.000076  -0.000107  -0.000191  -0.000424  -0.000002
    38  H    0.000095  -0.000011  -0.000032   0.002828  -0.000022  -0.000037
    39  H    0.000263   0.000132   0.006073   0.000162  -0.000001  -0.000001
    40  H    0.011835  -0.000009  -0.000257   0.000028  -0.000003   0.000001
    41  H   -0.039479   0.000000   0.000001   0.000045   0.003670   0.000347
    42  H   -0.028384   0.000002  -0.000009   0.002617   0.000320   0.000921
    43  H    0.243101   0.000000   0.000000  -0.000010  -0.000002  -0.000004
              25         26         27         28         29         30
     1  C   -0.004491   0.005311  -0.051135   0.003858   0.003979   0.004645
     2  C   -0.000232   0.000337   0.004362   0.001332   0.000936  -0.000012
     3  C    0.004005  -0.000116  -0.000214  -0.000103  -0.000133  -0.000037
     4  C   -0.004959   0.004579  -0.000066   0.000005   0.000001   0.000216
     5  C   -0.037637  -0.032945   0.004911   0.000000   0.000000  -0.001129
     6  C    0.370373   0.365065  -0.042304   0.000001   0.000003  -0.003237
     7  C   -0.037096  -0.031550   0.374920  -0.000098  -0.000073  -0.031269
     8  C    0.000068  -0.000108  -0.006722  -0.016288  -0.020239  -0.000040
     9  C   -0.000008   0.000004   0.000581   0.340471   0.349264   0.000004
    10  C   -0.000050   0.000003  -0.000222  -0.022099  -0.025093   0.000003
    11  O   -0.000002   0.000003   0.009621  -0.000313   0.000248   0.000027
    12  C    0.005769  -0.004710  -0.044323   0.000019  -0.000004   0.367782
    13  C   -0.000006   0.000000   0.000022   0.002536  -0.003192   0.000000
    14  O    0.000001   0.000000  -0.000001   0.003572   0.001809   0.000000
    15  C   -0.000114  -0.000073   0.000002   0.000000   0.000000  -0.000001
    16  O    0.000013  -0.000001   0.000000   0.000000   0.000000   0.000000
    17  C   -0.000003   0.000002   0.000000   0.000000   0.000000   0.000000
    18  C    0.000009  -0.000006   0.000000   0.000000   0.000000  -0.000001
    19  O    0.000000   0.000000   0.000000   0.000000   0.000000   0.000000
    20  H    0.001168  -0.000084   0.000049  -0.000003   0.000016   0.000003
    21  H   -0.000005   0.000001   0.000003   0.000000  -0.000019   0.000000
    22  H   -0.000159  -0.000083   0.000028   0.000000   0.000001   0.000005
    23  H   -0.007123  -0.000318  -0.000161   0.000000   0.000000  -0.000013
    24  H    0.005916  -0.007011  -0.000085   0.000000   0.000000   0.000605
    25  H    0.601482  -0.036677  -0.002894   0.000000   0.000000  -0.000017
    26  H   -0.036677   0.597478  -0.004855   0.000000   0.000000   0.003946
    27  H   -0.002894  -0.004855   0.613267  -0.000014  -0.000002  -0.002805
    28  H    0.000000   0.000000  -0.000014   0.503849  -0.017152   0.000000
    29  H    0.000000   0.000000  -0.000002  -0.017152   0.505437   0.000000
    30  H   -0.000017   0.003946  -0.002805   0.000000   0.000000   0.566163
    31  H   -0.000055  -0.000149   0.005554  -0.000002   0.000000  -0.029168
    32  H   -0.000162  -0.000030  -0.004324  -0.000002   0.000001  -0.028501
    33  H   -0.000002   0.000000   0.000000  -0.000177   0.000212   0.000000
    34  H    0.000000   0.000000   0.000000   0.000519   0.001356   0.000000
    35  H    0.000014   0.000000  -0.000001  -0.000001   0.001518   0.000000
    36  H    0.000000   0.000000   0.000000  -0.000096  -0.000203   0.000000
    37  H   -0.000001   0.000000   0.000000   0.000000   0.000000   0.000000
    38  H    0.000000   0.000000   0.000000   0.000000   0.000000   0.000000
    39  H    0.000000   0.000000   0.000000   0.000000   0.000000   0.000000
    40  H    0.000000   0.000000   0.000000   0.000000   0.000000   0.000000
    41  H   -0.000002   0.000013   0.000000   0.000000   0.000000   0.000000
    42  H    0.000000   0.000000   0.000000   0.000000   0.000000   0.000000
    43  H    0.000000   0.000000   0.000000   0.000000   0.000000   0.000000
              31         32         33         34         35         36
     1  C   -0.005799  -0.007792  -0.000162  -0.000112   0.000073  -0.000210
     2  C    0.001435  -0.000052  -0.009114   0.005528   0.002582  -0.003736
     3  C   -0.000371  -0.000011   0.003690  -0.000044   0.000200   0.002129
     4  C   -0.000770   0.000049   0.000024  -0.000002  -0.000003  -0.000079
     5  C    0.003549  -0.000007   0.000002   0.000000   0.000000   0.000002
     6  C   -0.006449   0.005264   0.000000   0.000000  -0.000001  -0.000001
     7  C   -0.030924  -0.027086  -0.000002   0.000003  -0.000015   0.000004
     8  C   -0.000197   0.003089  -0.000084   0.000316   0.000276  -0.000140
     9  C    0.000019   0.000110   0.005176  -0.008515  -0.002917   0.006441
    10  C   -0.000021  -0.000005  -0.022731  -0.023167  -0.022210  -0.019803
    11  O    0.000056   0.007044   0.000001   0.000000  -0.000012   0.000002
    12  C    0.372930   0.365498   0.000000   0.000000   0.000000   0.000000
    13  C    0.000001   0.000000   0.361218   0.361987   0.350234  -0.006353
    14  O   -0.000002   0.000000  -0.002840   0.001737   0.003661   0.237820
    15  C    0.000018   0.000000  -0.000001   0.000000   0.000000  -0.000020
    16  O    0.000000   0.000000   0.000000   0.000000   0.000000  -0.000001
    17  C   -0.000007   0.000000  -0.000007   0.000000   0.000000   0.000086
    18  C   -0.000001   0.000000   0.000000   0.000000   0.000000   0.000000
    19  O    0.000000   0.000000   0.000000   0.000000   0.000000   0.000000
    20  H    0.000012   0.000000   0.000009  -0.000001  -0.000051  -0.000034
    21  H    0.000004   0.000000   0.002315  -0.000159   0.000001   0.003401
    22  H    0.005460  -0.000028  -0.000001   0.000000  -0.000001   0.000014
    23  H   -0.000024   0.000000   0.000000   0.000000   0.000000   0.000000
    24  H   -0.000273  -0.000053   0.000000   0.000000   0.000000   0.000000
    25  H   -0.000055  -0.000162  -0.000002   0.000000   0.000014   0.000000
    26  H   -0.000149  -0.000030   0.000000   0.000000   0.000000   0.000000
    27  H    0.005554  -0.004324   0.000000   0.000000  -0.000001   0.000000
    28  H   -0.000002  -0.000002  -0.000177   0.000519  -0.000001  -0.000096
    29  H    0.000000   0.000001   0.000212   0.001356   0.001518  -0.000203
    30  H   -0.029168  -0.028501   0.000000   0.000000   0.000000   0.000000
    31  H    0.553462  -0.030218   0.000000   0.000000   0.000000   0.000000
    32  H   -0.030218   0.563627   0.000000   0.000000   0.000000   0.000000
    33  H    0.000000   0.000000   0.550272  -0.031599  -0.025806   0.005121
    34  H    0.000000   0.000000  -0.031599   0.548505  -0.024440  -0.000199
    35  H    0.000000   0.000000  -0.025806  -0.024440   0.549571  -0.000006
    36  H    0.000000   0.000000   0.005121  -0.000199  -0.000006   0.335962
    37  H    0.000000   0.000000   0.000000   0.000000   0.000000   0.000000
    38  H   -0.000006   0.000000   0.000000   0.000000   0.000000   0.000010
    39  H    0.000000   0.000000  -0.000007   0.000000   0.000000   0.000442
    40  H    0.000000   0.000000   0.000000   0.000000   0.000000  -0.000003
    41  H   -0.000005   0.000000   0.000000   0.000000   0.000000   0.000000
    42  H    0.000049   0.000000   0.000000   0.000000   0.000000   0.000000
    43  H    0.000000   0.000000   0.000000   0.000000   0.000000   0.000000
              37         38         39         40         41         42
     1  C    0.000000  -0.000007  -0.000004   0.000000   0.000001   0.000000
     2  C   -0.000006  -0.000019   0.000082   0.000002  -0.000001  -0.000006
     3  C   -0.000303   0.000309  -0.000664   0.000086  -0.000117  -0.000118
     4  C    0.007870  -0.000962  -0.005664   0.004971  -0.006080   0.002356
     5  C   -0.000091  -0.000104   0.000007  -0.000119   0.004433  -0.001224
     6  C    0.000008   0.000001  -0.000001   0.000001  -0.000074  -0.000033
     7  C    0.000000   0.000001   0.000000   0.000000   0.000005   0.000004
     8  C    0.000000   0.000000   0.000000   0.000000   0.000000   0.000000
     9  C    0.000000   0.000000   0.000000   0.000000   0.000000   0.000000
    10  C    0.000000  -0.000001  -0.000070   0.000000   0.000000   0.000000
    11  O    0.000000   0.000000   0.000000   0.000000   0.000000   0.000000
    12  C    0.000000  -0.000001   0.000000   0.000000  -0.000003  -0.000008
    13  C    0.000000   0.000000   0.000001   0.000000   0.000000   0.000000
    14  O    0.000000   0.000005   0.000046   0.000001   0.000000   0.000000
    15  C   -0.029368  -0.024505  -0.024423  -0.025463  -0.039111  -0.036760
    16  O    0.230892   0.004148   0.000060  -0.000924  -0.001759   0.003395
    17  C   -0.001459   0.345395   0.365814   0.353826   0.005989  -0.002794
    18  C   -0.015462  -0.000092   0.005046  -0.009236   0.373410   0.357938
    19  O    0.027414   0.000095   0.000263   0.011835  -0.039479  -0.028384
    20  H   -0.000076  -0.000011   0.000132  -0.000009   0.000000   0.000002
    21  H   -0.000107  -0.000032   0.006073  -0.000257   0.000001  -0.000009
    22  H   -0.000191   0.002828   0.000162   0.000028   0.000045   0.002617
    23  H   -0.000424  -0.000022  -0.000001  -0.000003   0.003670   0.000320
    24  H   -0.000002  -0.000037  -0.000001   0.000001   0.000347   0.000921
    25  H   -0.000001   0.000000   0.000000   0.000000  -0.000002   0.000000
    26  H    0.000000   0.000000   0.000000   0.000000   0.000013   0.000000
    27  H    0.000000   0.000000   0.000000   0.000000   0.000000   0.000000
    28  H    0.000000   0.000000   0.000000   0.000000   0.000000   0.000000
    29  H    0.000000   0.000000   0.000000   0.000000   0.000000   0.000000
    30  H    0.000000   0.000000   0.000000   0.000000   0.000000   0.000000
    31  H    0.000000  -0.000006   0.000000   0.000000  -0.000005   0.000049
    32  H    0.000000   0.000000   0.000000   0.000000   0.000000   0.000000
    33  H    0.000000   0.000000  -0.000007   0.000000   0.000000   0.000000
    34  H    0.000000   0.000000   0.000000   0.000000   0.000000   0.000000
    35  H    0.000000   0.000000   0.000000   0.000000   0.000000   0.000000
    36  H    0.000000   0.000010   0.000442  -0.000003   0.000000   0.000000
    37  H    0.351059  -0.000204  -0.000347   0.003870   0.000366   0.000952
    38  H   -0.000204   0.574150  -0.025836  -0.026162  -0.000100   0.000797
    39  H   -0.000347  -0.025836   0.547006  -0.031227  -0.000136  -0.000061
    40  H    0.003870  -0.026162  -0.031227   0.565228   0.000155   0.000711
    41  H    0.000366  -0.000100  -0.000136   0.000155   0.558782  -0.032726
    42  H    0.000952   0.000797  -0.000061   0.000711  -0.032726   0.580658
    43  H   -0.000857   0.000069  -0.000071   0.001640   0.005486  -0.009184
              43
     1  C    0.000000
     2  C    0.000000
     3  C   -0.000001
     4  C   -0.000107
     5  C    0.000011
     6  C    0.000000
     7  C    0.000000
     8  C    0.000000
     9  C    0.000000
    10  C    0.000000
    11  O    0.000000
    12  C    0.000000
    13  C    0.000000
    14  O    0.000000
    15  C   -0.001716
    16  O    0.000265
    17  C    0.003522
    18  C   -0.022338
    19  O    0.243101
    20  H    0.000000
    21  H    0.000000
    22  H   -0.000010
    23  H   -0.000002
    24  H   -0.000004
    25  H    0.000000
    26  H    0.000000
    27  H    0.000000
    28  H    0.000000
    29  H    0.000000
    30  H    0.000000
    31  H    0.000000
    32  H    0.000000
    33  H    0.000000
    34  H    0.000000
    35  H    0.000000
    36  H    0.000000
    37  H   -0.000857
    38  H    0.000069
    39  H   -0.000071
    40  H    0.001640
    41  H    0.005486
    42  H   -0.009184
    43  H    0.335682
 Mulliken charges:
               1
     1  C    0.075962
     2  C    0.108230
     3  C   -0.371852
     4  C   -0.090940
     5  C   -0.289237
     6  C   -0.290045
     7  C   -0.142410
     8  C    0.398054
     9  C   -0.393686
    10  C    0.240351
    11  O   -0.588126
    12  C   -0.473147
    13  C   -0.496414
    14  O   -0.703039
    15  C    0.304681
    16  O   -0.719835
    17  C   -0.495299
    18  C   -0.083249
    19  O   -0.683787
    20  H    0.183366
    21  H    0.164480
    22  H    0.152557
    23  H    0.142016
    24  H    0.147127
    25  H    0.142877
    26  H    0.141976
    27  H    0.146808
    28  H    0.200187
    29  H    0.201330
    30  H    0.152833
    31  H    0.161896
    32  H    0.153591
    33  H    0.164495
    34  H    0.168287
    35  H    0.167334
    36  H    0.439453
    37  H    0.426466
    38  H    0.150291
    39  H    0.163379
    40  H    0.151047
    41  H    0.166891
    42  H    0.160586
    43  H    0.444515
 Sum of Mulliken charges =   0.00000
 Mulliken charges with hydrogens summed into heavy atoms:
               1
     1  C    0.075962
     2  C    0.108230
     3  C   -0.024007
     4  C    0.061617
     5  C   -0.000094
     6  C   -0.005191
     7  C    0.004398
     8  C    0.398054
     9  C    0.007832
    10  C    0.240351
    11  O   -0.588126
    12  C   -0.004829
    13  C    0.003702
    14  O   -0.263586
    15  C    0.304681
    16  O   -0.293370
    17  C   -0.030581
    18  C    0.244228
    19  O   -0.239272
 Electronic spatial extent (au):  <R**2>=           5662.3554
 Charge=              0.0000 electrons
 Dipole moment (field-independent basis, Debye):
    X=             -4.9395    Y=             -3.0733    Z=             -0.1670  Tot=              5.8200
 Quadrupole moment (field-independent basis, Debye-Ang):
   XX=           -131.4289   YY=           -110.5914   ZZ=           -113.7726
   XY=            -11.2559   XZ=             19.7187   YZ=              0.2352
 Traceless Quadrupole moment (field-independent basis, Debye-Ang):
   XX=            -12.8312   YY=              8.0062   ZZ=              4.8250
   XY=            -11.2559   XZ=             19.7187   YZ=              0.2352
 Octapole moment (field-independent basis, Debye-Ang**2):
  XXX=           -101.1160  YYY=            -30.7862  ZZZ=             -8.6833  XYY=            -27.1762
  XXY=            -72.8242  XXZ=            -20.8786  XZZ=            -25.2433  YZZ=              1.8026
  YYZ=              9.0654  XYZ=             -7.1416
 Hexadecapole moment (field-independent basis, Debye-Ang**3):
 XXXX=          -5081.4419 YYYY=          -1829.4061 ZZZZ=           -609.3797 XXXY=           -120.5135
 XXXZ=            274.9589 YYYX=            -20.2137 YYYZ=              6.7541 ZZZX=             32.4206
 ZZZY=             -1.2887 XXYY=          -1153.5171 XXZZ=           -780.2271 YYZZ=           -440.6705
 XXYZ=             35.6622 YYXZ=             33.9967 ZZXY=             10.2319
 N-N= 1.599682412673D+03 E-N=-5.265316065633D+03  KE= 8.789724746274D+02
 D1PCM: PCM CHGder 1st derivatives, ID1Alg=3 FixD1E=F DoIter=F DoCFld=F I1PDM=0.
 Calling FoFJK, ICntrl=      2127 FMM=F ISym2X=0 I1Cent= 0 IOpClX= 0 NMat=1 NMatS=1 NMatT=0.
 ***** Axes restored to original set *****
 -------------------------------------------------------------------
 Center     Atomic                   Forces (Hartrees/Bohr)
 Number     Number              X              Y              Z
 -------------------------------------------------------------------
      1        6           0.019026913   -0.010980413   -0.000856228
      2        6          -0.022307076    0.003672308    0.010455611
      3        6           0.000721209   -0.006441051   -0.004899915
      4        6          -0.004489292    0.004455661    0.005433089
      5        6          -0.006571715    0.004192564   -0.002927675
      6        6           0.000161636   -0.003211564    0.005494637
      7        6          -0.004281109    0.004929823    0.004186165
      8        6          -0.003853672    0.020062903    0.000269099
      9        6          -0.007138398    0.002430881    0.001579546
     10        6           0.005709782   -0.012847032    0.004911356
     11        8           0.015373841    0.011644157   -0.004076548
     12        6           0.001353635    0.004085490   -0.006198249
     13        6          -0.002517043   -0.004346703    0.003871409
     14        8          -0.001503098   -0.009074226   -0.010554976
     15        6           0.001817126   -0.005263873   -0.006673155
     16        8          -0.003656139    0.004408368    0.007679466
     17        6           0.000549832   -0.000708112   -0.003011594
     18        6           0.001061933   -0.000700772   -0.000134457
     19        8          -0.004380186   -0.000206413   -0.002646645
     20        1          -0.001119635    0.001233616    0.000690616
     21        1          -0.001556103   -0.001395433    0.000969722
     22        1          -0.000179370   -0.003171624    0.000986931
     23        1          -0.000798902   -0.001336982   -0.000468978
     24        1          -0.001418702   -0.001112861   -0.000159908
     25        1           0.002458155   -0.000591561   -0.001078565
     26        1           0.000291085    0.000068559   -0.001074352
     27        1           0.002881194   -0.001325575   -0.002059445
     28        1           0.000876405   -0.002899329    0.001220476
     29        1           0.001814502   -0.002434572   -0.002904558
     30        1          -0.000350805    0.001198366    0.000372779
     31        1          -0.001141640   -0.000558207   -0.000030463
     32        1           0.000530212   -0.000338863    0.000015025
     33        1          -0.002089835    0.001810634    0.000931704
     34        1           0.001612289    0.001696826   -0.001550028
     35        1           0.000116498    0.000462070   -0.000254656
     36        1          -0.000127409   -0.000551008   -0.000776626
     37        1           0.004377697   -0.001171731   -0.000445286
     38        1           0.000433091   -0.000621187   -0.001805505
     39        1           0.003415744    0.002109118    0.000850889
     40        1          -0.001457544    0.003828137   -0.000053938
     41        1           0.002955950   -0.000601485    0.000319869
     42        1           0.003786159    0.000876366    0.000370960
     43        1          -0.000387214   -0.001275272    0.004032403
 -------------------------------------------------------------------
 Cartesian Forces:  Max     0.022307076 RMS     0.004975615

 GradGradGradGradGradGradGradGradGradGradGradGradGradGradGradGradGradGrad
 Berny optimization.
 FormGI is forming the generalized inverse of G from B-inverse, IUseBI=4.
 Internal  Forces:  Max     0.019383878 RMS     0.003319003
 Search for a local minimum.
 Step number   1 out of a maximum of  258
 All quantities printed in internal units (Hartrees-Bohrs-Radians)
 Mixed Optimization -- RFO/linear search
 Second derivative matrix not updated -- first step.
 ITU=  0
     Eigenvalues ---    0.00230   0.00230   0.00230   0.00337   0.00371
     Eigenvalues ---    0.00386   0.00531   0.00678   0.00786   0.00920
     Eigenvalues ---    0.01095   0.01209   0.01222   0.01267   0.01359
     Eigenvalues ---    0.01399   0.02449   0.02605   0.03196   0.03923
     Eigenvalues ---    0.04147   0.04275   0.04411   0.04600   0.04675
     Eigenvalues ---    0.04799   0.04897   0.04924   0.05055   0.05215
     Eigenvalues ---    0.05364   0.05380   0.05392   0.05466   0.05482
     Eigenvalues ---    0.05565   0.05597   0.05612   0.05783   0.05832
     Eigenvalues ---    0.05886   0.06067   0.06606   0.07735   0.08079
     Eigenvalues ---    0.08470   0.09090   0.09102   0.09182   0.09684
     Eigenvalues ---    0.10286   0.11605   0.12087   0.13584   0.13790
     Eigenvalues ---    0.14527   0.15860   0.16000   0.16000   0.16000
     Eigenvalues ---    0.16000   0.16000   0.16000   0.16000   0.16000
     Eigenvalues ---    0.16000   0.16000   0.16000   0.16000   0.16157
     Eigenvalues ---    0.16483   0.16993   0.18171   0.19526   0.20750
     Eigenvalues ---    0.22017   0.23325   0.24653   0.24992   0.26078
     Eigenvalues ---    0.26734   0.26901   0.27517   0.27896   0.28428
     Eigenvalues ---    0.28434   0.28780   0.29436   0.29542   0.30052
     Eigenvalues ---    0.30962   0.32180   0.32289   0.33756   0.33819
     Eigenvalues ---    0.33843   0.33849   0.33925   0.33955   0.33956
     Eigenvalues ---    0.33979   0.34114   0.34141   0.34147   0.34174
     Eigenvalues ---    0.34196   0.34198   0.34226   0.34267   0.34270
     Eigenvalues ---    0.34337   0.34370   0.34437   0.34443   0.34616
     Eigenvalues ---    0.40208   0.40689   0.41694   0.51436   0.51507
     Eigenvalues ---    0.52644   0.53012   0.94034
 RFO step:  Lambda=-1.20130236D-02 EMin= 2.30000000D-03
 Linear search not attempted -- first point.
 Iteration  1 RMS(Cart)=  0.03311323 RMS(Int)=  0.00089384
 Iteration  2 RMS(Cart)=  0.00115247 RMS(Int)=  0.00016963
 Iteration  3 RMS(Cart)=  0.00000249 RMS(Int)=  0.00016963
 Iteration  4 RMS(Cart)=  0.00000000 RMS(Int)=  0.00016963
 Variable       Old X    -DE/DX   Delta X   Delta X   Delta X     New X
                                 (Linear)    (Quad)   (Total)
    R1        2.53599   0.01584   0.00000   0.03199   0.03203   2.56802
    R2        2.82428   0.00587   0.00000   0.01885   0.01894   2.84322
    R3        2.79042   0.00156   0.00000   0.00266   0.00279   2.79321
    R4        2.85037   0.00004   0.00000   0.00378   0.00376   2.85413
    R5        2.85583   0.01056   0.00000   0.03706   0.03693   2.89276
    R6        2.92679  -0.00070   0.00000  -0.00286  -0.00291   2.92388
    R7        2.07365   0.00081   0.00000   0.00229   0.00229   2.07594
    R8        2.06304   0.00141   0.00000   0.00393   0.00393   2.06697
    R9        2.92897   0.00035   0.00000  -0.00133  -0.00142   2.92755
   R10        2.96542  -0.00797   0.00000  -0.02922  -0.02922   2.93620
   R11        2.07585  -0.00153   0.00000  -0.00437  -0.00437   2.07148
   R12        2.89463   0.00678   0.00000   0.01857   0.01855   2.91318
   R13        2.07457   0.00020   0.00000   0.00056   0.00056   2.07512
   R14        2.07404  -0.00008   0.00000  -0.00023  -0.00023   2.07381
   R15        2.90370   0.00437   0.00000   0.01144   0.01149   2.91519
   R16        2.07637  -0.00003   0.00000  -0.00009  -0.00009   2.07628
   R17        2.07596  -0.00026   0.00000  -0.00075  -0.00075   2.07521
   R18        2.89103   0.00699   0.00000   0.02281   0.02281   2.91384
   R19        2.07744   0.00048   0.00000   0.00138   0.00138   2.07882
   R20        2.82665   0.01460   0.00000   0.03799   0.03808   2.86474
   R21        2.31128   0.01938   0.00000   0.02035   0.02035   2.33163
   R22        2.89329   0.00898   0.00000   0.02810   0.02803   2.92131
   R23        2.06765  -0.00016   0.00000  -0.00046  -0.00046   2.06719
   R24        2.06877  -0.00011   0.00000  -0.00032  -0.00032   2.06845
   R25        2.88886   0.00233   0.00000   0.00757   0.00757   2.89643
   R26        2.69315   0.01445   0.00000   0.03368   0.03368   2.72683
   R27        2.07001   0.00129   0.00000   0.00364   0.00364   2.07365
   R28        2.06710   0.00105   0.00000   0.00297   0.00297   2.07007
   R29        2.07037   0.00041   0.00000   0.00115   0.00115   2.07153
   R30        2.07092   0.00123   0.00000   0.00349   0.00349   2.07441
   R31        2.07139   0.00010   0.00000   0.00029   0.00029   2.07167
   R32        2.06997   0.00006   0.00000   0.00018   0.00018   2.07015
   R33        1.83642   0.00018   0.00000   0.00032   0.00032   1.83675
   R34        2.71272   0.00515   0.00000   0.01244   0.01244   2.72516
   R35        2.91211  -0.00106   0.00000  -0.00359  -0.00359   2.90852
   R36        2.93206  -0.00389   0.00000  -0.01356  -0.01356   2.91850
   R37        1.85075  -0.00426   0.00000  -0.00809  -0.00809   1.84266
   R38        2.06881   0.00162   0.00000   0.00457   0.00457   2.07338
   R39        2.06598   0.00070   0.00000   0.00196   0.00196   2.06794
   R40        2.07083  -0.00023   0.00000  -0.00065  -0.00065   2.07018
   R41        2.70627   0.00491   0.00000   0.01173   0.01173   2.71801
   R42        2.06589  -0.00047   0.00000  -0.00132  -0.00132   2.06458
   R43        2.06950   0.00076   0.00000   0.00214   0.00214   2.07164
   R44        1.83987  -0.00321   0.00000  -0.00596  -0.00596   1.83392
    A1        2.30402  -0.00708   0.00000  -0.02483  -0.02483   2.27920
    A2        1.85043   0.01290   0.00000   0.05226   0.05232   1.90275
    A3        2.12569  -0.00575   0.00000  -0.02606  -0.02627   2.09942
    A4        2.19825   0.00516   0.00000   0.02142   0.02149   2.21974
    A5        1.98723  -0.00624   0.00000  -0.01664  -0.01674   1.97048
    A6        2.09757   0.00108   0.00000  -0.00489  -0.00489   2.09268
    A7        1.99012  -0.00055   0.00000  -0.00535  -0.00544   1.98468
    A8        1.90776   0.00056   0.00000   0.00056   0.00036   1.90811
    A9        1.87590   0.00146   0.00000   0.01887   0.01891   1.89481
   A10        1.93430  -0.00163   0.00000  -0.01587  -0.01584   1.91846
   A11        1.91196   0.00041   0.00000   0.00475   0.00465   1.91661
   A12        1.83663  -0.00012   0.00000  -0.00156  -0.00158   1.83505
   A13        1.93703   0.00251   0.00000   0.01751   0.01758   1.95461
   A14        1.96012  -0.00242   0.00000  -0.01226  -0.01242   1.94770
   A15        1.89019  -0.00052   0.00000  -0.01532  -0.01562   1.87457
   A16        1.94912  -0.00031   0.00000   0.00050   0.00062   1.94975
   A17        1.87286   0.00055   0.00000   0.01734   0.01736   1.89022
   A18        1.84928   0.00018   0.00000  -0.00827  -0.00846   1.84082
   A19        2.05811  -0.00191   0.00000  -0.01736  -0.01744   2.04068
   A20        1.91005  -0.00167   0.00000  -0.01356  -0.01354   1.89651
   A21        1.89109   0.00079   0.00000   0.00340   0.00350   1.89459
   A22        1.86432   0.00223   0.00000   0.00862   0.00837   1.87270
   A23        1.87861   0.00112   0.00000   0.02134   0.02133   1.89994
   A24        1.85109  -0.00040   0.00000  -0.00055  -0.00069   1.85039
   A25        2.04295   0.00262   0.00000   0.00612   0.00608   2.04903
   A26        1.90010   0.00077   0.00000   0.01382   0.01392   1.91403
   A27        1.87775  -0.00076   0.00000  -0.00274  -0.00277   1.87498
   A28        1.90469  -0.00187   0.00000  -0.01619  -0.01626   1.88844
   A29        1.89411  -0.00187   0.00000  -0.00912  -0.00908   1.88503
   A30        1.83270   0.00099   0.00000   0.00868   0.00858   1.84128
   A31        1.96479  -0.00029   0.00000  -0.00499  -0.00508   1.95972
   A32        1.95548   0.00100   0.00000   0.01009   0.01009   1.96557
   A33        1.86646  -0.00165   0.00000  -0.02717  -0.02718   1.83927
   A34        1.96433   0.00006   0.00000   0.01257   0.01246   1.97679
   A35        1.83844   0.00188   0.00000   0.01945   0.01945   1.85789
   A36        1.86458  -0.00111   0.00000  -0.01242  -0.01254   1.85204
   A37        1.96085  -0.01365   0.00000  -0.05895  -0.05870   1.90215
   A38        2.15078   0.01094   0.00000   0.04519   0.04506   2.19584
   A39        2.17138   0.00271   0.00000   0.01379   0.01367   2.18505
   A40        1.78941   0.01123   0.00000   0.05113   0.05089   1.84030
   A41        1.91338  -0.00132   0.00000   0.00898   0.00951   1.92289
   A42        1.89108  -0.00322   0.00000   0.00703   0.00657   1.89765
   A43        1.97022  -0.00412   0.00000  -0.02516  -0.02592   1.94430
   A44        1.96781  -0.00184   0.00000  -0.00348  -0.00430   1.96351
   A45        1.92548  -0.00009   0.00000  -0.03067  -0.03114   1.89434
   A46        1.83686  -0.00425   0.00000  -0.02780  -0.02777   1.80908
   A47        1.97963  -0.00131   0.00000  -0.01418  -0.01393   1.96569
   A48        1.89088   0.00392   0.00000   0.03086   0.03068   1.92156
   A49        1.94285   0.00425   0.00000   0.02023   0.01994   1.96279
   A50        1.89291  -0.00108   0.00000  -0.01068  -0.01041   1.88250
   A51        1.91715  -0.00157   0.00000   0.00100   0.00101   1.91816
   A52        1.93021  -0.00007   0.00000  -0.00061  -0.00062   1.92959
   A53        1.96245  -0.00053   0.00000  -0.00332  -0.00332   1.95913
   A54        1.93656  -0.00045   0.00000  -0.00219  -0.00219   1.93437
   A55        1.88327   0.00021   0.00000   0.00039   0.00039   1.88366
   A56        1.87466   0.00034   0.00000   0.00245   0.00245   1.87710
   A57        1.87323   0.00058   0.00000   0.00371   0.00370   1.87693
   A58        1.94566  -0.00070   0.00000  -0.00171  -0.00171   1.94395
   A59        1.92827  -0.00264   0.00000  -0.01370  -0.01375   1.91452
   A60        1.95124  -0.00044   0.00000  -0.00667  -0.00674   1.94450
   A61        1.85396   0.00285   0.00000   0.02461   0.02464   1.87860
   A62        1.88798   0.00019   0.00000  -0.00198  -0.00200   1.88598
   A63        1.89322   0.00101   0.00000   0.00126   0.00115   1.89436
   A64        1.88884   0.00171   0.00000   0.00994   0.00994   1.89878
   A65        1.89860  -0.00214   0.00000  -0.02185  -0.02205   1.87655
   A66        1.94575  -0.00029   0.00000  -0.00268  -0.00253   1.94322
   A67        1.96684  -0.00096   0.00000  -0.02243  -0.02257   1.94428
   A68        1.86681   0.00351   0.00000   0.04368   0.04367   1.91048
   A69        1.87956  -0.00005   0.00000   0.00007  -0.00072   1.87884
   A70        1.90245   0.00018   0.00000   0.00674   0.00647   1.90892
   A71        1.84416  -0.00003   0.00000  -0.00017  -0.00017   1.84400
   A72        1.94167   0.00237   0.00000   0.00982   0.00983   1.95150
   A73        1.96230  -0.00321   0.00000  -0.01687  -0.01688   1.94543
   A74        1.94356  -0.00372   0.00000  -0.01948  -0.01949   1.92407
   A75        1.89504  -0.00008   0.00000  -0.00428  -0.00427   1.89077
   A76        1.89006   0.00025   0.00000  -0.00197  -0.00195   1.88811
   A77        1.82627   0.00463   0.00000   0.03448   0.03444   1.86071
   A78        1.92260   0.00183   0.00000   0.01247   0.01252   1.93512
   A79        1.94138  -0.00230   0.00000  -0.02412  -0.02440   1.91698
   A80        1.95596  -0.00331   0.00000  -0.02064  -0.02112   1.93484
   A81        1.83301   0.00018   0.00000   0.00346   0.00356   1.83657
   A82        1.90777   0.00302   0.00000   0.03676   0.03683   1.94460
   A83        1.89885   0.00090   0.00000  -0.00541  -0.00613   1.89272
   A84        1.87415   0.00346   0.00000   0.02014   0.02014   1.89429
    D1        0.09876  -0.00050   0.00000  -0.01254  -0.01252   0.08625
    D2       -3.06086  -0.00081   0.00000  -0.02007  -0.02010  -3.08096
    D3       -3.12795   0.00042   0.00000   0.00621   0.00647  -3.12148
    D4       -0.00438   0.00010   0.00000  -0.00132  -0.00112  -0.00550
    D5        0.35617   0.00043   0.00000   0.01610   0.01583   0.37199
    D6       -1.87870  -0.00024   0.00000  -0.00546  -0.00566  -1.88436
    D7        2.36705   0.00155   0.00000   0.02053   0.02038   2.38743
    D8       -2.68914  -0.00131   0.00000  -0.00814  -0.00804  -2.69718
    D9        1.35918  -0.00199   0.00000  -0.02970  -0.02953   1.32965
   D10       -0.67826  -0.00019   0.00000  -0.00371  -0.00349  -0.68175
   D11        0.00421  -0.00026   0.00000   0.00018  -0.00002   0.00420
   D12       -3.11787  -0.00023   0.00000  -0.00178  -0.00188  -3.11975
   D13        3.07142   0.00033   0.00000   0.01610   0.01622   3.08764
   D14       -0.05067   0.00036   0.00000   0.01414   0.01435  -0.03631
   D15        0.66025  -0.00148   0.00000  -0.00722  -0.00717   0.65308
   D16       -1.51540   0.00064   0.00000   0.01718   0.01722  -1.49817
   D17        2.78310  -0.00026   0.00000   0.00890   0.00891   2.79202
   D18       -2.46228  -0.00108   0.00000   0.00083   0.00098  -2.46129
   D19        1.64527   0.00103   0.00000   0.02523   0.02537   1.67064
   D20       -0.33942   0.00013   0.00000   0.01695   0.01706  -0.32236
   D21        0.00302   0.00002   0.00000   0.00168   0.00151   0.00453
   D22        2.13087   0.00162   0.00000  -0.00053  -0.00030   2.13058
   D23       -2.01894   0.00157   0.00000   0.01358   0.01378  -2.00516
   D24        3.12773  -0.00022   0.00000  -0.00506  -0.00515   3.12258
   D25       -1.02760   0.00138   0.00000  -0.00727  -0.00696  -1.03456
   D26        1.10577   0.00133   0.00000   0.00684   0.00712   1.11289
   D27       -1.38859   0.00031   0.00000   0.00661   0.00670  -1.38189
   D28        2.69898   0.00062   0.00000   0.00167   0.00176   2.70074
   D29        0.66294   0.00212   0.00000   0.02844   0.02833   0.69127
   D30        0.77281  -0.00065   0.00000  -0.00925  -0.00911   0.76370
   D31       -1.42281  -0.00035   0.00000  -0.01419  -0.01404  -1.43685
   D32        2.82434   0.00115   0.00000   0.01257   0.01253   2.83686
   D33        2.79179  -0.00149   0.00000  -0.01749  -0.01739   2.77440
   D34        0.59617  -0.00118   0.00000  -0.02243  -0.02232   0.57385
   D35       -1.43987   0.00031   0.00000   0.00434   0.00425  -1.43562
   D36        0.66947   0.00129   0.00000  -0.00641  -0.00625   0.66322
   D37       -1.46496   0.00113   0.00000   0.00647   0.00644  -1.45852
   D38        2.80721   0.00206   0.00000   0.01249   0.01255   2.81976
   D39        2.87120  -0.00020   0.00000  -0.00869  -0.00855   2.86265
   D40        0.73677  -0.00036   0.00000   0.00419   0.00414   0.74091
   D41       -1.27424   0.00057   0.00000   0.01022   0.01025  -1.26399
   D42       -1.39260   0.00018   0.00000  -0.00812  -0.00807  -1.40067
   D43        2.75616   0.00001   0.00000   0.00476   0.00461   2.76077
   D44        0.74515   0.00095   0.00000   0.01079   0.01072   0.75587
   D45        0.89631   0.00270   0.00000   0.04121   0.04108   0.93739
   D46       -1.15807  -0.00009   0.00000   0.00285   0.00290  -1.15517
   D47        2.97931   0.00060   0.00000   0.01261   0.01271   2.99201
   D48       -1.29271   0.00148   0.00000   0.02704   0.02688  -1.26583
   D49        2.93609  -0.00131   0.00000  -0.01133  -0.01130   2.92479
   D50        0.79029  -0.00062   0.00000  -0.00156  -0.00149   0.78879
   D51        2.95672   0.00088   0.00000   0.01092   0.01081   2.96753
   D52        0.90234  -0.00191   0.00000  -0.02744  -0.02737   0.87497
   D53       -1.24347  -0.00122   0.00000  -0.01767  -0.01756  -1.26103
   D54        0.79144   0.00207   0.00000   0.02546   0.02540   0.81684
   D55       -1.37787   0.00196   0.00000   0.03100   0.03092  -1.34694
   D56        2.92805   0.00081   0.00000   0.01547   0.01539   2.94344
   D57        2.94896   0.00033   0.00000   0.00210   0.00202   2.95098
   D58        0.77966   0.00022   0.00000   0.00764   0.00755   0.78721
   D59       -1.19761  -0.00093   0.00000  -0.00789  -0.00799  -1.20560
   D60       -1.35263   0.00146   0.00000   0.01558   0.01566  -1.33697
   D61        2.76125   0.00135   0.00000   0.02112   0.02119   2.78244
   D62        0.78399   0.00020   0.00000   0.00559   0.00565   0.78964
   D63       -1.24223  -0.00141   0.00000  -0.02586  -0.02598  -1.26821
   D64        0.98798  -0.00024   0.00000  -0.00556  -0.00567   0.98231
   D65        3.01323  -0.00041   0.00000  -0.00243  -0.00238   3.01084
   D66        0.92475   0.00005   0.00000  -0.01620  -0.01634   0.90841
   D67       -3.12823   0.00122   0.00000   0.00410   0.00397  -3.12426
   D68       -1.10298   0.00105   0.00000   0.00723   0.00726  -1.09572
   D69        2.91282  -0.00074   0.00000  -0.01919  -0.01925   2.89357
   D70       -1.14016   0.00043   0.00000   0.00111   0.00106  -1.13910
   D71        0.88509   0.00025   0.00000   0.00424   0.00435   0.88944
   D72       -3.13792   0.00096   0.00000   0.02528   0.02534  -3.11258
   D73        1.03873   0.00111   0.00000   0.02747   0.02753   1.06627
   D74       -1.05942   0.00105   0.00000   0.02653   0.02659  -1.03282
   D75        0.91016   0.00047   0.00000   0.01304   0.01294   0.92310
   D76       -1.19638   0.00062   0.00000   0.01524   0.01513  -1.18125
   D77        2.98866   0.00056   0.00000   0.01430   0.01419   3.00285
   D78       -1.09935  -0.00116   0.00000  -0.00959  -0.00954  -1.10890
   D79        3.07730  -0.00101   0.00000  -0.00740  -0.00735   3.06995
   D80        0.97915  -0.00107   0.00000  -0.00834  -0.00829   0.97086
   D81       -0.00232   0.00028   0.00000   0.00088   0.00102  -0.00129
   D82        2.09460   0.00097   0.00000   0.00358   0.00402   2.09862
   D83       -2.08636  -0.00188   0.00000  -0.02412  -0.02425  -2.11061
   D84        3.11950   0.00036   0.00000   0.00326   0.00329   3.12279
   D85       -1.06677   0.00105   0.00000   0.00597   0.00630  -1.06048
   D86        1.03546  -0.00180   0.00000  -0.02174  -0.02198   1.01347
   D87       -0.00023  -0.00018   0.00000  -0.00141  -0.00145  -0.00168
   D88       -2.15177   0.00168   0.00000   0.02207   0.02210  -2.12967
   D89        2.02033   0.00169   0.00000   0.01521   0.01530   2.03563
   D90       -2.05725  -0.00335   0.00000  -0.03054  -0.03021  -2.08746
   D91        2.07440  -0.00148   0.00000  -0.00705  -0.00667   2.06773
   D92       -0.03669  -0.00147   0.00000  -0.01391  -0.01347  -0.05015
   D93        2.02935   0.00168   0.00000   0.03479   0.03468   2.06403
   D94       -0.12219   0.00355   0.00000   0.05828   0.05823  -0.06396
   D95       -2.23327   0.00356   0.00000   0.05142   0.05143  -2.18184
   D96        1.10905   0.00128   0.00000  -0.00028  -0.00026   1.10880
   D97       -3.11690   0.00269   0.00000   0.02050   0.02047  -3.09643
   D98       -1.00665   0.00185   0.00000   0.00815   0.00818  -0.99846
   D99       -3.10649  -0.00207   0.00000  -0.03135  -0.03146  -3.13794
   D100      -1.04926  -0.00066   0.00000  -0.01057  -0.01073  -1.05999
   D101       1.06100  -0.00150   0.00000  -0.02292  -0.02301   1.03798
   D102      -1.00966  -0.00172   0.00000  -0.03102  -0.03089  -1.04055
   D103       1.04757  -0.00031   0.00000  -0.01024  -0.01016   1.03740
   D104      -3.12536  -0.00115   0.00000  -0.02259  -0.02245   3.13537
   D105      -1.42813  -0.00126   0.00000  -0.01229  -0.01254  -1.44067
   D106       2.86985   0.00227   0.00000   0.00994   0.00996   2.87980
   D107       0.74295  -0.00130   0.00000  -0.00880  -0.00857   0.73439
   D108       2.78839  -0.00004   0.00000   0.02236   0.02249   2.81089
   D109      -1.39099   0.00044   0.00000   0.03215   0.03193  -1.35905
   D110       0.65171   0.00243   0.00000   0.06247   0.06255   0.71426
   D111      -1.04587   0.00023   0.00000   0.00694   0.00700  -1.03887
   D112       1.08393  -0.00045   0.00000  -0.00355  -0.00349   1.08044
   D113       3.12708   0.00084   0.00000   0.01608   0.01616  -3.13995
   D114      -3.11933   0.00083   0.00000   0.00803   0.00811  -3.11122
   D115      -0.98953   0.00016   0.00000  -0.00245  -0.00239  -0.99192
   D116       1.05361   0.00144   0.00000   0.01717   0.01726   1.07087
   D117       1.13631  -0.00107   0.00000  -0.01878  -0.01892   1.11739
   D118      -3.01707  -0.00175   0.00000  -0.02927  -0.02942  -3.04648
   D119      -0.97393  -0.00046   0.00000  -0.00964  -0.00977  -0.98369
   D120      -3.09299   0.00244   0.00000   0.07108   0.07106  -3.02193
   D121      -1.06786   0.00241   0.00000   0.06852   0.06831  -0.99955
   D122       1.06214  -0.00045   0.00000   0.02943   0.02968   1.09182
   D123      -0.99897  -0.00084   0.00000   0.03029   0.03029  -0.96868
   D124       1.02615  -0.00088   0.00000   0.02773   0.02755   1.05370
   D125      -3.12703  -0.00373   0.00000  -0.01137  -0.01109  -3.13812
   D126       1.02039   0.00336   0.00000   0.08530   0.08523   1.10562
   D127       3.04551   0.00332   0.00000   0.08274   0.08249   3.12801
   D128      -1.10767   0.00047   0.00000   0.04364   0.04385  -1.06382
   D129      -1.60532   0.00093   0.00000   0.03871   0.03848  -1.56683
   D130       2.58583   0.00259   0.00000   0.05882   0.05888   2.64471
   D131       0.55105   0.00002   0.00000   0.04581   0.04599   0.59704
         Item               Value     Threshold  Converged?
 Maximum Force            0.019384     0.000450     NO 
 RMS     Force            0.003319     0.000300     NO 
 Maximum Displacement     0.189044     0.001800     NO 
 RMS     Displacement     0.033386     0.001200     NO 
 Predicted change in Energy=-6.695100D-03
 GradGradGradGradGradGradGradGradGradGradGradGradGradGradGradGradGradGrad

                          Input orientation:                          
 ---------------------------------------------------------------------
 Center     Atomic      Atomic             Coordinates (Angstroms)
 Number     Number       Type             X           Y           Z
 ---------------------------------------------------------------------
      1          6           0        1.756652    0.734307    0.091359
      2          6           0        1.166917   -0.474574    0.285088
      3          6           0       -0.269120   -0.738137    0.671694
      4          6           0       -1.278514    0.234138    0.016116
      5          6           0       -1.320203    1.602713    0.740871
      6          6           0        0.021203    2.160654    1.256461
      7          6           0        1.222765    2.126931    0.289569
      8          6           0        3.165951    0.525206   -0.302270
      9          6           0        3.447652   -0.963416   -0.354827
     10          6           0        2.117468   -1.648040    0.034634
     11          8           0        3.990661    1.413582   -0.532525
     12          6           0        0.952493    2.853708   -1.043215
     13          6           0        2.264291   -2.559454    1.258158
     14          8           0        1.667059   -2.417556   -1.099893
     15          6           0       -2.692552   -0.399884   -0.096659
     16          8           0       -3.070195   -0.855366    1.218465
     17          6           0       -2.696398   -1.590224   -1.072348
     18          6           0       -3.741145    0.638746   -0.551501
     19          8           0       -5.067419    0.084676   -0.499260
     20          1           0       -0.364867   -0.695811    1.765237
     21          1           0       -0.518661   -1.768559    0.402737
     22          1           0       -0.949777    0.401179   -1.016183
     23          1           0       -1.994014    1.522722    1.604247
     24          1           0       -1.776101    2.340287    0.068218
     25          1           0        0.308639    1.638359    2.179375
     26          1           0       -0.148322    3.204923    1.550912
     27          1           0        2.034259    2.683263    0.781622
     28          1           0        3.765425   -1.251932   -1.361017
     29          1           0        4.257418   -1.192771    0.345008
     30          1           0        0.592999    3.874105   -0.859676
     31          1           0        0.203452    2.336923   -1.653005
     32          1           0        1.869375    2.928491   -1.639370
     33          1           0        1.311234   -3.038865    1.516722
     34          1           0        2.987976   -3.354102    1.042174
     35          1           0        2.611813   -2.000459    2.133843
     36          1           0        0.975949   -3.034302   -0.805426
     37          1           0       -4.039481   -0.958507    1.192903
     38          1           0       -2.384028   -1.291716   -2.080878
     39          1           0       -2.033911   -2.390987   -0.729709
     40          1           0       -3.700953   -2.022046   -1.139437
     41          1           0       -3.754462    1.481135    0.144071
     42          1           0       -3.505290    1.018997   -1.552288
     43          1           0       -5.262843   -0.329037   -1.355096
 ---------------------------------------------------------------------
                    Distance matrix (angstroms):
                    1          2          3          4          5
     1  C    0.000000
     2  C    1.358938   0.000000
     3  C    2.570726   1.510341   0.000000
     4  C    3.077022   2.560224   1.547248   0.000000
     5  C    3.262366   3.272404   2.566932   1.549195   0.000000
     6  C    2.530555   3.033258   2.971401   2.634233   1.541590
     7  C    1.504568   2.602109   3.252745   3.148625   2.635368
     8  C    1.478103   2.310993   3.787394   4.465351   4.730195
     9  C    2.437381   2.418721   3.862498   4.889620   5.524312
    10  C    2.410183   1.530783   2.632408   3.882735   4.783696
    11  O    2.416908   3.493875   4.921968   5.427366   5.464667
    12  C    2.534915   3.589962   4.163484   3.600240   3.148508
    13  C    3.531003   2.549083   3.174793   4.679562   5.517230
    14  O    3.370660   2.437928   3.115727   4.117446   5.336170
    15  C    4.595341   3.879021   2.564723   1.553771   2.568111
    16  O    5.205370   4.355377   2.856348   2.417185   3.054950
    17  C    5.156289   4.244114   3.107960   2.554104   3.921292
    18  C    5.536079   5.101806   3.930263   2.559384   2.908680
    19  O    6.880320   6.308320   5.007178   3.826715   4.228946
    20  H    3.057441   2.141529   1.098542   2.181508   2.691692
    21  H    3.396813   2.128241   1.093791   2.176614   3.481707
    22  H    2.943193   2.634510   2.147152   1.096181   2.160588
    23  H    4.120428   3.964954   2.992725   2.166691   1.098106
    24  H    3.880728   4.078214   3.480211   2.164756   1.097415
    25  H    2.697010   2.964701   2.873089   3.028297   2.173406
    26  H    3.444295   4.107416   4.041700   3.529660   2.143957
    27  H    2.086135   3.312215   4.125969   4.190308   3.524438
    28  H    3.176430   3.172727   4.546807   5.435644   6.199238
    29  H    3.167301   3.173421   4.561027   5.726324   6.251504
    30  H    3.480932   4.533308   4.935698   4.185563   3.373621
    31  H    2.832598   3.548095   3.883753   3.066577   2.931080
    32  H    2.796886   3.972133   4.833046   4.461993   4.194835
    33  H    4.057941   2.848393   2.916323   4.435219   5.391721
    34  H    4.374391   3.490146   4.193948   5.668439   6.574284
    35  H    3.518804   2.798919   3.468589   4.961132   5.512165
    36  H    3.951725   2.788887   3.000742   4.054656   5.400487
    37  H    6.137929   5.307061   3.812590   3.229577   3.762798
    38  H    5.095941   4.344505   3.515101   2.819180   4.179918
    39  H    4.980962   3.866231   2.794697   2.831636   4.315278
    40  H    6.236810   5.302838   4.087309   3.506263   4.726776
    41  H    5.561737   5.297608   4.165473   2.775192   2.509297
    42  H    5.520023   5.237959   4.301908   2.834506   3.220855
    43  H    7.245429   6.637258   5.404860   4.251149   4.865095
                    6          7          8          9         10
     6  C    0.000000
     7  C    1.542650   0.000000
     8  C    3.872179   2.586845   0.000000
     9  C    4.908830   3.862074   1.515953   0.000000
    10  C    4.515898   3.887916   2.436353   1.545891   0.000000
    11  O    4.417600   2.974215   1.233846   2.444699   3.633737
    12  C    2.576070   1.541936   3.297016   4.611955   4.773328
    13  C    5.225980   4.897464   3.572542   2.559180   1.532725
    14  O    5.405669   4.772879   3.397460   2.416642   1.442974
    15  C    3.968848   4.675861   5.934654   6.171412   4.971059
    16  O    4.319092   5.309091   6.565678   6.705912   5.379743
    17  C    5.184380   5.570629   6.279745   6.217482   4.939844
    18  C    4.442993   5.249999   6.912523   7.367795   6.316351
    19  O    5.769429   6.660290   8.247500   8.580548   7.410125
    20  H    2.926994   3.558939   4.269911   4.370536   3.172336
    21  H    4.056971   4.268514   4.397130   4.117499   2.664433
    22  H    3.033721   3.066455   4.179027   4.651548   3.835558
    23  H    2.142198   3.527196   5.590625   6.295283   5.424178
    24  H    2.162056   3.014583   5.277845   6.195242   5.573846
    25  H    1.098718   2.155387   3.944858   4.800502   4.321134
    26  H    1.098153   2.152425   4.647534   5.825627   5.566341
    27  H    2.133304   1.100065   2.666975   4.072771   4.396032
    28  H    5.702292   4.539413   2.153726   1.093910   2.195565
    29  H    5.479209   4.498068   2.135817   1.094574   2.209748
    30  H    2.782248   2.184030   4.259801   5.639639   5.798093
    31  H    2.920492   2.203789   3.726016   4.806489   4.731966
    32  H    3.520106   2.186643   3.040513   4.391805   4.879392
    33  H    5.363480   5.310291   4.410365   3.517737   2.186549
    34  H    6.265795   5.807246   4.109530   2.806830   2.164156
    35  H    4.979550   4.729286   3.552563   2.822688   2.185236
    36  H    5.670139   5.281880   4.209438   3.255906   1.982546
    37  H    5.120777   6.166617   7.507009   7.645434   6.302782
    38  H    5.370458   5.505917   6.104664   6.090610   4.986564
    39  H    5.374551   5.661841   5.977077   5.676798   4.286040
    40  H    6.090135   6.595382   7.371819   7.269035   5.947466
    41  H    3.994347   5.021057   7.000367   7.622020   6.654568
    42  H    4.650656   5.193694   6.805279   7.328525   6.422368
    43  H    6.398432   7.127399   8.537139   8.790660   7.624966
                   11         12         13         14         15
    11  O    0.000000
    12  C    3.400769   0.000000
    13  C    4.687421   6.026563   0.000000
    14  O    4.516487   5.319779   2.436643   0.000000
    15  C    6.938586   4.976764   5.574009   4.907513   0.000000
    16  O    7.620353   5.920680   5.600199   5.500618   1.442093
    17  C    7.350580   5.750112   5.565888   4.441283   1.539121
    18  C    7.770557   5.213260   7.040498   6.236215   1.544402
    19  O    9.155103   6.648516   7.989613   7.209377   2.457006
    20  H    5.357226   4.714014   3.262325   3.911789   2.995388
    21  H    5.597742   5.061662   3.016966   2.730653   2.616959
    22  H    5.066243   3.103911   4.926278   3.847091   2.127085
    23  H    6.355631   4.178814   5.909070   6.020102   2.660348
    24  H    5.871560   2.990671   6.461284   5.988064   2.894063
    25  H    4.578451   3.503814   4.721743   5.389745   4.282746
    26  H    4.967977   2.839832   6.255754   6.475697   4.709802
    27  H    2.677047   2.128215   5.269354   5.449156   5.711385
    28  H    2.800374   4.986969   3.289848   2.414541   6.635515
    29  H    2.763024   5.405893   2.583452   3.209018   7.008982
    30  H    4.207767   1.097330   6.976326   6.387199   5.444632
    31  H    4.055981   1.095433   6.057758   5.005312   4.277752
    32  H    2.831944   1.096205   6.218454   5.377006   5.853991
    33  H    5.585968   6.434625   1.097729   2.712805   5.059400
    34  H    5.120143   6.857765   1.096282   2.685217   6.503287
    35  H    4.546033   6.034068   1.095478   3.394640   5.972710
    36  H    5.380207   5.892856   2.478646   0.971966   4.571697
    37  H    8.549099   6.667309   6.504217   6.320628   1.946599
    38  H    7.095963   5.421592   5.862013   4.317540   2.197197
    39  H    7.128050   6.043486   4.738622   3.719532   2.190674
    40  H    8.445875   6.740682   6.451466   5.382708   2.176159
    41  H    7.774914   5.044704   7.334367   6.792653   2.173439
    42  H    7.575282   4.847386   7.347924   6.226376   2.189205
    43  H    9.452020   6.989817   8.274153   7.242277   2.862705
                   16         17         18         19         20
    16  O    0.000000
    17  C    2.434660   0.000000
    18  C    2.411498   2.516165   0.000000
    19  O    2.796992   2.958963   1.438307   0.000000
    20  H    2.764637   3.779934   4.306689   5.277414   0.000000
    21  H    2.830134   2.636327   4.134016   4.993924   1.740932
    22  H    3.326970   2.649439   2.839736   4.162014   3.046605
    23  H    2.638616   4.165086   2.912238   3.992309   2.757160
    24  H    3.634549   4.194849   2.672207   4.030209   3.753577
    25  H    4.307962   5.479755   4.985746   6.204113   2.464442
    26  H    5.013364   6.030558   4.890172   6.175489   3.912615
    27  H    6.226410   6.639203   6.269972   7.669885   4.259278
    28  H    7.316877   6.477109   7.783223   8.974870   5.209803
    29  H    7.387197   7.107913   8.254404   9.449722   4.861023
    30  H    6.332895   6.381556   5.417317   6.821291   5.356474
    31  H    5.399334   4.916175   4.433617   5.846864   4.604871
    32  H    6.847200   6.448766   6.156649   7.583287   5.451490
    33  H    4.904441   4.986277   6.582469   7.382947   2.891535
    34  H    6.555623   6.316216   7.985217   8.893290   4.339457
    35  H    5.868080   6.214906   7.384886   8.381624   3.270871
    36  H    5.021472   3.955091   5.983872   6.807647   3.724867
    37  H    0.975093   2.708192   2.383939   2.237924   3.728185
    38  H    3.398071   1.097184   2.812017   3.405372   4.384599
    39  H    2.688382   1.094309   3.482195   3.922268   3.447330
    40  H    2.705310   1.095491   2.725270   2.591396   4.617954
    41  H    2.661161   3.468778   1.092528   2.021837   4.342422
    42  H    3.373369   2.773569   1.096263   2.102872   4.879426
    43  H    3.421688   2.873531   1.974319   0.970467   5.819035
                   21         22         23         24         25
    21  H    0.000000
    22  H    2.628109   0.000000
    23  H    3.801687   3.035613   0.000000
    24  H    4.309951   2.370417   1.753648   0.000000
    25  H    3.930390   3.650455   2.376206   3.048906   0.000000
    26  H    5.117713   3.885009   2.497844   2.365511   1.748686
    27  H    5.145841   4.164671   4.272066   3.891711   2.454242
    28  H    4.661666   5.008475   7.047172   6.756868   5.730404
    29  H    4.811008   5.613234   6.931089   6.997318   5.193560
    30  H    5.888050   3.803402   4.276980   2.970896   3.783550
    31  H    4.647849   2.341492   4.012664   2.623214   3.896946
    32  H    5.651123   3.837094   5.236699   4.068333   4.322401
    33  H    2.490613   4.833393   5.633862   6.369072   4.829155
    34  H    3.901195   5.817634   6.994252   7.488063   5.778991
    35  H    3.584741   5.326861   5.822964   6.508661   4.306701
    36  H    2.301222   3.944029   5.949258   6.101085   5.584631
    37  H    3.698205   4.034238   3.241857   4.155700   5.159747
    38  H    3.142502   2.461005   4.653313   4.263758   5.829713
    39  H    1.991440   3.008921   4.556980   4.805008   5.494174
    40  H    3.545355   3.668266   4.796543   4.918682   6.363168
    41  H    4.593237   3.221608   2.287580   2.158196   4.547084
    42  H    4.529078   2.683236   3.535733   2.713290   5.371683
    43  H    5.260177   4.387552   4.782465   4.616112   6.885096
                   26         27         28         29         30
    26  H    0.000000
    27  H    2.372255   0.000000
    28  H    6.607594   4.803499   0.000000
    29  H    6.340699   4.489623   1.776535   0.000000
    30  H    2.609271   2.487809   6.049122   6.368082   0.000000
    31  H    3.338001   3.065813   5.064858   5.734582   1.773146
    32  H    3.784893   2.438959   4.598741   5.159971   1.769532
    33  H    6.412205   5.814284   4.183010   3.668921   7.345222
    34  H    7.288072   6.117781   3.286165   2.601707   7.848562
    35  H    5.920655   4.909106   3.755685   2.561310   6.895452
    36  H    6.763449   6.027378   3.356591   3.934816   6.919225
    37  H    5.709942   7.093797   8.217370   8.343401   7.001935
    38  H    6.197423   6.596637   6.191572   7.071317   6.086028
    39  H    6.330157   6.676986   5.943761   6.493964   6.794772
    40  H    6.868797   7.663097   7.509260   8.137994   7.299376
    41  H    4.237322   5.946501   8.141477   8.448691   5.063027
    42  H    5.067283   6.237268   7.619514   8.291640   5.042551
    43  H    6.862368   8.178460   9.075318   9.709365   7.225146
                   31         32         33         34         35
    31  H    0.000000
    32  H    1.767891   0.000000
    33  H    6.338253   6.773609   0.000000
    34  H    6.885152   6.921916   1.770885   0.000000
    35  H    6.241257   6.251631   1.775002   1.779211   0.000000
    36  H    5.492285   6.086753   2.346233   2.750300   3.519117
    37  H    6.079599   7.618733   5.750035   7.426085   6.797848
    38  H    4.477181   6.008038   5.445201   6.547161   6.574543
    39  H    5.311440   6.660328   4.081200   5.411701   5.471306
    40  H    5.874414   7.469023   5.762909   7.160697   7.110967
    41  H    4.430231   6.074788   6.926460   8.345452   7.523971
    42  H    3.937237   5.704452   7.005995   8.247286   7.753942
    43  H    6.089045   7.846071   7.668702   9.109003   8.773628
                   36         37         38         39         40
    36  H    0.000000
    37  H    5.784184   0.000000
    38  H    3.994099   3.683638   0.000000
    39  H    3.078773   3.125819   1.776692   0.000000
    40  H    4.796837   2.585639   1.775945   1.755854   0.000000
    41  H    6.608139   2.670793   3.810143   4.326328   3.731291
    42  H    6.088394   3.425194   2.622219   3.803891   3.075170
    43  H    6.822252   2.895712   3.121071   3.881848   2.313501
                   41         42         43
    41  H    0.000000
    42  H    1.775751   0.000000
    43  H    2.792747   2.223752   0.000000
 Stoichiometry    C15H24O4
 Framework group  C1[X(C15H24O4)]
 Deg. of freedom   123
 Full point group                 C1      NOp   1
 Largest Abelian subgroup         C1      NOp   1
 Largest concise Abelian subgroup C1      NOp   1
                         Standard orientation:                         
 ---------------------------------------------------------------------
 Center     Atomic      Atomic             Coordinates (Angstroms)
 Number     Number       Type             X           Y           Z
 ---------------------------------------------------------------------
      1          6           0        1.780966    0.746658    0.083697
      2          6           0        1.205666   -0.470473    0.268988
      3          6           0       -0.224959   -0.753574    0.661794
      4          6           0       -1.248982    0.214029    0.022185
      5          6           0       -1.301033    1.574817    0.760800
      6          6           0        0.037422    2.142288    1.273648
      7          6           0        1.233190    2.131316    0.299078
      8          6           0        3.189962    0.556925   -0.320682
      9          6           0        3.487533   -0.927927   -0.389822
     10          6           0        2.167358   -1.630912    0.000984
     11          8           0        4.003482    1.456523   -0.547144
     12          6           0        0.946657    2.868257   -1.024698
     13          6           0        2.331778   -2.552741    1.214427
     14          8           0        1.718250   -2.394040   -1.138364
     15          6           0       -2.656707   -0.434302   -0.088189
     16          8           0       -3.021104   -0.906904    1.224630
     17          6           0       -2.653705   -1.614888   -1.075662
     18          6           0       -3.719388    0.597229   -0.526172
     19          8           0       -5.039193    0.028169   -0.471283
     20          1           0       -0.314298   -0.723137    1.756274
     21          1           0       -0.464940   -1.783954    0.384115
     22          1           0       -0.928569    0.394882   -1.010404
     23          1           0       -1.968501    1.478896    1.627473
     24          1           0       -1.769153    2.313979    0.098363
     25          1           0        0.336319    1.614056    2.189517
     26          1           0       -0.141620    3.181669    1.579543
     27          1           0        2.041645    2.691605    0.791643
     28          1           0        3.802110   -1.202960   -1.400781
     29          1           0        4.304125   -1.155317    0.302683
     30          1           0        0.577224    3.882785   -0.828775
     31          1           0        0.199480    2.349362   -1.634982
     32          1           0        1.858911    2.958987   -1.625719
     33          1           0        1.385642   -3.045106    1.474067
     34          1           0        3.062709   -3.337231    0.986068
     35          1           0        2.678675   -1.998674    2.093485
     36          1           0        1.035763   -3.021209   -0.845809
     37          1           0       -3.989350   -1.020402    1.204018
     38          1           0       -2.350940   -1.302997   -2.083070
     39          1           0       -1.980394   -2.411698   -0.745119
     40          1           0       -3.653896   -2.057006   -1.140860
     41          1           0       -3.737520    1.432489    0.177839
     42          1           0       -3.493976    0.989940   -1.524551
     43          1           0       -5.235463   -0.379162   -1.329983
 ---------------------------------------------------------------------
 Rotational constants (GHZ):      0.5947229      0.2468093      0.1992352
 Standard basis: 6-31G(d) (6D, 7F)
 There are   333 symmetry adapted cartesian basis functions of A   symmetry.
 There are   333 symmetry adapted basis functions of A   symmetry.
   333 basis functions,   628 primitive gaussians,   333 cartesian basis functions
    73 alpha electrons       73 beta electrons
       nuclear repulsion energy      1594.7773708495 Hartrees.
 NAtoms=   43 NActive=   43 NUniq=   43 SFac= 1.00D+00 NAtFMM=   60 NAOKFM=F Big=F
 Integral buffers will be    131072 words long.
 Raffenetti 2 integral format.
 Two-electron integral symmetry is turned on.
 ------------------------------------------------------------------------------
 Polarizable Continuum Model (PCM)
 =================================
 Model                : PCM (using non-symmetric T matrix).
 Atomic radii         : SMD-Coulomb.
 Polarization charges : Total charges.
 Charge compensation  : None.
 Solution method      : On-the-fly selection.
 Cavity type          : VdW (van der Waals Surface) (Alpha=1.000).
 Cavity algorithm     : GePol (No added spheres)
                        Default sphere list used, NSphG=   43.
                        Lebedev-Laikov grids with approx.  5.0 points / Ang**2.
                        Smoothing algorithm: Karplus/York (Gamma=1.0000).
                        Polarization charges: spherical gaussians, with
                                              point-specific exponents (IZeta= 3).
                        Self-potential: point-specific (ISelfS= 7).
                        Self-field    : sphere-specific E.n sum rule (ISelfD= 2).
 1st derivatives      : Analytical E(r).r(x)/FMM algorithm (CHGder, D1EAlg=3).
                        Cavity 1st derivative terms included.
 Solvent              : Methanol, Eps=  32.613000 Eps(inf)=   1.765709
 ------------------------------------------------------------------------------
 ------------------------------------------------------------------------------
 Atomic radii for non-electrostatic terms: SMD-CDS.
 ------------------------------------------------------------------------------
 Nuclear repulsion after PCM non-electrostatic terms =     1594.7788740730 Hartrees.
 One-electron integrals computed using PRISM.
 NBasis=   333 RedAO= T EigKep=  9.50D-04  NBF=   333
 NBsUse=   333 1.00D-06 EigRej= -1.00D+00 NBFU=   333
 Initial guess from the checkpoint file:  "DY-202A-11R_45.chk"
 B after Tr=     0.000000    0.000000    0.000000
         Rot=    0.999998   -0.001038    0.001811   -0.000123 Ang=  -0.24 deg.
 ExpMin= 1.61D-01 ExpMax= 5.48D+03 ExpMxC= 8.25D+02 IAcc=1 IRadAn=         1 AccDes= 0.00D+00
 Harris functional with IExCor=  402 and IRadAn=       1 diagonalized for initial guess.
 HarFok:  IExCor=  402 AccDes= 0.00D+00 IRadAn=         1 IDoV= 1 UseB2=F ITyADJ=14
 ICtDFT=  3500011 ScaDFX=  1.000000  1.000000  1.000000  1.000000
 FoFCou: FMM=F IPFlag=           0 FMFlag=      100000 FMFlg1=           0
         NFxFlg=           0 DoJE=T BraDBF=F KetDBF=T FulRan=T
         wScrn=  0.000000 ICntrl=     500 IOpCl=  0 I1Cent=   200000004 NGrid=           0
         NMat0=    1 NMatS0=      1 NMatT0=    0 NMatD0=    1 NMtDS0=    0 NMtDT0=    0
 Petite list used in FoFCou.
 Keep R1 ints in memory in canonical form, NReq=1565304907.
 Requested convergence on RMS density matrix=1.00D-08 within 128 cycles.
 Requested convergence on MAX density matrix=1.00D-06.
 Requested convergence on             energy=1.00D-06.
 No special actions if energy rises.
 Inv3:  Mode=1 IEnd=    21902412.
 Iteration    1 A*A^-1 deviation from unit magnitude is 4.44D-15 for   2691.
 Iteration    1 A*A^-1 deviation from orthogonality  is 2.59D-15 for   2669   2644.
 Iteration    1 A^-1*A deviation from unit magnitude is 4.00D-15 for   2691.
 Iteration    1 A^-1*A deviation from orthogonality  is 1.99D-10 for   2262   2252.
 Iteration    2 A*A^-1 deviation from unit magnitude is 2.55D-15 for    190.
 Iteration    2 A*A^-1 deviation from orthogonality  is 4.05D-15 for   2277    171.
 Iteration    2 A^-1*A deviation from unit magnitude is 1.11D-15 for   1148.
 Iteration    2 A^-1*A deviation from orthogonality  is 3.47D-16 for   2401    303.
 Error on total polarization charges =  0.05197
 SCF Done:  E(RB3LYP) =  -886.949203361     A.U. after   11 cycles
            NFock= 11  Conv=0.25D-08     -V/T= 2.0094
 SMD-CDS (non-electrostatic) energy       (kcal/mol) =       0.94
 (included in total energy above)
 D1PCM: PCM CHGder 1st derivatives, ID1Alg=3 FixD1E=F DoIter=F DoCFld=F I1PDM=0.
 Calling FoFJK, ICntrl=      2127 FMM=F ISym2X=0 I1Cent= 0 IOpClX= 0 NMat=1 NMatS=1 NMatT=0.
 ***** Axes restored to original set *****
 -------------------------------------------------------------------
 Center     Atomic                   Forces (Hartrees/Bohr)
 Number     Number              X              Y              Z
 -------------------------------------------------------------------
      1        6           0.005499185   -0.006412697   -0.000514450
      2        6          -0.005271572    0.004707671    0.000626321
      3        6           0.002973294   -0.000735493   -0.001235051
      4        6          -0.000973923    0.003091799    0.001635998
      5        6           0.001224554    0.001313880   -0.000281128
      6        6          -0.000226508    0.000032137    0.000682177
      7        6          -0.003632614    0.002275446    0.001348868
      8        6          -0.003098764    0.002888989    0.000043794
      9        6          -0.002404242   -0.000094154    0.000523140
     10        6           0.004285296   -0.000337438    0.000727035
     11        8          -0.001997113   -0.002745323    0.000937798
     12        6           0.000364807    0.000136893   -0.001411596
     13        6          -0.000852371   -0.001294826   -0.000281227
     14        8           0.001376691    0.000631462   -0.001190467
     15        6          -0.000069486   -0.001160007   -0.002931124
     16        8          -0.000678580    0.000292139   -0.000028423
     17        6          -0.001122197   -0.001659465    0.001375542
     18        6          -0.001553301   -0.000802381    0.002002246
     19        8           0.001038582    0.002464746   -0.000450780
     20        1           0.000048333    0.000378968    0.000338342
     21        1           0.001580791    0.000253833    0.000188649
     22        1           0.000769190   -0.000005433   -0.000373286
     23        1           0.000573089   -0.000075605    0.000007433
     24        1           0.001364455   -0.000248831    0.000393951
     25        1           0.000039343   -0.000446669   -0.000872598
     26        1          -0.000075100    0.000109841    0.000031135
     27        1           0.000176270    0.000243782   -0.000219239
     28        1           0.000760660   -0.001109439   -0.000183552
     29        1           0.001488470   -0.001519030   -0.001058378
     30        1           0.000136571   -0.000163285    0.000498115
     31        1          -0.000432428   -0.000277559    0.000364543
     32        1          -0.000014734   -0.000336170    0.000394823
     33        1           0.000014937    0.001185806   -0.000272820
     34        1           0.000177039    0.000412282   -0.000088952
     35        1           0.000230334    0.000293348   -0.000274062
     36        1          -0.000428793    0.000629705    0.001467120
     37        1           0.000100704   -0.000783918   -0.000571231
     38        1          -0.000129514    0.000495544    0.000790572
     39        1          -0.000116474    0.000352909   -0.000675035
     40        1          -0.000567011    0.000458533   -0.000399466
     41        1          -0.000892777   -0.000891241   -0.000687616
     42        1          -0.000813445   -0.000321469   -0.000530099
     43        1           0.001128354   -0.001229280    0.000152979
 -------------------------------------------------------------------
 Cartesian Forces:  Max     0.006412697 RMS     0.001509414

 GradGradGradGradGradGradGradGradGradGradGradGradGradGradGradGradGradGrad
 Berny optimization.
 Using GEDIIS/GDIIS optimizer.
 FormGI is forming the generalized inverse of G from B-inverse, IUseBI=4.
 Internal  Forces:  Max     0.004613758 RMS     0.000899225
 Search for a local minimum.
 Step number   2 out of a maximum of  258
 All quantities printed in internal units (Hartrees-Bohrs-Radians)
 Mixed Optimization -- En-DIIS/RFO-DIIS
 Update second derivatives using D2CorX and points    1    2
 DE= -5.60D-03 DEPred=-6.70D-03 R= 8.36D-01
 TightC=F SS=  1.41D+00  RLast= 3.40D-01 DXNew= 5.0454D-01 1.0199D+00
 Trust test= 8.36D-01 RLast= 3.40D-01 DXMaxT set to 5.05D-01
 ITU=  1  0
 Use linear search instead of GDIIS.
     Eigenvalues ---    0.00230   0.00230   0.00238   0.00338   0.00371
     Eigenvalues ---    0.00386   0.00526   0.00681   0.00780   0.00923
     Eigenvalues ---    0.01100   0.01217   0.01230   0.01257   0.01360
     Eigenvalues ---    0.01393   0.02477   0.02608   0.03182   0.03877
     Eigenvalues ---    0.04024   0.04305   0.04417   0.04573   0.04714
     Eigenvalues ---    0.04794   0.04890   0.05005   0.05111   0.05281
     Eigenvalues ---    0.05391   0.05444   0.05479   0.05545   0.05579
     Eigenvalues ---    0.05591   0.05654   0.05684   0.05729   0.05903
     Eigenvalues ---    0.06019   0.06085   0.06656   0.07740   0.08309
     Eigenvalues ---    0.08643   0.09051   0.09134   0.09329   0.09669
     Eigenvalues ---    0.10274   0.11585   0.12155   0.13298   0.13817
     Eigenvalues ---    0.14465   0.15727   0.15937   0.16000   0.16000
     Eigenvalues ---    0.16000   0.16000   0.16000   0.16000   0.16000
     Eigenvalues ---    0.16000   0.16000   0.16000   0.16049   0.16251
     Eigenvalues ---    0.16462   0.17097   0.18223   0.19986   0.20734
     Eigenvalues ---    0.22049   0.22807   0.24689   0.24989   0.26597
     Eigenvalues ---    0.26888   0.27122   0.27522   0.27795   0.28407
     Eigenvalues ---    0.28550   0.28758   0.29355   0.29587   0.30128
     Eigenvalues ---    0.31093   0.31761   0.32274   0.33755   0.33819
     Eigenvalues ---    0.33843   0.33851   0.33925   0.33954   0.33977
     Eigenvalues ---    0.34113   0.34125   0.34146   0.34172   0.34189
     Eigenvalues ---    0.34198   0.34225   0.34232   0.34267   0.34324
     Eigenvalues ---    0.34367   0.34397   0.34437   0.34561   0.34804
     Eigenvalues ---    0.40205   0.40862   0.42029   0.51486   0.52590
     Eigenvalues ---    0.52853   0.53041   0.94843
 RFO step:  Lambda=-1.50608713D-03 EMin= 2.29929513D-03
 Quartic linear search produced a step of -0.05351.
 Iteration  1 RMS(Cart)=  0.04152213 RMS(Int)=  0.00078441
 Iteration  2 RMS(Cart)=  0.00100974 RMS(Int)=  0.00003527
 Iteration  3 RMS(Cart)=  0.00000046 RMS(Int)=  0.00003527
 Variable       Old X    -DE/DX   Delta X   Delta X   Delta X     New X
                                 (Linear)    (Quad)   (Total)
    R1        2.56802  -0.00424  -0.00171  -0.00335  -0.00503   2.56299
    R2        2.84322   0.00298  -0.00101   0.01041   0.00939   2.85261
    R3        2.79321  -0.00296  -0.00015  -0.00733  -0.00743   2.78578
    R4        2.85413  -0.00304  -0.00020  -0.00893  -0.00912   2.84502
    R5        2.89276   0.00215  -0.00198   0.01118   0.00916   2.90193
    R6        2.92388   0.00174   0.00016   0.00645   0.00660   2.93048
    R7        2.07594   0.00035  -0.00012   0.00130   0.00118   2.07712
    R8        2.06697  -0.00065  -0.00021  -0.00116  -0.00137   2.06560
    R9        2.92755   0.00052   0.00008   0.00234   0.00243   2.92999
   R10        2.93620   0.00461   0.00156   0.01217   0.01373   2.94993
   R11        2.07148   0.00058   0.00023   0.00096   0.00119   2.07267
   R12        2.91318  -0.00103  -0.00099  -0.00018  -0.00117   2.91201
   R13        2.07512  -0.00034  -0.00003  -0.00086  -0.00089   2.07423
   R14        2.07381  -0.00098   0.00001  -0.00273  -0.00272   2.07110
   R15        2.91519  -0.00093  -0.00061  -0.00080  -0.00144   2.91375
   R16        2.07628  -0.00051   0.00000  -0.00142  -0.00142   2.07486
   R17        2.07521   0.00012   0.00004   0.00023   0.00027   2.07548
   R18        2.91384  -0.00019  -0.00122   0.00283   0.00161   2.91544
   R19        2.07882   0.00016  -0.00007   0.00064   0.00057   2.07939
   R20        2.86474   0.00091  -0.00204   0.00928   0.00726   2.87199
   R21        2.33163  -0.00349  -0.00109  -0.00044  -0.00153   2.33010
   R22        2.92131  -0.00284  -0.00150  -0.00444  -0.00599   2.91532
   R23        2.06719   0.00068   0.00002   0.00179   0.00182   2.06901
   R24        2.06845   0.00074   0.00002   0.00199   0.00200   2.07045
   R25        2.89643  -0.00112  -0.00041  -0.00243  -0.00283   2.89360
   R26        2.72683  -0.00118  -0.00180   0.00238   0.00058   2.72741
   R27        2.07365  -0.00011  -0.00019   0.00023   0.00004   2.07369
   R28        2.07007   0.00022  -0.00016   0.00105   0.00089   2.07096
   R29        2.07153  -0.00025  -0.00006  -0.00051  -0.00057   2.07095
   R30        2.07441  -0.00059  -0.00019  -0.00110  -0.00129   2.07312
   R31        2.07167  -0.00016  -0.00002  -0.00041  -0.00042   2.07125
   R32        2.07015   0.00000  -0.00001   0.00003   0.00002   2.07018
   R33        1.83675   0.00035  -0.00002   0.00067   0.00065   1.83740
   R34        2.72516  -0.00024  -0.00067   0.00129   0.00063   2.72579
   R35        2.90852  -0.00041   0.00019  -0.00190  -0.00171   2.90681
   R36        2.91850   0.00008   0.00073  -0.00175  -0.00103   2.91747
   R37        1.84266   0.00000   0.00043  -0.00121  -0.00078   1.84188
   R38        2.07338  -0.00063  -0.00024  -0.00103  -0.00127   2.07211
   R39        2.06794  -0.00054  -0.00010  -0.00118  -0.00129   2.06666
   R40        2.07018   0.00036   0.00003   0.00090   0.00093   2.07111
   R41        2.71801  -0.00249  -0.00063  -0.00398  -0.00461   2.71340
   R42        2.06458  -0.00111   0.00007  -0.00323  -0.00316   2.06142
   R43        2.07164   0.00020  -0.00011   0.00087   0.00075   2.07239
   R44        1.83392   0.00016   0.00032  -0.00060  -0.00028   1.83363
    A1        2.27920  -0.00163   0.00133  -0.01400  -0.01278   2.26642
    A2        1.90275   0.00053  -0.00280   0.00987   0.00700   1.90974
    A3        2.09942   0.00111   0.00141   0.00534   0.00675   2.10617
    A4        2.21974   0.00190  -0.00115   0.00695   0.00583   2.22557
    A5        1.97048  -0.00082   0.00090  -0.00728  -0.00651   1.96397
    A6        2.09268  -0.00109   0.00026   0.00020   0.00054   2.09322
    A7        1.98468   0.00023   0.00029  -0.00021   0.00008   1.98476
    A8        1.90811   0.00034  -0.00002   0.00004   0.00002   1.90814
    A9        1.89481  -0.00147  -0.00101  -0.00818  -0.00918   1.88563
   A10        1.91846  -0.00019   0.00085  -0.00314  -0.00229   1.91617
   A11        1.91661   0.00096  -0.00025   0.00960   0.00935   1.92596
   A12        1.83505   0.00010   0.00008   0.00202   0.00209   1.83714
   A13        1.95461  -0.00143  -0.00094  -0.00559  -0.00663   1.94799
   A14        1.94770  -0.00050   0.00066  -0.00112  -0.00047   1.94723
   A15        1.87457   0.00012   0.00084  -0.01238  -0.01158   1.86299
   A16        1.94975   0.00255  -0.00003   0.02269   0.02266   1.97241
   A17        1.89022  -0.00022  -0.00093  -0.00140  -0.00243   1.88779
   A18        1.84082  -0.00056   0.00045  -0.00366  -0.00323   1.83759
   A19        2.04068   0.00051   0.00093  -0.00654  -0.00565   2.03503
   A20        1.89651   0.00007   0.00072  -0.00042   0.00033   1.89684
   A21        1.89459   0.00007  -0.00019   0.00416   0.00393   1.89853
   A22        1.87270  -0.00045  -0.00045   0.00073   0.00030   1.87300
   A23        1.89994  -0.00059  -0.00114  -0.00311  -0.00423   1.89571
   A24        1.85039   0.00039   0.00004   0.00642   0.00645   1.85684
   A25        2.04903  -0.00051  -0.00033  -0.00702  -0.00744   2.04159
   A26        1.91403   0.00046  -0.00075   0.00256   0.00183   1.91585
   A27        1.87498  -0.00022   0.00015   0.00146   0.00162   1.87661
   A28        1.88844  -0.00026   0.00087  -0.00353  -0.00266   1.88577
   A29        1.88503   0.00045   0.00049   0.00138   0.00192   1.88695
   A30        1.84128   0.00015  -0.00046   0.00669   0.00622   1.84750
   A31        1.95972   0.00020   0.00027  -0.00290  -0.00270   1.95702
   A32        1.96557  -0.00016  -0.00054  -0.00249  -0.00298   1.96259
   A33        1.83927  -0.00025   0.00145  -0.00319  -0.00173   1.83755
   A34        1.97679   0.00004  -0.00067   0.00132   0.00066   1.97744
   A35        1.85789   0.00007  -0.00104   0.00837   0.00736   1.86525
   A36        1.85204   0.00010   0.00067  -0.00056   0.00009   1.85213
   A37        1.90215   0.00137   0.00314  -0.00463  -0.00157   1.90058
   A38        2.19584  -0.00028  -0.00241   0.00625   0.00386   2.19970
   A39        2.18505  -0.00109  -0.00073  -0.00149  -0.00220   2.18285
   A40        1.84030  -0.00204  -0.00272   0.00087  -0.00202   1.83828
   A41        1.92289   0.00119  -0.00051   0.00921   0.00872   1.93161
   A42        1.89765   0.00119  -0.00035   0.01255   0.01227   1.90992
   A43        1.94430   0.00033   0.00139  -0.00571  -0.00425   1.94006
   A44        1.96351   0.00060   0.00023   0.00236   0.00264   1.96615
   A45        1.89434  -0.00118   0.00167  -0.01766  -0.01604   1.87830
   A46        1.80908   0.00097   0.00149   0.00127   0.00263   1.81172
   A47        1.96569  -0.00056   0.00075  -0.00388  -0.00313   1.96257
   A48        1.92156  -0.00052  -0.00164  -0.00189  -0.00350   1.91806
   A49        1.96279   0.00031  -0.00107   0.00937   0.00836   1.97115
   A50        1.88250  -0.00059   0.00056  -0.00465  -0.00407   1.87843
   A51        1.91816   0.00038  -0.00005  -0.00031  -0.00040   1.91776
   A52        1.92959  -0.00058   0.00003  -0.00385  -0.00382   1.92577
   A53        1.95913  -0.00048   0.00018  -0.00341  -0.00324   1.95590
   A54        1.93437  -0.00036   0.00012  -0.00195  -0.00184   1.93253
   A55        1.88366   0.00047  -0.00002   0.00191   0.00188   1.88554
   A56        1.87710   0.00050  -0.00013   0.00349   0.00336   1.88046
   A57        1.87693   0.00054  -0.00020   0.00439   0.00419   1.88113
   A58        1.94395  -0.00090   0.00009  -0.00517  -0.00509   1.93886
   A59        1.91452  -0.00002   0.00074  -0.00105  -0.00031   1.91420
   A60        1.94450  -0.00047   0.00036  -0.00529  -0.00494   1.93956
   A61        1.87860   0.00081  -0.00132   0.01139   0.01007   1.88867
   A62        1.88598   0.00049   0.00011   0.00040   0.00048   1.88646
   A63        1.89436   0.00017  -0.00006   0.00044   0.00038   1.89474
   A64        1.89878  -0.00285  -0.00053  -0.01509  -0.01563   1.88315
   A65        1.87655  -0.00022   0.00118   0.00089   0.00209   1.87865
   A66        1.94322   0.00079   0.00014   0.00735   0.00752   1.95074
   A67        1.94428   0.00140   0.00121   0.01054   0.01179   1.95606
   A68        1.91048  -0.00023  -0.00234  -0.00253  -0.00494   1.90553
   A69        1.87884   0.00001   0.00004  -0.00412  -0.00414   1.87470
   A70        1.90892  -0.00176  -0.00035  -0.01240  -0.01281   1.89611
   A71        1.84400  -0.00058   0.00001  -0.00340  -0.00339   1.84061
   A72        1.95150  -0.00125  -0.00053  -0.00830  -0.00884   1.94266
   A73        1.94543   0.00093   0.00090   0.00490   0.00580   1.95123
   A74        1.92407  -0.00022   0.00104  -0.00377  -0.00276   1.92131
   A75        1.89077   0.00007   0.00023  -0.00107  -0.00083   1.88993
   A76        1.88811   0.00032   0.00010  -0.00233  -0.00227   1.88584
   A77        1.86071   0.00021  -0.00184   0.01133   0.00947   1.87018
   A78        1.93512  -0.00052  -0.00067  -0.00221  -0.00291   1.93221
   A79        1.91698   0.00141   0.00131   0.00999   0.01131   1.92829
   A80        1.93484  -0.00002   0.00113  -0.00528  -0.00416   1.93067
   A81        1.83657  -0.00039  -0.00019  -0.00085  -0.00105   1.83553
   A82        1.94460  -0.00043  -0.00197  -0.00479  -0.00681   1.93780
   A83        1.89272  -0.00001   0.00033   0.00389   0.00425   1.89697
   A84        1.89429  -0.00119  -0.00108  -0.00390  -0.00498   1.88931
    D1        0.08625   0.00046   0.00067   0.00041   0.00113   0.08737
    D2       -3.08096   0.00020   0.00108  -0.00572  -0.00457  -3.08553
    D3       -3.12148   0.00071  -0.00035   0.02273   0.02233  -3.09915
    D4       -0.00550   0.00046   0.00006   0.01660   0.01663   0.01113
    D5        0.37199   0.00020  -0.00085   0.00824   0.00735   0.37934
    D6       -1.88436   0.00012   0.00030   0.01109   0.01135  -1.87301
    D7        2.38743   0.00023  -0.00109   0.01488   0.01374   2.40117
    D8       -2.69718  -0.00004   0.00043  -0.01623  -0.01580  -2.71298
    D9        1.32965  -0.00012   0.00158  -0.01337  -0.01179   1.31786
   D10       -0.68175  -0.00001   0.00019  -0.00958  -0.00940  -0.69115
   D11        0.00420  -0.00021   0.00000   0.00437   0.00431   0.00851
   D12       -3.11975  -0.00013   0.00010  -0.00317  -0.00317  -3.12292
   D13        3.08764  -0.00011  -0.00087   0.02311   0.02236   3.11000
   D14       -0.03631  -0.00003  -0.00077   0.01557   0.01488  -0.02143
   D15        0.65308   0.00003   0.00038   0.00270   0.00309   0.65617
   D16       -1.49817  -0.00015  -0.00092   0.00691   0.00599  -1.49218
   D17        2.79202   0.00034  -0.00048   0.00888   0.00840   2.80042
   D18       -2.46129   0.00029  -0.00005   0.00930   0.00925  -2.45205
   D19        1.67064   0.00012  -0.00136   0.01351   0.01215   1.68279
   D20       -0.32236   0.00061  -0.00091   0.01548   0.01456  -0.30780
   D21        0.00453  -0.00050  -0.00008  -0.02994  -0.03002  -0.02549
   D22        2.13058   0.00020   0.00002  -0.01987  -0.01989   2.11069
   D23       -2.00516  -0.00009  -0.00074  -0.02441  -0.02516  -2.03032
   D24        3.12258  -0.00068   0.00028  -0.03545  -0.03514   3.08744
   D25       -1.03456   0.00001   0.00037  -0.02538  -0.02501  -1.05956
   D26        1.11289  -0.00028  -0.00038  -0.02992  -0.03028   1.08261
   D27       -1.38189   0.00024  -0.00036  -0.00505  -0.00544  -1.38733
   D28        2.70074  -0.00165  -0.00009  -0.03005  -0.03011   2.67063
   D29        0.69127  -0.00079  -0.00152  -0.01784  -0.01932   0.67195
   D30        0.76370   0.00070   0.00049  -0.00753  -0.00708   0.75662
   D31       -1.43685  -0.00119   0.00075  -0.03253  -0.03176  -1.46861
   D32        2.83686  -0.00032  -0.00067  -0.02031  -0.02097   2.81590
   D33        2.77440   0.00126   0.00093  -0.00141  -0.00051   2.77389
   D34        0.57385  -0.00063   0.00119  -0.02641  -0.02519   0.54866
   D35       -1.43562   0.00024  -0.00023  -0.01420  -0.01440  -1.45002
   D36        0.66322  -0.00048   0.00033  -0.00823  -0.00790   0.65531
   D37       -1.45852  -0.00030  -0.00034  -0.00423  -0.00458  -1.46311
   D38        2.81976  -0.00084  -0.00067  -0.01378  -0.01448   2.80528
   D39        2.86265  -0.00025   0.00046   0.00379   0.00425   2.86690
   D40        0.74091  -0.00007  -0.00022   0.00779   0.00756   0.74848
   D41       -1.26399  -0.00061  -0.00055  -0.00176  -0.00233  -1.26632
   D42       -1.40067   0.00036   0.00043   0.01120   0.01164  -1.38903
   D43        2.76077   0.00054  -0.00025   0.01520   0.01496   2.77573
   D44        0.75587   0.00000  -0.00057   0.00565   0.00507   0.76094
   D45        0.93739  -0.00009  -0.00220   0.02864   0.02648   0.96387
   D46       -1.15517  -0.00013  -0.00016   0.02685   0.02676  -1.12842
   D47        2.99201   0.00058  -0.00068   0.03011   0.02944   3.02145
   D48       -1.26583   0.00021  -0.00144   0.01919   0.01772  -1.24811
   D49        2.92479   0.00016   0.00060   0.01740   0.01799   2.94278
   D50        0.78879   0.00087   0.00008   0.02066   0.02067   0.80947
   D51        2.96753  -0.00051  -0.00058   0.01126   0.01068   2.97821
   D52        0.87497  -0.00056   0.00146   0.00947   0.01096   0.88592
   D53       -1.26103   0.00015   0.00094   0.01272   0.01364  -1.24739
   D54        0.81684  -0.00026  -0.00136   0.01990   0.01850   0.83534
   D55       -1.34694   0.00009  -0.00165   0.02800   0.02633  -1.32061
   D56        2.94344  -0.00020  -0.00082   0.01806   0.01721   2.96065
   D57        2.95098  -0.00018  -0.00011   0.01543   0.01530   2.96628
   D58        0.78721   0.00018  -0.00040   0.02353   0.02313   0.81034
   D59       -1.20560  -0.00012   0.00043   0.01359   0.01401  -1.19159
   D60       -1.33697  -0.00024  -0.00084   0.02176   0.02088  -1.31608
   D61        2.78244   0.00011  -0.00113   0.02986   0.02872   2.81116
   D62        0.78964  -0.00018  -0.00030   0.01992   0.01959   0.80923
   D63       -1.26821  -0.00051   0.00139  -0.02513  -0.02376  -1.29197
   D64        0.98231  -0.00054   0.00030  -0.03001  -0.02972   0.95259
   D65        3.01084  -0.00035   0.00013  -0.02474  -0.02462   2.98622
   D66        0.90841  -0.00050   0.00087  -0.03001  -0.02915   0.87927
   D67       -3.12426  -0.00052  -0.00021  -0.03489  -0.03510   3.12383
   D68       -1.09572  -0.00034  -0.00039  -0.02962  -0.03001  -1.12572
   D69        2.89357  -0.00023   0.00103  -0.02328  -0.02227   2.87130
   D70       -1.13910  -0.00025  -0.00006  -0.02816  -0.02822  -1.16732
   D71        0.88944  -0.00006  -0.00023  -0.02289  -0.02312   0.86631
   D72       -3.11258   0.00022  -0.00136   0.02128   0.01990  -3.09268
   D73        1.06627   0.00035  -0.00147   0.02383   0.02233   1.08860
   D74       -1.03282   0.00025  -0.00142   0.02190   0.02045  -1.01237
   D75        0.92310   0.00006  -0.00069   0.02638   0.02572   0.94881
   D76       -1.18125   0.00019  -0.00081   0.02893   0.02815  -1.15310
   D77        3.00285   0.00009  -0.00076   0.02700   0.02627   3.02912
   D78       -1.10890  -0.00011   0.00051   0.01586   0.01637  -1.09253
   D79        3.06995   0.00003   0.00039   0.01841   0.01880   3.08875
   D80        0.97086  -0.00008   0.00044   0.01648   0.01692   0.98778
   D81       -0.00129  -0.00009  -0.00005  -0.02245  -0.02250  -0.02379
   D82        2.09862  -0.00026  -0.00022  -0.02382  -0.02409   2.07453
   D83       -2.11061  -0.00028   0.00130  -0.03229  -0.03098  -2.14159
   D84        3.12279  -0.00017  -0.00018  -0.01487  -0.01504   3.10776
   D85       -1.06048  -0.00033  -0.00034  -0.01624  -0.01663  -1.07711
   D86        1.01347  -0.00035   0.00118  -0.02471  -0.02351   0.98996
   D87       -0.00168   0.00033   0.00008   0.02997   0.03006   0.02837
   D88       -2.12967   0.00022  -0.00118   0.02876   0.02756  -2.10211
   D89        2.03563  -0.00005  -0.00082   0.02641   0.02558   2.06121
   D90       -2.08746  -0.00005   0.00162   0.02146   0.02309  -2.06437
   D91        2.06773  -0.00015   0.00036   0.02025   0.02060   2.08833
   D92       -0.05015  -0.00042   0.00072   0.01790   0.01862  -0.03153
   D93        2.06403   0.00082  -0.00186   0.04694   0.04508   2.10911
   D94       -0.06396   0.00071  -0.00312   0.04573   0.04258  -0.02138
   D95       -2.18184   0.00044  -0.00275   0.04339   0.04061  -2.14124
   D96        1.10880  -0.00101   0.00001  -0.03531  -0.03524   1.07356
   D97       -3.09643  -0.00057  -0.00110  -0.02507  -0.02612  -3.12255
   D98       -0.99846  -0.00068  -0.00044  -0.02861  -0.02901  -1.02747
   D99       -3.13794   0.00006   0.00168  -0.02997  -0.02833   3.11691
   D100      -1.05999   0.00049   0.00057  -0.01974  -0.01921  -1.07920
   D101       1.03798   0.00038   0.00123  -0.02328  -0.02210   1.01588
   D102      -1.04055  -0.00022   0.00165  -0.02990  -0.02824  -1.06879
   D103       1.03740   0.00021   0.00054  -0.01966  -0.01912   1.01828
   D104       3.13537   0.00010   0.00120  -0.02320  -0.02201   3.11336
   D105      -1.44067   0.00072   0.00067   0.01731   0.01795  -1.42272
   D106       2.87980   0.00015  -0.00053   0.01922   0.01873   2.89853
   D107       0.73439  -0.00009   0.00046   0.01085   0.01130   0.74568
   D108       2.81089   0.00083  -0.00120   0.04496   0.04375   2.85463
   D109      -1.35905   0.00152  -0.00171   0.05291   0.05122  -1.30783
   D110       0.71426  -0.00071  -0.00335   0.03426   0.03090   0.74516
   D111      -1.03887  -0.00043  -0.00037   0.01041   0.01006  -1.02881
   D112       1.08044  -0.00056   0.00019   0.00665   0.00684   1.08728
   D113      -3.13995   0.00015  -0.00086   0.02141   0.02054  -3.11941
   D114      -3.11122  -0.00049  -0.00043   0.00640   0.00600  -3.10523
   D115      -0.99192  -0.00062   0.00013   0.00264   0.00277  -0.98914
   D116       1.07087   0.00008  -0.00092   0.01740   0.01648   1.08736
   D117       1.11739   0.00066   0.00101   0.02011   0.02111   1.13850
   D118      -3.04648   0.00053   0.00157   0.01634   0.01789  -3.02860
   D119      -0.98369   0.00123   0.00052   0.03111   0.03160  -0.95210
   D120      -3.02193  -0.00027  -0.00380   0.00763   0.00382  -3.01811
   D121      -0.99955  -0.00020  -0.00366   0.01128   0.00762  -0.99193
   D122       1.09182   0.00068  -0.00159   0.01922   0.01760   1.10942
   D123      -0.96868   0.00026  -0.00162   0.01214   0.01051  -0.95818
   D124       1.05370   0.00033  -0.00147   0.01579   0.01430   1.06800
   D125      -3.13812   0.00121   0.00059   0.02373   0.02429  -3.11384
   D126       1.10562  -0.00099  -0.00456  -0.00017  -0.00469   1.10093
   D127       3.12801  -0.00092  -0.00441   0.00347  -0.00089   3.12711
   D128      -1.06382  -0.00004  -0.00235   0.01142   0.00909  -1.05473
   D129      -1.56683   0.00152  -0.00206   0.07444   0.07237  -1.49446
   D130       2.64471   0.00034  -0.00315   0.06420   0.06104   2.70575
   D131       0.59704   0.00080  -0.00246   0.06251   0.06005   0.65709
         Item               Value     Threshold  Converged?
 Maximum Force            0.004614     0.000450     NO 
 RMS     Force            0.000899     0.000300     NO 
 Maximum Displacement     0.196695     0.001800     NO 
 RMS     Displacement     0.041398     0.001200     NO 
 Predicted change in Energy=-8.374921D-04
 GradGradGradGradGradGradGradGradGradGradGradGradGradGradGradGradGradGrad

                          Input orientation:                          
 ---------------------------------------------------------------------
 Center     Atomic      Atomic             Coordinates (Angstroms)
 Number     Number       Type             X           Y           Z
 ---------------------------------------------------------------------
      1          6           0        1.763633    0.733376    0.103519
      2          6           0        1.161617   -0.465701    0.301696
      3          6           0       -0.269478   -0.719323    0.694411
      4          6           0       -1.278842    0.258723    0.039115
      5          6           0       -1.308210    1.624809    0.771878
      6          6           0        0.040839    2.157975    1.291864
      7          6           0        1.229276    2.130004    0.309898
      8          6           0        3.157165    0.517151   -0.326017
      9          6           0        3.421253   -0.977381   -0.406040
     10          6           0        2.104846   -1.648384    0.037597
     11          8           0        3.985309    1.397054   -0.571630
     12          6           0        0.937484    2.851905   -1.021984
     13          6           0        2.276751   -2.544942    1.266941
     14          8           0        1.615551   -2.428174   -1.073971
     15          6           0       -2.692742   -0.387036   -0.104838
     16          8           0       -3.103435   -0.835915    1.202995
     17          6           0       -2.676972   -1.585752   -1.068652
     18          6           0       -3.746786    0.627988   -0.596993
     19          8           0       -5.061493    0.051730   -0.562445
     20          1           0       -0.360610   -0.670223    1.788691
     21          1           0       -0.514831   -1.751491    0.431307
     22          1           0       -0.932762    0.428886   -0.987660
     23          1           0       -1.982899    1.546811    1.634153
     24          1           0       -1.746391    2.374483    0.103182
     25          1           0        0.333744    1.608350    2.196105
     26          1           0       -0.114930    3.197605    1.609919
     27          1           0        2.050067    2.687197    0.785968
     28          1           0        3.688672   -1.268518   -1.427054
     29          1           0        4.265370   -1.233647    0.243737
     30          1           0        0.598995    3.878529   -0.833178
     31          1           0        0.163283    2.341402   -1.605937
     32          1           0        1.841105    2.906457   -1.639636
     33          1           0        1.319362   -2.986106    1.570735
     34          1           0        2.971375   -3.360379    1.034773
     35          1           0        2.674981   -1.978751    2.116023
     36          1           0        0.921490   -3.021632   -0.740091
     37          1           0       -4.064830   -0.982265    1.137400
     38          1           0       -2.333320   -1.289800   -2.066977
     39          1           0       -2.029111   -2.389157   -0.706938
     40          1           0       -3.685603   -2.003190   -1.166600
     41          1           0       -3.793467    1.485972    0.075058
     42          1           0       -3.499443    0.983783   -1.604415
     43          1           0       -5.202610   -0.433124   -1.391009
 ---------------------------------------------------------------------
                    Distance matrix (angstroms):
                    1          2          3          4          5
     1  C    0.000000
     2  C    1.356276   0.000000
     3  C    2.567689   1.505517   0.000000
     4  C    3.079951   2.559214   1.550742   0.000000
     5  C    3.267657   3.269763   2.565135   1.550483   0.000000
     6  C    2.531732   3.019975   2.955011   2.630228   1.540970
     7  C    1.509537   2.596600   3.242341   3.140967   2.628209
     8  C    1.474172   2.311327   3.783123   4.458505   4.729890
     9  C    2.435989   2.422532   3.859933   4.880267   5.525098
    10  C    2.406980   1.535633   2.632864   3.884122   4.785595
    11  O    2.414981   3.493678   4.917837   5.420340   5.466098
    12  C    2.537212   3.578949   4.142032   3.572482   3.125196
    13  C    3.516278   2.549209   3.184959   4.691517   5.521219
    14  O    3.376952   2.439224   3.098496   4.103155   5.327495
    15  C    4.599785   3.876538   2.573212   1.561038   2.594818
    16  O    5.230667   4.374937   2.881591   2.425281   3.076338
    17  C    5.145028   4.226954   3.107269   2.565931   3.945727
    18  C    5.555767   5.108446   3.946472   2.575217   2.968857
    19  O    6.891335   6.304092   5.013743   3.835775   4.282771
    20  H    3.053245   2.137793   1.099166   2.183370   2.683100
    21  H    3.387242   2.116727   1.093066   2.185975   3.484945
    22  H    2.924711   2.617088   2.141890   1.096811   2.160363
    23  H    4.128078   3.964042   2.992372   2.167721   1.097637
    24  H    3.874726   4.069713   3.478859   2.167752   1.095978
    25  H    2.681246   2.928455   2.834964   3.012397   2.173640
    26  H    3.445384   4.094000   4.025464   3.529752   2.144742
    27  H    2.089306   3.311289   4.122262   4.187710   3.522342
    28  H    3.171121   3.165296   4.524288   5.399844   6.178631
    29  H    3.185518   3.197872   4.586119   5.745200   6.286056
    30  H    3.482208   4.525132   4.922196   4.170151   3.360489
    31  H    2.840618   3.537735   3.853170   3.020509   2.886659
    32  H    2.786911   3.949927   4.800897   4.422982   4.168477
    33  H    4.023014   2.826266   2.903560   4.430060   5.366828
    34  H    4.368604   3.491673   4.194539   5.670412   6.575414
    35  H    3.498051   2.805596   3.503852   4.995253   5.536983
    36  H    3.939665   2.770516   2.962571   4.026083   5.370942
    37  H    6.163061   5.317988   3.830154   3.241607   3.811745
    38  H    5.058589   4.301667   3.494303   2.818771   4.195819
    39  H    4.979153   3.859763   2.801506   2.851450   4.338032
    40  H    6.228657   5.292949   4.096533   3.516034   4.751007
    41  H    5.607903   5.330409   4.203026   2.798352   2.584828
    42  H    5.538927   5.240205   4.314840   2.856216   3.295327
    43  H    7.219618   6.585567   5.363457   4.233186   4.907088
                    6          7          8          9         10
     6  C    0.000000
     7  C    1.541889   0.000000
     8  C    3.875736   2.592767   0.000000
     9  C    4.913301   3.869519   1.519793   0.000000
    10  C    4.507957   3.888058   2.434981   1.542721   0.000000
    11  O    4.428369   2.984967   1.233036   2.446123   3.630701
    12  C    2.576704   1.542787   3.295820   4.605640   4.768443
    13  C    5.207432   4.885516   3.562170   2.562421   1.531227
    14  O    5.395336   4.779256   3.407484   2.410704   1.443283
    15  C    3.987521   4.678645   5.923503   6.149811   4.962674
    16  O    4.342550   5.326038   6.585118   6.721649   5.398560
    17  C    5.193653   5.564712   6.245868   6.164213   4.908512
    18  C    4.500528   5.276334   6.910156   7.348092   6.310798
    19  O    5.823103   6.682363   8.235221   8.546375   7.389645
    20  H    2.899431   3.543422   4.272772   4.383341   3.178302
    21  H    4.041442   4.257072   4.382218   4.097946   2.651103
    22  H    3.022231   3.041689   4.144040   4.612301   3.820113
    23  H    2.141542   3.523043   5.596671   6.303872   5.428437
    24  H    2.157321   2.992840   5.261060   6.180521   5.569541
    25  H    1.097968   2.152180   3.939990   4.794776   4.289788
    26  H    1.098296   2.153304   4.651805   5.830883   5.557267
    27  H    2.138458   1.100366   2.677925   4.090253   4.400037
    28  H    5.695617   4.540439   2.164115   1.094871   2.190435
    29  H    5.518000   4.531710   2.148960   1.095635   2.209608
    30  H    2.790636   2.182021   4.254446   5.632712   5.794187
    31  H    2.906182   2.202602   3.732214   4.802962   4.731730
    32  H    3.520635   2.185839   3.027605   4.370677   4.860992
    33  H    5.307914   5.269953   4.387254   3.515760   2.181054
    34  H    6.253508   5.805572   4.113575   2.820818   2.162443
    35  H    4.972971   4.715297   3.524994   2.814332   2.180379
    36  H    5.633179   5.266551   4.206267   3.246440   1.972546
    37  H    5.171218   6.196656   7.519778   7.643539   6.302237
    38  H    5.367085   5.480573   6.036674   5.997619   4.924949
    39  H    5.381107   5.663379   5.957280   5.638273   4.265287
    40  H    6.102926   6.589338   7.340448   7.220675   5.924970
    41  H    4.078494   5.069307   7.029279   7.638832   6.679498
    42  H    4.722368   5.228689   6.794297   7.292345   6.405666
    43  H    6.434700   7.129647   8.480747   8.696976   7.544315
                   11         12         13         14         15
    11  O    0.000000
    12  C    3.407146   0.000000
    13  C    4.673205   6.013216   0.000000
    14  O    4.527744   5.323693   2.435301   0.000000
    15  C    6.928004   4.950802   5.588757   4.864858   0.000000
    16  O    7.641056   5.905893   5.645465   5.476193   1.442425
    17  C    7.316430   5.723572   5.560074   4.374409   1.538215
    18  C    7.770289   5.202770   7.058664   6.190500   1.543859
    19  O    9.146289   6.636255   7.996199   7.141043   2.452122
    20  H    5.360201   4.689384   3.277571   3.897491   3.017365
    21  H    5.583053   5.041084   3.020063   2.694863   2.625354
    22  H    5.029697   3.061049   4.922180   3.829378   2.131345
    23  H    6.364543   4.157760   5.917931   6.006936   2.695873
    24  H    5.853471   2.949087   6.460709   5.979453   2.926575
    25  H    4.586821   3.502432   4.678510   5.350696   4.293661
    26  H    4.981275   2.855520   6.230139   6.468943   4.736577
    27  H    2.693085   2.129239   5.259088   5.460330   5.721773
    28  H    2.815141   4.971016   3.298543   2.401521   6.576299
    29  H    2.768364   5.419281   2.592498   3.191362   7.018090
    30  H    4.206334   1.097351   6.963214   6.392641   5.437008
    31  H    4.070561   1.095903   6.049508   5.014073   4.225464
    32  H    2.831351   1.095901   6.193200   5.369277   5.810204
    33  H    5.559594   6.399249   1.097047   2.719097   5.065539
    34  H    5.122670   6.852695   1.096057   2.674709   6.497823
    35  H    4.509600   6.016745   1.095490   3.391229   6.023141
    36  H    5.379604   5.880319   2.468227   0.972311   4.517445
    37  H    8.566603   6.662353   6.532565   6.264786   1.944243
    38  H    7.027113   5.379953   5.826075   4.227947   2.189556
    39  H    7.108231   6.030644   4.739295   3.663304   2.193495
    40  H    8.411809   6.705654   6.462607   5.318968   2.173721
    41  H    7.806117   5.044916   7.383523   6.774827   2.179936
    42  H    7.566964   4.849271   7.352619   6.171384   2.186011
    43  H    9.404190   6.973403   8.213728   7.111122   2.820602
                   16         17         18         19         20
    16  O    0.000000
    17  C    2.429920   0.000000
    18  C    2.407669   2.503519   0.000000
    19  O    2.781849   2.936585   1.435869   0.000000
    20  H    2.809553   3.790533   4.340856   5.305409   0.000000
    21  H    2.852131   2.636703   4.143049   4.991121   1.742245
    22  H    3.333244   2.666007   2.847981   4.167670   3.040317
    23  H    2.668123   4.195217   2.988904   4.066700   2.751535
    24  H    3.654835   4.233514   2.746283   4.102212   3.745873
    25  H    4.333002   5.470406   5.041155   6.256297   2.416611
    26  H    5.036470   6.051389   4.966263   6.251734   3.879744
    27  H    6.256582   6.636461   6.305270   7.703128   4.253126
    28  H    7.296371   6.383613   7.718276   8.891344   5.205349
    29  H    7.441617   7.074070   8.268444   9.449471   4.909585
    30  H    6.330874   6.375403   5.432091   6.838041   5.337244
    31  H    5.353213   4.876296   4.386615   5.799117   4.568134
    32  H    6.821611   6.396795   6.123973   7.546897   5.421587
    33  H    4.931499   4.989794   6.589884   7.382020   2.869342
    34  H    6.580619   6.283115   7.981442   8.872461   4.348271
    35  H    5.960687   6.240193   7.442757   8.435051   3.321777
    36  H    4.975235   3.888269   5.927310   6.728536   3.683428
    37  H    0.974680   2.675259   2.387925   2.225299   3.773964
    38  H    3.389957   1.096511   2.799402   3.392087   4.375116
    39  H    2.685997   1.093628   3.473566   3.895401   3.459306
    40  H    2.704890   1.095986   2.692822   2.545736   4.643934
    41  H    2.671993   3.462676   1.090857   2.017759   4.401162
    42  H    3.368928   2.750638   1.096662   2.096289   4.909295
    43  H    3.361195   2.794872   1.968716   0.970317   5.797558
                   21         22         23         24         25
    21  H    0.000000
    22  H    2.634801   0.000000
    23  H    3.805372   3.037507   0.000000
    24  H    4.318341   2.374295   1.756374   0.000000
    25  H    3.888847   3.623747   2.384621   3.048648   0.000000
    26  H    5.103195   3.883565   2.492994   2.368428   1.752329
    27  H    5.138720   4.140411   4.276063   3.870023   2.469445
    28  H    4.621278   4.942864   7.033050   6.719598   5.714822
    29  H    4.811826   5.594724   6.978902   7.012819   5.229376
    30  H    5.876790   3.777590   4.265068   2.939346   3.794816
    31  H    4.621902   2.289389   3.966819   2.563013   3.875816
    32  H    5.615667   3.775946   5.214339   4.023746   4.320894
    33  H    2.487335   4.824895   5.608590   6.347320   4.740417
    34  H    3.886686   5.804399   6.998900   7.484238   5.744045
    35  H    3.614529   5.333421   5.861539   6.523090   4.284285
    36  H    2.246875   3.924998   5.911275   6.078384   5.513930
    37  H    3.700374   4.039440   3.313220   4.208626   5.213406
    38  H    3.124337   2.465840   4.676272   4.298959   5.803997
    39  H    1.998815   3.036799   4.579813   4.840299   5.476387
    40  H    3.559558   3.677654   4.831762   4.953475   6.364445
    41  H    4.621422   3.229619   2.390112   2.231763   4.641949
    42  H    4.531423   2.697433   3.620114   2.814804   5.433909
    43  H    5.199442   4.374626   4.841310   4.696884   6.905521
                   26         27         28         29         30
    26  H    0.000000
    27  H    2.372050   0.000000
    28  H    6.605820   4.819770   0.000000
    29  H    6.378831   4.535924   1.767862   0.000000
    30  H    2.634781   2.479217   6.032486   6.382507   0.000000
    31  H    3.339494   3.066063   5.048950   5.747120   1.774756
    32  H    3.804004   2.444442   4.570461   5.154087   1.771478
    33  H    6.347993   5.773747   4.189329   3.675732   7.308963
    34  H    7.270710   6.122409   3.309227   2.612116   7.843418
    35  H    5.902069   4.891895   3.753051   2.567094   6.878607
    36  H    6.728716   6.016084   3.347032   3.917441   6.908320
    37  H    5.770295   7.140058   8.171607   8.381770   7.018672
    38  H    6.211089   6.570379   6.055935   6.991800   6.068966
    39  H    6.343802   6.681155   5.870898   6.469890   6.797556
    40  H    6.892534   7.662256   7.415357   8.111672   7.284474
    41  H    4.337870   6.007930   8.113321   8.507035   5.083596
    42  H    5.166031   6.277946   7.534807   8.284020   5.076568
    43  H    6.933415   8.190052   8.930514   9.641363   7.249837
                   31         32         33         34         35
    31  H    0.000000
    32  H    1.770737   0.000000
    33  H    6.309525   6.730601   0.000000
    34  H    6.882517   6.906750   1.776650   0.000000
    35  H    6.230998   6.218165   1.774769   1.779282   0.000000
    36  H    5.485134   6.066062   2.345097   2.732567   3.509945
    37  H    6.037351   7.596983   5.761309   7.427930   6.883004
    38  H    4.430712   5.934392   5.427014   6.484438   6.561648
    39  H    5.290839   6.625105   4.093460   5.383465   5.501457
    40  H    5.820860   7.407624   5.788679   7.141664   7.157740
    41  H    4.383306   6.058577   6.955397   8.376829   7.616474
    42  H    3.906237   5.676210   7.004461   8.228520   7.793701
    43  H    6.044584   7.799265   7.604325   9.014836   8.760404
                   36         37         38         39         40
    36  H    0.000000
    37  H    5.705031   0.000000
    38  H    3.918374   3.655234   0.000000
    39  H    3.017809   3.086273   1.775059   0.000000
    40  H    4.737556   2.548434   1.774338   1.761881   0.000000
    41  H    6.573719   2.700816   3.798060   4.329099   3.705078
    42  H    6.027856   3.420901   2.596726   3.787356   3.024623
    43  H    6.680469   2.826473   3.069797   3.790134   2.194715
                   41         42         43
    41  H    0.000000
    42  H    1.777435   0.000000
    43  H    2.796063   2.225747   0.000000
 Stoichiometry    C15H24O4
 Framework group  C1[X(C15H24O4)]
 Deg. of freedom   123
 Full point group                 C1      NOp   1
 Largest Abelian subgroup         C1      NOp   1
 Largest concise Abelian subgroup C1      NOp   1
                         Standard orientation:                         
 ---------------------------------------------------------------------
 Center     Atomic      Atomic             Coordinates (Angstroms)
 Number     Number       Type             X           Y           Z
 ---------------------------------------------------------------------
      1          6           0        1.793838    0.742087    0.087592
      2          6           0        1.204262   -0.462958    0.286969
      3          6           0       -0.220824   -0.730603    0.692033
      4          6           0       -1.244814    0.240830    0.049723
      5          6           0       -1.279361    1.603977    0.787717
      6          6           0        0.069738    2.147168    1.297093
      7          6           0        1.249168    2.133198    0.304031
      8          6           0        3.185152    0.539707   -0.355659
      9          6           0        3.461614   -0.952139   -0.443596
     10          6           0        2.155351   -1.636318    0.009796
     11          8           0        4.003201    1.427757   -0.605737
     12          6           0        0.938636    2.857250   -1.022433
     13          6           0        2.346587   -2.535711    1.234204
     14          8           0        1.662590   -2.416418   -1.100021
     15          6           0       -2.654262   -0.416864   -0.083447
     16          8           0       -3.048782   -0.874022    1.226496
     17          6           0       -2.636938   -1.611942   -1.051742
     18          6           0       -3.721733    0.590569   -0.562074
     19          8           0       -5.030943    0.002609   -0.517420
     20          1           0       -0.302178   -0.686220    1.787285
     21          1           0       -0.459534   -1.763950    0.427449
     22          1           0       -0.909831    0.417710   -0.979594
     23          1           0       -1.945270    1.516946    1.655932
     24          1           0       -1.730331    2.352139    0.125866
     25          1           0        0.375881    1.596922    2.196558
     26          1           0       -0.092196    3.184240    1.620379
     27          1           0        2.069430    2.695909    0.774490
     28          1           0        3.722053   -1.237255   -1.468107
     29          1           0        4.313973   -1.203266    0.197369
     30          1           0        0.592907    3.880165   -0.826739
     31          1           0        0.163543    2.342024   -1.601031
     32          1           0        1.835945    2.921983   -1.648251
     33          1           0        1.395987   -2.986391    1.545265
     34          1           0        3.046159   -3.344150    0.992613
     35          1           0        2.747721   -1.969065    2.081614
     36          1           0        0.976917   -3.017169   -0.761879
     37          1           0       -4.009423   -1.028617    1.169301
     38          1           0       -2.305223   -1.309403   -2.052128
     39          1           0       -1.978694   -2.410885   -0.699003
     40          1           0       -3.642729   -2.037914   -1.141840
     41          1           0       -3.769689    1.445700    0.113514
     42          1           0       -3.486930    0.952132   -1.570443
     43          1           0       -5.175509   -0.480507   -1.346404
 ---------------------------------------------------------------------
 Rotational constants (GHZ):      0.5930166      0.2470694      0.1998373
 Standard basis: 6-31G(d) (6D, 7F)
 There are   333 symmetry adapted cartesian basis functions of A   symmetry.
 There are   333 symmetry adapted basis functions of A   symmetry.
   333 basis functions,   628 primitive gaussians,   333 cartesian basis functions
    73 alpha electrons       73 beta electrons
       nuclear repulsion energy      1595.1507564757 Hartrees.
 NAtoms=   43 NActive=   43 NUniq=   43 SFac= 1.00D+00 NAtFMM=   60 NAOKFM=F Big=F
 Integral buffers will be    131072 words long.
 Raffenetti 2 integral format.
 Two-electron integral symmetry is turned on.
 ------------------------------------------------------------------------------
 Polarizable Continuum Model (PCM)
 =================================
 Model                : PCM (using non-symmetric T matrix).
 Atomic radii         : SMD-Coulomb.
 Polarization charges : Total charges.
 Charge compensation  : None.
 Solution method      : On-the-fly selection.
 Cavity type          : VdW (van der Waals Surface) (Alpha=1.000).
 Cavity algorithm     : GePol (No added spheres)
                        Default sphere list used, NSphG=   43.
                        Lebedev-Laikov grids with approx.  5.0 points / Ang**2.
                        Smoothing algorithm: Karplus/York (Gamma=1.0000).
                        Polarization charges: spherical gaussians, with
                                              point-specific exponents (IZeta= 3).
                        Self-potential: point-specific (ISelfS= 7).
                        Self-field    : sphere-specific E.n sum rule (ISelfD= 2).
 1st derivatives      : Analytical E(r).r(x)/FMM algorithm (CHGder, D1EAlg=3).
                        Cavity 1st derivative terms included.
 Solvent              : Methanol, Eps=  32.613000 Eps(inf)=   1.765709
 ------------------------------------------------------------------------------
 ------------------------------------------------------------------------------
 Atomic radii for non-electrostatic terms: SMD-CDS.
 ------------------------------------------------------------------------------
 Nuclear repulsion after PCM non-electrostatic terms =     1595.1523349490 Hartrees.
 One-electron integrals computed using PRISM.
 NBasis=   333 RedAO= T EigKep=  9.46D-04  NBF=   333
 NBsUse=   333 1.00D-06 EigRej= -1.00D+00 NBFU=   333
 Initial guess from the checkpoint file:  "DY-202A-11R_45.chk"
 B after Tr=     0.000000    0.000000    0.000000
         Rot=    0.999992    0.003661   -0.001001    0.001560 Ang=   0.47 deg.
 ExpMin= 1.61D-01 ExpMax= 5.48D+03 ExpMxC= 8.25D+02 IAcc=1 IRadAn=         1 AccDes= 0.00D+00
 Harris functional with IExCor=  402 and IRadAn=       1 diagonalized for initial guess.
 HarFok:  IExCor=  402 AccDes= 0.00D+00 IRadAn=         1 IDoV= 1 UseB2=F ITyADJ=14
 ICtDFT=  3500011 ScaDFX=  1.000000  1.000000  1.000000  1.000000
 FoFCou: FMM=F IPFlag=           0 FMFlag=      100000 FMFlg1=           0
         NFxFlg=           0 DoJE=T BraDBF=F KetDBF=T FulRan=T
         wScrn=  0.000000 ICntrl=     500 IOpCl=  0 I1Cent=   200000004 NGrid=           0
         NMat0=    1 NMatS0=      1 NMatT0=    0 NMatD0=    1 NMtDS0=    0 NMtDT0=    0
 Petite list used in FoFCou.
 Keep R1 ints in memory in canonical form, NReq=1565304907.
 Requested convergence on RMS density matrix=1.00D-08 within 128 cycles.
 Requested convergence on MAX density matrix=1.00D-06.
 Requested convergence on             energy=1.00D-06.
 No special actions if energy rises.
 Inv3:  Mode=1 IEnd=    21951075.
 Iteration    1 A*A^-1 deviation from unit magnitude is 6.22D-15 for   1352.
 Iteration    1 A*A^-1 deviation from orthogonality  is 4.11D-15 for   2705   2473.
 Iteration    1 A^-1*A deviation from unit magnitude is 4.66D-15 for   2705.
 Iteration    1 A^-1*A deviation from orthogonality  is 6.53D-12 for   2058   2040.
 Error on total polarization charges =  0.05200
 SCF Done:  E(RB3LYP) =  -886.950003438     A.U. after   11 cycles
            NFock= 11  Conv=0.35D-08     -V/T= 2.0094
 SMD-CDS (non-electrostatic) energy       (kcal/mol) =       0.99
 (included in total energy above)
 D1PCM: PCM CHGder 1st derivatives, ID1Alg=3 FixD1E=F DoIter=F DoCFld=F I1PDM=0.
 Calling FoFJK, ICntrl=      2127 FMM=F ISym2X=0 I1Cent= 0 IOpClX= 0 NMat=1 NMatS=1 NMatT=0.
 ***** Axes restored to original set *****
 -------------------------------------------------------------------
 Center     Atomic                   Forces (Hartrees/Bohr)
 Number     Number              X              Y              Z
 -------------------------------------------------------------------
      1        6           0.001951761   -0.001095910   -0.000526719
      2        6          -0.000895856    0.001490021   -0.000379715
      3        6           0.000976529   -0.000586489    0.000479929
      4        6          -0.000777796   -0.000026163   -0.000693163
      5        6          -0.000622286   -0.000909734   -0.000127454
      6        6           0.000323719   -0.000032664    0.000006988
      7        6          -0.000937476    0.000557172   -0.000075964
      8        6          -0.000878219   -0.000297868   -0.000403730
      9        6          -0.000718269   -0.000066833    0.001667963
     10        6           0.001870906    0.000957624   -0.000889868
     11        8          -0.001543035   -0.001461241    0.000880761
     12        6           0.000045681   -0.000192568   -0.000235843
     13        6          -0.000226715    0.000006059   -0.000009837
     14        8           0.000203397   -0.000428866    0.000443214
     15        6           0.000872616   -0.000184932    0.000138597
     16        8           0.001033995    0.000660232    0.000627806
     17        6           0.000540088   -0.000441583    0.000055762
     18        6           0.000400887   -0.000206462    0.000120697
     19        8          -0.000273145    0.002137312    0.000014513
     20        1          -0.000114188    0.000021778    0.000050364
     21        1          -0.000090203    0.000341600    0.000307648
     22        1          -0.000266901    0.000073302   -0.000242034
     23        1          -0.000257723    0.000156369    0.000083954
     24        1          -0.000203244   -0.000080024   -0.000185030
     25        1          -0.000260612    0.000048854   -0.000136356
     26        1          -0.000162824   -0.000198871    0.000161024
     27        1          -0.000270906    0.000211224    0.000071913
     28        1          -0.000273909    0.000347345   -0.000352874
     29        1           0.000613127   -0.000234501   -0.000693167
     30        1           0.000139944   -0.000106216    0.000028248
     31        1           0.000169345    0.000279080    0.000166203
     32        1          -0.000071538   -0.000087941    0.000137102
     33        1           0.000213798    0.000170922   -0.000112525
     34        1          -0.000127573   -0.000003606    0.000132055
     35        1           0.000074384    0.000032844    0.000010808
     36        1          -0.000152558    0.000059121   -0.000209489
     37        1          -0.000431395   -0.000357994   -0.000409185
     38        1           0.000058232    0.000048644   -0.000026894
     39        1          -0.000471788   -0.000059029   -0.000241461
     40        1           0.000382186   -0.000288882    0.000116720
     41        1           0.000198707    0.000309282    0.000450238
     42        1          -0.000364502    0.000500841   -0.000163194
     43        1           0.000323361   -0.001061251   -0.000038005
 -------------------------------------------------------------------
 Cartesian Forces:  Max     0.002137312 RMS     0.000574245

 GradGradGradGradGradGradGradGradGradGradGradGradGradGradGradGradGradGrad
 Berny optimization.
 Using GEDIIS/GDIIS optimizer.
 FormGI is forming the generalized inverse of G from B-inverse, IUseBI=4.
 Internal  Forces:  Max     0.002574849 RMS     0.000460521
 Search for a local minimum.
 Step number   3 out of a maximum of  258
 All quantities printed in internal units (Hartrees-Bohrs-Radians)
 Mixed Optimization -- En-DIIS/RFO-DIIS
 Swapping is turned off.
 Update second derivatives using D2CorX and points    1    2    3
 DE= -8.00D-04 DEPred=-8.37D-04 R= 9.55D-01
 TightC=F SS=  1.41D+00  RLast= 2.77D-01 DXNew= 8.4853D-01 8.2950D-01
 Trust test= 9.55D-01 RLast= 2.77D-01 DXMaxT set to 8.30D-01
 ITU=  1  1  0
     Eigenvalues ---    0.00228   0.00232   0.00236   0.00330   0.00367
     Eigenvalues ---    0.00385   0.00476   0.00698   0.00784   0.00910
     Eigenvalues ---    0.01058   0.01118   0.01229   0.01239   0.01358
     Eigenvalues ---    0.01392   0.02492   0.02628   0.03228   0.03864
     Eigenvalues ---    0.03953   0.04248   0.04422   0.04591   0.04733
     Eigenvalues ---    0.04802   0.04948   0.05033   0.05087   0.05318
     Eigenvalues ---    0.05406   0.05440   0.05529   0.05570   0.05574
     Eigenvalues ---    0.05611   0.05659   0.05681   0.05731   0.05905
     Eigenvalues ---    0.05996   0.06151   0.07053   0.07883   0.08355
     Eigenvalues ---    0.08610   0.09008   0.09064   0.09347   0.09709
     Eigenvalues ---    0.10230   0.11590   0.12244   0.13193   0.13838
     Eigenvalues ---    0.14663   0.15655   0.15932   0.16000   0.16000
     Eigenvalues ---    0.16000   0.16000   0.16000   0.16000   0.16000
     Eigenvalues ---    0.16000   0.16000   0.16000   0.16190   0.16302
     Eigenvalues ---    0.16972   0.17323   0.19452   0.19918   0.20726
     Eigenvalues ---    0.22086   0.23225   0.24922   0.25048   0.26699
     Eigenvalues ---    0.26876   0.27517   0.27676   0.28306   0.28465
     Eigenvalues ---    0.28694   0.29082   0.29355   0.29655   0.29840
     Eigenvalues ---    0.31559   0.31880   0.32350   0.33756   0.33817
     Eigenvalues ---    0.33845   0.33853   0.33932   0.33973   0.34002
     Eigenvalues ---    0.34091   0.34114   0.34159   0.34170   0.34178
     Eigenvalues ---    0.34198   0.34224   0.34225   0.34267   0.34309
     Eigenvalues ---    0.34345   0.34387   0.34447   0.34633   0.34931
     Eigenvalues ---    0.40206   0.40781   0.42031   0.51538   0.52397
     Eigenvalues ---    0.52709   0.53015   0.94856
 En-DIIS/RFO-DIIS IScMMF=        0 using points:     3    2
 RFO step:  Lambda=-1.31752841D-04.
 DidBck=F Rises=F RFO-DIIS coefs:    1.03905   -0.03905
 Iteration  1 RMS(Cart)=  0.03437103 RMS(Int)=  0.00086072
 Iteration  2 RMS(Cart)=  0.00098851 RMS(Int)=  0.00004216
 Iteration  3 RMS(Cart)=  0.00000138 RMS(Int)=  0.00004216
 Iteration  4 RMS(Cart)=  0.00000000 RMS(Int)=  0.00004216
 Variable       Old X    -DE/DX   Delta X   Delta X   Delta X     New X
                                 (Linear)    (Quad)   (Total)
    R1        2.56299  -0.00124  -0.00020  -0.00403  -0.00421   2.55878
    R2        2.85261   0.00096   0.00037   0.00667   0.00703   2.85964
    R3        2.78578  -0.00174  -0.00029  -0.00802  -0.00823   2.77755
    R4        2.84502  -0.00051  -0.00036  -0.00507  -0.00545   2.83957
    R5        2.90193   0.00072   0.00036   0.00606   0.00637   2.90829
    R6        2.93048   0.00043   0.00026   0.00410   0.00436   2.93484
    R7        2.07712   0.00006   0.00005   0.00064   0.00069   2.07781
    R8        2.06560  -0.00037  -0.00005  -0.00161  -0.00166   2.06394
    R9        2.92999  -0.00109   0.00010  -0.00316  -0.00306   2.92693
   R10        2.94993  -0.00257   0.00054  -0.00549  -0.00495   2.94498
   R11        2.07267   0.00015   0.00005   0.00088   0.00093   2.07360
   R12        2.91201  -0.00039  -0.00005  -0.00161  -0.00165   2.91036
   R13        2.07423   0.00022  -0.00003   0.00034   0.00031   2.07454
   R14        2.07110   0.00014  -0.00011  -0.00060  -0.00070   2.07040
   R15        2.91375  -0.00006  -0.00006  -0.00066  -0.00070   2.91305
   R16        2.07486  -0.00020  -0.00006  -0.00114  -0.00120   2.07366
   R17        2.07548  -0.00012   0.00001  -0.00028  -0.00027   2.07521
   R18        2.91544  -0.00022   0.00006   0.00003   0.00009   2.91553
   R19        2.07939  -0.00006   0.00002   0.00004   0.00006   2.07945
   R20        2.87199  -0.00093   0.00028   0.00027   0.00057   2.87257
   R21        2.33010  -0.00226  -0.00006  -0.00290  -0.00296   2.32714
   R22        2.91532  -0.00147  -0.00023  -0.00706  -0.00735   2.90797
   R23        2.06901   0.00017   0.00007   0.00120   0.00127   2.07028
   R24        2.07045   0.00012   0.00008   0.00110   0.00118   2.07163
   R25        2.89360  -0.00012  -0.00011  -0.00141  -0.00152   2.89208
   R26        2.72741   0.00002   0.00002   0.00057   0.00059   2.72800
   R27        2.07369  -0.00014   0.00000  -0.00037  -0.00037   2.07333
   R28        2.07096  -0.00035   0.00003  -0.00070  -0.00067   2.07029
   R29        2.07095  -0.00014  -0.00002  -0.00064  -0.00066   2.07029
   R30        2.07312  -0.00028  -0.00005  -0.00131  -0.00136   2.07175
   R31        2.07125  -0.00010  -0.00002  -0.00047  -0.00049   2.07076
   R32        2.07018   0.00004   0.00000   0.00014   0.00014   2.07032
   R33        1.83740   0.00000   0.00003   0.00025   0.00027   1.83767
   R34        2.72579  -0.00008   0.00002   0.00015   0.00018   2.72596
   R35        2.90681   0.00064  -0.00007   0.00167   0.00161   2.90841
   R36        2.91747   0.00081  -0.00004   0.00259   0.00255   2.92002
   R37        1.84188   0.00051  -0.00003   0.00067   0.00064   1.84252
   R38        2.07211   0.00006  -0.00005  -0.00024  -0.00029   2.07182
   R39        2.06666  -0.00032  -0.00005  -0.00145  -0.00150   2.06516
   R40        2.07111  -0.00025   0.00004  -0.00043  -0.00040   2.07072
   R41        2.71340  -0.00049  -0.00018  -0.00287  -0.00305   2.71035
   R42        2.06142   0.00052  -0.00012   0.00039   0.00026   2.06168
   R43        2.07239   0.00023   0.00003   0.00101   0.00104   2.07343
   R44        1.83363   0.00051  -0.00001   0.00086   0.00085   1.83448
    A1        2.26642  -0.00010  -0.00050  -0.00588  -0.00645   2.25997
    A2        1.90974  -0.00036   0.00027   0.00113   0.00132   1.91106
    A3        2.10617   0.00046   0.00026   0.00502   0.00541   2.11158
    A4        2.22557   0.00002   0.00023   0.00223   0.00242   2.22800
    A5        1.96397  -0.00024  -0.00025  -0.00403  -0.00448   1.95949
    A6        2.09322   0.00023   0.00002   0.00208   0.00228   2.09551
    A7        1.98476  -0.00037   0.00000  -0.00360  -0.00365   1.98111
    A8        1.90814   0.00010   0.00000   0.00113   0.00112   1.90926
    A9        1.88563   0.00032  -0.00036  -0.00018  -0.00049   1.88514
   A10        1.91617   0.00008  -0.00009  -0.00091  -0.00098   1.91519
   A11        1.92596   0.00000   0.00037   0.00379   0.00417   1.93013
   A12        1.83714  -0.00011   0.00008   0.00006   0.00013   1.83727
   A13        1.94799   0.00043  -0.00026  -0.00175  -0.00206   1.94593
   A14        1.94723   0.00106  -0.00002   0.00437   0.00435   1.95158
   A15        1.86299  -0.00023  -0.00045   0.00196   0.00151   1.86451
   A16        1.97241  -0.00185   0.00088  -0.00741  -0.00648   1.96593
   A17        1.88779   0.00043  -0.00009   0.00271   0.00260   1.89039
   A18        1.83759   0.00022  -0.00013   0.00083   0.00069   1.83828
   A19        2.03503  -0.00020  -0.00022  -0.00262  -0.00295   2.03208
   A20        1.89684   0.00007   0.00001   0.00004   0.00008   1.89692
   A21        1.89853  -0.00006   0.00015   0.00060   0.00078   1.89931
   A22        1.87300   0.00010   0.00001  -0.00002   0.00003   1.87303
   A23        1.89571   0.00019  -0.00017   0.00126   0.00112   1.89684
   A24        1.85684  -0.00009   0.00025   0.00104   0.00128   1.85812
   A25        2.04159  -0.00035  -0.00029  -0.00278  -0.00313   2.03846
   A26        1.91585  -0.00005   0.00007  -0.00145  -0.00138   1.91447
   A27        1.87661   0.00000   0.00006  -0.00003   0.00007   1.87668
   A28        1.88577   0.00031  -0.00010   0.00046   0.00037   1.88614
   A29        1.88695   0.00021   0.00008   0.00275   0.00284   1.88979
   A30        1.84750  -0.00009   0.00024   0.00152   0.00175   1.84926
   A31        1.95702   0.00017  -0.00011   0.00026   0.00012   1.95714
   A32        1.96259  -0.00023  -0.00012  -0.00122  -0.00134   1.96125
   A33        1.83755   0.00010  -0.00007   0.00029   0.00024   1.83779
   A34        1.97744   0.00016   0.00003   0.00245   0.00250   1.97994
   A35        1.86525  -0.00011   0.00029   0.00079   0.00109   1.86634
   A36        1.85213  -0.00011   0.00000  -0.00283  -0.00284   1.84929
   A37        1.90058   0.00113  -0.00006   0.00328   0.00306   1.90365
   A38        2.19970  -0.00081   0.00015  -0.00136  -0.00114   2.19856
   A39        2.18285  -0.00032  -0.00009  -0.00186  -0.00188   2.18097
   A40        1.83828  -0.00069  -0.00008  -0.00362  -0.00402   1.83426
   A41        1.93161   0.00001   0.00034  -0.00185  -0.00146   1.93015
   A42        1.90992   0.00025   0.00048   0.00927   0.00986   1.91978
   A43        1.94006   0.00017  -0.00017  -0.00287  -0.00296   1.93710
   A44        1.96615   0.00053   0.00010   0.00742   0.00758   1.97373
   A45        1.87830  -0.00027  -0.00063  -0.00792  -0.00857   1.86973
   A46        1.81172   0.00016   0.00010   0.00194   0.00186   1.81358
   A47        1.96257  -0.00016  -0.00012  -0.00340  -0.00348   1.95909
   A48        1.91806   0.00002  -0.00014  -0.00028  -0.00036   1.91771
   A49        1.97115   0.00003   0.00033   0.00456   0.00500   1.97615
   A50        1.87843   0.00000  -0.00016  -0.00158  -0.00171   1.87672
   A51        1.91776  -0.00003  -0.00002  -0.00110  -0.00117   1.91658
   A52        1.92577  -0.00011  -0.00015  -0.00236  -0.00251   1.92326
   A53        1.95590   0.00019  -0.00013   0.00034   0.00022   1.95611
   A54        1.93253  -0.00017  -0.00007  -0.00196  -0.00204   1.93050
   A55        1.88554  -0.00001   0.00007   0.00085   0.00092   1.88646
   A56        1.88046   0.00008   0.00013   0.00112   0.00125   1.88171
   A57        1.88113   0.00003   0.00016   0.00221   0.00237   1.88350
   A58        1.93886  -0.00014  -0.00020  -0.00304  -0.00324   1.93562
   A59        1.91420   0.00022  -0.00001   0.00134   0.00133   1.91553
   A60        1.93956  -0.00003  -0.00019  -0.00209  -0.00229   1.93727
   A61        1.88867  -0.00005   0.00039   0.00359   0.00399   1.89266
   A62        1.88646   0.00006   0.00002   0.00029   0.00030   1.88676
   A63        1.89474  -0.00006   0.00001   0.00010   0.00011   1.89486
   A64        1.88315   0.00036  -0.00061  -0.00336  -0.00397   1.87919
   A65        1.87865   0.00013   0.00008  -0.00343  -0.00339   1.87526
   A66        1.95074   0.00048   0.00029   0.00626   0.00658   1.95731
   A67        1.95606  -0.00176   0.00046  -0.01139  -0.01095   1.94511
   A68        1.90553  -0.00037  -0.00019   0.00207   0.00187   1.90741
   A69        1.87470   0.00031  -0.00016   0.00014  -0.00007   1.87463
   A70        1.89611   0.00120  -0.00050   0.00628   0.00579   1.90191
   A71        1.84061  -0.00053  -0.00013  -0.00473  -0.00487   1.83574
   A72        1.94266  -0.00015  -0.00035  -0.00360  -0.00394   1.93872
   A73        1.95123   0.00041   0.00023   0.00436   0.00459   1.95581
   A74        1.92131   0.00028  -0.00011   0.00032   0.00021   1.92152
   A75        1.88993  -0.00009  -0.00003  -0.00038  -0.00041   1.88952
   A76        1.88584   0.00000  -0.00009  -0.00022  -0.00032   1.88552
   A77        1.87018  -0.00048   0.00037  -0.00050  -0.00014   1.87004
   A78        1.93221   0.00125  -0.00011   0.00576   0.00564   1.93785
   A79        1.92829  -0.00041   0.00044   0.00050   0.00094   1.92923
   A80        1.93067   0.00008  -0.00016   0.00097   0.00081   1.93148
   A81        1.83553  -0.00044  -0.00004  -0.00369  -0.00373   1.83179
   A82        1.93780  -0.00051  -0.00027  -0.00264  -0.00292   1.93488
   A83        1.89697  -0.00002   0.00017  -0.00123  -0.00107   1.89590
   A84        1.88931  -0.00007  -0.00019  -0.00214  -0.00234   1.88697
    D1        0.08737  -0.00015   0.00004  -0.00550  -0.00547   0.08190
    D2       -3.08553  -0.00002  -0.00018   0.00504   0.00486  -3.08067
    D3       -3.09915  -0.00012   0.00087   0.00191   0.00274  -3.09641
    D4        0.01113   0.00001   0.00065   0.01246   0.01307   0.02420
    D5        0.37934  -0.00014   0.00029  -0.00973  -0.00945   0.36989
    D6       -1.87301  -0.00031   0.00044  -0.01229  -0.01185  -1.88486
    D7        2.40117  -0.00012   0.00054  -0.00849  -0.00795   2.39322
    D8       -2.71298  -0.00016  -0.00062  -0.01774  -0.01835  -2.73133
    D9        1.31786  -0.00033  -0.00046  -0.02030  -0.02075   1.29711
   D10       -0.69115  -0.00014  -0.00037  -0.01649  -0.01685  -0.70800
   D11        0.00851  -0.00001   0.00017   0.01375   0.01390   0.02241
   D12       -3.12292   0.00003  -0.00012   0.00704   0.00689  -3.11603
   D13        3.11000   0.00000   0.00087   0.02005   0.02095   3.13095
   D14       -0.02143   0.00005   0.00058   0.01334   0.01393  -0.00750
   D15        0.65617   0.00014   0.00012   0.02016   0.02029   0.67646
   D16       -1.49218   0.00022   0.00023   0.02303   0.02330  -1.46888
   D17        2.80042   0.00012   0.00033   0.02248   0.02283   2.82325
   D18       -2.45205   0.00000   0.00036   0.00902   0.00935  -2.44270
   D19        1.68279   0.00008   0.00047   0.01189   0.01236   1.69515
   D20       -0.30780  -0.00001   0.00057   0.01133   0.01189  -0.29591
   D21       -0.02549  -0.00002  -0.00117  -0.03267  -0.03388  -0.05938
   D22        2.11069   0.00003  -0.00078  -0.02775  -0.02854   2.08214
   D23       -2.03032  -0.00011  -0.00098  -0.03173  -0.03272  -2.06303
   D24        3.08744   0.00010  -0.00137  -0.02300  -0.02442   3.06302
   D25       -1.05956   0.00015  -0.00098  -0.01808  -0.01908  -1.07865
   D26        1.08261   0.00001  -0.00118  -0.02206  -0.02325   1.05936
   D27       -1.38733  -0.00052  -0.00021  -0.00682  -0.00698  -1.39430
   D28        2.67063   0.00077  -0.00118   0.00102  -0.00012   2.67051
   D29        0.67195   0.00010  -0.00075  -0.00332  -0.00404   0.66791
   D30        0.75662  -0.00059  -0.00028  -0.00859  -0.00885   0.74777
   D31       -1.46861   0.00070  -0.00124  -0.00075  -0.00199  -1.47060
   D32        2.81590   0.00003  -0.00082  -0.00509  -0.00592   2.80998
   D33        2.77389  -0.00068  -0.00002  -0.00687  -0.00686   2.76703
   D34        0.54866   0.00061  -0.00098   0.00097   0.00000   0.54866
   D35       -1.45002  -0.00006  -0.00056  -0.00337  -0.00393  -1.45395
   D36        0.65531   0.00000  -0.00031  -0.01837  -0.01868   0.63663
   D37       -1.46311  -0.00004  -0.00018  -0.01654  -0.01672  -1.47983
   D38        2.80528   0.00006  -0.00057  -0.01812  -0.01871   2.78658
   D39        2.86690   0.00029   0.00017  -0.01990  -0.01972   2.84718
   D40        0.74848   0.00024   0.00030  -0.01807  -0.01776   0.73072
   D41       -1.26632   0.00035  -0.00009  -0.01965  -0.01974  -1.28606
   D42       -1.38903  -0.00024   0.00045  -0.02142  -0.02094  -1.40997
   D43        2.77573  -0.00028   0.00058  -0.01959  -0.01899   2.75675
   D44        0.76094  -0.00017   0.00020  -0.02117  -0.02097   0.73997
   D45        0.96387  -0.00003   0.00103  -0.01283  -0.01183   0.95204
   D46       -1.12842   0.00006   0.00104  -0.01690  -0.01587  -1.14429
   D47        3.02145  -0.00058   0.00115  -0.02135  -0.02020   3.00125
   D48       -1.24811   0.00001   0.00069  -0.00806  -0.00737  -1.25548
   D49        2.94278   0.00010   0.00070  -0.01212  -0.01142   2.93137
   D50        0.80947  -0.00054   0.00081  -0.01658  -0.01574   0.79373
   D51        2.97821   0.00035   0.00042  -0.00790  -0.00750   2.97071
   D52        0.88592   0.00043   0.00043  -0.01197  -0.01154   0.87438
   D53       -1.24739  -0.00020   0.00053  -0.01643  -0.01587  -1.26326
   D54        0.83534   0.00007   0.00072   0.02208   0.02280   0.85814
   D55       -1.32061  -0.00004   0.00103   0.02482   0.02585  -1.29476
   D56        2.96065   0.00010   0.00067   0.02378   0.02445   2.98510
   D57        2.96628   0.00011   0.00060   0.02033   0.02092   2.98721
   D58        0.81034   0.00000   0.00090   0.02307   0.02397   0.83432
   D59       -1.19159   0.00013   0.00055   0.02203   0.02257  -1.16902
   D60       -1.31608   0.00014   0.00082   0.02217   0.02299  -1.29309
   D61        2.81116   0.00003   0.00112   0.02491   0.02604   2.83720
   D62        0.80923   0.00017   0.00076   0.02387   0.02464   0.83387
   D63       -1.29197   0.00004  -0.00093  -0.00435  -0.00525  -1.29722
   D64        0.95259   0.00001  -0.00116  -0.00370  -0.00484   0.94774
   D65        2.98622  -0.00011  -0.00096  -0.00530  -0.00624   2.97998
   D66        0.87927  -0.00003  -0.00114  -0.00797  -0.00910   0.87016
   D67        3.12383  -0.00006  -0.00137  -0.00733  -0.00870   3.11513
   D68       -1.12572  -0.00017  -0.00117  -0.00893  -0.01010  -1.13582
   D69        2.87130   0.00013  -0.00087  -0.00458  -0.00543   2.86587
   D70       -1.16732   0.00009  -0.00110  -0.00393  -0.00503  -1.17235
   D71        0.86631  -0.00002  -0.00090  -0.00553  -0.00643   0.85989
   D72       -3.09268   0.00017   0.00078   0.02379   0.02455  -3.06813
   D73        1.08860   0.00014   0.00087   0.02411   0.02496   1.11356
   D74       -1.01237   0.00008   0.00080   0.02242   0.02320  -0.98917
   D75        0.94881   0.00000   0.00100   0.02237   0.02339   0.97220
   D76       -1.15310  -0.00004   0.00110   0.02269   0.02380  -1.12930
   D77        3.02912  -0.00009   0.00103   0.02100   0.02204   3.05116
   D78       -1.09253   0.00011   0.00064   0.02186   0.02250  -1.07002
   D79        3.08875   0.00008   0.00073   0.02218   0.02292   3.11166
   D80        0.98778   0.00003   0.00066   0.02049   0.02116   1.00894
   D81       -0.02379   0.00000  -0.00088  -0.03324  -0.03414  -0.05793
   D82        2.07453  -0.00019  -0.00094  -0.03983  -0.04082   2.03371
   D83       -2.14159  -0.00036  -0.00121  -0.04493  -0.04614  -2.18773
   D84        3.10776  -0.00005  -0.00059  -0.02661  -0.02720   3.08055
   D85       -1.07711  -0.00024  -0.00065  -0.03320  -0.03389  -1.11099
   D86        0.98996  -0.00041  -0.00092  -0.03830  -0.03920   0.95076
   D87        0.02837  -0.00001   0.00117   0.03798   0.03912   0.06749
   D88       -2.10211   0.00007   0.00108   0.03832   0.03936  -2.06275
   D89        2.06121   0.00009   0.00100   0.03791   0.03886   2.10007
   D90       -2.06437   0.00030   0.00090   0.04394   0.04485  -2.01952
   D91        2.08833   0.00037   0.00080   0.04427   0.04509   2.13342
   D92       -0.03153   0.00039   0.00073   0.04386   0.04459   0.01306
   D93        2.10911   0.00015   0.00176   0.05102   0.05275   2.16186
   D94       -0.02138   0.00023   0.00166   0.05136   0.05299   0.03161
   D95       -2.14124   0.00025   0.00159   0.05094   0.05249  -2.08875
   D96        1.07356  -0.00012  -0.00138  -0.02211  -0.02341   1.05015
   D97       -3.12255  -0.00012  -0.00102  -0.01870  -0.01964   3.14100
   D98       -1.02747  -0.00008  -0.00113  -0.01903  -0.02008  -1.04756
   D99        3.11691  -0.00001  -0.00111  -0.01885  -0.02002   3.09689
   D100      -1.07920  -0.00001  -0.00075  -0.01543  -0.01625  -1.09545
   D101       1.01588   0.00003  -0.00086  -0.01576  -0.01670   0.99918
   D102      -1.06879  -0.00001  -0.00110  -0.01859  -0.01970  -1.08849
   D103       1.01828  -0.00001  -0.00075  -0.01517  -0.01593   1.00235
   D104       3.11336   0.00003  -0.00086  -0.01551  -0.01638   3.09698
   D105      -1.42272   0.00025   0.00070   0.01665   0.01727  -1.40545
   D106       2.89853   0.00005   0.00073   0.01533   0.01616   2.91469
   D107       0.74568   0.00003   0.00044   0.01141   0.01183   0.75752
   D108       2.85463  -0.00054   0.00171   0.02741   0.02911   2.88375
   D109      -1.30783  -0.00010   0.00200   0.03413   0.03613  -1.27170
   D110       0.74516   0.00131   0.00121   0.04276   0.04398   0.78914
   D111      -1.02881   0.00042   0.00039   0.00396   0.00435  -1.02445
   D112       1.08728   0.00049   0.00027   0.00398   0.00424   1.09152
   D113      -3.11941   0.00034   0.00080   0.00635   0.00715  -3.11226
   D114      -3.10523   0.00021   0.00023   0.00301   0.00325  -3.10198
   D115      -0.98914   0.00028   0.00011   0.00303   0.00314  -0.98601
   D116       1.08736   0.00013   0.00064   0.00540   0.00604   1.09340
   D117       1.13850  -0.00064   0.00082  -0.00182  -0.00099   1.13752
   D118      -3.02860  -0.00057   0.00070  -0.00180  -0.00110  -3.02970
   D119      -0.95210  -0.00072   0.00123   0.00057   0.00181  -0.95029
   D120      -3.01811   0.00055   0.00015   0.07000   0.07014  -2.94797
   D121      -0.99193   0.00052   0.00030   0.06924   0.06953  -0.92240
   D122       1.10942   0.00027   0.00069   0.06866   0.06933   1.17875
   D123      -0.95818  -0.00010   0.00041   0.05939   0.05980  -0.89838
   D124       1.06800  -0.00014   0.00056   0.05863   0.05919   1.12719
   D125      -3.11384  -0.00038   0.00095   0.05805   0.05899  -3.05485
   D126       1.10093   0.00028  -0.00018   0.06527   0.06510   1.16603
   D127       3.12711   0.00024  -0.00003   0.06451   0.06448  -3.09159
   D128      -1.05473   0.00000   0.00035   0.06393   0.06429  -0.99044
   D129      -1.49446   0.00032   0.00283   0.06976   0.07259  -1.42187
   D130       2.70575   0.00042   0.00238   0.06832   0.07071   2.77646
   D131       0.65709   0.00095   0.00234   0.07322   0.07556   0.73265
         Item               Value     Threshold  Converged?
 Maximum Force            0.002575     0.000450     NO 
 RMS     Force            0.000461     0.000300     NO 
 Maximum Displacement     0.228602     0.001800     NO 
 RMS     Displacement     0.034563     0.001200     NO 
 Predicted change in Energy=-3.273396D-04
 GradGradGradGradGradGradGradGradGradGradGradGradGradGradGradGradGradGrad

                          Input orientation:                          
 ---------------------------------------------------------------------
 Center     Atomic      Atomic             Coordinates (Angstroms)
 Number     Number       Type             X           Y           Z
 ---------------------------------------------------------------------
      1          6           0        1.764398    0.729598    0.114522
      2          6           0        1.159183   -0.466728    0.304156
      3          6           0       -0.269363   -0.721134    0.694594
      4          6           0       -1.277852    0.249079    0.021090
      5          6           0       -1.317953    1.618012    0.744545
      6          6           0        0.021778    2.142422    1.294096
      7          6           0        1.223075    2.126470    0.328220
      8          6           0        3.152092    0.514015   -0.319283
      9          6           0        3.410474   -0.979616   -0.433294
     10          6           0        2.109457   -1.648924    0.043549
     11          8           0        3.981956    1.393513   -0.552362
     12          6           0        0.951523    2.860759   -1.001223
     13          6           0        2.300474   -2.523349    1.284957
     14          8           0        1.607874   -2.450617   -1.047169
     15          6           0       -2.690026   -0.393508   -0.125574
     16          8           0       -3.100040   -0.839969    1.183402
     17          6           0       -2.685028   -1.590834   -1.092584
     18          6           0       -3.732968    0.638785   -0.609622
     19          8           0       -5.064179    0.116875   -0.497464
     20          1           0       -0.365999   -0.656814    1.787978
     21          1           0       -0.508203   -1.757300    0.445219
     22          1           0       -0.925212    0.411714   -1.005197
     23          1           0       -2.013487    1.548225    1.591022
     24          1           0       -1.734249    2.366715    0.061541
     25          1           0        0.299777    1.576757    2.192360
     26          1           0       -0.139211    3.176623    1.626439
     27          1           0        2.036668    2.681118    0.819449
     28          1           0        3.635651   -1.253637   -1.469836
     29          1           0        4.282589   -1.256341    0.170542
     30          1           0        0.632504    3.892182   -0.805916
     31          1           0        0.170205    2.369005   -1.591098
     32          1           0        1.860040    2.900925   -1.612137
     33          1           0        1.344431   -2.944157    1.617869
     34          1           0        2.981586   -3.350182    1.054282
     35          1           0        2.723659   -1.943263    2.112407
     36          1           0        0.913375   -3.031150   -0.691751
     37          1           0       -4.057030   -1.010215    1.106937
     38          1           0       -2.338445   -1.291706   -2.088778
     39          1           0       -2.045804   -2.402829   -0.737135
     40          1           0       -3.697562   -1.997394   -1.193621
     41          1           0       -3.722222    1.522499    0.030070
     42          1           0       -3.520701    0.949593   -1.640263
     43          1           0       -5.233834   -0.445919   -1.270038
 ---------------------------------------------------------------------
                    Distance matrix (angstroms):
                    1          2          3          4          5
     1  C    0.000000
     2  C    1.354046   0.000000
     3  C    2.564623   1.502634   0.000000
     4  C    3.081381   2.555708   1.553051   0.000000
     5  C    3.269112   3.267459   2.563911   1.548862   0.000000
     6  C    2.534598   3.013525   2.940088   2.625706   1.540095
     7  C    1.513257   2.594096   3.235807   3.142222   2.624629
     8  C    1.469816   2.306993   3.776227   4.450893   4.725657
     9  C    2.435381   2.423880   3.857479   4.867910   5.522046
    10  C    2.404469   1.539001   2.635041   3.882883   4.786586
    11  O    2.408959   3.487430   4.909210   5.413332   5.460898
    12  C    2.539192   3.580405   4.146843   3.582752   3.121321
    13  C    3.498423   2.548373   3.193833   4.699801   5.525932
    14  O    3.389365   2.441971   3.090125   4.093525   5.322072
    15  C    4.600098   3.873814   2.576746   1.558417   2.585712
    16  O    5.221954   4.365016   2.875028   2.420199   3.067589
    17  C    5.161289   4.241752   3.128230   2.570154   3.942161
    18  C    5.545599   5.098068   3.942958   2.564618   2.936827
    19  O    6.883271   6.301859   5.011340   3.823958   4.222584
    20  H    3.043219   2.136362   1.099529   2.184951   2.677649
    21  H    3.385076   2.113210   1.092188   2.190388   3.483967
    22  H    2.930669   2.613574   2.145407   1.097302   2.161249
    23  H    4.137948   3.972643   2.999256   2.166478   1.097799
    24  H    3.863093   4.056995   3.475839   2.166638   1.095606
    25  H    2.679590   2.911996   2.801344   2.994338   2.171387
    26  H    3.449282   4.087574   4.009711   3.527629   2.143930
    27  H    2.092721   3.308238   4.112017   4.187867   3.519841
    28  H    3.153570   3.146294   4.496382   5.350096   6.139059
    29  H    3.207551   3.224439   4.613171   5.762563   6.321191
    30  H    3.482862   4.528769   4.934327   4.195903   3.373434
    31  H    2.852761   3.551259   3.868664   3.031519   2.869465
    32  H    2.775817   3.937571   4.793190   4.421096   4.159261
    33  H    3.991604   2.810305   2.898034   4.429765   5.353911
    34  H    4.359966   3.492585   4.196420   5.671417   6.577608
    35  H    3.472163   2.810251   3.530152   5.019169   5.557729
    36  H    3.939231   2.761977   2.942278   4.008680   5.353175
    37  H    6.156368   5.305537   3.820997   3.238629   3.813326
    38  H    5.076763   4.317421   3.514799   2.819648   4.187551
    39  H    5.005503   3.886479   2.834377   2.863088   4.346528
    40  H    6.243455   5.307942   4.116642   3.518119   4.742382
    41  H    5.544259   5.278282   4.171056   2.756197   2.510001
    42  H    5.573144   5.261943   4.337520   2.877705   3.314542
    43  H    7.230083   6.584010   5.346166   4.218984   4.863382
                    6          7          8          9         10
     6  C    0.000000
     7  C    1.541520   0.000000
     8  C    3.879892   2.596224   0.000000
     9  C    4.920798   3.874582   1.520096   0.000000
    10  C    4.505172   3.888484   2.428382   1.538829   0.000000
    11  O    4.433202   2.987319   1.231470   2.443872   3.621848
    12  C    2.578551   1.542835   3.288579   4.595374   4.771750
    13  C    5.192490   4.867951   3.538986   2.562732   1.530425
    14  O    5.393814   4.794736   3.421034   2.406254   1.443595
    15  C    3.974957   4.676384   5.915358   6.136310   4.963840
    16  O    4.318872   5.312289   6.571186   6.709694   5.393750
    17  C    5.192326   5.577661   6.253027   6.161444   4.927602
    18  C    4.470256   5.258813   6.892309   7.326601   6.308263
    19  O    5.760165   6.652052   8.227793   8.545534   7.407551
    20  H    2.868799   3.521749   4.264780   4.393176   3.186722
    21  H    4.026078   4.253785   4.375054   4.090551   2.650515
    22  H    3.029669   3.055082   4.135862   4.589231   3.815143
    23  H    2.140921   3.521984   5.603754   6.317213   5.441976
    24  H    2.157112   2.979026   5.239642   6.157188   5.558755
    25  H    1.097332   2.151670   3.946324   4.806821   4.277540
    26  H    1.098153   2.154999   4.659184   5.840983   5.554093
    27  H    2.138987   1.100397   2.690207   4.105810   4.399611
    28  H    5.677378   4.525335   2.163838   1.095543   2.185373
    29  H    5.564932   4.563869   2.156876   1.096257   2.211956
    30  H    2.800839   2.180087   4.242305   5.620532   5.797141
    31  H    2.897881   2.202530   3.734990   4.801366   4.751476
    32  H    3.521466   2.184145   3.006361   4.341902   4.848157
    33  H    5.265693   5.233467   4.356506   3.512153   2.177470
    34  H    6.243931   5.797693   4.104604   2.831327   2.162515
    35  H    4.966146   4.690181   3.483516   2.807298   2.178085
    36  H    5.612876   5.266621   4.209368   3.242082   1.970236
    37  H    5.158568   6.190695   7.505253   7.624753   6.290017
    38  H    5.367283   5.496383   6.044645   5.990667   4.945529
    39  H    5.390743   5.686396   5.975007   5.647019   4.294653
    40  H    6.095925   6.598099   7.347748   7.220675   5.947562
    41  H    3.999950   4.990955   6.956671   7.573020   6.638267
    42  H    4.752101   5.269096   6.816222   7.295191   6.425434
    43  H    6.394979   7.131850   8.494066   8.701094   7.556233
                   11         12         13         14         15
    11  O    0.000000
    12  C    3.396736   0.000000
    13  C    4.641652   6.002908   0.000000
    14  O    4.545156   5.351974   2.433885   0.000000
    15  C    6.920328   4.961642   5.606327   4.853141   0.000000
    16  O    7.626008   5.906195   5.657705   5.452897   1.442518
    17  C    7.324401   5.748872   5.601563   4.378389   1.539066
    18  C    7.751965   5.199517   7.070428   6.185503   1.545206
    19  O    9.135940   6.631089   8.024084   7.170111   2.456705
    20  H    5.346564   4.678549   3.293488   3.892552   3.021939
    21  H    5.575332   5.054648   3.029960   2.680614   2.635542
    22  H    5.024868   3.085445   4.925896   3.822463   2.129950
    23  H    6.368938   4.151357   5.939836   6.005418   2.678569
    24  H    5.830866   2.930344   6.456660   5.967052   2.927004
    25  H    4.596251   3.503200   4.651563   5.331549   4.265406
    26  H    4.991060   2.862530   6.209537   6.470419   4.724621
    27  H    2.706277   2.127124   5.231899   5.477484   5.717344
    28  H    2.822958   4.934815   3.314174   2.392340   6.523883
    29  H    2.763096   5.423979   2.603077   3.172258   7.032036
    30  H    4.186463   1.097157   6.950749   6.421889   5.465273
    31  H    4.069399   1.095551   6.061754   5.058805   4.237942
    32  H    2.810328   1.095552   6.165216   5.387187   5.810874
    33  H    5.521034   6.380522   1.096324   2.723125   5.081559
    34  H    5.107317   6.849967   1.095800   2.666909   6.503934
    35  H    4.451784   5.992811   1.095564   3.388998   6.059561
    36  H    5.386396   5.900154   2.467646   0.972455   4.501356
    37  H    8.553157   6.671910   6.537517   6.229452   1.941163
    38  H    7.036935   5.408292   5.866737   4.242812   2.187358
    39  H    7.126027   6.062926   4.795155   3.667120   2.196907
    40  H    8.419291   6.727009   6.511252   5.326773   2.174466
    41  H    7.727239   4.969747   7.363185   6.734687   2.181912
    42  H    7.594107   4.905274   7.382704   6.181866   2.188201
    43  H    9.424933   7.018904   8.222500   7.132843   2.789893
                   16         17         18         19         20
    16  O    0.000000
    17  C    2.432314   0.000000
    18  C    2.408786   2.510505   0.000000
    19  O    2.756575   2.988445   1.434257   0.000000
    20  H    2.806072   3.814175   4.331691   5.281547   0.000000
    21  H    2.846758   2.670415   4.153676   5.015785   1.741923
    22  H    3.329648   2.667356   2.844562   4.180403   3.042417
    23  H    2.655225   4.184065   2.937095   3.964500   2.759566
    24  H    3.661527   4.230625   2.726001   4.057426   3.740912
    25  H    4.291540   5.452848   4.999393   6.175633   2.365506
    26  H    5.009571   6.050035   4.935148   6.174815   3.843535
    27  H    6.238292   6.648297   6.285067   7.663657   4.225239
    28  H    7.251230   6.340899   7.656225   8.860636   5.194493
    29  H    7.463409   7.089080   8.273411   9.470694   4.958317
    30  H    6.346852   6.414956   5.447979   6.841074   5.330915
    31  H    5.356292   4.907259   4.380835   5.802319   4.567411
    32  H    6.812615   6.411200   6.115886   7.545744   5.401253
    33  H    4.936567   5.041287   6.601452   7.410454   2.861196
    34  H    6.580579   6.309901   7.985342   8.897345   4.358769
    35  H    5.999648   6.296830   7.467560   8.467941   3.362468
    36  H    4.942163   3.896624   5.921459   6.758621   3.663786
    37  H    0.975018   2.656578   2.402247   2.204265   3.769937
    38  H    3.389876   1.096357   2.803461   3.456300   4.395779
    39  H    2.691172   1.092834   3.480546   3.939155   3.499502
    40  H    2.710517   1.095776   2.700324   2.611974   4.667591
    41  H    2.701582   3.468281   1.090996   2.013684   4.370798
    42  H    3.369358   2.729849   1.097214   2.093259   4.928035
    43  H    3.275320   2.799774   1.966044   0.970767   5.752544
                   21         22         23         24         25
    21  H    0.000000
    22  H    2.642391   0.000000
    23  H    3.808574   3.035845   0.000000
    24  H    4.319479   2.369494   1.757046   0.000000
    25  H    3.849840   3.616946   2.390317   3.049867   0.000000
    26  H    5.086751   3.897182   2.483112   2.376763   1.752869
    27  H    5.129910   4.153584   4.275807   3.859156   2.474124
    28  H    4.592673   4.877577   7.009426   6.654915   5.705337
    29  H    4.824739   5.593386   7.037324   7.024298   5.289328
    30  H    5.897729   3.818357   4.270915   2.946362   3.802836
    31  H    4.651152   2.318233   3.945640   2.521540   3.867687
    32  H    5.616080   3.784465   5.205212   4.000686   4.319959
    33  H    2.493188   4.826347   5.608728   6.332913   4.675468
    34  H    3.884181   5.801413   7.016640   7.477135   5.723814
    35  H    3.641295   5.345992   5.907866   6.531072   4.274591
    36  H    2.221774   3.915605   5.894764   6.059233   5.470595
    37  H    3.686486   4.036246   3.309988   4.229873   5.181924
    38  H    3.160333   2.464348   4.659585   4.286370   5.789338
    39  H    2.044232   3.041256   4.586086   4.845978   5.469991
    40  H    3.593807   3.677666   4.812666   4.947270   6.341778
    41  H    4.610786   3.182591   2.314521   2.160029   4.566719
    42  H    4.555398   2.725653   3.615419   2.845309   5.447787
    43  H    5.195519   4.401124   4.746884   4.683066   6.833760
                   26         27         28         29         30
    26  H    0.000000
    27  H    2.373017   0.000000
    28  H    6.592701   4.824922   0.000000
    29  H    6.428306   4.579173   1.763343   0.000000
    30  H    2.650268   2.465799   5.994927   6.386227   0.000000
    31  H    3.331746   3.064610   5.014734   5.758317   1.774909
    32  H    3.815939   2.447881   4.520336   5.131233   1.771843
    33  H    6.298032   5.723668   4.200175   3.684596   7.288148
    34  H    7.257129   6.109386   3.345815   2.618736   7.837753
    35  H    5.886036   4.850628   3.760290   2.583208   6.851420
    36  H    6.709574   6.014608   3.343016   3.904498   6.929968
    37  H    5.757499   7.130340   8.116426   8.395634   7.048704
    38  H    6.213327   6.586556   6.006194   6.995990   6.111053
    39  H    6.352312   6.703436   5.842639   6.495143   6.841435
    40  H    6.883680   7.669571   7.376007   8.129755   7.320307
    41  H    4.257051   5.927084   8.005932   8.474590   5.027713
    42  H    5.202449   6.319233   7.489770   8.308821   5.157914
    43  H    6.889671   8.185628   8.908428   9.658901   7.310845
                   31         32         33         34         35
    31  H    0.000000
    32  H    1.771701   0.000000
    33  H    6.317116   6.698042   0.000000
    34  H    6.900073   6.887961   1.778416   0.000000
    35  H    6.231511   6.171242   1.774437   1.779207   0.000000
    36  H    5.524744   6.077236   2.351110   2.725420   3.510546
    37  H    6.047151   7.596190   5.759945   7.417570   6.918041
    38  H    4.465625   5.952530   5.480274   6.512978   6.610551
    39  H    5.330136   6.644626   4.163265   5.420453   5.574843
    40  H    5.846627   7.419948   5.850002   7.175941   7.222522
    41  H    4.300667   5.979845   6.938522   8.350633   7.609008
    42  H    3.954735   5.723710   7.031800   8.247932   7.838570
    43  H    6.101681   7.851207   7.606232   9.018333   8.775230
                   36         37         38         39         40
    36  H    0.000000
    37  H    5.659009   0.000000
    38  H    3.943562   3.639419   0.000000
    39  H    3.025490   3.063496   1.774027   0.000000
    40  H    4.751975   2.529092   1.773838   1.760983   0.000000
    41  H    6.538004   2.772432   3.784720   4.336725   3.726617
    42  H    6.033823   3.416958   2.573386   3.772227   2.985884
    43  H    6.693729   2.711698   3.125535   3.778494   2.184730
                   41         42         43
    41  H    0.000000
    42  H    1.777313   0.000000
    43  H    2.801771   2.240390   0.000000
 Stoichiometry    C15H24O4
 Framework group  C1[X(C15H24O4)]
 Deg. of freedom   123
 Full point group                 C1      NOp   1
 Largest Abelian subgroup         C1      NOp   1
 Largest concise Abelian subgroup C1      NOp   1
                         Standard orientation:                         
 ---------------------------------------------------------------------
 Center     Atomic      Atomic             Coordinates (Angstroms)
 Number     Number       Type             X           Y           Z
 ---------------------------------------------------------------------
      1          6           0        1.792114    0.745025    0.093864
      2          6           0        1.204533   -0.459634    0.286180
      3          6           0       -0.216588   -0.733788    0.690116
      4          6           0       -1.244369    0.224903    0.029399
      5          6           0       -1.295146    1.591266    0.757031
      6          6           0        0.043034    2.131736    1.294672
      7          6           0        1.234721    2.134105    0.316837
      8          6           0        3.178105    0.548811   -0.354341
      9          6           0        3.454858   -0.940994   -0.475084
     10          6           0        2.167543   -1.628570    0.012825
     11          8           0        3.994018    1.439732   -0.593220
     12          6           0        0.940308    2.868301   -1.007782
     13          6           0        2.382385   -2.503712    1.249825
     14          8           0        1.665616   -2.433871   -1.075074
     15          6           0       -2.649408   -0.435754   -0.104984
     16          8           0       -3.040440   -0.891031    1.206761
     17          6           0       -2.638409   -1.630338   -1.075331
     18          6           0       -3.710557    0.584057   -0.575739
     19          8           0       -5.033636    0.044439   -0.451784
     20          1           0       -0.303123   -0.673647    1.784584
     21          1           0       -0.444329   -1.772331    0.440244
     22          1           0       -0.904164    0.394876   -0.999893
     23          1           0       -1.981212    1.510114    1.610196
     24          1           0       -1.728011    2.336258    0.080298
     25          1           0        0.337376    1.567379    2.188542
     26          1           0       -0.128145    3.162850    1.631485
     27          1           0        2.045856    2.698067    0.801483
     28          1           0        3.673230   -1.209284   -1.514578
     29          1           0        4.336512   -1.207864    0.119261
     30          1           0        0.609787    3.894930   -0.806432
     31          1           0        0.159635    2.367913   -1.591215
     32          1           0        1.842070    2.922001   -1.627600
     33          1           0        1.435307   -2.937904    1.591068
     34          1           0        3.071919   -3.320927    1.010074
     35          1           0        2.806193   -1.920328    2.074634
     36          1           0        0.982361   -3.024403   -0.714377
     37          1           0       -3.995837   -1.073607    1.139358
     38          1           0       -2.305745   -1.324043   -2.074089
     39          1           0       -1.985093   -2.434822   -0.728532
     40          1           0       -3.646496   -2.049870   -1.167411
     41          1           0       -3.704981    1.466132    0.066276
     42          1           0       -3.512688    0.900360   -1.607572
     43          1           0       -5.203626   -0.518476   -1.224195
 ---------------------------------------------------------------------
 Rotational constants (GHZ):      0.5946567      0.2474295      0.1998953
 Standard basis: 6-31G(d) (6D, 7F)
 There are   333 symmetry adapted cartesian basis functions of A   symmetry.
 There are   333 symmetry adapted basis functions of A   symmetry.
   333 basis functions,   628 primitive gaussians,   333 cartesian basis functions
    73 alpha electrons       73 beta electrons
       nuclear repulsion energy      1596.0727325733 Hartrees.
 NAtoms=   43 NActive=   43 NUniq=   43 SFac= 1.00D+00 NAtFMM=   60 NAOKFM=F Big=F
 Integral buffers will be    131072 words long.
 Raffenetti 2 integral format.
 Two-electron integral symmetry is turned on.
 ------------------------------------------------------------------------------
 Polarizable Continuum Model (PCM)
 =================================
 Model                : PCM (using non-symmetric T matrix).
 Atomic radii         : SMD-Coulomb.
 Polarization charges : Total charges.
 Charge compensation  : None.
 Solution method      : On-the-fly selection.
 Cavity type          : VdW (van der Waals Surface) (Alpha=1.000).
 Cavity algorithm     : GePol (No added spheres)
                        Default sphere list used, NSphG=   43.
                        Lebedev-Laikov grids with approx.  5.0 points / Ang**2.
                        Smoothing algorithm: Karplus/York (Gamma=1.0000).
                        Polarization charges: spherical gaussians, with
                                              point-specific exponents (IZeta= 3).
                        Self-potential: point-specific (ISelfS= 7).
                        Self-field    : sphere-specific E.n sum rule (ISelfD= 2).
 1st derivatives      : Analytical E(r).r(x)/FMM algorithm (CHGder, D1EAlg=3).
                        Cavity 1st derivative terms included.
 Solvent              : Methanol, Eps=  32.613000 Eps(inf)=   1.765709
 ------------------------------------------------------------------------------
 ------------------------------------------------------------------------------
 Atomic radii for non-electrostatic terms: SMD-CDS.
 ------------------------------------------------------------------------------
 Nuclear repulsion after PCM non-electrostatic terms =     1596.0743615724 Hartrees.
 One-electron integrals computed using PRISM.
 NBasis=   333 RedAO= T EigKep=  9.40D-04  NBF=   333
 NBsUse=   333 1.00D-06 EigRej= -1.00D+00 NBFU=   333
 Initial guess from the checkpoint file:  "DY-202A-11R_45.chk"
 B after Tr=     0.000000    0.000000    0.000000
         Rot=    0.999999    0.000069   -0.000205   -0.001391 Ang=   0.16 deg.
 ExpMin= 1.61D-01 ExpMax= 5.48D+03 ExpMxC= 8.25D+02 IAcc=1 IRadAn=         1 AccDes= 0.00D+00
 Harris functional with IExCor=  402 and IRadAn=       1 diagonalized for initial guess.
 HarFok:  IExCor=  402 AccDes= 0.00D+00 IRadAn=         1 IDoV= 1 UseB2=F ITyADJ=14
 ICtDFT=  3500011 ScaDFX=  1.000000  1.000000  1.000000  1.000000
 FoFCou: FMM=F IPFlag=           0 FMFlag=      100000 FMFlg1=           0
         NFxFlg=           0 DoJE=T BraDBF=F KetDBF=T FulRan=T
         wScrn=  0.000000 ICntrl=     500 IOpCl=  0 I1Cent=   200000004 NGrid=           0
         NMat0=    1 NMatS0=      1 NMatT0=    0 NMatD0=    1 NMtDS0=    0 NMtDT0=    0
 Petite list used in FoFCou.
 Keep R1 ints in memory in canonical form, NReq=1565304907.
 Requested convergence on RMS density matrix=1.00D-08 within 128 cycles.
 Requested convergence on MAX density matrix=1.00D-06.
 Requested convergence on             energy=1.00D-06.
 No special actions if energy rises.
 Inv3:  Mode=1 IEnd=    21983547.
 Iteration    1 A*A^-1 deviation from unit magnitude is 7.22D-15 for    668.
 Iteration    1 A*A^-1 deviation from orthogonality  is 4.96D-15 for   2016   1210.
 Iteration    1 A^-1*A deviation from unit magnitude is 5.77D-15 for   2705.
 Iteration    1 A^-1*A deviation from orthogonality  is 2.04D-11 for   1801   1757.
 Error on total polarization charges =  0.05205
 SCF Done:  E(RB3LYP) =  -886.950181823     A.U. after   10 cycles
            NFock= 10  Conv=0.71D-08     -V/T= 2.0094
 SMD-CDS (non-electrostatic) energy       (kcal/mol) =       1.02
 (included in total energy above)
 D1PCM: PCM CHGder 1st derivatives, ID1Alg=3 FixD1E=F DoIter=F DoCFld=F I1PDM=0.
 Calling FoFJK, ICntrl=      2127 FMM=F ISym2X=0 I1Cent= 0 IOpClX= 0 NMat=1 NMatS=1 NMatT=0.
 ***** Axes restored to original set *****
 -------------------------------------------------------------------
 Center     Atomic                   Forces (Hartrees/Bohr)
 Number     Number              X              Y              Z
 -------------------------------------------------------------------
      1        6          -0.001036835    0.002251458   -0.000143627
      2        6           0.001393875   -0.001275492    0.000072064
      3        6          -0.000479024   -0.000175627    0.000364482
      4        6           0.000243557   -0.001155272   -0.001024109
      5        6           0.000533643   -0.000213033    0.000622254
      6        6           0.000169252    0.000013469   -0.000548077
      7        6           0.000797649   -0.000501768   -0.000485478
      8        6           0.000474238   -0.001420955   -0.000940031
      9        6           0.000807904    0.000075163    0.001927085
     10        6          -0.000881211    0.000474735   -0.001870421
     11        8           0.000526879    0.000608425    0.000370158
     12        6          -0.000079911   -0.000359844    0.000523535
     13        6           0.000209993    0.000788198    0.000389570
     14        8          -0.000264004   -0.000768787    0.000898225
     15        6           0.000477677   -0.000125336    0.001100049
     16        8           0.000844658    0.000161256   -0.000213479
     17        6           0.000648890    0.001269789   -0.000078764
     18        6          -0.000359723    0.000250314    0.000243509
     19        8          -0.000353448   -0.000142616   -0.000570292
     20        1          -0.000188874   -0.000038213   -0.000326154
     21        1          -0.001122705   -0.000155495    0.000012429
     22        1           0.000004325    0.000179805    0.000139796
     23        1           0.000028934    0.000222043    0.000050184
     24        1           0.000053343    0.000229492    0.000019668
     25        1          -0.000114118    0.000248141    0.000317398
     26        1           0.000017618   -0.000086219    0.000088900
     27        1          -0.000155374    0.000019787    0.000217075
     28        1          -0.000862005    0.000865892   -0.000319346
     29        1          -0.000099899    0.000346990   -0.000361596
     30        1          -0.000010331    0.000024397   -0.000183187
     31        1           0.000143657    0.000041377   -0.000050976
     32        1          -0.000079511    0.000116211   -0.000103845
     33        1           0.000025130   -0.000388341    0.000142485
     34        1          -0.000143477   -0.000163139    0.000092945
     35        1          -0.000004954   -0.000106103    0.000141302
     36        1           0.000098010   -0.000240683   -0.000793004
     37        1          -0.000701697    0.000561290    0.000065371
     38        1          -0.000060911   -0.000105276   -0.000148831
     39        1           0.000115348   -0.000264664    0.000456977
     40        1          -0.000156220   -0.000456378    0.000081478
     41        1          -0.000324142   -0.000499663   -0.000203721
     42        1           0.000133871    0.000586785    0.000063779
     43        1          -0.000270078   -0.000692111   -0.000035776
 -------------------------------------------------------------------
 Cartesian Forces:  Max     0.002251458 RMS     0.000575159

 GradGradGradGradGradGradGradGradGradGradGradGradGradGradGradGradGradGrad
 Berny optimization.
 Using GEDIIS/GDIIS optimizer.
 FormGI is forming the generalized inverse of G from B-inverse, IUseBI=4.
 Internal  Forces:  Max     0.001862586 RMS     0.000402225
 Search for a local minimum.
 Step number   4 out of a maximum of  258
 All quantities printed in internal units (Hartrees-Bohrs-Radians)
 Mixed Optimization -- En-DIIS/RFO-DIIS
 Swapping is turned off.
 Update second derivatives using D2CorX and points    2    3    4
 DE= -1.78D-04 DEPred=-3.27D-04 R= 5.45D-01
 TightC=F SS=  1.41D+00  RLast= 3.39D-01 DXNew= 1.3951D+00 1.0171D+00
 Trust test= 5.45D-01 RLast= 3.39D-01 DXMaxT set to 1.02D+00
 ITU=  1  1  1  0
     Eigenvalues ---    0.00181   0.00231   0.00262   0.00351   0.00379
     Eigenvalues ---    0.00411   0.00419   0.00698   0.00774   0.00883
     Eigenvalues ---    0.01059   0.01113   0.01228   0.01322   0.01363
     Eigenvalues ---    0.01403   0.02496   0.02643   0.03251   0.03827
     Eigenvalues ---    0.03924   0.04243   0.04441   0.04602   0.04744
     Eigenvalues ---    0.04797   0.04918   0.05029   0.05112   0.05314
     Eigenvalues ---    0.05431   0.05542   0.05562   0.05583   0.05634
     Eigenvalues ---    0.05635   0.05679   0.05692   0.05822   0.05958
     Eigenvalues ---    0.06068   0.06223   0.07067   0.07930   0.08344
     Eigenvalues ---    0.08565   0.08998   0.09029   0.09339   0.09758
     Eigenvalues ---    0.10399   0.11596   0.12273   0.13263   0.13865
     Eigenvalues ---    0.14617   0.15815   0.15920   0.16000   0.16000
     Eigenvalues ---    0.16000   0.16000   0.16000   0.16000   0.16000
     Eigenvalues ---    0.16000   0.16001   0.16073   0.16252   0.16945
     Eigenvalues ---    0.16980   0.18077   0.19720   0.20223   0.20797
     Eigenvalues ---    0.22412   0.23230   0.24940   0.25084   0.26801
     Eigenvalues ---    0.27231   0.27514   0.27907   0.28284   0.28482
     Eigenvalues ---    0.28756   0.29219   0.29502   0.29715   0.30050
     Eigenvalues ---    0.31705   0.32113   0.32328   0.33756   0.33817
     Eigenvalues ---    0.33845   0.33851   0.33931   0.33964   0.34003
     Eigenvalues ---    0.34022   0.34113   0.34147   0.34174   0.34185
     Eigenvalues ---    0.34198   0.34204   0.34231   0.34271   0.34328
     Eigenvalues ---    0.34351   0.34402   0.34517   0.34702   0.35212
     Eigenvalues ---    0.40223   0.40868   0.42309   0.51534   0.52649
     Eigenvalues ---    0.52983   0.53702   0.95088
 En-DIIS/RFO-DIIS IScMMF=        0 using points:     4    3    2
 RFO step:  Lambda=-1.03412385D-04.
 DidBck=T Rises=F RFO-DIIS coefs:    0.67732    0.52020   -0.19752
 Iteration  1 RMS(Cart)=  0.05141645 RMS(Int)=  0.00099173
 Iteration  2 RMS(Cart)=  0.00160785 RMS(Int)=  0.00002353
 Iteration  3 RMS(Cart)=  0.00000189 RMS(Int)=  0.00002351
 Iteration  4 RMS(Cart)=  0.00000000 RMS(Int)=  0.00002351
 Variable       Old X    -DE/DX   Delta X   Delta X   Delta X     New X
                                 (Linear)    (Quad)   (Total)
    R1        2.55878   0.00150   0.00037  -0.00084  -0.00045   2.55832
    R2        2.85964  -0.00098  -0.00041   0.00349   0.00307   2.86271
    R3        2.77755   0.00040   0.00119  -0.00524  -0.00401   2.77354
    R4        2.83957   0.00125  -0.00004  -0.00140  -0.00144   2.83812
    R5        2.90829  -0.00032  -0.00024   0.00429   0.00402   2.91231
    R6        2.93484  -0.00066  -0.00010   0.00119   0.00108   2.93593
    R7        2.07781  -0.00031   0.00001  -0.00005  -0.00004   2.07777
    R8        2.06394   0.00039   0.00027  -0.00050  -0.00023   2.06370
    R9        2.92693   0.00073   0.00147  -0.00153  -0.00006   2.92686
   R10        2.94498  -0.00031   0.00431  -0.00661  -0.00230   2.94268
   R11        2.07360  -0.00010  -0.00006   0.00038   0.00032   2.07392
   R12        2.91036  -0.00005   0.00030  -0.00087  -0.00057   2.90979
   R13        2.07454   0.00001  -0.00027   0.00037   0.00010   2.07463
   R14        2.07040   0.00012  -0.00031  -0.00007  -0.00038   2.07001
   R15        2.91305  -0.00028  -0.00006  -0.00044  -0.00049   2.91256
   R16        2.07366   0.00011   0.00011  -0.00062  -0.00052   2.07314
   R17        2.07521  -0.00006   0.00014  -0.00036  -0.00022   2.07499
   R18        2.91553  -0.00028   0.00029  -0.00030  -0.00001   2.91553
   R19        2.07945   0.00000   0.00009   0.00000   0.00009   2.07954
   R20        2.87257  -0.00092   0.00125  -0.00155  -0.00030   2.87227
   R21        2.32714   0.00072   0.00065  -0.00149  -0.00084   2.32630
   R22        2.90797   0.00037   0.00119  -0.00415  -0.00300   2.90497
   R23        2.07028  -0.00009  -0.00005   0.00067   0.00062   2.07089
   R24        2.07163  -0.00037   0.00002   0.00013   0.00014   2.07177
   R25        2.89208   0.00054  -0.00007   0.00023   0.00016   2.89224
   R26        2.72800   0.00055  -0.00008   0.00164   0.00156   2.72956
   R27        2.07333   0.00000   0.00013  -0.00025  -0.00012   2.07320
   R28        2.07029  -0.00010   0.00039  -0.00076  -0.00037   2.06992
   R29        2.07029  -0.00001   0.00010  -0.00046  -0.00036   2.06993
   R30        2.07175   0.00017   0.00019  -0.00062  -0.00044   2.07132
   R31        2.07076   0.00002   0.00007  -0.00031  -0.00023   2.07053
   R32        2.07032   0.00004  -0.00004   0.00017   0.00013   2.07045
   R33        1.83767  -0.00022   0.00004  -0.00008  -0.00004   1.83764
   R34        2.72596  -0.00041   0.00007  -0.00031  -0.00024   2.72572
   R35        2.90841  -0.00054  -0.00086   0.00038  -0.00048   2.90793
   R36        2.92002   0.00064  -0.00102   0.00325   0.00223   2.92224
   R37        1.84252   0.00059  -0.00036   0.00112   0.00076   1.84327
   R38        2.07182   0.00010  -0.00016   0.00013  -0.00003   2.07179
   R39        2.06516   0.00040   0.00023  -0.00039  -0.00016   2.06500
   R40        2.07072   0.00031   0.00031   0.00006   0.00037   2.07109
   R41        2.71035   0.00083   0.00007  -0.00064  -0.00057   2.70978
   R42        2.06168  -0.00052  -0.00071  -0.00030  -0.00100   2.06068
   R43        2.07343   0.00013  -0.00019   0.00100   0.00082   2.07425
   R44        1.83448   0.00047  -0.00033   0.00113   0.00080   1.83528
    A1        2.25997   0.00051  -0.00044  -0.00255  -0.00304   2.25693
    A2        1.91106  -0.00022   0.00096   0.00046   0.00135   1.91242
    A3        2.11158  -0.00029  -0.00041   0.00213   0.00176   2.11334
    A4        2.22800  -0.00044   0.00037   0.00035   0.00073   2.22873
    A5        1.95949  -0.00005   0.00016  -0.00267  -0.00262   1.95688
    A6        2.09551   0.00049  -0.00063   0.00254   0.00200   2.09751
    A7        1.98111  -0.00032   0.00119  -0.00378  -0.00261   1.97850
    A8        1.90926   0.00021  -0.00036   0.00184   0.00148   1.91074
    A9        1.88514   0.00082  -0.00166   0.00571   0.00407   1.88922
   A10        1.91519   0.00002  -0.00013  -0.00132  -0.00145   1.91374
   A11        1.93013  -0.00064   0.00050  -0.00124  -0.00073   1.92940
   A12        1.83727  -0.00006   0.00037  -0.00089  -0.00053   1.83674
   A13        1.94593   0.00019  -0.00064  -0.00053  -0.00120   1.94472
   A14        1.95158  -0.00136  -0.00150  -0.00213  -0.00361   1.94796
   A15        1.86451   0.00019  -0.00278   0.00126  -0.00151   1.86300
   A16        1.96593   0.00107   0.00657  -0.00382   0.00275   1.96868
   A17        1.89039  -0.00024  -0.00132   0.00393   0.00259   1.89298
   A18        1.83828   0.00014  -0.00086   0.00199   0.00112   1.83940
   A19        2.03208   0.00018  -0.00016  -0.00111  -0.00132   2.03076
   A20        1.89692   0.00010   0.00004   0.00068   0.00073   1.89765
   A21        1.89931   0.00006   0.00052   0.00069   0.00122   1.90053
   A22        1.87303  -0.00023   0.00005  -0.00069  -0.00062   1.87240
   A23        1.89684  -0.00012  -0.00120   0.00062  -0.00056   1.89627
   A24        1.85812  -0.00001   0.00086  -0.00015   0.00070   1.85882
   A25        2.03846   0.00010  -0.00046  -0.00062  -0.00113   2.03734
   A26        1.91447  -0.00015   0.00081  -0.00081   0.00000   1.91447
   A27        1.87668   0.00007   0.00030  -0.00080  -0.00049   1.87619
   A28        1.88614   0.00015  -0.00065   0.00168   0.00104   1.88718
   A29        1.88979  -0.00006  -0.00054   0.00130   0.00078   1.89057
   A30        1.84926  -0.00012   0.00066  -0.00078  -0.00013   1.84913
   A31        1.95714   0.00002  -0.00057   0.00100   0.00041   1.95755
   A32        1.96125  -0.00019  -0.00016  -0.00120  -0.00134   1.95991
   A33        1.83779   0.00019  -0.00042   0.00091   0.00050   1.83829
   A34        1.97994   0.00007  -0.00068   0.00164   0.00096   1.98091
   A35        1.86634  -0.00016   0.00110  -0.00081   0.00030   1.86664
   A36        1.84929   0.00009   0.00094  -0.00177  -0.00085   1.84844
   A37        1.90365  -0.00013  -0.00130   0.00125  -0.00014   1.90351
   A38        2.19856  -0.00011   0.00113  -0.00082   0.00035   2.19892
   A39        2.18097   0.00024   0.00017  -0.00043  -0.00021   2.18076
   A40        1.83426   0.00069   0.00090  -0.00114  -0.00044   1.83382
   A41        1.93015  -0.00064   0.00219  -0.00765  -0.00541   1.92474
   A42        1.91978  -0.00037  -0.00076   0.00701   0.00628   1.92606
   A43        1.93710  -0.00026   0.00012  -0.00374  -0.00358   1.93353
   A44        1.97373   0.00016  -0.00192   0.00847   0.00656   1.98029
   A45        1.86973   0.00038  -0.00040  -0.00307  -0.00349   1.86624
   A46        1.81358  -0.00027  -0.00008  -0.00065  -0.00083   1.81274
   A47        1.95909  -0.00007   0.00050  -0.00438  -0.00384   1.95525
   A48        1.91771   0.00040  -0.00058   0.00417   0.00362   1.92133
   A49        1.97615  -0.00008   0.00004   0.00195   0.00202   1.97817
   A50        1.87672   0.00019  -0.00025  -0.00017  -0.00040   1.87633
   A51        1.91658  -0.00014   0.00030  -0.00060  -0.00034   1.91625
   A52        1.92326   0.00020   0.00006  -0.00084  -0.00079   1.92247
   A53        1.95611   0.00003  -0.00071   0.00060  -0.00012   1.95600
   A54        1.93050   0.00017   0.00029  -0.00096  -0.00067   1.92983
   A55        1.88646  -0.00010   0.00007   0.00032   0.00039   1.88686
   A56        1.88171  -0.00019   0.00026   0.00004   0.00030   1.88200
   A57        1.88350  -0.00014   0.00006   0.00089   0.00095   1.88445
   A58        1.93562   0.00033   0.00004  -0.00101  -0.00098   1.93464
   A59        1.91553   0.00007  -0.00049   0.00088   0.00039   1.91592
   A60        1.93727   0.00021  -0.00024  -0.00032  -0.00056   1.93671
   A61        1.89266  -0.00034   0.00070   0.00058   0.00129   1.89395
   A62        1.88676  -0.00019   0.00000  -0.00001  -0.00002   1.88674
   A63        1.89486  -0.00010   0.00004  -0.00011  -0.00007   1.89479
   A64        1.87919   0.00149  -0.00181   0.00386   0.00206   1.88124
   A65        1.87526  -0.00014   0.00151  -0.00349  -0.00197   1.87329
   A66        1.95731  -0.00141  -0.00064  -0.00141  -0.00206   1.95525
   A67        1.94511   0.00186   0.00586  -0.00251   0.00337   1.94848
   A68        1.90741   0.00075  -0.00158   0.00315   0.00156   1.90896
   A69        1.87463  -0.00063  -0.00079  -0.00040  -0.00117   1.87346
   A70        1.90191  -0.00040  -0.00440   0.00468   0.00026   1.90217
   A71        1.83574  -0.00014   0.00090  -0.00404  -0.00313   1.83261
   A72        1.93872   0.00031  -0.00047  -0.00037  -0.00085   1.93786
   A73        1.95581  -0.00050  -0.00033   0.00061   0.00027   1.95609
   A74        1.92152   0.00030  -0.00061   0.00109   0.00047   1.92198
   A75        1.88952   0.00014  -0.00003   0.00042   0.00039   1.88991
   A76        1.88552  -0.00014  -0.00035   0.00041   0.00005   1.88557
   A77        1.87004  -0.00013   0.00192  -0.00223  -0.00032   1.86973
   A78        1.93785  -0.00069  -0.00239   0.00330   0.00091   1.93875
   A79        1.92923   0.00039   0.00193   0.00103   0.00295   1.93219
   A80        1.93148   0.00023  -0.00108   0.00108  -0.00001   1.93147
   A81        1.83179   0.00023   0.00100  -0.00166  -0.00067   1.83112
   A82        1.93488   0.00009  -0.00040  -0.00182  -0.00222   1.93266
   A83        1.89590  -0.00025   0.00118  -0.00218  -0.00100   1.89490
   A84        1.88697   0.00067  -0.00023   0.00129   0.00107   1.88804
    D1        0.08190  -0.00014   0.00199  -0.00736  -0.00536   0.07654
    D2       -3.08067  -0.00018  -0.00247   0.00480   0.00234  -3.07834
    D3       -3.09641  -0.00015   0.00352  -0.00638  -0.00287  -3.09927
    D4        0.02420  -0.00019  -0.00093   0.00578   0.00483   0.02903
    D5        0.36989   0.00002   0.00450  -0.01142  -0.00693   0.36295
    D6       -1.88486   0.00007   0.00607  -0.01351  -0.00746  -1.89232
    D7        2.39322  -0.00005   0.00528  -0.01135  -0.00608   2.38714
    D8       -2.73133   0.00002   0.00280  -0.01245  -0.00965  -2.74098
    D9        1.29711   0.00008   0.00437  -0.01455  -0.01018   1.28692
   D10       -0.70800  -0.00005   0.00358  -0.01238  -0.00880  -0.71680
   D11        0.02241   0.00001  -0.00363   0.01754   0.01387   0.03628
   D12       -3.11603   0.00016  -0.00285   0.01614   0.01325  -3.10279
   D13        3.13095   0.00002  -0.00234   0.01831   0.01600  -3.13623
   D14       -0.00750   0.00018  -0.00156   0.01692   0.01538   0.00789
   D15        0.67646   0.00005  -0.00594   0.02164   0.01569   0.69215
   D16       -1.46888   0.00010  -0.00633   0.02462   0.01830  -1.45059
   D17        2.82325  -0.00038  -0.00571   0.02169   0.01598   2.83923
   D18       -2.44270   0.00010  -0.00119   0.00869   0.00749  -2.43520
   D19        1.69515   0.00015  -0.00159   0.01168   0.01009   1.70524
   D20       -0.29591  -0.00033  -0.00096   0.00875   0.00778  -0.28812
   D21       -0.05938   0.00032   0.00500  -0.02597  -0.02096  -0.08033
   D22        2.08214   0.00000   0.00528  -0.02646  -0.02117   2.06098
   D23       -2.06303   0.00006   0.00559  -0.02727  -0.02167  -2.08470
   D24        3.06302   0.00027   0.00094  -0.01487  -0.01392   3.04910
   D25       -1.07865  -0.00005   0.00122  -0.01536  -0.01413  -1.09278
   D26        1.05936   0.00002   0.00152  -0.01617  -0.01463   1.04473
   D27       -1.39430   0.00022   0.00118  -0.00531  -0.00411  -1.39841
   D28        2.67051  -0.00028  -0.00591   0.00193  -0.00397   2.66655
   D29        0.66791   0.00015  -0.00251  -0.00008  -0.00257   0.66534
   D30        0.74777   0.00028   0.00146  -0.00657  -0.00511   0.74267
   D31       -1.47060  -0.00022  -0.00563   0.00067  -0.00496  -1.47556
   D32        2.80998   0.00021  -0.00223  -0.00134  -0.00356   2.80642
   D33        2.76703  -0.00015   0.00211  -0.00915  -0.00702   2.76001
   D34        0.54866  -0.00065  -0.00498  -0.00190  -0.00688   0.54178
   D35       -1.45395  -0.00022  -0.00158  -0.00391  -0.00548  -1.45943
   D36        0.63663   0.00023   0.00447  -0.01734  -0.01287   0.62376
   D37       -1.47983   0.00033   0.00449  -0.01620  -0.01170  -1.49154
   D38        2.78658   0.00025   0.00318  -0.01676  -0.01359   2.77299
   D39        2.84718  -0.00059   0.00720  -0.02371  -0.01651   2.83067
   D40        0.73072  -0.00049   0.00722  -0.02256  -0.01535   0.71537
   D41       -1.28606  -0.00057   0.00591  -0.02312  -0.01723  -1.30329
   D42       -1.40997   0.00004   0.00906  -0.02099  -0.01192  -1.42189
   D43        2.75675   0.00014   0.00908  -0.01985  -0.01075   2.74600
   D44        0.73997   0.00006   0.00777  -0.02041  -0.01264   0.72733
   D45        0.95204   0.00036   0.00905   0.05845   0.06751   1.01956
   D46       -1.14429   0.00037   0.01041   0.05769   0.06810  -1.07619
   D47        3.00125   0.00055   0.01233   0.05446   0.06678   3.06804
   D48       -1.25548   0.00035   0.00588   0.06398   0.06987  -1.18562
   D49        2.93137   0.00036   0.00724   0.06322   0.07045   3.00182
   D50        0.79373   0.00054   0.00916   0.05999   0.06914   0.86286
   D51        2.97071  -0.00001   0.00453   0.06004   0.06458   3.03529
   D52        0.87438   0.00000   0.00589   0.05927   0.06517   0.93955
   D53       -1.26326   0.00017   0.00781   0.05604   0.06385  -1.19942
   D54        0.85814   0.00006  -0.00370   0.01833   0.01461   0.87275
   D55       -1.29476  -0.00009  -0.00314   0.01720   0.01406  -1.28070
   D56        2.98510   0.00009  -0.00449   0.01897   0.01447   2.99957
   D57        2.98721   0.00013  -0.00373   0.01793   0.01419   3.00140
   D58        0.83432  -0.00002  -0.00317   0.01680   0.01364   0.84795
   D59       -1.16902   0.00016  -0.00452   0.01857   0.01405  -1.15496
   D60       -1.29309  -0.00006  -0.00329   0.01771   0.01441  -1.27869
   D61        2.83720  -0.00021  -0.00273   0.01658   0.01386   2.85106
   D62        0.83387  -0.00002  -0.00408   0.01835   0.01427   0.84814
   D63       -1.29722   0.00024  -0.00300   0.00203  -0.00096  -1.29818
   D64        0.94774   0.00005  -0.00431   0.00267  -0.00164   0.94611
   D65        2.97998   0.00010  -0.00285   0.00089  -0.00195   2.97803
   D66        0.87016   0.00024  -0.00282   0.00189  -0.00093   0.86923
   D67        3.11513   0.00005  -0.00413   0.00252  -0.00161   3.11352
   D68       -1.13582   0.00010  -0.00267   0.00075  -0.00192  -1.13774
   D69        2.86587   0.00014  -0.00265   0.00249  -0.00015   2.86572
   D70       -1.17235  -0.00005  -0.00395   0.00312  -0.00083  -1.17318
   D71        0.85989   0.00000  -0.00249   0.00135  -0.00114   0.85875
   D72       -3.06813  -0.00011  -0.00399   0.01383   0.00982  -3.05830
   D73        1.11356  -0.00014  -0.00364   0.01360   0.00994   1.12350
   D74       -0.98917  -0.00010  -0.00345   0.01273   0.00927  -0.97989
   D75        0.97220  -0.00002  -0.00247   0.01206   0.00960   0.98180
   D76       -1.12930  -0.00006  -0.00212   0.01183   0.00972  -1.11958
   D77        3.05116  -0.00002  -0.00192   0.01096   0.00905   3.06021
   D78       -1.07002   0.00008  -0.00403   0.01328   0.00925  -1.06077
   D79        3.11166   0.00004  -0.00368   0.01305   0.00937   3.12103
   D80        1.00894   0.00008  -0.00348   0.01218   0.00870   1.01763
   D81       -0.05793   0.00017   0.00657  -0.03285  -0.02628  -0.08421
   D82        2.03371  -0.00008   0.00841  -0.04200  -0.03361   2.00010
   D83       -2.18773  -0.00023   0.00877  -0.04612  -0.03735  -2.22507
   D84        3.08055   0.00001   0.00581  -0.03147  -0.02567   3.05489
   D85       -1.11099  -0.00023   0.00765  -0.04062  -0.03299  -1.14399
   D86        0.95076  -0.00039   0.00801  -0.04474  -0.03673   0.91403
   D87        0.06749  -0.00025  -0.00669   0.03401   0.02732   0.09482
   D88       -2.06275   0.00006  -0.00726   0.03871   0.03145  -2.03131
   D89        2.10007   0.00016  -0.00749   0.03836   0.03086   2.13094
   D90       -2.01952   0.00024  -0.00991   0.04579   0.03590  -1.98362
   D91        2.13342   0.00055  -0.01048   0.05049   0.04002   2.17344
   D92        0.01306   0.00065  -0.01071   0.05014   0.03944   0.05250
   D93        2.16186  -0.00017  -0.00812   0.04655   0.03843   2.20029
   D94        0.03161   0.00014  -0.00869   0.05125   0.04255   0.07416
   D95       -2.08875   0.00023  -0.00892   0.05090   0.04197  -2.04678
   D96        1.05015   0.00039   0.00059  -0.00961  -0.00898   1.04118
   D97        3.14100   0.00021   0.00118  -0.00896  -0.00774   3.13325
   D98       -1.04756   0.00026   0.00075  -0.00872  -0.00793  -1.05549
   D99        3.09689  -0.00006   0.00087  -0.01216  -0.01134   3.08555
   D100      -1.09545  -0.00024   0.00145  -0.01151  -0.01010  -1.10555
   D101       0.99918  -0.00019   0.00102  -0.01127  -0.01029   0.98889
   D102      -1.08849   0.00002   0.00078  -0.01151  -0.01073  -1.09922
   D103       1.00235  -0.00015   0.00136  -0.01086  -0.00950   0.99285
   D104       3.09698  -0.00010   0.00094  -0.01062  -0.00969   3.08730
   D105      -1.40545  -0.00008  -0.00203   0.01005   0.00798  -1.39747
   D106       2.91469  -0.00006  -0.00151   0.00886   0.00739   2.92208
   D107       0.75752   0.00001  -0.00159   0.00695   0.00536   0.76288
   D108       2.88375   0.00064  -0.00075   0.00634   0.00560   2.88934
   D109      -1.27170  -0.00071  -0.00154   0.00436   0.00282  -1.26888
   D110       0.78914  -0.00114  -0.00809   0.01142   0.00332   0.79246
   D111      -1.02445  -0.00054   0.00058  -0.00763  -0.00704  -1.03149
   D112       1.09152  -0.00049  -0.00002  -0.00693  -0.00695   1.08457
   D113      -3.11226  -0.00076   0.00175  -0.00861  -0.00686  -3.11912
   D114      -3.10198   0.00003   0.00014  -0.00446  -0.00432  -3.10630
   D115      -0.98601   0.00008  -0.00046  -0.00377  -0.00423  -0.99024
   D116       1.09340  -0.00020   0.00131  -0.00545  -0.00414   1.08926
   D117       1.13752   0.00058   0.00449  -0.00843  -0.00395   1.13357
   D118      -3.02970   0.00064   0.00389  -0.00774  -0.00386  -3.03356
   D119      -0.95029   0.00036   0.00566  -0.00942  -0.00377  -0.95406
   D120      -2.94797  -0.00085  -0.02188  -0.02034  -0.04221  -2.99018
   D121      -0.92240  -0.00074  -0.02093  -0.01975  -0.04068  -0.96308
   D122       1.17875  -0.00065  -0.01890  -0.02111  -0.03999   1.13875
   D123      -0.89838  -0.00037  -0.01722  -0.02620  -0.04343  -0.94180
   D124       1.12719  -0.00026  -0.01627  -0.02562  -0.04189   1.08530
   D125      -3.05485  -0.00016  -0.01424  -0.02697  -0.04121  -3.09605
   D126       1.16603  -0.00004  -0.02193  -0.02015  -0.04208   1.12395
   D127      -3.09159   0.00007  -0.02098  -0.01956  -0.04055  -3.13214
   D128      -0.99044   0.00016  -0.01895  -0.02092  -0.03987  -1.03031
   D129      -1.42187   0.00037  -0.00913   0.06337   0.05424  -1.36763
   D130       2.77646   0.00013  -0.01076   0.06140   0.05064   2.82710
   D131       0.73265   0.00024  -0.01252   0.06581   0.05329   0.78594
         Item               Value     Threshold  Converged?
 Maximum Force            0.001863     0.000450     NO 
 RMS     Force            0.000402     0.000300     NO 
 Maximum Displacement     0.273032     0.001800     NO 
 RMS     Displacement     0.051437     0.001200     NO 
 Predicted change in Energy=-2.689573D-04
 GradGradGradGradGradGradGradGradGradGradGradGradGradGradGradGradGradGrad

                          Input orientation:                          
 ---------------------------------------------------------------------
 Center     Atomic      Atomic             Coordinates (Angstroms)
 Number     Number       Type             X           Y           Z
 ---------------------------------------------------------------------
      1          6           0        1.762776    0.729909    0.119518
      2          6           0        1.149761   -0.464125    0.296403
      3          6           0       -0.276136   -0.714071    0.696355
      4          6           0       -1.283434    0.262160    0.028468
      5          6           0       -1.315513    1.628255    0.757598
      6          6           0        0.025588    2.134744    1.319631
      7          6           0        1.228230    2.127524    0.355744
      8          6           0        3.143990    0.512206   -0.326562
      9          6           0        3.385703   -0.980201   -0.483119
     10          6           0        2.095229   -1.648803    0.017646
     11          8           0        3.981823    1.388485   -0.540085
     12          6           0        0.964307    2.883851   -0.962830
     13          6           0        2.305600   -2.519627    1.258557
     14          8           0        1.575752   -2.454393   -1.062874
     15          6           0       -2.695287   -0.379190   -0.113703
     16          8           0       -3.136727   -0.744153    1.210089
     17          6           0       -2.672968   -1.631436   -1.007752
     18          6           0       -3.723784    0.626238   -0.681695
     19          8           0       -5.053712    0.093491   -0.620866
     20          1           0       -0.367070   -0.648008    1.790101
     21          1           0       -0.524077   -1.748622    0.449706
     22          1           0       -0.932569    0.424616   -0.998636
     23          1           0       -2.017663    1.562332    1.598973
     24          1           0       -1.717580    2.385079    0.075346
     25          1           0        0.297297    1.552425    2.208798
     26          1           0       -0.130492    3.163916    1.669111
     27          1           0        2.044092    2.670173    0.856626
     28          1           0        3.568611   -1.227064   -1.535038
     29          1           0        4.279152   -1.282499    0.075728
     30          1           0        0.660317    3.916639   -0.751768
     31          1           0        0.174985    2.411375   -1.557423
     32          1           0        1.872394    2.919807   -1.574299
     33          1           0        1.353025   -2.929605    1.613437
     34          1           0        2.974816   -3.353009    1.017456
     35          1           0        2.751226   -1.939092    2.073915
     36          1           0        0.883130   -3.030788   -0.697258
     37          1           0       -4.092208   -0.917769    1.118690
     38          1           0       -2.306484   -1.390946   -2.012651
     39          1           0       -2.042068   -2.421223   -0.592653
     40          1           0       -3.683900   -2.043444   -1.104841
     41          1           0       -3.755560    1.530534   -0.073132
     42          1           0       -3.464080    0.906356   -1.710731
     43          1           0       -5.163092   -0.532748   -1.355081
 ---------------------------------------------------------------------
                    Distance matrix (angstroms):
                    1          2          3          4          5
     1  C    0.000000
     2  C    1.353807   0.000000
     3  C    2.564173   1.501871   0.000000
     4  C    3.083257   2.553373   1.553625   0.000000
     5  C    3.269562   3.266241   2.563308   1.548830   0.000000
     6  C    2.536071   3.010794   2.931767   2.624350   1.539793
     7  C    1.514883   2.593516   3.233233   3.145655   2.623239
     8  C    1.467696   2.306134   3.774569   4.448668   4.723148
     9  C    2.433421   2.423515   3.856300   4.858603   5.517685
    10  C    2.403991   1.541129   2.637753   3.881657   4.787462
    11  O    2.406858   3.486036   4.907110   5.414313   5.459234
    12  C    2.539389   3.581760   4.151703   3.592808   3.119931
    13  C    3.485908   2.546918   3.200228   4.704532   5.528864
    14  O    3.401884   2.447503   3.090809   4.092143   5.323678
    15  C    4.599872   3.867789   2.573059   1.557200   2.587040
    16  O    5.231380   4.391721   2.906512   2.417352   3.024879
    17  C    5.150002   4.204366   3.080641   2.567151   3.947750
    18  C    5.545723   5.088910   3.947371   2.567527   2.979157
    19  O    6.886052   6.295665   5.021202   3.829502   4.269637
    20  H    3.037392   2.136756   1.099506   2.184373   2.673384
    21  H    3.388486   2.115459   1.092065   2.190276   3.482020
    22  H    2.934000   2.608272   2.144880   1.097470   2.163273
    23  H    4.144084   3.979420   3.004937   2.167031   1.097849
    24  H    3.854143   4.048268   3.473924   2.167363   1.095403
    25  H    2.681278   2.906961   2.784477   2.986190   2.170918
    26  H    3.451100   4.084857   4.000781   3.527204   2.143218
    27  H    2.094538   3.307189   4.106367   4.190084   3.518855
    28  H    3.135019   3.128433   4.474859   5.310808   6.104400
    29  H    3.222398   3.242148   4.632379   5.773263   6.343320
    30  H    3.482787   4.530928   4.941405   4.212143   3.379169
    31  H    2.856666   3.557437   3.879618   3.043215   2.862548
    32  H    2.770683   3.933537   4.793446   4.426194   4.155550
    33  H    3.973882   2.802586   2.898930   4.432879   5.350481
    34  H    4.352649   3.492334   4.199498   5.672763   6.579319
    35  H    3.452574   2.810653   3.544469   5.030690   5.567496
    36  H    3.947625   2.765178   2.941638   4.008015   5.353253
    37  H    6.163930   5.325428   3.844772   3.235742   3.784529
    38  H    5.059945   4.258679   3.452418   2.818786   4.215670
    39  H    4.991359   3.848171   2.773883   2.856897   4.330050
    40  H    6.233524   5.274657   4.077303   3.516026   4.749665
    41  H    5.579441   5.308239   4.211504   2.780379   2.579437
    42  H    5.540846   5.214818   4.310782   2.862694   3.351139
    43  H    7.192801   6.525658   5.303170   4.194977   4.892567
                    6          7          8          9         10
     6  C    0.000000
     7  C    1.541259   0.000000
     8  C    3.881625   2.597101   0.000000
     9  C    4.923735   3.875092   1.519938   0.000000
    10  C    4.504865   3.889298   2.426589   1.537243   0.000000
    11  O    4.434776   2.988471   1.231024   2.443210   3.618759
    12  C    2.579144   1.542830   3.283376   4.585214   4.773392
    13  C    5.183180   4.855081   3.522429   2.563180   1.530507
    14  O    5.398104   4.809077   3.435438   2.405261   1.444423
    15  C    3.972086   4.679528   5.910757   6.121774   4.957642
    16  O    4.277883   5.294269   6.586892   6.742757   5.441845
    17  C    5.184885   5.586435   6.236683   6.116113   4.877238
    18  C    4.509844   5.277555   6.877896   7.291426   6.286955
    19  O    5.807886   6.674867   8.213663   8.508556   7.385841
    20  H    2.849427   3.507983   4.260739   4.400135   3.194699
    21  H    4.017391   4.254870   4.378201   4.092312   2.656578
    22  H    3.035946   3.066479   4.132516   4.570201   3.807815
    23  H    2.140224   3.521488   5.608307   6.324235   5.452326
    24  H    2.156281   2.970313   5.225328   6.138444   5.550950
    25  H    1.097059   2.152019   3.951426   4.816520   4.275695
    26  H    1.098040   2.155265   4.662243   5.845462   5.553686
    27  H    2.139022   1.100446   2.695651   4.113401   4.400006
    28  H    5.657200   4.506185   2.160041   1.095870   2.181639
    29  H    5.596218   4.584189   2.161341   1.096332   2.215191
    30  H    2.805125   2.179459   4.235517   5.610610   5.798717
    31  H    2.894181   2.202295   3.733210   4.792247   4.759540
    32  H    3.521626   2.183512   2.995054   4.323290   4.843154
    33  H    5.243667   5.212669   4.337881   3.511055   2.176665
    34  H    6.237362   5.790049   4.095716   2.837389   2.162779
    35  H    4.959252   4.670010   3.453319   2.803650   2.177806
    36  H    5.611234   5.275992   4.219207   3.242473   1.972348
    37  H    5.129762   6.177617   7.516391   7.647800   6.327013
    38  H    5.382671   5.521152   6.014362   5.908398   4.854243
    39  H    5.356199   5.682025   5.964143   5.616871   4.252802
    40  H    6.090618   6.607519   7.331926   7.176093   5.900343
    41  H    4.074548   5.037708   6.978898   7.580866   6.659442
    42  H    4.782240   5.270612   6.762978   7.210108   6.357833
    43  H    6.418099   7.131126   8.435484   8.604791   7.470822
                   11         12         13         14         15
    11  O    0.000000
    12  C    3.394148   0.000000
    13  C    4.617160   5.994264   0.000000
    14  O    4.564011   5.374080   2.434333   0.000000
    15  C    6.920279   4.976051   5.610119   4.842435   0.000000
    16  O    7.634462   5.890880   5.724821   5.504430   1.442391
    17  C    7.322901   5.798242   5.541767   4.328039   1.538812
    18  C    7.744511   5.210955   7.072094   6.141716   1.546385
    19  O    9.128221   6.642259   8.032440   7.115960   2.458213
    20  H    5.337597   4.671748   3.305852   3.895774   3.019491
    21  H    5.578912   5.066592   3.042328   2.682405   2.628103
    22  H    5.028972   3.106004   4.924350   3.818965   2.129879
    23  H    6.371783   4.147456   5.955574   6.011002   2.676180
    24  H    5.818518   2.918750   6.453069   5.963395   2.938168
    25  H    4.599887   3.503830   4.638733   5.328497   4.252141
    26  H    4.994380   2.864286   6.197237   6.476142   4.723367
    27  H    2.710780   2.126503   5.211905   5.492268   5.718554
    28  H    2.828741   4.899944   3.327175   2.387627   6.478851
    29  H    2.757133   5.424507   2.612370   3.158816   7.035243
    30  H    4.179567   1.097091   6.940741   6.443979   5.488292
    31  H    4.071032   1.095356   6.064985   5.087478   4.255589
    32  H    2.804324   1.095359   6.148185   5.406624   5.820690
    33  H    5.494919   6.370599   1.096093   2.727284   5.086891
    34  H    5.091342   6.845591   1.095676   2.663206   6.501783
    35  H    4.406827   5.972912   1.095633   3.389206   6.073176
    36  H    5.399682   5.921155   2.471825   0.972436   4.491834
    37  H    8.559224   6.659833   6.596776   6.264680   1.939136
    38  H    7.031108   5.483984   5.765938   4.135789   2.186509
    39  H    7.127685   6.108939   4.726402   3.648402   2.196813
    40  H    8.417861   6.775266   6.456509   5.275849   2.174731
    41  H    7.752762   4.990008   7.410456   6.729200   2.184691
    42  H    7.552770   4.907184   7.337795   6.092148   2.189560
    43  H    9.380022   7.026523   8.158440   7.013567   2.766706
                   16         17         18         19         20
    16  O    0.000000
    17  C    2.433344   0.000000
    18  C    2.408621   2.511497   0.000000
    19  O    2.780086   2.965299   1.433955   0.000000
    20  H    2.831370   3.756631   4.359015   5.322331   0.000000
    21  H    2.900531   2.599163   4.142240   5.005707   1.741454
    22  H    3.332087   2.693775   2.816379   4.151648   3.040949
    23  H    2.592954   4.174278   2.998095   4.037670   2.765247
    24  H    3.618523   4.268285   2.773353   4.106807   3.736828
    25  H    4.250201   5.413468   5.038042   6.226458   2.336364
    26  H    4.951883   6.051874   4.987770   6.237756   3.821174
    27  H    6.214776   6.650594   6.309715   7.694225   4.206590
    28  H    7.261576   6.276851   7.572447   8.770635   5.184732
    29  H    7.521426   7.044690   8.262200   9.459437   4.992898
    30  H    6.323718   6.477458   5.481970   6.876316   5.324719
    31  H    5.346393   4.975670   4.376530   5.795601   4.567227
    32  H    6.802111   6.457175   6.113462   7.541091   5.391075
    33  H    5.009667   4.976394   6.609512   7.428156   2.862800
    34  H    6.647871   6.242014   7.974507   8.889304   4.368319
    35  H    6.069766   6.246055   7.489997   8.503546   3.386918
    36  H    5.002592   3.834113   5.881984   6.709177   3.664368
    37  H    0.975418   2.654302   2.400225   2.230065   3.794762
    38  H    3.390235   1.096343   2.801644   3.418754   4.332921
    39  H    2.694572   1.092751   3.481826   3.923593   3.409901
    40  H    2.710435   1.095974   2.703303   2.584011   4.618365
    41  H    2.683992   3.470386   1.090464   2.012537   4.438418
    42  H    3.370836   2.749623   1.097646   2.091766   4.925784
    43  H    3.275812   2.743806   1.966799   0.971190   5.736487
                   21         22         23         24         25
    21  H    0.000000
    22  H    2.643392   0.000000
    23  H    3.809728   3.036347   0.000000
    24  H    4.318805   2.369198   1.757385   0.000000
    25  H    3.829617   3.615544   2.393955   3.050354   0.000000
    26  H    5.076897   3.906913   2.476167   2.380236   1.752475
    27  H    5.127068   4.164737   4.275072   3.852513   2.475686
    28  H    4.578355   4.824562   6.986359   6.601874   5.695908
    29  H    4.840262   5.588428   7.075536   7.029362   5.333100
    30  H    5.911134   3.846096   4.270869   2.946895   3.806080
    31  H    4.671491   2.342249   3.935913   2.499686   3.864864
    32  H    5.624402   3.798050   5.200475   3.986876   4.320011
    33  H    2.504497   4.826765   5.615981   6.327733   4.643017
    34  H    3.890842   5.796786   7.030191   7.472068   5.714165
    35  H    3.660866   5.347712   5.935304   6.531689   4.269736
    36  H    2.222546   3.915023   5.897798   6.057411   5.458406
    37  H    3.724166   4.033409   3.268839   4.199550   5.153440
    38  H    3.060736   2.492415   4.674301   4.354871   5.767472
    39  H    1.960408   3.081332   4.546705   4.863337   5.395427
    40  H    3.533839   3.697624   4.805058   4.987090   6.305585
    41  H    4.633434   3.170000   2.411894   2.214871   4.651165
    42  H    4.512207   2.673519   3.671045   2.902922   5.470656
    43  H    5.124067   4.352117   4.796823   4.736178   6.845803
                   26         27         28         29         30
    26  H    0.000000
    27  H    2.373337   0.000000
    28  H    6.575002   4.820029   0.000000
    29  H    6.461767   4.607484   1.761394   0.000000
    30  H    2.655678   2.460781   5.960652   6.388408   0.000000
    31  H    3.327184   3.064013   4.975484   5.758131   1.774950
    32  H    3.819798   2.449734   4.480539   5.116097   1.771826
    33  H    6.271755   5.692789   4.209557   3.693200   7.276338
    34  H    7.248303   6.096789   3.374532   2.622052   7.831657
    35  H    5.874423   4.819455   3.768242   2.599697   6.829785
    36  H    6.708314   6.021905   3.341722   3.897048   6.951213
    37  H    5.714744   7.113099   8.113328   8.443960   7.032539
    38  H    6.247965   6.607038   5.896754   6.909680   6.209846
    39  H    6.321666   6.687258   5.813246   6.457650   6.891785
    40  H    6.887533   7.673033   7.310982   8.085974   7.383730
    41  H    4.341021   5.983243   7.961471   8.514219   5.064979
    42  H    5.256683   6.327902   7.351265   8.242582   5.195389
    43  H    6.938163   8.191083   8.761113   9.579421   7.353442
                   31         32         33         34         35
    31  H    0.000000
    32  H    1.772001   0.000000
    33  H    6.322041   6.681843   0.000000
    34  H    6.906314   6.876100   1.778952   0.000000
    35  H    6.224965   6.139275   1.774295   1.779118   0.000000
    36  H    5.555041   6.095688   2.360160   2.723825   3.515819
    37  H    6.037691   7.586544   5.826047   7.475525   6.984851
    38  H    4.563174   6.019781   5.376615   6.397137   6.525405
    39  H    5.403712   6.694269   4.080679   5.350682   5.506242
    40  H    5.911111   7.465029   5.791799   7.110387   7.178177
    41  H    4.292806   5.988110   6.988205   8.386677   7.680259
    42  H    3.940987   5.705310   6.997799   8.188075   7.813459
    43  H    6.099496   7.840042   7.550947   8.933552   8.739121
                   36         37         38         39         40
    36  H    0.000000
    37  H    5.702325   0.000000
    38  H    3.820075   3.635657   0.000000
    39  H    2.989866   3.064660   1.774198   0.000000
    40  H    4.690281   2.525461   1.774020   1.760870   0.000000
    41  H    6.535491   2.743712   3.794285   4.338472   3.720603
    42  H    5.952013   3.424558   2.590131   3.787479   3.019394
    43  H    6.574932   2.722971   3.054359   3.726717   2.129045
                   41         42         43
    41  H    0.000000
    42  H    1.776596   0.000000
    43  H    2.807431   2.254805   0.000000
 Stoichiometry    C15H24O4
 Framework group  C1[X(C15H24O4)]
 Deg. of freedom   123
 Full point group                 C1      NOp   1
 Largest Abelian subgroup         C1      NOp   1
 Largest concise Abelian subgroup C1      NOp   1
                         Standard orientation:                         
 ---------------------------------------------------------------------
 Center     Atomic      Atomic             Coordinates (Angstroms)
 Number     Number       Type             X           Y           Z
 ---------------------------------------------------------------------
      1          6           0        1.796104    0.739223    0.089176
      2          6           0        1.198437   -0.459572    0.285332
      3          6           0       -0.219579   -0.720979    0.705466
      4          6           0       -1.245694    0.237636    0.040714
      5          6           0       -1.283708    1.610445    0.756832
      6          6           0        0.058617    2.136959    1.297121
      7          6           0        1.249248    2.133234    0.318416
      8          6           0        3.173994    0.532090   -0.371962
      9          6           0        3.430081   -0.959086   -0.516964
     10          6           0        2.153301   -1.636640    0.006363
     11          8           0        3.999474    1.415237   -0.604458
     12          6           0        0.960764    2.873587   -1.004073
     13          6           0        2.388533   -2.492824    1.252984
     14          8           0        1.629348   -2.458452   -1.059684
     15          6           0       -2.652090   -0.420340   -0.077566
     16          8           0       -3.073094   -0.776957    1.255128
     17          6           0       -2.627122   -1.681048   -0.959571
     18          6           0       -3.698485    0.568227   -0.642456
     19          8           0       -5.021645    0.021737   -0.559843
     20          1           0       -0.297692   -0.645095    1.799565
     21          1           0       -0.459209   -1.760542    0.472029
     22          1           0       -0.909364    0.393720   -0.992224
     23          1           0       -1.974630    1.545243    1.607507
     24          1           0       -1.702450    2.356089    0.072304
     25          1           0        0.347667    1.566435    2.188463
     26          1           0       -0.104389    3.167784    1.638469
     27          1           0        2.065253    2.689612    0.803763
     28          1           0        3.602653   -1.214341   -1.568627
     29          1           0        4.333633   -1.246152    0.033611
     30          1           0        0.648116    3.905058   -0.799315
     31          1           0        0.169367    2.386735   -1.584135
     32          1           0        1.860768    2.913327   -1.627149
     33          1           0        1.444969   -2.909566    1.623705
     34          1           0        3.063801   -3.321254    1.011688
     35          1           0        2.837829   -1.899466    2.057017
     36          1           0        0.947656   -3.038670   -0.679850
     37          1           0       -4.027675   -0.961805    1.177356
     38          1           0       -2.275755   -1.446549   -1.971262
     39          1           0       -1.982524   -2.459814   -0.544696
     40          1           0       -3.634605   -2.104919   -1.040015
     41          1           0       -3.732631    1.478099   -0.042390
     42          1           0       -3.454616    0.840954   -1.677335
     43          1           0       -5.133235   -0.612877   -1.286494
 ---------------------------------------------------------------------
 Rotational constants (GHZ):      0.5924530      0.2477709      0.2002102
 Standard basis: 6-31G(d) (6D, 7F)
 There are   333 symmetry adapted cartesian basis functions of A   symmetry.
 There are   333 symmetry adapted basis functions of A   symmetry.
   333 basis functions,   628 primitive gaussians,   333 cartesian basis functions
    73 alpha electrons       73 beta electrons
       nuclear repulsion energy      1596.2987173648 Hartrees.
 NAtoms=   43 NActive=   43 NUniq=   43 SFac= 1.00D+00 NAtFMM=   60 NAOKFM=F Big=F
 Integral buffers will be    131072 words long.
 Raffenetti 2 integral format.
 Two-electron integral symmetry is turned on.
 ------------------------------------------------------------------------------
 Polarizable Continuum Model (PCM)
 =================================
 Model                : PCM (using non-symmetric T matrix).
 Atomic radii         : SMD-Coulomb.
 Polarization charges : Total charges.
 Charge compensation  : None.
 Solution method      : On-the-fly selection.
 Cavity type          : VdW (van der Waals Surface) (Alpha=1.000).
 Cavity algorithm     : GePol (No added spheres)
                        Default sphere list used, NSphG=   43.
                        Lebedev-Laikov grids with approx.  5.0 points / Ang**2.
                        Smoothing algorithm: Karplus/York (Gamma=1.0000).
                        Polarization charges: spherical gaussians, with
                                              point-specific exponents (IZeta= 3).
                        Self-potential: point-specific (ISelfS= 7).
                        Self-field    : sphere-specific E.n sum rule (ISelfD= 2).
 1st derivatives      : Analytical E(r).r(x)/FMM algorithm (CHGder, D1EAlg=3).
                        Cavity 1st derivative terms included.
 Solvent              : Methanol, Eps=  32.613000 Eps(inf)=   1.765709
 ------------------------------------------------------------------------------
 ------------------------------------------------------------------------------
 Atomic radii for non-electrostatic terms: SMD-CDS.
 ------------------------------------------------------------------------------
 Nuclear repulsion after PCM non-electrostatic terms =     1596.3003139703 Hartrees.
 One-electron integrals computed using PRISM.
 NBasis=   333 RedAO= T EigKep=  9.41D-04  NBF=   333
 NBsUse=   333 1.00D-06 EigRej= -1.00D+00 NBFU=   333
 Initial guess from the checkpoint file:  "DY-202A-11R_45.chk"
 B after Tr=     0.000000    0.000000    0.000000
         Rot=    0.999980    0.006135    0.000075    0.001804 Ang=   0.73 deg.
 ExpMin= 1.61D-01 ExpMax= 5.48D+03 ExpMxC= 8.25D+02 IAcc=1 IRadAn=         1 AccDes= 0.00D+00
 Harris functional with IExCor=  402 and IRadAn=       1 diagonalized for initial guess.
 HarFok:  IExCor=  402 AccDes= 0.00D+00 IRadAn=         1 IDoV= 1 UseB2=F ITyADJ=14
 ICtDFT=  3500011 ScaDFX=  1.000000  1.000000  1.000000  1.000000
 FoFCou: FMM=F IPFlag=           0 FMFlag=      100000 FMFlg1=           0
         NFxFlg=           0 DoJE=T BraDBF=F KetDBF=T FulRan=T
         wScrn=  0.000000 ICntrl=     500 IOpCl=  0 I1Cent=   200000004 NGrid=           0
         NMat0=    1 NMatS0=      1 NMatT0=    0 NMatD0=    1 NMtDS0=    0 NMtDT0=    0
 Petite list used in FoFCou.
 Keep R1 ints in memory in canonical form, NReq=1565304907.
 Requested convergence on RMS density matrix=1.00D-08 within 128 cycles.
 Requested convergence on MAX density matrix=1.00D-06.
 Requested convergence on             energy=1.00D-06.
 No special actions if energy rises.
 Inv3:  Mode=1 IEnd=    21999792.
 Iteration    1 A*A^-1 deviation from unit magnitude is 5.55D-15 for   2696.
 Iteration    1 A*A^-1 deviation from orthogonality  is 5.24D-15 for   2680   2509.
 Iteration    1 A^-1*A deviation from unit magnitude is 5.55D-15 for   2696.
 Iteration    1 A^-1*A deviation from orthogonality  is 6.92D-10 for   2418   2393.
 Iteration    2 A*A^-1 deviation from unit magnitude is 8.88D-15 for   1352.
 Iteration    2 A*A^-1 deviation from orthogonality  is 4.80D-15 for   1814    669.
 Iteration    2 A^-1*A deviation from unit magnitude is 9.99D-16 for    929.
 Iteration    2 A^-1*A deviation from orthogonality  is 4.65D-16 for   1399    443.
 Error on total polarization charges =  0.05211
 SCF Done:  E(RB3LYP) =  -886.950316966     A.U. after   10 cycles
            NFock= 10  Conv=0.97D-08     -V/T= 2.0094
 SMD-CDS (non-electrostatic) energy       (kcal/mol) =       1.00
 (included in total energy above)
 D1PCM: PCM CHGder 1st derivatives, ID1Alg=3 FixD1E=F DoIter=F DoCFld=F I1PDM=0.
 Calling FoFJK, ICntrl=      2127 FMM=F ISym2X=0 I1Cent= 0 IOpClX= 0 NMat=1 NMatS=1 NMatT=0.
 ***** Axes restored to original set *****
 -------------------------------------------------------------------
 Center     Atomic                   Forces (Hartrees/Bohr)
 Number     Number              X              Y              Z
 -------------------------------------------------------------------
      1        6          -0.002927496    0.003498263    0.000164973
      2        6           0.002511608   -0.002615709    0.000030624
      3        6          -0.000634636    0.000189920    0.000902408
      4        6           0.000524399   -0.001766945   -0.000987758
      5        6          -0.000267460   -0.000184139    0.000482769
      6        6           0.000022129    0.000212535   -0.000787495
      7        6           0.001525970   -0.001051365   -0.000567679
      8        6           0.001077521   -0.001993562   -0.000794933
      9        6           0.001688811    0.000002193    0.001440097
     10        6          -0.002460971    0.000277932   -0.002066231
     11        8           0.001175984    0.001247604    0.000090908
     12        6          -0.000169001   -0.000406968    0.000852224
     13        6           0.000516884    0.001094691    0.000318954
     14        8          -0.000197361   -0.000298223    0.001127797
     15        6           0.000210031    0.000781151    0.001435518
     16        8          -0.000154598   -0.000949633   -0.000657790
     17        6          -0.000226428    0.000905670   -0.000508124
     18        6           0.000587356   -0.000635655   -0.001070477
     19        8          -0.000528398    0.000036336    0.000362256
     20        1           0.000009490   -0.000019308   -0.000272159
     21        1          -0.000052141    0.000256247    0.000075612
     22        1          -0.000104286    0.000277637    0.000078348
     23        1          -0.000070959    0.000175675   -0.000380536
     24        1          -0.000444154    0.000271506   -0.000230344
     25        1          -0.000028079    0.000268820    0.000444097
     26        1           0.000077033    0.000030426    0.000042374
     27        1          -0.000106549   -0.000083029    0.000233510
     28        1          -0.000973367    0.000890168   -0.000259512
     29        1          -0.000443978    0.000477797   -0.000022434
     30        1          -0.000077648    0.000066705   -0.000239259
     31        1           0.000107493   -0.000097480   -0.000152124
     32        1          -0.000033790    0.000182384   -0.000222462
     33        1          -0.000072954   -0.000535398    0.000203074
     34        1          -0.000107240   -0.000234589    0.000091230
     35        1          -0.000049882   -0.000137513    0.000139940
     36        1           0.000148850   -0.000180463   -0.000497772
     37        1          -0.000124371    0.000281697    0.000525038
     38        1           0.000000247   -0.000080499   -0.000161624
     39        1          -0.000757973   -0.000198265    0.000189784
     40        1           0.000204498   -0.000614895   -0.000168825
     41        1           0.000463944    0.000168816    0.000694341
     42        1           0.000316202    0.000405682    0.000055529
     43        1          -0.000154732    0.000083784    0.000066134
 -------------------------------------------------------------------
 Cartesian Forces:  Max     0.003498263 RMS     0.000819453

 GradGradGradGradGradGradGradGradGradGradGradGradGradGradGradGradGradGrad
 Berny optimization.
 Using GEDIIS/GDIIS optimizer.
 FormGI is forming the generalized inverse of G from B-inverse, IUseBI=4.
 Internal  Forces:  Max     0.001909300 RMS     0.000471388
 Search for a local minimum.
 Step number   5 out of a maximum of  258
 All quantities printed in internal units (Hartrees-Bohrs-Radians)
 Mixed Optimization -- En-DIIS/RFO-DIIS
 Swapping is turned off.
 Update second derivatives using D2CorX and points    3    4    5
 DE= -1.35D-04 DEPred=-2.69D-04 R= 5.02D-01
 TightC=F SS=  1.41D+00  RLast= 3.06D-01 DXNew= 1.7105D+00 9.1782D-01
 Trust test= 5.02D-01 RLast= 3.06D-01 DXMaxT set to 1.02D+00
 ITU=  1  1  1  1  0
     Eigenvalues ---    0.00156   0.00234   0.00291   0.00352   0.00379
     Eigenvalues ---    0.00403   0.00569   0.00720   0.00802   0.00868
     Eigenvalues ---    0.01075   0.01111   0.01229   0.01324   0.01365
     Eigenvalues ---    0.01406   0.02511   0.02652   0.03259   0.03789
     Eigenvalues ---    0.03915   0.04247   0.04459   0.04608   0.04744
     Eigenvalues ---    0.04847   0.05025   0.05037   0.05182   0.05321
     Eigenvalues ---    0.05435   0.05538   0.05571   0.05595   0.05624
     Eigenvalues ---    0.05643   0.05677   0.05709   0.05875   0.06063
     Eigenvalues ---    0.06127   0.06566   0.07022   0.07893   0.08358
     Eigenvalues ---    0.08550   0.08985   0.09023   0.09339   0.09695
     Eigenvalues ---    0.10433   0.11674   0.12211   0.13281   0.13871
     Eigenvalues ---    0.14619   0.15896   0.15928   0.16000   0.16000
     Eigenvalues ---    0.16000   0.16000   0.16000   0.16000   0.16000
     Eigenvalues ---    0.16000   0.16013   0.16080   0.16535   0.16830
     Eigenvalues ---    0.16958   0.18312   0.20075   0.20711   0.21263
     Eigenvalues ---    0.22544   0.24788   0.24948   0.25079   0.26857
     Eigenvalues ---    0.27272   0.27745   0.27917   0.28150   0.28590
     Eigenvalues ---    0.28733   0.29344   0.29444   0.29622   0.30273
     Eigenvalues ---    0.31687   0.32022   0.32245   0.33756   0.33819
     Eigenvalues ---    0.33844   0.33858   0.33934   0.33974   0.33986
     Eigenvalues ---    0.34108   0.34114   0.34158   0.34173   0.34188
     Eigenvalues ---    0.34197   0.34201   0.34248   0.34278   0.34336
     Eigenvalues ---    0.34380   0.34475   0.34626   0.35066   0.35370
     Eigenvalues ---    0.40258   0.40921   0.42288   0.51517   0.52656
     Eigenvalues ---    0.52993   0.54471   0.95918
 En-DIIS/RFO-DIIS IScMMF=        0 using points:     5    4    3    2
 RFO step:  Lambda=-1.20642959D-04.
 DidBck=T Rises=F RFO-DIIS coefs:    0.60111    0.44338   -0.11738    0.07288
 Iteration  1 RMS(Cart)=  0.03384402 RMS(Int)=  0.00044454
 Iteration  2 RMS(Cart)=  0.00069227 RMS(Int)=  0.00000703
 Iteration  3 RMS(Cart)=  0.00000021 RMS(Int)=  0.00000703
 Variable       Old X    -DE/DX   Delta X   Delta X   Delta X     New X
                                 (Linear)    (Quad)   (Total)
    R1        2.55832   0.00178   0.00036   0.00114   0.00150   2.55982
    R2        2.86271  -0.00163  -0.00160   0.00025  -0.00135   2.86136
    R3        2.77354   0.00152   0.00177  -0.00153   0.00023   2.77377
    R4        2.83812   0.00112   0.00100   0.00058   0.00157   2.83970
    R5        2.91231  -0.00132  -0.00199   0.00174  -0.00023   2.91208
    R6        2.93593   0.00027  -0.00072   0.00144   0.00072   2.93664
    R7        2.07777  -0.00027  -0.00004  -0.00046  -0.00050   2.07727
    R8        2.06370  -0.00025   0.00012  -0.00051  -0.00039   2.06331
    R9        2.92686   0.00035  -0.00029   0.00135   0.00106   2.92793
   R10        2.94268  -0.00001  -0.00030  -0.00028  -0.00058   2.94210
   R11        2.07392  -0.00006  -0.00017   0.00025   0.00008   2.07400
   R12        2.90979   0.00001   0.00024  -0.00074  -0.00049   2.90929
   R13        2.07463  -0.00025   0.00004  -0.00038  -0.00034   2.07429
   R14        2.07001   0.00049   0.00032   0.00019   0.00051   2.07052
   R15        2.91256   0.00006   0.00027  -0.00108  -0.00082   2.91174
   R16        2.07314   0.00022   0.00026  -0.00017   0.00009   2.07323
   R17        2.07499   0.00003   0.00005  -0.00011  -0.00006   2.07494
   R18        2.91553  -0.00033  -0.00011  -0.00070  -0.00081   2.91472
   R19        2.07954  -0.00001  -0.00008   0.00010   0.00002   2.07957
   R20        2.87227  -0.00077  -0.00038  -0.00170  -0.00209   2.87017
   R21        2.32630   0.00167   0.00032   0.00004   0.00035   2.32665
   R22        2.90497   0.00095   0.00130  -0.00148  -0.00016   2.90481
   R23        2.07089  -0.00012  -0.00032   0.00044   0.00012   2.07101
   R24        2.07177  -0.00050  -0.00015  -0.00056  -0.00071   2.07106
   R25        2.89224   0.00055   0.00008   0.00094   0.00102   2.89326
   R26        2.72956  -0.00018  -0.00064   0.00096   0.00032   2.72988
   R27        2.07320   0.00004   0.00003  -0.00006  -0.00003   2.07317
   R28        2.06992   0.00004   0.00005  -0.00020  -0.00014   2.06978
   R29        2.06993   0.00010   0.00016  -0.00020  -0.00004   2.06988
   R30        2.07132   0.00033   0.00021   0.00007   0.00027   2.07159
   R31        2.07053   0.00009   0.00010  -0.00008   0.00002   2.07055
   R32        2.07045   0.00001  -0.00005   0.00012   0.00008   2.07052
   R33        1.83764  -0.00019  -0.00002  -0.00020  -0.00022   1.83742
   R34        2.72572   0.00012   0.00006  -0.00022  -0.00017   2.72556
   R35        2.90793   0.00037   0.00039  -0.00017   0.00021   2.90815
   R36        2.92224  -0.00044  -0.00070   0.00124   0.00054   2.92278
   R37        1.84327   0.00003  -0.00022   0.00074   0.00053   1.84380
   R38        2.07179   0.00014   0.00009   0.00006   0.00015   2.07193
   R39        2.06500  -0.00023   0.00009  -0.00040  -0.00031   2.06469
   R40        2.07109   0.00006  -0.00024   0.00060   0.00036   2.07145
   R41        2.70978   0.00060   0.00043   0.00004   0.00047   2.71025
   R42        2.06068   0.00051   0.00064  -0.00058   0.00006   2.06074
   R43        2.07425   0.00013  -0.00033   0.00092   0.00058   2.07483
   R44        1.83528  -0.00008  -0.00026   0.00068   0.00042   1.83570
    A1        2.25693   0.00083   0.00186  -0.00037   0.00151   2.25844
    A2        1.91242  -0.00052  -0.00099   0.00019  -0.00080   1.91162
    A3        2.11334  -0.00031  -0.00095   0.00016  -0.00080   2.11254
    A4        2.22873  -0.00100  -0.00061   0.00020  -0.00041   2.22831
    A5        1.95688   0.00043   0.00132  -0.00153  -0.00019   1.95669
    A6        2.09751   0.00057  -0.00074   0.00142   0.00065   2.09816
    A7        1.97850  -0.00002   0.00087  -0.00123  -0.00036   1.97814
    A8        1.91074  -0.00030  -0.00054   0.00054   0.00000   1.91074
    A9        1.88922   0.00040  -0.00098   0.00418   0.00319   1.89241
   A10        1.91374   0.00005   0.00070  -0.00236  -0.00166   1.91208
   A11        1.92940  -0.00011  -0.00021  -0.00039  -0.00059   1.92881
   A12        1.83674  -0.00001   0.00007  -0.00062  -0.00055   1.83618
   A13        1.94472   0.00014   0.00087  -0.00064   0.00025   1.94497
   A14        1.94796   0.00176   0.00167   0.00192   0.00358   1.95155
   A15        1.86300  -0.00013   0.00151   0.00102   0.00253   1.86552
   A16        1.96868  -0.00191  -0.00304  -0.00219  -0.00523   1.96345
   A17        1.89298   0.00001  -0.00074  -0.00134  -0.00206   1.89091
   A18        1.83940   0.00017  -0.00018   0.00142   0.00123   1.84063
   A19        2.03076   0.00026   0.00081   0.00139   0.00222   2.03298
   A20        1.89765  -0.00006  -0.00031   0.00124   0.00092   1.89857
   A21        1.90053  -0.00017  -0.00074  -0.00029  -0.00103   1.89950
   A22        1.87240   0.00019   0.00023   0.00010   0.00032   1.87272
   A23        1.89627  -0.00012   0.00058  -0.00183  -0.00125   1.89502
   A24        1.85882  -0.00012  -0.00069  -0.00078  -0.00147   1.85735
   A25        2.03734  -0.00009   0.00085  -0.00051   0.00036   2.03770
   A26        1.91447  -0.00001  -0.00019   0.00069   0.00049   1.91496
   A27        1.87619   0.00013   0.00008  -0.00065  -0.00058   1.87562
   A28        1.88718   0.00018  -0.00020   0.00174   0.00154   1.88872
   A29        1.89057  -0.00007  -0.00032  -0.00001  -0.00034   1.89023
   A30        1.84913  -0.00015  -0.00032  -0.00141  -0.00174   1.84739
   A31        1.95755   0.00023   0.00004   0.00063   0.00067   1.95822
   A32        1.95991  -0.00026   0.00069  -0.00232  -0.00163   1.95827
   A33        1.83829   0.00012  -0.00006   0.00157   0.00151   1.83980
   A34        1.98091  -0.00011  -0.00032  -0.00024  -0.00057   1.98034
   A35        1.86664  -0.00021  -0.00061  -0.00060  -0.00121   1.86542
   A36        1.84844   0.00026   0.00021   0.00127   0.00148   1.84992
   A37        1.90351  -0.00043   0.00031  -0.00081  -0.00051   1.90299
   A38        2.19892   0.00008  -0.00047   0.00045  -0.00002   2.19890
   A39        2.18076   0.00034   0.00016   0.00036   0.00052   2.18128
   A40        1.83382   0.00078   0.00014   0.00021   0.00037   1.83419
   A41        1.92474  -0.00064   0.00146  -0.00913  -0.00768   1.91706
   A42        1.92606  -0.00043  -0.00296   0.00552   0.00255   1.92861
   A43        1.93353  -0.00030   0.00160  -0.00429  -0.00271   1.93082
   A44        1.98029  -0.00003  -0.00247   0.00709   0.00462   1.98491
   A45        1.86624   0.00057   0.00218   0.00015   0.00233   1.86857
   A46        1.81274  -0.00023   0.00022  -0.00156  -0.00132   1.81142
   A47        1.95525   0.00004   0.00160  -0.00506  -0.00347   1.95178
   A48        1.92133   0.00027  -0.00121   0.00591   0.00469   1.92602
   A49        1.97817  -0.00033  -0.00119  -0.00057  -0.00179   1.97638
   A50        1.87633   0.00038   0.00038   0.00156   0.00194   1.87827
   A51        1.91625  -0.00010   0.00011   0.00014   0.00027   1.91651
   A52        1.92247   0.00031   0.00048   0.00032   0.00080   1.92327
   A53        1.95600  -0.00006   0.00029  -0.00065  -0.00035   1.95564
   A54        1.92983   0.00030   0.00031   0.00030   0.00061   1.93044
   A55        1.88686  -0.00011  -0.00025   0.00020  -0.00005   1.88681
   A56        1.88200  -0.00026  -0.00031  -0.00023  -0.00054   1.88147
   A57        1.88445  -0.00019  -0.00058   0.00006  -0.00052   1.88394
   A58        1.93464   0.00042   0.00062   0.00024   0.00085   1.93550
   A59        1.91592   0.00008  -0.00007   0.00033   0.00026   1.91618
   A60        1.93671   0.00023   0.00048   0.00046   0.00095   1.93766
   A61        1.89395  -0.00041  -0.00107  -0.00062  -0.00169   1.89226
   A62        1.88674  -0.00023  -0.00001  -0.00022  -0.00023   1.88652
   A63        1.89479  -0.00011   0.00001  -0.00024  -0.00024   1.89455
   A64        1.88124   0.00093   0.00014   0.00408   0.00422   1.88546
   A65        1.87329   0.00038   0.00048   0.00070   0.00118   1.87447
   A66        1.95525   0.00111   0.00057   0.00159   0.00215   1.95741
   A67        1.94848  -0.00174  -0.00269  -0.00094  -0.00363   1.94485
   A68        1.90896  -0.00058  -0.00018   0.00109   0.00092   1.90988
   A69        1.87346   0.00040   0.00076  -0.00137  -0.00061   1.87285
   A70        1.90217   0.00039   0.00109  -0.00112  -0.00003   1.90214
   A71        1.83261   0.00083   0.00128  -0.00033   0.00096   1.83356
   A72        1.93786   0.00012   0.00081  -0.00016   0.00065   1.93852
   A73        1.95609  -0.00001  -0.00033   0.00002  -0.00031   1.95578
   A74        1.92198   0.00076   0.00002   0.00240   0.00243   1.92441
   A75        1.88991   0.00009  -0.00011   0.00135   0.00124   1.89115
   A76        1.88557  -0.00033   0.00013  -0.00054  -0.00041   1.88516
   A77        1.86973  -0.00067  -0.00057  -0.00321  -0.00378   1.86595
   A78        1.93875   0.00069   0.00010   0.00176   0.00186   1.94062
   A79        1.93219  -0.00103  -0.00196  -0.00111  -0.00307   1.92912
   A80        1.93147   0.00005   0.00034   0.00125   0.00159   1.93307
   A81        1.83112  -0.00004   0.00018  -0.00154  -0.00136   1.82976
   A82        1.93266   0.00013   0.00125   0.00061   0.00186   1.93452
   A83        1.89490   0.00017   0.00004  -0.00120  -0.00116   1.89374
   A84        1.88804   0.00026  -0.00017   0.00157   0.00140   1.88944
    D1        0.07654  -0.00005   0.00181  -0.00496  -0.00315   0.07340
    D2       -3.07834   0.00001  -0.00038   0.00305   0.00266  -3.07567
    D3       -3.09927  -0.00024  -0.00036  -0.00574  -0.00609  -3.10536
    D4        0.02903  -0.00018  -0.00256   0.00227  -0.00028   0.02875
    D5        0.36295  -0.00003   0.00181  -0.00213  -0.00032   0.36264
    D6       -1.89232   0.00015   0.00162  -0.00034   0.00129  -1.89104
    D7        2.38714  -0.00009   0.00107  -0.00161  -0.00053   2.38661
    D8       -2.74098   0.00017   0.00419  -0.00127   0.00291  -2.73807
    D9        1.28692   0.00035   0.00400   0.00052   0.00452   1.29144
   D10       -0.71680   0.00011   0.00345  -0.00075   0.00269  -0.71410
   D11        0.03628   0.00002  -0.00523   0.01856   0.01335   0.04963
   D12       -3.10279   0.00019  -0.00475   0.01971   0.01498  -3.08780
   D13       -3.13623  -0.00012  -0.00708   0.01784   0.01075  -3.12548
   D14        0.00789   0.00006  -0.00660   0.01899   0.01238   0.02027
   D15        0.69215  -0.00001  -0.00558   0.00860   0.00301   0.69516
   D16       -1.45059   0.00017  -0.00670   0.01211   0.00540  -1.44519
   D17        2.83923   0.00012  -0.00597   0.01032   0.00434   2.84357
   D18       -2.43520  -0.00007  -0.00325   0.00004  -0.00321  -2.43842
   D19        1.70524   0.00011  -0.00436   0.00354  -0.00082   1.70442
   D20       -0.28812   0.00006  -0.00364   0.00175  -0.00188  -0.29001
   D21       -0.08033   0.00031   0.00904  -0.02141  -0.01236  -0.09269
   D22        2.06098  -0.00022   0.00862  -0.02590  -0.01727   2.04371
   D23       -2.08470  -0.00013   0.00902  -0.02501  -0.01599  -2.10069
   D24        3.04910   0.00034   0.00703  -0.01408  -0.00704   3.04205
   D25       -1.09278  -0.00018   0.00661  -0.01857  -0.01195  -1.10473
   D26        1.04473  -0.00010   0.00701  -0.01768  -0.01067   1.03406
   D27       -1.39841   0.00016   0.00173   0.00052   0.00223  -1.39618
   D28        2.66655   0.00120   0.00377   0.00242   0.00619   2.67274
   D29        0.66534   0.00017   0.00225  -0.00084   0.00141   0.66675
   D30        0.74267  -0.00021   0.00216  -0.00140   0.00076   0.74342
   D31       -1.47556   0.00083   0.00421   0.00051   0.00471  -1.47085
   D32        2.80642  -0.00020   0.00269  -0.00275  -0.00007   2.80635
   D33        2.76001  -0.00026   0.00253  -0.00375  -0.00122   2.75879
   D34        0.54178   0.00078   0.00458  -0.00184   0.00274   0.54452
   D35       -1.45943  -0.00025   0.00306  -0.00510  -0.00205  -1.46147
   D36        0.62376  -0.00005   0.00488  -0.00766  -0.00279   0.62098
   D37       -1.49154  -0.00043   0.00426  -0.00973  -0.00548  -1.49702
   D38        2.77299  -0.00017   0.00564  -0.00932  -0.00368   2.76931
   D39        2.83067   0.00091   0.00540  -0.00734  -0.00194   2.82874
   D40        0.71537   0.00054   0.00478  -0.00941  -0.00463   0.71074
   D41       -1.30329   0.00080   0.00616  -0.00899  -0.00282  -1.30611
   D42       -1.42189   0.00002   0.00297  -0.00771  -0.00474  -1.42663
   D43        2.74600  -0.00036   0.00235  -0.00979  -0.00744   2.73856
   D44        0.72733  -0.00009   0.00374  -0.00937  -0.00563   0.72170
   D45        1.01956  -0.00055  -0.02939  -0.02085  -0.05025   0.96931
   D46       -1.07619  -0.00074  -0.02982  -0.02360  -0.05343  -1.12961
   D47        3.06804  -0.00079  -0.02968  -0.02261  -0.05230   3.01574
   D48       -1.18562  -0.00065  -0.02949  -0.01981  -0.04929  -1.23491
   D49        3.00182  -0.00084  -0.02992  -0.02255  -0.05248   2.94935
   D50        0.86286  -0.00089  -0.02978  -0.02156  -0.05134   0.81152
   D51        3.03529   0.00026  -0.02687  -0.01789  -0.04476   2.99053
   D52        0.93955   0.00007  -0.02731  -0.02064  -0.04795   0.89160
   D53       -1.19942   0.00002  -0.02717  -0.01965  -0.04681  -1.24623
   D54        0.87275  -0.00007  -0.00616   0.00665   0.00049   0.87324
   D55       -1.28070  -0.00024  -0.00638   0.00410  -0.00227  -1.28297
   D56        2.99957  -0.00012  -0.00594   0.00577  -0.00017   2.99940
   D57        3.00140   0.00017  -0.00584   0.00929   0.00345   3.00484
   D58        0.84795   0.00000  -0.00606   0.00674   0.00068   0.84863
   D59       -1.15496   0.00012  -0.00562   0.00841   0.00279  -1.15218
   D60       -1.27869   0.00007  -0.00625   0.00751   0.00127  -1.27742
   D61        2.85106  -0.00010  -0.00646   0.00497  -0.00150   2.84956
   D62        0.84814   0.00002  -0.00602   0.00663   0.00061   0.84875
   D63       -1.29818   0.00021   0.00188   0.00099   0.00288  -1.29531
   D64        0.94611  -0.00004   0.00260  -0.00190   0.00070   0.94681
   D65        2.97803   0.00007   0.00229  -0.00087   0.00142   2.97945
   D66        0.86923   0.00029   0.00209   0.00299   0.00508   0.87431
   D67        3.11352   0.00003   0.00281   0.00009   0.00291   3.11643
   D68       -1.13774   0.00015   0.00250   0.00112   0.00363  -1.13411
   D69        2.86572   0.00016   0.00144   0.00222   0.00366   2.86938
   D70       -1.17318  -0.00010   0.00216  -0.00068   0.00149  -1.17169
   D71        0.85875   0.00002   0.00185   0.00036   0.00221   0.86095
   D72       -3.05830  -0.00013  -0.00428   0.00042  -0.00385  -3.06215
   D73        1.12350  -0.00016  -0.00448   0.00038  -0.00410   1.11940
   D74       -0.97989  -0.00008  -0.00416   0.00053  -0.00363  -0.98352
   D75        0.98180  -0.00012  -0.00466   0.00180  -0.00286   0.97894
   D76       -1.11958  -0.00015  -0.00487   0.00176  -0.00311  -1.12269
   D77        3.06021  -0.00007  -0.00454   0.00191  -0.00264   3.05757
   D78       -1.06077   0.00003  -0.00388   0.00187  -0.00202  -1.06279
   D79        3.12103   0.00000  -0.00409   0.00182  -0.00227   3.11876
   D80        1.01763   0.00009  -0.00376   0.00197  -0.00179   1.01584
   D81       -0.08421   0.00016   0.01060  -0.03109  -0.02050  -0.10471
   D82        2.00010  -0.00008   0.01334  -0.04078  -0.02743   1.97267
   D83       -2.22507  -0.00003   0.01510  -0.04283  -0.02773  -2.25280
   D84        3.05489  -0.00002   0.01012  -0.03223  -0.02211   3.03278
   D85       -1.14399  -0.00026   0.01286  -0.04192  -0.02904  -1.17303
   D86        0.91403  -0.00021   0.01462  -0.04396  -0.02934   0.88469
   D87        0.09482  -0.00021  -0.01135   0.03052   0.01918   0.11399
   D88       -2.03131   0.00008  -0.01280   0.03807   0.02527  -2.00603
   D89        2.13094   0.00015  -0.01245   0.03716   0.02472   2.15566
   D90       -1.98362   0.00025  -0.01401   0.04348   0.02947  -1.95415
   D91        2.17344   0.00054  -0.01546   0.05103   0.03557   2.20901
   D92        0.05250   0.00061  -0.01510   0.05012   0.03502   0.08751
   D93        2.20029  -0.00025  -0.01627   0.04149   0.02522   2.22551
   D94        0.07416   0.00004  -0.01772   0.04903   0.03132   0.10548
   D95       -2.04678   0.00011  -0.01737   0.04813   0.03077  -2.01601
   D96        1.04118   0.00041   0.00511  -0.00293   0.00217   1.04334
   D97        3.13325   0.00022   0.00412  -0.00333   0.00078   3.13403
   D98       -1.05549   0.00027   0.00439  -0.00312   0.00126  -1.05423
   D99        3.08555  -0.00008   0.00570  -0.00882  -0.00311   3.08244
   D100      -1.10555  -0.00028   0.00471  -0.00922  -0.00450  -1.11005
   D101       0.98889  -0.00022   0.00497  -0.00901  -0.00402   0.98487
   D102      -1.09922   0.00011   0.00546  -0.00710  -0.00164  -1.10086
   D103       0.99285  -0.00008   0.00447  -0.00751  -0.00303   0.98982
   D104       3.08730  -0.00003   0.00474  -0.00729  -0.00255   3.08474
   D105      -1.39747  -0.00011  -0.00372   0.00530   0.00159  -1.39588
   D106       2.92208  -0.00017  -0.00359   0.00340  -0.00021   2.92187
   D107       0.76288   0.00005  -0.00244   0.00301   0.00058   0.76346
   D108       2.88934  -0.00119  -0.00413  -0.00776  -0.01188   2.87746
   D109      -1.26888   0.00005  -0.00325  -0.00477  -0.00802  -1.27690
   D110       0.79246   0.00043  -0.00162  -0.00628  -0.00790   0.78456
   D111      -1.03149   0.00075   0.00227   0.01975   0.02202  -1.00947
   D112       1.08457   0.00094   0.00246   0.02139   0.02386   1.10843
   D113      -3.11912   0.00059   0.00156   0.01897   0.02053  -3.09859
   D114      -3.10630  -0.00005   0.00143   0.01717   0.01859  -3.08770
   D115      -0.99024   0.00014   0.00162   0.01881   0.02043  -0.96980
   D116       1.08926  -0.00020   0.00072   0.01639   0.01710   1.10636
   D117       1.13357  -0.00043  -0.00001   0.01884   0.01883   1.15240
   D118      -3.03356  -0.00024   0.00019   0.02048   0.02067  -3.01289
   D119      -0.95406  -0.00058  -0.00072   0.01806   0.01734  -0.93672
   D120      -2.99018   0.00062   0.01968  -0.03573  -0.01604  -3.00622
   D121      -0.96308   0.00037   0.01876  -0.03723  -0.01847  -0.98155
   D122       1.13875  -0.00007   0.01776  -0.03865  -0.02089   1.11786
   D123      -0.94180   0.00037   0.01922  -0.03623  -0.01701  -0.95881
   D124       1.08530   0.00011   0.01830  -0.03774  -0.01943   1.06586
   D125      -3.09605  -0.00032   0.01729  -0.03915  -0.02186  -3.11791
   D126       1.12395   0.00011   0.02003  -0.03631  -0.01628   1.10767
   D127      -3.13214  -0.00014   0.01911  -0.03781  -0.01870   3.13234
   D128      -1.03031  -0.00058   0.01810  -0.03922  -0.02113  -1.05143
   D129      -1.36763  -0.00056  -0.02368   0.04672   0.02304  -1.34459
   D130       2.82710   0.00033  -0.02150   0.04804   0.02654   2.85364
   D131       0.78594   0.00009  -0.02227   0.05002   0.02775   0.81369
         Item               Value     Threshold  Converged?
 Maximum Force            0.001909     0.000450     NO 
 RMS     Force            0.000471     0.000300     NO 
 Maximum Displacement     0.193365     0.001800     NO 
 RMS     Displacement     0.033871     0.001200     NO 
 Predicted change in Energy=-1.966869D-04
 GradGradGradGradGradGradGradGradGradGradGradGradGradGradGradGradGradGrad

                          Input orientation:                          
 ---------------------------------------------------------------------
 Center     Atomic      Atomic             Coordinates (Angstroms)
 Number     Number       Type             X           Y           Z
 ---------------------------------------------------------------------
      1          6           0        1.763637    0.725427    0.119088
      2          6           0        1.152547   -0.470350    0.296923
      3          6           0       -0.274749   -0.722286    0.693748
      4          6           0       -1.282340    0.248283    0.017223
      5          6           0       -1.318215    1.619704    0.737315
      6          6           0        0.018333    2.133109    1.303190
      7          6           0        1.226246    2.122615    0.346640
      8          6           0        3.149038    0.508717   -0.314719
      9          6           0        3.389001   -0.981939   -0.479674
     10          6           0        2.103936   -1.653118    0.031191
     11          8           0        3.990976    1.385198   -0.511700
     12          6           0        0.967705    2.870401   -0.977359
     13          6           0        2.323324   -2.500578    1.287290
     14          8           0        1.589968   -2.481671   -1.034727
     15          6           0       -2.695998   -0.389215   -0.120902
     16          8           0       -3.112364   -0.804543    1.196057
     17          6           0       -2.694612   -1.604935   -1.064466
     18          6           0       -3.733035    0.640135   -0.628034
     19          8           0       -5.061835    0.102331   -0.583371
     20          1           0       -0.369880   -0.648516    1.786378
     21          1           0       -0.521848   -1.758461    0.454083
     22          1           0       -0.931244    0.406886   -1.010450
     23          1           0       -2.025981    1.560969    1.574270
     24          1           0       -1.716719    2.371391    0.046910
     25          1           0        0.285603    1.559536    2.199415
     26          1           0       -0.142563    3.164374    1.644114
     27          1           0        2.037507    2.669563    0.850339
     28          1           0        3.553365   -1.217417   -1.537315
     29          1           0        4.291453   -1.287675    0.061831
     30          1           0        0.657325    3.902969   -0.774767
     31          1           0        0.184861    2.390592   -1.574497
     32          1           0        1.879313    2.907577   -1.583451
     33          1           0        1.374822   -2.911494    1.652296
     34          1           0        2.996870   -3.334200    1.059375
     35          1           0        2.767375   -1.903541    2.091569
     36          1           0        0.901787   -3.058742   -0.662168
     37          1           0       -4.071667   -0.965408    1.119596
     38          1           0       -2.329374   -1.329986   -2.061032
     39          1           0       -2.074167   -2.419481   -0.683273
     40          1           0       -3.710496   -2.002030   -1.173427
     41          1           0       -3.761538    1.509863    0.029193
     42          1           0       -3.482218    0.977837   -1.642209
     43          1           0       -5.170751   -0.502592   -1.335596
 ---------------------------------------------------------------------
                    Distance matrix (angstroms):
                    1          2          3          4          5
     1  C    0.000000
     2  C    1.354599   0.000000
     3  C    2.565371   1.502703   0.000000
     4  C    3.084805   2.554083   1.554004   0.000000
     5  C    3.267988   3.266027   2.564300   1.549392   0.000000
     6  C    2.535696   3.012808   2.934382   2.626410   1.539532
     7  C    1.514167   2.594488   3.235263   3.148752   2.622942
     8  C    1.467817   2.306220   3.775538   4.451418   4.722014
     9  C    2.432164   2.422097   3.855827   4.856108   5.514299
    10  C    2.404373   1.541005   2.638859   3.883605   4.787598
    11  O    2.407120   3.486202   4.908259   5.420350   5.459170
    12  C    2.537049   3.580304   4.152553   3.595469   3.119260
    13  C    3.476357   2.544283   3.203841   4.708516   5.526301
    14  O    3.412760   2.451539   3.091963   4.099927   5.330941
    15  C    4.603082   3.872009   2.576244   1.556891   2.582746
    16  O    5.222649   4.371452   2.882905   2.418074   3.050637
    17  C    5.167917   4.235717   3.118673   2.568848   3.941976
    18  C    5.547871   5.094863   3.945002   2.564334   2.941953
    19  O    6.889758   6.302494   5.022671   3.829700   4.249862
    20  H    3.036358   2.137289   1.099242   2.183287   2.672955
    21  H    3.391956   2.118379   1.091859   2.190027   3.482300
    22  H    2.939338   2.611696   2.147163   1.097513   2.162257
    23  H    4.144502   3.982576   3.009217   2.168073   1.097669
    24  H    3.850621   4.046070   3.473977   2.167292   1.095673
    25  H    2.684788   2.914018   2.790652   2.989949   2.171080
    26  H    3.450763   4.086986   4.003348   3.528379   2.142534
    27  H    2.095089   3.308848   4.108003   4.192620   3.517932
    28  H    3.117923   3.112309   4.458392   5.286673   6.079103
    29  H    3.231983   3.252079   4.644264   5.781724   6.354330
    30  H    3.481333   4.529866   4.941486   4.212633   3.376752
    31  H    2.851936   3.552973   3.878942   3.045610   2.863212
    32  H    2.770162   3.933749   4.795990   4.430581   4.155570
    33  H    3.965993   2.801005   2.903882   4.440514   5.349896
    34  H    4.345755   3.490631   4.202294   5.677315   6.577602
    35  H    3.436517   2.807572   3.550181   5.033234   5.562310
    36  H    3.958924   2.771734   2.946485   4.020995   5.364216
    37  H    6.157168   5.311712   3.828451   3.235524   3.796108
    38  H    5.072513   4.292168   3.489928   2.811824   4.189732
    39  H    5.026228   3.895071   2.831000   2.869608   4.347936
    40  H    6.251060   5.306332   4.114419   3.518167   4.742457
    41  H    5.581307   5.304824   4.193068   2.781753   2.546239
    42  H    5.539392   5.228625   4.316824   2.850513   3.279792
    43  H    7.190957   6.530716   5.304464   4.184934   4.862420
                    6          7          8          9         10
     6  C    0.000000
     7  C    1.540828   0.000000
     8  C    3.880411   2.595996   0.000000
     9  C    4.923772   3.872798   1.518831   0.000000
    10  C    4.505911   3.889217   2.425989   1.537158   0.000000
    11  O    4.431149   2.987351   1.231211   2.442691   3.617598
    12  C    2.577947   1.542401   3.282508   4.577214   4.771837
    13  C    5.175355   4.843792   3.507719   2.562049   1.531046
    14  O    5.406671   4.820780   3.448410   2.407031   1.444592
    15  C    3.969603   4.681012   5.916780   6.124316   4.965879
    16  O    4.294478   5.302197   6.573602   6.716196   5.411726
    17  C    5.190264   5.590972   6.259224   6.143326   4.922281
    18  C    4.475641   5.267086   6.890454   7.305924   6.305856
    19  O    5.787166   6.669815   8.225312   8.520741   7.403214
    20  H    2.849845   3.507082   4.258706   4.401744   3.195258
    21  H    4.019589   4.257948   4.382528   4.095074   2.661706
    22  H    3.038827   3.072487   4.140424   4.568925   3.813261
    23  H    2.140105   3.521293   5.608595   6.325117   5.455975
    24  H    2.155325   2.968631   5.222635   6.131108   5.549264
    25  H    1.097105   2.152822   3.952765   4.823660   4.281200
    26  H    1.098009   2.154609   4.660920   5.845882   5.554864
    27  H    2.137737   1.100459   2.694831   4.114479   4.400112
    28  H    5.638346   4.485598   2.153546   1.095933   2.179654
    29  H    5.612690   4.594202   2.161927   1.095957   2.218044
    30  H    2.803323   2.179653   4.235709   5.604593   5.797617
    31  H    2.893979   2.201604   3.730260   4.779029   4.755279
    32  H    3.520759   2.183555   2.996066   4.315764   4.843291
    33  H    5.235452   5.202794   4.326064   3.510754   2.177865
    34  H    6.230779   5.780998   4.084030   2.838234   2.163453
    35  H    4.947051   4.650784   3.428538   2.801260   2.178995
    36  H    5.621249   5.288613   4.230557   3.245404   1.975269
    37  H    5.134454   6.180714   7.507921   7.630171   6.308379
    38  H    5.368682   5.509970   6.036840   5.943202   4.912846
    39  H    5.389867   5.708246   5.999336   5.652803   4.307472
    40  H    6.094028   6.610198   7.354892   7.205882   5.948149
    41  H    4.037194   5.035298   6.991182   7.589350   6.663951
    42  H    4.718462   5.237906   6.779074   7.239189   6.397446
    43  H    6.390360   7.116403   8.442974   8.615783   7.490854
                   11         12         13         14         15
    11  O    0.000000
    12  C    3.400417   0.000000
    13  C    4.595289   5.984460   0.000000
    14  O    4.581601   5.388430   2.435145   0.000000
    15  C    6.929421   4.978086   5.624451   4.856228   0.000000
    16  O    7.626850   5.905583   5.694872   5.468189   1.442303
    17  C    7.344626   5.783493   5.613610   4.373463   1.538925
    18  C    7.760734   5.214698   7.086045   6.184289   1.546671
    19  O    9.143537   6.646262   8.050782   7.150334   2.460220
    20  H    5.332374   4.670134   3.306444   3.893597   3.019235
    21  H    5.583987   5.068941   3.056137   2.683162   2.632939
    22  H    5.043223   3.110629   4.932056   3.834171   2.130593
    23  H    6.370710   4.145791   5.957766   6.018712   2.669409
    24  H    5.819141   2.916208   6.449541   5.971292   2.933955
    25  H    4.594598   3.503645   4.633444   5.337827   4.251052
    26  H    4.989904   2.862034   6.188668   6.485035   4.718401
    27  H    2.705695   2.127274   5.196439   5.503542   5.718872
    28  H    2.831430   4.869235   3.337349   2.388695   6.461167
    29  H    2.750177   5.423727   2.616566   3.150570   7.047346
    30  H    4.185882   1.097076   6.930588   6.457634   5.485905
    31  H    4.077605   1.095279   6.056930   5.099473   4.259062
    32  H    2.815210   1.095335   6.138928   5.424833   5.825921
    33  H    5.476194   6.364836   1.096238   2.729676   5.106632
    34  H    5.072400   6.838339   1.095689   2.662977   6.517265
    35  H    4.369212   5.953793   1.095673   3.390317   6.085774
    36  H    5.414271   5.937881   2.476429   0.972319   4.512582
    37  H    8.555272   6.671276   6.578813   6.244539   1.939923
    38  H    7.051204   5.448700   5.850568   4.211998   2.187137
    39  H    7.161772   6.109200   4.819504   3.681477   2.196569
    40  H    8.439423   6.757559   6.535340   5.323928   2.176738
    41  H    7.772360   5.022943   7.395404   6.760391   2.182751
    42  H    7.569188   4.881151   7.374663   6.169627   2.191198
    43  H    9.390409   7.013277   8.187346   7.050858   2.759119
                   16         17         18         19         20
    16  O    0.000000
    17  C    2.434155   0.000000
    18  C    2.408243   2.511798   0.000000
    19  O    2.790918   2.958032   1.434203   0.000000
    20  H    2.809634   3.800846   4.335991   5.309796   0.000000
    21  H    2.858541   2.655271   4.151621   5.015012   1.740713
    22  H    3.330693   2.675782   2.837372   4.163764   3.041587
    23  H    2.630383   4.175277   2.934640   3.999931   2.769383
    24  H    3.654438   4.242946   2.741957   4.090927   3.736250
    25  H    4.259316   5.435851   4.998922   6.201810   2.340032
    26  H    4.977226   6.049436   4.942260   6.207821   3.822308
    27  H    6.221744   6.658135   6.293117   7.684196   4.204917
    28  H    7.216214   6.277816   7.574227   8.767749   5.173243
    29  H    7.505758   7.083382   8.281593   9.477996   5.011049
    30  H    6.344712   6.454177   5.472008   6.869517   5.322653
    31  H    5.362513   4.951336   4.394292   5.809156   4.565019
    32  H    6.813394   6.446153   6.128015   7.553086   5.390771
    33  H    4.978176   5.064404   6.626023   7.450632   2.860600
    34  H    6.613667   6.316172   7.995894   8.913535   4.367659
    35  H    6.048229   6.315301   7.491452   8.513246   3.392727
    36  H    4.964658   3.899934   5.929960   6.750066   3.663565
    37  H    0.975698   2.659963   2.397217   2.240669   3.774685
    38  H    3.390839   1.096421   2.811604   3.420724   4.371108
    39  H    2.686589   1.092587   3.480825   3.910969   3.484263
    40  H    2.721432   1.096165   2.697961   2.569556   4.663922
    41  H    2.671979   3.469349   1.090498   2.011753   4.387442
    42  H    3.371858   2.761307   1.097954   2.093523   4.907839
    43  H    3.276797   2.723955   1.968120   0.971410   5.728558
                   21         22         23         24         25
    21  H    0.000000
    22  H    2.645977   0.000000
    23  H    3.812591   3.034985   0.000000
    24  H    4.318470   2.365218   1.756490   0.000000
    25  H    3.835005   3.621126   2.394626   3.049866   0.000000
    26  H    5.078813   3.908001   2.474481   2.378625   1.751340
    27  H    5.129786   4.170818   4.273756   3.850795   2.474133
    28  H    4.567906   4.798716   6.966384   6.569863   5.687960
    29  H    4.852151   5.594452   7.093111   7.034708   5.359357
    30  H    5.912048   3.847297   4.266506   2.942273   3.804684
    31  H    4.672175   2.344979   3.935840   2.499067   3.865646
    32  H    5.629301   3.805393   5.199604   3.984598   4.320556
    33  H    2.522411   4.839401   5.619117   6.328014   4.634203
    34  H    3.902655   5.806031   7.032555   7.469724   5.709581
    35  H    3.677145   5.351671   5.936892   6.524015   4.261892
    36  H    2.227888   3.935973   5.908909   6.070066   5.467799
    37  H    3.697709   4.035163   3.282398   4.222637   5.150452
    38  H    3.126747   2.464795   4.654577   4.303365   5.773981
    39  H    2.034753   3.066214   4.576330   4.859361   5.450778
    40  H    3.588257   3.681533   4.804413   4.958949   6.326897
    41  H    4.621478   3.210604   2.324228   2.218971   4.592569
    42  H    4.543738   2.689344   3.578604   2.812845   5.412294
    43  H    5.137359   4.348136   4.755542   4.701216   6.820592
                   26         27         28         29         30
    26  H    0.000000
    27  H    2.372261   0.000000
    28  H    6.556026   4.807009   0.000000
    29  H    6.479573   4.621877   1.762663   0.000000
    30  H    2.652608   2.463162   5.931854   6.391367   0.000000
    31  H    3.326471   3.064303   4.936186   5.750767   1.774845
    32  H    3.817212   2.450513   4.451983   5.111312   1.771449
    33  H    6.262483   5.677189   4.217768   3.697716   7.269274
    34  H    7.240817   6.083522   3.396065   2.619028   7.823949
    35  H    5.861034   4.794438   3.775890   2.611884   6.810562
    36  H    6.718391   6.032496   3.344731   3.892388   6.966912
    37  H    5.724341   7.113896   8.078602   8.435906   7.046493
    38  H    6.221698   6.598645   5.907079   6.952963   6.161060
    39  H    6.350375   6.719836   5.817514   6.508247   6.887873
    40  H    6.881891   7.678473   7.315170   8.128183   7.355665
    41  H    4.294458   5.970604   7.962400   8.525137   5.089171
    42  H    5.170509   6.288250   7.370860   8.274434   5.142437
    43  H    6.899854   8.173118   8.755676   9.597003   7.327343
                   31         32         33         34         35
    31  H    0.000000
    32  H    1.771587   0.000000
    33  H    6.319835   6.677286   0.000000
    34  H    6.900574   6.869734   1.777998   0.000000
    35  H    6.208784   6.118928   1.774298   1.779011   0.000000
    36  H    5.571496   6.115658   2.366894   2.725612   3.521076
    37  H    6.053008   7.597410   5.808206   7.455134   6.971178
    38  H    4.516723   5.991500   5.478234   6.490200   6.599236
    39  H    5.388347   6.694615   4.194339   5.439573   5.604147
    40  H    5.884708   7.451062   5.888319   7.193667   7.254841
    41  H    4.349894   6.031039   6.968863   8.378682   7.650584
    42  H    3.930385   5.698540   7.040703   8.238374   7.829486
    43  H    6.091811   7.835438   7.587808   8.970169   8.759107
                   36         37         38         39         40
    36  H    0.000000
    37  H    5.682603   0.000000
    38  H    3.922477   3.644845   0.000000
    39  H    3.043912   3.058541   1.774923   0.000000
    40  H    4.759326   2.542240   1.773974   1.758434   0.000000
    41  H    6.564810   2.722521   3.805899   4.335270   3.712450
    42  H    6.039366   3.428005   2.613523   3.800518   3.025141
    43  H    6.622924   2.729497   3.047008   3.699841   2.099275
                   41         42         43
    41  H    0.000000
    42  H    1.776135   0.000000
    43  H    2.810427   2.266456   0.000000
 Stoichiometry    C15H24O4
 Framework group  C1[X(C15H24O4)]
 Deg. of freedom   123
 Full point group                 C1      NOp   1
 Largest Abelian subgroup         C1      NOp   1
 Largest concise Abelian subgroup C1      NOp   1
                         Standard orientation:                         
 ---------------------------------------------------------------------
 Center     Atomic      Atomic             Coordinates (Angstroms)
 Number     Number       Type             X           Y           Z
 ---------------------------------------------------------------------
      1          6           0        1.794191    0.741212    0.086782
      2          6           0        1.200325   -0.461059    0.278630
      3          6           0       -0.218099   -0.728469    0.696582
      4          6           0       -1.246844    0.226547    0.029831
      5          6           0       -1.289438    1.600825    0.744086
      6          6           0        0.048502    2.133137    1.288808
      7          6           0        1.242972    2.132817    0.315467
      8          6           0        3.175945    0.539329   -0.365419
      9          6           0        3.431805   -0.949060   -0.526916
     10          6           0        2.162313   -1.633404    0.004984
     11          8           0        4.004259    1.425052   -0.578191
     12          6           0        0.956829    2.871120   -1.008176
     13          6           0        2.409581   -2.472171    1.261738
     14          8           0        1.643683   -2.473193   -1.049826
     15          6           0       -2.654386   -0.428760   -0.085539
     16          8           0       -3.047200   -0.842882    1.239013
     17          6           0       -2.651303   -1.648829   -1.023469
     18          6           0       -3.710926    0.585476   -0.582771
     19          8           0       -5.032292    0.031754   -0.517019
     20          1           0       -0.298852   -0.650687    1.790091
     21          1           0       -0.455822   -1.768699    0.465141
     22          1           0       -0.912106    0.384542   -1.003379
     23          1           0       -1.984671    1.537444    1.591145
     24          1           0       -1.706717    2.344326    0.055912
     25          1           0        0.335265    1.567112    2.183806
     26          1           0       -0.120225    3.163971    1.627243
     27          1           0        2.054436    2.691979    0.805235
     28          1           0        3.584248   -1.187527   -1.585672
     29          1           0        4.345408   -1.241219    0.003269
     30          1           0        0.636695    3.900781   -0.805968
     31          1           0        0.171650    2.378993   -1.592078
     32          1           0        1.859358    2.916518   -1.627158
     33          1           0        1.471371   -2.892869    1.641885
     34          1           0        3.090029   -3.298603    1.028208
     35          1           0        2.857484   -1.865969    2.056975
     36          1           0        0.967887   -3.056827   -0.665020
     37          1           0       -4.005437   -1.015773    1.176750
     38          1           0       -2.303415   -1.374178   -2.026305
     39          1           0       -2.015672   -2.453947   -0.647300
     40          1           0       -3.663675   -2.058773   -1.116355
     41          1           0       -3.740888    1.457896    0.070812
     42          1           0       -3.478452    0.921398   -1.601896
     43          1           0       -5.144293   -0.578007   -1.264872
 ---------------------------------------------------------------------
 Rotational constants (GHZ):      0.5939204      0.2472167      0.1997626
 Standard basis: 6-31G(d) (6D, 7F)
 There are   333 symmetry adapted cartesian basis functions of A   symmetry.
 There are   333 symmetry adapted basis functions of A   symmetry.
   333 basis functions,   628 primitive gaussians,   333 cartesian basis functions
    73 alpha electrons       73 beta electrons
       nuclear repulsion energy      1595.8146393947 Hartrees.
 NAtoms=   43 NActive=   43 NUniq=   43 SFac= 1.00D+00 NAtFMM=   60 NAOKFM=F Big=F
 Integral buffers will be    131072 words long.
 Raffenetti 2 integral format.
 Two-electron integral symmetry is turned on.
 ------------------------------------------------------------------------------
 Polarizable Continuum Model (PCM)
 =================================
 Model                : PCM (using non-symmetric T matrix).
 Atomic radii         : SMD-Coulomb.
 Polarization charges : Total charges.
 Charge compensation  : None.
 Solution method      : On-the-fly selection.
 Cavity type          : VdW (van der Waals Surface) (Alpha=1.000).
 Cavity algorithm     : GePol (No added spheres)
                        Default sphere list used, NSphG=   43.
                        Lebedev-Laikov grids with approx.  5.0 points / Ang**2.
                        Smoothing algorithm: Karplus/York (Gamma=1.0000).
                        Polarization charges: spherical gaussians, with
                                              point-specific exponents (IZeta= 3).
                        Self-potential: point-specific (ISelfS= 7).
                        Self-field    : sphere-specific E.n sum rule (ISelfD= 2).
 1st derivatives      : Analytical E(r).r(x)/FMM algorithm (CHGder, D1EAlg=3).
                        Cavity 1st derivative terms included.
 Solvent              : Methanol, Eps=  32.613000 Eps(inf)=   1.765709
 ------------------------------------------------------------------------------
 ------------------------------------------------------------------------------
 Atomic radii for non-electrostatic terms: SMD-CDS.
 ------------------------------------------------------------------------------
 Nuclear repulsion after PCM non-electrostatic terms =     1595.8162262287 Hartrees.
 One-electron integrals computed using PRISM.
 NBasis=   333 RedAO= T EigKep=  9.42D-04  NBF=   333
 NBsUse=   333 1.00D-06 EigRej= -1.00D+00 NBFU=   333
 Initial guess from the checkpoint file:  "DY-202A-11R_45.chk"
 B after Tr=     0.000000    0.000000    0.000000
         Rot=    0.999996   -0.002422   -0.000588   -0.000894 Ang=  -0.30 deg.
 ExpMin= 1.61D-01 ExpMax= 5.48D+03 ExpMxC= 8.25D+02 IAcc=1 IRadAn=         1 AccDes= 0.00D+00
 Harris functional with IExCor=  402 and IRadAn=       1 diagonalized for initial guess.
 HarFok:  IExCor=  402 AccDes= 0.00D+00 IRadAn=         1 IDoV= 1 UseB2=F ITyADJ=14
 ICtDFT=  3500011 ScaDFX=  1.000000  1.000000  1.000000  1.000000
 FoFCou: FMM=F IPFlag=           0 FMFlag=      100000 FMFlg1=           0
         NFxFlg=           0 DoJE=T BraDBF=F KetDBF=T FulRan=T
         wScrn=  0.000000 ICntrl=     500 IOpCl=  0 I1Cent=   200000004 NGrid=           0
         NMat0=    1 NMatS0=      1 NMatT0=    0 NMatD0=    1 NMtDS0=    0 NMtDT0=    0
 Petite list used in FoFCou.
 Keep R1 ints in memory in canonical form, NReq=1565304907.
 Requested convergence on RMS density matrix=1.00D-08 within 128 cycles.
 Requested convergence on MAX density matrix=1.00D-06.
 Requested convergence on             energy=1.00D-06.
 No special actions if energy rises.
 Inv3:  Mode=1 IEnd=    22113675.
 Iteration    1 A*A^-1 deviation from unit magnitude is 5.33D-15 for   2714.
 Iteration    1 A*A^-1 deviation from orthogonality  is 4.79D-15 for   2688   2517.
 Iteration    1 A^-1*A deviation from unit magnitude is 5.33D-15 for   2714.
 Iteration    1 A^-1*A deviation from orthogonality  is 5.76D-12 for   2003   1972.
 Error on total polarization charges =  0.05212
 SCF Done:  E(RB3LYP) =  -886.950483810     A.U. after    9 cycles
            NFock=  9  Conv=0.82D-08     -V/T= 2.0094
 SMD-CDS (non-electrostatic) energy       (kcal/mol) =       1.00
 (included in total energy above)
 D1PCM: PCM CHGder 1st derivatives, ID1Alg=3 FixD1E=F DoIter=F DoCFld=F I1PDM=0.
 Calling FoFJK, ICntrl=      2127 FMM=F ISym2X=0 I1Cent= 0 IOpClX= 0 NMat=1 NMatS=1 NMatT=0.
 ***** Axes restored to original set *****
 -------------------------------------------------------------------
 Center     Atomic                   Forces (Hartrees/Bohr)
 Number     Number              X              Y              Z
 -------------------------------------------------------------------
      1        6          -0.002962697    0.002631492    0.000217947
      2        6           0.002089745   -0.002137473   -0.000188202
      3        6          -0.001036150    0.000467302    0.000261726
      4        6           0.000585333   -0.000878439   -0.000549689
      5        6           0.000207189    0.000072623    0.000379303
      6        6          -0.000166668    0.000217570   -0.000458965
      7        6           0.001314835   -0.001004977   -0.000292592
      8        6           0.000965659   -0.001521177   -0.000286924
      9        6           0.001723923   -0.000070416    0.000775856
     10        6          -0.002601890   -0.000122966   -0.001631333
     11        8           0.000995097    0.001073610   -0.000043540
     12        6          -0.000143317   -0.000209196    0.000681369
     13        6           0.000467162    0.000781031    0.000245691
     14        8           0.000151843    0.000374220    0.000969501
     15        6          -0.000261981    0.000876501    0.000764145
     16        8          -0.000642090   -0.000539288   -0.000615602
     17        6           0.000014947    0.000942815   -0.000197111
     18        6           0.000205504   -0.000648805   -0.001112926
     19        8          -0.000209330   -0.000000266    0.000295613
     20        1           0.000062138   -0.000034690   -0.000160402
     21        1          -0.000268231   -0.000413168   -0.000359930
     22        1          -0.000047831    0.000117670    0.000242245
     23        1           0.000139754    0.000031460    0.000073587
     24        1          -0.000350627    0.000132203   -0.000103113
     25        1           0.000067731    0.000092096    0.000314518
     26        1           0.000060638    0.000106846   -0.000002858
     27        1          -0.000009205   -0.000138537    0.000071136
     28        1          -0.000794909    0.000500408   -0.000253319
     29        1          -0.000431066    0.000233411    0.000047712
     30        1          -0.000081637    0.000072301   -0.000199553
     31        1           0.000045359   -0.000100236   -0.000177363
     32        1           0.000038864    0.000155635   -0.000218408
     33        1          -0.000099709   -0.000358775    0.000123621
     34        1          -0.000050799   -0.000192323    0.000017116
     35        1          -0.000063604   -0.000093205    0.000037284
     36        1           0.000143047   -0.000029517    0.000021791
     37        1           0.000154796    0.000204931    0.000536284
     38        1          -0.000057724   -0.000132291   -0.000097594
     39        1           0.000340642   -0.000137751    0.000456811
     40        1           0.000283237   -0.000483237    0.000156165
     41        1           0.000050530   -0.000085863    0.000303698
     42        1           0.000118654    0.000009548    0.000003989
     43        1           0.000052837    0.000238924   -0.000047686
 -------------------------------------------------------------------
 Cartesian Forces:  Max     0.002962697 RMS     0.000686078

 GradGradGradGradGradGradGradGradGradGradGradGradGradGradGradGradGradGrad
 Berny optimization.
 Using GEDIIS/GDIIS optimizer.
 FormGI is forming the generalized inverse of G from B-inverse, IUseBI=4.
 Internal  Forces:  Max     0.001565740 RMS     0.000310137
 Search for a local minimum.
 Step number   6 out of a maximum of  258
 All quantities printed in internal units (Hartrees-Bohrs-Radians)
 Mixed Optimization -- En-DIIS/RFO-DIIS
 Swapping is turned off.
 Update second derivatives using D2CorX and points    3    4    5    6
 DE= -1.67D-04 DEPred=-1.97D-04 R= 8.48D-01
 TightC=F SS=  1.41D+00  RLast= 2.14D-01 DXNew= 1.7105D+00 6.4321D-01
 Trust test= 8.48D-01 RLast= 2.14D-01 DXMaxT set to 1.02D+00
 ITU=  1  1  1  1  1  0
     Eigenvalues ---    0.00122   0.00233   0.00329   0.00372   0.00389
     Eigenvalues ---    0.00404   0.00653   0.00738   0.00818   0.00874
     Eigenvalues ---    0.01101   0.01133   0.01258   0.01279   0.01363
     Eigenvalues ---    0.01390   0.02524   0.02662   0.03271   0.03745
     Eigenvalues ---    0.03944   0.04264   0.04456   0.04597   0.04736
     Eigenvalues ---    0.04857   0.05023   0.05098   0.05154   0.05315
     Eigenvalues ---    0.05434   0.05519   0.05556   0.05596   0.05610
     Eigenvalues ---    0.05639   0.05651   0.05677   0.05739   0.05936
     Eigenvalues ---    0.06177   0.06688   0.07055   0.07964   0.08348
     Eigenvalues ---    0.08618   0.09009   0.09037   0.09294   0.09686
     Eigenvalues ---    0.10470   0.11722   0.12166   0.13397   0.13862
     Eigenvalues ---    0.14616   0.15742   0.15887   0.15964   0.16000
     Eigenvalues ---    0.16000   0.16000   0.16000   0.16000   0.16000
     Eigenvalues ---    0.16000   0.16022   0.16256   0.16650   0.16760
     Eigenvalues ---    0.17691   0.18338   0.19938   0.20642   0.21807
     Eigenvalues ---    0.22617   0.24817   0.24990   0.25170   0.26676
     Eigenvalues ---    0.27443   0.27747   0.27886   0.28153   0.28602
     Eigenvalues ---    0.28711   0.29375   0.29613   0.30127   0.30922
     Eigenvalues ---    0.31203   0.31775   0.32366   0.33757   0.33820
     Eigenvalues ---    0.33849   0.33858   0.33945   0.33972   0.33987
     Eigenvalues ---    0.34112   0.34131   0.34172   0.34189   0.34191
     Eigenvalues ---    0.34199   0.34201   0.34252   0.34282   0.34345
     Eigenvalues ---    0.34384   0.34484   0.34647   0.35180   0.36669
     Eigenvalues ---    0.40315   0.40871   0.42991   0.51638   0.52676
     Eigenvalues ---    0.53002   0.53680   0.96419
 En-DIIS/RFO-DIIS IScMMF=        0 using points:     6    5    4    3    2
 RFO step:  Lambda=-5.40928224D-05.
 DidBck=F Rises=F RFO-DIIS coefs:    0.94683    0.25428   -0.17303   -0.22464    0.19657
 Iteration  1 RMS(Cart)=  0.02063691 RMS(Int)=  0.00025095
 Iteration  2 RMS(Cart)=  0.00033255 RMS(Int)=  0.00001993
 Iteration  3 RMS(Cart)=  0.00000006 RMS(Int)=  0.00001993
 Variable       Old X    -DE/DX   Delta X   Delta X   Delta X     New X
                                 (Linear)    (Quad)   (Total)
    R1        2.55982   0.00105   0.00070   0.00093   0.00163   2.56145
    R2        2.86136  -0.00139  -0.00096  -0.00221  -0.00319   2.85818
    R3        2.77377   0.00157   0.00041   0.00197   0.00234   2.77611
    R4        2.83970   0.00062   0.00127   0.00031   0.00157   2.84126
    R5        2.91208  -0.00134  -0.00080  -0.00233  -0.00308   2.90900
    R6        2.93664  -0.00064  -0.00100   0.00027  -0.00073   2.93592
    R7        2.07727  -0.00017  -0.00019  -0.00057  -0.00076   2.07651
    R8        2.06331   0.00054   0.00020   0.00024   0.00044   2.06375
    R9        2.92793   0.00060  -0.00063   0.00259   0.00198   2.92990
   R10        2.94210  -0.00019  -0.00327   0.00252  -0.00075   2.94135
   R11        2.07400  -0.00023  -0.00015  -0.00003  -0.00018   2.07382
   R12        2.90929   0.00014   0.00010  -0.00060  -0.00049   2.90880
   R13        2.07429  -0.00003   0.00022  -0.00061  -0.00039   2.07390
   R14        2.07052   0.00028   0.00041   0.00052   0.00093   2.07146
   R15        2.91174   0.00002   0.00021  -0.00106  -0.00085   2.91089
   R16        2.07323   0.00024   0.00014   0.00027   0.00041   2.07364
   R17        2.07494   0.00009  -0.00010   0.00024   0.00014   2.07507
   R18        2.91472  -0.00012  -0.00027  -0.00122  -0.00149   2.91323
   R19        2.07957  -0.00004  -0.00009   0.00002  -0.00007   2.07950
   R20        2.87017  -0.00030  -0.00136  -0.00189  -0.00329   2.86689
   R21        2.32665   0.00145   0.00003   0.00061   0.00064   2.32729
   R22        2.90481   0.00081   0.00038  -0.00044  -0.00005   2.90476
   R23        2.07101   0.00002  -0.00020   0.00061   0.00041   2.07142
   R24        2.07106  -0.00040  -0.00029  -0.00103  -0.00132   2.06974
   R25        2.89326   0.00028   0.00049   0.00072   0.00121   2.89447
   R26        2.72988  -0.00102   0.00020  -0.00241  -0.00221   2.72768
   R27        2.07317   0.00006  -0.00004   0.00003  -0.00001   2.07316
   R28        2.06978   0.00010  -0.00026   0.00023  -0.00003   2.06975
   R29        2.06988   0.00015   0.00002   0.00014   0.00017   2.07005
   R30        2.07159   0.00026   0.00011   0.00042   0.00054   2.07213
   R31        2.07055   0.00012   0.00002   0.00018   0.00021   2.07076
   R32        2.07052  -0.00006   0.00002  -0.00007  -0.00005   2.07047
   R33        1.83742  -0.00008  -0.00012  -0.00016  -0.00027   1.83714
   R34        2.72556   0.00016  -0.00016   0.00012  -0.00004   2.72552
   R35        2.90815  -0.00034   0.00027  -0.00071  -0.00043   2.90771
   R36        2.92278  -0.00028   0.00069  -0.00043   0.00027   2.92305
   R37        1.84380  -0.00023   0.00030   0.00007   0.00037   1.84417
   R38        2.07193   0.00004   0.00023  -0.00017   0.00006   2.07199
   R39        2.06469   0.00045   0.00020   0.00019   0.00039   2.06508
   R40        2.07145  -0.00010  -0.00014   0.00022   0.00008   2.07153
   R41        2.71025   0.00006   0.00068  -0.00096  -0.00028   2.70997
   R42        2.06074   0.00012   0.00042  -0.00009   0.00033   2.06107
   R43        2.07483   0.00002   0.00001   0.00071   0.00072   2.07555
   R44        1.83570  -0.00012   0.00022   0.00021   0.00043   1.83613
    A1        2.25844   0.00068   0.00164   0.00233   0.00401   2.26245
    A2        1.91162  -0.00053  -0.00102  -0.00237  -0.00345   1.90817
    A3        2.11254  -0.00015  -0.00078  -0.00002  -0.00072   2.11182
    A4        2.22831  -0.00053  -0.00091  -0.00057  -0.00151   2.22680
    A5        1.95669   0.00054   0.00064   0.00037   0.00100   1.95769
    A6        2.09816  -0.00001   0.00033   0.00019   0.00052   2.09868
    A7        1.97814  -0.00018  -0.00062  -0.00171  -0.00234   1.97581
    A8        1.91074   0.00003   0.00032   0.00064   0.00097   1.91171
    A9        1.89241   0.00015   0.00244  -0.00013   0.00230   1.89471
   A10        1.91208   0.00014   0.00022  -0.00034  -0.00013   1.91195
   A11        1.92881  -0.00018  -0.00184   0.00051  -0.00131   1.92750
   A12        1.83618   0.00005  -0.00048   0.00126   0.00076   1.83695
   A13        1.94497   0.00033   0.00099  -0.00010   0.00090   1.94587
   A14        1.95155  -0.00062  -0.00070   0.00286   0.00215   1.95369
   A15        1.86552   0.00002   0.00188  -0.00087   0.00102   1.86654
   A16        1.96345   0.00036  -0.00380   0.00084  -0.00297   1.96049
   A17        1.89091  -0.00017   0.00118  -0.00324  -0.00203   1.88888
   A18        1.84063   0.00007   0.00081   0.00017   0.00098   1.84161
   A19        2.03298  -0.00009   0.00064   0.00180   0.00247   2.03545
   A20        1.89857   0.00012   0.00004   0.00151   0.00154   1.90011
   A21        1.89950  -0.00005  -0.00045  -0.00086  -0.00130   1.89820
   A22        1.87272  -0.00008  -0.00020  -0.00079  -0.00100   1.87172
   A23        1.89502   0.00015   0.00082  -0.00123  -0.00042   1.89460
   A24        1.85735  -0.00005  -0.00101  -0.00064  -0.00164   1.85571
   A25        2.03770   0.00004   0.00113  -0.00004   0.00111   2.03881
   A26        1.91496  -0.00006  -0.00042   0.00060   0.00017   1.91513
   A27        1.87562   0.00014  -0.00038   0.00012  -0.00027   1.87535
   A28        1.88872   0.00000   0.00066   0.00056   0.00123   1.88995
   A29        1.89023  -0.00007  -0.00012   0.00001  -0.00013   1.89010
   A30        1.84739  -0.00006  -0.00111  -0.00142  -0.00253   1.84487
   A31        1.95822   0.00005   0.00058   0.00130   0.00188   1.96010
   A32        1.95827  -0.00010   0.00037  -0.00310  -0.00274   1.95553
   A33        1.83980   0.00009   0.00037   0.00186   0.00223   1.84203
   A34        1.98034  -0.00011   0.00016  -0.00198  -0.00181   1.97853
   A35        1.86542  -0.00005  -0.00129  -0.00046  -0.00175   1.86368
   A36        1.84992   0.00013  -0.00035   0.00297   0.00262   1.85254
   A37        1.90299  -0.00035   0.00039  -0.00033  -0.00009   1.90291
   A38        2.19890   0.00009  -0.00072   0.00000  -0.00064   2.19826
   A39        2.18128   0.00026   0.00031   0.00036   0.00074   2.18202
   A40        1.83419   0.00038   0.00018  -0.00164  -0.00159   1.83260
   A41        1.91706  -0.00036  -0.00243  -0.00872  -0.01115   1.90591
   A42        1.92861  -0.00014  -0.00101   0.00533   0.00436   1.93297
   A43        1.93082  -0.00026   0.00018  -0.00443  -0.00430   1.92652
   A44        1.98491  -0.00009   0.00077   0.00527   0.00608   1.99098
   A45        1.86857   0.00044   0.00209   0.00353   0.00562   1.87419
   A46        1.81142  -0.00003  -0.00056  -0.00068  -0.00128   1.81014
   A47        1.95178   0.00012  -0.00007  -0.00403  -0.00410   1.94768
   A48        1.92602   0.00002   0.00116   0.00421   0.00536   1.93138
   A49        1.97638  -0.00037  -0.00100  -0.00286  -0.00390   1.97248
   A50        1.87827   0.00032   0.00057   0.00352   0.00410   1.88237
   A51        1.91651  -0.00005  -0.00004   0.00024   0.00022   1.91673
   A52        1.92327   0.00024   0.00048   0.00116   0.00165   1.92491
   A53        1.95564  -0.00002   0.00064  -0.00122  -0.00058   1.95507
   A54        1.93044   0.00024   0.00014   0.00120   0.00133   1.93177
   A55        1.88681  -0.00010  -0.00026   0.00003  -0.00023   1.88657
   A56        1.88147  -0.00021  -0.00054  -0.00053  -0.00106   1.88041
   A57        1.88394  -0.00016  -0.00054  -0.00068  -0.00122   1.88271
   A58        1.93550   0.00023   0.00067   0.00054   0.00121   1.93671
   A59        1.91618   0.00000   0.00016   0.00023   0.00039   1.91657
   A60        1.93766   0.00013   0.00074   0.00084   0.00159   1.93925
   A61        1.89226  -0.00024  -0.00152  -0.00163  -0.00315   1.88911
   A62        1.88652  -0.00011  -0.00008  -0.00001  -0.00008   1.88643
   A63        1.89455  -0.00003  -0.00007  -0.00004  -0.00011   1.89444
   A64        1.88546  -0.00003   0.00315  -0.00071   0.00244   1.88790
   A65        1.87447   0.00037  -0.00097   0.00393   0.00295   1.87742
   A66        1.95741  -0.00085  -0.00182  -0.00089  -0.00271   1.95470
   A67        1.94485   0.00017  -0.00175  -0.00139  -0.00315   1.94170
   A68        1.90988  -0.00011   0.00129  -0.00275  -0.00145   1.90843
   A69        1.87285  -0.00008   0.00061   0.00132   0.00192   1.87477
   A70        1.90214   0.00053   0.00274  -0.00014   0.00260   1.90475
   A71        1.83356   0.00085  -0.00015   0.00440   0.00425   1.83781
   A72        1.93852   0.00031   0.00142   0.00027   0.00169   1.94020
   A73        1.95578  -0.00073  -0.00094  -0.00266  -0.00360   1.95218
   A74        1.92441   0.00056   0.00051   0.00518   0.00570   1.93011
   A75        1.89115   0.00014   0.00017   0.00099   0.00116   1.89231
   A76        1.88516  -0.00017   0.00047   0.00023   0.00069   1.88585
   A77        1.86595  -0.00011  -0.00173  -0.00413  -0.00585   1.86010
   A78        1.94062   0.00049   0.00081   0.00329   0.00410   1.94471
   A79        1.92912  -0.00045  -0.00144  -0.00410  -0.00553   1.92359
   A80        1.93307  -0.00005   0.00075   0.00203   0.00277   1.93583
   A81        1.82976  -0.00015   0.00004  -0.00376  -0.00371   1.82606
   A82        1.93452  -0.00004   0.00071   0.00158   0.00226   1.93678
   A83        1.89374   0.00018  -0.00100   0.00054  -0.00045   1.89329
   A84        1.88944  -0.00020   0.00105  -0.00166  -0.00061   1.88883
    D1        0.07340  -0.00008  -0.00129  -0.00121  -0.00249   0.07091
    D2       -3.07567  -0.00016   0.00136  -0.00147  -0.00011  -3.07578
    D3       -3.10536  -0.00015  -0.00456  -0.00295  -0.00746  -3.11282
    D4        0.02875  -0.00024  -0.00191  -0.00321  -0.00508   0.02368
    D5        0.36264  -0.00004  -0.00309   0.00296  -0.00012   0.36252
    D6       -1.89104   0.00014  -0.00413   0.00723   0.00311  -1.88792
    D7        2.38661  -0.00001  -0.00412   0.00416   0.00006   2.38667
    D8       -2.73807   0.00004   0.00049   0.00490   0.00538  -2.73269
    D9        1.29144   0.00023  -0.00055   0.00918   0.00861   1.30005
   D10       -0.71410   0.00007  -0.00054   0.00611   0.00556  -0.70854
   D11        0.04963   0.00015   0.00162   0.02560   0.02726   0.07689
   D12       -3.08780   0.00012   0.00268   0.01804   0.02076  -3.06704
   D13       -3.12548   0.00010  -0.00116   0.02409   0.02292  -3.10256
   D14        0.02027   0.00007  -0.00010   0.01653   0.01642   0.03670
   D15        0.69516   0.00002   0.00296  -0.00197   0.00097   0.69613
   D16       -1.44519  -0.00006   0.00287  -0.00081   0.00205  -1.44314
   D17        2.84357  -0.00021   0.00197  -0.00257  -0.00061   2.84296
   D18       -2.43842   0.00011   0.00012  -0.00169  -0.00158  -2.43999
   D19        1.70442   0.00003   0.00003  -0.00053  -0.00050   1.70392
   D20       -0.29001  -0.00012  -0.00086  -0.00229  -0.00316  -0.29317
   D21       -0.09269   0.00026   0.00139  -0.01959  -0.01817  -0.11086
   D22        2.04371  -0.00014  -0.00023  -0.02567  -0.02588   2.01783
   D23       -2.10069  -0.00010   0.00052  -0.02516  -0.02464  -2.12532
   D24        3.04205   0.00018   0.00380  -0.01983  -0.01600   3.02605
   D25       -1.10473  -0.00022   0.00217  -0.02591  -0.02371  -1.12844
   D26        1.03406  -0.00018   0.00292  -0.02540  -0.02247   1.01159
   D27       -1.39618   0.00006  -0.00007  -0.00072  -0.00079  -1.39697
   D28        2.67274  -0.00018   0.00479  -0.00402   0.00076   2.67350
   D29        0.66675   0.00005   0.00309  -0.00521  -0.00213   0.66462
   D30        0.74342   0.00008   0.00008  -0.00133  -0.00125   0.74217
   D31       -1.47085  -0.00016   0.00494  -0.00464   0.00030  -1.47055
   D32        2.80635   0.00006   0.00324  -0.00582  -0.00259   2.80376
   D33        2.75879   0.00012  -0.00144   0.00029  -0.00116   2.75763
   D34        0.54452  -0.00012   0.00342  -0.00302   0.00040   0.54491
   D35       -1.46147   0.00011   0.00173  -0.00421  -0.00249  -1.46397
   D36        0.62098   0.00013  -0.00141   0.00732   0.00590   0.62688
   D37       -1.49702   0.00021  -0.00163   0.00590   0.00426  -1.49275
   D38        2.76931   0.00023  -0.00022   0.00630   0.00609   2.77540
   D39        2.82874  -0.00016  -0.00460   0.01175   0.00715   2.83588
   D40        0.71074  -0.00008  -0.00482   0.01033   0.00551   0.71625
   D41       -1.30611  -0.00006  -0.00341   0.01073   0.00733  -1.29878
   D42       -1.42663   0.00003  -0.00502   0.01042   0.00539  -1.42124
   D43        2.73856   0.00011  -0.00524   0.00900   0.00375   2.74231
   D44        0.72170   0.00013  -0.00383   0.00940   0.00557   0.72728
   D45        0.96931   0.00016   0.01071   0.00519   0.01588   0.98520
   D46       -1.12961   0.00056   0.01083   0.00654   0.01737  -1.11225
   D47        3.01574   0.00037   0.00986   0.00839   0.01824   3.03398
   D48       -1.23491  -0.00006   0.01298   0.00234   0.01532  -1.21959
   D49        2.94935   0.00034   0.01310   0.00369   0.01680   2.96615
   D50        0.81152   0.00015   0.01213   0.00554   0.01767   0.82919
   D51        2.99053  -0.00009   0.01306   0.00569   0.01874   3.00927
   D52        0.89160   0.00032   0.01318   0.00704   0.02022   0.91182
   D53       -1.24623   0.00012   0.01220   0.00889   0.02110  -1.22513
   D54        0.87324  -0.00007  -0.00008  -0.00871  -0.00879   0.86446
   D55       -1.28297  -0.00005  -0.00150  -0.00995  -0.01145  -1.29442
   D56        2.99940  -0.00002   0.00022  -0.00864  -0.00841   2.99099
   D57        3.00484  -0.00004   0.00025  -0.00613  -0.00587   2.99897
   D58        0.84863  -0.00002  -0.00117  -0.00736  -0.00853   0.84010
   D59       -1.15218   0.00001   0.00056  -0.00606  -0.00550  -1.15768
   D60       -1.27742  -0.00006  -0.00063  -0.00789  -0.00851  -1.28592
   D61        2.84956  -0.00004  -0.00205  -0.00912  -0.01117   2.83839
   D62        0.84875  -0.00002  -0.00032  -0.00782  -0.00813   0.84061
   D63       -1.29531   0.00028   0.00418   0.00362   0.00781  -1.28750
   D64        0.94681   0.00010   0.00534  -0.00127   0.00408   0.95089
   D65        2.97945   0.00017   0.00420   0.00097   0.00517   2.98463
   D66        0.87431   0.00022   0.00502   0.00487   0.00989   0.88420
   D67        3.11643   0.00004   0.00618  -0.00002   0.00616   3.12259
   D68       -1.13411   0.00011   0.00504   0.00222   0.00726  -1.12686
   D69        2.86938   0.00012   0.00400   0.00349   0.00750   2.87687
   D70       -1.17169  -0.00006   0.00516  -0.00139   0.00377  -1.16793
   D71        0.86095   0.00001   0.00402   0.00085   0.00486   0.86582
   D72       -3.06215  -0.00014  -0.00104  -0.01019  -0.01123  -3.07338
   D73        1.11940  -0.00016  -0.00147  -0.01021  -0.01168   1.10772
   D74       -0.98352  -0.00010  -0.00131  -0.00934  -0.01066  -0.99418
   D75        0.97894  -0.00004  -0.00232  -0.00756  -0.00988   0.96906
   D76       -1.12269  -0.00006  -0.00274  -0.00758  -0.01033  -1.13302
   D77        3.05757   0.00000  -0.00259  -0.00672  -0.00931   3.04827
   D78       -1.06279  -0.00001  -0.00062  -0.00781  -0.00843  -1.07122
   D79        3.11876  -0.00003  -0.00105  -0.00783  -0.00888   3.10989
   D80        1.01584   0.00003  -0.00089  -0.00697  -0.00786   1.00799
   D81       -0.10471   0.00003  -0.00073  -0.03660  -0.03737  -0.14208
   D82        1.97267  -0.00025  -0.00171  -0.04718  -0.04887   1.92380
   D83       -2.25280  -0.00002  -0.00124  -0.04497  -0.04621  -2.29901
   D84        3.03278   0.00006  -0.00179  -0.02914  -0.03095   3.00183
   D85       -1.17303  -0.00022  -0.00277  -0.03971  -0.04245  -1.21548
   D86        0.88469   0.00001  -0.00231  -0.03750  -0.03979   0.84490
   D87        0.11399  -0.00012  -0.00033   0.03285   0.03252   0.14651
   D88       -2.00603  -0.00004   0.00067   0.03978   0.04046  -1.96558
   D89        2.15566   0.00003   0.00095   0.03884   0.03980   2.19546
   D90       -1.95415   0.00022   0.00237   0.04638   0.04875  -1.90540
   D91        2.20901   0.00030   0.00337   0.05331   0.05669   2.26569
   D92        0.08751   0.00037   0.00366   0.05237   0.05603   0.14355
   D93        2.22551  -0.00009  -0.00099   0.04138   0.04038   2.26589
   D94        0.10548  -0.00001   0.00001   0.04831   0.04832   0.15380
   D95       -2.01601   0.00006   0.00030   0.04737   0.04766  -1.96835
   D96        1.04334   0.00020   0.00435  -0.00048   0.00385   1.04720
   D97        3.13403   0.00005   0.00298  -0.00202   0.00096   3.13499
   D98       -1.05423   0.00010   0.00348  -0.00138   0.00209  -1.05215
   D99        3.08244   0.00000   0.00289  -0.00601  -0.00312   3.07932
   D100      -1.11005  -0.00015   0.00153  -0.00755  -0.00602  -1.11607
   D101       0.98487  -0.00010   0.00202  -0.00691  -0.00489   0.97998
   D102      -1.10086   0.00012   0.00293  -0.00326  -0.00034  -1.10120
   D103       0.98982  -0.00003   0.00156  -0.00480  -0.00323   0.98659
   D104       3.08474   0.00002   0.00205  -0.00417  -0.00210   3.08264
   D105      -1.39588  -0.00007  -0.00152   0.00268   0.00116  -1.39471
   D106       2.92187  -0.00021  -0.00173  -0.00049  -0.00224   2.91963
   D107       0.76346   0.00007  -0.00084   0.00062  -0.00021   0.76325
   D108       2.87746   0.00023  -0.00602  -0.00623  -0.01225   2.86521
   D109      -1.27690  -0.00064  -0.00806  -0.00653  -0.01459  -1.29149
   D110       0.78456  -0.00012  -0.00375  -0.00743  -0.01118   0.77338
   D111      -1.00947  -0.00001  -0.00444  -0.00713  -0.01157  -1.02104
   D112       1.10843  -0.00012  -0.00389  -0.00751  -0.01140   1.09703
   D113      -3.09859  -0.00036  -0.00631  -0.01097  -0.01729  -3.11588
   D114      -3.08770   0.00014  -0.00294  -0.00966  -0.01260  -3.10030
   D115      -0.96980   0.00003  -0.00239  -0.01004  -0.01243  -0.98224
   D116       1.10636  -0.00021  -0.00481  -0.01350  -0.01832   1.08804
   D117       1.15240   0.00000  -0.00597  -0.00961  -0.01558   1.13682
   D118      -3.01289  -0.00011  -0.00542  -0.01000  -0.01541  -3.02830
   D119      -0.93672  -0.00035  -0.00784  -0.01346  -0.02130  -0.95803
   D120      -3.00622  -0.00021  -0.00642   0.00587  -0.00054  -3.00677
   D121      -0.98155  -0.00038  -0.00674   0.00072  -0.00603  -0.98758
   D122       1.11786  -0.00048  -0.00845   0.00003  -0.00843   1.10943
   D123      -0.95881   0.00027  -0.00822   0.01064   0.00244  -0.95637
   D124       1.06586   0.00011  -0.00854   0.00549  -0.00305   1.06281
   D125      -3.11791   0.00000  -0.01024   0.00480  -0.00545  -3.12336
   D126       1.10767   0.00038  -0.00485   0.00805   0.00321   1.11088
   D127       3.13234   0.00022  -0.00517   0.00290  -0.00228   3.13006
   D128      -1.05143   0.00011  -0.00688   0.00221  -0.00467  -1.05611
   D129      -1.34459  -0.00033  -0.00251   0.02700   0.02449  -1.32009
   D130       2.85364   0.00005  -0.00124   0.03241   0.03116   2.88480
   D131       0.81369  -0.00006  -0.00044   0.03311   0.03267   0.84636
         Item               Value     Threshold  Converged?
 Maximum Force            0.001566     0.000450     NO 
 RMS     Force            0.000310     0.000300     NO 
 Maximum Displacement     0.128684     0.001800     NO 
 RMS     Displacement     0.020642     0.001200     NO 
 Predicted change in Energy=-1.163786D-04
 GradGradGradGradGradGradGradGradGradGradGradGradGradGradGradGradGradGrad

                          Input orientation:                          
 ---------------------------------------------------------------------
 Center     Atomic      Atomic             Coordinates (Angstroms)
 Number     Number       Type             X           Y           Z
 ---------------------------------------------------------------------
      1          6           0        1.758938    0.721953    0.123522
      2          6           0        1.149013   -0.476369    0.294689
      3          6           0       -0.278734   -0.730299    0.691757
      4          6           0       -1.283876    0.245011    0.019303
      5          6           0       -1.319469    1.614140    0.745991
      6          6           0        0.016339    2.130516    1.310198
      7          6           0        1.225142    2.117961    0.355522
      8          6           0        3.147616    0.504192   -0.303418
      9          6           0        3.375277   -0.981849   -0.506939
     10          6           0        2.100252   -1.656126    0.024506
     11          8           0        3.997203    1.379255   -0.474229
     12          6           0        0.967003    2.865986   -0.967502
     13          6           0        2.343818   -2.484944    1.289341
     14          8           0        1.577996   -2.502081   -1.021956
     15          6           0       -2.699649   -0.385869   -0.123029
     16          8           0       -3.131638   -0.787441    1.193142
     17          6           0       -2.693617   -1.611340   -1.053495
     18          6           0       -3.723063    0.646732   -0.651220
     19          8           0       -5.058690    0.125827   -0.615663
     20          1           0       -0.374124   -0.660999    1.784252
     21          1           0       -0.528982   -1.764678    0.446611
     22          1           0       -0.931540    0.410132   -1.006818
     23          1           0       -2.024722    1.552617    1.584593
     24          1           0       -1.722452    2.367414    0.059141
     25          1           0        0.282629    1.562286    2.210375
     26          1           0       -0.145773    3.162851    1.647521
     27          1           0        2.035742    2.663145    0.862111
     28          1           0        3.496639   -1.184697   -1.577298
     29          1           0        4.293939   -1.305843   -0.006265
     30          1           0        0.647584    3.896017   -0.766086
     31          1           0        0.190900    2.380638   -1.568917
     32          1           0        1.880264    2.911657   -1.570677
     33          1           0        1.404059   -2.898175    1.674638
     34          1           0        3.017789   -3.318772    1.062917
     35          1           0        2.796606   -1.875572    2.079335
     36          1           0        0.899333   -3.080111   -0.634114
     37          1           0       -4.093413   -0.933293    1.115138
     38          1           0       -2.329125   -1.347456   -2.053354
     39          1           0       -2.069632   -2.417638   -0.660143
     40          1           0       -3.704999   -2.021083   -1.157828
     41          1           0       -3.750157    1.519016    0.002961
     42          1           0       -3.457648    0.979154   -1.663837
     43          1           0       -5.159380   -0.502565   -1.349874
 ---------------------------------------------------------------------
                    Distance matrix (angstroms):
                    1          2          3          4          5
     1  C    0.000000
     2  C    1.355463   0.000000
     3  C    2.565938   1.503532   0.000000
     4  C    3.081729   2.552484   1.553620   0.000000
     5  C    3.264974   3.266084   2.565631   1.550437   0.000000
     6  C    2.535528   3.018287   2.941734   2.629087   1.539271
     7  C    1.512482   2.596159   3.238408   3.148993   2.623232
     8  C    1.469056   2.305134   3.775476   4.450781   4.721027
     9  C    2.431660   2.419579   3.853822   4.846630   5.509049
    10  C    2.404487   1.539377   2.638552   3.881581   4.786405
    11  O    2.408149   3.485220   4.908501   5.424010   5.459955
    12  C    2.532661   3.577372   4.151900   3.593014   3.119476
    13  C    3.461994   2.539934   3.211489   4.714426   5.524254
    14  O    3.426260   2.453791   3.086012   4.101347   5.335187
    15  C    4.600767   3.872323   2.577467   1.556496   2.580722
    16  O    5.228776   4.384970   2.897191   2.420347   3.041627
    17  C    5.162835   4.227477   3.107056   2.565990   3.940832
    18  C    5.536986   5.088539   3.945023   2.561369   2.943695
    19  O    6.883445   6.302932   5.028944   3.829700   4.248641
    20  H    3.036534   2.138419   1.098839   2.182555   2.673559
    21  H    3.394450   2.120964   1.092089   2.188905   3.482945
    22  H    2.934889   2.609311   2.147533   1.097420   2.161588
    23  H    4.140147   3.981611   3.009540   2.169981   1.097460
    24  H    3.851203   4.048196   3.475680   2.167609   1.096167
    25  H    2.690838   2.928582   2.806649   2.998325   2.171135
    26  H    3.450867   4.092743   4.010958   3.529896   2.142155
    27  H    2.095319   3.311314   4.111117   4.192560   3.517290
    28  H    3.089936   3.085030   4.428152   5.238943   6.035400
    29  H    3.248851   3.266368   4.661312   5.789458   6.372012
    30  H    3.478677   4.527078   4.938236   4.204429   3.370852
    31  H    2.841537   3.543091   3.874163   3.042747   2.868368
    32  H    2.771251   3.936119   4.800388   4.432925   4.157980
    33  H    3.954394   2.799010   2.915053   4.454745   5.351726
    34  H    4.335276   3.487370   4.207732   5.682781   6.576158
    35  H    3.413077   2.803087   3.562968   5.038942   5.558593
    36  H    3.970973   2.775697   2.944044   4.031104   5.372501
    37  H    6.162236   5.325876   3.843466   3.237708   3.784237
    38  H    5.072820   4.285971   3.481468   2.815032   4.198427
    39  H    5.012894   3.878132   2.807500   2.858104   4.335341
    40  H    6.246656   5.296923   4.101997   3.518900   4.746591
    41  H    5.567762   5.297975   4.193404   2.775950   2.543499
    42  H    5.520288   5.213032   4.310052   2.845560   3.283640
    43  H    7.178681   6.519287   5.295359   4.177684   4.859836
                    6          7          8          9         10
     6  C    0.000000
     7  C    1.540379   0.000000
     8  C    3.879895   2.595065   0.000000
     9  C    4.926587   3.869850   1.517091   0.000000
    10  C    4.509363   3.888332   2.423113   1.537130   0.000000
    11  O    4.426720   2.986385   1.231548   2.441859   3.613959
    12  C    2.575383   1.541613   3.282401   4.562646   4.766323
    13  C    5.169145   4.828062   3.481078   2.559262   1.531689
    14  O    5.416518   4.833916   3.466653   2.409682   1.443424
    15  C    3.970255   4.679974   5.917370   6.116151   4.967331
    16  O    4.293942   5.303254   6.583088   6.728151   5.430746
    17  C    5.189643   5.590142   6.257643   6.125883   4.913784
    18  C    4.475701   5.259541   6.880953   7.284196   6.298473
    19  O    5.786505   6.663208   8.220956   8.507088   7.405108
    20  H    2.858276   3.510205   4.256606   4.405736   3.195235
    21  H    4.026871   4.261470   4.384939   4.094546   2.665113
    22  H    3.037558   3.069842   4.140427   4.553697   3.811144
    23  H    2.138969   3.520205   5.605075   6.321234   5.453926
    24  H    2.155147   2.972941   5.226912   6.125752   5.550058
    25  H    1.097322   2.153505   3.955613   4.839513   4.294177
    26  H    1.098082   2.154174   4.660584   5.849618   5.558898
    27  H    2.135992   1.100422   2.693659   4.117600   4.400209
    28  H    5.607206   4.450062   2.144046   1.096150   2.176675
    29  H    5.642650   4.612032   2.163003   1.095257   2.221690
    30  H    2.797574   2.180152   4.238951   5.594733   5.793235
    31  H    2.895226   2.200482   3.723535   4.751250   4.741317
    32  H    3.519068   2.183892   3.001335   4.304183   4.843309
    33  H    5.229371   5.189769   4.304509   3.509599   2.179520
    34  H    6.226121   5.768193   4.061869   2.837860   2.164385
    35  H    4.936617   4.624860   3.385852   2.796858   2.180685
    36  H    5.631222   5.301461   4.243980   3.247949   1.975784
    37  H    5.129818   6.178527   7.517391   7.642959   6.330360
    38  H    5.376892   5.517664   6.040329   5.921593   4.902261
    39  H    5.377659   5.697259   5.990327   5.633116   4.293784
    40  H    6.097154   6.612731   7.352916   7.185678   5.935660
    41  H    4.033521   5.023607   6.978754   7.568760   6.656522
    42  H    4.715836   5.225248   6.760610   7.202278   6.378516
    43  H    6.387266   7.108984   8.432960   8.589565   7.478094
                   11         12         13         14         15
    11  O    0.000000
    12  C    3.411129   0.000000
    13  C    4.558058   5.968368   0.000000
    14  O    4.606228   5.403002   2.434927   0.000000
    15  C    6.934467   4.973131   5.642470   4.856406   0.000000
    16  O    7.635121   5.900405   5.733358   5.479718   1.442283
    17  C    7.351617   5.783942   5.623861   4.363610   1.538696
    18  C    7.756959   5.198254   7.097902   6.176868   1.546811
    19  O    9.143319   6.628819   8.077270   7.149586   2.463654
    20  H    5.326526   4.670161   3.310426   3.882675   3.020179
    21  H    5.587361   5.067616   3.079278   2.672042   2.633895
    22  H    5.051273   3.104389   4.937791   3.844345   2.130942
    23  H    6.366505   4.145907   5.955939   6.017828   2.670061
    24  H    5.828841   2.921598   6.449288   5.981113   2.927228
    25  H    4.586792   3.502414   4.634315   5.352105   4.258411
    26  H    4.984705   2.857402   6.182552   6.495302   4.717049
    27  H    2.698427   2.128575   5.174964   5.517137   5.717596
    28  H    2.835697   4.814452   3.352202   2.392717   6.414594
    29  H    2.741677   5.421867   2.621421   3.136711   7.054804
    30  H    4.199907   1.097069   6.915103   6.470456   5.472846
    31  H    4.085224   1.095262   6.039750   5.105306   4.254342
    32  H    2.834057   1.095423   6.125185   5.449865   5.826231
    33  H    5.444120   6.355901   1.096522   2.731074   5.136508
    34  H    5.039199   6.824921   1.095798   2.662081   6.534331
    35  H    4.307670   5.925625   1.095647   3.390506   6.105608
    36  H    5.432155   5.955821   2.477991   0.972175   4.524691
    37  H    8.563412   6.661811   6.623889   6.260443   1.943015
    38  H    7.067603   5.458629   5.856952   4.202682   2.188171
    39  H    7.159430   6.101828   4.825304   3.666501   2.193969
    40  H    8.447102   6.763673   6.541559   5.306587   2.180703
    41  H    7.763300   5.000772   7.404255   6.753436   2.178997
    42  H    7.559765   4.860304   7.374161   6.155382   2.193613
    43  H    9.388877   7.001851   8.197150   7.035470   2.751189
                   16         17         18         19         20
    16  O    0.000000
    17  C    2.432704   0.000000
    18  C    2.410043   2.514056   0.000000
    19  O    2.796312   2.966988   1.434052   0.000000
    20  H    2.822992   3.786291   4.342473   5.322015   0.000000
    21  H    2.878562   2.638082   4.149974   5.022021   1.741083
    22  H    3.333833   2.682060   2.824010   4.155382   3.041070
    23  H    2.618085   4.173434   2.950228   4.010214   2.768471
    24  H    3.636602   4.244008   2.732728   4.075605   3.737015
    25  H    4.267693   5.439007   5.007248   6.211248   2.357096
    26  H    4.972592   6.048132   4.940858   6.203409   3.833102
    27  H    6.222374   6.656395   6.286487   7.678070   4.208056
    28  H    7.194944   6.227011   7.505721   8.708379   5.153357
    29  H    7.539663   7.072196   8.276523   9.481177   5.041091
    30  H    6.328971   6.448040   5.447348   6.840945   5.321138
    31  H    5.357701   4.951968   4.378093   5.792327   4.562297
    32  H    6.814778   6.453322   6.113310   7.538036   5.394598
    33  H    5.025892   5.088183   6.653072   7.493810   2.859879
    34  H    6.651319   6.325715   8.006408   8.939373   4.369114
    35  H    6.092081   6.326689   7.504934   8.542499   3.408195
    36  H    4.984369   3.904159   5.937693   6.765827   3.649972
    37  H    0.975893   2.668735   2.398679   2.247035   3.788795
    38  H    3.390779   1.096452   2.808172   3.418778   4.361247
    39  H    2.687017   1.092794   3.481993   3.925004   3.454793
    40  H    2.716187   1.096207   2.715550   2.595311   4.647622
    41  H    2.668116   3.468647   1.090673   2.008963   4.395800
    42  H    3.374829   2.768921   1.098336   2.095273   4.907906
    43  H    3.264938   2.719782   1.967742   0.971637   5.722458
                   21         22         23         24         25
    21  H    0.000000
    22  H    2.646566   0.000000
    23  H    3.812700   3.035742   0.000000
    24  H    4.318412   2.364902   1.755638   0.000000
    25  H    3.852047   3.626569   2.390725   3.048999   0.000000
    26  H    5.086214   3.903897   2.475331   2.375204   1.749898
    27  H    5.133815   4.168180   4.271138   3.854379   2.470448
    28  H    4.542929   4.741065   6.926461   6.521835   5.676464
    29  H    4.865819   5.590287   7.115272   7.049401   5.406502
    30  H    5.907488   3.834447   4.261271   2.938485   3.799844
    31  H    4.665215   2.336390   3.941982   2.512302   3.867967
    32  H    5.634006   3.805497   5.201119   3.991500   4.320833
    33  H    2.555291   4.856967   5.619092   6.333351   4.630371
    34  H    3.921048   5.812549   7.030610   7.470619   5.711610
    35  H    3.706429   5.352369   5.936535   6.519662   4.261000
    36  H    2.222255   3.958889   5.910578   6.085219   5.479352
    37  H    3.720659   4.037936   3.267968   4.198958   5.155308
    38  H    3.108765   2.477418   4.662375   4.316358   5.785088
    39  H    2.006207   3.067853   4.561115   4.851249   5.441764
    40  H    3.567501   3.691299   4.807861   4.966932   6.331391
    41  H    4.621195   3.192786   2.340900   2.198755   4.597598
    42  H    4.534280   2.671457   3.596447   2.811907   5.416571
    43  H    5.124537   4.338818   4.760351   4.694100   6.823082
                   26         27         28         29         30
    26  H    0.000000
    27  H    2.371831   0.000000
    28  H    6.524401   4.784436   0.000000
    29  H    6.512701   4.648268   1.765930   0.000000
    30  H    2.644323   2.469409   5.881228   6.397858   0.000000
    31  H    3.327263   3.064824   4.862057   5.732971   1.774675
    32  H    3.811132   2.450385   4.403729   5.104950   1.770829
    33  H    6.256098   5.655750   4.229655   3.703021   7.258818
    34  H    7.236112   6.065316   3.428455   2.612201   7.811293
    35  H    5.850621   4.760304   3.786597   2.629891   6.784243
    36  H    6.728498   6.042773   3.350849   3.881439   6.981917
    37  H    5.713641   7.110902   8.057376   8.470184   7.024122
    38  H    6.229477   6.605824   5.847448   6.932336   6.165377
    39  H    6.337855   6.707138   5.774486   6.492972   6.874353
    40  H    6.885583   7.679730   7.262169   8.112995   7.355985
    41  H    4.289331   5.960184   7.894513   8.525690   5.057835
    42  H    5.167412   6.276430   7.283670   8.249598   5.115367
    43  H    6.896080   8.166050   8.685833   9.582056   7.308158
                   31         32         33         34         35
    31  H    0.000000
    32  H    1.770858   0.000000
    33  H    6.313341   6.671806   0.000000
    34  H    6.884847   6.859156   1.776296   0.000000
    35  H    6.181810   6.089321   1.774453   1.779004   0.000000
    36  H    5.585295   6.143343   2.370271   2.724835   3.523261
    37  H    6.044967   7.594871   5.864811   7.500828   7.020679
    38  H    4.525913   6.007660   5.499029   6.495130   6.605387
    39  H    5.381387   6.695680   4.212915   5.446359   5.610601
    40  H    5.892552   7.463078   5.907168   7.198026   7.264384
    41  H    4.329563   6.009778   6.990853   8.386464   7.661244
    42  H    3.909612   5.677725   7.057996   8.236421   7.827930
    43  H    6.081639   7.827021   7.613499   8.978790   8.771678
                   36         37         38         39         40
    36  H    0.000000
    37  H    5.709311   0.000000
    38  H    3.929285   3.650148   0.000000
    39  H    3.042089   3.074181   1.775855   0.000000
    40  H    4.753493   2.549613   1.774477   1.754814   0.000000
    41  H    6.570814   2.714513   3.803213   4.331410   3.725825
    42  H    6.043282   3.432834   2.615034   3.804233   3.052646
    43  H    6.622996   2.719944   3.036292   3.699970   2.111398
                   41         42         43
    41  H    0.000000
    42  H    1.776297   0.000000
    43  H    2.811203   2.278148   0.000000
 Stoichiometry    C15H24O4
 Framework group  C1[X(C15H24O4)]
 Deg. of freedom   123
 Full point group                 C1      NOp   1
 Largest Abelian subgroup         C1      NOp   1
 Largest concise Abelian subgroup C1      NOp   1
                         Standard orientation:                         
 ---------------------------------------------------------------------
 Center     Atomic      Atomic             Coordinates (Angstroms)
 Number     Number       Type             X           Y           Z
 ---------------------------------------------------------------------
      1          6           0        1.789257    0.743067    0.081924
      2          6           0        1.200250   -0.462496    0.274198
      3          6           0       -0.216637   -0.733798    0.697793
      4          6           0       -1.247433    0.220330    0.033838
      5          6           0       -1.291152    1.595427    0.748718
      6          6           0        0.046151    2.136642    1.285432
      7          6           0        1.238700    2.133125    0.310453
      8          6           0        3.173615    0.541896   -0.366640
      9          6           0        3.419938   -0.942437   -0.560672
     10          6           0        2.164274   -1.630528   -0.001557
     11          8           0        4.007049    1.427789   -0.559742
     12          6           0        0.947112    2.865027   -1.014638
     13          6           0        2.441514   -2.443962    1.266330
     14          8           0        1.637080   -2.493713   -1.031339
     15          6           0       -2.655844   -0.432661   -0.078690
     16          8           0       -3.059491   -0.828410    1.248198
     17          6           0       -2.647264   -1.666438   -0.998094
     18          6           0       -3.703323    0.579809   -0.598611
     19          8           0       -5.030242    0.039600   -0.535635
     20          1           0       -0.294573   -0.655841    1.791089
     21          1           0       -0.455539   -1.773973    0.466235
     22          1           0       -0.914990    0.381163   -0.999576
     23          1           0       -1.981136    1.531239    1.599730
     24          1           0       -1.716874    2.336306    0.062102
     25          1           0        0.336061    1.580729    2.186003
     26          1           0       -0.125613    3.169540    1.616194
     27          1           0        2.049525    2.694861    0.798248
     28          1           0        3.526205   -1.153334   -1.631080
     29          1           0        4.351660   -1.248208   -0.072835
     30          1           0        0.615818    3.892045   -0.817057
     31          1           0        0.168279    2.362753   -1.598367
     32          1           0        1.849266    2.918606   -1.633669
     33          1           0        1.514668   -2.867447    1.671271
     34          1           0        3.123921   -3.269805    1.035945
     35          1           0        2.898451   -1.820715    2.042997
     36          1           0        0.973764   -3.078095   -0.626823
     37          1           0       -4.020165   -0.989153    1.187901
     38          1           0       -2.303698   -1.406435   -2.006344
     39          1           0       -2.004766   -2.459777   -0.608212
     40          1           0       -3.654043   -2.092007   -1.081503
     41          1           0       -3.732362    1.457594    0.048086
     42          1           0       -3.460047    0.906760   -1.618544
     43          1           0       -5.133944   -0.596953   -1.262358
 ---------------------------------------------------------------------
 Rotational constants (GHZ):      0.5942083      0.2471820      0.1997841
 Standard basis: 6-31G(d) (6D, 7F)
 There are   333 symmetry adapted cartesian basis functions of A   symmetry.
 There are   333 symmetry adapted basis functions of A   symmetry.
   333 basis functions,   628 primitive gaussians,   333 cartesian basis functions
    73 alpha electrons       73 beta electrons
       nuclear repulsion energy      1595.8789269492 Hartrees.
 NAtoms=   43 NActive=   43 NUniq=   43 SFac= 1.00D+00 NAtFMM=   60 NAOKFM=F Big=F
 Integral buffers will be    131072 words long.
 Raffenetti 2 integral format.
 Two-electron integral symmetry is turned on.
 ------------------------------------------------------------------------------
 Polarizable Continuum Model (PCM)
 =================================
 Model                : PCM (using non-symmetric T matrix).
 Atomic radii         : SMD-Coulomb.
 Polarization charges : Total charges.
 Charge compensation  : None.
 Solution method      : On-the-fly selection.
 Cavity type          : VdW (van der Waals Surface) (Alpha=1.000).
 Cavity algorithm     : GePol (No added spheres)
                        Default sphere list used, NSphG=   43.
                        Lebedev-Laikov grids with approx.  5.0 points / Ang**2.
                        Smoothing algorithm: Karplus/York (Gamma=1.0000).
                        Polarization charges: spherical gaussians, with
                                              point-specific exponents (IZeta= 3).
                        Self-potential: point-specific (ISelfS= 7).
                        Self-field    : sphere-specific E.n sum rule (ISelfD= 2).
 1st derivatives      : Analytical E(r).r(x)/FMM algorithm (CHGder, D1EAlg=3).
                        Cavity 1st derivative terms included.
 Solvent              : Methanol, Eps=  32.613000 Eps(inf)=   1.765709
 ------------------------------------------------------------------------------
 ------------------------------------------------------------------------------
 Atomic radii for non-electrostatic terms: SMD-CDS.
 ------------------------------------------------------------------------------
 Nuclear repulsion after PCM non-electrostatic terms =     1595.8805026991 Hartrees.
 One-electron integrals computed using PRISM.
 NBasis=   333 RedAO= T EigKep=  9.44D-04  NBF=   333
 NBsUse=   333 1.00D-06 EigRej= -1.00D+00 NBFU=   333
 Initial guess from the checkpoint file:  "DY-202A-11R_45.chk"
 B after Tr=     0.000000    0.000000    0.000000
         Rot=    0.999998    0.001911   -0.000376   -0.000672 Ang=   0.24 deg.
 ExpMin= 1.61D-01 ExpMax= 5.48D+03 ExpMxC= 8.25D+02 IAcc=1 IRadAn=         1 AccDes= 0.00D+00
 Harris functional with IExCor=  402 and IRadAn=       1 diagonalized for initial guess.
 HarFok:  IExCor=  402 AccDes= 0.00D+00 IRadAn=         1 IDoV= 1 UseB2=F ITyADJ=14
 ICtDFT=  3500011 ScaDFX=  1.000000  1.000000  1.000000  1.000000
 FoFCou: FMM=F IPFlag=           0 FMFlag=      100000 FMFlg1=           0
         NFxFlg=           0 DoJE=T BraDBF=F KetDBF=T FulRan=T
         wScrn=  0.000000 ICntrl=     500 IOpCl=  0 I1Cent=   200000004 NGrid=           0
         NMat0=    1 NMatS0=      1 NMatT0=    0 NMatD0=    1 NMtDS0=    0 NMtDT0=    0
 Petite list used in FoFCou.
 Keep R1 ints in memory in canonical form, NReq=1565304907.
 Requested convergence on RMS density matrix=1.00D-08 within 128 cycles.
 Requested convergence on MAX density matrix=1.00D-06.
 Requested convergence on             energy=1.00D-06.
 No special actions if energy rises.
 Inv3:  Mode=1 IEnd=    22081107.
 Iteration    1 A*A^-1 deviation from unit magnitude is 5.55D-15 for   2711.
 Iteration    1 A*A^-1 deviation from orthogonality  is 7.26D-15 for   2686   2514.
 Iteration    1 A^-1*A deviation from unit magnitude is 5.55D-15 for    664.
 Iteration    1 A^-1*A deviation from orthogonality  is 2.09D-11 for   2109   2078.
 Error on total polarization charges =  0.05216
 SCF Done:  E(RB3LYP) =  -886.950611849     A.U. after   10 cycles
            NFock= 10  Conv=0.54D-08     -V/T= 2.0094
 SMD-CDS (non-electrostatic) energy       (kcal/mol) =       0.99
 (included in total energy above)
 D1PCM: PCM CHGder 1st derivatives, ID1Alg=3 FixD1E=F DoIter=F DoCFld=F I1PDM=0.
 Calling FoFJK, ICntrl=      2127 FMM=F ISym2X=0 I1Cent= 0 IOpClX= 0 NMat=1 NMatS=1 NMatT=0.
 ***** Axes restored to original set *****
 -------------------------------------------------------------------
 Center     Atomic                   Forces (Hartrees/Bohr)
 Number     Number              X              Y              Z
 -------------------------------------------------------------------
      1        6          -0.001828321    0.000817186    0.000506155
      2        6           0.000994276   -0.000995293   -0.000355493
      3        6          -0.000841353    0.000681269   -0.000027405
      4        6           0.000366385    0.000000267    0.000277461
      5        6           0.000041342    0.000343664   -0.000143697
      6        6          -0.000190125    0.000026134    0.000057373
      7        6           0.000777630   -0.000605092    0.000169617
      8        6           0.000337965   -0.000080278   -0.000692514
      9        6           0.001395674   -0.000099294    0.000344646
     10        6          -0.002004093   -0.000576428   -0.000554998
     11        8           0.000816119    0.000723958    0.000137047
     12        6          -0.000040815    0.000154777    0.000160218
     13        6           0.000358180    0.000061034    0.000307103
     14        8           0.000356126    0.000771237    0.000461207
     15        6          -0.000981548    0.000282710   -0.000127967
     16        8          -0.000330669   -0.000345465   -0.000381207
     17        6           0.000019010    0.000056807   -0.000071989
     18        6           0.000031511    0.000065251    0.000048524
     19        8           0.000223312   -0.000599706    0.000043552
     20        1           0.000130290    0.000027034    0.000095555
     21        1           0.000266186   -0.000205227   -0.000191190
     22        1          -0.000140695   -0.000152538    0.000144396
     23        1          -0.000033581   -0.000200567    0.000045762
     24        1          -0.000052603   -0.000072328    0.000034274
     25        1           0.000147001   -0.000163917    0.000079039
     26        1           0.000053078    0.000131252   -0.000118886
     27        1           0.000131130   -0.000170479   -0.000146192
     28        1          -0.000463464    0.000028827   -0.000179190
     29        1          -0.000282931   -0.000182448    0.000057665
     30        1          -0.000066359    0.000070348   -0.000094116
     31        1          -0.000043111   -0.000028958   -0.000155495
     32        1           0.000118128    0.000063200   -0.000153829
     33        1          -0.000123608   -0.000059313    0.000035891
     34        1           0.000036339   -0.000061614   -0.000077453
     35        1          -0.000073639   -0.000026421   -0.000069437
     36        1           0.000189617   -0.000000648    0.000254022
     37        1           0.000499260    0.000282446    0.000099293
     38        1           0.000002538   -0.000122913   -0.000004859
     39        1           0.000285797   -0.000053538    0.000088126
     40        1          -0.000158223    0.000229811    0.000047032
     41        1           0.000008366    0.000078224   -0.000038483
     42        1           0.000085884   -0.000411938    0.000112244
     43        1          -0.000016002    0.000318970   -0.000021801
 -------------------------------------------------------------------
 Cartesian Forces:  Max     0.002004093 RMS     0.000416908

 GradGradGradGradGradGradGradGradGradGradGradGradGradGradGradGradGradGrad
 Berny optimization.
 Using GEDIIS/GDIIS optimizer.
 FormGI is forming the generalized inverse of G from B-inverse, IUseBI=4.
 Internal  Forces:  Max     0.001164259 RMS     0.000213432
 Search for a local minimum.
 Step number   7 out of a maximum of  258
 All quantities printed in internal units (Hartrees-Bohrs-Radians)
 Mixed Optimization -- En-DIIS/RFO-DIIS
 Swapping is turned off.
 Update second derivatives using D2CorX and points    4    5    6    7
 DE= -1.28D-04 DEPred=-1.16D-04 R= 1.10D+00
 TightC=F SS=  1.41D+00  RLast= 2.15D-01 DXNew= 1.7105D+00 6.4450D-01
 Trust test= 1.10D+00 RLast= 2.15D-01 DXMaxT set to 1.02D+00
 ITU=  1  1  1  1  1  1  0
     Eigenvalues ---    0.00162   0.00234   0.00319   0.00367   0.00387
     Eigenvalues ---    0.00396   0.00662   0.00726   0.00812   0.00858
     Eigenvalues ---    0.01089   0.01141   0.01201   0.01258   0.01362
     Eigenvalues ---    0.01389   0.02541   0.02661   0.03266   0.03728
     Eigenvalues ---    0.03956   0.04288   0.04438   0.04598   0.04747
     Eigenvalues ---    0.04836   0.05062   0.05087   0.05189   0.05305
     Eigenvalues ---    0.05402   0.05438   0.05529   0.05558   0.05600
     Eigenvalues ---    0.05624   0.05665   0.05677   0.05748   0.05965
     Eigenvalues ---    0.06168   0.06679   0.07014   0.07936   0.08337
     Eigenvalues ---    0.08662   0.09029   0.09078   0.09312   0.09792
     Eigenvalues ---    0.10494   0.11749   0.12247   0.13234   0.13937
     Eigenvalues ---    0.14614   0.15804   0.15908   0.15988   0.16000
     Eigenvalues ---    0.16000   0.16000   0.16000   0.16000   0.16000
     Eigenvalues ---    0.16016   0.16158   0.16348   0.16731   0.16916
     Eigenvalues ---    0.17564   0.18568   0.19769   0.21008   0.21856
     Eigenvalues ---    0.22671   0.24707   0.24921   0.25177   0.26841
     Eigenvalues ---    0.27427   0.27687   0.27773   0.28347   0.28626
     Eigenvalues ---    0.28724   0.29255   0.29601   0.29719   0.30242
     Eigenvalues ---    0.31272   0.31766   0.32517   0.33757   0.33820
     Eigenvalues ---    0.33849   0.33858   0.33961   0.33986   0.33994
     Eigenvalues ---    0.34112   0.34135   0.34171   0.34183   0.34190
     Eigenvalues ---    0.34200   0.34240   0.34252   0.34285   0.34349
     Eigenvalues ---    0.34370   0.34484   0.34694   0.34917   0.35674
     Eigenvalues ---    0.40377   0.40785   0.43768   0.51864   0.52791
     Eigenvalues ---    0.52968   0.53152   0.95294
 En-DIIS/RFO-DIIS IScMMF=        0 using points:     7    6    5    4    3
 RFO step:  Lambda=-2.32293209D-05.
 DidBck=F Rises=F RFO-DIIS coefs:    1.06059   -0.05928   -0.03950   -0.09968    0.13787
 Iteration  1 RMS(Cart)=  0.00744906 RMS(Int)=  0.00004100
 Iteration  2 RMS(Cart)=  0.00003650 RMS(Int)=  0.00002797
 Iteration  3 RMS(Cart)=  0.00000000 RMS(Int)=  0.00002797
 Variable       Old X    -DE/DX   Delta X   Delta X   Delta X     New X
                                 (Linear)    (Quad)   (Total)
    R1        2.56145   0.00024   0.00070  -0.00012   0.00057   2.56202
    R2        2.85818  -0.00076  -0.00128  -0.00189  -0.00316   2.85501
    R3        2.77611   0.00115   0.00143   0.00229   0.00368   2.77979
    R4        2.84126   0.00019   0.00090   0.00011   0.00103   2.84229
    R5        2.90900  -0.00071  -0.00122  -0.00205  -0.00325   2.90575
    R6        2.93592  -0.00039  -0.00069  -0.00093  -0.00162   2.93430
    R7        2.07651   0.00008  -0.00014   0.00018   0.00004   2.07654
    R8        2.06375   0.00018   0.00026   0.00017   0.00044   2.06419
    R9        2.92990   0.00012   0.00055   0.00009   0.00062   2.93053
   R10        2.94135   0.00041   0.00072   0.00006   0.00078   2.94213
   R11        2.07382  -0.00020  -0.00015  -0.00043  -0.00058   2.07324
   R12        2.90880   0.00037   0.00022   0.00103   0.00123   2.91004
   R13        2.07390   0.00007  -0.00007   0.00023   0.00016   2.07406
   R14        2.07146  -0.00006   0.00017  -0.00003   0.00014   2.07159
   R15        2.91089   0.00026   0.00006   0.00076   0.00081   2.91171
   R16        2.07364   0.00019   0.00021   0.00043   0.00064   2.07428
   R17        2.07507   0.00008   0.00005   0.00016   0.00022   2.07529
   R18        2.91323   0.00032  -0.00010   0.00065   0.00055   2.91377
   R19        2.07950  -0.00005  -0.00002  -0.00018  -0.00020   2.07930
   R20        2.86689   0.00047  -0.00027   0.00043   0.00017   2.86706
   R21        2.32729   0.00106   0.00048   0.00056   0.00104   2.32833
   R22        2.90476   0.00068   0.00113   0.00086   0.00202   2.90678
   R23        2.07142   0.00012  -0.00017   0.00052   0.00034   2.07177
   R24        2.06974  -0.00016  -0.00025  -0.00050  -0.00075   2.06899
   R25        2.89447   0.00023   0.00028   0.00077   0.00105   2.89552
   R26        2.72768  -0.00116  -0.00027  -0.00291  -0.00318   2.72449
   R27        2.07316   0.00007   0.00005   0.00010   0.00016   2.07332
   R28        2.06975   0.00013   0.00010   0.00014   0.00024   2.06999
   R29        2.07005   0.00018   0.00012   0.00041   0.00053   2.07058
   R30        2.07213   0.00014   0.00024   0.00025   0.00048   2.07261
   R31        2.07076   0.00009   0.00009   0.00019   0.00028   2.07104
   R32        2.07047  -0.00010  -0.00003  -0.00025  -0.00027   2.07020
   R33        1.83714  -0.00004  -0.00005  -0.00010  -0.00015   1.83699
[truncated: 867,419 more chars]
