# Supplementary material for: New patchoulol- and guaiane-type sesquiterpenoids from Sanguisorba officinalis with anti-melanogenic activity
Source: Nat Prod Bioprospect. 2026 May 12;16(1):63. doi: 10.1007/s13659-026-00616-0 (PMC13161421; doi:10.1007/s13659-026-00616-0)
Supplement: Supplementary file 2 — Additional file 2. It includes the calculated NMR data of compound 11. [file 13659_2026_616_MOESM2_ESM.zip › New folder/11R-opt_freq-conf-46.log]

 Entering Gaussian System, Link 0=/gpfs/home/zhengshan/software/Gaussian/g09/g09
 Input=DY-202A-11R_46.gjf
 Output=DY-202A-11R_46.log
 Initial command:
 /gpfs/home/zhengshan/software/Gaussian/g09/l1.exe "/gpfs/home/zhengshan/software/Gaussian/g09/scratch/zhengshan/%J/Gau-17132.inp" -scrdir="/gpfs/home/zhengshan/software/Gaussian/g09/scratch/zhengshan/%J/"
 Entering Link 1 = /gpfs/home/zhengshan/software/Gaussian/g09/l1.exe PID=     17133.
  
 Copyright (c) 1988,1990,1992,1993,1995,1998,2003,2009,2013,
            Gaussian, Inc.  All Rights Reserved.
  
 This is part of the Gaussian(R) 09 program.  It is based on
 the Gaussian(R) 03 system (copyright 2003, Gaussian, Inc.),
 the Gaussian(R) 98 system (copyright 1998, Gaussian, Inc.),
 the Gaussian(R) 94 system (copyright 1995, Gaussian, Inc.),
 the Gaussian 92(TM) system (copyright 1992, Gaussian, Inc.),
 the Gaussian 90(TM) system (copyright 1990, Gaussian, Inc.),
 the Gaussian 88(TM) system (copyright 1988, Gaussian, Inc.),
 the Gaussian 86(TM) system (copyright 1986, Carnegie Mellon
 University), and the Gaussian 82(TM) system (copyright 1983,
 Carnegie Mellon University). Gaussian is a federally registered
 trademark of Gaussian, Inc.
  
 This software contains proprietary and confidential information,
 including trade secrets, belonging to Gaussian, Inc.
  
 This software is provided under written license and may be
 used, copied, transmitted, or stored only in accord with that
 written license.
  
 The following legend is applicable only to US Government
 contracts under FAR:
  
                    RESTRICTED RIGHTS LEGEND
  
 Use, reproduction and disclosure by the US Government is
 subject to restrictions as set forth in subparagraphs (a)
 and (c) of the Commercial Computer Software - Restricted
 Rights clause in FAR 52.227-19.
  
 Gaussian, Inc.
 340 Quinnipiac St., Bldg. 40, Wallingford CT 06492
  
  
 ---------------------------------------------------------------
 Warning -- This program may not be used in any manner that
 competes with the business of Gaussian, Inc. or will provide
 assistance to any competitor of Gaussian, Inc.  The licensee
 of this program is prohibited from giving any competitor of
 Gaussian, Inc. access to this program.  By using this program,
 the user acknowledges that Gaussian, Inc. is engaged in the
 business of creating and licensing software in the field of
 computational chemistry and represents and warrants to the
 licensee that it is not a competitor of Gaussian, Inc. and that
 it will not use this program in any manner prohibited above.
 ---------------------------------------------------------------
  

 Cite this work as:
 Gaussian 09, Revision D.01,
 M. J. Frisch, G. W. Trucks, H. B. Schlegel, G. E. Scuseria, 
 M. A. Robb, J. R. Cheeseman, G. Scalmani, V. Barone, B. Mennucci, 
 G. A. Petersson, H. Nakatsuji, M. Caricato, X. Li, H. P. Hratchian, 
 A. F. Izmaylov, J. Bloino, G. Zheng, J. L. Sonnenberg, M. Hada, 
 M. Ehara, K. Toyota, R. Fukuda, J. Hasegawa, M. Ishida, T. Nakajima, 
 Y. Honda, O. Kitao, H. Nakai, T. Vreven, J. A. Montgomery, Jr., 
 J. E. Peralta, F. Ogliaro, M. Bearpark, J. J. Heyd, E. Brothers, 
 K. N. Kudin, V. N. Staroverov, T. Keith, R. Kobayashi, J. Normand, 
 K. Raghavachari, A. Rendell, J. C. Burant, S. S. Iyengar, J. Tomasi, 
 M. Cossi, N. Rega, J. M. Millam, M. Klene, J. E. Knox, J. B. Cross, 
 V. Bakken, C. Adamo, J. Jaramillo, R. Gomperts, R. E. Stratmann, 
 O. Yazyev, A. J. Austin, R. Cammi, C. Pomelli, J. W. Ochterski, 
 R. L. Martin, K. Morokuma, V. G. Zakrzewski, G. A. Voth, 
 P. Salvador, J. J. Dannenberg, S. Dapprich, A. D. Daniels, 
 O. Farkas, J. B. Foresman, J. V. Ortiz, J. Cioslowski, 
 and D. J. Fox, Gaussian, Inc., Wallingford CT, 2013.
 
 ******************************************
 Gaussian 09:  ES64L-G09RevD.01 24-Apr-2013
                10-Mar-2024 
 ******************************************
 %nprocshared=4
 Will use up to    4 processors via shared memory.
 %mem=12GB
 %chk=DY-202A-11R_46.chk
 ----------------------------------------------------------
 # opt freq b3lyp/6-31g(d) scrf=(smd,solvent=methanol,read)
 ----------------------------------------------------------
 1/14=-1,18=20,19=15,26=3,38=1,40=2/1,3;
 2/9=110,12=2,17=6,18=5,40=1/2;
 3/5=1,6=6,7=1,11=2,16=1,25=1,30=1,70=32203,71=1,72=3,74=-5/1,2,3;
 4//1;
 5/5=2,38=5,53=3/2;
 6/7=2,8=2,9=2,10=2,28=1/1;
 7//1,2,3,16;
 1/14=-1,18=20,19=15,26=3/3(2);
 2/9=110/2;
 99//99;
 2/9=110/2;
 3/5=1,6=6,7=1,11=2,16=1,25=1,30=1,70=32205,71=1,72=3,74=-5/1,2,3;
 4/5=5,16=3,69=1/1;
 5/5=2,38=5,53=3/2;
 7//1,2,3,16;
 1/14=-1,18=20,19=15,26=3/3(-5);
 2/9=110/2;
 6/7=2,8=2,9=2,10=2,19=2,28=1/1;
 99/9=1/99;
 --------
 opt+freq
 --------
 Symbolic Z-matrix:
 Charge =  0 Multiplicity = 1
 C                    -1.6277    0.7317   -0.0615 
 C                    -1.0451   -0.4391   -0.362 
 C                     0.3792   -0.6425   -0.8119 
 C                     1.4033    0.3331   -0.1906 
 C                     1.3495    1.7488   -0.8191 
 C                    -0.0237    2.3017   -1.2074 
 C                    -1.1578    2.1449   -0.1829 
 C                    -3.0041    0.4026    0.3591 
 C                    -3.2633   -1.0711    0.3555 
 C                    -1.9501   -1.6364   -0.1886 
 O                    -3.8369    1.2454    0.6618 
 C                    -0.8171    2.758     1.1762 
 C                    -2.159    -2.4106   -1.4893 
 O                    -1.3545   -2.4983    0.7741 
 C                     2.8662   -0.2395   -0.197 
 O                     3.7495    0.8143    0.2454 
 C                     3.3297   -0.6991   -1.5855 
 C                     3.0515   -1.3962    0.8182 
 O                     2.8123   -0.9404    2.149 
 H                     0.4165   -0.5942   -1.9073 
 H                     0.6649   -1.6653   -0.5477 
 H                     1.1338    0.4676    0.8652 
 H                     1.9696    1.7824   -1.7222 
 H                     1.8148    2.4544   -0.1181 
 H                    -0.3321    1.846    -2.1585 
 H                     0.0998    3.3705   -1.4293 
 H                    -1.9971    2.7261   -0.5909 
 H                    -3.4808   -1.4063    1.3741 
 H                    -4.1149   -1.2751   -0.3012 
 H                    -0.4815    3.794     1.0582 
 H                    -0.0298    2.2069    1.6985 
 H                    -1.6957    2.7702    1.8308 
 H                    -1.2207   -2.8515   -1.8448 
 H                    -2.85     -3.2471   -1.3329 
 H                    -2.5634   -1.7732   -2.283 
 H                    -1.9728   -3.2272    0.9528 
 H                     4.6668    0.5027    0.1461 
 H                     2.7335   -1.5357   -1.962 
 H                     3.2885    0.1155   -2.3149 
 H                     4.3774   -1.0213   -1.5567 
 H                     2.397    -2.2479    0.6172 
 H                     4.0864   -1.7559    0.7979 
 H                     3.1117   -0.01      2.1715 
 

 GradGradGradGradGradGradGradGradGradGradGradGradGradGradGradGradGradGrad
 Berny optimization.
 Initialization pass.
                           ----------------------------
                           !    Initial Parameters    !
                           ! (Angstroms and Degrees)  !
 --------------------------                            --------------------------
 ! Name  Definition              Value          Derivative Info.                !
 --------------------------------------------------------------------------------
 ! R1    R(1,2)                  1.3418         estimate D2E/DX2                !
 ! R2    R(1,7)                  1.4942         estimate D2E/DX2                !
 ! R3    R(1,8)                  1.4764         estimate D2E/DX2                !
 ! R4    R(2,3)                  1.5075         estimate D2E/DX2                !
 ! R5    R(2,10)                 1.5108         estimate D2E/DX2                !
 ! R6    R(3,4)                  1.5449         estimate D2E/DX2                !
 ! R7    R(3,20)                 1.0971         estimate D2E/DX2                !
 ! R8    R(3,21)                 1.0943         estimate D2E/DX2                !
 ! R9    R(4,5)                  1.5499         estimate D2E/DX2                !
 ! R10   R(4,15)                 1.571          estimate D2E/DX2                !
 ! R11   R(4,22)                 1.0979         estimate D2E/DX2                !
 ! R12   R(5,6)                  1.5304         estimate D2E/DX2                !
 ! R13   R(5,23)                 1.096          estimate D2E/DX2                !
 ! R14   R(5,24)                 1.0981         estimate D2E/DX2                !
 ! R15   R(6,7)                  1.5363         estimate D2E/DX2                !
 ! R16   R(6,25)                 1.0988         estimate D2E/DX2                !
 ! R17   R(6,26)                 1.0986         estimate D2E/DX2                !
 ! R18   R(7,12)                 1.5294         estimate D2E/DX2                !
 ! R19   R(7,27)                 1.0994         estimate D2E/DX2                !
 ! R20   R(8,9)                  1.4963         estimate D2E/DX2                !
 ! R21   R(8,11)                 1.2229         estimate D2E/DX2                !
 ! R22   R(9,10)                 1.5297         estimate D2E/DX2                !
 ! R23   R(9,28)                 1.0942         estimate D2E/DX2                !
 ! R24   R(9,29)                 1.0946         estimate D2E/DX2                !
 ! R25   R(10,13)                1.528          estimate D2E/DX2                !
 ! R26   R(10,14)                1.4228         estimate D2E/DX2                !
 ! R27   R(12,30)                1.0954         estimate D2E/DX2                !
 ! R28   R(12,31)                1.0938         estimate D2E/DX2                !
 ! R29   R(12,32)                1.0957         estimate D2E/DX2                !
 ! R30   R(13,33)                1.096          estimate D2E/DX2                !
 ! R31   R(13,34)                1.0962         estimate D2E/DX2                !
 ! R32   R(13,35)                1.0953         estimate D2E/DX2                !
 ! R33   R(14,36)                0.9724         estimate D2E/DX2                !
 ! R34   R(15,16)                1.4444         estimate D2E/DX2                !
 ! R35   R(15,17)                1.5343         estimate D2E/DX2                !
 ! R36   R(15,18)                1.5501         estimate D2E/DX2                !
 ! R37   R(16,37)                0.9739         estimate D2E/DX2                !
 ! R38   R(17,38)                1.0941         estimate D2E/DX2                !
 ! R39   R(17,39)                1.0942         estimate D2E/DX2                !
 ! R40   R(17,40)                1.0965         estimate D2E/DX2                !
 ! R41   R(18,19)                1.4269         estimate D2E/DX2                !
 ! R42   R(18,41)                1.0928         estimate D2E/DX2                !
 ! R43   R(18,42)                1.0958         estimate D2E/DX2                !
 ! R44   R(19,43)                0.9776         estimate D2E/DX2                !
 ! A1    A(2,1,7)              132.1054         estimate D2E/DX2                !
 ! A2    A(2,1,8)              105.9074         estimate D2E/DX2                !
 ! A3    A(7,1,8)              121.8134         estimate D2E/DX2                !
 ! A4    A(1,2,3)              126.4987         estimate D2E/DX2                !
 ! A5    A(1,2,10)             113.9342         estimate D2E/DX2                !
 ! A6    A(3,2,10)             119.5571         estimate D2E/DX2                !
 ! A7    A(2,3,4)              114.9043         estimate D2E/DX2                !
 ! A8    A(2,3,20)             108.9154         estimate D2E/DX2                !
 ! A9    A(2,3,21)             107.5014         estimate D2E/DX2                !
 ! A10   A(4,3,20)             110.5613         estimate D2E/DX2                !
 ! A11   A(4,3,21)             108.6674         estimate D2E/DX2                !
 ! A12   A(20,3,21)            105.8622         estimate D2E/DX2                !
 ! A13   A(3,4,5)              113.0008         estimate D2E/DX2                !
 ! A14   A(3,4,15)             112.6738         estimate D2E/DX2                !
 ! A15   A(3,4,22)             107.5409         estimate D2E/DX2                !
 ! A16   A(5,4,15)             111.3217         estimate D2E/DX2                !
 ! A17   A(5,4,22)             105.6368         estimate D2E/DX2                !
 ! A18   A(15,4,22)            106.0898         estimate D2E/DX2                !
 ! A19   A(4,5,6)              117.6478         estimate D2E/DX2                !
 ! A20   A(4,5,23)             110.0295         estimate D2E/DX2                !
 ! A21   A(4,5,24)             108.262          estimate D2E/DX2                !
 ! A22   A(6,5,23)             106.7095         estimate D2E/DX2                !
 ! A23   A(6,5,24)             108.0615         estimate D2E/DX2                !
 ! A24   A(23,5,24)            105.4609         estimate D2E/DX2                !
 ! A25   A(5,6,7)              117.1477         estimate D2E/DX2                !
 ! A26   A(5,6,25)             108.7613         estimate D2E/DX2                !
 ! A27   A(5,6,26)             107.5698         estimate D2E/DX2                !
 ! A28   A(7,6,25)             109.1288         estimate D2E/DX2                !
 ! A29   A(7,6,26)             108.4803         estimate D2E/DX2                !
 ! A30   A(25,6,26)            105.0821         estimate D2E/DX2                !
 ! A31   A(1,7,6)              112.5102         estimate D2E/DX2                !
 ! A32   A(1,7,12)             112.1475         estimate D2E/DX2                !
 ! A33   A(1,7,27)             106.8616         estimate D2E/DX2                !
 ! A34   A(6,7,12)             112.7821         estimate D2E/DX2                !
 ! A35   A(6,7,27)             105.1954         estimate D2E/DX2                !
 ! A36   A(12,7,27)            106.7337         estimate D2E/DX2                !
 ! A37   A(1,8,9)              112.3553         estimate D2E/DX2                !
 ! A38   A(1,8,11)             123.489          estimate D2E/DX2                !
 ! A39   A(9,8,11)             124.1518         estimate D2E/DX2                !
 ! A40   A(8,9,10)             102.4803         estimate D2E/DX2                !
 ! A41   A(8,9,28)             109.5064         estimate D2E/DX2                !
 ! A42   A(8,9,29)             108.6491         estimate D2E/DX2                !
 ! A43   A(10,9,28)            112.8643         estimate D2E/DX2                !
 ! A44   A(10,9,29)            112.6823         estimate D2E/DX2                !
 ! A45   A(28,9,29)            110.2899         estimate D2E/DX2                !
 ! A46   A(2,10,9)             105.1998         estimate D2E/DX2                !
 ! A47   A(2,10,13)            112.6883         estimate D2E/DX2                !
 ! A48   A(2,10,14)            107.8765         estimate D2E/DX2                !
 ! A49   A(9,10,13)            111.8786         estimate D2E/DX2                !
 ! A50   A(9,10,14)            110.0322         estimate D2E/DX2                !
 ! A51   A(13,10,14)           109.042          estimate D2E/DX2                !
 ! A52   A(7,12,30)            110.5891         estimate D2E/DX2                !
 ! A53   A(7,12,31)            112.5016         estimate D2E/DX2                !
 ! A54   A(7,12,32)            110.8994         estimate D2E/DX2                !
 ! A55   A(30,12,31)           107.9055         estimate D2E/DX2                !
 ! A56   A(30,12,32)           107.4274         estimate D2E/DX2                !
 ! A57   A(31,12,32)           107.3077         estimate D2E/DX2                !
 ! A58   A(10,13,33)           111.278          estimate D2E/DX2                !
 ! A59   A(10,13,34)           110.5705         estimate D2E/DX2                !
 ! A60   A(10,13,35)           111.8667         estimate D2E/DX2                !
 ! A61   A(33,13,34)           106.1983         estimate D2E/DX2                !
 ! A62   A(33,13,35)           108.3692         estimate D2E/DX2                !
 ! A63   A(34,13,35)           108.3433         estimate D2E/DX2                !
 ! A64   A(10,14,36)           108.1953         estimate D2E/DX2                !
 ! A65   A(4,15,16)            107.5948         estimate D2E/DX2                !
 ! A66   A(4,15,17)            113.2151         estimate D2E/DX2                !
 ! A67   A(4,15,18)            112.3722         estimate D2E/DX2                !
 ! A68   A(16,15,17)           108.1183         estimate D2E/DX2                !
 ! A69   A(16,15,18)           105.7061         estimate D2E/DX2                !
 ! A70   A(17,15,18)           109.4539         estimate D2E/DX2                !
 ! A71   A(15,16,37)           108.14           estimate D2E/DX2                !
 ! A72   A(15,17,38)           112.0768         estimate D2E/DX2                !
 ! A73   A(15,17,39)           111.6467         estimate D2E/DX2                !
 ! A74   A(15,17,40)           110.6651         estimate D2E/DX2                !
 ! A75   A(38,17,39)           108.6229         estimate D2E/DX2                !
 ! A76   A(38,17,40)           107.7591         estimate D2E/DX2                !
 ! A77   A(39,17,40)           105.7977         estimate D2E/DX2                !
 ! A78   A(15,18,19)           110.6347         estimate D2E/DX2                !
 ! A79   A(15,18,41)           112.9246         estimate D2E/DX2                !
 ! A80   A(15,18,42)           110.2243         estimate D2E/DX2                !
 ! A81   A(19,18,41)           108.6697         estimate D2E/DX2                !
 ! A82   A(19,18,42)           106.2871         estimate D2E/DX2                !
 ! A83   A(41,18,42)           107.8422         estimate D2E/DX2                !
 ! A84   A(18,19,43)           105.91           estimate D2E/DX2                !
 ! D1    D(7,1,2,3)              6.4885         estimate D2E/DX2                !
 ! D2    D(7,1,2,10)          -174.6813         estimate D2E/DX2                !
 ! D3    D(8,1,2,3)           -178.3804         estimate D2E/DX2                !
 ! D4    D(8,1,2,10)             0.4498         estimate D2E/DX2                !
 ! D5    D(2,1,7,6)             21.5471         estimate D2E/DX2                !
 ! D6    D(2,1,7,12)          -106.8592         estimate D2E/DX2                !
 ! D7    D(2,1,7,27)           136.5131         estimate D2E/DX2                !
 ! D8    D(8,1,7,6)           -152.9408         estimate D2E/DX2                !
 ! D9    D(8,1,7,12)            78.653          estimate D2E/DX2                !
 ! D10   D(8,1,7,27)           -37.9747         estimate D2E/DX2                !
 ! D11   D(2,1,8,9)              1.9269         estimate D2E/DX2                !
 ! D12   D(2,1,8,11)          -177.3837         estimate D2E/DX2                !
 ! D13   D(7,1,8,9)            177.6772         estimate D2E/DX2                !
 ! D14   D(7,1,8,11)            -1.6335         estimate D2E/DX2                !
 ! D15   D(1,2,3,4)             34.1025         estimate D2E/DX2                !
 ! D16   D(1,2,3,20)           -90.5373         estimate D2E/DX2                !
 ! D17   D(1,2,3,21)           155.1946         estimate D2E/DX2                !
 ! D18   D(10,2,3,4)          -144.6683         estimate D2E/DX2                !
 ! D19   D(10,2,3,20)           90.6919         estimate D2E/DX2                !
 ! D20   D(10,2,3,21)          -23.5762         estimate D2E/DX2                !
 ! D21   D(1,2,10,9)            -2.5216         estimate D2E/DX2                !
 ! D22   D(1,2,10,13)          119.6274         estimate D2E/DX2                !
 ! D23   D(1,2,10,14)         -119.9477         estimate D2E/DX2                !
 ! D24   D(3,2,10,9)           176.3973         estimate D2E/DX2                !
 ! D25   D(3,2,10,13)          -61.4537         estimate D2E/DX2                !
 ! D26   D(3,2,10,14)           58.9712         estimate D2E/DX2                !
 ! D27   D(2,3,4,5)            -76.171          estimate D2E/DX2                !
 ! D28   D(2,3,4,15)           156.569          estimate D2E/DX2                !
 ! D29   D(2,3,4,22)            40.0141         estimate D2E/DX2                !
 ! D30   D(20,3,4,5)            47.6            estimate D2E/DX2                !
 ! D31   D(20,3,4,15)          -79.66           estimate D2E/DX2                !
 ! D32   D(20,3,4,22)          163.7851         estimate D2E/DX2                !
 ! D33   D(21,3,4,5)           163.3763         estimate D2E/DX2                !
 ! D34   D(21,3,4,15)           36.1164         estimate D2E/DX2                !
 ! D35   D(21,3,4,22)          -80.4386         estimate D2E/DX2                !
 ! D36   D(3,4,5,6)             37.1378         estimate D2E/DX2                !
 ! D37   D(3,4,5,23)           -85.3044         estimate D2E/DX2                !
 ! D38   D(3,4,5,24)           159.9186         estimate D2E/DX2                !
 ! D39   D(15,4,5,6)           165.1068         estimate D2E/DX2                !
 ! D40   D(15,4,5,23)           42.6646         estimate D2E/DX2                !
 ! D41   D(15,4,5,24)          -72.1124         estimate D2E/DX2                !
 ! D42   D(22,4,5,6)           -80.1728         estimate D2E/DX2                !
 ! D43   D(22,4,5,23)          157.3851         estimate D2E/DX2                !
 ! D44   D(22,4,5,24)           42.608          estimate D2E/DX2                !
 ! D45   D(3,4,15,16)          172.8718         estimate D2E/DX2                !
 ! D46   D(3,4,15,17)           53.4654         estimate D2E/DX2                !
 ! D47   D(3,4,15,18)          -71.1753         estimate D2E/DX2                !
 ! D48   D(5,4,15,16)           44.727          estimate D2E/DX2                !
 ! D49   D(5,4,15,17)          -74.6795         estimate D2E/DX2                !
 ! D50   D(5,4,15,18)          160.6798         estimate D2E/DX2                !
 ! D51   D(22,4,15,16)         -69.7121         estimate D2E/DX2                !
 ! D52   D(22,4,15,17)         170.8815         estimate D2E/DX2                !
 ! D53   D(22,4,15,18)          46.2408         estimate D2E/DX2                !
 ! D54   D(4,5,6,7)             45.7775         estimate D2E/DX2                !
 ! D55   D(4,5,6,25)           -78.4932         estimate D2E/DX2                !
 ! D56   D(4,5,6,26)           168.1905         estimate D2E/DX2                !
 ! D57   D(23,5,6,7)           169.8995         estimate D2E/DX2                !
 ! D58   D(23,5,6,25)           45.6287         estimate D2E/DX2                !
 ! D59   D(23,5,6,26)          -67.6875         estimate D2E/DX2                !
 ! D60   D(24,5,6,7)           -77.1052         estimate D2E/DX2                !
 ! D61   D(24,5,6,25)          158.624          estimate D2E/DX2                !
 ! D62   D(24,5,6,26)           45.3078         estimate D2E/DX2                !
 ! D63   D(5,6,7,1)            -71.9421         estimate D2E/DX2                !
 ! D64   D(5,6,7,12)            56.1312         estimate D2E/DX2                !
 ! D65   D(5,6,7,27)           172.0868         estimate D2E/DX2                !
 ! D66   D(25,6,7,1)            52.1429         estimate D2E/DX2                !
 ! D67   D(25,6,7,12)         -179.7838         estimate D2E/DX2                !
 ! D68   D(25,6,7,27)          -63.8282         estimate D2E/DX2                !
 ! D69   D(26,6,7,1)           166.1158         estimate D2E/DX2                !
 ! D70   D(26,6,7,12)          -65.8109         estimate D2E/DX2                !
 ! D71   D(26,6,7,27)           50.1447         estimate D2E/DX2                !
 ! D72   D(1,7,12,30)         -179.6805         estimate D2E/DX2                !
 ! D73   D(1,7,12,31)           59.5821         estimate D2E/DX2                !
 ! D74   D(1,7,12,32)          -60.6084         estimate D2E/DX2                !
 ! D75   D(6,7,12,30)           52.0568         estimate D2E/DX2                !
 ! D76   D(6,7,12,31)          -68.6806         estimate D2E/DX2                !
 ! D77   D(6,7,12,32)          171.1288         estimate D2E/DX2                !
 ! D78   D(27,7,12,30)         -62.9759         estimate D2E/DX2                !
 ! D79   D(27,7,12,31)         176.2867         estimate D2E/DX2                !
 ! D80   D(27,7,12,32)          56.0962         estimate D2E/DX2                !
 ! D81   D(1,8,9,10)            -3.3305         estimate D2E/DX2                !
 ! D82   D(1,8,9,28)           116.7086         estimate D2E/DX2                !
 ! D83   D(1,8,9,29)          -122.7722         estimate D2E/DX2                !
 ! D84   D(11,8,9,10)          175.9748         estimate D2E/DX2                !
 ! D85   D(11,8,9,28)          -63.9861         estimate D2E/DX2                !
 ! D86   D(11,8,9,29)           56.533          estimate D2E/DX2                !
 ! D87   D(8,9,10,2)             3.3133         estimate D2E/DX2                !
 ! D88   D(8,9,10,13)         -119.3583         estimate D2E/DX2                !
 ! D89   D(8,9,10,14)          119.2666         estimate D2E/DX2                !
 ! D90   D(28,9,10,2)         -114.3638         estimate D2E/DX2                !
 ! D91   D(28,9,10,13)         122.9645         estimate D2E/DX2                !
 ! D92   D(28,9,10,14)           1.5895         estimate D2E/DX2                !
 ! D93   D(29,9,10,2)          119.8948         estimate D2E/DX2                !
 ! D94   D(29,9,10,13)          -2.7769         estimate D2E/DX2                !
 ! D95   D(29,9,10,14)        -124.1519         estimate D2E/DX2                !
 ! D96   D(2,10,13,33)          64.4184         estimate D2E/DX2                !
 ! D97   D(2,10,13,34)        -177.8124         estimate D2E/DX2                !
 ! D98   D(2,10,13,35)         -56.9611         estimate D2E/DX2                !
 ! D99   D(9,10,13,33)        -177.2799         estimate D2E/DX2                !
 ! D100  D(9,10,13,34)         -59.5108         estimate D2E/DX2                !
 ! D101  D(9,10,13,35)          61.3406         estimate D2E/DX2                !
 ! D102  D(14,10,13,33)        -55.3351         estimate D2E/DX2                !
 ! D103  D(14,10,13,34)         62.4341         estimate D2E/DX2                !
 ! D104  D(14,10,13,35)       -176.7146         estimate D2E/DX2                !
 ! D105  D(2,10,14,36)         174.6331         estimate D2E/DX2                !
 ! D106  D(9,10,14,36)          60.3764         estimate D2E/DX2                !
 ! D107  D(13,10,14,36)        -62.6785         estimate D2E/DX2                !
 ! D108  D(4,15,16,37)        -173.5158         estimate D2E/DX2                !
 ! D109  D(17,15,16,37)        -50.9093         estimate D2E/DX2                !
 ! D110  D(18,15,16,37)         66.2216         estimate D2E/DX2                !
 ! D111  D(4,15,17,38)         -63.8398         estimate D2E/DX2                !
 ! D112  D(4,15,17,39)          58.2817         estimate D2E/DX2                !
 ! D113  D(4,15,17,40)         175.8449         estimate D2E/DX2                !
 ! D114  D(16,15,17,38)        177.0548         estimate D2E/DX2                !
 ! D115  D(16,15,17,39)        -60.8236         estimate D2E/DX2                !
 ! D116  D(16,15,17,40)         56.7396         estimate D2E/DX2                !
 ! D117  D(18,15,17,38)         62.3689         estimate D2E/DX2                !
 ! D118  D(18,15,17,39)       -175.5096         estimate D2E/DX2                !
 ! D119  D(18,15,17,40)        -57.9464         estimate D2E/DX2                !
 ! D120  D(4,15,18,19)         -61.6857         estimate D2E/DX2                !
 ! D121  D(4,15,18,41)          60.3634         estimate D2E/DX2                !
 ! D122  D(4,15,18,42)        -178.9502         estimate D2E/DX2                !
 ! D123  D(16,15,18,19)         55.3992         estimate D2E/DX2                !
 ! D124  D(16,15,18,41)        177.4483         estimate D2E/DX2                !
 ! D125  D(16,15,18,42)        -61.8653         estimate D2E/DX2                !
 ! D126  D(17,15,18,19)        171.626          estimate D2E/DX2                !
 ! D127  D(17,15,18,41)        -66.3248         estimate D2E/DX2                !
 ! D128  D(17,15,18,42)         54.3616         estimate D2E/DX2                !
 ! D129  D(15,18,19,43)        -32.9702         estimate D2E/DX2                !
 ! D130  D(41,18,19,43)       -157.4821         estimate D2E/DX2                !
 ! D131  D(42,18,19,43)         86.6906         estimate D2E/DX2                !
 --------------------------------------------------------------------------------
 Trust Radius=3.00D-01 FncErr=1.00D-07 GrdErr=1.00D-06
 Number of steps in this run=    258 maximum allowed number of steps=    258.
 GradGradGradGradGradGradGradGradGradGradGradGradGradGradGradGradGradGrad

                          Input orientation:                          
 ---------------------------------------------------------------------
 Center     Atomic      Atomic             Coordinates (Angstroms)
 Number     Number       Type             X           Y           Z
 ---------------------------------------------------------------------
      1          6           0       -1.627700    0.731700   -0.061500
      2          6           0       -1.045100   -0.439100   -0.362000
      3          6           0        0.379200   -0.642500   -0.811900
      4          6           0        1.403300    0.333100   -0.190600
      5          6           0        1.349500    1.748800   -0.819100
      6          6           0       -0.023700    2.301700   -1.207400
      7          6           0       -1.157800    2.144900   -0.182900
      8          6           0       -3.004100    0.402600    0.359100
      9          6           0       -3.263300   -1.071100    0.355500
     10          6           0       -1.950100   -1.636400   -0.188600
     11          8           0       -3.836900    1.245400    0.661800
     12          6           0       -0.817100    2.758000    1.176200
     13          6           0       -2.159000   -2.410600   -1.489300
     14          8           0       -1.354500   -2.498300    0.774100
     15          6           0        2.866200   -0.239500   -0.197000
     16          8           0        3.749500    0.814300    0.245400
     17          6           0        3.329700   -0.699100   -1.585500
     18          6           0        3.051500   -1.396200    0.818200
     19          8           0        2.812300   -0.940400    2.149000
     20          1           0        0.416500   -0.594200   -1.907300
     21          1           0        0.664900   -1.665300   -0.547700
     22          1           0        1.133800    0.467600    0.865200
     23          1           0        1.969600    1.782400   -1.722200
     24          1           0        1.814800    2.454400   -0.118100
     25          1           0       -0.332100    1.846000   -2.158500
     26          1           0        0.099800    3.370500   -1.429300
     27          1           0       -1.997100    2.726100   -0.590900
     28          1           0       -3.480800   -1.406300    1.374100
     29          1           0       -4.114900   -1.275100   -0.301200
     30          1           0       -0.481500    3.794000    1.058200
     31          1           0       -0.029800    2.206900    1.698500
     32          1           0       -1.695700    2.770200    1.830800
     33          1           0       -1.220700   -2.851500   -1.844800
     34          1           0       -2.850000   -3.247100   -1.332900
     35          1           0       -2.563400   -1.773200   -2.283000
     36          1           0       -1.972800   -3.227200    0.952800
     37          1           0        4.666800    0.502700    0.146100
     38          1           0        2.733500   -1.535700   -1.962000
     39          1           0        3.288500    0.115500   -2.314900
     40          1           0        4.377400   -1.021300   -1.556700
     41          1           0        2.397000   -2.247900    0.617200
     42          1           0        4.086400   -1.755900    0.797900
     43          1           0        3.111700   -0.010000    2.171500
 ---------------------------------------------------------------------
                    Distance matrix (angstroms):
                    1          2          3          4          5
     1  C    0.000000
     2  C    1.341825   0.000000
     3  C    2.545422   1.507452   0.000000
     4  C    3.059822   2.573001   1.544859   0.000000
     5  C    3.236073   3.275661   2.580668   1.549875   0.000000
     6  C    2.520080   3.044658   2.997843   2.635450   1.530410
     7  C    1.494215   2.592650   3.244628   3.137182   2.616906
     8  C    1.476377   2.250805   3.729637   4.442091   4.706829
     9  C    2.469649   2.415500   3.848938   4.903790   5.532580
    10  C    2.393323   1.510834   2.608060   3.888988   4.769116
    11  O    2.380675   3.417580   4.848861   5.386889   5.417123
    12  C    2.508957   3.555206   4.116683   3.560682   3.113497
    13  C    3.492126   2.529504   3.166624   4.680224   5.482641
    14  O    3.347501   2.372078   2.994179   4.068530   5.280886
    15  C    4.599644   3.919864   2.593392   1.570983   2.576960
    16  O    5.386584   4.992808   3.820873   2.434400   2.786835
    17  C    5.380110   4.550102   3.050756   2.592721   3.240490
    18  C    5.215050   4.369330   3.219701   2.593206   3.933012
    19  O    5.234102   4.629898   3.843911   3.013438   4.263942
    20  H    3.056754   2.132670   1.097099   2.186485   2.746692
    21  H    3.352315   2.112380   1.094324   2.160175   3.492623
    22  H    2.924791   2.660024   2.148117   1.097923   2.127173
    23  H    4.099081   3.984171   3.039434   2.183338   1.096012
    24  H    3.849897   4.075642   3.483259   2.162060   1.098079
    25  H    2.705116   2.992902   2.917518   3.028714   2.152027
    26  H    3.437790   4.118614   4.069818   3.529772   2.136353
    27  H    2.096271   3.313184   4.128330   4.177249   3.493841
    28  H    3.172691   3.143589   4.501287   5.415555   6.172243
    29  H    3.204819   3.182179   4.567049   5.748832   6.266726
    30  H    3.456181   4.500416   4.890870   4.133981   3.325607
    31  H    2.797695   3.503971   3.819486   3.022185   2.906997
    32  H    2.782248   3.940972   4.789112   4.430498   4.163949
    33  H    4.023075   2.837112   2.916546   4.445608   5.368496
    34  H    4.352163   3.476374   4.181281   5.675671   6.546664
    35  H    3.476366   2.788422   3.478723   4.954730   5.464272
    36  H    4.101315   3.219135   3.914939   5.037971   6.240023
    37  H    6.302084   5.811278   4.540128   3.285204   3.672718
    38  H    5.270016   4.247393   2.768260   2.898224   3.742942
    39  H    5.443026   4.785550   3.361190   2.848505   2.943605
    40  H    6.431940   5.582989   4.084583   3.542019   4.169615
    41  H    5.053401   4.009818   2.948076   2.881240   4.374223
    42  H    6.291078   5.423248   4.192189   3.541197   4.731621
    43  H    5.291344   4.886894   4.094788   2.935279   3.891326
                    6          7          8          9         10
     6  C    0.000000
     7  C    1.536349   0.000000
     8  C    3.865655   2.595804   0.000000
     9  C    4.930866   3.881451   1.496325   0.000000
    10  C    4.500845   3.863418   2.359748   1.529740   0.000000
    11  O    4.376091   2.949609   1.222904   2.406036   3.547952
    12  C    2.553281   1.529418   3.316403   4.617299   4.738894
    13  C    5.181191   4.843724   3.470572   2.533185   1.528020
    14  O    5.360725   4.744876   3.362830   2.419844   1.422815
    15  C    3.978709   4.677407   5.931438   6.210281   5.014793
    16  O    4.308135   5.102502   6.767092   7.262659   6.219303
    17  C    4.515867   5.494841   6.716564   6.882842   5.541313
    18  C    5.218656   5.591046   6.333778   6.340069   5.107577
    19  O    5.460726   5.542430   6.232006   6.336138   5.350630
    20  H    3.011623   3.599256   4.222639   4.346105   3.104981
    21  H    4.080008   4.239450   4.308139   4.074261   2.639699
    22  H    2.999900   3.027091   4.169242   4.686350   3.879143
    23  H    2.123190   3.504494   5.565371   6.312095   5.422561
    24  H    2.142422   2.989371   5.259221   6.200044   5.560044
    25  H    1.098801   2.161971   3.944781   4.839587   4.315732
    26  H    1.098556   2.153408   4.651989   5.850108   5.550718
    27  H    2.110567   1.099401   2.704663   4.113109   4.381262
    28  H    5.689020   4.520133   2.128283   1.094171   2.199550
    29  H    5.509321   4.522702   2.117676   1.094575   2.197630
    30  H    2.751269   2.171921   4.284139   5.648132   5.761991
    31  H    2.907452   2.194515   3.727727   4.796296   4.692510
    32  H    3.499391   2.176080   3.079503   4.403347   4.853949
    33  H    5.328654   5.265917   4.315884   3.490467   2.179791
    34  H    6.228395   5.767123   4.025782   2.785047   2.171082
    35  H    4.920549   4.662364   3.450944   2.818597   2.186633
    36  H    6.247735   5.550991   3.819883   2.582813   1.958048
    37  H    5.202802   6.060613   7.674509   8.087471   6.962122
    38  H    4.785103   5.643955   6.485720   6.445795   5.009111
    39  H    4.120279   5.332305   6.843210   7.173921   5.918888
    40  H    5.525760   6.523081   7.757856   7.876502   6.502869
    41  H    5.466975   5.707316   6.021931   5.787257   4.463241
    42  H    6.113777   6.609073   7.424746   7.394779   6.117744
    43  H    5.156710   5.330612   6.392030   6.713003   5.816964
                   11         12         13         14         15
    11  O    0.000000
    12  C    3.416395   0.000000
    13  C    4.561679   5.968250   0.000000
    14  O    4.493352   5.298978   2.403724   0.000000
    15  C    6.919105   4.943418   5.624620   4.884621   0.000000
    16  O    7.610039   5.049574   6.951226   6.107672   1.444448
    17  C    7.758324   6.064196   5.750158   5.544958   1.534274
    18  C    7.379198   5.687847   5.788167   4.541961   1.550136
    19  O    7.155512   5.272290   6.333446   4.656138   2.449057
    20  H    5.298662   4.718791   3.179188   3.735230   3.008649
    21  H    5.495568   4.973303   3.068631   2.553237   2.646057
    22  H    5.035296   3.024676   4.966914   3.872531   2.151620
    23  H    6.299783   4.137416   5.889043   5.967038   2.686672
    24  H    5.831950   2.948607   6.429580   5.947245   2.892882
    25  H    4.538550   3.491016   4.680175   5.340261   4.292542
    26  H    4.938254   2.829221   6.207004   6.435276   4.712073
    27  H    2.673311   2.125102   5.217185   5.437878   5.709783
    28  H    2.768699   4.947308   3.309809   2.464471   6.641851
    29  H    2.712485   5.415172   2.554699   3.205042   7.058263
    30  H    4.232163   1.095375   6.913814   6.358921   5.389967
    31  H    4.061187   1.093778   6.001405   4.974762   4.238468
    32  H    2.876858   1.095713   6.170770   5.384248   5.829339
    33  H    5.469199   6.384029   1.095984   2.645995   5.122552
    34  H    5.013517   6.818320   1.096209   2.690106   6.558267
    35  H    4.405178   5.962164   1.095344   3.366462   6.015329
    36  H    4.854246   6.099850   2.581736   0.972380   5.802096
    37  H    8.551635   6.018359   7.599565   6.756955   1.977559
    38  H    7.601908   6.394601   4.992540   5.012443   2.193848
    39  H    7.804405   6.002211   6.061192   6.158841   2.188575
    40  H    8.805362   6.981023   6.682756   6.361512   2.178008
    41  H    7.146093   5.975111   5.022046   3.763120   2.217373
    42  H    8.473784   6.675531   6.683183   5.491367   2.185906
    43  H    7.220683   4.907944   6.851614   5.300123   2.392223
                   16         17         18         19         20
    16  O    0.000000
    17  C    2.412220   0.000000
    18  C    2.387805   2.518158   0.000000
    19  O    2.753363   3.777885   1.426884   0.000000
    20  H    4.210330   2.932796   3.874891   4.723694   0.000000
    21  H    4.036357   3.018564   2.762962   3.522641   1.748562
    22  H    2.710395   3.491289   2.674609   2.539285   3.054291
    23  H    2.824307   2.833090   4.210420   4.807283   2.845103
    24  H    2.562250   3.793777   4.151290   4.202311   3.801374
    25  H    4.847948   4.496070   5.551698   6.017128   2.564777
    26  H    4.760156   5.197913   6.040299   6.224608   4.005949
    27  H    6.113738   6.410618   6.668379   6.639322   4.310773
    28  H    7.647370   7.459375   6.555919   6.357723   5.159074
    29  H    8.155560   7.576495   7.254310   7.355379   4.855591
    30  H    5.238379   6.457735   6.283141   5.869711   5.371861
    31  H    4.281815   5.524105   4.821998   4.264502   4.587716
    32  H    5.999103   6.997270   6.396886   5.847381   5.454720
    33  H    6.519963   5.040457   5.240340   5.988976   2.789217
    34  H    7.908186   6.689156   6.548341   7.036060   4.247097
    35  H    7.276034   6.030657   6.425471   7.016718   3.226607
    36  H    7.041225   6.399278   5.349231   5.436684   4.563071
    37  H    0.973855   2.496117   2.582002   3.087607   4.846101
    38  H    3.380439   1.094124   2.801802   4.154625   2.501580
    39  H    2.693692   1.094210   3.486792   4.611734   2.986335
    40  H    2.647877   1.096502   2.745671   4.023468   3.999258
    41  H    3.368169   2.849666   1.092778   2.056317   3.609737
    42  H    2.650412   2.714777   1.095817   2.028261   4.704872
    43  H    2.190005   3.825890   1.938194   0.977646   4.923617
                   21         22         23         24         25
    21  H    0.000000
    22  H    2.601041   0.000000
    23  H    3.868892   3.020248   0.000000
    24  H    4.298692   2.319055   1.746048   0.000000
    25  H    3.989726   3.632026   2.343550   3.023667   0.000000
    26  H    5.143524   3.841968   2.470628   2.345146   1.744239
    27  H    5.135417   4.125965   4.231444   3.850707   2.450341
    28  H    4.576814   5.006497   7.032904   6.721238   5.742041
    29  H    4.802031   5.652110   6.956198   7.007427   5.244083
    30  H    5.804921   3.702888   4.217232   2.907095   3.763533
    31  H    4.530116   2.252447   3.984845   2.600739   3.885625
    32  H    5.559079   3.773648   5.199421   4.027599   4.316024
    33  H    2.577795   4.889192   5.627262   6.352033   4.791088
    34  H    3.933593   5.873781   6.976817   7.466137   5.741176
    35  H    3.666719   5.348050   5.788340   6.459724   4.253564
    36  H    3.412989   4.828062   6.913337   6.911825   6.173285
    37  H    4.603997   3.605610   3.521799   3.465954   5.666095
    38  H    2.509212   3.816453   3.413332   4.490532   4.568633
    39  H    3.630086   3.857427   2.206659   3.531030   4.015948
    40  H    3.900702   4.313162   3.699409   4.551591   5.546437
    41  H    2.167161   3.005182   4.679613   4.794919   5.649116
    42  H    3.677704   3.696800   4.832320   4.870919   6.421614
    43  H    4.015084   2.417976   4.435988   3.605203   5.835529
                   26         27         28         29         30
    26  H    0.000000
    27  H    2.348437   0.000000
    28  H    6.595268   4.810335   0.000000
    29  H    6.373218   4.536365   1.796086   0.000000
    30  H    2.589386   2.481327   6.011548   6.383208   0.000000
    31  H    3.339745   3.062873   5.006980   5.728103   1.770001
    32  H    3.769938   2.440782   4.564900   5.173239   1.766171
    33  H    6.374139   5.769288   4.190223   3.639249   7.289478
    34  H    7.245912   6.079237   3.333812   2.559914   7.804117
    35  H    5.854835   4.840206   3.788221   2.565694   6.818478
    36  H    7.314350   6.150234   2.401507   3.157816   7.178603
    37  H    5.618154   7.063585   8.457875   8.971004   6.178153
    38  H    5.593831   6.513174   7.054348   7.051720   6.918348
    39  H    4.641888   6.142066   7.857991   7.797377   6.254763
    40  H    6.132047   7.457213   8.395780   8.588356   7.323505
    41  H    6.405600   6.745984   5.985793   6.647905   6.707071
    42  H    6.865375   7.682842   7.597154   8.288577   7.192695
    43  H    5.784901   6.420042   6.785761   7.741994   5.349854
                   31         32         33         34         35
    31  H    0.000000
    32  H    1.763529   0.000000
    33  H    6.289724   6.733437   0.000000
    34  H    6.847556   6.895600   1.753043   0.000000
    35  H    6.173546   6.190213   1.776962   1.776854   0.000000
    36  H    5.819000   6.067658   2.921193   2.448326   3.596293
    37  H    5.231854   6.961406   7.062365   8.529403   7.959651
    38  H    5.919640   7.248718   4.169024   5.873681   5.311930
    39  H    5.611813   7.005463   5.418207   7.067714   6.149223
    40  H    6.359325   7.920428   5.896724   7.565685   7.019086
    41  H    5.186888   6.588197   4.417412   5.686150   5.765593
    42  H    5.784286   7.415197   6.029056   7.407944   7.328853
    43  H    3.873938   5.563873   6.555492   7.635542   7.426857
                   36         37         38         39         40
    36  H    0.000000
    37  H    7.658146   0.000000
    38  H    5.788479   3.512379   0.000000
    39  H    7.037953   2.847131   1.777365   0.000000
    40  H    7.175557   2.303444   1.769543   1.747251   0.000000
    41  H    4.490747   3.597183   2.696801   3.870096   3.186279
    42  H    6.237197   2.421359   3.081538   3.718643   2.483638
    43  H    6.139035   2.604504   4.422287   4.491636   4.064997
                   41         42         43
    41  H    0.000000
    42  H    1.768838   0.000000
    43  H    2.816885   2.425899   0.000000
 Stoichiometry    C15H24O4
 Framework group  C1[X(C15H24O4)]
 Deg. of freedom   123
 Full point group                 C1      NOp   1
 Largest Abelian subgroup         C1      NOp   1
 Largest concise Abelian subgroup C1      NOp   1
                         Standard orientation:                         
 ---------------------------------------------------------------------
 Center     Atomic      Atomic             Coordinates (Angstroms)
 Number     Number       Type             X           Y           Z
 ---------------------------------------------------------------------
      1          6           0       -1.653823    0.749753   -0.059610
      2          6           0       -1.082186   -0.434502   -0.326569
      3          6           0        0.341911   -0.664383   -0.764194
      4          6           0        1.373381    0.316515   -0.163780
      5          6           0        1.337250    1.715722   -0.829384
      6          6           0       -0.028319    2.272445   -1.238570
      7          6           0       -1.168592    2.154336   -0.215732
      8          6           0       -3.035474    0.446081    0.362898
      9          6           0       -3.310091   -1.024441    0.396654
     10          6           0       -2.000458   -1.617398   -0.126192
     11          8           0       -3.860744    1.305117    0.639453
     12          6           0       -0.827593    2.799316    1.128456
     13          6           0       -2.211617   -2.423248   -1.407154
     14          8           0       -1.418259   -2.459872    0.861575
     15          6           0        2.830211   -0.271184   -0.148211
     16          8           0        3.722514    0.784649    0.270648
     17          6           0        3.295101   -0.771830   -1.521975
     18          6           0        2.998811   -1.402712    0.897801
     19          8           0        2.758426   -0.909703    2.215054
     20          1           0        0.384636   -0.645225   -1.860293
     21          1           0        0.615682   -1.682806   -0.471944
     22          1           0        1.100565    0.481452    0.886840
     23          1           0        1.961720    1.719191   -1.730088
     24          1           0        1.806768    2.434609   -0.144891
     25          1           0       -0.337203    1.795172   -2.178870
     26          1           0        0.107375    3.333719   -1.487789
     27          1           0       -1.999911    2.733299   -0.642807
     28          1           0       -3.535668   -1.330532    1.422634
     29          1           0       -4.160824   -1.236763   -0.258531
     30          1           0       -0.480623    3.828331    0.984969
     31          1           0       -0.048469    2.253979    1.668754
     32          1           0       -1.708949    2.837789    1.778317
     33          1           0       -1.276404   -2.883022   -1.746510
     34          1           0       -2.912045   -3.248151   -1.232199
     35          1           0       -2.605742   -1.802732   -2.219191
     36          1           0       -2.044963   -3.177387    1.056352
     37          1           0        4.636934    0.461062    0.183915
     38          1           0        2.691861   -1.611796   -1.879277
     39          1           0        3.265722    0.023738   -2.272644
     40          1           0        4.339226   -1.104003   -1.479755
     41          1           0        2.336327   -2.252564    0.716055
     42          1           0        4.029964   -1.773526    0.891860
     43          1           0        3.067459    0.017815    2.214611
 ---------------------------------------------------------------------
 Rotational constants (GHZ):      0.5406655      0.2750696      0.2255854
 Standard basis: 6-31G(d) (6D, 7F)
 There are   333 symmetry adapted cartesian basis functions of A   symmetry.
 There are   333 symmetry adapted basis functions of A   symmetry.
   333 basis functions,   628 primitive gaussians,   333 cartesian basis functions
    73 alpha electrons       73 beta electrons
       nuclear repulsion energy      1613.2236174221 Hartrees.
 NAtoms=   43 NActive=   43 NUniq=   43 SFac= 1.00D+00 NAtFMM=   60 NAOKFM=F Big=F
 Integral buffers will be    131072 words long.
 Raffenetti 2 integral format.
 Two-electron integral symmetry is turned on.
 Using the following non-standard input for PCM:
 --- end of non-standard input.
 ------------------------------------------------------------------------------
 Polarizable Continuum Model (PCM)
 =================================
 Model                : PCM (using non-symmetric T matrix).
 Atomic radii         : SMD-Coulomb.
 Polarization charges : Total charges.
 Charge compensation  : None.
 Solution method      : On-the-fly selection.
 Cavity type          : VdW (van der Waals Surface) (Alpha=1.000).
 Cavity algorithm     : GePol (No added spheres)
                        Default sphere list used, NSphG=   43.
                        Lebedev-Laikov grids with approx.  5.0 points / Ang**2.
                        Smoothing algorithm: Karplus/York (Gamma=1.0000).
                        Polarization charges: spherical gaussians, with
                                              point-specific exponents (IZeta= 3).
                        Self-potential: point-specific (ISelfS= 7).
                        Self-field    : sphere-specific E.n sum rule (ISelfD= 2).
 1st derivatives      : Analytical E(r).r(x)/FMM algorithm (CHGder, D1EAlg=3).
                        Cavity 1st derivative terms included.
 Solvent              : Methanol, Eps=  32.613000 Eps(inf)=   1.765709
 ------------------------------------------------------------------------------
 ------------------------------------------------------------------------------
 Atomic radii for non-electrostatic terms: SMD-CDS.
 ------------------------------------------------------------------------------
 Nuclear repulsion after PCM non-electrostatic terms =     1613.2249228383 Hartrees.
 One-electron integrals computed using PRISM.
 NBasis=   333 RedAO= T EigKep=  8.60D-04  NBF=   333
 NBsUse=   333 1.00D-06 EigRej= -1.00D+00 NBFU=   333
 ExpMin= 1.61D-01 ExpMax= 5.48D+03 ExpMxC= 8.25D+02 IAcc=1 IRadAn=         1 AccDes= 0.00D+00
 Harris functional with IExCor=  402 and IRadAn=       1 diagonalized for initial guess.
 HarFok:  IExCor=  402 AccDes= 0.00D+00 IRadAn=         1 IDoV= 1 UseB2=F ITyADJ=14
 ICtDFT=  3500011 ScaDFX=  1.000000  1.000000  1.000000  1.000000
 FoFCou: FMM=F IPFlag=           0 FMFlag=      100000 FMFlg1=           0
         NFxFlg=           0 DoJE=T BraDBF=F KetDBF=T FulRan=T
         wScrn=  0.000000 ICntrl=     500 IOpCl=  0 I1Cent=   200000004 NGrid=           0
         NMat0=    1 NMatS0=      1 NMatT0=    0 NMatD0=    1 NMtDS0=    0 NMtDT0=    0
 Petite list used in FoFCou.
 Keep R1 ints in memory in canonical form, NReq=1565304907.
 Requested convergence on RMS density matrix=1.00D-08 within 128 cycles.
 Requested convergence on MAX density matrix=1.00D-06.
 Requested convergence on             energy=1.00D-06.
 No special actions if energy rises.
 Inv3:  Mode=1 IEnd=    22129968.
 Iteration    1 A*A^-1 deviation from unit magnitude is 5.33D-15 for    676.
 Iteration    1 A*A^-1 deviation from orthogonality  is 3.40D-15 for   1386    752.
 Iteration    1 A^-1*A deviation from unit magnitude is 5.33D-15 for   2700.
 Iteration    1 A^-1*A deviation from orthogonality  is 3.89D-12 for   1831   1822.
 Error on total polarization charges =  0.05183
 SCF Done:  E(RB3LYP) =  -886.944265789     A.U. after   12 cycles
            NFock= 12  Conv=0.67D-08     -V/T= 2.0091
 SMD-CDS (non-electrostatic) energy       (kcal/mol) =       0.82
 (included in total energy above)

 **********************************************************************

            Population analysis using the SCF density.

 **********************************************************************

 Orbital symmetries:
       Occupied  (A) (A) (A) (A) (A) (A) (A) (A) (A) (A) (A) (A)
                 (A) (A) (A) (A) (A) (A) (A) (A) (A) (A) (A) (A)
                 (A) (A) (A) (A) (A) (A) (A) (A) (A) (A) (A) (A)
                 (A) (A) (A) (A) (A) (A) (A) (A) (A) (A) (A) (A)
                 (A) (A) (A) (A) (A) (A) (A) (A) (A) (A) (A) (A)
                 (A) (A) (A) (A) (A) (A) (A) (A) (A) (A) (A) (A)
                 (A)
       Virtual   (A) (A) (A) (A) (A) (A) (A) (A) (A) (A) (A) (A)
                 (A) (A) (A) (A) (A) (A) (A) (A) (A) (A) (A) (A)
                 (A) (A) (A) (A) (A) (A) (A) (A) (A) (A) (A) (A)
                 (A) (A) (A) (A) (A) (A) (A) (A) (A) (A) (A) (A)
                 (A) (A) (A) (A) (A) (A) (A) (A) (A) (A) (A) (A)
                 (A) (A) (A) (A) (A) (A) (A) (A) (A) (A) (A) (A)
                 (A) (A) (A) (A) (A) (A) (A) (A) (A) (A) (A) (A)
                 (A) (A) (A) (A) (A) (A) (A) (A) (A) (A) (A) (A)
                 (A) (A) (A) (A) (A) (A) (A) (A) (A) (A) (A) (A)
                 (A) (A) (A) (A) (A) (A) (A) (A) (A) (A) (A) (A)
                 (A) (A) (A) (A) (A) (A) (A) (A) (A) (A) (A) (A)
                 (A) (A) (A) (A) (A) (A) (A) (A) (A) (A) (A) (A)
                 (A) (A) (A) (A) (A) (A) (A) (A) (A) (A) (A) (A)
                 (A) (A) (A) (A) (A) (A) (A) (A) (A) (A) (A) (A)
                 (A) (A) (A) (A) (A) (A) (A) (A) (A) (A) (A) (A)
                 (A) (A) (A) (A) (A) (A) (A) (A) (A) (A) (A) (A)
                 (A) (A) (A) (A) (A) (A) (A) (A) (A) (A) (A) (A)
                 (A) (A) (A) (A) (A) (A) (A) (A) (A) (A) (A) (A)
                 (A) (A) (A) (A) (A) (A) (A) (A) (A) (A) (A) (A)
                 (A) (A) (A) (A) (A) (A) (A) (A) (A) (A) (A) (A)
                 (A) (A) (A) (A) (A) (A) (A) (A) (A) (A) (A) (A)
                 (A) (A) (A) (A) (A) (A) (A) (A)
 The electronic state is 1-A.
 Alpha  occ. eigenvalues --  -19.14801 -19.14269 -19.13710 -19.13015 -10.26381
 Alpha  occ. eigenvalues --  -10.24393 -10.24146 -10.21864 -10.20433 -10.18662
 Alpha  occ. eigenvalues --  -10.18572 -10.18488 -10.18258 -10.17656 -10.17065
 Alpha  occ. eigenvalues --  -10.16994 -10.16776 -10.16753 -10.16563  -1.03297
 Alpha  occ. eigenvalues --   -1.02795  -1.02195  -0.99811  -0.85915  -0.80973
 Alpha  occ. eigenvalues --   -0.78907  -0.74406  -0.73949  -0.71936  -0.68735
 Alpha  occ. eigenvalues --   -0.66859  -0.65980  -0.63641  -0.60760  -0.57187
 Alpha  occ. eigenvalues --   -0.55423  -0.53801  -0.50749  -0.50418  -0.49330
 Alpha  occ. eigenvalues --   -0.47353  -0.46561  -0.45928  -0.44796  -0.44299
 Alpha  occ. eigenvalues --   -0.43627  -0.43600  -0.43082  -0.41804  -0.41250
 Alpha  occ. eigenvalues --   -0.41165  -0.39495  -0.39144  -0.38476  -0.38137
 Alpha  occ. eigenvalues --   -0.37513  -0.37027  -0.36672  -0.35429  -0.34757
 Alpha  occ. eigenvalues --   -0.34526  -0.34262  -0.33038  -0.32669  -0.32064
 Alpha  occ. eigenvalues --   -0.30744  -0.30022  -0.29819  -0.27573  -0.27518
 Alpha  occ. eigenvalues --   -0.25840  -0.25203  -0.23844
 Alpha virt. eigenvalues --   -0.03861   0.05579   0.07538   0.08767   0.10065
 Alpha virt. eigenvalues --    0.10373   0.12658   0.13109   0.13266   0.13822
 Alpha virt. eigenvalues --    0.14187   0.15101   0.15474   0.15800   0.16203
 Alpha virt. eigenvalues --    0.17236   0.17337   0.18024   0.18614   0.19026
 Alpha virt. eigenvalues --    0.19446   0.19978   0.20354   0.20602   0.21315
 Alpha virt. eigenvalues --    0.22150   0.22388   0.22794   0.23410   0.24376
 Alpha virt. eigenvalues --    0.24512   0.25592   0.25913   0.26207   0.27194
 Alpha virt. eigenvalues --    0.27772   0.29760   0.29894   0.30768   0.31586
 Alpha virt. eigenvalues --    0.33892   0.34138   0.35864   0.37145   0.45401
 Alpha virt. eigenvalues --    0.47389   0.49585   0.51796   0.52268   0.52956
 Alpha virt. eigenvalues --    0.53218   0.54084   0.55264   0.56252   0.57341
 Alpha virt. eigenvalues --    0.58512   0.59290   0.60397   0.61185   0.61603
 Alpha virt. eigenvalues --    0.62276   0.62859   0.63573   0.64736   0.65530
 Alpha virt. eigenvalues --    0.66811   0.67334   0.68621   0.69289   0.70038
 Alpha virt. eigenvalues --    0.71494   0.73019   0.73759   0.74088   0.75783
 Alpha virt. eigenvalues --    0.75972   0.77580   0.78668   0.79591   0.80169
 Alpha virt. eigenvalues --    0.81431   0.82029   0.83130   0.83848   0.84045
 Alpha virt. eigenvalues --    0.84430   0.85244   0.85892   0.86388   0.87378
 Alpha virt. eigenvalues --    0.87990   0.88468   0.89439   0.89784   0.90576
 Alpha virt. eigenvalues --    0.90587   0.90942   0.92200   0.92714   0.93451
 Alpha virt. eigenvalues --    0.94342   0.94960   0.95732   0.96402   0.96982
 Alpha virt. eigenvalues --    0.97942   0.98142   0.99312   0.99886   1.01000
 Alpha virt. eigenvalues --    1.01796   1.03013   1.03627   1.04181   1.05714
 Alpha virt. eigenvalues --    1.06333   1.07186   1.08371   1.09419   1.10450
 Alpha virt. eigenvalues --    1.11749   1.12711   1.13442   1.16246   1.17585
 Alpha virt. eigenvalues --    1.17945   1.19054   1.24233   1.24850   1.26662
 Alpha virt. eigenvalues --    1.28735   1.35482   1.37134   1.37685   1.39112
 Alpha virt. eigenvalues --    1.40902   1.41872   1.43256   1.46556   1.48275
 Alpha virt. eigenvalues --    1.48738   1.51494   1.55464   1.56244   1.60113
 Alpha virt. eigenvalues --    1.60946   1.62944   1.64742   1.66361   1.67408
 Alpha virt. eigenvalues --    1.68980   1.70613   1.71703   1.72768   1.73820
 Alpha virt. eigenvalues --    1.75576   1.77482   1.77685   1.78989   1.79669
 Alpha virt. eigenvalues --    1.81543   1.82710   1.83476   1.84861   1.85419
 Alpha virt. eigenvalues --    1.86618   1.88146   1.89297   1.90160   1.90832
 Alpha virt. eigenvalues --    1.91343   1.92224   1.94079   1.95355   1.96011
 Alpha virt. eigenvalues --    1.96606   1.97866   1.98655   2.01878   2.02310
 Alpha virt. eigenvalues --    2.03971   2.04577   2.07194   2.07409   2.08060
 Alpha virt. eigenvalues --    2.10765   2.11711   2.14279   2.14765   2.15664
 Alpha virt. eigenvalues --    2.17910   2.18432   2.21118   2.23998   2.24408
 Alpha virt. eigenvalues --    2.24790   2.26789   2.27380   2.27555   2.28755
 Alpha virt. eigenvalues --    2.29903   2.31796   2.33832   2.34853   2.36124
 Alpha virt. eigenvalues --    2.37198   2.37407   2.39143   2.40821   2.41795
 Alpha virt. eigenvalues --    2.43046   2.44592   2.46174   2.46712   2.48660
 Alpha virt. eigenvalues --    2.51485   2.51770   2.53640   2.56325   2.58347
 Alpha virt. eigenvalues --    2.59846   2.62313   2.63658   2.67174   2.67672
 Alpha virt. eigenvalues --    2.69943   2.73745   2.75131   2.76497   2.77563
 Alpha virt. eigenvalues --    2.80567   2.82321   2.85817   2.86510   2.90288
 Alpha virt. eigenvalues --    2.92940   2.95453   2.99613   3.01781   3.18159
 Alpha virt. eigenvalues --    3.21235   3.80655   3.82751   3.88458   4.01172
 Alpha virt. eigenvalues --    4.13115   4.21599   4.24245   4.27115   4.29263
 Alpha virt. eigenvalues --    4.32756   4.36612   4.40668   4.46630   4.54235
 Alpha virt. eigenvalues --    4.60432   4.66109   4.74007   4.76698   4.78177
          Condensed to atoms (all electrons):
               1          2          3          4          5          6
     1  C    5.085651   0.552106  -0.051740  -0.003018  -0.005365  -0.027815
     2  C    0.552106   4.938976   0.322398  -0.016797  -0.005187  -0.007652
     3  C   -0.051740   0.322398   5.235298   0.338309  -0.039086  -0.000574
     4  C   -0.003018  -0.016797   0.338309   5.068923   0.354463  -0.042493
     5  C   -0.005365  -0.005187  -0.039086   0.354463   5.058406   0.358674
     6  C   -0.027815  -0.007652  -0.000574  -0.042493   0.358674   5.078169
     7  C    0.345324  -0.069917  -0.011303  -0.000310  -0.040474   0.356164
     8  C    0.340923   0.017060   0.005581  -0.000115  -0.000062   0.004342
     9  C   -0.141654  -0.079645   0.007514  -0.000168  -0.000004  -0.000105
    10  C   -0.004237   0.406448  -0.059966   0.002478  -0.000035  -0.000202
    11  O   -0.085316   0.004770  -0.000115   0.000002  -0.000005   0.000275
    12  C   -0.035714  -0.002098   0.001382  -0.003823  -0.003142  -0.049242
    13  C    0.001317  -0.061284  -0.006030   0.000200  -0.000005   0.000017
    14  O   -0.000016  -0.049421  -0.003662  -0.000227  -0.000002   0.000000
    15  C    0.000332   0.002942  -0.028586   0.353330  -0.027204   0.003457
    16  O   -0.000002  -0.000029   0.001843  -0.053028   0.001850   0.000438
    17  C   -0.000026   0.000396  -0.005488  -0.051061  -0.009407   0.000045
    18  C    0.000024  -0.000028  -0.003357  -0.057426   0.004605  -0.000060
    19  O   -0.000003  -0.000051   0.000147  -0.008902   0.000219   0.000000
    20  H   -0.005535  -0.023905   0.351395  -0.027992  -0.006389  -0.000162
    21  H    0.004048  -0.039363   0.362924  -0.042214   0.004725   0.000031
    22  H   -0.002167   0.000756  -0.053317   0.358706  -0.043547  -0.002880
    23  H   -0.000035  -0.000018  -0.004007  -0.039375   0.367147  -0.033567
    24  H   -0.000362   0.000007   0.005289  -0.030697   0.368668  -0.037762
    25  H   -0.004524  -0.000118   0.003936  -0.005088  -0.037744   0.370269
    26  H    0.005387   0.000334  -0.000124   0.004655  -0.033125   0.365620
    27  H   -0.051563   0.004404  -0.000203  -0.000058   0.004882  -0.042410
    28  H    0.004371  -0.000541  -0.000101   0.000003   0.000000   0.000001
    29  H    0.004437   0.001232  -0.000147   0.000001   0.000000   0.000003
    30  H    0.004571  -0.000007  -0.000033   0.000227  -0.001036  -0.003409
    31  H   -0.005947   0.001402  -0.000392  -0.000160   0.003325  -0.006356
    32  H   -0.007548  -0.000046  -0.000013   0.000061  -0.000011   0.005262
    33  H   -0.000123  -0.009156   0.003284   0.000025   0.000002   0.000000
    34  H   -0.000040   0.004950  -0.000055  -0.000002   0.000000   0.000000
    35  H    0.000373   0.001923   0.000225  -0.000009   0.000000  -0.000001
    36  H   -0.000094   0.006126  -0.000059   0.000013   0.000000   0.000000
    37  H    0.000000   0.000002  -0.000148   0.006507   0.000029  -0.000004
    38  H   -0.000001   0.000141   0.001974  -0.004508   0.000402  -0.000006
    39  H    0.000004  -0.000039  -0.000087  -0.006456   0.001670  -0.000135
    40  H    0.000000  -0.000004   0.000030   0.005212   0.000037   0.000002
    41  H   -0.000001  -0.000001   0.000526  -0.004918  -0.000083  -0.000006
    42  H    0.000000  -0.000001   0.000049   0.005578  -0.000105   0.000001
    43  H   -0.000002   0.000006   0.000081  -0.000397  -0.000443  -0.000003
               7          8          9         10         11         12
     1  C    0.345324   0.340923  -0.141654  -0.004237  -0.085316  -0.035714
     2  C   -0.069917   0.017060  -0.079645   0.406448   0.004770  -0.002098
     3  C   -0.011303   0.005581   0.007514  -0.059966  -0.000115   0.001382
     4  C   -0.000310  -0.000115  -0.000168   0.002478   0.000002  -0.003823
     5  C   -0.040474  -0.000062  -0.000004  -0.000035  -0.000005  -0.003142
     6  C    0.356164   0.004342  -0.000105  -0.000202   0.000275  -0.049242
     7  C    5.030642  -0.054249   0.008211   0.006568   0.000335   0.354700
     8  C   -0.054249   4.536385   0.327385  -0.062262   0.526176  -0.001114
     9  C    0.008211   0.327385   5.483374   0.293101  -0.078723  -0.000275
    10  C    0.006568  -0.062262   0.293101   4.750577   0.004411  -0.000159
    11  O    0.000335   0.526176  -0.078723   0.004411   8.201887  -0.003470
    12  C    0.354700  -0.001114  -0.000275  -0.000159  -0.003470   5.148517
    13  C   -0.000168  -0.001374  -0.053039   0.352362  -0.000076  -0.000003
    14  O   -0.000053   0.001009  -0.046628   0.198595  -0.000023   0.000005
    15  C   -0.000078  -0.000001   0.000002  -0.000123   0.000000   0.000025
    16  O   -0.000002   0.000000   0.000000   0.000000   0.000000  -0.000004
    17  C    0.000008   0.000000   0.000000   0.000007   0.000000  -0.000002
    18  C   -0.000002   0.000000   0.000000  -0.000016   0.000000   0.000001
    19  O    0.000000   0.000000   0.000000   0.000002   0.000000   0.000002
    20  H    0.001143  -0.000140  -0.000150   0.000635   0.000002  -0.000068
    21  H   -0.000053  -0.000137   0.000583  -0.006317   0.000001   0.000003
    22  H    0.003889  -0.000079  -0.000037   0.000307   0.000000  -0.001264
    23  H    0.005284   0.000003   0.000000   0.000001   0.000000  -0.000034
    24  H   -0.006069  -0.000002   0.000000   0.000005   0.000000   0.004676
    25  H   -0.037890   0.000090  -0.000011  -0.000063  -0.000002   0.005756
    26  H   -0.031697  -0.000112   0.000003   0.000003   0.000003  -0.004536
    27  H    0.374539  -0.006828   0.000665  -0.000247   0.010161  -0.044099
    28  H   -0.000111  -0.015620   0.344830  -0.024413  -0.000762   0.000023
    29  H   -0.000074  -0.017730   0.340252  -0.025930  -0.000085  -0.000004
    30  H   -0.031041  -0.000037   0.000005   0.000003   0.000020   0.368411
    31  H   -0.030847  -0.000211   0.000022  -0.000025   0.000048   0.372809
    32  H   -0.027362   0.003063   0.000088  -0.000004   0.006305   0.365831
    33  H   -0.000001  -0.000088   0.005352  -0.023575   0.000001   0.000000
    34  H    0.000003   0.000248  -0.007928  -0.021748  -0.000001   0.000000
    35  H   -0.000035   0.000320  -0.001070  -0.022120  -0.000010   0.000001
    36  H    0.000006   0.000108  -0.004913  -0.016539   0.000001   0.000000
    37  H    0.000000   0.000000   0.000000   0.000000   0.000000   0.000000
    38  H    0.000000   0.000000   0.000000   0.000000   0.000000   0.000000
    39  H    0.000000   0.000000   0.000000   0.000000   0.000000   0.000000
    40  H    0.000000   0.000000   0.000000   0.000000   0.000000   0.000000
    41  H    0.000001   0.000000   0.000000  -0.000027   0.000000   0.000000
    42  H    0.000000   0.000000   0.000000   0.000000   0.000000   0.000000
    43  H    0.000001   0.000000   0.000000   0.000000   0.000000  -0.000006
              13         14         15         16         17         18
     1  C    0.001317  -0.000016   0.000332  -0.000002  -0.000026   0.000024
     2  C   -0.061284  -0.049421   0.002942  -0.000029   0.000396  -0.000028
     3  C   -0.006030  -0.003662  -0.028586   0.001843  -0.005488  -0.003357
     4  C    0.000200  -0.000227   0.353330  -0.053028  -0.051061  -0.057426
     5  C   -0.000005  -0.000002  -0.027204   0.001850  -0.009407   0.004605
     6  C    0.000017   0.000000   0.003457   0.000438   0.000045  -0.000060
     7  C   -0.000168  -0.000053  -0.000078  -0.000002   0.000008  -0.000002
     8  C   -0.001374   0.001009  -0.000001   0.000000   0.000000   0.000000
     9  C   -0.053039  -0.046628   0.000002   0.000000   0.000000   0.000000
    10  C    0.352362   0.198595  -0.000123   0.000000   0.000007  -0.000016
    11  O   -0.000076  -0.000023   0.000000   0.000000   0.000000   0.000000
    12  C   -0.000003   0.000005   0.000025  -0.000004  -0.000002   0.000001
    13  C    5.244845  -0.057708   0.000004   0.000000  -0.000001   0.000001
    14  O   -0.057708   8.403427  -0.000019   0.000000   0.000001  -0.000043
    15  C    0.000004  -0.000019   4.747268   0.200754   0.352159   0.379291
    16  O    0.000000   0.000000   0.200754   8.382405  -0.044889  -0.050660
    17  C   -0.000001   0.000001   0.352159  -0.044889   5.234327  -0.063482
    18  C    0.000001  -0.000043   0.379291  -0.050660  -0.063482   4.915952
    19  O    0.000000  -0.000001  -0.030877  -0.011960   0.002988   0.252966
    20  H    0.001686   0.000162  -0.004145  -0.000022   0.002584  -0.000097
    21  H   -0.001562   0.011872  -0.002969   0.000042  -0.002273   0.002418
    22  H    0.000015   0.000154  -0.040121  -0.000992   0.006567  -0.012810
    23  H    0.000000   0.000000  -0.005812   0.000453   0.001962   0.000142
    24  H    0.000000   0.000000  -0.005148   0.006680   0.000357   0.000019
    25  H   -0.000006   0.000001  -0.000110  -0.000003   0.000026  -0.000002
    26  H    0.000000   0.000000  -0.000077   0.000001  -0.000005   0.000001
    27  H    0.000025   0.000000   0.000002   0.000000   0.000000   0.000000
    28  H    0.003368   0.003308   0.000000   0.000000   0.000000   0.000000
    29  H   -0.001197   0.002182   0.000000   0.000000   0.000000   0.000000
    30  H    0.000000   0.000000  -0.000002   0.000000   0.000000   0.000000
    31  H    0.000001   0.000000   0.000044   0.000001   0.000000   0.000000
    32  H    0.000000   0.000000   0.000000   0.000000   0.000000   0.000000
    33  H    0.362890   0.000424  -0.000001   0.000000   0.000002  -0.000003
    34  H    0.362384  -0.001154   0.000000   0.000000   0.000000   0.000000
    35  H    0.345432   0.004028   0.000000   0.000000   0.000000   0.000000
    36  H   -0.003451   0.238116   0.000000   0.000000   0.000000   0.000001
    37  H    0.000000   0.000000  -0.020625   0.236044  -0.004895  -0.001720
    38  H   -0.000001  -0.000003  -0.025129   0.003657   0.353093   0.000695
    39  H    0.000000   0.000000  -0.022475   0.000258   0.362431   0.004668
    40  H    0.000000   0.000000  -0.024814  -0.002837   0.363050  -0.007330
    41  H    0.000001   0.000198  -0.024620   0.003888   0.000452   0.355468
    42  H    0.000000   0.000000  -0.030460  -0.004051  -0.002945   0.355415
    43  H    0.000000   0.000000  -0.013437   0.034157   0.001204  -0.039465
              19         20         21         22         23         24
     1  C   -0.000003  -0.005535   0.004048  -0.002167  -0.000035  -0.000362
     2  C   -0.000051  -0.023905  -0.039363   0.000756  -0.000018   0.000007
     3  C    0.000147   0.351395   0.362924  -0.053317  -0.004007   0.005289
     4  C   -0.008902  -0.027992  -0.042214   0.358706  -0.039375  -0.030697
     5  C    0.000219  -0.006389   0.004725  -0.043547   0.367147   0.368668
     6  C    0.000000  -0.000162   0.000031  -0.002880  -0.033567  -0.037762
     7  C    0.000000   0.001143  -0.000053   0.003889   0.005284  -0.006069
     8  C    0.000000  -0.000140  -0.000137  -0.000079   0.000003  -0.000002
     9  C    0.000000  -0.000150   0.000583  -0.000037   0.000000   0.000000
    10  C    0.000002   0.000635  -0.006317   0.000307   0.000001   0.000005
    11  O    0.000000   0.000002   0.000001   0.000000   0.000000   0.000000
    12  C    0.000002  -0.000068   0.000003  -0.001264  -0.000034   0.004676
    13  C    0.000000   0.001686  -0.001562   0.000015   0.000000   0.000000
    14  O   -0.000001   0.000162   0.011872   0.000154   0.000000   0.000000
    15  C   -0.030877  -0.004145  -0.002969  -0.040121  -0.005812  -0.005148
    16  O   -0.011960  -0.000022   0.000042  -0.000992   0.000453   0.006680
    17  C    0.002988   0.002584  -0.002273   0.006567   0.001962   0.000357
    18  C    0.252966  -0.000097   0.002418  -0.012810   0.000142   0.000019
    19  O    8.325942  -0.000010   0.000005   0.018535  -0.000005  -0.000002
    20  H   -0.000010   0.548111  -0.031332   0.005168   0.002632   0.000063
    21  H    0.000005  -0.031332   0.557109  -0.001513  -0.000121  -0.000152
    22  H    0.018535   0.005168  -0.001513   0.615673   0.005872  -0.008238
    23  H   -0.000005   0.002632  -0.000121   0.005872   0.596188  -0.036551
    24  H   -0.000002   0.000063  -0.000152  -0.008238  -0.036551   0.598609
    25  H    0.000000   0.000856  -0.000007  -0.000174  -0.006915   0.005931
    26  H    0.000000  -0.000083   0.000001  -0.000115  -0.000705  -0.006855
    27  H    0.000000   0.000047   0.000003   0.000029  -0.000165  -0.000083
    28  H    0.000000  -0.000003   0.000006   0.000000   0.000000   0.000000
    29  H    0.000000   0.000015  -0.000027   0.000001   0.000000   0.000000
    30  H    0.000000   0.000002   0.000000   0.000006  -0.000016   0.000561
    31  H   -0.000074   0.000014   0.000004   0.005273  -0.000016  -0.000326
    32  H    0.000000   0.000000   0.000000  -0.000043   0.000000  -0.000051
    33  H    0.000000   0.000227   0.002625   0.000000   0.000000   0.000000
    34  H    0.000000   0.000006  -0.000092   0.000000   0.000000   0.000000
    35  H    0.000000   0.000021   0.000135  -0.000001   0.000000   0.000000
    36  H    0.000000  -0.000007  -0.000419  -0.000001   0.000000   0.000000
    37  H    0.000406   0.000002  -0.000006  -0.000212  -0.000209  -0.000114
    38  H    0.000016   0.000564   0.001474  -0.000039  -0.000016  -0.000030
    39  H   -0.000063   0.000333   0.000151  -0.000058   0.005953   0.000017
    40  H   -0.000005  -0.000020  -0.000078  -0.000113  -0.000204  -0.000012
    41  H   -0.035596   0.000026   0.005235  -0.000886  -0.000002  -0.000004
    42  H   -0.046059  -0.000011  -0.000209   0.000698  -0.000006   0.000000
    43  H    0.233151   0.000003  -0.000022   0.001983   0.000005   0.000140
              25         26         27         28         29         30
     1  C   -0.004524   0.005387  -0.051563   0.004371   0.004437   0.004571
     2  C   -0.000118   0.000334   0.004404  -0.000541   0.001232  -0.000007
     3  C    0.003936  -0.000124  -0.000203  -0.000101  -0.000147  -0.000033
     4  C   -0.005088   0.004655  -0.000058   0.000003   0.000001   0.000227
     5  C   -0.037744  -0.033125   0.004882   0.000000   0.000000  -0.001036
     6  C    0.370269   0.365620  -0.042410   0.000001   0.000003  -0.003409
     7  C   -0.037890  -0.031697   0.374539  -0.000111  -0.000074  -0.031041
     8  C    0.000090  -0.000112  -0.006828  -0.015620  -0.017730  -0.000037
     9  C   -0.000011   0.000003   0.000665   0.344830   0.340252   0.000005
    10  C   -0.000063   0.000003  -0.000247  -0.024413  -0.025930   0.000003
    11  O   -0.000002   0.000003   0.010161  -0.000762  -0.000085   0.000020
    12  C    0.005756  -0.004536  -0.044099   0.000023  -0.000004   0.368411
    13  C   -0.000006   0.000000   0.000025   0.003368  -0.001197   0.000000
    14  O    0.000001   0.000000   0.000000   0.003308   0.002182   0.000000
    15  C   -0.000110  -0.000077   0.000002   0.000000   0.000000  -0.000002
    16  O   -0.000003   0.000001   0.000000   0.000000   0.000000   0.000000
    17  C    0.000026  -0.000005   0.000000   0.000000   0.000000   0.000000
    18  C   -0.000002   0.000001   0.000000   0.000000   0.000000   0.000000
    19  O    0.000000   0.000000   0.000000   0.000000   0.000000   0.000000
    20  H    0.000856  -0.000083   0.000047  -0.000003   0.000015   0.000002
    21  H   -0.000007   0.000001   0.000003   0.000006  -0.000027   0.000000
    22  H   -0.000174  -0.000115   0.000029   0.000000   0.000001   0.000006
    23  H   -0.006915  -0.000705  -0.000165   0.000000   0.000000  -0.000016
    24  H    0.005931  -0.006855  -0.000083   0.000000   0.000000   0.000561
    25  H    0.604323  -0.036702  -0.002811   0.000000   0.000000  -0.000015
    26  H   -0.036702   0.597425  -0.005017   0.000000   0.000000   0.003845
    27  H   -0.002811  -0.005017   0.612904  -0.000013  -0.000003  -0.002844
    28  H    0.000000   0.000000  -0.000013   0.501652  -0.017628   0.000000
    29  H    0.000000   0.000000  -0.000003  -0.017628   0.517220   0.000000
    30  H   -0.000015   0.003845  -0.002844   0.000000   0.000000   0.564104
    31  H   -0.000055  -0.000162   0.005541  -0.000003   0.000000  -0.028890
    32  H   -0.000161  -0.000036  -0.004361  -0.000003   0.000001  -0.028541
    33  H   -0.000002   0.000000   0.000000  -0.000172   0.000109   0.000000
    34  H    0.000000   0.000000   0.000000   0.000249   0.001646   0.000000
    35  H    0.000023   0.000000  -0.000002  -0.000054   0.000373   0.000000
    36  H    0.000000   0.000000   0.000000   0.001173   0.000356   0.000000
    37  H    0.000000   0.000000   0.000000   0.000000   0.000000   0.000000
    38  H   -0.000005   0.000000   0.000000   0.000000   0.000000   0.000000
    39  H   -0.000011   0.000009   0.000000   0.000000   0.000000   0.000000
    40  H    0.000000   0.000000   0.000000   0.000000   0.000000   0.000000
    41  H    0.000000   0.000000   0.000000   0.000000   0.000000   0.000000
    42  H    0.000000   0.000000   0.000000   0.000000   0.000000   0.000000
    43  H    0.000000   0.000000   0.000000   0.000000   0.000000   0.000000
              31         32         33         34         35         36
     1  C   -0.005947  -0.007548  -0.000123  -0.000040   0.000373  -0.000094
     2  C    0.001402  -0.000046  -0.009156   0.004950   0.001923   0.006126
     3  C   -0.000392  -0.000013   0.003284  -0.000055   0.000225  -0.000059
     4  C   -0.000160   0.000061   0.000025  -0.000002  -0.000009   0.000013
     5  C    0.003325  -0.000011   0.000002   0.000000   0.000000   0.000000
     6  C   -0.006356   0.005262   0.000000   0.000000  -0.000001   0.000000
     7  C   -0.030847  -0.027362  -0.000001   0.000003  -0.000035   0.000006
     8  C   -0.000211   0.003063  -0.000088   0.000248   0.000320   0.000108
     9  C    0.000022   0.000088   0.005352  -0.007928  -0.001070  -0.004913
    10  C   -0.000025  -0.000004  -0.023575  -0.021748  -0.022120  -0.016539
    11  O    0.000048   0.006305   0.000001  -0.000001  -0.000010   0.000001
    12  C    0.372809   0.365831   0.000000   0.000000   0.000001   0.000000
    13  C    0.000001   0.000000   0.362890   0.362384   0.345432  -0.003451
    14  O    0.000000   0.000000   0.000424  -0.001154   0.004028   0.238116
    15  C    0.000044   0.000000  -0.000001   0.000000   0.000000   0.000000
    16  O    0.000001   0.000000   0.000000   0.000000   0.000000   0.000000
    17  C    0.000000   0.000000   0.000002   0.000000   0.000000   0.000000
    18  C    0.000000   0.000000  -0.000003   0.000000   0.000000   0.000001
    19  O   -0.000074   0.000000   0.000000   0.000000   0.000000   0.000000
    20  H    0.000014   0.000000   0.000227   0.000006   0.000021  -0.000007
    21  H    0.000004   0.000000   0.002625  -0.000092   0.000135  -0.000419
    22  H    0.005273  -0.000043   0.000000   0.000000  -0.000001  -0.000001
    23  H   -0.000016   0.000000   0.000000   0.000000   0.000000   0.000000
    24  H   -0.000326  -0.000051   0.000000   0.000000   0.000000   0.000000
    25  H   -0.000055  -0.000161  -0.000002   0.000000   0.000023   0.000000
    26  H   -0.000162  -0.000036   0.000000   0.000000   0.000000   0.000000
    27  H    0.005541  -0.004361   0.000000   0.000000  -0.000002   0.000000
    28  H   -0.000003  -0.000003  -0.000172   0.000249  -0.000054   0.001173
    29  H    0.000000   0.000001   0.000109   0.001646   0.000373   0.000356
    30  H   -0.028890  -0.028541   0.000000   0.000000   0.000000   0.000000
    31  H    0.550734  -0.030106   0.000000   0.000000   0.000000   0.000000
    32  H   -0.030106   0.563537   0.000000   0.000000   0.000000   0.000000
    33  H    0.000000   0.000000   0.551415  -0.031111  -0.025505  -0.000311
    34  H    0.000000   0.000000  -0.031111   0.549027  -0.025110   0.003888
    35  H    0.000000   0.000000  -0.025505  -0.025110   0.558814  -0.000121
    36  H    0.000000   0.000000  -0.000311   0.003888  -0.000121   0.339061
    37  H    0.000000   0.000000   0.000000   0.000000   0.000000   0.000000
    38  H    0.000000   0.000000   0.000017   0.000000   0.000000   0.000000
    39  H    0.000000   0.000000   0.000000   0.000000   0.000000   0.000000
    40  H    0.000000   0.000000   0.000000   0.000000   0.000000   0.000000
    41  H    0.000002   0.000000   0.000000   0.000000   0.000000  -0.000003
    42  H    0.000000   0.000000   0.000000   0.000000   0.000000   0.000000
    43  H    0.000050   0.000000   0.000000   0.000000   0.000000   0.000000
              37         38         39         40         41         42
     1  C    0.000000  -0.000001   0.000004   0.000000  -0.000001   0.000000
     2  C    0.000002   0.000141  -0.000039  -0.000004  -0.000001  -0.000001
     3  C   -0.000148   0.001974  -0.000087   0.000030   0.000526   0.000049
     4  C    0.006507  -0.004508  -0.006456   0.005212  -0.004918   0.005578
     5  C    0.000029   0.000402   0.001670   0.000037  -0.000083  -0.000105
     6  C   -0.000004  -0.000006  -0.000135   0.000002  -0.000006   0.000001
     7  C    0.000000   0.000000   0.000000   0.000000   0.000001   0.000000
     8  C    0.000000   0.000000   0.000000   0.000000   0.000000   0.000000
     9  C    0.000000   0.000000   0.000000   0.000000   0.000000   0.000000
    10  C    0.000000   0.000000   0.000000   0.000000  -0.000027   0.000000
    11  O    0.000000   0.000000   0.000000   0.000000   0.000000   0.000000
    12  C    0.000000   0.000000   0.000000   0.000000   0.000000   0.000000
    13  C    0.000000  -0.000001   0.000000   0.000000   0.000001   0.000000
    14  O    0.000000  -0.000003   0.000000   0.000000   0.000198   0.000000
    15  C   -0.020625  -0.025129  -0.022475  -0.024814  -0.024620  -0.030460
    16  O    0.236044   0.003657   0.000258  -0.002837   0.003888  -0.004051
    17  C   -0.004895   0.353093   0.362431   0.363050   0.000452  -0.002945
    18  C   -0.001720   0.000695   0.004668  -0.007330   0.355468   0.355415
    19  O    0.000406   0.000016  -0.000063  -0.000005  -0.035596  -0.046059
    20  H    0.000002   0.000564   0.000333  -0.000020   0.000026  -0.000011
    21  H   -0.000006   0.001474   0.000151  -0.000078   0.005235  -0.000209
    22  H   -0.000212  -0.000039  -0.000058  -0.000113  -0.000886   0.000698
    23  H   -0.000209  -0.000016   0.005953  -0.000204  -0.000002  -0.000006
    24  H   -0.000114  -0.000030   0.000017  -0.000012  -0.000004   0.000000
    25  H    0.000000  -0.000005  -0.000011   0.000000   0.000000   0.000000
    26  H    0.000000   0.000000   0.000009   0.000000   0.000000   0.000000
    27  H    0.000000   0.000000   0.000000   0.000000   0.000000   0.000000
    28  H    0.000000   0.000000   0.000000   0.000000   0.000000   0.000000
    29  H    0.000000   0.000000   0.000000   0.000000   0.000000   0.000000
    30  H    0.000000   0.000000   0.000000   0.000000   0.000000   0.000000
    31  H    0.000000   0.000000   0.000000   0.000000   0.000002   0.000000
    32  H    0.000000   0.000000   0.000000   0.000000   0.000000   0.000000
    33  H    0.000000   0.000017   0.000000   0.000000   0.000000   0.000000
    34  H    0.000000   0.000000   0.000000   0.000000   0.000000   0.000000
    35  H    0.000000   0.000000   0.000000   0.000000   0.000000   0.000000
    36  H    0.000000   0.000000   0.000000   0.000000  -0.000003   0.000000
    37  H    0.339395  -0.000067  -0.000349   0.005447  -0.000053   0.003617
    38  H   -0.000067   0.551888  -0.024836  -0.026384   0.000684  -0.000058
    39  H   -0.000349  -0.024836   0.543890  -0.032208  -0.000186  -0.000159
    40  H    0.005447  -0.026384  -0.032208   0.557429  -0.000018   0.005269
    41  H   -0.000053   0.000684  -0.000186  -0.000018   0.572337  -0.043945
    42  H    0.003617  -0.000058  -0.000159   0.005269  -0.043945   0.621055
    43  H   -0.000749  -0.000063  -0.000020   0.000007   0.006522  -0.000359
              43
     1  C   -0.000002
     2  C    0.000006
     3  C    0.000081
     4  C   -0.000397
     5  C   -0.000443
     6  C   -0.000003
     7  C    0.000001
     8  C    0.000000
     9  C    0.000000
    10  C    0.000000
    11  O    0.000000
    12  C   -0.000006
    13  C    0.000000
    14  O    0.000000
    15  C   -0.013437
    16  O    0.034157
    17  C    0.001204
    18  C   -0.039465
    19  O    0.233151
    20  H    0.000003
    21  H   -0.000022
    22  H    0.001983
    23  H    0.000005
    24  H    0.000140
    25  H    0.000000
    26  H    0.000000
    27  H    0.000000
    28  H    0.000000
    29  H    0.000000
    30  H    0.000000
    31  H    0.000050
    32  H    0.000000
    33  H    0.000000
    34  H    0.000000
    35  H    0.000000
    36  H    0.000000
    37  H   -0.000749
    38  H   -0.000063
    39  H   -0.000020
    40  H    0.000007
    41  H    0.006522
    42  H   -0.000359
    43  H    0.355141
 Mulliken charges:
               1
     1  C    0.083980
     2  C    0.098926
     3  C   -0.373593
     4  C   -0.099455
     5  C   -0.276642
     6  C   -0.287925
     7  C   -0.145084
     8  C    0.397465
     9  C   -0.397037
    10  C    0.252506
    11  O   -0.585811
    12  C   -0.473085
    13  C   -0.488639
    14  O   -0.704521
    15  C    0.267220
    16  O   -0.703995
    17  C   -0.497186
    18  C   -0.035165
    19  O   -0.700773
    20  H    0.184375
    21  H    0.175469
    22  H    0.144973
    23  H    0.142136
    24  H    0.141436
    25  H    0.141208
    26  H    0.142064
    27  H    0.147506
    28  H    0.200440
    29  H    0.194996
    30  H    0.154118
    31  H    0.164299
    32  H    0.154139
    33  H    0.163678
    34  H    0.164841
    35  H    0.162371
    36  H    0.437069
    37  H    0.437702
    38  H    0.166541
    39  H    0.167697
    40  H    0.157545
    41  H    0.165010
    42  H    0.136686
    43  H    0.422515
 Sum of Mulliken charges =   0.00000
 Mulliken charges with hydrogens summed into heavy atoms:
               1
     1  C    0.083980
     2  C    0.098926
     3  C   -0.013750
     4  C    0.045518
     5  C    0.006931
     6  C   -0.004654
     7  C    0.002423
     8  C    0.397465
     9  C   -0.001600
    10  C    0.252506
    11  O   -0.585811
    12  C   -0.000529
    13  C    0.002250
    14  O   -0.267452
    15  C    0.267220
    16  O   -0.266293
    17  C   -0.005404
    18  C    0.266531
    19  O   -0.278258
 Electronic spatial extent (au):  <R**2>=           5292.2825
 Charge=              0.0000 electrons
 Dipole moment (field-independent basis, Debye):
    X=              3.5784    Y=             -4.0865    Z=             -4.7830  Tot=              7.2375
 Quadrupole moment (field-independent basis, Debye-Ang):
   XX=           -111.5502   YY=           -110.1427   ZZ=           -118.8541
   XY=             16.5553   XZ=             -1.8474   YZ=              2.5943
 Traceless Quadrupole moment (field-independent basis, Debye-Ang):
   XX=              1.9655   YY=              3.3729   ZZ=             -5.3384
   XY=             16.5553   XZ=             -1.8474   YZ=              2.5943
 Octapole moment (field-independent basis, Debye-Ang**2):
  XXX=            164.8181  YYY=            -39.0212  ZZZ=             -3.9265  XYY=            -14.9950
  XXY=            -85.7772  XXZ=            -22.1683  XZZ=            -10.8264  YZZ=              6.8349
  YYZ=              0.6323  XYZ=             24.5974
 Hexadecapole moment (field-independent basis, Debye-Ang**3):
 XXXX=          -3818.4604 YYYY=          -1788.5805 ZZZZ=           -867.4834 XXXY=            240.1138
 XXXZ=             70.8818 YYYX=            106.3947 YYYZ=            -46.8886 ZZZX=            -29.7820
 ZZZY=             15.8909 XXYY=           -994.2725 XXZZ=           -828.7857 YYZZ=           -464.4677
 XXYZ=            -22.1851 YYXZ=            -15.8055 ZZXY=             54.9801
 N-N= 1.613224922838D+03 E-N=-5.292810456862D+03  KE= 8.789726819192D+02
 D1PCM: PCM CHGder 1st derivatives, ID1Alg=3 FixD1E=F DoIter=F DoCFld=F I1PDM=0.
 Calling FoFJK, ICntrl=      2127 FMM=F ISym2X=0 I1Cent= 0 IOpClX= 0 NMat=1 NMatS=1 NMatT=0.
 ***** Axes restored to original set *****
 -------------------------------------------------------------------
 Center     Atomic                   Forces (Hartrees/Bohr)
 Number     Number              X              Y              Z
 -------------------------------------------------------------------
      1        6          -0.017845779   -0.012046845    0.000758808
      2        6           0.025263645    0.000169478   -0.003627387
      3        6           0.003343481   -0.005821642    0.002236654
      4        6           0.003338378    0.008904385    0.003081453
      5        6           0.007459009    0.003737515    0.002134834
      6        6          -0.000016750   -0.002612212   -0.005820685
      7        6           0.003098440    0.005219384   -0.005635283
      8        6           0.000030315    0.018540131    0.002827805
      9        6           0.002650927    0.005679473   -0.007514369
     10        6          -0.010796149   -0.015283967   -0.000578755
     11        8          -0.014162736    0.011791097    0.004955135
     12        6          -0.001003921    0.003230105    0.006800585
     13        6           0.003087307   -0.003322188   -0.007292536
     14        8           0.013391740   -0.006460446    0.009500899
     15        6           0.004282628   -0.010252965   -0.007907738
     16        8          -0.005698521    0.006837208    0.004148587
     17        6          -0.000384192    0.000131071   -0.001879335
     18        6           0.001295281    0.008192885    0.005290670
     19        8          -0.008812128    0.001640463    0.005076325
     20        1           0.000730357    0.000125428   -0.001624082
     21        1          -0.001187624   -0.001615507   -0.001489189
     22        1           0.000502732   -0.004304931   -0.000149918
     23        1           0.000996874   -0.000538420   -0.000729354
     24        1           0.000861441   -0.002539531   -0.000201043
     25        1          -0.002724393   -0.000660548    0.001068862
     26        1          -0.000217295    0.000000278    0.001021187
     27        1          -0.002853009   -0.001805500    0.002168888
     28        1          -0.000465441   -0.002422189   -0.001084217
     29        1          -0.002573891   -0.001575589    0.003179997
     30        1           0.000250950    0.001115257   -0.000384518
     31        1           0.001169282   -0.000558244   -0.000191460
     32        1          -0.000563487   -0.000297866    0.000046259
     33        1           0.001277002    0.002329090   -0.000020499
     34        1          -0.002068958    0.001112330    0.001620853
     35        1          -0.000853620    0.000131992   -0.000139201
     36        1          -0.000002971    0.000464282   -0.002055573
     37        1          -0.001461292   -0.001553453   -0.000176335
     38        1          -0.000118984   -0.000484014   -0.000387369
     39        1          -0.002778657    0.000848136   -0.000039559
     40        1           0.000213581   -0.001820164    0.002609828
     41        1          -0.002030892    0.000479950    0.001262425
     42        1           0.003115009   -0.001345903   -0.009338479
     43        1           0.002262309   -0.003357813   -0.001523173
 -------------------------------------------------------------------
 Cartesian Forces:  Max     0.025263645 RMS     0.005430282

 GradGradGradGradGradGradGradGradGradGradGradGradGradGradGradGradGradGrad
 Berny optimization.
 FormGI is forming the generalized inverse of G from B-inverse, IUseBI=4.
 Internal  Forces:  Max     0.018998439 RMS     0.003406187
 Search for a local minimum.
 Step number   1 out of a maximum of  258
 All quantities printed in internal units (Hartrees-Bohrs-Radians)
 Mixed Optimization -- RFO/linear search
 Second derivative matrix not updated -- first step.
 ITU=  0
     Eigenvalues ---    0.00230   0.00230   0.00313   0.00343   0.00377
     Eigenvalues ---    0.00395   0.00544   0.00682   0.00755   0.00918
     Eigenvalues ---    0.01104   0.01106   0.01211   0.01336   0.01390
     Eigenvalues ---    0.01400   0.02457   0.02541   0.03109   0.03869
     Eigenvalues ---    0.03957   0.04284   0.04415   0.04615   0.04698
     Eigenvalues ---    0.04819   0.04834   0.04925   0.05081   0.05265
     Eigenvalues ---    0.05364   0.05383   0.05491   0.05511   0.05533
     Eigenvalues ---    0.05573   0.05611   0.05612   0.05803   0.05843
     Eigenvalues ---    0.05982   0.06008   0.06732   0.07802   0.08109
     Eigenvalues ---    0.08466   0.09063   0.09110   0.09166   0.09776
     Eigenvalues ---    0.10398   0.11656   0.12122   0.13591   0.13850
     Eigenvalues ---    0.14690   0.15977   0.16000   0.16000   0.16000
     Eigenvalues ---    0.16000   0.16000   0.16000   0.16000   0.16000
     Eigenvalues ---    0.16000   0.16000   0.16000   0.16000   0.16236
     Eigenvalues ---    0.16639   0.17171   0.18416   0.19532   0.20756
     Eigenvalues ---    0.21993   0.23441   0.24649   0.24997   0.25941
     Eigenvalues ---    0.26901   0.27059   0.27640   0.27926   0.28522
     Eigenvalues ---    0.28899   0.29032   0.29477   0.29607   0.30073
     Eigenvalues ---    0.31056   0.32167   0.32312   0.33748   0.33815
     Eigenvalues ---    0.33842   0.33896   0.33913   0.33981   0.34005
     Eigenvalues ---    0.34072   0.34105   0.34127   0.34130   0.34149
     Eigenvalues ---    0.34161   0.34199   0.34202   0.34289   0.34318
     Eigenvalues ---    0.34331   0.34335   0.34340   0.34380   0.34494
     Eigenvalues ---    0.38982   0.41440   0.42039   0.51475   0.51845
     Eigenvalues ---    0.52597   0.52894   0.94108
 RFO step:  Lambda=-1.39349459D-02 EMin= 2.30000000D-03
 Linear search not attempted -- first point.
 Iteration  1 RMS(Cart)=  0.03867359 RMS(Int)=  0.00076858
 Iteration  2 RMS(Cart)=  0.00088356 RMS(Int)=  0.00022327
 Iteration  3 RMS(Cart)=  0.00000123 RMS(Int)=  0.00022327
 Iteration  4 RMS(Cart)=  0.00000000 RMS(Int)=  0.00022327
 Variable       Old X    -DE/DX   Delta X   Delta X   Delta X     New X
                                 (Linear)    (Quad)   (Total)
    R1        2.53568   0.01478   0.00000   0.02944   0.02949   2.56518
    R2        2.82366   0.00514   0.00000   0.01721   0.01728   2.84094
    R3        2.78995   0.00296   0.00000   0.00633   0.00654   2.79649
    R4        2.84867  -0.00093   0.00000  -0.00012  -0.00015   2.84853
    R5        2.85506   0.00577   0.00000   0.02164   0.02144   2.87651
    R6        2.91936  -0.00031   0.00000  -0.00311  -0.00318   2.91618
    R7        2.07322   0.00165   0.00000   0.00467   0.00467   2.07788
    R8        2.06797   0.00084   0.00000   0.00235   0.00235   2.07033
    R9        2.92884   0.00037   0.00000  -0.00114  -0.00120   2.92764
   R10        2.96873  -0.00916   0.00000  -0.03350  -0.03350   2.93523
   R11        2.07477  -0.00079   0.00000  -0.00225  -0.00225   2.07253
   R12        2.89206   0.00708   0.00000   0.02074   0.02075   2.91281
   R13        2.07116   0.00115   0.00000   0.00323   0.00323   2.07440
   R14        2.07507  -0.00139   0.00000  -0.00395  -0.00395   2.07112
   R15        2.90328   0.00473   0.00000   0.01303   0.01307   2.91635
   R16        2.07643   0.00011   0.00000   0.00032   0.00032   2.07675
   R17        2.07597  -0.00023   0.00000  -0.00065  -0.00065   2.07532
   R18        2.89018   0.00693   0.00000   0.02246   0.02246   2.91264
   R19        2.07757   0.00042   0.00000   0.00119   0.00119   2.07876
   R20        2.82764   0.01399   0.00000   0.03694   0.03706   2.86471
   R21        2.31095   0.01900   0.00000   0.01989   0.01989   2.33085
   R22        2.89079   0.01372   0.00000   0.04385   0.04370   2.93448
   R23        2.06768  -0.00018   0.00000  -0.00051  -0.00051   2.06718
   R24        2.06845   0.00039   0.00000   0.00110   0.00110   2.06955
   R25        2.88754   0.00465   0.00000   0.01500   0.01500   2.90254
   R26        2.68873   0.01426   0.00000   0.03284   0.03284   2.72157
   R27        2.06996   0.00117   0.00000   0.00330   0.00330   2.07326
   R28        2.06694   0.00103   0.00000   0.00288   0.00288   2.06982
   R29        2.07060   0.00048   0.00000   0.00134   0.00134   2.07193
   R30        2.07111   0.00016   0.00000   0.00046   0.00046   2.07157
   R31        2.07153   0.00068   0.00000   0.00193   0.00193   2.07346
   R32        2.06990   0.00050   0.00000   0.00140   0.00140   2.07130
   R33        1.83753  -0.00072   0.00000  -0.00133  -0.00133   1.83620
   R34        2.72961   0.00069   0.00000   0.00172   0.00172   2.73133
   R35        2.89936  -0.00082   0.00000  -0.00270  -0.00270   2.89666
   R36        2.92933  -0.00416   0.00000  -0.01431  -0.01431   2.91502
   R37        1.84032  -0.00086   0.00000  -0.00160  -0.00160   1.83872
   R38        2.06759   0.00057   0.00000   0.00159   0.00159   2.06918
   R39        2.06776   0.00076   0.00000   0.00212   0.00212   2.06987
   R40        2.07209   0.00081   0.00000   0.00229   0.00229   2.07437
   R41        2.69642   0.00387   0.00000   0.00904   0.00904   2.70546
   R42        2.06505   0.00061   0.00000   0.00171   0.00171   2.06676
   R43        2.07079   0.00355   0.00000   0.01000   0.01000   2.08079
   R44        1.84748  -0.00254   0.00000  -0.00477  -0.00477   1.84271
    A1        2.30567  -0.00794   0.00000  -0.02853  -0.02857   2.27711
    A2        1.84843   0.01405   0.00000   0.05527   0.05538   1.90381
    A3        2.12604  -0.00608   0.00000  -0.02572  -0.02586   2.10018
    A4        2.20782   0.00670   0.00000   0.02466   0.02475   2.23257
    A5        1.98853  -0.00610   0.00000  -0.01577  -0.01600   1.97253
    A6        2.08666  -0.00059   0.00000  -0.00872  -0.00863   2.07804
    A7        2.00546  -0.00215   0.00000  -0.01669  -0.01672   1.98874
    A8        1.90093   0.00118   0.00000   0.00628   0.00620   1.90713
    A9        1.87625  -0.00029   0.00000  -0.00105  -0.00091   1.87534
   A10        1.92966  -0.00026   0.00000  -0.00217  -0.00218   1.92748
   A11        1.89660   0.00250   0.00000   0.01995   0.01997   1.91657
   A12        1.84764  -0.00089   0.00000  -0.00545  -0.00547   1.84217
   A13        1.97224   0.00219   0.00000   0.00883   0.00877   1.98101
   A14        1.96653  -0.00376   0.00000  -0.02203  -0.02212   1.94441
   A15        1.87694   0.00006   0.00000  -0.00999  -0.01042   1.86652
   A16        1.94293   0.00080   0.00000   0.00488   0.00500   1.94793
   A17        1.84371   0.00100   0.00000   0.03014   0.03016   1.87387
   A18        1.85162  -0.00014   0.00000  -0.01012  -0.01049   1.84112
   A19        2.05334  -0.00204   0.00000  -0.01886  -0.01893   2.03441
   A20        1.92038  -0.00082   0.00000  -0.00404  -0.00401   1.91636
   A21        1.88953   0.00010   0.00000  -0.00437  -0.00423   1.88530
   A22        1.86243   0.00175   0.00000   0.00685   0.00673   1.86916
   A23        1.88603   0.00149   0.00000   0.02154   0.02150   1.90752
   A24        1.84064  -0.00031   0.00000   0.00131   0.00116   1.84180
   A25        2.04461   0.00219   0.00000   0.00482   0.00477   2.04938
   A26        1.89824   0.00108   0.00000   0.01602   0.01610   1.91434
   A27        1.87745  -0.00058   0.00000  -0.00237  -0.00238   1.87507
   A28        1.90466  -0.00187   0.00000  -0.01704  -0.01708   1.88758
   A29        1.89334  -0.00179   0.00000  -0.00869  -0.00868   1.88466
   A30        1.83403   0.00088   0.00000   0.00789   0.00777   1.84180
   A31        1.96367   0.00006   0.00000  -0.00344  -0.00341   1.96027
   A32        1.95734   0.00049   0.00000   0.00566   0.00563   1.96298
   A33        1.86509  -0.00162   0.00000  -0.02582  -0.02584   1.83925
   A34        1.96842   0.00002   0.00000   0.00964   0.00953   1.97795
   A35        1.83601   0.00185   0.00000   0.02239   0.02241   1.85842
   A36        1.86286  -0.00088   0.00000  -0.01015  -0.01032   1.85254
   A37        1.96097  -0.01448   0.00000  -0.06044  -0.06018   1.90079
   A38        2.15529   0.00933   0.00000   0.03809   0.03795   2.19324
   A39        2.16686   0.00515   0.00000   0.02230   0.02216   2.18902
   A40        1.78862   0.00992   0.00000   0.04635   0.04591   1.83453
   A41        1.91125  -0.00214   0.00000   0.00151   0.00193   1.91318
   A42        1.89628  -0.00250   0.00000   0.00326   0.00259   1.89887
   A43        1.96985  -0.00392   0.00000  -0.02765  -0.02780   1.94205
   A44        1.96668  -0.00051   0.00000   0.01099   0.01030   1.97698
   A45        1.92492  -0.00033   0.00000  -0.02814  -0.02830   1.89662
   A46        1.83608  -0.00336   0.00000  -0.02490  -0.02472   1.81136
   A47        1.96678   0.00052   0.00000  -0.01491  -0.01488   1.95191
   A48        1.88280  -0.00187   0.00000  -0.02771  -0.02721   1.85559
   A49        1.95265   0.00090   0.00000   0.01139   0.01056   1.96321
   A50        1.92042   0.00465   0.00000   0.04743   0.04706   1.96749
   A51        1.90314  -0.00081   0.00000   0.00814   0.00696   1.91010
   A52        1.93014  -0.00021   0.00000  -0.00155  -0.00156   1.92859
   A53        1.96352  -0.00068   0.00000  -0.00420  -0.00421   1.95932
   A54        1.93556  -0.00031   0.00000  -0.00116  -0.00116   1.93440
   A55        1.88331   0.00031   0.00000   0.00062   0.00061   1.88392
   A56        1.87496   0.00035   0.00000   0.00255   0.00255   1.87751
   A57        1.87287   0.00063   0.00000   0.00424   0.00424   1.87712
   A58        1.94217  -0.00140   0.00000  -0.00529  -0.00529   1.93688
   A59        1.92982  -0.00247   0.00000  -0.01359  -0.01362   1.91620
   A60        1.95244   0.00037   0.00000  -0.00129  -0.00133   1.95111
   A61        1.85351   0.00297   0.00000   0.02379   0.02380   1.87731
   A62        1.89140   0.00037   0.00000   0.00092   0.00092   1.89232
   A63        1.89095   0.00037   0.00000  -0.00304  -0.00311   1.88783
   A64        1.88836  -0.00281   0.00000  -0.01617  -0.01617   1.87220
   A65        1.87788  -0.00416   0.00000  -0.04051  -0.04057   1.83732
   A66        1.97598   0.00133   0.00000   0.00569   0.00601   1.98198
   A67        1.96126  -0.00123   0.00000  -0.01993  -0.02003   1.94124
   A68        1.88702   0.00314   0.00000   0.03696   0.03685   1.92387
   A69        1.84492   0.00147   0.00000   0.01047   0.00947   1.85439
   A70        1.91033  -0.00041   0.00000   0.00914   0.00889   1.91922
   A71        1.88740  -0.00351   0.00000  -0.02019  -0.02019   1.86721
   A72        1.95611   0.00074   0.00000   0.00039   0.00036   1.95647
   A73        1.94860  -0.00139   0.00000  -0.00570  -0.00570   1.94290
   A74        1.93147  -0.00267   0.00000  -0.01386  -0.01388   1.91759
   A75        1.89583  -0.00003   0.00000  -0.00289  -0.00291   1.89292
   A76        1.88075   0.00040   0.00000  -0.00211  -0.00216   1.87859
   A77        1.84652   0.00317   0.00000   0.02576   0.02578   1.87230
   A78        1.93094   0.00348   0.00000   0.01885   0.01875   1.94969
   A79        1.97091  -0.00106   0.00000  -0.02077  -0.02117   1.94974
   A80        1.92378  -0.00632   0.00000  -0.03399  -0.03496   1.88882
   A81        1.89664  -0.00313   0.00000  -0.02538  -0.02521   1.87144
   A82        1.85506   0.00598   0.00000   0.06841   0.06866   1.92373
   A83        1.88220   0.00146   0.00000  -0.00212  -0.00279   1.87942
   A84        1.84848  -0.00417   0.00000  -0.02397  -0.02397   1.82451
    D1        0.11325  -0.00080   0.00000  -0.01184  -0.01183   0.10142
    D2       -3.04876  -0.00044   0.00000  -0.00203  -0.00187  -3.05063
    D3       -3.11333  -0.00049   0.00000   0.00220   0.00242  -3.11091
    D4        0.00785  -0.00012   0.00000   0.01202   0.01238   0.02023
    D5        0.37607   0.00015   0.00000   0.00669   0.00648   0.38255
    D6       -1.86504  -0.00035   0.00000  -0.00847  -0.00860  -1.87364
    D7        2.38260   0.00144   0.00000   0.01639   0.01627   2.39887
    D8       -2.66932  -0.00096   0.00000  -0.01228  -0.01226  -2.68158
    D9        1.37275  -0.00146   0.00000  -0.02744  -0.02734   1.34541
   D10       -0.66278   0.00033   0.00000  -0.00258  -0.00247  -0.66526
   D11        0.03363  -0.00051   0.00000  -0.01615  -0.01614   0.01749
   D12       -3.09593  -0.00055   0.00000  -0.01112  -0.01119  -3.10712
   D13        3.10105  -0.00048   0.00000  -0.00463  -0.00430   3.09675
   D14       -0.02851  -0.00053   0.00000   0.00040   0.00065  -0.02786
   D15        0.59520  -0.00050   0.00000   0.00910   0.00918   0.60438
   D16       -1.58017   0.00048   0.00000   0.01925   0.01937  -1.56080
   D17        2.70866   0.00108   0.00000   0.02303   0.02315   2.73181
   D18       -2.52494  -0.00083   0.00000  -0.00117  -0.00126  -2.52620
   D19        1.58287   0.00015   0.00000   0.00898   0.00893   1.59180
   D20       -0.41148   0.00075   0.00000   0.01276   0.01271  -0.39877
   D21       -0.04401   0.00057   0.00000  -0.00413  -0.00391  -0.04792
   D22        2.08789  -0.00025   0.00000  -0.01535  -0.01524   2.07265
   D23       -2.09348  -0.00220   0.00000  -0.03311  -0.03312  -2.12660
   D24        3.07871   0.00101   0.00000   0.00538   0.00552   3.08424
   D25       -1.07257   0.00019   0.00000  -0.00585  -0.00581  -1.07838
   D26        1.02924  -0.00177   0.00000  -0.02361  -0.02369   1.00555
   D27       -1.32943  -0.00078   0.00000  -0.01591  -0.01585  -1.34529
   D28        2.73264  -0.00054   0.00000  -0.01138  -0.01131   2.72133
   D29        0.69838   0.00171   0.00000   0.01961   0.01950   0.71788
   D30        0.83078  -0.00105   0.00000  -0.02196  -0.02188   0.80890
   D31       -1.39033  -0.00081   0.00000  -0.01743  -0.01734  -1.40767
   D32        2.85859   0.00144   0.00000   0.01356   0.01348   2.87206
   D33        2.85146  -0.00082   0.00000  -0.01817  -0.01806   2.83339
   D34        0.63035  -0.00058   0.00000  -0.01364  -0.01352   0.61683
   D35       -1.40392   0.00167   0.00000   0.01735   0.01729  -1.38663
   D36        0.64818   0.00210   0.00000   0.00847   0.00857   0.65675
   D37       -1.48884   0.00196   0.00000   0.01700   0.01703  -1.47181
   D38        2.79111   0.00271   0.00000   0.02001   0.02009   2.81120
   D39        2.88166  -0.00055   0.00000  -0.01019  -0.01019   2.87146
   D40        0.74464  -0.00069   0.00000  -0.00166  -0.00173   0.74291
   D41       -1.25860   0.00006   0.00000   0.00135   0.00133  -1.25727
   D42       -1.39928   0.00023   0.00000  -0.00290  -0.00289  -1.40217
   D43        2.74689   0.00010   0.00000   0.00562   0.00557   2.75246
   D44        0.74365   0.00084   0.00000   0.00863   0.00863   0.75228
   D45        3.01718   0.00192   0.00000   0.02001   0.01971   3.03689
   D46        0.93315  -0.00001   0.00000  -0.00228  -0.00233   0.93081
   D47       -1.24224   0.00048   0.00000  -0.00309  -0.00291  -1.24516
   D48        0.78063   0.00136   0.00000   0.02206   0.02179   0.80243
   D49       -1.30340  -0.00056   0.00000  -0.00024  -0.00025  -1.30365
   D50        2.80439  -0.00008   0.00000  -0.00105  -0.00083   2.80357
   D51       -1.21670  -0.00014   0.00000  -0.01030  -0.01047  -1.22717
   D52        2.98245  -0.00206   0.00000  -0.03260  -0.03251   2.94994
   D53        0.80705  -0.00158   0.00000  -0.03341  -0.03309   0.77397
   D54        0.79897   0.00169   0.00000   0.01853   0.01848   0.81745
   D55       -1.36997   0.00165   0.00000   0.02434   0.02427  -1.34569
   D56        2.93548   0.00039   0.00000   0.00848   0.00840   2.94388
   D57        2.96531   0.00061   0.00000   0.00532   0.00527   2.97058
   D58        0.79637   0.00057   0.00000   0.01113   0.01106   0.80743
   D59       -1.18137  -0.00070   0.00000  -0.00473  -0.00481  -1.18618
   D60       -1.34574   0.00179   0.00000   0.02013   0.02025  -1.32549
   D61        2.76851   0.00175   0.00000   0.02594   0.02603   2.79454
   D62        0.79077   0.00049   0.00000   0.01008   0.01016   0.80093
   D63       -1.25563  -0.00114   0.00000  -0.01967  -0.01973  -1.27535
   D64        0.97967  -0.00039   0.00000  -0.00655  -0.00663   0.97304
   D65        3.00348  -0.00033   0.00000  -0.00039  -0.00034   3.00314
   D66        0.91007   0.00040   0.00000  -0.00874  -0.00884   0.90123
   D67       -3.13782   0.00115   0.00000   0.00438   0.00426  -3.13356
   D68       -1.11401   0.00121   0.00000   0.01053   0.01055  -1.10346
   D69        2.89927  -0.00047   0.00000  -0.01288  -0.01290   2.88637
   D70       -1.14862   0.00028   0.00000   0.00023   0.00020  -1.14842
   D71        0.87519   0.00034   0.00000   0.00639   0.00649   0.88168
   D72       -3.13602   0.00098   0.00000   0.02218   0.02222  -3.11380
   D73        1.03990   0.00120   0.00000   0.02536   0.02539   1.06529
   D74       -1.05782   0.00108   0.00000   0.02361   0.02364  -1.03417
   D75        0.90856   0.00046   0.00000   0.01388   0.01382   0.92238
   D76       -1.19870   0.00068   0.00000   0.01706   0.01699  -1.18171
   D77        2.98676   0.00056   0.00000   0.01531   0.01524   3.00201
   D78       -1.09914  -0.00125   0.00000  -0.01209  -0.01205  -1.11118
   D79        3.07678  -0.00103   0.00000  -0.00891  -0.00887   3.06791
   D80        0.97906  -0.00115   0.00000  -0.01066  -0.01062   0.96844
   D81       -0.05813   0.00069   0.00000   0.01243   0.01234  -0.04579
   D82        2.03695   0.00050   0.00000   0.00604   0.00609   2.04304
   D83       -2.14278  -0.00270   0.00000  -0.02537  -0.02560  -2.16838
   D84        3.07134   0.00077   0.00000   0.00747   0.00754   3.07888
   D85       -1.11677   0.00058   0.00000   0.00109   0.00129  -1.11548
   D86        0.98669  -0.00263   0.00000  -0.03032  -0.03041   0.95628
   D87        0.05783  -0.00026   0.00000  -0.00350  -0.00375   0.05408
   D88       -2.08320   0.00078   0.00000   0.02435   0.02428  -2.05891
   D89        2.08160  -0.00202   0.00000  -0.02650  -0.02724   2.05436
   D90       -1.99602  -0.00175   0.00000  -0.01971  -0.01941  -2.01544
   D91        2.14614  -0.00072   0.00000   0.00814   0.00862   2.15476
   D92        0.02774  -0.00352   0.00000  -0.04271  -0.04290  -0.01515
   D93        2.09256   0.00231   0.00000   0.03215   0.03235   2.12491
   D94       -0.04847   0.00334   0.00000   0.06001   0.06039   0.01192
   D95       -2.16686   0.00055   0.00000   0.00916   0.00887  -2.15799
   D96        1.12431  -0.00046   0.00000  -0.02065  -0.02052   1.10379
   D97       -3.10341   0.00077   0.00000  -0.00306  -0.00296  -3.10637
   D98       -0.99416  -0.00021   0.00000  -0.01719  -0.01705  -1.01121
   D99       -3.09412  -0.00378   0.00000  -0.05481  -0.05485   3.13422
   D100      -1.03866  -0.00255   0.00000  -0.03722  -0.03728  -1.07594
   D101       1.07060  -0.00354   0.00000  -0.05135  -0.05138   1.01922
   D102      -0.96578   0.00211   0.00000   0.01815   0.01807  -0.94771
   D103       1.08968   0.00335   0.00000   0.03574   0.03563   1.12531
   D104      -3.08425   0.00236   0.00000   0.02161   0.02154  -3.06271
   D105       3.04792   0.00021   0.00000   0.02985   0.02958   3.07750
   D106       1.05377   0.00280   0.00000   0.04987   0.05037   1.10414
   D107      -1.09395  -0.00080   0.00000  -0.00050  -0.00073  -1.09467
   D108      -3.02842  -0.00152   0.00000  -0.02495  -0.02474  -3.05316
   D109      -0.88854  -0.00054   0.00000  -0.02039  -0.02081  -0.90934
   D110       1.15579   0.00126   0.00000   0.01343   0.01363   1.16942
   D111      -1.11422  -0.00060   0.00000  -0.00726  -0.00720  -1.12141
   D112       1.01721  -0.00112   0.00000  -0.01488  -0.01482   1.00238
   D113       3.06907   0.00024   0.00000   0.00473   0.00476   3.07384
   D114       3.09019   0.00167   0.00000   0.01497   0.01500   3.10519
   D115      -1.06157   0.00115   0.00000   0.00735   0.00738  -1.05420
   D116       0.99029   0.00250   0.00000   0.02696   0.02696   1.01725
   D117       1.08854  -0.00155   0.00000  -0.02211  -0.02217   1.06637
   D118      -3.06322  -0.00208   0.00000  -0.02973  -0.02980  -3.09302
   D119      -1.01136  -0.00072   0.00000  -0.01012  -0.01021  -1.02156
   D120      -1.07662   0.00368   0.00000   0.01076   0.01069  -1.06593
   D121       1.05354   0.00142   0.00000  -0.02302  -0.02321   1.03033
   D122      -3.12327  -0.00192   0.00000  -0.06399  -0.06351   3.09640
   D123       0.96690  -0.00108   0.00000  -0.04210  -0.04233   0.92457
   D124       3.09706  -0.00334   0.00000  -0.07589  -0.07623   3.02082
   D125      -1.07975  -0.00668   0.00000  -0.11685  -0.11653  -1.19629
   D126       2.99544   0.00317   0.00000   0.01107   0.01094   3.00638
   D127      -1.15759   0.00091   0.00000  -0.02272  -0.02297  -1.18055
   D128       0.94879  -0.00243   0.00000  -0.06368  -0.06327   0.88552
   D129      -0.57544  -0.00127   0.00000  -0.07184  -0.07250  -0.64794
   D130      -2.74858  -0.00011   0.00000  -0.04078  -0.04097  -2.78955
   D131       1.51304  -0.00337   0.00000  -0.06128  -0.06043   1.45260
         Item               Value     Threshold  Converged?
 Maximum Force            0.018998     0.000450     NO 
 RMS     Force            0.003406     0.000300     NO 
 Maximum Displacement     0.230069     0.001800     NO 
 RMS     Displacement     0.038761     0.001200     NO 
 Predicted change in Energy=-7.910783D-03
 GradGradGradGradGradGradGradGradGradGradGradGradGradGradGradGradGradGrad

                          Input orientation:                          
 ---------------------------------------------------------------------
 Center     Atomic      Atomic             Coordinates (Angstroms)
 Number     Number       Type             X           Y           Z
 ---------------------------------------------------------------------
      1          6           0       -1.635319    0.729332   -0.054343
      2          6           0       -1.018368   -0.440196   -0.361259
      3          6           0        0.401792   -0.644936   -0.823217
      4          6           0        1.412032    0.339720   -0.197705
      5          6           0        1.368512    1.753781   -0.829119
      6          6           0       -0.021966    2.291052   -1.221284
      7          6           0       -1.157026    2.148538   -0.185430
      8          6           0       -3.017005    0.444634    0.392664
      9          6           0       -3.241080   -1.054503    0.371483
     10          6           0       -1.920581   -1.653364   -0.184421
     11          8           0       -3.857727    1.288673    0.712252
     12          6           0       -0.823004    2.785886    1.177592
     13          6           0       -2.128458   -2.408207   -1.505848
     14          8           0       -1.259076   -2.515207    0.760988
     15          6           0        2.851035   -0.244956   -0.202818
     16          8           0        3.698692    0.825859    0.270349
     17          6           0        3.315534   -0.717270   -1.585126
     18          6           0        2.991823   -1.390978    0.820074
     19          8           0        2.738327   -0.942629    2.155889
     20          1           0        0.438341   -0.586995   -1.920649
     21          1           0        0.683221   -1.673978   -0.573929
     22          1           0        1.142501    0.445167    0.860151
     23          1           0        1.990061    1.776396   -1.733642
     24          1           0        1.842522    2.452043   -0.129879
     25          1           0       -0.351128    1.818092   -2.157072
     26          1           0        0.091560    3.358032   -1.455232
     27          1           0       -2.015111    2.710023   -0.583542
     28          1           0       -3.441874   -1.410201    1.386266
     29          1           0       -4.112462   -1.272245   -0.255136
     30          1           0       -0.505060    3.827770    1.046963
     31          1           0       -0.022248    2.251791    1.700292
     32          1           0       -1.701914    2.787691    1.833070
     33          1           0       -1.180956   -2.813700   -1.879387
     34          1           0       -2.810689   -3.252894   -1.347815
     35          1           0       -2.558031   -1.762256   -2.280194
     36          1           0       -1.851053   -3.267171    0.929112
     37          1           0        4.617434    0.513246    0.200098
     38          1           0        2.715764   -1.554295   -1.957430
     39          1           0        3.271153    0.094598   -2.319052
     40          1           0        4.359303   -1.053180   -1.533335
     41          1           0        2.292087   -2.205778    0.613647
     42          1           0        4.011847   -1.798368    0.742470
     43          1           0        3.120391   -0.046117    2.189804
 ---------------------------------------------------------------------
                    Distance matrix (angstroms):
                    1          2          3          4          5
     1  C    0.000000
     2  C    1.357432   0.000000
     3  C    2.574801   1.507375   0.000000
     4  C    3.075499   2.557706   1.543178   0.000000
     5  C    3.266921   3.275610   2.586199   1.549240   0.000000
     6  C    2.530539   3.031860   2.993001   2.629023   1.541390
     7  C    1.503361   2.598401   3.261930   3.141979   2.636003
     8  C    1.479839   2.312114   3.788628   4.469442   4.737022
     9  C    2.437594   2.419655   3.855589   4.890734   5.529579
    10  C    2.403235   1.522182   2.611207   3.883152   4.779373
    11  O    2.416532   3.493333   4.923415   5.431288   5.468613
    12  C    2.531192   3.579642   4.156188   3.587555   3.145612
    13  C    3.492020   2.532874   3.158682   4.668769   5.478038
    14  O    3.366505   2.371296   2.960760   4.025483   5.258984
    15  C    4.593327   3.877564   2.558060   1.553256   2.566140
    16  O    5.344755   4.924680   3.772091   2.384160   2.738541
    17  C    5.380232   4.511909   3.012578   2.581760   3.235511
    18  C    5.164374   4.287325   3.156777   2.554785   3.904418
    19  O    5.177776   4.549861   3.797775   2.990466   4.249388
    20  H    3.084782   2.138983   1.099568   2.185271   2.745157
    21  H    3.379571   2.112546   1.095570   2.174325   3.504893
    22  H    2.938253   2.635349   2.137920   1.096734   2.148764
    23  H    4.130347   3.980874   3.035510   2.181114   1.097723
    24  H    3.881857   4.074712   3.485355   2.156810   1.095989
    25  H    2.693699   2.961422   2.900442   3.022157   2.173651
    26  H    3.443061   4.105515   4.064412   3.526362   2.143886
    27  H    2.085049   3.311614   4.141813   4.184796   3.524715
    28  H    3.149063   3.141358   4.499024   5.397369   6.169159
    29  H    3.191061   3.205774   4.592900   5.755151   6.287080
    30  H    3.477165   4.523506   4.932044   4.170244   3.366213
    31  H    2.828184   3.533984   3.865092   3.052141   2.929189
    32  H    2.793494   3.962521   4.823316   4.451210   4.193297
    33  H    4.011272   2.822174   2.885155   4.415393   5.335234
    34  H    4.348873   3.478072   4.170934   5.662244   6.542291
    35  H    3.466096   2.792977   3.483065   4.951411   5.466798
    36  H    4.121379   3.217174   3.875834   4.992705   6.218275
    37  H    6.261658   5.743382   4.490011   3.234651   3.626804
    38  H    5.269594   4.211024   2.732735   2.895452   3.745870
    39  H    5.441072   4.745413   3.319287   2.831348   2.931353
    40  H    6.426527   5.537946   4.041388   3.522852   4.161703
    41  H    4.948293   3.876446   2.841482   2.812890   4.314240
    42  H    6.238162   5.325966   4.100522   3.494910   4.698391
    43  H    5.315477   4.877761   4.102154   2.961007   3.927163
                    6          7          8          9         10
     6  C    0.000000
     7  C    1.543265   0.000000
     8  C    3.870962   2.587857   0.000000
     9  C    4.908395   3.861724   1.515939   0.000000
    10  C    4.498693   3.877819   2.436548   1.552862   0.000000
    11  O    4.410940   2.973044   1.233431   2.446805   3.634851
    12  C    2.577039   1.541301   3.303213   4.609283   4.771446
    13  C    5.157646   4.842635   3.540136   2.568037   1.535959
    14  O    5.344152   4.759899   3.462172   2.492731   1.440194
    15  C    3.965192   4.668369   5.938352   6.172443   4.975165
    16  O    4.267910   5.053237   6.727620   7.190717   6.158700
    17  C    4.507914   5.493250   6.735185   6.850637   5.500467
    18  C    5.177587   5.545463   6.297472   6.258076   5.020912
    19  O    5.429661   5.496441   6.177161   6.240988   5.261903
    20  H    2.997357   3.611000   4.284284   4.360111   3.117072
    21  H    4.078948   4.260173   4.372012   4.083833   2.632855
    22  H    3.015900   3.046726   4.185694   4.658710   3.857127
    23  H    2.139073   3.526983   5.600489   6.309547   5.427381
    24  H    2.166426   3.015375   5.283725   6.195986   5.569406
    25  H    1.098971   2.155467   3.936298   4.795541   4.290168
    26  H    1.098211   2.152729   4.643898   5.823560   5.547771
    27  H    2.134216   1.100032   2.662473   4.072682   4.382623
    28  H    5.674007   4.511694   2.146665   1.093902   2.200117
    29  H    5.510235   4.521198   2.137135   1.095158   2.225893
    30  H    2.782055   2.182583   4.264222   5.637257   5.793344
    31  H    2.921841   2.203254   3.734204   4.801895   4.733502
    32  H    3.521073   2.186267   3.048632   4.389502   4.882731
    33  H    5.275874   5.243460   4.376074   3.522116   2.183194
    34  H    6.207119   5.767254   4.091888   2.823853   2.168935
    35  H    4.897165   4.652437   3.496453   2.828225   2.193277
    36  H    6.234068   5.572593   3.927431   2.671895   1.961928
    37  H    5.167684   6.013917   7.637176   8.015201   6.898384
    38  H    4.777423   5.643533   6.510246   6.415420   4.964783
    39  H    4.107814   5.327268   6.856884   7.139229   5.879296
    40  H    5.520578   6.519028   7.769352   7.835441   6.451103
    41  H    5.379897   5.612038   5.938011   5.656855   4.323036
    42  H    6.070531   6.569347   7.386351   7.300405   6.006151
    43  H    5.193486   5.362326   6.413905   6.692641   5.799275
                   11         12         13         14         15
    11  O    0.000000
    12  C    3.415806   0.000000
    13  C    4.645133   5.990297   0.000000
    14  O    4.607045   5.335288   2.430188   0.000000
    15  C    6.942396   4.958841   5.583269   4.793326   0.000000
    16  O    7.583465   5.011040   6.897081   5.998575   1.445356
    17  C    7.794705   6.085410   5.701105   5.446455   1.532845
    18  C    7.355847   5.668061   5.715062   4.397444   1.542561
    19  O    7.111310   5.248045   6.264330   4.516412   2.462306
    20  H    5.376476   4.750412   3.174480   3.713542   2.981447
    21  H    5.572412   5.022641   3.051738   2.502436   2.622831
    22  H    5.073032   3.072938   4.943568   3.813294   2.127267
    23  H    6.357429   4.172252   5.875797   5.932784   2.677791
    24  H    5.878389   2.987634   6.425263   5.923439   2.880317
    25  H    4.561748   3.504179   4.630831   5.302539   4.281253
    26  H    4.957531   2.845266   6.179042   6.421120   4.707947
    27  H    2.663561   2.128020   5.201901   5.448154   5.705807
    28  H    2.812677   4.950674   3.329474   2.525196   6.594216
    29  H    2.749369   5.416796   2.605948   3.274030   7.039059
    30  H    4.218936   1.097121   6.931066   6.394035   5.423323
    31  H    4.076116   1.095301   6.035813   5.013611   4.255741
    32  H    2.854964   1.096421   6.190935   5.428277   5.837049
    33  H    5.541765   6.389727   1.096228   2.658342   5.066190
    34  H    5.095684   6.840720   1.097229   2.720062   6.512591
    35  H    4.466779   5.970946   1.096083   3.391608   5.989632
    36  H    4.982919   6.144765   2.596883   0.971676   5.703042
    37  H    8.525958   5.976517   7.546668   6.634719   1.964021
    38  H    7.643328   6.417820   4.939593   4.910448   2.193474
    39  H    7.838084   6.019275   6.006757   6.068006   2.184088
    40  H    8.834394   6.995988   6.627812   6.242404   2.167572
    41  H    7.073975   5.910883   4.906572   3.567662   2.196329
    42  H    8.453457   6.676864   6.567357   5.319476   2.157347
    43  H    7.256649   4.959353   6.840156   5.226629   2.415933
                   16         17         18         19         20
    16  O    0.000000
    17  C    2.443532   0.000000
    18  C    2.390863   2.518662   0.000000
    19  O    2.757736   3.791985   1.431670   0.000000
    20  H    4.174508   2.899618   3.831216   4.694100   0.000000
    21  H    4.006876   2.977730   2.711636   3.494315   1.747899
    22  H    2.650831   3.471702   2.606343   2.480237   3.048614
    23  H    2.799807   2.827951   4.190137   4.804316   2.833448
    24  H    2.500005   3.785770   4.122149   4.189392   3.796621
    25  H    4.824722   4.494396   5.507889   5.980631   2.542361
    26  H    4.732962   5.197977   6.011791   6.208161   3.987494
    27  H    6.076738   6.416018   6.622517   6.591019   4.321760
    28  H    7.565243   7.414302   6.458590   6.245465   5.164244
    29  H    8.105079   7.566505   7.186170   7.270145   4.894212
    30  H    5.223612   6.494784   6.286096   5.874180   5.402488
    31  H    4.233604   5.545276   4.809279   4.246488   4.624074
    32  H    5.954613   7.010250   6.365422   5.808205   5.482664
    33  H    6.455905   4.969912   5.169459   5.928334   2.753550
    34  H    7.850269   6.634479   6.468046   6.957360   4.241622
    35  H    7.235343   6.006154   6.367918   6.957157   3.238635
    36  H    6.927231   6.286255   5.194751   5.288751   4.532748
    37  H    0.973011   2.529059   2.579351   3.078268   4.813826
    38  H    3.405038   1.094963   2.795963   4.158610   2.474607
    39  H    2.724432   1.095330   3.484117   4.624374   2.940769
    40  H    2.687094   1.097712   2.742743   4.031148   3.967529
    41  H    3.359644   2.845646   1.093682   2.042838   3.532632
    42  H    2.684685   2.659198   1.101108   2.086119   4.618396
    43  H    2.186111   3.839092   1.923888   0.975119   4.937790
                   21         22         23         24         25
    21  H    0.000000
    22  H    2.599673   0.000000
    23  H    3.867538   3.036164   0.000000
    24  H    4.308736   2.344727   1.746517   0.000000
    25  H    3.971243   3.635862   2.379537   3.053441   0.000000
    26  H    5.142751   3.866557   2.486642   2.375551   1.749276
    27  H    5.147869   4.145400   4.270338   3.892775   2.457718
    28  H    4.574751   4.973497   7.028097   6.718666   5.703493
    29  H    4.823028   5.639859   6.980042   7.024803   5.226393
    30  H    5.857349   3.767143   4.262103   2.964578   3.785279
    31  H    4.591452   2.307892   4.008402   2.620495   3.895576
    32  H    5.602589   3.811127   5.232096   4.065570   4.322728
    33  H    2.545259   4.850127   5.580822   6.319038   4.713727
    34  H    3.911431   5.846237   6.963464   7.462041   5.693790
    35  H    3.663994   5.331831   5.788430   6.461350   4.207669
    36  H    3.349618   4.769441   6.876190   6.890093   6.134673
    37  H    4.567395   3.537721   3.498284   3.401170   5.652034
    38  H    2.461631   3.796284   3.416172   4.489236   4.562749
    39  H    3.587577   3.842056   2.193706   3.520087   4.014672
    40  H    3.849600   4.280378   3.695934   4.537672   5.551703
    41  H    2.069202   2.899969   4.632353   4.738168   5.554728
    42  H    3.581638   3.644235   4.795591   4.851079   6.365665
    43  H    4.028393   2.433390   4.471312   3.640699   5.867031
                   26         27         28         29         30
    26  H    0.000000
    27  H    2.370195   0.000000
    28  H    6.579918   4.784563   0.000000
    29  H    6.368164   4.512782   1.778460   0.000000
    30  H    2.614878   2.487601   6.014678   6.381142   0.000000
    31  H    3.345752   3.065515   5.020223   5.742159   1.773037
    32  H    3.788769   2.438061   4.566114   5.162793   1.769799
    33  H    6.315812   5.734679   4.212606   3.688903   7.288997
    34  H    7.220730   6.064111   3.356950   2.609891   7.822193
    35  H    5.823938   4.814008   3.787881   2.599466   6.821514
    36  H    7.304257   6.167811   2.487577   3.239776   7.222450
    37  H    5.596111   7.030689   8.370131   8.922237   6.159805
    38  H    5.591924   6.515609   7.008393   7.042871   6.954618
    39  H    4.637456   6.147929   7.813996   7.787541   6.287004
    40  H    6.138283   7.463039   8.337259   8.570448   7.358236
    41  H    6.330763   6.644571   5.840222   6.530277   6.664495
    42  H    6.840103   7.642521   7.491535   8.202221   7.221399
    43  H    5.835095   6.454544   6.750535   7.732742   5.427429
                   31         32         33         34         35
    31  H    0.000000
    32  H    1.768077   0.000000
    33  H    6.309984   6.740128   0.000000
    34  H    6.882436   6.916364   1.769602   0.000000
    35  H    6.195728   6.193053   1.778346   1.776279   0.000000
    36  H    5.864997   6.123785   2.922728   2.470932   3.614448
    37  H    5.176850   6.911864   7.001011   8.470943   7.925722
    38  H    5.946590   7.261998   4.095927   5.813653   5.287754
    39  H    5.626286   7.016001   5.335989   7.009837   6.117909
    40  H    6.370020   7.926116   5.823542   7.502130   6.993575
    41  H    5.138761   6.509514   4.318196   5.566158   5.665216
    42  H    5.796131   7.407322   5.905103   7.282304   7.231950
    43  H    3.923797   5.604672   6.536010   7.614190   7.427685
                   36         37         38         39         40
    36  H    0.000000
    37  H    7.527573   0.000000
    38  H    5.667618   3.542034   0.000000
    39  H    6.934628   2.886841   1.777098   0.000000
    40  H    7.038034   2.350556   1.769800   1.766017   0.000000
    41  H    4.288553   3.601576   2.685957   3.853702   3.195527
    42  H    6.046968   2.450401   3.004807   3.674897   2.419777
    43  H    6.056385   2.552050   4.431465   4.513570   4.051030
                   41         42         43
    41  H    0.000000
    42  H    1.772048   0.000000
    43  H    2.799017   2.441282   0.000000
 Stoichiometry    C15H24O4
 Framework group  C1[X(C15H24O4)]
 Deg. of freedom   123
 Full point group                 C1      NOp   1
 Largest Abelian subgroup         C1      NOp   1
 Largest concise Abelian subgroup C1      NOp   1
                         Standard orientation:                         
 ---------------------------------------------------------------------
 Center     Atomic      Atomic             Coordinates (Angstroms)
 Number     Number       Type             X           Y           Z
 ---------------------------------------------------------------------
      1          6           0       -1.668879    0.724401   -0.068859
      2          6           0       -1.047996   -0.454055   -0.330332
      3          6           0        0.376663   -0.672520   -0.771693
      4          6           0        1.380043    0.333887   -0.170219
      5          6           0        1.341241    1.725810   -0.849329
      6          6           0       -0.045939    2.247866   -1.272499
      7          6           0       -1.190639    2.138964   -0.243194
      8          6           0       -3.054484    0.453249    0.374423
      9          6           0       -3.277002   -1.046022    0.401680
     10          6           0       -1.950755   -1.661671   -0.121223
     11          8           0       -3.898955    1.306556    0.657421
     12          6           0       -0.870125    2.822293    1.100660
     13          6           0       -2.145418   -2.460874   -1.418355
     14          8           0       -1.297469   -2.490355    0.858908
     15          6           0        2.819554   -0.248878   -0.142028
     16          8           0        3.661725    0.838307    0.302755
     17          6           0        3.297560   -0.766946   -1.503179
     18          6           0        2.951667   -1.359602    0.920202
     19          8           0        2.685118   -0.866796    2.237690
     20          1           0        0.423561   -0.651554   -1.870059
     21          1           0        0.656640   -1.692232   -0.485207
     22          1           0        1.100401    0.474598    0.880889
     23          1           0        1.971316    1.718684   -1.748190
     24          1           0        1.807974    2.447818   -0.169582
     25          1           0       -0.365790    1.743236   -2.194876
     26          1           0        0.068842    3.306493   -1.541202
     27          1           0       -2.045415    2.685668   -0.668095
     28          1           0       -3.487087   -1.367561    1.425936
     29          1           0       -4.142209   -1.285819   -0.225443
     30          1           0       -0.551893    3.859569    0.937988
     31          1           0       -0.073881    2.307093    1.648608
     32          1           0       -1.755210    2.845120    1.747375
     33          1           0       -1.194055   -2.877572   -1.769047
     34          1           0       -2.828359   -3.300584   -1.238385
     35          1           0       -2.568212   -1.841911   -2.218060
     36          1           0       -1.890338   -3.236946    1.046690
     37          1           0        4.581373    0.524622    0.251762
     38          1           0        2.702098   -1.616773   -1.852700
     39          1           0        3.259409    0.019671   -2.264444
     40          1           0        4.341092   -1.099649   -1.430237
     41          1           0        2.254652   -2.181747    0.734763
     42          1           0        3.972747   -1.768135    0.866014
     43          1           0        3.066039    0.030815    2.244968
 ---------------------------------------------------------------------
 Rotational constants (GHZ):      0.5350544      0.2784517      0.2275858
 Standard basis: 6-31G(d) (6D, 7F)
 There are   333 symmetry adapted cartesian basis functions of A   symmetry.
 There are   333 symmetry adapted basis functions of A   symmetry.
   333 basis functions,   628 primitive gaussians,   333 cartesian basis functions
    73 alpha electrons       73 beta electrons
       nuclear repulsion energy      1612.4840834777 Hartrees.
 NAtoms=   43 NActive=   43 NUniq=   43 SFac= 1.00D+00 NAtFMM=   60 NAOKFM=F Big=F
 Integral buffers will be    131072 words long.
 Raffenetti 2 integral format.
 Two-electron integral symmetry is turned on.
 ------------------------------------------------------------------------------
 Polarizable Continuum Model (PCM)
 =================================
 Model                : PCM (using non-symmetric T matrix).
 Atomic radii         : SMD-Coulomb.
 Polarization charges : Total charges.
 Charge compensation  : None.
 Solution method      : On-the-fly selection.
 Cavity type          : VdW (van der Waals Surface) (Alpha=1.000).
 Cavity algorithm     : GePol (No added spheres)
                        Default sphere list used, NSphG=   43.
                        Lebedev-Laikov grids with approx.  5.0 points / Ang**2.
                        Smoothing algorithm: Karplus/York (Gamma=1.0000).
                        Polarization charges: spherical gaussians, with
                                              point-specific exponents (IZeta= 3).
                        Self-potential: point-specific (ISelfS= 7).
                        Self-field    : sphere-specific E.n sum rule (ISelfD= 2).
 1st derivatives      : Analytical E(r).r(x)/FMM algorithm (CHGder, D1EAlg=3).
                        Cavity 1st derivative terms included.
 Solvent              : Methanol, Eps=  32.613000 Eps(inf)=   1.765709
 ------------------------------------------------------------------------------
 ------------------------------------------------------------------------------
 Atomic radii for non-electrostatic terms: SMD-CDS.
 ------------------------------------------------------------------------------
 Nuclear repulsion after PCM non-electrostatic terms =     1612.4855520336 Hartrees.
 One-electron integrals computed using PRISM.
 NBasis=   333 RedAO= T EigKep=  9.40D-04  NBF=   333
 NBsUse=   333 1.00D-06 EigRej= -1.00D+00 NBFU=   333
 Initial guess from the checkpoint file:  "DY-202A-11R_46.chk"
 B after Tr=     0.000000    0.000000    0.000000
         Rot=    0.999974    0.003682    0.002363   -0.005804 Ang=   0.83 deg.
 ExpMin= 1.61D-01 ExpMax= 5.48D+03 ExpMxC= 8.25D+02 IAcc=1 IRadAn=         1 AccDes= 0.00D+00
 Harris functional with IExCor=  402 and IRadAn=       1 diagonalized for initial guess.
 HarFok:  IExCor=  402 AccDes= 0.00D+00 IRadAn=         1 IDoV= 1 UseB2=F ITyADJ=14
 ICtDFT=  3500011 ScaDFX=  1.000000  1.000000  1.000000  1.000000
 FoFCou: FMM=F IPFlag=           0 FMFlag=      100000 FMFlg1=           0
         NFxFlg=           0 DoJE=T BraDBF=F KetDBF=T FulRan=T
         wScrn=  0.000000 ICntrl=     500 IOpCl=  0 I1Cent=   200000004 NGrid=           0
         NMat0=    1 NMatS0=      1 NMatT0=    0 NMatD0=    1 NMtDS0=    0 NMtDT0=    0
 Petite list used in FoFCou.
 Keep R1 ints in memory in canonical form, NReq=1565304907.
 Requested convergence on RMS density matrix=1.00D-08 within 128 cycles.
 Requested convergence on MAX density matrix=1.00D-06.
 Requested convergence on             energy=1.00D-06.
 No special actions if energy rises.
 Inv3:  Mode=1 IEnd=    21870000.
 Iteration    1 A*A^-1 deviation from unit magnitude is 6.22D-15 for   2695.
 Iteration    1 A*A^-1 deviation from orthogonality  is 4.06D-15 for   1959    961.
 Iteration    1 A^-1*A deviation from unit magnitude is 6.11D-15 for   2695.
 Iteration    1 A^-1*A deviation from orthogonality  is 8.33D-11 for   2327   2195.
 Error on total polarization charges =  0.05179
 SCF Done:  E(RB3LYP) =  -886.950821458     A.U. after   11 cycles
            NFock= 11  Conv=0.39D-08     -V/T= 2.0094
 SMD-CDS (non-electrostatic) energy       (kcal/mol) =       0.92
 (included in total energy above)
 D1PCM: PCM CHGder 1st derivatives, ID1Alg=3 FixD1E=F DoIter=F DoCFld=F I1PDM=0.
 Calling FoFJK, ICntrl=      2127 FMM=F ISym2X=0 I1Cent= 0 IOpClX= 0 NMat=1 NMatS=1 NMatT=0.
 ***** Axes restored to original set *****
 -------------------------------------------------------------------
 Center     Atomic                   Forces (Hartrees/Bohr)
 Number     Number              X              Y              Z
 -------------------------------------------------------------------
      1        6          -0.005234327   -0.006220302    0.000080655
      2        6           0.004273388    0.005427657   -0.000114432
      3        6          -0.001772319   -0.000418899    0.000711733
      4        6          -0.000558555    0.003260610   -0.000174130
      5        6          -0.000772861    0.000516185    0.000375831
      6        6           0.000190529    0.000209174   -0.000757035
      7        6           0.003487640    0.002494022   -0.001534456
      8        6           0.003628171    0.003357303   -0.000477568
      9        6           0.002584496   -0.000242725   -0.001905098
     10        6          -0.005098707   -0.000132960   -0.000324517
     11        8           0.001916809   -0.002813059   -0.000969414
     12        6          -0.000200983    0.000405140    0.001603375
     13        6           0.000371356   -0.001565774   -0.000205819
     14        8          -0.000979845    0.001473628    0.001429546
     15        6          -0.002345081   -0.002314399   -0.001194841
     16        8           0.001589415   -0.000094458    0.000258803
     17        6           0.002573847    0.001513696    0.000509502
     18        6          -0.000302598    0.000334581    0.002050129
     19        8          -0.000422818   -0.000786907   -0.003446303
     20        1          -0.000413595    0.000446202   -0.000129375
     21        1          -0.001321782    0.000845653   -0.000824874
     22        1          -0.000308584   -0.000557651   -0.000264168
     23        1          -0.000451361   -0.000160577   -0.000117204
     24        1          -0.000834386   -0.000520214   -0.000209155
     25        1          -0.000043128   -0.000496337    0.000884819
     26        1           0.000032537    0.000156106   -0.000017994
     27        1          -0.000203706    0.000048459    0.000225896
     28        1          -0.000697342   -0.001438881    0.000615381
     29        1          -0.000849903   -0.001946371    0.001194201
     30        1          -0.000138926   -0.000021827   -0.000396899
     31        1           0.000424254   -0.000190957   -0.000431401
     32        1           0.000011059   -0.000298850   -0.000410406
     33        1          -0.000104106    0.001130582    0.000474508
     34        1          -0.000402250    0.000231421    0.000118396
     35        1          -0.000436788    0.000213494    0.000770700
     36        1          -0.000471566   -0.001206535   -0.000768946
     37        1           0.001160334    0.000445928    0.000564474
     38        1           0.000073238    0.000064272    0.000635492
     39        1          -0.000713451   -0.000305874    0.000248616
     40        1          -0.000140387   -0.000451068    0.000153386
     41        1           0.000596642   -0.000458414    0.000827665
     42        1           0.000532522   -0.000144416    0.000289253
     43        1           0.001773120    0.000213344    0.000651674
 -------------------------------------------------------------------
 Cartesian Forces:  Max     0.006220302 RMS     0.001539743

 GradGradGradGradGradGradGradGradGradGradGradGradGradGradGradGradGradGrad
 Berny optimization.
 Using GEDIIS/GDIIS optimizer.
 FormGI is forming the generalized inverse of G from B-inverse, IUseBI=4.
 Internal  Forces:  Max     0.004793476 RMS     0.000904177
 Search for a local minimum.
 Step number   2 out of a maximum of  258
 All quantities printed in internal units (Hartrees-Bohrs-Radians)
 Mixed Optimization -- En-DIIS/RFO-DIIS
 Update second derivatives using D2CorX and points    1    2
 DE= -6.56D-03 DEPred=-7.91D-03 R= 8.29D-01
 TightC=F SS=  1.41D+00  RLast= 3.66D-01 DXNew= 5.0454D-01 1.0986D+00
 Trust test= 8.29D-01 RLast= 3.66D-01 DXMaxT set to 5.05D-01
 ITU=  1  0
 Use linear search instead of GDIIS.
     Eigenvalues ---    0.00230   0.00233   0.00312   0.00345   0.00377
     Eigenvalues ---    0.00395   0.00538   0.00685   0.00760   0.00919
     Eigenvalues ---    0.01104   0.01113   0.01236   0.01326   0.01387
     Eigenvalues ---    0.01394   0.02489   0.02578   0.03144   0.03863
     Eigenvalues ---    0.03988   0.04048   0.04418   0.04590   0.04714
     Eigenvalues ---    0.04849   0.04877   0.04997   0.05142   0.05325
     Eigenvalues ---    0.05396   0.05450   0.05493   0.05529   0.05587
     Eigenvalues ---    0.05590   0.05656   0.05696   0.05769   0.05920
     Eigenvalues ---    0.06005   0.06115   0.07029   0.07786   0.08479
     Eigenvalues ---    0.08679   0.08995   0.09133   0.09321   0.09661
     Eigenvalues ---    0.10325   0.11654   0.12069   0.13408   0.13876
     Eigenvalues ---    0.14657   0.15825   0.16000   0.16000   0.16000
     Eigenvalues ---    0.16000   0.16000   0.16000   0.16000   0.16000
     Eigenvalues ---    0.16000   0.16000   0.16006   0.16107   0.16206
     Eigenvalues ---    0.16671   0.17357   0.18286   0.19820   0.20714
     Eigenvalues ---    0.22029   0.23152   0.24403   0.25000   0.26470
     Eigenvalues ---    0.26870   0.27232   0.27689   0.27919   0.28578
     Eigenvalues ---    0.28855   0.29070   0.29389   0.29612   0.30683
     Eigenvalues ---    0.31441   0.31597   0.32277   0.33748   0.33816
     Eigenvalues ---    0.33842   0.33886   0.33912   0.34000   0.34070
     Eigenvalues ---    0.34103   0.34119   0.34124   0.34132   0.34159
     Eigenvalues ---    0.34195   0.34201   0.34249   0.34290   0.34327
     Eigenvalues ---    0.34331   0.34340   0.34378   0.34490   0.34770
     Eigenvalues ---    0.39006   0.41525   0.42248   0.51821   0.52356
     Eigenvalues ---    0.52685   0.53021   0.94756
 RFO step:  Lambda=-1.65889529D-03 EMin= 2.29996505D-03
 Quartic linear search produced a step of -0.04666.
 Iteration  1 RMS(Cart)=  0.04400835 RMS(Int)=  0.00103230
 Iteration  2 RMS(Cart)=  0.00140358 RMS(Int)=  0.00002786
 Iteration  3 RMS(Cart)=  0.00000233 RMS(Int)=  0.00002783
 Iteration  4 RMS(Cart)=  0.00000000 RMS(Int)=  0.00002783
 Variable       Old X    -DE/DX   Delta X   Delta X   Delta X     New X
                                 (Linear)    (Quad)   (Total)
    R1        2.56518  -0.00378  -0.00138  -0.00388  -0.00524   2.55994
    R2        2.84094   0.00335  -0.00081   0.01103   0.01022   2.85116
    R3        2.79649  -0.00321  -0.00031  -0.00782  -0.00810   2.78839
    R4        2.84853  -0.00124   0.00001  -0.00419  -0.00417   2.84435
    R5        2.87651   0.00444  -0.00100   0.01508   0.01405   2.89056
    R6        2.91618   0.00211   0.00015   0.00682   0.00696   2.92314
    R7        2.07788   0.00014  -0.00022   0.00088   0.00067   2.07855
    R8        2.07033  -0.00132  -0.00011  -0.00337  -0.00348   2.06685
    R9        2.92764  -0.00031   0.00006  -0.00063  -0.00057   2.92707
   R10        2.93523   0.00479   0.00156   0.01374   0.01531   2.95054
   R11        2.07253  -0.00023   0.00010  -0.00088  -0.00078   2.07175
   R12        2.91281  -0.00100  -0.00097  -0.00037  -0.00134   2.91147
   R13        2.07440  -0.00016  -0.00015  -0.00010  -0.00025   2.07414
   R14        2.07112  -0.00083   0.00018  -0.00271  -0.00253   2.06859
   R15        2.91635  -0.00097  -0.00061  -0.00144  -0.00207   2.91428
   R16        2.07675  -0.00053  -0.00001  -0.00143  -0.00144   2.07531
   R17        2.07532   0.00016   0.00003   0.00037   0.00040   2.07572
   R18        2.91264   0.00029  -0.00105   0.00334   0.00230   2.91493
   R19        2.07876   0.00010  -0.00006   0.00041   0.00036   2.07912
   R20        2.86471   0.00114  -0.00173   0.00797   0.00625   2.87096
   R21        2.33085  -0.00348  -0.00093  -0.00137  -0.00230   2.32855
   R22        2.93448  -0.00419  -0.00204  -0.00835  -0.01040   2.92408
   R23        2.06718   0.00116   0.00002   0.00313   0.00316   2.07033
   R24        2.06955   0.00038  -0.00005   0.00117   0.00112   2.07067
   R25        2.90254  -0.00092  -0.00070  -0.00130  -0.00200   2.90054
   R26        2.72157  -0.00040  -0.00153   0.00263   0.00110   2.72267
   R27        2.07326  -0.00001  -0.00015   0.00032   0.00016   2.07342
   R28        2.06982   0.00020  -0.00013   0.00084   0.00071   2.07053
   R29        2.07193  -0.00026  -0.00006  -0.00056  -0.00062   2.07131
   R30        2.07157  -0.00067  -0.00002  -0.00179  -0.00181   2.06976
   R31        2.07346   0.00009  -0.00009   0.00045   0.00036   2.07382
   R32        2.07130  -0.00025  -0.00007  -0.00053  -0.00059   2.07070
   R33        1.83620   0.00109   0.00006   0.00180   0.00186   1.83806
   R34        2.73133   0.00214  -0.00008   0.00536   0.00528   2.73661
   R35        2.89666  -0.00112   0.00013  -0.00390  -0.00378   2.89288
   R36        2.91502   0.00108   0.00067   0.00214   0.00281   2.91783
   R37        1.83872   0.00091   0.00007   0.00146   0.00154   1.84026
   R38        2.06918  -0.00031  -0.00007  -0.00067  -0.00074   2.06844
   R39        2.06987  -0.00037  -0.00010  -0.00078  -0.00088   2.06899
   R40        2.07437   0.00001  -0.00011   0.00028   0.00018   2.07455
   R41        2.70546  -0.00302  -0.00042  -0.00589  -0.00631   2.69915
   R42        2.06676  -0.00020  -0.00008  -0.00035  -0.00043   2.06633
   R43        2.08079   0.00052  -0.00047   0.00252   0.00205   2.08285
   R44        1.84271   0.00091   0.00022   0.00115   0.00137   1.84408
    A1        2.27711  -0.00108   0.00133  -0.01094  -0.00969   2.26742
    A2        1.90381   0.00030  -0.00258   0.00681   0.00419   1.90800
    A3        2.10018   0.00078   0.00121   0.00501   0.00625   2.10643
    A4        2.23257   0.00059  -0.00115   0.00100  -0.00016   2.23241
    A5        1.97253  -0.00122   0.00075  -0.00744  -0.00676   1.96577
    A6        2.07804   0.00063   0.00040   0.00648   0.00695   2.08499
    A7        1.98874   0.00060   0.00078  -0.00298  -0.00227   1.98647
    A8        1.90713  -0.00024  -0.00029  -0.00339  -0.00366   1.90347
    A9        1.87534  -0.00103   0.00004  -0.00477  -0.00471   1.87063
   A10        1.92748   0.00003   0.00010  -0.00084  -0.00074   1.92674
   A11        1.91657   0.00056  -0.00093   0.01211   0.01120   1.92777
   A12        1.84217   0.00001   0.00026   0.00002   0.00025   1.84242
   A13        1.98101  -0.00148  -0.00041  -0.01030  -0.01080   1.97021
   A14        1.94441   0.00147   0.00103   0.00964   0.01073   1.95514
   A15        1.86652  -0.00027   0.00049  -0.00833  -0.00784   1.85868
   A16        1.94793   0.00036  -0.00023   0.00885   0.00864   1.95657
   A17        1.87387   0.00060  -0.00141   0.00447   0.00300   1.87687
   A18        1.84112  -0.00068   0.00049  -0.00505  -0.00453   1.83660
   A19        2.03441   0.00075   0.00088  -0.00499  -0.00415   2.03026
   A20        1.91636  -0.00014   0.00019  -0.00040  -0.00019   1.91618
   A21        1.88530  -0.00022   0.00020   0.00089   0.00106   1.88636
   A22        1.86916  -0.00038  -0.00031  -0.00054  -0.00086   1.86830
   A23        1.90752  -0.00040  -0.00100   0.00075  -0.00022   1.90730
   A24        1.84180   0.00037  -0.00005   0.00535   0.00530   1.84710
   A25        2.04938  -0.00064  -0.00022  -0.00681  -0.00709   2.04230
   A26        1.91434   0.00047  -0.00075   0.00187   0.00110   1.91545
   A27        1.87507  -0.00007   0.00011   0.00247   0.00259   1.87766
   A28        1.88758  -0.00017   0.00080  -0.00429  -0.00352   1.88406
   A29        1.88466   0.00035   0.00040   0.00201   0.00246   1.88712
   A30        1.84180   0.00014  -0.00036   0.00626   0.00590   1.84770
   A31        1.96027   0.00030   0.00016  -0.00129  -0.00121   1.95906
   A32        1.96298   0.00008  -0.00026  -0.00066  -0.00089   1.96209
   A33        1.83925  -0.00042   0.00121  -0.00451  -0.00330   1.83595
   A34        1.97795  -0.00022  -0.00044   0.00024  -0.00018   1.97777
   A35        1.85842   0.00011  -0.00105   0.00702   0.00599   1.86441
   A36        1.85254   0.00011   0.00048  -0.00061  -0.00014   1.85239
   A37        1.90079   0.00178   0.00281  -0.00134   0.00142   1.90221
   A38        2.19324  -0.00018  -0.00177   0.00422   0.00247   2.19570
   A39        2.18902  -0.00160  -0.00103  -0.00277  -0.00379   2.18523
   A40        1.83453  -0.00173  -0.00214  -0.00076  -0.00298   1.83155
   A41        1.91318   0.00114  -0.00009   0.00819   0.00809   1.92126
   A42        1.89887   0.00137  -0.00012   0.01557   0.01551   1.91438
   A43        1.94205   0.00012   0.00130  -0.00723  -0.00589   1.93616
   A44        1.97698   0.00028  -0.00048   0.00207   0.00158   1.97855
   A45        1.89662  -0.00108   0.00132  -0.01607  -0.01483   1.88179
   A46        1.81136   0.00085   0.00115   0.00130   0.00238   1.81373
   A47        1.95191  -0.00018   0.00069   0.00209   0.00280   1.95470
   A48        1.85559   0.00003   0.00127   0.00026   0.00154   1.85712
   A49        1.96321  -0.00014  -0.00049   0.00041  -0.00002   1.96319
   A50        1.96749  -0.00115  -0.00220  -0.00611  -0.00827   1.95921
   A51        1.91010   0.00058  -0.00032   0.00200   0.00170   1.91179
   A52        1.92859  -0.00042   0.00007  -0.00297  -0.00291   1.92568
   A53        1.95932  -0.00050   0.00020  -0.00348  -0.00329   1.95602
   A54        1.93440  -0.00036   0.00005  -0.00179  -0.00174   1.93266
   A55        1.88392   0.00039  -0.00003   0.00151   0.00148   1.88539
   A56        1.87751   0.00043  -0.00012   0.00303   0.00291   1.88042
   A57        1.87712   0.00054  -0.00020   0.00423   0.00403   1.88115
   A58        1.93688  -0.00078   0.00025  -0.00406  -0.00382   1.93306
   A59        1.91620   0.00007   0.00064  -0.00032   0.00032   1.91651
   A60        1.95111  -0.00089   0.00006  -0.00719  -0.00714   1.94397
   A61        1.87731   0.00079  -0.00111   0.01083   0.00972   1.88703
   A62        1.89232   0.00074  -0.00004   0.00302   0.00296   1.89527
   A63        1.88783   0.00016   0.00015  -0.00151  -0.00137   1.88646
   A64        1.87220  -0.00062   0.00075  -0.00541  -0.00465   1.86754
   A65        1.83732   0.00026   0.00189  -0.00074   0.00121   1.83853
   A66        1.98198   0.00030  -0.00028   0.00836   0.00805   1.99003
   A67        1.94124   0.00103   0.00093   0.00981   0.01074   1.95198
   A68        1.92387  -0.00031  -0.00172  -0.00514  -0.00691   1.91696
   A69        1.85439  -0.00071  -0.00044  -0.01065  -0.01108   1.84330
   A70        1.91922  -0.00062  -0.00041  -0.00303  -0.00357   1.91565
   A71        1.86721   0.00179   0.00094   0.00826   0.00920   1.87642
   A72        1.95647  -0.00083  -0.00002  -0.00695  -0.00698   1.94949
   A73        1.94290  -0.00009   0.00027   0.00001   0.00026   1.94316
   A74        1.91759   0.00016   0.00065   0.00042   0.00105   1.91864
   A75        1.89292   0.00029   0.00014  -0.00043  -0.00030   1.89262
   A76        1.87859   0.00007   0.00010  -0.00209  -0.00200   1.87659
   A77        1.87230   0.00045  -0.00120   0.00970   0.00849   1.88079
   A78        1.94969  -0.00033  -0.00087   0.00059  -0.00029   1.94940
   A79        1.94974   0.00077   0.00099   0.00558   0.00658   1.95632
   A80        1.88882   0.00052   0.00163  -0.00199  -0.00032   1.88850
   A81        1.87144   0.00004   0.00118  -0.00045   0.00070   1.87214
   A82        1.92373  -0.00063  -0.00320  -0.00131  -0.00453   1.91919
   A83        1.87942  -0.00040   0.00013  -0.00254  -0.00238   1.87703
   A84        1.82451   0.00026   0.00112  -0.00110   0.00002   1.82453
    D1        0.10142   0.00033   0.00055  -0.00587  -0.00530   0.09612
    D2       -3.05063   0.00027   0.00009  -0.00040  -0.00031  -3.05095
    D3       -3.11091   0.00047  -0.00011   0.00939   0.00923  -3.10167
    D4        0.02023   0.00040  -0.00058   0.01486   0.01422   0.03445
    D5        0.38255   0.00014  -0.00030   0.00445   0.00413   0.38668
    D6       -1.87364   0.00010   0.00040   0.00581   0.00620  -1.86744
    D7        2.39887   0.00018  -0.00076   0.00952   0.00873   2.40761
    D8       -2.68158   0.00001   0.00057  -0.01222  -0.01165  -2.69323
    D9        1.34541  -0.00002   0.00128  -0.01086  -0.00959   1.33583
   D10       -0.66526   0.00006   0.00012  -0.00715  -0.00705  -0.67231
   D11        0.01749  -0.00026   0.00075   0.00023   0.00093   0.01842
   D12       -3.10712  -0.00017   0.00052  -0.00704  -0.00660  -3.11372
   D13        3.09675  -0.00023   0.00020   0.01291   0.01314   3.10989
   D14       -0.02786  -0.00014  -0.00003   0.00563   0.00561  -0.02225
   D15        0.60438   0.00036  -0.00043   0.01773   0.01730   0.62168
   D16       -1.56080   0.00007  -0.00090   0.02360   0.02271  -1.53810
   D17        2.73181   0.00071  -0.00108   0.02776   0.02668   2.75848
   D18       -2.52620   0.00043   0.00006   0.01204   0.01209  -2.51411
   D19        1.59180   0.00015  -0.00042   0.01791   0.01750   1.60930
   D20       -0.39877   0.00079  -0.00059   0.02208   0.02147  -0.37731
   D21       -0.04792  -0.00046   0.00018  -0.02344  -0.02328  -0.07119
   D22        2.07265  -0.00020   0.00071  -0.02102  -0.02032   2.05234
   D23       -2.12660   0.00042   0.00155  -0.01725  -0.01571  -2.14231
   D24        3.08424  -0.00052  -0.00026  -0.01853  -0.01880   3.06544
   D25       -1.07838  -0.00026   0.00027  -0.01611  -0.01584  -1.09422
   D26        1.00555   0.00036   0.00111  -0.01234  -0.01123   0.99432
   D27       -1.34529  -0.00017   0.00074  -0.01824  -0.01753  -1.36281
   D28        2.72133  -0.00068   0.00053  -0.02997  -0.02944   2.69189
   D29        0.71788  -0.00047  -0.00091  -0.02416  -0.02503   0.69285
   D30        0.80890  -0.00002   0.00102  -0.02558  -0.02460   0.78430
   D31       -1.40767  -0.00053   0.00081  -0.03731  -0.03651  -1.44418
   D32        2.87206  -0.00031  -0.00063  -0.03150  -0.03210   2.83996
   D33        2.83339   0.00034   0.00084  -0.01889  -0.01807   2.81532
   D34        0.61683  -0.00017   0.00063  -0.03062  -0.02998   0.58684
   D35       -1.38663   0.00005  -0.00081  -0.02481  -0.02557  -1.41220
   D36        0.65675  -0.00061  -0.00040  -0.00248  -0.00291   0.65384
   D37       -1.47181  -0.00053  -0.00079   0.00225   0.00144  -1.47037
   D38        2.81120  -0.00077  -0.00094  -0.00436  -0.00533   2.80587
   D39        2.87146   0.00048   0.00048   0.00966   0.01010   2.88157
   D40        0.74291   0.00056   0.00008   0.01439   0.01445   0.75736
   D41       -1.25727   0.00031  -0.00006   0.00778   0.00768  -1.24958
   D42       -1.40217   0.00020   0.00013   0.01091   0.01106  -1.39112
   D43        2.75246   0.00028  -0.00026   0.01564   0.01540   2.76786
   D44        0.75228   0.00003  -0.00040   0.00903   0.00864   0.76092
   D45        3.03689  -0.00018  -0.00092  -0.00817  -0.00905   3.02784
   D46        0.93081  -0.00014   0.00011  -0.00615  -0.00597   0.92484
   D47       -1.24516  -0.00037   0.00014  -0.01640  -0.01626  -1.26142
   D48        0.80243   0.00034  -0.00102  -0.00927  -0.01032   0.79210
   D49       -1.30365   0.00037   0.00001  -0.00725  -0.00725  -1.31090
   D50        2.80357   0.00015   0.00004  -0.01750  -0.01754   2.78603
   D51       -1.22717  -0.00016   0.00049  -0.01612  -0.01562  -1.24280
   D52        2.94994  -0.00013   0.00152  -0.01410  -0.01255   2.93739
   D53        0.77397  -0.00035   0.00154  -0.02435  -0.02284   0.75113
   D54        0.81745  -0.00012  -0.00086   0.01510   0.01419   0.83164
   D55       -1.34569   0.00020  -0.00113   0.02467   0.02352  -1.32217
   D56        2.94388  -0.00016  -0.00039   0.01504   0.01462   2.95849
   D57        2.97058  -0.00009  -0.00025   0.01065   0.01038   2.98095
   D58        0.80743   0.00023  -0.00052   0.02022   0.01971   0.82714
   D59       -1.18618  -0.00013   0.00022   0.01059   0.01080  -1.17538
   D60       -1.32549  -0.00005  -0.00094   0.01699   0.01601  -1.30949
   D61        2.79454   0.00027  -0.00121   0.02656   0.02534   2.81989
   D62        0.80093  -0.00010  -0.00047   0.01692   0.01644   0.81737
   D63       -1.27535  -0.00054   0.00092  -0.01856  -0.01766  -1.29301
   D64        0.97304  -0.00035   0.00031  -0.02042  -0.02011   0.95293
   D65        3.00314  -0.00027   0.00002  -0.01663  -0.01661   2.98653
   D66        0.90123  -0.00053   0.00041  -0.02486  -0.02446   0.87677
   D67       -3.13356  -0.00034  -0.00020  -0.02672  -0.02691   3.12271
   D68       -1.10346  -0.00026  -0.00049  -0.02293  -0.02342  -1.12688
   D69        2.88637  -0.00028   0.00060  -0.01870  -0.01812   2.86825
   D70       -1.14842  -0.00009  -0.00001  -0.02056  -0.02057  -1.16899
   D71        0.88168   0.00000  -0.00030  -0.01677  -0.01707   0.86461
   D72       -3.11380   0.00030  -0.00104   0.02352   0.02246  -3.09134
   D73        1.06529   0.00043  -0.00118   0.02602   0.02481   1.09010
   D74       -1.03417   0.00034  -0.00110   0.02423   0.02310  -1.01107
   D75        0.92238   0.00000  -0.00064   0.02570   0.02508   0.94746
   D76       -1.18171   0.00012  -0.00079   0.02820   0.02743  -1.15428
   D77        3.00201   0.00003  -0.00071   0.02641   0.02573   3.02773
   D78       -1.11118  -0.00009   0.00056   0.01743   0.01799  -1.09320
   D79        3.06791   0.00004   0.00041   0.01992   0.02033   3.08824
   D80        0.96844  -0.00006   0.00050   0.01814   0.01863   0.98707
   D81       -0.04579  -0.00004  -0.00058  -0.01453  -0.01511  -0.06090
   D82        2.04304  -0.00028  -0.00028  -0.01928  -0.01961   2.02344
   D83       -2.16838  -0.00011   0.00119  -0.02474  -0.02353  -2.19191
   D84        3.07888  -0.00011  -0.00035  -0.00719  -0.00756   3.07131
   D85       -1.11548  -0.00036  -0.00006  -0.01194  -0.01206  -1.12753
   D86        0.95628  -0.00019   0.00142  -0.01740  -0.01598   0.94030
   D87        0.05408   0.00019   0.00018   0.02162   0.02179   0.07586
   D88       -2.05891  -0.00005  -0.00113   0.01805   0.01691  -2.04200
   D89        2.05436   0.00019   0.00127   0.01985   0.02113   2.07549
   D90       -2.01544  -0.00022   0.00091   0.01606   0.01696  -1.99848
   D91        2.15476  -0.00046  -0.00040   0.01249   0.01208   2.16684
   D92       -0.01515  -0.00022   0.00200   0.01429   0.01630   0.00115
   D93        2.12491   0.00090  -0.00151   0.04120   0.03964   2.16455
   D94        0.01192   0.00066  -0.00282   0.03762   0.03477   0.04669
   D95       -2.15799   0.00090  -0.00041   0.03942   0.03899  -2.11900
   D96        1.10379  -0.00062   0.00096  -0.03750  -0.03651   1.06728
   D97       -3.10637  -0.00008   0.00014  -0.02682  -0.02666  -3.13303
   D98       -1.01121  -0.00040   0.00080  -0.03357  -0.03275  -1.04397
   D99        3.13422   0.00024   0.00256  -0.03421  -0.03166   3.10256
   D100      -1.07594   0.00078   0.00174  -0.02352  -0.02181  -1.09775
   D101       1.01922   0.00046   0.00240  -0.03028  -0.02791   0.99131
   D102      -0.94771  -0.00092  -0.00084  -0.04036  -0.04120  -0.98891
   D103       1.12531  -0.00038  -0.00166  -0.02968  -0.03135   1.09396
   D104      -3.06271  -0.00070  -0.00101  -0.03644  -0.03745  -3.10016
   D105       3.07750   0.00069  -0.00138   0.03681   0.03542   3.11292
   D106       1.10414   0.00023  -0.00235   0.03815   0.03581   1.13994
   D107      -1.09467   0.00081   0.00003   0.04058   0.04062  -1.05406
   D108      -3.05316   0.00003   0.00115  -0.01497  -0.01382  -3.06698
   D109      -0.90934   0.00038   0.00097  -0.00824  -0.00727  -0.91662
   D110       1.16942  -0.00094  -0.00064  -0.02085  -0.02148   1.14794
   D111      -1.12141  -0.00039   0.00034  -0.02627  -0.02593  -1.14735
   D112       1.00238  -0.00066   0.00069  -0.03175  -0.03105   0.97133
   D113       3.07384  -0.00004  -0.00022  -0.01942  -0.01964   3.05420
   D114       3.10519  -0.00070  -0.00070  -0.02720  -0.02789   3.07730
   D115      -1.05420  -0.00097  -0.00034  -0.03268  -0.03301  -1.08721
   D116       1.01725  -0.00036  -0.00126  -0.02035  -0.02160   0.99566
   D117       1.06637   0.00072   0.00103  -0.00935  -0.00833   1.05804
   D118      -3.09302   0.00045   0.00139  -0.01483  -0.01345  -3.10647
   D119      -1.02156   0.00106   0.00048  -0.00250  -0.00204  -1.02360
   D120      -1.06593  -0.00057  -0.00050  -0.08306  -0.08355  -1.14948
   D121       1.03033  -0.00022   0.00108  -0.07938  -0.07827   0.95206
   D122       3.09640   0.00008   0.00296  -0.08046  -0.07751   3.01889
   D123       0.92457  -0.00015   0.00198  -0.08502  -0.08307   0.84150
   D124       3.02082   0.00021   0.00356  -0.08134  -0.07779   2.94303
   D125      -1.19629   0.00050   0.00544  -0.08242  -0.07703  -1.27332
   D126       3.00638  -0.00126  -0.00051  -0.09896  -0.09944   2.90693
   D127      -1.18055  -0.00090   0.00107  -0.09527  -0.09417  -1.27472
   D128       0.88552  -0.00061   0.00295  -0.09636  -0.09341   0.79212
   D129      -0.64794  -0.00073   0.00338  -0.06658  -0.06317  -0.71111
   D130      -2.78955  -0.00151   0.00191  -0.07358  -0.07166  -2.86121
   D131       1.45260  -0.00072   0.00282  -0.06959  -0.06681   1.38579
         Item               Value     Threshold  Converged?
 Maximum Force            0.004793     0.000450     NO 
 RMS     Force            0.000904     0.000300     NO 
 Maximum Displacement     0.361999     0.001800     NO 
 RMS     Displacement     0.043907     0.001200     NO 
 Predicted change in Energy=-9.714631D-04
 GradGradGradGradGradGradGradGradGradGradGradGradGradGradGradGradGradGrad

                          Input orientation:                          
 ---------------------------------------------------------------------
 Center     Atomic      Atomic             Coordinates (Angstroms)
 Number     Number       Type             X           Y           Z
 ---------------------------------------------------------------------
      1          6           0       -1.646651    0.725690   -0.065914
      2          6           0       -1.026943   -0.437153   -0.380337
      3          6           0        0.388787   -0.632238   -0.852752
      4          6           0        1.401878    0.344186   -0.210086
      5          6           0        1.358419    1.758402   -0.840417
      6          6           0       -0.032946    2.285991   -1.239733
      7          6           0       -1.160339    2.147948   -0.196556
      8          6           0       -3.016133    0.438033    0.402090
      9          6           0       -3.237122   -1.065008    0.390169
     10          6           0       -1.935476   -1.654903   -0.203173
     11          8           0       -3.853760    1.276536    0.739204
     12          6           0       -0.810575    2.777718    1.167414
     13          6           0       -2.175421   -2.390834   -1.528597
     14          8           0       -1.263588   -2.532906    0.720683
     15          6           0        2.847898   -0.244285   -0.186399
     16          8           0        3.691629    0.831708    0.290566
     17          6           0        3.345790   -0.729114   -1.550414
     18          6           0        2.990354   -1.376416    0.853827
     19          8           0        2.834375   -0.890370    2.187828
     20          1           0        0.416640   -0.546831   -1.948997
     21          1           0        0.663209   -1.667718   -0.632028
     22          1           0        1.113861    0.442942    0.843107
     23          1           0        1.982759    1.782370   -1.742819
     24          1           0        1.822237    2.457941   -0.137724
     25          1           0       -0.364978    1.794398   -2.163934
     26          1           0        0.074542    3.350620   -1.487820
     27          1           0       -2.021985    2.713001   -0.582262
     28          1           0       -3.402439   -1.428997    1.410199
     29          1           0       -4.129847   -1.302178   -0.199286
     30          1           0       -0.510546    3.825147    1.038026
     31          1           0        0.009236    2.249420    1.666731
     32          1           0       -1.677958    2.759074    1.837275
     33          1           0       -1.231895   -2.762092   -1.942769
     34          1           0       -2.836821   -3.250587   -1.362149
     35          1           0       -2.648395   -1.736127   -2.269113
     36          1           0       -1.846517   -3.298937    0.860170
     37          1           0        4.613436    0.519972    0.252803
     38          1           0        2.768482   -1.586488   -1.910563
     39          1           0        3.289339    0.066196   -2.300762
     40          1           0        4.394520   -1.044879   -1.475350
     41          1           0        2.247797   -2.165529    0.707025
     42          1           0        3.986994   -1.831389    0.733242
     43          1           0        3.311953   -0.039414    2.195895
 ---------------------------------------------------------------------
                    Distance matrix (angstroms):
                    1          2          3          4          5
     1  C    0.000000
     2  C    1.354660   0.000000
     3  C    2.570232   1.505167   0.000000
     4  C    3.075689   2.557078   1.546860   0.000000
     5  C    3.270596   3.274460   2.579825   1.548940   0.000000
     6  C    2.533068   3.023591   2.973832   2.624786   1.540682
     7  C    1.508769   2.595056   3.249588   3.133480   2.628773
     8  C    1.475552   2.309766   3.783330   4.461208   4.735389
     9  C    2.438075   2.423380   3.857378   4.885330   5.532178
    10  C    2.401975   1.529619   2.621068   3.890287   4.786071
    11  O    2.413084   3.490128   4.917006   5.421453   5.467560
    12  C    2.535929   3.574597   4.140934   3.565744   3.126488
    13  C    3.483068   2.540546   3.181916   4.692107   5.493431
    14  O    3.374007   2.379166   2.969610   4.030967   5.265670
    15  C    4.599602   3.884482   2.577161   1.561356   2.580124
    16  O    5.351220   4.932043   3.789338   2.394012   2.753499
    17  C    5.407834   4.535981   3.039734   2.593694   3.262127
    18  C    5.173644   4.306280   3.199118   2.572088   3.919280
    19  O    5.269782   4.659470   3.910583   3.053878   4.285406
    20  H    3.069606   2.134632   1.099920   2.188245   2.725803
    21  H    3.374069   2.105767   1.093730   2.184358   3.502148
    22  H    2.920050   2.618096   2.134873   1.096322   2.150465
    23  H    4.135360   3.980069   3.027094   2.180612   1.097590
    24  H    3.878020   4.069185   3.480697   2.156363   1.094651
    25  H    2.680767   2.932445   2.859357   3.007061   2.173267
    26  H    3.445951   4.097195   4.045395   3.526056   2.145374
    27  H    2.087317   3.309735   4.132264   4.180028   3.522078
    28  H    3.147123   3.135723   4.486555   5.371309   6.155531
    29  H    3.208785   3.226308   4.614531   5.771534   6.316587
    30  H    3.480811   4.521683   4.924644   4.163200   3.360508
    31  H    2.840031   3.532963   3.846532   3.015263   2.889150
    32  H    2.785276   3.944299   4.796737   4.416873   4.170249
    33  H    3.982365   2.808654   2.889814   4.425823   5.325389
    34  H    4.348277   3.486406   4.185664   5.675932   6.554557
    35  H    3.452263   2.807831   3.528332   4.997199   5.505222
    36  H    4.134635   3.224960   3.878398   4.996985   6.224170
    37  H    6.271571   5.755939   4.516359   3.249504   3.650202
    38  H    5.314348   4.250625   2.773536   2.913199   3.784413
    39  H    5.458341   4.750967   3.316285   2.830321   2.953747
    40  H    6.451138   5.564229   4.074776   3.533596   4.180841
    41  H    4.911549   3.859218   2.870506   2.802738   4.310778
    42  H    6.238210   5.321985   4.111014   3.507965   4.719365
    43  H    5.503538   5.061738   4.265043   3.095849   4.033315
                    6          7          8          9         10
     6  C    0.000000
     7  C    1.542170   0.000000
     8  C    3.874266   2.593484   0.000000
     9  C    4.914521   3.870447   1.519247   0.000000
    10  C    4.497191   3.881051   2.431984   1.547358   0.000000
    11  O    4.419707   2.981531   1.232215   2.446405   3.627840
    12  C    2.576986   1.542517   3.305197   4.610724   4.774101
    13  C    5.152314   4.837900   3.526591   2.562556   1.534900
    14  O    5.345978   4.770994   3.464014   2.481694   1.440775
    15  C    3.976314   4.667852   5.932852   6.167129   4.987062
    16  O    4.281263   5.050878   6.720230   7.184361   6.171817
    17  C    4.539079   5.515035   6.756372   6.871203   5.528464
    18  C    5.190044   5.545511   6.290800   6.252472   5.045651
    19  O    5.482606   5.556474   6.259549   6.334442   5.390071
    20  H    2.954668   3.580467   4.275687   4.369231   3.131800
    21  H    4.060265   4.251385   4.363616   4.076853   2.633865
    22  H    3.008358   3.026538   4.153476   4.627107   3.846311
    23  H    2.137708   3.521880   5.603285   6.316990   5.434880
    24  H    2.164647   2.999220   5.270792   6.187646   5.571372
    25  H    1.098206   2.151319   3.931008   4.790497   4.267169
    26  H    1.098424   2.153767   4.648353   5.830242   5.544885
    27  H    2.137962   1.100221   2.670722   4.086016   4.385177
    28  H    5.672456   4.516992   2.156692   1.095573   2.192256
    29  H    5.544555   4.552072   2.151825   1.095749   2.222543
    30  H    2.790212   2.181609   4.260859   5.636270   5.796718
    31  H    2.907000   2.202281   3.746104   4.811848   4.745754
    32  H    3.521058   2.185835   3.039358   4.375924   4.869593
    33  H    5.235922   5.211801   4.350019   3.513351   2.178781
    34  H    6.207286   5.771775   4.092751   2.829774   2.168376
    35  H    4.906897   4.647133   3.463745   2.805135   2.186998
    36  H    6.236189   5.590713   3.942434   2.673036   1.959964
    37  H    5.189928   6.015705   7.631469   8.010137   6.915652
    38  H    4.826397   5.685021   6.550482   6.452332   5.004705
    39  H    4.134108   5.344250   6.870418   7.149506   5.887339
    40  H    5.545509   6.533446   7.787271   7.856369   6.485323
    41  H    5.367279   5.571170   5.880516   5.603203   4.311492
    42  H    6.083204   6.572266   7.369106   7.272750   5.998639
    43  H    5.329108   5.523565   6.594722   6.870435   5.991731
                   11         12         13         14         15
    11  O    0.000000
    12  C    3.420217   0.000000
    13  C    4.627024   5.987087   0.000000
    14  O    4.606646   5.348599   2.431232   0.000000
    15  C    6.934108   4.934545   5.625202   4.792170   0.000000
    16  O    7.571793   4.982535   6.936600   6.004982   1.448150
    17  C    7.816553   6.079459   5.765897   5.445908   1.530847
    18  C    7.341198   5.639345   5.778427   4.410353   1.544047
    19  O    7.178102   5.270842   6.415705   4.652283   2.460602
    20  H    5.365390   4.719184   3.208717   3.727580   3.018162
    21  H    5.563445   5.017163   3.063422   2.508172   2.645299
    22  H    5.038148   3.042993   4.947186   3.810895   2.130504
    23  H    6.362489   4.154863   5.895082   5.935421   2.697821
    24  H    5.863588   2.955899   6.436337   5.930239   2.890740
    25  H    4.568150   3.501907   4.604077   5.277697   4.288292
    26  H    4.969206   2.856906   6.166708   6.425259   4.723192
    27  H    2.676771   2.129100   5.193094   5.458239   5.711217
    28  H    2.823798   4.947035   3.326745   2.503744   6.558916
    29  H    2.758035   5.434242   2.602311   3.252150   7.057494
    30  H    4.214474   1.097208   6.928043   6.410352   5.416515
    31  H    4.090177   1.095676   6.042749   5.038425   4.208403
    32  H    2.852682   1.096092   6.172368   5.424347   5.796447
    33  H    5.511594   6.367121   1.095268   2.673483   5.105770
    34  H    5.093594   6.844328   1.097420   2.707087   6.537298
    35  H    4.424818   5.963396   1.095769   3.389901   6.064035
    36  H    4.997861   6.171977   2.576633   0.972659   5.697695
    37  H    8.514834   5.945908   7.598340   6.639156   1.973351
    38  H    7.685848   6.428832   5.023450   4.906806   2.186448
    39  H    7.856856   6.015803   6.041262   6.050918   2.182155
    40  H    8.850274   6.977783   6.706606   6.249078   2.166653
    41  H    7.005558   5.831062   4.961212   3.530577   2.202159
    42  H    8.434255   6.667011   6.588191   5.297253   2.159208
    43  H    7.429746   5.097964   7.036498   5.415656   2.435702
                   16         17         18         19         20
    16  O    0.000000
    17  C    2.438232   0.000000
    18  C    2.384294   2.515096   0.000000
    19  O    2.701859   3.776506   1.428331   0.000000
    20  H    4.200187   2.961760   3.894616   4.803830   0.000000
    21  H    4.033564   2.986746   2.776368   3.642776   1.746881
    22  H    2.664832   3.476229   2.613695   2.558547   3.043291
    23  H    2.821108   2.863988   4.211383   4.828952   2.814324
    24  H    2.514497   3.804501   4.129160   4.200453   3.779560
    25  H    4.838120   4.529274   5.515359   6.031722   2.477595
    26  H    4.752988   5.229647   6.027448   6.254044   3.939523
    27  H    6.078361   6.449688   6.626402   6.651459   4.294340
    28  H    7.529288   7.402275   6.417174   6.308144   5.162149
    29  H    8.122125   7.618340   7.198043   7.373486   4.929765
    30  H    5.213219   6.504816   6.272677   5.894628   5.375516
    31  H    4.178966   5.509472   4.763881   4.255730   4.588953
    32  H    5.910966   6.991562   6.313682   5.813990   5.445384
    33  H    6.491862   5.024156   5.250565   6.090954   2.761355
    34  H    7.875104   6.679667   6.509918   7.094746   4.270795
    35  H    7.303536   6.120528   6.455821   7.116206   3.303231
    36  H    6.932369   6.274947   5.204944   5.429053   4.537333
    37  H    0.973824   2.533522   2.567472   2.983026   4.857890
    38  H    3.397770   1.094570   2.781224   4.157611   2.571678
    39  H    2.731817   1.094864   3.481659   4.611881   2.958369
    40  H    2.670972   1.097805   2.739829   3.984570   4.036821
    41  H    3.352838   2.892216   1.093454   2.040314   3.609401
    42  H    2.715748   2.615576   1.102195   2.080833   4.646712
    43  H    2.129151   3.809417   1.921497   0.975845   5.081382
                   21         22         23         24         25
    21  H    0.000000
    22  H    2.614191   0.000000
    23  H    3.857224   3.039090   0.000000
    24  H    4.313786   2.350330   1.748855   0.000000
    25  H    3.923028   3.613267   2.385236   3.054460   0.000000
    26  H    5.124707   3.868850   2.483088   2.382032   1.752750
    27  H    5.138427   4.125333   4.272112   3.878236   2.468033
    28  H    4.556005   4.921658   7.018174   6.693400   5.691298
    29  H    4.826414   5.623922   7.018610   7.040568   5.255746
    30  H    5.859892   3.757126   4.257065   2.948477   3.794427
    31  H    4.588675   2.271985   3.967110   2.566420   3.875703
    32  H    5.583459   3.761262   5.212665   4.030220   4.320208
    33  H    2.550905   4.851383   5.570109   6.311470   4.643496
    34  H    3.910085   5.840651   6.978820   7.469494   5.674922
    35  H    3.694787   5.346852   5.839897   6.489960   4.205909
    36  H    3.344586   4.771351   6.874489   6.899072   6.105917
    37  H    4.601435   3.549848   3.535056   3.420384   5.678855
    38  H    2.464431   3.799876   3.463337   4.516165   4.616618
    39  H    3.561979   3.841687   2.227937   3.542819   4.044680
    40  H    3.875797   4.283875   3.725784   4.547046   5.584663
    41  H    2.133494   2.847534   4.653804   4.719235   5.545270
    42  H    3.596984   3.665999   4.817374   4.882941   6.362360
    43  H    4.202900   2.625702   4.538625   3.728513   5.990893
                   26         27         28         29         30
    26  H    0.000000
    27  H    2.371079   0.000000
    28  H    6.582754   4.799136   0.000000
    29  H    6.402010   4.550980   1.770776   0.000000
    30  H    2.635792   2.479243   6.008959   6.396854   0.000000
    31  H    3.341871   3.065735   5.023554   5.764363   1.774361
    32  H    3.804924   2.444307   4.549304   5.162665   1.771486
    33  H    6.267296   5.696653   4.210796   3.683641   7.266167
    34  H    7.215799   6.069313   3.365119   2.611602   7.825497
    35  H    5.822353   4.799229   3.768322   2.582092   6.814348
    36  H    7.308908   6.185046   2.494013   3.212957   7.250449
    37  H    5.625291   7.038148   8.330205   8.942574   6.147841
    38  H    5.640129   6.572561   7.009460   7.113104   6.980830
    39  H    4.667251   6.178105   7.796585   7.831538   6.302090
    40  H    6.163017   7.489379   8.322651   8.623189   7.354854
    41  H    6.322047   6.610094   5.741263   6.499317   6.603500
    42  H    6.862479   7.647866   7.431279   8.187355   7.233060
    43  H    5.961788   6.613988   6.901545   7.919082   5.557606
                   31         32         33         34         35
    31  H    0.000000
    32  H    1.770722   0.000000
    33  H    6.299535   6.706041   0.000000
    34  H    6.893782   6.906179   1.775256   0.000000
    35  H    6.199876   6.165307   1.779206   1.775296   0.000000
    36  H    5.905813   6.138619   2.919321   2.433463   3.588565
    37  H    5.117504   6.863365   7.054104   8.504794   8.011507
    38  H    5.926606   7.259548   4.169664   5.872768   5.430792
    39  H    5.591649   7.003498   5.344991   7.029359   6.205325
    40  H    6.321059   7.894209   5.901173   7.561102   7.121133
    41  H    5.042218   6.398495   4.414244   5.595728   5.745823
    42  H    5.774683   7.374478   5.938354   7.277997   7.283653
    43  H    4.052988   5.732308   6.722207   7.796072   7.638120
                   36         37         38         39         40
    36  H    0.000000
    37  H    7.528875   0.000000
    38  H    5.648686   3.538528   0.000000
    39  H    6.905986   2.912017   1.776208   0.000000
    40  H    7.034627   2.341622   1.768262   1.771219   0.000000
    41  H    4.251055   3.607559   2.730965   3.887441   3.259914
    42  H    6.016615   2.480353   2.921379   3.645920   2.379613
    43  H    6.246476   2.404657   4.421741   4.497954   3.957392
                   41         42         43
    41  H    0.000000
    42  H    1.771198   0.000000
    43  H    2.805268   2.409608   0.000000
 Stoichiometry    C15H24O4
 Framework group  C1[X(C15H24O4)]
 Deg. of freedom   123
 Full point group                 C1      NOp   1
 Largest Abelian subgroup         C1      NOp   1
 Largest concise Abelian subgroup C1      NOp   1
                         Standard orientation:                         
 ---------------------------------------------------------------------
 Center     Atomic      Atomic             Coordinates (Angstroms)
 Number     Number       Type             X           Y           Z
 ---------------------------------------------------------------------
      1          6           0       -1.677669    0.728528   -0.068301
      2          6           0       -1.063406   -0.448193   -0.338698
      3          6           0        0.351606   -0.667549   -0.802541
      4          6           0        1.369061    0.327310   -0.196063
      5          6           0        1.332725    1.717215   -0.878747
      6          6           0       -0.055885    2.236196   -1.298416
      7          6           0       -1.184452    2.142575   -0.251583
      8          6           0       -3.048753    0.465096    0.409178
      9          6           0       -3.276967   -1.036267    0.453192
     10          6           0       -1.977877   -1.654119   -0.116842
     11          8           0       -3.882505    1.319597    0.714202
     12          6           0       -0.832346    2.821115    1.088178
     13          6           0       -2.220696   -2.437834   -1.414050
     14          8           0       -1.310686   -2.500248    0.839586
     15          6           0        2.812220   -0.266787   -0.149452
     16          8           0        3.660881    0.822199    0.287611
     17          6           0        3.308458   -0.804552   -1.494089
     18          6           0        2.948704   -1.359986    0.932385
     19          8           0        2.794397   -0.823763    2.247217
     20          1           0        0.380419   -0.623239   -1.901191
     21          1           0        0.620931   -1.695374   -0.543151
     22          1           0        1.080994    0.466673    0.852517
     23          1           0        1.957626    1.704505   -1.780990
     24          1           0        1.799552    2.440256   -0.202327
     25          1           0       -0.389815    1.712058   -2.203859
     26          1           0        0.056850    3.290300   -1.585978
     27          1           0       -2.043175    2.696963   -0.658689
     28          1           0       -3.444546   -1.361147    1.485979
     29          1           0       -4.170528   -1.290987   -0.127612
     30          1           0       -0.527215    3.861538    0.920006
     31          1           0       -0.015337    2.307895    1.607417
     32          1           0       -1.700145    2.831634    1.757679
     33          1           0       -1.278760   -2.828802   -1.813440
     34          1           0       -2.886309   -3.287599   -1.216091
     35          1           0       -2.690142   -1.808955   -2.178799
     36          1           0       -1.897365   -3.257740    1.007158
     37          1           0        4.581196    0.504859    0.262133
     38          1           0        2.727211   -1.671992   -1.822392
     39          1           0        3.256212   -0.037531   -2.273626
     40          1           0        4.355618   -1.122316   -1.406583
     41          1           0        2.202432   -2.150461    0.814622
     42          1           0        3.943204   -1.823911    0.829538
     43          1           0        3.276061    0.024604    2.223855
 ---------------------------------------------------------------------
 Rotational constants (GHZ):      0.5342972      0.2757608      0.2264516
 Standard basis: 6-31G(d) (6D, 7F)
 There are   333 symmetry adapted cartesian basis functions of A   symmetry.
 There are   333 symmetry adapted basis functions of A   symmetry.
   333 basis functions,   628 primitive gaussians,   333 cartesian basis functions
    73 alpha electrons       73 beta electrons
       nuclear repulsion energy      1610.1285427116 Hartrees.
 NAtoms=   43 NActive=   43 NUniq=   43 SFac= 1.00D+00 NAtFMM=   60 NAOKFM=F Big=F
 Integral buffers will be    131072 words long.
 Raffenetti 2 integral format.
 Two-electron integral symmetry is turned on.
 ------------------------------------------------------------------------------
 Polarizable Continuum Model (PCM)
 =================================
 Model                : PCM (using non-symmetric T matrix).
 Atomic radii         : SMD-Coulomb.
 Polarization charges : Total charges.
 Charge compensation  : None.
 Solution method      : On-the-fly selection.
 Cavity type          : VdW (van der Waals Surface) (Alpha=1.000).
 Cavity algorithm     : GePol (No added spheres)
                        Default sphere list used, NSphG=   43.
                        Lebedev-Laikov grids with approx.  5.0 points / Ang**2.
                        Smoothing algorithm: Karplus/York (Gamma=1.0000).
                        Polarization charges: spherical gaussians, with
                                              point-specific exponents (IZeta= 3).
                        Self-potential: point-specific (ISelfS= 7).
                        Self-field    : sphere-specific E.n sum rule (ISelfD= 2).
 1st derivatives      : Analytical E(r).r(x)/FMM algorithm (CHGder, D1EAlg=3).
                        Cavity 1st derivative terms included.
 Solvent              : Methanol, Eps=  32.613000 Eps(inf)=   1.765709
 ------------------------------------------------------------------------------
 ------------------------------------------------------------------------------
 Atomic radii for non-electrostatic terms: SMD-CDS.
 ------------------------------------------------------------------------------
 Nuclear repulsion after PCM non-electrostatic terms =     1610.1300172273 Hartrees.
 One-electron integrals computed using PRISM.
 NBasis=   333 RedAO= T EigKep=  9.40D-04  NBF=   333
 NBsUse=   333 1.00D-06 EigRej= -1.00D+00 NBFU=   333
 Initial guess from the checkpoint file:  "DY-202A-11R_46.chk"
 B after Tr=     0.000000    0.000000    0.000000
         Rot=    0.999986    0.001992   -0.004274    0.002222 Ang=   0.60 deg.
 ExpMin= 1.61D-01 ExpMax= 5.48D+03 ExpMxC= 8.25D+02 IAcc=1 IRadAn=         1 AccDes= 0.00D+00
 Harris functional with IExCor=  402 and IRadAn=       1 diagonalized for initial guess.
 HarFok:  IExCor=  402 AccDes= 0.00D+00 IRadAn=         1 IDoV= 1 UseB2=F ITyADJ=14
 ICtDFT=  3500011 ScaDFX=  1.000000  1.000000  1.000000  1.000000
 FoFCou: FMM=F IPFlag=           0 FMFlag=      100000 FMFlg1=           0
         NFxFlg=           0 DoJE=T BraDBF=F KetDBF=T FulRan=T
         wScrn=  0.000000 ICntrl=     500 IOpCl=  0 I1Cent=   200000004 NGrid=           0
         NMat0=    1 NMatS0=      1 NMatT0=    0 NMatD0=    1 NMtDS0=    0 NMtDT0=    0
 Petite list used in FoFCou.
 Keep R1 ints in memory in canonical form, NReq=1565304907.
 Requested convergence on RMS density matrix=1.00D-08 within 128 cycles.
 Requested convergence on MAX density matrix=1.00D-06.
 Requested convergence on             energy=1.00D-06.
 No special actions if energy rises.
 Inv3:  Mode=1 IEnd=    21983547.
 Iteration    1 A*A^-1 deviation from unit magnitude is 6.44D-15 for   2684.
 Iteration    1 A*A^-1 deviation from orthogonality  is 5.92D-15 for   2706   2476.
 Iteration    1 A^-1*A deviation from unit magnitude is 6.11D-15 for   2684.
 Iteration    1 A^-1*A deviation from orthogonality  is 4.44D-11 for   2529   2256.
 Error on total polarization charges =  0.05184
 SCF Done:  E(RB3LYP) =  -886.951573171     A.U. after   10 cycles
            NFock= 10  Conv=0.95D-08     -V/T= 2.0094
 SMD-CDS (non-electrostatic) energy       (kcal/mol) =       0.93
 (included in total energy above)
 D1PCM: PCM CHGder 1st derivatives, ID1Alg=3 FixD1E=F DoIter=F DoCFld=F I1PDM=0.
 Calling FoFJK, ICntrl=      2127 FMM=F ISym2X=0 I1Cent= 0 IOpClX= 0 NMat=1 NMatS=1 NMatT=0.
 ***** Axes restored to original set *****
 -------------------------------------------------------------------
 Center     Atomic                   Forces (Hartrees/Bohr)
 Number     Number              X              Y              Z
 -------------------------------------------------------------------
      1        6          -0.002159303   -0.001371740    0.000290456
      2        6           0.001048517    0.000954443   -0.000149388
      3        6          -0.000209497   -0.000659665   -0.000332101
      4        6           0.000706102    0.000186711    0.000711320
      5        6          -0.000057484   -0.000373728   -0.000011467
      6        6          -0.000247856   -0.000071495   -0.000015577
      7        6           0.001006267    0.000750128    0.000069504
      8        6           0.000871585    0.000440107    0.000398305
      9        6           0.000971305    0.000285161   -0.001386894
     10        6          -0.001783831    0.000148653    0.000622119
     11        8           0.000851065   -0.000915301   -0.000755758
     12        6          -0.000117229   -0.000059014    0.000351062
     13        6           0.000508958    0.000015688    0.000147314
     14        8          -0.000457899    0.000503273    0.000612744
     15        6          -0.001269979   -0.000410453   -0.000289008
     16        8           0.001193115    0.001350189   -0.000007828
     17        6           0.000345904    0.001263578   -0.000015841
     18        6           0.000321885   -0.000485379    0.001595270
     19        8          -0.001918493   -0.000659508   -0.001505112
     20        1           0.000230714    0.000245384   -0.000030896
     21        1           0.000227717   -0.000286470   -0.000278340
     22        1           0.000454378   -0.000062686    0.000422366
     23        1           0.000073752   -0.000216019   -0.000062905
     24        1          -0.000165669    0.000107342   -0.000028032
     25        1           0.000256671    0.000010884    0.000123495
     26        1           0.000073994   -0.000179340   -0.000102482
     27        1           0.000090646    0.000153200    0.000028885
     28        1           0.000080207    0.000163122    0.000221364
     29        1          -0.000316825   -0.000325571    0.000617055
     30        1          -0.000131504   -0.000075075   -0.000089656
     31        1          -0.000202879    0.000239725   -0.000122786
     32        1           0.000129195   -0.000121076   -0.000112920
     33        1          -0.000078674    0.000115591   -0.000044389
     34        1           0.000109840    0.000108873    0.000045326
     35        1          -0.000135276    0.000079386    0.000203333
     36        1           0.000313428   -0.000599759   -0.000622846
     37        1           0.000151481    0.000068864   -0.000592215
     38        1          -0.000336190   -0.000342244    0.000000838
     39        1          -0.000200016   -0.000142275   -0.000144905
     40        1          -0.000366292    0.000109993   -0.000019243
     41        1          -0.000025557   -0.000133223    0.000448714
     42        1          -0.000028005   -0.000017115   -0.000078269
     43        1           0.000191735    0.000206841   -0.000110609
 -------------------------------------------------------------------
 Cartesian Forces:  Max     0.002159303 RMS     0.000578439

 GradGradGradGradGradGradGradGradGradGradGradGradGradGradGradGradGradGrad
 Berny optimization.
 Using GEDIIS/GDIIS optimizer.
 FormGI is forming the generalized inverse of G from B-inverse, IUseBI=4.
 Internal  Forces:  Max     0.002111389 RMS     0.000399199
 Search for a local minimum.
 Step number   3 out of a maximum of  258
 All quantities printed in internal units (Hartrees-Bohrs-Radians)
 Mixed Optimization -- En-DIIS/RFO-DIIS
 Swapping is turned off.
 Update second derivatives using D2CorX and points    2    3
 DE= -7.52D-04 DEPred=-9.71D-04 R= 7.74D-01
 TightC=F SS=  1.41D+00  RLast= 3.68D-01 DXNew= 8.4853D-01 1.1043D+00
 Trust test= 7.74D-01 RLast= 3.68D-01 DXMaxT set to 8.49D-01
 ITU=  1  1  0
     Eigenvalues ---    0.00230   0.00299   0.00333   0.00345   0.00381
     Eigenvalues ---    0.00413   0.00522   0.00690   0.00757   0.00917
     Eigenvalues ---    0.01104   0.01122   0.01234   0.01240   0.01389
     Eigenvalues ---    0.01424   0.02499   0.02588   0.03164   0.03871
     Eigenvalues ---    0.03920   0.04002   0.04420   0.04571   0.04709
     Eigenvalues ---    0.04811   0.04922   0.05010   0.05140   0.05349
     Eigenvalues ---    0.05425   0.05460   0.05518   0.05542   0.05589
     Eigenvalues ---    0.05614   0.05660   0.05713   0.05772   0.05934
     Eigenvalues ---    0.06072   0.06324   0.07224   0.07747   0.08435
     Eigenvalues ---    0.08640   0.08946   0.09064   0.09325   0.09700
     Eigenvalues ---    0.10278   0.11644   0.11999   0.13390   0.13859
     Eigenvalues ---    0.14607   0.15674   0.15984   0.16000   0.16000
     Eigenvalues ---    0.16000   0.16000   0.16000   0.16000   0.16000
     Eigenvalues ---    0.16000   0.16000   0.16007   0.16063   0.16430
     Eigenvalues ---    0.16927   0.17824   0.18294   0.19643   0.20740
     Eigenvalues ---    0.22032   0.23058   0.24451   0.24981   0.26726
     Eigenvalues ---    0.26905   0.27601   0.27765   0.27942   0.28528
     Eigenvalues ---    0.28844   0.29056   0.29342   0.29613   0.30184
     Eigenvalues ---    0.30817   0.31568   0.32203   0.33737   0.33754
     Eigenvalues ---    0.33824   0.33847   0.33903   0.33922   0.34006
     Eigenvalues ---    0.34080   0.34106   0.34125   0.34134   0.34142
     Eigenvalues ---    0.34160   0.34199   0.34203   0.34288   0.34325
     Eigenvalues ---    0.34328   0.34332   0.34374   0.34478   0.34537
     Eigenvalues ---    0.38824   0.41231   0.42042   0.51775   0.51860
     Eigenvalues ---    0.52594   0.52882   0.94075
 En-DIIS/RFO-DIIS IScMMF=        0 using points:     3    2
 RFO step:  Lambda=-1.30918145D-04.
 DidBck=F Rises=F RFO-DIIS coefs:    0.88350    0.11650
 Iteration  1 RMS(Cart)=  0.04899503 RMS(Int)=  0.00172043
 Iteration  2 RMS(Cart)=  0.00214290 RMS(Int)=  0.00002478
 Iteration  3 RMS(Cart)=  0.00000353 RMS(Int)=  0.00002461
 Iteration  4 RMS(Cart)=  0.00000000 RMS(Int)=  0.00002461
 Variable       Old X    -DE/DX   Delta X   Delta X   Delta X     New X
                                 (Linear)    (Quad)   (Total)
    R1        2.55994  -0.00052   0.00061  -0.00412  -0.00351   2.55643
    R2        2.85116   0.00087  -0.00119   0.01033   0.00914   2.86031
    R3        2.78839  -0.00147   0.00094  -0.00943  -0.00845   2.77994
    R4        2.84435  -0.00024   0.00049  -0.00413  -0.00366   2.84069
    R5        2.89056   0.00032  -0.00164   0.01149   0.00982   2.90038
    R6        2.92314  -0.00005  -0.00081   0.00467   0.00384   2.92699
    R7        2.07855   0.00006  -0.00008   0.00073   0.00066   2.07920
    R8        2.06685   0.00027   0.00041  -0.00177  -0.00137   2.06548
    R9        2.92707  -0.00050   0.00007  -0.00221  -0.00215   2.92492
   R10        2.95054  -0.00211  -0.00178   0.00319   0.00141   2.95194
   R11        2.07175   0.00028   0.00009   0.00011   0.00021   2.07195
   R12        2.91147  -0.00029   0.00016  -0.00116  -0.00099   2.91048
   R13        2.07414   0.00009   0.00003   0.00012   0.00015   2.07430
   R14        2.06859  -0.00002   0.00029  -0.00198  -0.00168   2.06691
   R15        2.91428  -0.00013   0.00024  -0.00109  -0.00084   2.91344
   R16        2.07531  -0.00019   0.00017  -0.00153  -0.00136   2.07395
   R17        2.07572  -0.00014  -0.00005  -0.00010  -0.00014   2.07558
   R18        2.91493  -0.00006  -0.00027   0.00200   0.00173   2.91667
   R19        2.07912   0.00000  -0.00004   0.00028   0.00024   2.07936
   R20        2.87096  -0.00040  -0.00073   0.00440   0.00369   2.87465
   R21        2.32855  -0.00141   0.00027  -0.00254  -0.00228   2.32627
   R22        2.92408  -0.00116   0.00121  -0.01000  -0.00881   2.91527
   R23        2.07033   0.00014  -0.00037   0.00264   0.00228   2.07261
   R24        2.07067   0.00000  -0.00013   0.00083   0.00070   2.07136
   R25        2.90054  -0.00052   0.00023  -0.00268  -0.00245   2.89809
   R26        2.72267  -0.00001  -0.00013   0.00150   0.00137   2.72404
   R27        2.07342  -0.00010  -0.00002  -0.00006  -0.00007   2.07335
   R28        2.07053  -0.00032  -0.00008  -0.00025  -0.00033   2.07019
   R29        2.07131  -0.00017   0.00007  -0.00086  -0.00079   2.07052
   R30        2.06976  -0.00009   0.00021  -0.00154  -0.00133   2.06842
   R31        2.07382  -0.00014  -0.00004  -0.00007  -0.00011   2.07371
   R32        2.07070  -0.00003   0.00007  -0.00048  -0.00041   2.07029
   R33        1.83806   0.00020  -0.00022   0.00165   0.00143   1.83949
   R34        2.73661   0.00164  -0.00062   0.00759   0.00697   2.74358
   R35        2.89288  -0.00030   0.00044  -0.00372  -0.00328   2.88960
   R36        2.91783   0.00090  -0.00033   0.00460   0.00427   2.92209
   R37        1.84026   0.00014  -0.00018   0.00132   0.00114   1.84141
   R38        2.06844   0.00045   0.00009   0.00064   0.00073   2.06917
   R39        2.06899   0.00001   0.00010  -0.00058  -0.00047   2.06852
   R40        2.07455  -0.00038  -0.00002  -0.00081  -0.00083   2.07372
   R41        2.69915  -0.00148   0.00074  -0.00753  -0.00679   2.69236
   R42        2.06633   0.00005   0.00005  -0.00014  -0.00009   2.06624
   R43        2.08285  -0.00001  -0.00024   0.00169   0.00145   2.08430
   R44        1.84408   0.00027  -0.00016   0.00135   0.00119   1.84527
    A1        2.26742  -0.00028   0.00113  -0.00928  -0.00822   2.25921
    A2        1.90800   0.00004  -0.00049   0.00412   0.00359   1.91159
    A3        2.10643   0.00024  -0.00073   0.00575   0.00509   2.11152
    A4        2.23241   0.00047   0.00002   0.00071   0.00068   2.23308
    A5        1.96577  -0.00035   0.00079  -0.00656  -0.00586   1.95992
    A6        2.08499  -0.00012  -0.00081   0.00589   0.00519   2.09018
    A7        1.98647  -0.00045   0.00026  -0.00573  -0.00556   1.98090
    A8        1.90347   0.00035   0.00043  -0.00152  -0.00110   1.90237
    A9        1.87063   0.00023   0.00055   0.00027   0.00087   1.87151
   A10        1.92674  -0.00012   0.00009  -0.00265  -0.00257   1.92418
   A11        1.92777   0.00012  -0.00130   0.01017   0.00891   1.93668
   A12        1.84242  -0.00009  -0.00003  -0.00010  -0.00014   1.84228
   A13        1.97021   0.00005   0.00126  -0.00975  -0.00854   1.96167
   A14        1.95514  -0.00063  -0.00125   0.00201   0.00080   1.95594
   A15        1.85868   0.00032   0.00091  -0.00125  -0.00032   1.85836
   A16        1.95657   0.00032  -0.00101   0.00671   0.00573   1.96229
   A17        1.87687   0.00008  -0.00035   0.00727   0.00693   1.88380
   A18        1.83660  -0.00012   0.00053  -0.00476  -0.00427   1.83233
   A19        2.03026   0.00006   0.00048  -0.00453  -0.00414   2.02612
   A20        1.91618  -0.00022   0.00002  -0.00253  -0.00249   1.91368
   A21        1.88636   0.00016  -0.00012   0.00308   0.00298   1.88934
   A22        1.86830   0.00008   0.00010  -0.00053  -0.00043   1.86787
   A23        1.90730  -0.00014   0.00003   0.00036   0.00042   1.90773
   A24        1.84710   0.00006  -0.00062   0.00503   0.00440   1.85150
   A25        2.04230  -0.00009   0.00083  -0.00495  -0.00416   2.03814
   A26        1.91545  -0.00013  -0.00013  -0.00091  -0.00105   1.91440
   A27        1.87766  -0.00003  -0.00030   0.00188   0.00160   1.87926
   A28        1.88406   0.00016   0.00041  -0.00202  -0.00162   1.88244
   A29        1.88712   0.00011  -0.00029   0.00287   0.00260   1.88972
   A30        1.84770  -0.00003  -0.00069   0.00416   0.00347   1.85116
   A31        1.95906  -0.00022   0.00014  -0.00111  -0.00100   1.95806
   A32        1.96209   0.00000   0.00010  -0.00031  -0.00020   1.96189
   A33        1.83595   0.00008   0.00038  -0.00286  -0.00247   1.83348
   A34        1.97777   0.00032   0.00002   0.00210   0.00213   1.97990
   A35        1.86441   0.00001  -0.00070   0.00465   0.00396   1.86837
   A36        1.85239  -0.00021   0.00002  -0.00266  -0.00266   1.84974
   A37        1.90221   0.00045  -0.00017   0.00070   0.00047   1.90268
   A38        2.19570  -0.00026  -0.00029   0.00199   0.00174   2.19744
   A39        2.18523  -0.00019   0.00044  -0.00265  -0.00217   2.18305
   A40        1.83155  -0.00026   0.00035  -0.00233  -0.00213   1.82942
   A41        1.92126  -0.00002  -0.00094   0.00314   0.00222   1.92348
   A42        1.91438   0.00016  -0.00181   0.01469   0.01292   1.92731
   A43        1.93616   0.00009   0.00069  -0.00536  -0.00463   1.93154
   A44        1.97855   0.00027  -0.00018   0.00451   0.00431   1.98287
   A45        1.88179  -0.00023   0.00173  -0.01366  -0.01195   1.86984
   A46        1.81373   0.00012  -0.00028   0.00129   0.00092   1.81466
   A47        1.95470  -0.00028  -0.00033  -0.00117  -0.00147   1.95323
   A48        1.85712   0.00003  -0.00018   0.00089   0.00075   1.85787
   A49        1.96319   0.00016   0.00000   0.00202   0.00206   1.96525
   A50        1.95921   0.00001   0.00096  -0.00414  -0.00316   1.95605
   A51        1.91179  -0.00004  -0.00020   0.00097   0.00075   1.91254
   A52        1.92568  -0.00017   0.00034  -0.00313  -0.00280   1.92288
   A53        1.95602   0.00015   0.00038  -0.00152  -0.00114   1.95489
   A54        1.93266  -0.00009   0.00020  -0.00187  -0.00167   1.93099
   A55        1.88539   0.00003  -0.00017   0.00140   0.00123   1.88662
   A56        1.88042   0.00010  -0.00034   0.00245   0.00210   1.88252
   A57        1.88115  -0.00002  -0.00047   0.00304   0.00257   1.88372
   A58        1.93306   0.00013   0.00045  -0.00183  -0.00139   1.93167
   A59        1.91651  -0.00006  -0.00004  -0.00049  -0.00053   1.91598
   A60        1.94397  -0.00030   0.00083  -0.00716  -0.00634   1.93763
   A61        1.88703   0.00003  -0.00113   0.00833   0.00719   1.89422
   A62        1.89527   0.00010  -0.00034   0.00284   0.00249   1.89776
   A63        1.88646   0.00010   0.00016  -0.00118  -0.00103   1.88543
   A64        1.86754   0.00011   0.00054  -0.00315  -0.00261   1.86493
   A65        1.83853   0.00048  -0.00014   0.00200   0.00186   1.84039
   A66        1.99003   0.00010  -0.00094   0.00251   0.00157   1.99160
   A67        1.95198  -0.00159  -0.00125  -0.00308  -0.00434   1.94764
   A68        1.91696  -0.00088   0.00081  -0.00713  -0.00632   1.91064
   A69        1.84330   0.00079   0.00129   0.00209   0.00339   1.84669
   A70        1.91565   0.00110   0.00042   0.00328   0.00371   1.91936
   A71        1.87642  -0.00019  -0.00107   0.00518   0.00411   1.88053
   A72        1.94949  -0.00034   0.00081  -0.00757  -0.00676   1.94273
   A73        1.94316   0.00022  -0.00003   0.00148   0.00144   1.94460
   A74        1.91864   0.00005  -0.00012   0.00114   0.00101   1.91965
   A75        1.89262  -0.00003   0.00004  -0.00128  -0.00125   1.89137
   A76        1.87659   0.00010   0.00023  -0.00134  -0.00111   1.87548
   A77        1.88079   0.00001  -0.00099   0.00799   0.00699   1.88778
   A78        1.94940  -0.00105   0.00003  -0.00462  -0.00460   1.94480
   A79        1.95632   0.00055  -0.00077   0.00368   0.00288   1.95920
   A80        1.88850   0.00028   0.00004   0.00437   0.00440   1.89290
   A81        1.87214  -0.00056  -0.00008  -0.01088  -0.01097   1.86117
   A82        1.91919   0.00100   0.00053   0.00869   0.00923   1.92842
   A83        1.87703  -0.00016   0.00028  -0.00093  -0.00065   1.87638
   A84        1.82453  -0.00023   0.00000  -0.00181  -0.00181   1.82271
    D1        0.09612  -0.00008   0.00062  -0.00863  -0.00801   0.08811
    D2       -3.05095  -0.00008   0.00004  -0.00063  -0.00061  -3.05156
    D3       -3.10167  -0.00002  -0.00108   0.00409   0.00300  -3.09868
    D4        0.03445  -0.00003  -0.00166   0.01208   0.01039   0.04484
    D5        0.38668   0.00000  -0.00048  -0.00468  -0.00517   0.38151
    D6       -1.86744  -0.00025  -0.00072  -0.00636  -0.00709  -1.87453
    D7        2.40761  -0.00005  -0.00102  -0.00138  -0.00240   2.40520
    D8       -2.69323  -0.00005   0.00136  -0.01852  -0.01716  -2.71039
    D9        1.33583  -0.00031   0.00112  -0.02020  -0.01908   1.31675
   D10       -0.67231  -0.00010   0.00082  -0.01522  -0.01440  -0.68670
   D11        0.01842  -0.00001  -0.00011   0.00873   0.00859   0.02702
   D12       -3.11372   0.00008   0.00077   0.00410   0.00483  -3.10890
   D13        3.10989   0.00003  -0.00153   0.01951   0.01801   3.12790
   D14       -0.02225   0.00011  -0.00065   0.01488   0.01424  -0.00801
   D15        0.62168   0.00003  -0.00202   0.02813   0.02610   0.64778
   D16       -1.53810   0.00024  -0.00265   0.03682   0.03418  -1.50392
   D17        2.75848   0.00005  -0.00311   0.03754   0.03443   2.79292
   D18       -2.51411   0.00003  -0.00141   0.01969   0.01825  -2.49586
   D19        1.60930   0.00024  -0.00204   0.02837   0.02633   1.63563
   D20       -0.37731   0.00005  -0.00250   0.02910   0.02658  -0.35073
   D21       -0.07119   0.00003   0.00271  -0.02747  -0.02477  -0.09596
   D22        2.05234   0.00014   0.00237  -0.02487  -0.02250   2.02984
   D23       -2.14231  -0.00005   0.00183  -0.02378  -0.02195  -2.16426
   D24        3.06544   0.00003   0.00219  -0.02024  -0.01806   3.04738
   D25       -1.09422   0.00014   0.00185  -0.01763  -0.01579  -1.11001
   D26        0.99432  -0.00005   0.00131  -0.01655  -0.01524   0.97908
   D27       -1.36281  -0.00019   0.00204  -0.02090  -0.01882  -1.38163
   D28        2.69189  -0.00014   0.00343  -0.02363  -0.02019   2.67170
   D29        0.69285   0.00014   0.00292  -0.01825  -0.01532   0.67752
   D30        0.78430  -0.00015   0.00287  -0.02911  -0.02623   0.75807
   D31       -1.44418  -0.00010   0.00425  -0.03185  -0.02761  -1.47179
   D32        2.83996   0.00018   0.00374  -0.02647  -0.02274   2.81722
   D33        2.81532  -0.00026   0.00210  -0.02473  -0.02260   2.79273
   D34        0.58684  -0.00021   0.00349  -0.02747  -0.02397   0.56287
   D35       -1.41220   0.00007   0.00298  -0.02209  -0.01910  -1.43130
   D36        0.65384   0.00030   0.00034  -0.00815  -0.00784   0.64600
   D37       -1.47037   0.00033  -0.00017  -0.00211  -0.00229  -1.47267
   D38        2.80587   0.00028   0.00062  -0.00843  -0.00784   2.79804
   D39        2.88157  -0.00025  -0.00118  -0.00789  -0.00908   2.87249
   D40        0.75736  -0.00022  -0.00168  -0.00184  -0.00353   0.75382
   D41       -1.24958  -0.00027  -0.00090  -0.00817  -0.00908  -1.25866
   D42       -1.39112  -0.00018  -0.00129  -0.00567  -0.00693  -1.39805
   D43        2.76786  -0.00014  -0.00179   0.00038  -0.00139   2.76647
   D44        0.76092  -0.00019  -0.00101  -0.00594  -0.00693   0.75399
   D45        3.02784  -0.00040   0.00105   0.00550   0.00654   3.03438
   D46        0.92484   0.00031   0.00070   0.01153   0.01220   0.93704
   D47       -1.26142   0.00005   0.00189   0.00761   0.00949  -1.25193
   D48        0.79210  -0.00020   0.00120   0.01154   0.01275   0.80485
   D49       -1.31090   0.00050   0.00084   0.01756   0.01842  -1.29248
   D50        2.78603   0.00024   0.00204   0.01364   0.01570   2.80173
   D51       -1.24280  -0.00039   0.00182   0.00227   0.00410  -1.23870
   D52        2.93739   0.00031   0.00146   0.00829   0.00976   2.94715
   D53        0.75113   0.00005   0.00266   0.00437   0.00705   0.75817
   D54        0.83164   0.00012  -0.00165   0.01972   0.01805   0.84969
   D55       -1.32217   0.00007  -0.00274   0.02703   0.02429  -1.29788
   D56        2.95849   0.00019  -0.00170   0.02158   0.01987   2.97836
   D57        2.98095  -0.00007  -0.00121   0.01285   0.01162   2.99257
   D58        0.82714  -0.00012  -0.00230   0.02016   0.01786   0.84500
   D59       -1.17538   0.00000  -0.00126   0.01471   0.01345  -1.16194
   D60       -1.30949  -0.00002  -0.00187   0.01863   0.01676  -1.29273
   D61        2.81989  -0.00007  -0.00295   0.02594   0.02300   2.84288
   D62        0.81737   0.00004  -0.00191   0.02049   0.01858   0.83594
   D63       -1.29301  -0.00002   0.00206  -0.01138  -0.00931  -1.30232
   D64        0.95293   0.00006   0.00234  -0.01096  -0.00861   0.94432
   D65        2.98653  -0.00001   0.00194  -0.01011  -0.00816   2.97837
   D66        0.87677  -0.00012   0.00285  -0.01797  -0.01512   0.86165
   D67        3.12271  -0.00004   0.00314  -0.01755  -0.01442   3.10829
   D68       -1.12688  -0.00011   0.00273  -0.01670  -0.01397  -1.14085
   D69        2.86825  -0.00002   0.00211  -0.01271  -0.01059   2.85766
   D70       -1.16899   0.00007   0.00240  -0.01229  -0.00989  -1.17889
   D71        0.86461   0.00000   0.00199  -0.01144  -0.00944   0.85516
   D72       -3.09134   0.00008  -0.00262   0.03243   0.02980  -3.06154
   D73        1.09010   0.00006  -0.00289   0.03383   0.03092   1.12102
   D74       -1.01107   0.00004  -0.00269   0.03228   0.02957  -0.98150
   D75        0.94746   0.00010  -0.00292   0.03242   0.02951   0.97697
   D76       -1.15428   0.00008  -0.00320   0.03381   0.03063  -1.12365
   D77        3.02773   0.00006  -0.00300   0.03227   0.02928   3.05701
   D78       -1.09320   0.00005  -0.00210   0.02730   0.02521  -1.06799
   D79        3.08824   0.00003  -0.00237   0.02869   0.02633   3.11457
   D80        0.98707   0.00001  -0.00217   0.02715   0.02498   1.01205
   D81       -0.06090   0.00001   0.00176  -0.02524  -0.02348  -0.08439
   D82        2.02344  -0.00004   0.00228  -0.03129  -0.02903   1.99441
   D83       -2.19191  -0.00024   0.00274  -0.03716  -0.03443  -2.22634
   D84        3.07131  -0.00008   0.00088  -0.02061  -0.01973   3.05158
   D85       -1.12753  -0.00013   0.00140  -0.02666  -0.02527  -1.15281
   D86        0.94030  -0.00033   0.00186  -0.03253  -0.03067   0.90963
   D87        0.07586  -0.00004  -0.00254   0.03024   0.02768   0.10354
   D88       -2.04200   0.00014  -0.00197   0.02974   0.02776  -2.01425
   D89        2.07549   0.00006  -0.00246   0.03011   0.02763   2.10312
   D90       -1.99848   0.00009  -0.00198   0.03063   0.02866  -1.96982
   D91        2.16684   0.00027  -0.00141   0.03013   0.02873   2.19557
   D92        0.00115   0.00020  -0.00190   0.03050   0.02860   0.02975
   D93        2.16455   0.00013  -0.00462   0.04917   0.04453   2.20908
   D94        0.04669   0.00031  -0.00405   0.04867   0.04461   0.09130
   D95       -2.11900   0.00023  -0.00454   0.04904   0.04448  -2.07453
   D96        1.06728  -0.00017   0.00425  -0.04379  -0.03950   1.02778
   D97       -3.13303  -0.00008   0.00311  -0.03493  -0.03179   3.11836
   D98       -1.04397  -0.00018   0.00382  -0.04130  -0.03744  -1.08141
   D99        3.10256  -0.00010   0.00369  -0.04161  -0.03795   3.06460
   D100      -1.09775  -0.00001   0.00254  -0.03275  -0.03025  -1.12800
   D101       0.99131  -0.00012   0.00325  -0.03911  -0.03589   0.95542
   D102      -0.98891   0.00000   0.00480  -0.04481  -0.04001  -1.02892
   D103       1.09396   0.00008   0.00365  -0.03595  -0.03230   1.06166
   D104      -3.10016  -0.00002   0.00436  -0.04231  -0.03795  -3.13811
   D105       3.11292   0.00069  -0.00413   0.06146   0.05729  -3.11297
   D106       1.13994   0.00053  -0.00417   0.06146   0.05733   1.19728
   D107      -1.05406   0.00035  -0.00473   0.06113   0.05639  -0.99766
   D108      -3.06698  -0.00004   0.00161   0.01626   0.01787  -3.04911
   D109      -0.91662  -0.00011   0.00085   0.01647   0.01732  -0.89929
   D110       1.14794   0.00118   0.00250   0.01786   0.02035   1.16830
   D111      -1.14735   0.00037   0.00302  -0.03195  -0.02893  -1.17628
   D112       0.97133   0.00025   0.00362  -0.03786  -0.03424   0.93709
   D113       3.05420   0.00043   0.00229  -0.02620  -0.02391   3.03028
   D114       3.07730   0.00031   0.00325  -0.03115  -0.02790   3.04940
   D115      -1.08721   0.00018   0.00385  -0.03705  -0.03321  -1.12042
   D116       0.99566   0.00037   0.00252  -0.02540  -0.02288   0.97277
   D117       1.05804  -0.00078   0.00097  -0.03147  -0.03049   1.02755
   D118      -3.10647  -0.00090   0.00157  -0.03737  -0.03580   3.14092
   D119      -1.02360  -0.00072   0.00024  -0.02571  -0.02547  -1.04907
   D120      -1.14948   0.00090   0.00973   0.10711   0.11684  -1.03264
   D121       0.95206  -0.00018   0.00912   0.09244   0.10155   1.05361
   D122       3.01889   0.00013   0.00903   0.09627   0.10531   3.12420
   D123       0.84150   0.00114   0.00968   0.10915   0.11883   0.96033
   D124       2.94303   0.00007   0.00906   0.09449   0.10354   3.04657
   D125      -1.27332   0.00037   0.00897   0.09832   0.10730  -1.16602
   D126       2.90693   0.00111   0.01159   0.10359   0.11517   3.02211
   D127      -1.27472   0.00004   0.01097   0.08892   0.09989  -1.17483
   D128       0.79212   0.00034   0.01088   0.09275   0.10364   0.89576
   D129      -0.71111  -0.00025   0.00736  -0.05671  -0.04932  -0.76043
   D130      -2.86121   0.00011   0.00835  -0.05100  -0.04270  -2.90391
   D131       1.38579   0.00009   0.00778  -0.04838  -0.04058   1.34521
         Item               Value     Threshold  Converged?
 Maximum Force            0.002111     0.000450     NO 
 RMS     Force            0.000399     0.000300     NO 
 Maximum Displacement     0.397474     0.001800     NO 
 RMS     Displacement     0.049268     0.001200     NO 
 Predicted change in Energy=-4.507630D-04
 GradGradGradGradGradGradGradGradGradGradGradGradGradGradGradGradGradGrad

                          Input orientation:                          
 ---------------------------------------------------------------------
 Center     Atomic      Atomic             Coordinates (Angstroms)
 Number     Number       Type             X           Y           Z
 ---------------------------------------------------------------------
      1          6           0       -1.640213    0.725810   -0.069599
      2          6           0       -1.015978   -0.432631   -0.383331
      3          6           0        0.393337   -0.620485   -0.871428
      4          6           0        1.408309    0.348494   -0.215696
      5          6           0        1.366072    1.761676   -0.845635
      6          6           0       -0.025095    2.278066   -1.258050
      7          6           0       -1.151111    2.151057   -0.212643
      8          6           0       -2.996708    0.436312    0.420492
      9          6           0       -3.206364   -1.070268    0.438006
     10          6           0       -1.925472   -1.654218   -0.193040
     11          8           0       -3.835851    1.271356    0.758022
     12          6           0       -0.801737    2.792460    1.147037
     13          6           0       -2.197847   -2.376879   -1.517999
     14          8           0       -1.233740   -2.541690    0.707975
     15          6           0        2.852066   -0.247096   -0.184079
     16          8           0        3.700085    0.820840    0.314135
     17          6           0        3.365900   -0.712171   -1.547114
     18          6           0        2.971691   -1.394898    0.845146
     19          8           0        2.649488   -0.950723    2.159972
     20          1           0        0.411430   -0.507546   -1.965733
     21          1           0        0.666345   -1.661323   -0.679637
     22          1           0        1.115978    0.439295    0.837138
     23          1           0        1.996497    1.784296   -1.743929
     24          1           0        1.818273    2.464773   -0.140313
     25          1           0       -0.354076    1.765391   -2.170964
     26          1           0        0.078570    3.338310   -1.525454
     27          1           0       -2.015070    2.712186   -0.599260
     28          1           0       -3.325922   -1.424167    1.469209
     29          1           0       -4.122292   -1.335354   -0.102622
     30          1           0       -0.530487    3.846642    1.009548
     31          1           0        0.037611    2.286152    1.636186
     32          1           0       -1.661374    2.752355    1.825210
     33          1           0       -1.261272   -2.709953   -1.976210
     34          1           0       -2.830136   -3.255627   -1.338515
     35          1           0       -2.720761   -1.721226   -2.222917
     36          1           0       -1.793911   -3.330927    0.812148
     37          1           0        4.623471    0.513100    0.267585
     38          1           0        2.804561   -1.579812   -1.909092
     39          1           0        3.291268    0.083479   -2.295144
     40          1           0        4.419015   -1.010614   -1.469089
     41          1           0        2.295837   -2.224554    0.620573
     42          1           0        4.001793   -1.787723    0.811915
     43          1           0        3.101619   -0.089265    2.243495
 ---------------------------------------------------------------------
                    Distance matrix (angstroms):
                    1          2          3          4          5
     1  C    0.000000
     2  C    1.352805   0.000000
     3  C    2.567248   1.503229   0.000000
     4  C    3.075256   2.552533   1.548894   0.000000
     5  C    3.273072   3.271524   2.573241   1.547801   0.000000
     6  C    2.535848   3.015770   2.954008   2.620000   1.540159
     7  C    1.513609   2.592844   3.240488   3.130475   2.624597
     8  C    1.471080   2.307485   3.778662   4.451587   4.732179
     9  C    2.436470   2.424658   3.856782   4.871901   5.529449
    10  C    2.400238   1.534817   2.627868   3.889147   4.788368
    11  O    2.409026   3.486825   4.911233   5.413042   5.465541
    12  C    2.540529   3.576190   4.141328   3.565714   3.119720
    13  C    3.469222   2.542516   3.196437   4.704042   5.502839
    14  O    3.383252   2.384638   2.972024   4.023277   5.262289
    15  C    4.597850   3.877614   2.580158   1.562102   2.584763
    16  O    5.354910   4.929391   3.797046   2.399180   2.770894
    17  C    5.414056   4.542398   3.049768   2.594194   3.257500
    18  C    5.157888   4.282127   3.192843   2.570790   3.924374
    19  O    5.116960   4.491375   3.793238   2.978639   4.247109
    20  H    3.053806   2.132394   1.100267   2.188425   2.704687
    21  H    3.375019   2.104208   1.093005   2.192057   3.497727
    22  H    2.915621   2.606729   2.136478   1.096431   2.154753
    23  H    4.141187   3.980075   3.018998   2.177840   1.097670
    24  H    3.871708   4.060418   3.476175   2.156940   1.093759
    25  H    2.674063   2.909476   2.817769   2.989427   2.171502
    26  H    3.449476   4.089313   4.024784   3.524581   2.146064
    27  H    2.089677   3.306764   4.120825   4.177761   3.520837
    28  H    3.135593   3.122641   4.467368   5.328619   6.125594
    29  H    3.226485   3.246982   4.636055   5.782359   6.345534
    30  H    3.483625   4.526366   4.934241   4.182964   3.374273
    31  H    2.856477   3.546869   3.855283   3.010448   2.863445
    32  H    2.774461   3.929163   4.782232   4.400773   4.156956
    33  H    3.947559   2.789915   2.885160   4.424949   5.308164
    34  H    4.344871   3.488961   4.189621   5.675811   6.559300
    35  H    3.433998   2.819723   3.568720   5.036060   5.543439
    36  H    4.154300   3.230243   3.868459   4.984859   6.218387
    37  H    6.276358   5.755127   4.525086   3.255445   3.661810
    38  H    5.334383   4.270889   2.794827   2.921553   3.790216
    39  H    5.448407   4.740650   3.304623   2.817777   2.936631
    40  H    6.456623   5.572439   4.088457   3.533060   4.170701
    41  H    4.967240   3.897041   2.901485   2.847390   4.347903
    42  H    6.239162   5.333189   4.149342   3.513626   4.721518
    43  H    5.338512   4.896194   4.161698   3.017706   3.997603
                    6          7          8          9         10
     6  C    0.000000
     7  C    1.541727   0.000000
     8  C    3.878150   2.597583   0.000000
     9  C    4.920205   3.876124   1.521198   0.000000
    10  C    4.495391   3.883315   2.427815   1.542693   0.000000
    11  O    4.427175   2.987289   1.231010   2.445785   3.621195
    12  C    2.579190   1.543435   3.301090   4.604956   4.778235
    13  C    5.143631   4.827195   3.508557   2.559355   1.533605
    14  O    5.343794   4.782911   3.472636   2.475725   1.441502
    15  C    3.975917   4.666624   5.919520   6.145663   4.980456
    16  O    4.297934   5.057774   6.708667   7.161750   6.166849
    17  C    4.530334   5.512012   6.758200   6.874851   5.542524
    18  C    5.186022   5.539874   6.257431   6.199960   5.012711
    19  O    5.409376   5.449302   6.068706   6.104954   5.192478
    20  H    2.907062   3.547257   4.266186   4.379846   3.149350
    21  H    4.041217   4.249173   4.362146   4.073862   2.637109
    22  H    3.012132   3.028508   4.133738   4.595729   3.833338
    23  H    2.136988   3.519486   5.606592   6.322905   5.441550
    24  H    2.163839   2.986786   5.254827   6.170733   5.566372
    25  H    1.097486   2.149192   3.932632   4.794083   4.251493
    26  H    1.098348   2.155263   4.654636   5.837938   5.542278
    27  H    2.140669   1.100347   2.680132   4.099031   4.386175
    28  H    5.660383   4.510061   2.160919   1.096777   2.185694
    29  H    5.583802   4.582039   2.163189   1.096117   2.221682
    30  H    2.803186   2.180352   4.249657   5.626986   5.801005
    31  H    2.894927   2.202153   3.755917   4.819187   4.767208
    32  H    3.522620   2.185125   3.020001   4.350147   4.853964
    33  H    5.188856   5.172206   4.319132   3.507191   2.176104
    34  H    6.204554   5.772256   4.092953   2.841367   2.166804
    35  H    4.918528   4.636763   3.423262   2.782097   2.181141
    36  H    6.235001   5.613870   3.973941   2.691763   1.959353
    37  H    5.201138   6.021572   7.622100   7.990145   6.913617
    38  H    4.828461   5.696022   6.568595   6.473000   5.032254
    39  H    4.109749   5.324135   6.858411   7.142860   5.886663
    40  H    5.532636   6.526953   7.788264   7.860469   6.503463
    41  H    5.402735   5.632200   5.927165   5.624938   4.336669
    42  H    6.085329   6.566287   7.353813   7.253418   6.013337
    43  H    5.257510   5.397904   6.386639   6.634215   5.801501
                   11         12         13         14         15
    11  O    0.000000
    12  C    3.416276   0.000000
    13  C    4.601408   5.981104   0.000000
    14  O    4.616580   5.369596   2.431384   0.000000
    15  C    6.922535   4.935692   5.640651   4.770192   0.000000
    16  O    7.562429   4.984718   6.954691   5.983673   1.451840
    17  C    7.817496   6.075367   5.807527   5.439600   1.529112
    18  C    7.311575   5.644808   5.768263   4.361146   1.546306
    19  O    6.997337   5.191186   6.249644   4.440600   2.455749
    20  H    5.350022   4.695866   3.240864   3.740728   3.032958
    21  H    5.562126   5.032711   3.068953   2.512138   2.650092
    22  H    5.021872   3.051402   4.945598   3.797911   2.127914
    23  H    6.367036   4.147794   5.912609   5.929622   2.700312
    24  H    5.848109   2.937534   6.439630   5.924446   2.902565
    25  H    4.576657   3.502057   4.580858   5.254812   4.275180
    26  H    4.980889   2.866200   6.151871   6.425322   4.727231
    27  H    2.689508   2.127951   5.174561   5.470151   5.711282
    28  H    2.834017   4.924961   3.332211   2.491096   6.502799
    29  H    2.760017   5.443030   2.606062   3.233581   7.059222
    30  H    4.197713   1.097169   6.921040   6.433995   5.442895
    31  H    4.099353   1.095500   6.057228   5.077988   4.201413
    32  H    2.839120   1.095674   6.146047   5.427522   5.779714
    33  H    5.473144   6.343689   1.094562   2.689594   5.118295
    34  H    5.089254   6.846293   1.097361   2.691897   6.532335
    35  H    4.368634   5.950849   1.095550   3.387407   6.114436
    36  H    5.035222   6.212280   2.550089   0.973416   5.664590
    37  H    8.507386   5.949942   7.620412   6.620620   1.979842
    38  H    7.703099   6.439105   5.080586   4.907355   2.180380
    39  H    7.844023   5.994988   6.065286   6.032075   2.181461
    40  H    8.849306   6.968769   6.756621   6.247995   2.165534
    41  H    7.059595   5.919676   4.978945   3.544874   2.206172
    42  H    8.413652   6.645621   6.649145   5.290565   2.165042
    43  H    7.224016   4.974208   6.889583   5.212250   2.445465
                   16         17         18         19         20
    16  O    0.000000
    17  C    2.434348   0.000000
    18  C    2.392075   2.518814   0.000000
    19  O    2.765737   3.783204   1.424736   0.000000
    20  H    4.216356   2.990987   3.904276   4.714526   0.000000
    21  H    4.043796   2.990150   2.776790   3.535701   1.746490
    22  H    2.663966   3.474576   2.609214   2.456358   3.041214
    23  H    2.840086   2.854181   4.214450   4.811150   2.795385
    24  H    2.539735   3.803579   4.147115   4.200934   3.761124
    25  H    4.848104   4.512840   5.490453   5.929222   2.407148
    26  H    4.778820   5.216647   6.032674   6.211907   3.885261
    27  H    6.088881   6.448216   6.619836   6.541282   4.256974
    28  H    7.465857   7.374661   6.328526   6.033807   5.158180
    29  H    8.124804   7.651662   7.157262   7.150124   4.971025
    30  H    5.247553   6.519289   6.306030   5.869448   5.357094
    31  H    4.160369   5.495530   4.773331   4.192089   4.573654
    32  H    5.895705   6.974883   6.294880   5.692836   5.412460
    33  H    6.505939   5.058258   5.254273   5.957930   2.765617
    34  H    7.873539   6.701010   6.472394   6.897700   4.295707
    35  H    7.357037   6.206637   6.474837   6.974451   3.368944
    36  H    6.904287   6.248811   5.143953   5.217835   4.533391
    37  H    0.974430   2.525056   2.588902   3.101695   4.875523
    38  H    3.392319   1.094956   2.765493   4.120325   2.622983
    39  H    2.742110   1.094613   3.485563   4.618388   2.958257
    40  H    2.655366   1.097364   2.756466   4.037931   4.069455
    41  H    3.367527   2.851526   1.093408   2.029153   3.631541
    42  H    2.672717   2.669492   1.102963   2.084839   4.716448
    43  H    2.215600   3.850529   1.917534   0.976477   5.012951
                   21         22         23         24         25
    21  H    0.000000
    22  H    2.629709   0.000000
    23  H    3.843736   3.040764   0.000000
    24  H    4.317693   2.356097   1.751112   0.000000
    25  H    3.873975   3.601148   2.389123   3.054796   0.000000
    26  H    5.104627   3.881024   2.478131   2.389195   1.754406
    27  H    5.130695   4.127073   4.273630   3.868639   2.474990
    28  H    4.540042   4.858239   6.996187   6.646590   5.679437
    29  H    4.834279   5.609991   7.061564   7.052142   5.300199
    30  H    5.884167   3.788216   4.268553   2.957772   3.805047
    31  H    4.619621   2.283032   3.938816   2.521630   3.862513
    32  H    5.583286   3.747028   5.201529   4.006735   4.318858
    33  H    2.548811   4.846030   5.555653   6.295388   4.570518
    34  H    3.898885   5.827326   6.990105   7.467689   5.659899
    35  H    3.722606   5.362122   5.896663   6.516338   4.214308
    36  H    3.326539   4.762631   6.860483   6.895303   6.078202
    37  H    4.613479   3.554201   3.544450   3.441591   5.682494
    38  H    2.467827   3.803930   3.463736   4.523275   4.608248
    39  H    3.541809   3.830101   2.207498   3.533209   4.016563
    40  H    3.889625   4.281468   3.708861   4.539583   5.566078
    41  H    2.159402   2.921483   4.663835   4.774600   5.543860
    42  H    3.655942   3.645295   4.828340   4.874241   6.363629
    43  H    4.116627   2.489977   4.542144   3.721912   5.905000
                   26         27         28         29         30
    26  H    0.000000
    27  H    2.373435   0.000000
    28  H    6.575695   4.806903   0.000000
    29  H    6.443200   4.590165   1.764297   0.000000
    30  H    2.656236   2.465611   5.983909   6.402426   0.000000
    31  H    3.332370   3.064674   5.010758   5.783039   1.774976
    32  H    3.820693   2.450463   4.510077   5.146068   1.772476
    33  H    6.211267   5.644802   4.217456   3.685823   7.241390
    34  H    7.209405   6.068412   3.388712   2.623842   7.825855
    35  H    5.824226   4.773824   3.753166   2.570766   6.800535
    36  H    7.310902   6.209686   2.532691   3.200074   7.290590
    37  H    5.643840   7.046817   8.269810   8.946631   6.182742
    38  H    5.636145   6.585268   7.001426   7.162708   7.006240
    39  H    4.637648   6.159817   7.760834   7.860096   6.299856
    40  H    6.144573   7.484203   8.293893   8.656016   7.364383
    41  H    6.361381   6.666582   5.741514   6.519668   6.708117
    42  H    6.865216   7.644818   7.366113   8.187904   7.233719
    43  H    5.923857   6.489213   6.610201   7.696875   5.496015
                   31         32         33         34         35
    31  H    0.000000
    32  H    1.771899   0.000000
    33  H    6.300600   6.666909   0.000000
    34  H    6.912606   6.889921   1.779255   0.000000
    35  H    6.209699   6.125566   1.780044   1.774406   0.000000
    36  H    5.965323   6.168483   2.905899   2.388469   3.558343
    37  H    5.103616   6.851258   7.074807   8.505241   8.070475
    38  H    5.930488   7.256532   4.220512   5.906244   5.536034
    39  H    5.558183   6.973440   5.350757   7.038206   6.277473
    40  H    6.301436   7.872958   5.950679   7.589948   7.214543
    41  H    5.145631   6.471499   4.430792   5.583613   5.788354
    42  H    5.743746   7.328747   6.026939   7.311247   7.376134
    43  H    3.924229   5.562002   6.611257   7.618553   7.517462
                   36         37         38         39         40
    36  H    0.000000
    37  H    7.500393   0.000000
    38  H    5.622944   3.525144   0.000000
    39  H    6.868222   2.920089   1.775515   0.000000
    40  H    7.013440   2.319384   1.767498   1.775167   0.000000
    41  H    4.241085   3.610711   2.659643   3.849585   3.216865
    42  H    5.997638   2.444702   2.980012   3.695951   2.445598
    43  H    6.043454   2.565755   4.421985   4.545882   4.045700
                   41         42         43
    41  H    0.000000
    42  H    1.771360   0.000000
    43  H    2.800467   2.396768   0.000000
 Stoichiometry    C15H24O4
 Framework group  C1[X(C15H24O4)]
 Deg. of freedom   123
 Full point group                 C1      NOp   1
 Largest Abelian subgroup         C1      NOp   1
 Largest concise Abelian subgroup C1      NOp   1
                         Standard orientation:                         
 ---------------------------------------------------------------------
 Center     Atomic      Atomic             Coordinates (Angstroms)
 Number     Number       Type             X           Y           Z
 ---------------------------------------------------------------------
      1          6           0       -1.668113    0.732076   -0.076200
      2          6           0       -1.047159   -0.437030   -0.354927
      3          6           0        0.365129   -0.644132   -0.826359
      4          6           0        1.379568    0.336491   -0.187323
      5          6           0        1.349556    1.733205   -0.853640
      6          6           0       -0.035596    2.245504   -1.290673
      7          6           0       -1.170721    2.150811   -0.251710
      8          6           0       -3.029994    0.461788    0.409909
      9          6           0       -3.247339   -1.042820    0.464335
     10          6           0       -1.964288   -1.648940   -0.140893
     11          8           0       -3.867664    1.309251    0.718945
     12          6           0       -0.829232    2.825256    1.093912
     13          6           0       -2.229472   -2.404094   -1.449085
     14          8           0       -1.284385   -2.516278    0.788291
     15          6           0        2.820014   -0.265019   -0.128483
     16          8           0        3.669287    0.811281    0.349171
     17          6           0        3.342605   -0.767430   -1.474836
     18          6           0        2.925485   -1.386555    0.930808
     19          8           0        2.594805   -0.907197    2.231091
     20          1           0        0.392710   -0.559440   -1.923014
     21          1           0        0.631342   -1.680997   -0.605672
     22          1           0        1.079121    0.455720    0.860378
     23          1           0        1.987389    1.729705   -1.746969
     24          1           0        1.799511    2.452014   -0.162871
     25          1           0       -0.359689    1.711124   -2.192825
     26          1           0        0.075561    3.298016   -1.584324
     27          1           0       -2.028674    2.705964   -0.659736
     28          1           0       -3.377074   -1.369524    1.503254
     29          1           0       -4.160146   -1.317308   -0.076877
     30          1           0       -0.551587    3.874242    0.931672
     31          1           0        0.003550    2.327659    1.602823
     32          1           0       -1.694560    2.806722    1.765750
     33          1           0       -1.290875   -2.753327   -1.890829
     34          1           0       -2.867603   -3.274891   -1.252355
     35          1           0       -2.743327   -1.764266   -2.174898
     36          1           0       -1.849338   -3.299877    0.908037
     37          1           0        4.591468    0.498014    0.318179
     38          1           0        2.779892   -1.641379   -1.819069
     39          1           0        3.278065    0.009084   -2.243625
     40          1           0        4.393539   -1.068825   -1.380463
     41          1           0        2.247333   -2.218452    0.722007
     42          1           0        3.953841   -1.785048    0.916196
     43          1           0        3.050554   -0.046059    2.296225
 ---------------------------------------------------------------------
 Rotational constants (GHZ):      0.5334428      0.2792965      0.2285103
 Standard basis: 6-31G(d) (6D, 7F)
 There are   333 symmetry adapted cartesian basis functions of A   symmetry.
 There are   333 symmetry adapted basis functions of A   symmetry.
   333 basis functions,   628 primitive gaussians,   333 cartesian basis functions
    73 alpha electrons       73 beta electrons
       nuclear repulsion energy      1612.5818593503 Hartrees.
 NAtoms=   43 NActive=   43 NUniq=   43 SFac= 1.00D+00 NAtFMM=   60 NAOKFM=F Big=F
 Integral buffers will be    131072 words long.
 Raffenetti 2 integral format.
 Two-electron integral symmetry is turned on.
 ------------------------------------------------------------------------------
 Polarizable Continuum Model (PCM)
 =================================
 Model                : PCM (using non-symmetric T matrix).
 Atomic radii         : SMD-Coulomb.
 Polarization charges : Total charges.
 Charge compensation  : None.
 Solution method      : On-the-fly selection.
 Cavity type          : VdW (van der Waals Surface) (Alpha=1.000).
 Cavity algorithm     : GePol (No added spheres)
                        Default sphere list used, NSphG=   43.
                        Lebedev-Laikov grids with approx.  5.0 points / Ang**2.
                        Smoothing algorithm: Karplus/York (Gamma=1.0000).
                        Polarization charges: spherical gaussians, with
                                              point-specific exponents (IZeta= 3).
                        Self-potential: point-specific (ISelfS= 7).
                        Self-field    : sphere-specific E.n sum rule (ISelfD= 2).
 1st derivatives      : Analytical E(r).r(x)/FMM algorithm (CHGder, D1EAlg=3).
                        Cavity 1st derivative terms included.
 Solvent              : Methanol, Eps=  32.613000 Eps(inf)=   1.765709
 ------------------------------------------------------------------------------
 ------------------------------------------------------------------------------
 Atomic radii for non-electrostatic terms: SMD-CDS.
 ------------------------------------------------------------------------------
 Nuclear repulsion after PCM non-electrostatic terms =     1612.5833691729 Hartrees.
 One-electron integrals computed using PRISM.
 NBasis=   333 RedAO= T EigKep=  9.39D-04  NBF=   333
 NBsUse=   333 1.00D-06 EigRej= -1.00D+00 NBFU=   333
 Initial guess from the checkpoint file:  "DY-202A-11R_46.chk"
 B after Tr=     0.000000    0.000000    0.000000
         Rot=    0.999967   -0.006679    0.004419    0.001042 Ang=  -0.93 deg.
 ExpMin= 1.61D-01 ExpMax= 5.48D+03 ExpMxC= 8.25D+02 IAcc=1 IRadAn=         1 AccDes= 0.00D+00
 Harris functional with IExCor=  402 and IRadAn=       1 diagonalized for initial guess.
 HarFok:  IExCor=  402 AccDes= 0.00D+00 IRadAn=         1 IDoV= 1 UseB2=F ITyADJ=14
 ICtDFT=  3500011 ScaDFX=  1.000000  1.000000  1.000000  1.000000
 FoFCou: FMM=F IPFlag=           0 FMFlag=      100000 FMFlg1=           0
         NFxFlg=           0 DoJE=T BraDBF=F KetDBF=T FulRan=T
         wScrn=  0.000000 ICntrl=     500 IOpCl=  0 I1Cent=   200000004 NGrid=           0
         NMat0=    1 NMatS0=      1 NMatT0=    0 NMatD0=    1 NMtDS0=    0 NMtDT0=    0
 Petite list used in FoFCou.
 Keep R1 ints in memory in canonical form, NReq=1565304907.
 Requested convergence on RMS density matrix=1.00D-08 within 128 cycles.
 Requested convergence on MAX density matrix=1.00D-06.
 Requested convergence on             energy=1.00D-06.
 No special actions if energy rises.
 Inv3:  Mode=1 IEnd=    21983547.
 Iteration    1 A*A^-1 deviation from unit magnitude is 8.55D-15 for   2690.
 Iteration    1 A*A^-1 deviation from orthogonality  is 3.47D-15 for   2660   2527.
 Iteration    1 A^-1*A deviation from unit magnitude is 8.88D-15 for   2690.
 Iteration    1 A^-1*A deviation from orthogonality  is 3.46D-12 for   2093   1969.
 Error on total polarization charges =  0.05180
 SCF Done:  E(RB3LYP) =  -886.951679501     A.U. after   11 cycles
            NFock= 11  Conv=0.32D-08     -V/T= 2.0094
 SMD-CDS (non-electrostatic) energy       (kcal/mol) =       0.95
 (included in total energy above)
 D1PCM: PCM CHGder 1st derivatives, ID1Alg=3 FixD1E=F DoIter=F DoCFld=F I1PDM=0.
 Calling FoFJK, ICntrl=      2127 FMM=F ISym2X=0 I1Cent= 0 IOpClX= 0 NMat=1 NMatS=1 NMatT=0.
 ***** Axes restored to original set *****
 -------------------------------------------------------------------
 Center     Atomic                   Forces (Hartrees/Bohr)
 Number     Number              X              Y              Z
 -------------------------------------------------------------------
      1        6           0.001371944    0.002757764    0.000325085
      2        6          -0.001636791   -0.002425750   -0.000327682
      3        6           0.000293856   -0.000820034   -0.000723321
      4        6           0.000811187   -0.001338640    0.000754660
      5        6           0.000170384   -0.000779486   -0.000484191
      6        6          -0.000385326   -0.000091694    0.000752148
      7        6          -0.001067943   -0.000748170    0.000929194
      8        6          -0.001083003   -0.001962435    0.000730272
      9        6          -0.000777557    0.000288920   -0.000446106
     10        6           0.001613490    0.000156709    0.001221223
     11        8          -0.000492620    0.000832182   -0.000215835
     12        6          -0.000023490   -0.000491378   -0.000807599
     13        6           0.000079632    0.001052683    0.000290617
     14        8          -0.000417214   -0.000215075   -0.000064206
     15        6           0.000941308   -0.000338281   -0.000055201
     16        8          -0.001233052    0.000961296    0.000958770
     17        6          -0.001065575   -0.000669797   -0.000098491
     18        6          -0.002053299    0.000109735   -0.001149275
     19        8           0.001755513    0.001468849    0.000816164
     20        1           0.000446332    0.000064492    0.000182548
     21        1           0.000918653   -0.000438187    0.000244752
     22        1           0.000086900    0.000521484   -0.000487553
     23        1           0.000188943    0.000200723    0.000089258
     24        1           0.000365142    0.000538459    0.000131195
     25        1           0.000231819    0.000375421   -0.000464312
     26        1           0.000030370   -0.000211387   -0.000106082
     27        1           0.000237917    0.000155817   -0.000258070
     28        1           0.000715130    0.001151737   -0.000073160
     29        1           0.000086711    0.000751112   -0.000035673
     30        1          -0.000015174   -0.000047614    0.000167538
     31        1          -0.000312509    0.000183984    0.000155991
     32        1           0.000111313    0.000136764    0.000129835
     33        1          -0.000100727   -0.000567196   -0.000422172
     34        1           0.000290388   -0.000053475   -0.000111707
     35        1           0.000139178   -0.000065851   -0.000297426
     36        1           0.000877212    0.000031735   -0.000366035
     37        1          -0.001069880   -0.000470064   -0.000120837
     38        1          -0.000189777   -0.000175366   -0.000447415
     39        1           0.000628243   -0.000023911   -0.000108705
     40        1          -0.000014971    0.000251270   -0.000258561
     41        1          -0.000188823   -0.000110795   -0.000676344
     42        1          -0.000321290    0.000744040   -0.000230501
     43        1           0.000057457   -0.000690590    0.000957213
 -------------------------------------------------------------------
 Cartesian Forces:  Max     0.002757764 RMS     0.000736971

 GradGradGradGradGradGradGradGradGradGradGradGradGradGradGradGradGradGrad
 Berny optimization.
 Using GEDIIS/GDIIS optimizer.
 FormGI is forming the generalized inverse of G from B-inverse, IUseBI=4.
 Internal  Forces:  Max     0.002949725 RMS     0.000515419
 Search for a local minimum.
 Step number   4 out of a maximum of  258
 All quantities printed in internal units (Hartrees-Bohrs-Radians)
 Mixed Optimization -- En-DIIS/RFO-DIIS
 Swapping is turned off.
 Update second derivatives using D2CorX and points    2    3    4
 DE= -1.06D-04 DEPred=-4.51D-04 R= 2.36D-01
 Trust test= 2.36D-01 RLast= 4.31D-01 DXMaxT set to 8.49D-01
 ITU=  0  1  1  0
     Eigenvalues ---    0.00226   0.00304   0.00324   0.00356   0.00384
     Eigenvalues ---    0.00458   0.00543   0.00683   0.00746   0.00915
     Eigenvalues ---    0.01054   0.01114   0.01168   0.01240   0.01391
     Eigenvalues ---    0.01428   0.02508   0.02598   0.03188   0.03872
     Eigenvalues ---    0.03941   0.03983   0.04426   0.04602   0.04722
     Eigenvalues ---    0.04804   0.05009   0.05135   0.05259   0.05424
     Eigenvalues ---    0.05444   0.05561   0.05565   0.05586   0.05618
     Eigenvalues ---    0.05637   0.05687   0.05706   0.05912   0.05989
     Eigenvalues ---    0.06128   0.06364   0.07262   0.07707   0.08444
     Eigenvalues ---    0.08606   0.08899   0.09020   0.09335   0.09769
     Eigenvalues ---    0.10284   0.11683   0.12096   0.13385   0.13958
     Eigenvalues ---    0.14565   0.15845   0.15969   0.16000   0.16000
     Eigenvalues ---    0.16000   0.16000   0.16000   0.16000   0.16000
     Eigenvalues ---    0.16000   0.16002   0.16027   0.16339   0.16561
     Eigenvalues ---    0.17470   0.17815   0.18340   0.19653   0.20768
     Eigenvalues ---    0.22565   0.23083   0.24490   0.24996   0.26711
     Eigenvalues ---    0.26915   0.27630   0.27880   0.27917   0.28593
     Eigenvalues ---    0.28868   0.29103   0.29457   0.29613   0.30690
     Eigenvalues ---    0.31460   0.32079   0.32627   0.33641   0.33749
     Eigenvalues ---    0.33819   0.33852   0.33908   0.33982   0.34007
     Eigenvalues ---    0.34080   0.34107   0.34127   0.34136   0.34155
     Eigenvalues ---    0.34163   0.34198   0.34203   0.34290   0.34325
     Eigenvalues ---    0.34329   0.34334   0.34375   0.34483   0.35249
     Eigenvalues ---    0.38802   0.41474   0.42179   0.51819   0.52280
     Eigenvalues ---    0.52786   0.53261   0.94126
 En-DIIS/RFO-DIIS IScMMF=        0 using points:     4    3    2
 RFO step:  Lambda=-1.53858714D-04.
 DidBck=T Rises=F RFO-DIIS coefs:    0.57936    0.47004   -0.04940
 Iteration  1 RMS(Cart)=  0.02561160 RMS(Int)=  0.00049565
 Iteration  2 RMS(Cart)=  0.00073027 RMS(Int)=  0.00000782
 Iteration  3 RMS(Cart)=  0.00000051 RMS(Int)=  0.00000781
 Variable       Old X    -DE/DX   Delta X   Delta X   Delta X     New X
                                 (Linear)    (Quad)   (Total)
    R1        2.55643   0.00174   0.00122  -0.00066   0.00056   2.55699
    R2        2.86031  -0.00119  -0.00334   0.00223  -0.00112   2.85919
    R3        2.77994   0.00066   0.00315  -0.00373  -0.00058   2.77936
    R4        2.84069   0.00053   0.00133  -0.00091   0.00043   2.84112
    R5        2.90038  -0.00214  -0.00344   0.00035  -0.00308   2.89731
    R6        2.92699  -0.00072  -0.00127   0.00021  -0.00106   2.92593
    R7        2.07920  -0.00017  -0.00024  -0.00006  -0.00030   2.07890
    R8        2.06548   0.00069   0.00040   0.00063   0.00103   2.06651
    R9        2.92492   0.00010   0.00088  -0.00129  -0.00041   2.92451
   R10        2.95194  -0.00295   0.00016  -0.00655  -0.00639   2.94556
   R11        2.07195  -0.00045  -0.00012  -0.00033  -0.00046   2.07150
   R12        2.91048   0.00018   0.00035  -0.00087  -0.00052   2.90996
   R13        2.07430   0.00004  -0.00008   0.00011   0.00003   2.07433
   R14        2.06691   0.00058   0.00058   0.00029   0.00087   2.06777
   R15        2.91344   0.00013   0.00025  -0.00035  -0.00011   2.91333
   R16        2.07395   0.00014   0.00050  -0.00049   0.00001   2.07396
   R17        2.07558  -0.00017   0.00008  -0.00042  -0.00034   2.07524
   R18        2.91667  -0.00045  -0.00062  -0.00068  -0.00129   2.91538
   R19        2.07936  -0.00002  -0.00008   0.00004  -0.00004   2.07931
   R20        2.87465  -0.00113  -0.00124  -0.00173  -0.00298   2.87167
   R21        2.32627   0.00084   0.00084  -0.00131  -0.00047   2.32580
   R22        2.91527   0.00114   0.00319  -0.00373  -0.00052   2.91474
   R23        2.07261  -0.00052  -0.00080   0.00026  -0.00054   2.07207
   R24        2.07136  -0.00024  -0.00024  -0.00010  -0.00034   2.07102
   R25        2.89809   0.00022   0.00093  -0.00142  -0.00049   2.89760
   R26        2.72404   0.00006  -0.00052  -0.00017  -0.00070   2.72335
   R27        2.07335  -0.00007   0.00004  -0.00029  -0.00025   2.07310
   R28        2.07019  -0.00025   0.00018  -0.00082  -0.00065   2.06955
   R29        2.07052  -0.00001   0.00030  -0.00050  -0.00020   2.07033
   R30        2.06842   0.00026   0.00047  -0.00023   0.00024   2.06867
   R31        2.07371  -0.00014   0.00006  -0.00042  -0.00035   2.07336
   R32        2.07029   0.00009   0.00014  -0.00009   0.00005   2.07034
   R33        1.83949  -0.00057  -0.00051   0.00015  -0.00036   1.83913
   R34        2.74358  -0.00070  -0.00267   0.00293   0.00026   2.74384
   R35        2.88960   0.00079   0.00119  -0.00012   0.00107   2.89068
   R36        2.92209  -0.00137  -0.00166   0.00036  -0.00130   2.92080
   R37        1.84141  -0.00086  -0.00041  -0.00027  -0.00067   1.84073
   R38        2.06917   0.00039  -0.00034   0.00117   0.00083   2.06999
   R39        2.06852   0.00001   0.00016  -0.00022  -0.00006   2.06846
   R40        2.07372  -0.00010   0.00036  -0.00083  -0.00048   2.07324
   R41        2.69236   0.00146   0.00255  -0.00206   0.00049   2.69285
   R42        2.06624   0.00034   0.00002   0.00048   0.00049   2.06673
   R43        2.08430  -0.00056  -0.00051  -0.00050  -0.00101   2.08328
   R44        1.84527  -0.00050  -0.00043   0.00023  -0.00020   1.84507
    A1        2.25921   0.00049   0.00298  -0.00099   0.00200   2.26121
    A2        1.91159  -0.00036  -0.00130  -0.00072  -0.00203   1.90957
    A3        2.11152  -0.00013  -0.00183   0.00176  -0.00008   2.11144
    A4        2.23308  -0.00011  -0.00029   0.00046   0.00019   2.23327
    A5        1.95992   0.00040   0.00213  -0.00129   0.00086   1.96077
    A6        2.09018  -0.00029  -0.00184   0.00083  -0.00104   2.08914
    A7        1.98090  -0.00069   0.00223  -0.00375  -0.00148   1.97942
    A8        1.90237   0.00041   0.00028   0.00166   0.00194   1.90431
    A9        1.87151   0.00083  -0.00060   0.00449   0.00387   1.87538
   A10        1.92418  -0.00018   0.00104  -0.00284  -0.00179   1.92238
   A11        1.93668  -0.00029  -0.00319   0.00070  -0.00251   1.93417
   A12        1.84228   0.00000   0.00007   0.00021   0.00028   1.84256
   A13        1.96167   0.00088   0.00306  -0.00184   0.00121   1.96289
   A14        1.95594  -0.00115   0.00019  -0.00603  -0.00585   1.95009
   A15        1.85836   0.00023  -0.00025   0.00466   0.00440   1.86276
   A16        1.96229  -0.00008  -0.00198  -0.00056  -0.00256   1.95974
   A17        1.88380  -0.00045  -0.00277   0.00306   0.00028   1.88408
   A18        1.83233   0.00060   0.00157   0.00175   0.00335   1.83568
   A19        2.02612  -0.00027   0.00153  -0.00006   0.00151   2.02763
   A20        1.91368   0.00012   0.00104  -0.00125  -0.00022   1.91347
   A21        1.88934   0.00020  -0.00120   0.00227   0.00105   1.89039
   A22        1.86787   0.00012   0.00014  -0.00030  -0.00017   1.86770
   A23        1.90773   0.00002  -0.00019  -0.00096  -0.00116   1.90657
   A24        1.85150  -0.00019  -0.00159   0.00029  -0.00130   1.85020
   A25        2.03814   0.00020   0.00140   0.00056   0.00196   2.04010
   A26        1.91440  -0.00030   0.00050  -0.00183  -0.00133   1.91307
   A27        1.87926   0.00002  -0.00054  -0.00053  -0.00108   1.87818
   A28        1.88244   0.00025   0.00051   0.00178   0.00229   1.88473
   A29        1.88972  -0.00006  -0.00097   0.00103   0.00006   1.88977
   A30        1.85116  -0.00016  -0.00117  -0.00117  -0.00234   1.84882
   A31        1.95806  -0.00009   0.00036   0.00035   0.00071   1.95877
   A32        1.96189  -0.00028   0.00004  -0.00051  -0.00047   1.96142
   A33        1.83348   0.00034   0.00088   0.00100   0.00187   1.83536
   A34        1.97990   0.00029  -0.00091   0.00179   0.00089   1.98078
   A35        1.86837  -0.00019  -0.00137  -0.00114  -0.00251   1.86586
   A36        1.84974  -0.00005   0.00111  -0.00175  -0.00064   1.84910
   A37        1.90268  -0.00041  -0.00013   0.00122   0.00109   1.90377
   A38        2.19744  -0.00019  -0.00061  -0.00087  -0.00147   2.19596
   A39        2.18305   0.00060   0.00073  -0.00035   0.00037   2.18342
   A40        1.82942   0.00067   0.00075  -0.00157  -0.00079   1.82863
   A41        1.92348  -0.00072  -0.00053  -0.00479  -0.00533   1.91815
   A42        1.92731  -0.00061  -0.00467   0.00360  -0.00108   1.92623
   A43        1.93154  -0.00004   0.00165  -0.00059   0.00104   1.93258
   A44        1.98287   0.00016  -0.00174   0.00435   0.00261   1.98548
   A45        1.86984   0.00047   0.00429  -0.00120   0.00308   1.87292
   A46        1.81466  -0.00028  -0.00027   0.00004  -0.00021   1.81445
   A47        1.95323  -0.00016   0.00076  -0.00394  -0.00318   1.95005
   A48        1.85787  -0.00003  -0.00024   0.00064   0.00039   1.85826
   A49        1.96525   0.00003  -0.00087   0.00143   0.00055   1.96580
   A50        1.95605   0.00064   0.00092   0.00166   0.00258   1.95863
   A51        1.91254  -0.00021  -0.00023   0.00003  -0.00020   1.91234
   A52        1.92288   0.00014   0.00103  -0.00088   0.00016   1.92304
   A53        1.95489   0.00029   0.00032   0.00097   0.00128   1.95617
   A54        1.93099   0.00019   0.00062  -0.00034   0.00028   1.93127
   A55        1.88662  -0.00017  -0.00044   0.00030  -0.00014   1.88648
   A56        1.88252  -0.00021  -0.00074   0.00002  -0.00072   1.88180
   A57        1.88372  -0.00028  -0.00088  -0.00008  -0.00096   1.88276
   A58        1.93167   0.00074   0.00040   0.00214   0.00253   1.93420
   A59        1.91598  -0.00003   0.00024  -0.00036  -0.00011   1.91587
   A60        1.93763   0.00025   0.00231  -0.00188   0.00044   1.93806
   A61        1.89422  -0.00052  -0.00255   0.00008  -0.00246   1.89176
   A62        1.89776  -0.00043  -0.00090   0.00027  -0.00063   1.89713
   A63        1.88543  -0.00005   0.00037  -0.00027   0.00010   1.88553
   A64        1.86493   0.00064   0.00087   0.00159   0.00246   1.86739
   A65        1.84039  -0.00050  -0.00072   0.00001  -0.00070   1.83969
   A66        1.99160  -0.00066  -0.00026  -0.00376  -0.00402   1.98758
   A67        1.94764   0.00051   0.00235  -0.00450  -0.00215   1.94549
   A68        1.91064   0.00101   0.00232   0.00133   0.00365   1.91428
   A69        1.84669  -0.00016  -0.00197   0.00481   0.00282   1.84952
   A70        1.91936  -0.00014  -0.00174   0.00277   0.00101   1.92037
   A71        1.88053  -0.00146  -0.00127  -0.00283  -0.00411   1.87642
   A72        1.94273   0.00038   0.00250  -0.00154   0.00096   1.94369
   A73        1.94460   0.00031  -0.00059   0.00178   0.00119   1.94580
   A74        1.91965   0.00010  -0.00037   0.00091   0.00054   1.92019
   A75        1.89137  -0.00024   0.00051  -0.00081  -0.00030   1.89107
   A76        1.87548  -0.00010   0.00037   0.00005   0.00042   1.87590
   A77        1.88778  -0.00050  -0.00252  -0.00045  -0.00297   1.88482
   A78        1.94480   0.00180   0.00192   0.00089   0.00281   1.94761
   A79        1.95920  -0.00096  -0.00088   0.00066  -0.00022   1.95898
   A80        1.89290  -0.00085  -0.00187  -0.00131  -0.00318   1.88972
   A81        1.86117   0.00052   0.00465   0.00035   0.00500   1.86617
   A82        1.92842  -0.00105  -0.00411  -0.00108  -0.00518   1.92324
   A83        1.87638   0.00050   0.00016   0.00048   0.00064   1.87702
   A84        1.82271   0.00148   0.00076   0.00428   0.00505   1.82776
    D1        0.08811  -0.00025   0.00311  -0.00407  -0.00096   0.08715
    D2       -3.05156  -0.00028   0.00024  -0.00192  -0.00167  -3.05323
    D3       -3.09868  -0.00026  -0.00080  -0.00268  -0.00348  -3.10215
    D4        0.04484  -0.00028  -0.00367  -0.00054  -0.00419   0.04065
    D5        0.38151  -0.00006   0.00238  -0.00717  -0.00479   0.37672
    D6       -1.87453  -0.00013   0.00329  -0.00951  -0.00623  -1.88076
    D7        2.40520  -0.00014   0.00144  -0.00777  -0.00633   2.39887
    D8       -2.71039  -0.00005   0.00664  -0.00863  -0.00199  -2.71238
    D9        1.31675  -0.00013   0.00755  -0.01097  -0.00342   1.31333
   D10       -0.68670  -0.00013   0.00571  -0.00923  -0.00352  -0.69023
   D11        0.02702   0.00019  -0.00357   0.01369   0.01013   0.03714
   D12       -3.10890   0.00022  -0.00236   0.01391   0.01157  -3.09733
   D13        3.12790   0.00020  -0.00693   0.01486   0.00793   3.13583
   D14       -0.00801   0.00023  -0.00571   0.01509   0.00937   0.00136
   D15        0.64778  -0.00022  -0.01013   0.01316   0.00304   0.65082
   D16       -1.50392   0.00019  -0.01326   0.01821   0.00495  -1.49897
   D17        2.79292  -0.00044  -0.01317   0.01484   0.00167   2.79458
   D18       -2.49586  -0.00019  -0.00708   0.01087   0.00380  -2.49206
   D19        1.63563   0.00022  -0.01021   0.01592   0.00571   1.64134
   D20       -0.35073  -0.00041  -0.01012   0.01255   0.00243  -0.34830
   D21       -0.09596   0.00034   0.00927  -0.01240  -0.00313  -0.09909
   D22        2.02984   0.00012   0.00846  -0.01278  -0.00432   2.02552
   D23       -2.16426  -0.00024   0.00846  -0.01459  -0.00613  -2.17039
   D24        3.04738   0.00031   0.00667  -0.01045  -0.00378   3.04360
   D25       -1.11001   0.00009   0.00586  -0.01083  -0.00497  -1.11498
   D26        0.97908  -0.00027   0.00586  -0.01264  -0.00678   0.97230
   D27       -1.38163   0.00010   0.00705  -0.00637   0.00067  -1.38096
   D28        2.67170   0.00044   0.00704   0.00096   0.00799   2.67969
   D29        0.67752   0.00019   0.00521  -0.00077   0.00444   0.68197
   D30        0.75807   0.00000   0.00982  -0.00902   0.00079   0.75886
   D31       -1.47179   0.00034   0.00981  -0.00170   0.00811  -1.46367
   D32        2.81722   0.00009   0.00798  -0.00342   0.00456   2.82179
   D33        2.79273  -0.00028   0.00861  -0.01007  -0.00147   2.79125
   D34        0.56287   0.00006   0.00860  -0.00275   0.00585   0.56873
   D35       -1.43130  -0.00020   0.00677  -0.00448   0.00230  -1.42900
   D36        0.64600   0.00048   0.00315  -0.00421  -0.00105   0.64495
   D37       -1.47267   0.00042   0.00104  -0.00278  -0.00174  -1.47440
   D38        2.79804   0.00047   0.00303  -0.00370  -0.00066   2.79738
   D39        2.87249  -0.00043   0.00432  -0.01446  -0.01015   2.86234
   D40        0.75382  -0.00049   0.00220  -0.01303  -0.01083   0.74299
   D41       -1.25866  -0.00043   0.00420  -0.01395  -0.00975  -1.26841
   D42       -1.39805  -0.00003   0.00346  -0.01077  -0.00732  -1.40537
   D43        2.76647  -0.00008   0.00135  -0.00935  -0.00801   2.75846
   D44        0.75399  -0.00003   0.00334  -0.01027  -0.00693   0.74706
   D45        3.03438   0.00034  -0.00320   0.01548   0.01230   3.04668
   D46        0.93704  -0.00019  -0.00543   0.01599   0.01059   0.94763
   D47       -1.25193   0.00011  -0.00479   0.01898   0.01420  -1.23773
   D48        0.80485   0.00017  -0.00587   0.02349   0.01760   0.82246
   D49       -1.29248  -0.00036  -0.00810   0.02401   0.01589  -1.27659
   D50        2.80173  -0.00006  -0.00747   0.02699   0.01950   2.82123
   D51       -1.23870   0.00039  -0.00249   0.01906   0.01657  -1.22213
   D52        2.94715  -0.00014  -0.00473   0.01958   0.01485   2.96200
   D53        0.75817   0.00016  -0.00409   0.02257   0.01847   0.77664
   D54        0.84969   0.00005  -0.00689   0.00579  -0.00110   0.84859
   D55       -1.29788  -0.00020  -0.00905   0.00449  -0.00457  -1.30245
   D56        2.97836   0.00013  -0.00764   0.00710  -0.00054   2.97783
   D57        2.99257   0.00012  -0.00438   0.00388  -0.00049   2.99208
   D58        0.84500  -0.00014  -0.00654   0.00258  -0.00396   0.84104
   D59       -1.16194   0.00019  -0.00512   0.00520   0.00007  -1.16186
   D60       -1.29273  -0.00004  -0.00626   0.00359  -0.00267  -1.29540
   D61        2.84288  -0.00029  -0.00842   0.00228  -0.00614   2.83674
   D62        0.83594   0.00004  -0.00700   0.00490  -0.00211   0.83384
   D63       -1.30232   0.00034   0.00304   0.00368   0.00672  -1.29560
   D64        0.94432   0.00012   0.00263   0.00483   0.00746   0.95177
   D65        2.97837   0.00009   0.00261   0.00297   0.00558   2.98394
   D66        0.86165   0.00031   0.00515   0.00312   0.00827   0.86992
   D67        3.10829   0.00008   0.00474   0.00427   0.00901   3.11730
   D68       -1.14085   0.00006   0.00472   0.00241   0.00713  -1.13372
   D69        2.85766   0.00022   0.00356   0.00318   0.00673   2.86439
   D70       -1.17889   0.00000   0.00314   0.00433   0.00747  -1.17142
   D71        0.85516  -0.00002   0.00313   0.00246   0.00559   0.86075
   D72       -3.06154  -0.00012  -0.01143   0.01071  -0.00071  -3.06225
   D73        1.12102  -0.00019  -0.01178   0.01029  -0.00150   1.11953
   D74       -0.98150  -0.00017  -0.01130   0.00997  -0.00133  -0.98283
   D75        0.97697   0.00001  -0.01117   0.00911  -0.00206   0.97491
   D76       -1.12365  -0.00007  -0.01153   0.00869  -0.00284  -1.12650
   D77        3.05701  -0.00004  -0.01105   0.00837  -0.00268   3.05434
   D78       -1.06799   0.00012  -0.00972   0.01063   0.00091  -1.06707
   D79        3.11457   0.00004  -0.01007   0.01021   0.00013   3.11470
   D80        1.01205   0.00007  -0.00959   0.00989   0.00030   1.01235
   D81       -0.08439   0.00003   0.00913  -0.02069  -0.01156  -0.09595
   D82        1.99441   0.00001   0.01124  -0.02472  -0.01347   1.98094
   D83       -2.22634  -0.00023   0.01332  -0.02695  -0.01362  -2.23996
   D84        3.05158   0.00000   0.00793  -0.02092  -0.01300   3.03859
   D85       -1.15281  -0.00003   0.01004  -0.02494  -0.01490  -1.16771
   D86        0.90963  -0.00027   0.01211  -0.02717  -0.01506   0.89457
   D87        0.10354  -0.00014  -0.01057   0.01925   0.00869   0.11223
   D88       -2.01425   0.00020  -0.01084   0.02322   0.01238  -2.00186
   D89        2.10312  -0.00004  -0.01058   0.02078   0.01021   2.11333
   D90       -1.96982   0.00034  -0.01122   0.02613   0.01491  -1.95491
   D91        2.19557   0.00069  -0.01149   0.03009   0.01861   2.21418
   D92        0.02975   0.00044  -0.01123   0.02766   0.01644   0.04619
   D93        2.20908  -0.00035  -0.01677   0.02509   0.00832   2.21740
   D94        0.09130   0.00000  -0.01705   0.02906   0.01201   0.10331
   D95       -2.07453  -0.00025  -0.01678   0.02663   0.00984  -2.06468
   D96        1.02778   0.00022   0.01481  -0.01166   0.00314   1.03092
   D97        3.11836   0.00002   0.01206  -0.01044   0.00161   3.11997
   D98       -1.08141   0.00009   0.01413  -0.01219   0.00193  -1.07947
   D99        3.06460  -0.00022   0.01440  -0.01330   0.00111   3.06571
   D100      -1.12800  -0.00042   0.01164  -0.01208  -0.00043  -1.12842
   D101       0.95542  -0.00034   0.01372  -0.01383  -0.00010   0.95532
   D102      -1.02892   0.00049   0.01479  -0.01006   0.00474  -1.02418
   D103       1.06166   0.00029   0.01204  -0.00883   0.00321   1.06487
   D104      -3.13811   0.00036   0.01411  -0.01058   0.00353  -3.13458
   D105      -3.11297   0.00049  -0.02235   0.04835   0.02601  -3.08696
   D106       1.19728   0.00052  -0.02235   0.04713   0.02477   1.22204
   D107      -0.99766   0.00017  -0.02171   0.04402   0.02231  -0.97535
   D108      -3.04911   0.00018  -0.00820   0.01220   0.00400  -3.04511
   D109      -0.89929  -0.00035  -0.00765   0.00845   0.00079  -0.89850
   D110       1.16830  -0.00009  -0.00962   0.01507   0.00546   1.17376
   D111      -1.17628  -0.00003   0.01089   0.00222   0.01311  -1.16317
   D112       0.93709   0.00014   0.01287   0.00135   0.01422   0.95131
   D113       3.03028  -0.00022   0.00909   0.00254   0.01163   3.04191
   D114       3.04940   0.00033   0.01036   0.00367   0.01404   3.06343
   D115      -1.12042   0.00050   0.01234   0.00280   0.01515  -1.10527
   D116       0.97277   0.00014   0.00856   0.00399   0.01256   0.98533
   D117       1.02755   0.00002   0.01241  -0.00448   0.00793   1.03549
   D118       3.14092   0.00020   0.01439  -0.00534   0.00905  -3.13322
   D119      -1.04907  -0.00016   0.01061  -0.00415   0.00645  -1.04262
   D120      -1.03264  -0.00118  -0.05328  -0.01315  -0.06643  -1.09906
   D121       1.05361   0.00007  -0.04658  -0.01163  -0.05821   0.99539
   D122       3.12420  -0.00045  -0.04813  -0.01149  -0.05962   3.06458
   D123       0.96033  -0.00162  -0.05409  -0.01263  -0.06672   0.89361
   D124       3.04657  -0.00037  -0.04740  -0.01111  -0.05851   2.98807
   D125      -1.16602  -0.00088  -0.04894  -0.01097  -0.05991  -1.22593
   D126       3.02211  -0.00059  -0.05336  -0.00692  -0.06028   2.96183
   D127      -1.17483   0.00066  -0.04667  -0.00540  -0.05207  -1.22690
   D128       0.89576   0.00015  -0.04821  -0.00526  -0.05347   0.84229
   D129      -0.76043  -0.00014   0.01763  -0.03127  -0.01365  -0.77408
   D130      -2.90391  -0.00039   0.01442  -0.03286  -0.01843  -2.92234
   D131       1.34521  -0.00073   0.01377  -0.03307  -0.01931   1.32591
         Item               Value     Threshold  Converged?
 Maximum Force            0.002950     0.000450     NO 
 RMS     Force            0.000515     0.000300     NO 
 Maximum Displacement     0.224060     0.001800     NO 
 RMS     Displacement     0.025727     0.001200     NO 
 Predicted change in Energy=-2.767110D-04
 GradGradGradGradGradGradGradGradGradGradGradGradGradGradGradGradGradGrad

                          Input orientation:                          
 ---------------------------------------------------------------------
 Center     Atomic      Atomic             Coordinates (Angstroms)
 Number     Number       Type             X           Y           Z
 ---------------------------------------------------------------------
      1          6           0       -1.642570    0.727301   -0.075694
      2          6           0       -1.015979   -0.432749   -0.379914
      3          6           0        0.395523   -0.622650   -0.861562
      4          6           0        1.405941    0.348904   -0.203935
      5          6           0        1.366475    1.760675   -0.836676
      6          6           0       -0.021347    2.277148   -1.259105
      7          6           0       -1.156582    2.152497   -0.223514
      8          6           0       -3.001555    0.437040    0.406051
      9          6           0       -3.204727   -1.068505    0.442225
     10          6           0       -1.922848   -1.653535   -0.185127
     11          8           0       -3.847231    1.273113    0.723206
     12          6           0       -0.823921    2.803588    1.134977
     13          6           0       -2.191680   -2.378093   -1.509472
     14          8           0       -1.229281   -2.537993    0.716851
     15          6           0        2.846043   -0.246931   -0.177494
     16          8           0        3.692912    0.813702    0.338362
     17          6           0        3.356847   -0.693166   -1.548579
     18          6           0        2.958325   -1.410514    0.833646
     19          8           0        2.716808   -0.971179    2.167536
     20          1           0        0.420636   -0.511884   -1.955790
     21          1           0        0.671916   -1.662342   -0.665347
     22          1           0        1.114604    0.442214    0.848703
     23          1           0        2.002908    1.782046   -1.730776
     24          1           0        1.814271    2.466518   -0.130574
     25          1           0       -0.341304    1.765738   -2.175935
     26          1           0        0.085801    3.336793   -1.526776
     27          1           0       -2.016964    2.709871   -0.623253
     28          1           0       -3.317601   -1.405097    1.479653
     29          1           0       -4.122085   -1.342471   -0.091135
     30          1           0       -0.553738    3.857389    0.993571
     31          1           0        0.010333    2.303237    1.638008
     32          1           0       -1.690833    2.766589    1.803832
     33          1           0       -1.255284   -2.713911   -1.966352
     34          1           0       -2.823926   -3.256672   -1.330157
     35          1           0       -2.712892   -1.723902   -2.217050
     36          1           0       -1.775566   -3.338435    0.806480
     37          1           0        4.615096    0.504611    0.284900
     38          1           0        2.785295   -1.546708   -1.928947
     39          1           0        3.295847    0.116862   -2.282227
     40          1           0        4.405987   -1.005509   -1.475074
     41          1           0        2.240683   -2.209443    0.626733
     42          1           0        3.969275   -1.842644    0.752483
     43          1           0        3.220187   -0.138604    2.249548
 ---------------------------------------------------------------------
                    Distance matrix (angstroms):
                    1          2          3          4          5
     1  C    0.000000
     2  C    1.353101   0.000000
     3  C    2.567835   1.503458   0.000000
     4  C    3.074581   2.551009   1.548333   0.000000
     5  C    3.271285   3.270448   2.573637   1.547584   0.000000
     6  C    2.535912   3.017584   2.956458   2.620812   1.539883
     7  C    1.513017   2.593787   3.243081   3.133665   2.625892
     8  C    1.470772   2.305816   3.777555   4.450378   4.730335
     9  C    2.435876   2.422956   3.854925   4.866706   5.525915
    10  C    2.399773   1.533190   2.625858   3.884707   4.785498
    11  O    2.407630   3.484656   4.909824   5.413831   5.463852
    12  C    2.539070   3.578500   4.148773   3.576373   3.126167
    13  C    3.464205   2.538215   3.192959   4.699342   5.499320
    14  O    3.385422   2.383368   2.966465   4.015771   5.256419
    15  C    4.594250   3.871784   2.571801   1.558722   2.579559
    16  O    5.352221   4.923740   3.791530   2.395905   2.773046
    17  C    5.401971   4.533785   3.040791   2.588439   3.238784
    18  C    5.154162   4.268939   3.172131   2.565545   3.921786
    19  O    5.188553   4.551165   3.832137   3.014111   4.279219
    20  H    3.054040   2.133895   1.100107   2.186500   2.703989
    21  H    3.378599   2.107691   1.093551   2.190161   3.496972
    22  H    2.921950   2.610449   2.139163   1.096188   2.154595
    23  H    4.140205   3.980431   3.020229   2.177501   1.097688
    24  H    3.870095   4.059339   3.477089   2.157870   1.094219
    25  H    2.680048   2.917914   2.823984   2.991499   2.170288
    26  H    3.449979   4.091291   4.026863   3.524224   2.144880
    27  H    2.090592   3.307150   4.120992   4.179266   3.520537
    28  H    3.126012   3.114629   4.458789   5.312516   6.109669
    29  H    3.229890   3.249443   4.639017   5.782088   6.348987
    30  H    3.482289   4.528291   4.940988   4.193307   3.381306
    31  H    2.855247   3.551190   3.867433   3.026531   2.873597
    32  H    2.773741   3.931913   4.790004   4.412066   4.163085
    33  H    3.945443   2.788862   2.884284   4.423694   5.307703
    34  H    4.340659   3.485136   4.185989   5.671008   6.555666
    35  H    3.426280   2.814544   3.565437   5.031296   5.539760
    36  H    4.162467   3.229166   3.856356   4.973871   6.210741
    37  H    6.272001   5.747141   4.515516   3.249904   3.659121
    38  H    5.311464   4.253245   2.775645   2.910607   3.760970
    39  H    5.443288   4.744756   3.313162   2.818668   2.917913
    40  H    6.445614   5.561038   4.075144   3.528528   4.159082
    41  H    4.919097   3.843934   2.852639   2.816370   4.320607
    42  H    6.227623   5.303101   4.106730   3.505467   4.720583
    43  H    5.459207   4.994566   4.229897   3.090101   4.070416
                    6          7          8          9         10
     6  C    0.000000
     7  C    1.541670   0.000000
     8  C    3.878193   2.596742   0.000000
     9  C    4.921568   3.874656   1.519623   0.000000
    10  C    4.496599   3.882591   2.425614   1.542416   0.000000
    11  O    4.424368   2.984826   1.230761   2.444368   3.618506
    12  C    2.579320   1.542751   3.297571   4.597961   4.776637
    13  C    5.142402   4.821967   3.500014   2.559377   1.533344
    14  O    5.343134   4.784378   3.476834   2.477338   1.441134
    15  C    3.970237   4.666946   5.916311   6.137658   4.972012
    16  O    4.299917   5.062181   6.705397   7.150589   6.156140
    17  C    4.507633   5.497694   6.747386   6.867200   5.536830
    18  C    5.182364   5.544826   6.254315   6.184933   4.992275
    19  O    5.458111   5.520654   6.146998   6.168529   5.246622
    20  H    2.908508   3.547862   4.264990   4.382187   3.151274
    21  H    4.043852   4.253425   4.364595   4.075257   2.638842
    22  H    3.016656   3.038586   4.139895   4.593921   3.832372
    23  H    2.136634   3.520150   5.605330   6.321949   5.440938
    24  H    2.163084   2.988849   5.253468   6.165616   5.562721
    25  H    1.097493   2.150863   3.938150   4.804882   4.260988
    26  H    1.098170   2.155125   4.655765   5.840479   5.544192
    27  H    2.138701   1.100324   2.682283   4.101481   4.386356
    28  H    5.650222   4.497472   2.155453   1.096490   2.185989
    29  H    5.593018   4.585470   2.160889   1.095936   2.223115
    30  H    2.802704   2.179765   4.246855   5.621046   5.799489
    31  H    2.897403   2.202198   3.751250   4.809901   4.766241
    32  H    3.522544   2.184643   3.016385   4.342095   4.852554
    33  H    5.189747   5.170025   4.313496   3.508409   2.177797
    34  H    6.203439   5.767478   4.085276   2.841554   2.166353
    35  H    4.916348   4.628473   3.410815   2.782660   2.181245
    36  H    6.235278   5.620887   3.989688   2.706985   1.960578
    37  H    5.198310   6.023809   7.617914   7.978037   6.900958
    38  H    4.790386   5.668423   6.547908   6.459992   5.021845
    39  H    4.088690   5.310954   6.854679   7.147391   5.896347
    40  H    5.515774   6.517790   7.777613   7.848756   6.491383
    41  H    5.366810   5.593822   5.876532   5.566711   4.278217
    42  H    6.078177   6.571768   7.342305   7.222316   5.969253
    43  H    5.352946   5.524607   6.514592   6.738742   5.888418
                   11         12         13         14         15
    11  O    0.000000
    12  C    3.413549   0.000000
    13  C    4.588791   5.976094   0.000000
    14  O    4.623660   5.373234   2.430698   0.000000
    15  C    6.922551   4.949432   5.629801   4.759945   0.000000
    16  O    7.563923   4.999602   6.944815   5.967000   1.451977
    17  C    7.805511   6.075161   5.798850   5.437658   1.529680
    18  C    7.316395   5.670524   5.740118   4.338305   1.545618
    19  O    7.085869   5.277481   6.292301   4.486759   2.457723
    20  H    5.345832   4.700439   3.241315   3.737693   3.019129
    21  H    5.564860   5.042145   3.070021   2.508343   2.639737
    22  H    5.032489   3.068537   4.944353   3.793786   2.127412
    23  H    6.364367   4.152957   5.911878   5.924581   2.690783
    24  H    5.848569   2.945385   6.435779   5.918316   2.903370
    25  H    4.575940   3.503169   4.586872   5.261066   4.266589
    26  H    4.978949   2.863011   6.152003   6.424672   4.720443
    27  H    2.688327   2.126854   5.167522   5.473244   5.708783
    28  H    2.832937   4.904108   3.339055   2.495276   6.486754
    29  H    2.753176   5.437927   2.609724   3.232713   7.054252
    30  H    4.195078   1.097037   6.915874   6.436913   5.456679
    31  H    4.096195   1.095157   6.055604   5.081603   4.223820
    32  H    2.836948   1.095569   6.139754   5.434441   5.795705
    33  H    5.463358   6.344061   1.094692   2.689089   5.109489
    34  H    5.077638   6.841320   1.097174   2.692515   6.521941
    35  H    4.349015   5.941588   1.095579   3.386978   6.102703
    36  H    5.056195   6.223985   2.541465   0.973226   5.646668
    37  H    8.508448   5.965805   7.606704   6.603087   1.976910
    38  H    7.679565   6.429553   5.063342   4.909145   2.181902
    39  H    7.835375   5.989012   6.077409   6.043137   2.182789
    40  H    8.839693   6.976642   6.739019   6.237730   2.166237
    41  H    7.014285   5.897507   4.923175   3.486648   2.205605
    42  H    8.414663   6.686442   6.584870   5.244974   2.161668
    43  H    7.366889   5.123823   6.959442   5.282422   2.458099
                   16         17         18         19         20
    16  O    0.000000
    17  C    2.438059   0.000000
    18  C    2.394172   2.519604   0.000000
    19  O    2.735774   3.781065   1.424994   0.000000
    20  H    4.210476   2.969853   3.876643   4.741854   0.000000
    21  H    4.032944   2.988019   2.745553   3.561532   1.746980
    22  H    2.654454   3.473284   2.613835   2.510788   3.042544
    23  H    2.841678   2.827193   4.204940   4.825633   2.795771
    24  H    2.545780   3.791290   4.155713   4.232451   3.760919
    25  H    4.847985   4.485098   5.480302   5.975659   2.411758
    26  H    4.780793   5.190452   6.029918   6.255299   3.886963
    27  H    6.092852   6.427653   6.622206   6.614168   4.254086
    28  H    7.441297   7.363782   6.309088   6.088970   5.155047
    29  H    8.118358   7.647233   7.140872   7.211789   4.980274
    30  H    5.265678   6.516345   6.333321   5.948926   5.360847
    31  H    4.179616   5.507443   4.809325   4.281029   4.583519
    32  H    5.911521   6.977652   6.324880   5.790551   5.416774
    33  H    6.499261   5.052692   5.224302   5.991966   2.767262
    34  H    7.862638   6.694866   6.443971   6.939529   4.295632
    35  H    7.348733   6.192819   6.447298   7.019460   3.369901
    36  H    6.882124   6.235817   5.111491   5.257166   4.521375
    37  H    0.974073   2.525767   2.591084   3.053813   4.862864
    38  H    3.396467   1.095394   2.771355   4.137281   2.581317
    39  H    2.740571   1.094580   3.486468   4.617305   2.961203
    40  H    2.665812   1.097112   2.754985   4.015360   4.044475
    41  H    3.366234   2.876960   1.093668   2.033240   3.586601
    42  H    2.702600   2.644098   1.102426   2.080985   4.658166
    43  H    2.187004   3.840831   1.921225   0.976370   5.065737
                   21         22         23         24         25
    21  H    0.000000
    22  H    2.630109   0.000000
    23  H    3.843239   3.039399   0.000000
    24  H    4.317226   2.355063   1.750637   0.000000
    25  H    3.880750   3.608298   2.386161   3.053047   0.000000
    26  H    5.106559   3.883287   2.476723   2.386288   1.752724
    27  H    5.133039   4.137105   4.271631   3.870441   2.471850
    28  H    4.536898   4.843046   6.983735   6.627091   5.681185
    29  H    4.838851   5.611711   7.068704   7.053387   5.319931
    30  H    5.892509   3.803652   4.273822   2.967438   3.803407
    31  H    4.633460   2.303438   3.948506   2.531548   3.867650
    32  H    5.594180   3.766359   5.206390   4.014688   4.319893
    33  H    2.551962   4.847888   5.557423   6.295164   4.576739
    34  H    3.899330   5.825908   6.989099   7.463697   5.665982
    35  H    3.724043   5.361028   5.896347   6.512158   4.219444
    36  H    3.311455   4.759009   6.850829   6.889301   6.083132
    37  H    4.598621   3.546154   3.538122   3.444752   5.675566
    38  H    2.465041   3.802940   3.425202   4.503667   4.561680
    39  H    3.558775   3.829673   2.179134   3.513625   3.994866
    40  H    3.876902   4.281243   3.689260   4.536479   5.541461
    41  H    2.104713   2.889396   4.641807   4.756043   5.506693
    42  H    3.593790   3.657729   4.813684   4.898235   6.338544
    43  H    4.160778   2.594840   4.584063   3.798452   5.991296
                   26         27         28         29         30
    26  H    0.000000
    27  H    2.372974   0.000000
    28  H    6.565613   4.800711   0.000000
    29  H    6.454679   4.597408   1.765925   0.000000
    30  H    2.651826   2.464133   5.963973   6.399081   0.000000
    31  H    3.330134   3.064079   4.985174   5.775639   1.774503
    32  H    3.817657   2.449555   4.489368   5.136756   1.771822
    33  H    6.213112   5.639280   4.223872   3.689964   7.241222
    34  H    7.209643   6.062222   3.401040   2.623844   7.820699
    35  H    5.824070   4.762651   3.759378   2.578920   6.791233
    36  H    7.312143   6.219679   2.562972   3.208697   7.301216
    37  H    5.640739   7.047845   8.246338   8.938201   6.201626
    38  H    5.594426   6.548663   6.991705   7.150606   6.992462
    39  H    4.609019   6.140183   7.759239   7.871229   6.288219
    40  H    6.125543   7.468865   8.279123   8.646204   7.371625
    41  H    6.327863   6.624927   5.680577   6.461562   6.689529
    42  H    6.863160   7.645462   7.336128   8.150581   7.280532
    43  H    6.013599   6.617744   6.703686   7.799811   5.638079
                   31         32         33         34         35
    31  H    0.000000
    32  H    1.770919   0.000000
    33  H    6.305947   6.666323   0.000000
    34  H    6.910544   6.883709   1.777631   0.000000
    35  H    6.204456   6.113641   1.779772   1.774342   0.000000
    36  H    5.975729   6.186534   2.889519   2.381378   3.553453
    37  H    5.125407   6.869383   7.063170   8.490860   8.057631
    38  H    5.936806   7.250785   4.205953   5.894564   5.508580
    39  H    5.562650   6.970215   5.368971   7.052573   6.284712
    40  H    6.321461   7.883601   5.933799   7.573663   7.193403
    41  H    5.134337   6.450059   4.381821   5.529591   5.732430
    42  H    5.800492   7.374766   5.953753   7.244615   7.313246
    43  H    4.079183   5.723366   6.666022   7.685567   7.593753
                   36         37         38         39         40
    36  H    0.000000
    37  H    7.475400   0.000000
    38  H    5.611978   3.529476   0.000000
    39  H    6.870110   2.912199   1.775651   0.000000
    40  H    6.989966   2.328454   1.767919   1.773027   0.000000
    41  H    4.175786   3.622261   2.695796   3.871319   3.248937
    42  H    5.936623   2.478977   2.946091   3.674593   2.419406
    43  H    6.105646   2.493860   4.430768   4.539600   4.003805
                   41         42         43
    41  H    0.000000
    42  H    1.771548   0.000000
    43  H    2.807370   2.388742   0.000000
 Stoichiometry    C15H24O4
 Framework group  C1[X(C15H24O4)]
 Deg. of freedom   123
 Full point group                 C1      NOp   1
 Largest Abelian subgroup         C1      NOp   1
 Largest concise Abelian subgroup C1      NOp   1
                         Standard orientation:                         
 ---------------------------------------------------------------------
 Center     Atomic      Atomic             Coordinates (Angstroms)
 Number     Number       Type             X           Y           Z
 ---------------------------------------------------------------------
      1          6           0       -1.675073    0.726587   -0.070055
      2          6           0       -1.047501   -0.438857   -0.350725
      3          6           0        0.365856   -0.637615   -0.823273
      4          6           0        1.373850    0.345584   -0.179376
      5          6           0        1.337142    1.745660   -0.837750
      6          6           0       -0.048906    2.254548   -1.274947
      7          6           0       -1.188244    2.148815   -0.241759
      8          6           0       -3.036003    0.445258    0.411500
      9          6           0       -3.239594   -1.059362    0.474151
     10          6           0       -1.955356   -1.655810   -0.137429
     11          8           0       -3.882770    1.287036    0.710109
     12          6           0       -0.860826    2.824382    1.106013
     13          6           0       -2.219092   -2.404220   -1.449476
     14          8           0       -1.265517   -2.523854    0.783162
     15          6           0        2.813726   -0.249837   -0.136453
     16          8           0        3.658749    0.819875    0.363436
     17          6           0        3.329856   -0.720904   -1.497198
     18          6           0        2.921802   -1.394916    0.896044
     19          8           0        2.675103   -0.931451    2.220788
     20          1           0        0.395308   -0.546702   -1.919222
     21          1           0        0.641281   -1.673611   -0.607158
     22          1           0        1.078378    0.457989    0.870239
     23          1           0        1.977103    1.750752   -1.729569
     24          1           0        1.782277    2.464133   -0.142792
     25          1           0       -0.365337    1.726642   -2.183615
     26          1           0        0.059492    3.309156   -1.561353
     27          1           0       -2.046938    2.698949   -0.654929
     28          1           0       -3.356623   -1.377084    1.517054
     29          1           0       -4.154890   -1.342846   -0.057776
     30          1           0       -0.589893    3.875416    0.946600
     31          1           0       -0.028657    2.333136    1.621320
     32          1           0       -1.730378    2.799608    1.771999
     33          1           0       -1.280962   -2.748370   -1.896493
     34          1           0       -2.852203   -3.279334   -1.256767
     35          1           0       -2.737387   -1.762902   -2.170847
     36          1           0       -1.812300   -3.322479    0.885125
     37          1           0        4.581079    0.509763    0.319227
     38          1           0        2.759652   -1.581136   -1.864289
     39          1           0        3.271901    0.075701   -2.245640
     40          1           0        4.378640   -1.031983   -1.413902
     41          1           0        2.204835   -2.197382    0.700811
     42          1           0        3.932985   -1.828560    0.826719
     43          1           0        3.178308   -0.097583    2.289685
 ---------------------------------------------------------------------
 Rotational constants (GHZ):      0.5334078      0.2788355      0.2279038
 Standard basis: 6-31G(d) (6D, 7F)
 There are   333 symmetry adapted cartesian basis functions of A   symmetry.
 There are   333 symmetry adapted basis functions of A   symmetry.
   333 basis functions,   628 primitive gaussians,   333 cartesian basis functions
    73 alpha electrons       73 beta electrons
       nuclear repulsion energy      1612.3898398154 Hartrees.
 NAtoms=   43 NActive=   43 NUniq=   43 SFac= 1.00D+00 NAtFMM=   60 NAOKFM=F Big=F
 Integral buffers will be    131072 words long.
 Raffenetti 2 integral format.
 Two-electron integral symmetry is turned on.
 ------------------------------------------------------------------------------
 Polarizable Continuum Model (PCM)
 =================================
 Model                : PCM (using non-symmetric T matrix).
 Atomic radii         : SMD-Coulomb.
 Polarization charges : Total charges.
 Charge compensation  : None.
 Solution method      : On-the-fly selection.
 Cavity type          : VdW (van der Waals Surface) (Alpha=1.000).
 Cavity algorithm     : GePol (No added spheres)
                        Default sphere list used, NSphG=   43.
                        Lebedev-Laikov grids with approx.  5.0 points / Ang**2.
                        Smoothing algorithm: Karplus/York (Gamma=1.0000).
                        Polarization charges: spherical gaussians, with
                                              point-specific exponents (IZeta= 3).
                        Self-potential: point-specific (ISelfS= 7).
                        Self-field    : sphere-specific E.n sum rule (ISelfD= 2).
 1st derivatives      : Analytical E(r).r(x)/FMM algorithm (CHGder, D1EAlg=3).
                        Cavity 1st derivative terms included.
 Solvent              : Methanol, Eps=  32.613000 Eps(inf)=   1.765709
 ------------------------------------------------------------------------------
 ------------------------------------------------------------------------------
 Atomic radii for non-electrostatic terms: SMD-CDS.
 ------------------------------------------------------------------------------
 Nuclear repulsion after PCM non-electrostatic terms =     1612.3913286700 Hartrees.
 One-electron integrals computed using PRISM.
 NBasis=   333 RedAO= T EigKep=  9.37D-04  NBF=   333
 NBsUse=   333 1.00D-06 EigRej= -1.00D+00 NBFU=   333
 Initial guess from the checkpoint file:  "DY-202A-11R_46.chk"
 B after Tr=     0.000000    0.000000    0.000000
         Rot=    0.999990   -0.003442   -0.001648   -0.002513 Ang=  -0.52 deg.
 ExpMin= 1.61D-01 ExpMax= 5.48D+03 ExpMxC= 8.25D+02 IAcc=1 IRadAn=         1 AccDes= 0.00D+00
 Harris functional with IExCor=  402 and IRadAn=       1 diagonalized for initial guess.
 HarFok:  IExCor=  402 AccDes= 0.00D+00 IRadAn=         1 IDoV= 1 UseB2=F ITyADJ=14
 ICtDFT=  3500011 ScaDFX=  1.000000  1.000000  1.000000  1.000000
 FoFCou: FMM=F IPFlag=           0 FMFlag=      100000 FMFlg1=           0
         NFxFlg=           0 DoJE=T BraDBF=F KetDBF=T FulRan=T
         wScrn=  0.000000 ICntrl=     500 IOpCl=  0 I1Cent=   200000004 NGrid=           0
         NMat0=    1 NMatS0=      1 NMatT0=    0 NMatD0=    1 NMtDS0=    0 NMtDT0=    0
 Petite list used in FoFCou.
 Keep R1 ints in memory in canonical form, NReq=1565304907.
 Requested convergence on RMS density matrix=1.00D-08 within 128 cycles.
 Requested convergence on MAX density matrix=1.00D-06.
 Requested convergence on             energy=1.00D-06.
 No special actions if energy rises.
 Inv3:  Mode=1 IEnd=    21918627.
 Iteration    1 A*A^-1 deviation from unit magnitude is 6.44D-15 for   2681.
 Iteration    1 A*A^-1 deviation from orthogonality  is 2.71D-15 for   2650   2556.
 Iteration    1 A^-1*A deviation from unit magnitude is 6.66D-15 for   2681.
 Iteration    1 A^-1*A deviation from orthogonality  is 2.80D-11 for   1615   1582.
 Error on total polarization charges =  0.05176
 SCF Done:  E(RB3LYP) =  -886.951967963     A.U. after   10 cycles
            NFock= 10  Conv=0.42D-08     -V/T= 2.0094
 SMD-CDS (non-electrostatic) energy       (kcal/mol) =       0.93
 (included in total energy above)
 D1PCM: PCM CHGder 1st derivatives, ID1Alg=3 FixD1E=F DoIter=F DoCFld=F I1PDM=0.
 Calling FoFJK, ICntrl=      2127 FMM=F ISym2X=0 I1Cent= 0 IOpClX= 0 NMat=1 NMatS=1 NMatT=0.
 ***** Axes restored to original set *****
 -------------------------------------------------------------------
 Center     Atomic                   Forces (Hartrees/Bohr)
 Number     Number              X              Y              Z
 -------------------------------------------------------------------
      1        6           0.001435499    0.002097438    0.000109007
      2        6          -0.000793631   -0.001881446   -0.000212013
      3        6          -0.000076078   -0.000419333   -0.000485819
      4        6           0.000567823   -0.000833935    0.000008878
      5        6           0.000015362   -0.000108171   -0.000116431
      6        6          -0.000161443   -0.000013329    0.000448476
      7        6          -0.000921555   -0.000636158    0.000290739
      8        6          -0.000787022   -0.001166229    0.000486051
      9        6          -0.000961050    0.000190261   -0.000446843
     10        6           0.001708619   -0.000317464    0.000878377
     11        8          -0.001025998    0.001089523    0.000086946
     12        6           0.000021053   -0.000316995   -0.000546180
     13        6          -0.000233365    0.000629788   -0.000052535
     14        8          -0.000320421   -0.000129111    0.000163817
     15        6           0.000024861    0.000292794    0.000103507
     16        8          -0.000436901   -0.000224099    0.000277530
     17        6          -0.000605022   -0.000620269   -0.000001096
     18        6           0.000435147    0.000386341   -0.000380242
     19        8           0.000090716    0.000613474    0.000685544
     20        1           0.000228573    0.000105702    0.000148743
     21        1           0.000157592    0.000134191    0.000024581
     22        1          -0.000032052    0.000259415    0.000011065
     23        1          -0.000004546    0.000240695    0.000182748
     24        1           0.000303781    0.000246699    0.000132976
     25        1          -0.000055541    0.000155968   -0.000284124
     26        1          -0.000037950   -0.000010823   -0.000029127
     27        1           0.000048287   -0.000010988   -0.000173881
     28        1           0.000651360    0.000635651   -0.000056993
     29        1           0.000067878    0.000402957    0.000053206
     30        1           0.000043353    0.000031581    0.000119679
     31        1           0.000011515   -0.000054658    0.000136732
     32        1          -0.000005180    0.000115369    0.000128164
     33        1          -0.000003306   -0.000286371   -0.000215974
     34        1           0.000067753   -0.000113145   -0.000074664
     35        1           0.000097087   -0.000083095   -0.000229996
     36        1           0.000611219    0.000046633   -0.000322954
     37        1          -0.000282352   -0.000073701   -0.000246278
     38        1           0.000022289   -0.000006634   -0.000166240
     39        1           0.000332953   -0.000116225   -0.000061400
     40        1           0.000108068    0.000106039   -0.000095228
     41        1           0.000132128    0.000071635   -0.000058214
     42        1          -0.000052126    0.000117597   -0.000183504
     43        1          -0.000387377   -0.000547575   -0.000037030
 -------------------------------------------------------------------
 Cartesian Forces:  Max     0.002097438 RMS     0.000481165

 GradGradGradGradGradGradGradGradGradGradGradGradGradGradGradGradGradGrad
 Berny optimization.
 Using GEDIIS/GDIIS optimizer.
 FormGI is forming the generalized inverse of G from B-inverse, IUseBI=4.
 Internal  Forces:  Max     0.001468862 RMS     0.000271337
 Search for a local minimum.
 Step number   5 out of a maximum of  258
 All quantities printed in internal units (Hartrees-Bohrs-Radians)
 Mixed Optimization -- En-DIIS/RFO-DIIS
 Swapping is turned off.
 Update second derivatives using D2CorX and points    2    3    4    5
 DE= -2.88D-04 DEPred=-2.77D-04 R= 1.04D+00
 TightC=F SS=  1.41D+00  RLast= 2.09D-01 DXNew= 1.4270D+00 6.2565D-01
 Trust test= 1.04D+00 RLast= 2.09D-01 DXMaxT set to 8.49D-01
 ITU=  1  0  1  1  0
     Eigenvalues ---    0.00221   0.00316   0.00335   0.00352   0.00382
     Eigenvalues ---    0.00419   0.00617   0.00676   0.00746   0.00881
     Eigenvalues ---    0.01026   0.01112   0.01174   0.01246   0.01392
     Eigenvalues ---    0.01535   0.02504   0.02640   0.03243   0.03870
     Eigenvalues ---    0.03945   0.04061   0.04435   0.04603   0.04738
     Eigenvalues ---    0.04856   0.05006   0.05127   0.05392   0.05409
     Eigenvalues ---    0.05434   0.05547   0.05566   0.05586   0.05606
     Eigenvalues ---    0.05636   0.05679   0.05719   0.05873   0.05964
     Eigenvalues ---    0.06118   0.06397   0.07197   0.07712   0.08450
     Eigenvalues ---    0.08633   0.08913   0.09054   0.09336   0.09659
     Eigenvalues ---    0.10291   0.11687   0.12072   0.13425   0.14019
     Eigenvalues ---    0.14557   0.15888   0.15944   0.15977   0.16000
     Eigenvalues ---    0.16000   0.16000   0.16000   0.16000   0.16000
     Eigenvalues ---    0.16000   0.16006   0.16126   0.16214   0.16611
     Eigenvalues ---    0.17183   0.17957   0.18273   0.19738   0.20757
     Eigenvalues ---    0.22438   0.23083   0.24483   0.25006   0.26819
     Eigenvalues ---    0.26946   0.27762   0.27888   0.28173   0.28677
     Eigenvalues ---    0.28917   0.29098   0.29410   0.29653   0.30686
     Eigenvalues ---    0.31468   0.31850   0.32241   0.33747   0.33816
     Eigenvalues ---    0.33847   0.33885   0.33946   0.34002   0.34077
     Eigenvalues ---    0.34104   0.34121   0.34127   0.34139   0.34159
     Eigenvalues ---    0.34196   0.34202   0.34262   0.34303   0.34324
     Eigenvalues ---    0.34331   0.34368   0.34472   0.34654   0.34931
     Eigenvalues ---    0.38988   0.41459   0.42161   0.51824   0.52511
     Eigenvalues ---    0.52724   0.53185   0.95155
 En-DIIS/RFO-DIIS IScMMF=        0 using points:     5    4    3    2
 RFO step:  Lambda=-4.26509644D-05.
 DidBck=F Rises=F RFO-DIIS coefs:    0.92815   -0.02205    0.10364   -0.00975
 Iteration  1 RMS(Cart)=  0.03611473 RMS(Int)=  0.00041095
 Iteration  2 RMS(Cart)=  0.00069218 RMS(Int)=  0.00000971
 Iteration  3 RMS(Cart)=  0.00000013 RMS(Int)=  0.00000971
 Variable       Old X    -DE/DX   Delta X   Delta X   Delta X     New X
                                 (Linear)    (Quad)   (Total)
    R1        2.55699   0.00136   0.00024   0.00108   0.00132   2.55831
    R2        2.85919  -0.00108  -0.00068   0.00010  -0.00058   2.85860
    R3        2.77936   0.00108   0.00076  -0.00096  -0.00021   2.77915
    R4        2.84112   0.00028   0.00027  -0.00043  -0.00016   2.84096
    R5        2.89731  -0.00123  -0.00056  -0.00118  -0.00173   2.89557
    R6        2.92593  -0.00005  -0.00022   0.00074   0.00053   2.92645
    R7        2.07890  -0.00013  -0.00003  -0.00033  -0.00036   2.07854
    R8        2.06651  -0.00008   0.00002  -0.00034  -0.00032   2.06619
    R9        2.92451   0.00040   0.00023   0.00022   0.00045   2.92496
   R10        2.94556  -0.00057   0.00048  -0.00395  -0.00347   2.94209
   R11        2.07150   0.00004   0.00001  -0.00021  -0.00021   2.07129
   R12        2.90996   0.00035   0.00012   0.00023   0.00035   2.91031
   R13        2.07433  -0.00015  -0.00002  -0.00038  -0.00040   2.07393
   R14        2.06777   0.00037   0.00007   0.00085   0.00092   2.06869
   R15        2.91333   0.00002   0.00007  -0.00060  -0.00053   2.91280
   R16        2.07396   0.00018   0.00011  -0.00005   0.00006   2.07403
   R17        2.07524  -0.00001   0.00004  -0.00024  -0.00019   2.07505
   R18        2.91538  -0.00022  -0.00005  -0.00096  -0.00101   2.91437
   R19        2.07931   0.00002  -0.00002   0.00013   0.00011   2.07942
   R20        2.87167  -0.00027  -0.00007  -0.00154  -0.00162   2.87005
   R21        2.32580   0.00147   0.00023   0.00011   0.00033   2.32613
   R22        2.91474   0.00115   0.00076  -0.00083  -0.00007   2.91467
   R23        2.07207  -0.00032  -0.00014  -0.00021  -0.00035   2.07171
   R24        2.07102  -0.00018  -0.00003  -0.00041  -0.00044   2.07058
   R25        2.89760   0.00044   0.00025   0.00001   0.00026   2.89786
   R26        2.72335   0.00009  -0.00007   0.00004  -0.00003   2.72332
   R27        2.07310   0.00003   0.00003  -0.00012  -0.00009   2.07301
   R28        2.06955   0.00010   0.00008  -0.00021  -0.00012   2.06943
   R29        2.07033   0.00008   0.00008  -0.00023  -0.00015   2.07018
   R30        2.06867   0.00017   0.00009   0.00004   0.00013   2.06880
   R31        2.07336   0.00004   0.00004  -0.00013  -0.00009   2.07327
   R32        2.07034   0.00005   0.00003  -0.00001   0.00002   2.07036
   R33        1.83913  -0.00041  -0.00009  -0.00034  -0.00043   1.83870
   R34        2.74384  -0.00063  -0.00062   0.00126   0.00064   2.74448
   R35        2.89068   0.00043   0.00019   0.00074   0.00093   2.89161
   R36        2.92080  -0.00044  -0.00028  -0.00073  -0.00101   2.91979
   R37        1.84073  -0.00023  -0.00004  -0.00035  -0.00039   1.84034
   R38        2.06999   0.00005  -0.00014   0.00081   0.00068   2.07067
   R39        2.06846  -0.00007   0.00004  -0.00047  -0.00043   2.06802
   R40        2.07324   0.00007   0.00011  -0.00037  -0.00025   2.07299
   R41        2.69285   0.00068   0.00054  -0.00087  -0.00033   2.69252
   R42        2.06673  -0.00013  -0.00003  -0.00010  -0.00013   2.06661
   R43        2.08328  -0.00008  -0.00004  -0.00031  -0.00036   2.08293
   R44        1.84507  -0.00067  -0.00008  -0.00081  -0.00090   1.84417
    A1        2.26121   0.00021   0.00053  -0.00013   0.00040   2.26162
    A2        1.90957  -0.00006  -0.00015  -0.00051  -0.00070   1.90887
    A3        2.11144  -0.00015  -0.00041   0.00063   0.00025   2.11170
    A4        2.23327  -0.00012  -0.00008   0.00027   0.00019   2.23346
    A5        1.96077   0.00028   0.00042  -0.00028   0.00011   1.96089
    A6        2.08914  -0.00015  -0.00034   0.00001  -0.00031   2.08883
    A7        1.97942  -0.00015   0.00061  -0.00332  -0.00272   1.97670
    A8        1.90431   0.00017  -0.00007   0.00220   0.00213   1.90643
    A9        1.87538   0.00021  -0.00041   0.00373   0.00332   1.87870
   A10        1.92238  -0.00012   0.00036  -0.00361  -0.00324   1.91914
   A11        1.93417  -0.00011  -0.00055   0.00082   0.00027   1.93444
   A12        1.84256   0.00003   0.00000   0.00065   0.00064   1.84320
   A13        1.96289   0.00018   0.00061  -0.00161  -0.00100   1.96189
   A14        1.95009  -0.00015   0.00045  -0.00160  -0.00115   1.94894
   A15        1.86276   0.00014  -0.00036   0.00380   0.00343   1.86619
   A16        1.95974   0.00006  -0.00027   0.00115   0.00089   1.96063
   A17        1.88408  -0.00031  -0.00064  -0.00221  -0.00285   1.88123
   A18        1.83568   0.00007   0.00012   0.00076   0.00088   1.83656
   A19        2.02763  -0.00004   0.00024   0.00048   0.00072   2.02835
   A20        1.91347   0.00014   0.00025   0.00075   0.00099   1.91446
   A21        1.89039  -0.00002  -0.00035   0.00104   0.00069   1.89108
   A22        1.86770  -0.00001   0.00004  -0.00034  -0.00029   1.86741
   A23        1.90657   0.00004   0.00004  -0.00089  -0.00085   1.90572
   A24        1.85020  -0.00012  -0.00027  -0.00123  -0.00150   1.84871
   A25        2.04010   0.00015   0.00018   0.00115   0.00132   2.04142
   A26        1.91307  -0.00004   0.00020  -0.00036  -0.00016   1.91290
   A27        1.87818   0.00001  -0.00005  -0.00080  -0.00085   1.87733
   A28        1.88473   0.00001  -0.00005   0.00158   0.00154   1.88627
   A29        1.88977  -0.00009  -0.00022  -0.00007  -0.00029   1.88948
   A30        1.84882  -0.00006  -0.00010  -0.00182  -0.00192   1.84690
   A31        1.95877   0.00010   0.00003   0.00090   0.00092   1.95969
   A32        1.96142  -0.00020   0.00004  -0.00215  -0.00210   1.95932
   A33        1.83536   0.00011   0.00006   0.00189   0.00196   1.83732
   A34        1.98078  -0.00003  -0.00027  -0.00013  -0.00039   1.98039
   A35        1.86586  -0.00010  -0.00013  -0.00096  -0.00109   1.86476
   A36        1.84910   0.00014   0.00029   0.00067   0.00096   1.85006
   A37        1.90377  -0.00061  -0.00011  -0.00089  -0.00106   1.90271
   A38        2.19596   0.00017  -0.00003   0.00017   0.00017   2.19613
   A39        2.18342   0.00045   0.00014   0.00073   0.00090   2.18433
   A40        1.82863   0.00062   0.00023  -0.00013   0.00002   1.82865
   A41        1.91815  -0.00046   0.00025  -0.00761  -0.00733   1.91082
   A42        1.92623  -0.00039  -0.00098   0.00290   0.00193   1.92816
   A43        1.93258  -0.00023   0.00030  -0.00257  -0.00227   1.93031
   A44        1.98548   0.00006  -0.00058   0.00566   0.00510   1.99058
   A45        1.87292   0.00036   0.00076   0.00121   0.00196   1.87488
   A46        1.81445  -0.00021  -0.00005  -0.00122  -0.00130   1.81314
   A47        1.95005   0.00000   0.00039  -0.00461  -0.00421   1.94584
   A48        1.85826  -0.00005  -0.00008   0.00046   0.00038   1.85864
   A49        1.96580  -0.00008  -0.00023   0.00033   0.00010   1.96590
   A50        1.95863   0.00040   0.00003   0.00376   0.00380   1.96244
   A51        1.91234  -0.00006  -0.00004   0.00105   0.00100   1.91334
   A52        1.92304   0.00014   0.00022  -0.00015   0.00007   1.92311
   A53        1.95617   0.00004  -0.00002   0.00038   0.00037   1.95654
   A54        1.93127   0.00016   0.00012   0.00037   0.00049   1.93175
   A55        1.88648  -0.00008  -0.00009   0.00004  -0.00005   1.88642
   A56        1.88180  -0.00015  -0.00012  -0.00041  -0.00053   1.88127
   A57        1.88276  -0.00012  -0.00013  -0.00027  -0.00040   1.88236
   A58        1.93420   0.00030  -0.00009   0.00243   0.00234   1.93655
   A59        1.91587   0.00002   0.00006  -0.00014  -0.00008   1.91579
   A60        1.93806   0.00026   0.00049  -0.00042   0.00008   1.93814
   A61        1.89176  -0.00026  -0.00040  -0.00095  -0.00135   1.89041
   A62        1.89713  -0.00026  -0.00016  -0.00059  -0.00075   1.89638
   A63        1.88553  -0.00009   0.00008  -0.00043  -0.00035   1.88518
   A64        1.86739   0.00035   0.00002   0.00252   0.00254   1.86993
   A65        1.83969  -0.00030  -0.00011  -0.00173  -0.00185   1.83784
   A66        1.98758   0.00009   0.00022   0.00014   0.00035   1.98794
   A67        1.94549   0.00030   0.00067   0.00007   0.00074   1.94623
   A68        1.91428   0.00036   0.00026   0.00224   0.00251   1.91679
   A69        1.84952  -0.00013  -0.00063  -0.00071  -0.00134   1.84818
   A70        1.92037  -0.00032  -0.00046  -0.00006  -0.00051   1.91986
   A71        1.87642  -0.00046   0.00000  -0.00306  -0.00306   1.87336
   A72        1.94369   0.00020   0.00050  -0.00033   0.00017   1.94386
   A73        1.94580   0.00028  -0.00022   0.00275   0.00253   1.94833
   A74        1.92019  -0.00002  -0.00012   0.00026   0.00014   1.92033
   A75        1.89107  -0.00016   0.00014  -0.00061  -0.00048   1.89059
   A76        1.87590  -0.00005   0.00005  -0.00026  -0.00021   1.87569
   A77        1.88482  -0.00027  -0.00036  -0.00198  -0.00234   1.88248
   A78        1.94761   0.00034   0.00023   0.00207   0.00230   1.94991
   A79        1.95898  -0.00008  -0.00019   0.00082   0.00062   1.95960
   A80        1.88972  -0.00029  -0.00019  -0.00242  -0.00261   1.88711
   A81        1.86617  -0.00014   0.00068  -0.00005   0.00062   1.86679
   A82        1.92324   0.00012  -0.00054  -0.00007  -0.00060   1.92263
   A83        1.87702   0.00007  -0.00001  -0.00039  -0.00040   1.87662
   A84        1.82776   0.00006  -0.00019   0.00342   0.00323   1.83099
    D1        0.08715  -0.00008   0.00077  -0.00468  -0.00391   0.08324
    D2       -3.05323  -0.00011   0.00017  -0.00491  -0.00474  -3.05797
    D3       -3.10215  -0.00012   0.00006  -0.00495  -0.00489  -3.10704
    D4        0.04065  -0.00016  -0.00054  -0.00519  -0.00572   0.03493
    D5        0.37672  -0.00005   0.00087  -0.00586  -0.00499   0.37172
    D6       -1.88076   0.00008   0.00117  -0.00461  -0.00344  -1.88420
    D7        2.39887  -0.00006   0.00077  -0.00545  -0.00468   2.39419
    D8       -2.71238   0.00000   0.00164  -0.00553  -0.00390  -2.71628
    D9        1.31333   0.00013   0.00194  -0.00428  -0.00234   1.31099
   D10       -0.69023  -0.00001   0.00154  -0.00512  -0.00359  -0.69381
   D11        0.03714   0.00009  -0.00153   0.02062   0.01909   0.05623
   D12       -3.09733   0.00012  -0.00135   0.01923   0.01788  -3.07945
   D13        3.13583   0.00006  -0.00213   0.02035   0.01822  -3.12913
   D14        0.00136   0.00008  -0.00196   0.01896   0.01701   0.01837
   D15        0.65082   0.00000  -0.00250   0.01200   0.00950   0.66032
   D16       -1.49897   0.00014  -0.00334   0.01735   0.01401  -1.48496
   D17        2.79458  -0.00009  -0.00309   0.01355   0.01045   2.80503
   D18       -2.49206   0.00004  -0.00187   0.01225   0.01038  -2.48168
   D19        1.64134   0.00018  -0.00271   0.01759   0.01489   1.65622
   D20       -0.34830  -0.00005  -0.00246   0.01379   0.01133  -0.33697
   D21       -0.09909   0.00022   0.00232  -0.01166  -0.00933  -0.10842
   D22        2.02552  -0.00001   0.00223  -0.01450  -0.01227   2.01325
   D23       -2.17039  -0.00011   0.00235  -0.01555  -0.01319  -2.18358
   D24        3.04360   0.00018   0.00178  -0.01187  -0.01008   3.03352
   D25       -1.11498  -0.00005   0.00169  -0.01471  -0.01302  -1.12800
   D26        0.97230  -0.00015   0.00181  -0.01576  -0.01394   0.95836
   D27       -1.38096   0.00016   0.00155  -0.00492  -0.00337  -1.38433
   D28        2.67969   0.00006   0.00103  -0.00385  -0.00281   2.67688
   D29        0.68197  -0.00003   0.00088  -0.00612  -0.00524   0.67672
   D30        0.75886   0.00018   0.00217  -0.00711  -0.00494   0.75391
   D31       -1.46367   0.00008   0.00165  -0.00604  -0.00439  -1.46806
   D32        2.82179  -0.00001   0.00149  -0.00832  -0.00682   2.81496
   D33        2.79125   0.00008   0.00205  -0.00801  -0.00596   2.78529
   D34        0.56873  -0.00003   0.00154  -0.00695  -0.00540   0.56332
   D35       -1.42900  -0.00012   0.00138  -0.00922  -0.00784  -1.43684
   D36        0.64495   0.00007   0.00078  -0.00307  -0.00228   0.64267
   D37       -1.47440   0.00000   0.00035  -0.00355  -0.00320  -1.47760
   D38        2.79738   0.00008   0.00073  -0.00306  -0.00233   2.79505
   D39        2.86234   0.00006   0.00168  -0.00561  -0.00393   2.85841
   D40        0.74299  -0.00001   0.00125  -0.00610  -0.00485   0.73814
   D41       -1.26841   0.00007   0.00163  -0.00561  -0.00398  -1.27240
   D42       -1.40537   0.00000   0.00128  -0.00539  -0.00411  -1.40948
   D43        2.75846  -0.00007   0.00086  -0.00588  -0.00503   2.75343
   D44        0.74706   0.00001   0.00123  -0.00539  -0.00416   0.74290
   D45        3.04668   0.00001  -0.00159  -0.05137  -0.05295   2.99373
   D46        0.94763  -0.00028  -0.00196  -0.05305  -0.05501   0.89262
   D47       -1.23773  -0.00016  -0.00207  -0.05313  -0.05520  -1.29293
   D48        0.82246  -0.00015  -0.00256  -0.04882  -0.05138   0.77108
   D49       -1.27659  -0.00044  -0.00294  -0.05050  -0.05344  -1.33004
   D50        2.82123  -0.00033  -0.00305  -0.05058  -0.05363   2.76760
   D51       -1.22213   0.00014  -0.00173  -0.04722  -0.04895  -1.27108
   D52        2.96200  -0.00015  -0.00211  -0.04890  -0.05101   2.91099
   D53        0.77664  -0.00003  -0.00221  -0.04899  -0.05120   0.72544
   D54        0.84859  -0.00003  -0.00148   0.00321   0.00173   0.85031
   D55       -1.30245  -0.00013  -0.00172   0.00050  -0.00123  -1.30368
   D56        2.97783  -0.00004  -0.00168   0.00327   0.00158   2.97941
   D57        2.99208   0.00012  -0.00095   0.00424   0.00329   2.99537
   D58        0.84104   0.00002  -0.00120   0.00153   0.00033   0.84138
   D59       -1.16186   0.00011  -0.00116   0.00430   0.00314  -1.15872
   D60       -1.29540   0.00000  -0.00123   0.00219   0.00097  -1.29444
   D61        2.83674  -0.00010  -0.00147  -0.00052  -0.00199   2.83476
   D62        0.83384  -0.00001  -0.00143   0.00225   0.00082   0.83466
   D63       -1.29560   0.00016   0.00022   0.00480   0.00502  -1.29059
   D64        0.95177  -0.00005   0.00008   0.00248   0.00256   0.95433
   D65        2.98394   0.00003   0.00020   0.00262   0.00282   2.98677
   D66        0.86992   0.00023   0.00059   0.00647   0.00706   0.87698
   D67        3.11730   0.00001   0.00044   0.00416   0.00460   3.12190
   D68       -1.13372   0.00010   0.00057   0.00429   0.00486  -1.12886
   D69        2.86439   0.00012   0.00033   0.00511   0.00544   2.86983
   D70       -1.17142  -0.00010   0.00019   0.00279   0.00299  -1.16843
   D71        0.86075  -0.00001   0.00032   0.00293   0.00325   0.86400
   D72       -3.06225  -0.00009  -0.00253   0.00109  -0.00144  -3.06369
   D73        1.11953  -0.00011  -0.00255   0.00089  -0.00166   1.11786
   D74       -0.98283  -0.00009  -0.00246   0.00072  -0.00174  -0.98457
   D75        0.97491  -0.00003  -0.00238   0.00185  -0.00053   0.97438
   D76       -1.12650  -0.00004  -0.00240   0.00165  -0.00076  -1.12725
   D77        3.05434  -0.00003  -0.00231   0.00147  -0.00083   3.05350
   D78       -1.06707   0.00002  -0.00226   0.00266   0.00041  -1.06667
   D79        3.11470   0.00001  -0.00228   0.00246   0.00018   3.11489
   D80        1.01235   0.00003  -0.00219   0.00229   0.00010   1.01246
   D81       -0.09595   0.00005   0.00289  -0.02690  -0.02402  -0.11997
   D82        1.98094  -0.00010   0.00350  -0.03382  -0.03032   1.95062
   D83       -2.23996  -0.00019   0.00398  -0.03524  -0.03125  -2.27121
   D84        3.03859   0.00002   0.00271  -0.02553  -0.02282   3.01577
   D85       -1.16771  -0.00013   0.00333  -0.03245  -0.02912  -1.19683
   D86        0.89457  -0.00022   0.00381  -0.03386  -0.03005   0.86452
   D87        0.11223  -0.00009  -0.00301   0.02270   0.01970   0.13193
   D88       -2.00186   0.00009  -0.00333   0.02889   0.02556  -1.97630
   D89        2.11333  -0.00008  -0.00312   0.02428   0.02116   2.13449
   D90       -1.95491   0.00022  -0.00360   0.03307   0.02948  -1.92543
   D91        2.21418   0.00039  -0.00392   0.03925   0.03534   2.24953
   D92        0.04619   0.00022  -0.00371   0.03465   0.03094   0.07713
   D93        2.21740  -0.00012  -0.00439   0.02940   0.02501   2.24241
   D94        0.10331   0.00006  -0.00471   0.03559   0.03087   0.13418
   D95       -2.06468  -0.00011  -0.00450   0.03098   0.02647  -2.03821
   D96        1.03092   0.00016   0.00313  -0.00347  -0.00034   1.03058
   D97        3.11997   0.00005   0.00261  -0.00321  -0.00059   3.11938
   D98       -1.07947   0.00012   0.00306  -0.00409  -0.00103  -1.08050
   D99        3.06571  -0.00015   0.00318  -0.00787  -0.00471   3.06100
   D100      -1.12842  -0.00027   0.00266  -0.00761  -0.00496  -1.13338
   D101       0.95532  -0.00020   0.00311  -0.00849  -0.00540   0.94992
   D102      -1.02418   0.00026   0.00301  -0.00189   0.00112  -1.02306
   D103       1.06487   0.00015   0.00250  -0.00163   0.00087   1.06574
   D104      -3.13458   0.00022   0.00294  -0.00251   0.00044  -3.13414
   D105      -3.08696   0.00030  -0.00690   0.05915   0.05224  -3.03472
   D106       1.22204   0.00038  -0.00681   0.05848   0.05168   1.27372
   D107      -0.97535   0.00024  -0.00650   0.05448   0.04798  -0.92738
   D108      -3.04511   0.00011  -0.00210   0.01407   0.01197  -3.03315
   D109      -0.89850   0.00023  -0.00175   0.01443   0.01268  -0.88582
   D110       1.17376  -0.00003  -0.00251   0.01513   0.01262   1.18638
   D111      -1.16317  -0.00009   0.00152   0.00577   0.00729  -1.15588
   D112       0.95131   0.00004   0.00189   0.00666   0.00855   0.95986
   D113       3.04191  -0.00013   0.00122   0.00613   0.00735   3.04926
   D114       3.06343  -0.00001   0.00134   0.00633   0.00767   3.07110
   D115      -1.10527   0.00012   0.00171   0.00723   0.00894  -1.09634
   D116       0.98533  -0.00005   0.00104   0.00670   0.00773   0.99306
   D117       1.03549   0.00012   0.00221   0.00592   0.00813   1.04362
   D118      -3.13322   0.00025   0.00258   0.00682   0.00940  -3.12382
   D119      -1.04262   0.00007   0.00191   0.00629   0.00819  -1.03442
   D120      -1.09906   0.00025  -0.00701   0.00562  -0.00140  -1.10046
   D121       0.99539   0.00024  -0.00612   0.00756   0.00145   0.99684
   D122       3.06458   0.00009  -0.00636   0.00601  -0.00035   3.06423
   D123       0.89361  -0.00003  -0.00717   0.00321  -0.00396   0.88964
   D124       2.98807  -0.00003  -0.00628   0.00516  -0.00112   2.98695
   D125      -1.22593  -0.00019  -0.00652   0.00360  -0.00292  -1.22885
   D126       2.96183   0.00016  -0.00745   0.00543  -0.00203   2.95980
   D127      -1.22690   0.00015  -0.00656   0.00738   0.00082  -1.22608
   D128       0.84229  -0.00001  -0.00680   0.00582  -0.00098   0.84131
   D129      -0.77408   0.00005   0.00500  -0.02868  -0.02368  -0.79776
   D130      -2.92234   0.00004   0.00464  -0.03094  -0.02631  -2.94864
   D131       1.32591  -0.00002   0.00455  -0.03041  -0.02587   1.30004
         Item               Value     Threshold  Converged?
 Maximum Force            0.001469     0.000450     NO 
 RMS     Force            0.000271     0.000300     YES
 Maximum Displacement     0.170059     0.001800     NO 
 RMS     Displacement     0.036114     0.001200     NO 
 Predicted change in Energy=-1.124277D-04
 GradGradGradGradGradGradGradGradGradGradGradGradGradGradGradGradGradGrad

                          Input orientation:                          
 ---------------------------------------------------------------------
 Center     Atomic      Atomic             Coordinates (Angstroms)
 Number     Number       Type             X           Y           Z
 ---------------------------------------------------------------------
      1          6           0       -1.644209    0.726616   -0.080333
      2          6           0       -1.016172   -0.431855   -0.390629
      3          6           0        0.394879   -0.618067   -0.874766
      4          6           0        1.404250    0.344536   -0.201889
      5          6           0        1.368126    1.763348   -0.819487
      6          6           0       -0.017063    2.285232   -1.244577
      7          6           0       -1.159102    2.152812   -0.217890
      8          6           0       -3.004310    0.431916    0.395186
      9          6           0       -3.195560   -1.073919    0.445515
     10          6           0       -1.920209   -1.654132   -0.199286
     11          8           0       -3.857839    1.265274    0.698844
     12          6           0       -0.835487    2.794035    1.146862
     13          6           0       -2.200888   -2.359327   -1.531758
     14          8           0       -1.216080   -2.549624    0.683395
     15          6           0        2.841264   -0.254067   -0.178292
     16          8           0        3.697881    0.823799    0.283909
     17          6           0        3.326630   -0.754981   -1.540253
     18          6           0        2.969728   -1.377682    0.874455
     19          8           0        2.756372   -0.889182    2.195804
     20          1           0        0.423308   -0.488626   -1.966667
     21          1           0        0.672145   -1.660280   -0.694769
     22          1           0        1.110660    0.429972    0.850676
     23          1           0        2.010017    1.795863   -1.709078
     24          1           0        1.811770    2.462385   -0.103311
     25          1           0       -0.331045    1.784922   -2.169602
     26          1           0        0.093399    3.347147   -1.501258
     27          1           0       -2.016380    2.712965   -0.620560
     28          1           0       -3.281068   -1.396928    1.489658
     29          1           0       -4.122913   -1.359722   -0.063310
     30          1           0       -0.564041    3.848667    1.014745
     31          1           0       -0.005013    2.290022    1.652346
     32          1           0       -1.706636    2.753179    1.809833
     33          1           0       -1.269819   -2.688402   -2.004332
     34          1           0       -2.830429   -3.241182   -1.359442
     35          1           0       -2.729912   -1.695532   -2.224450
     36          1           0       -1.736055   -3.370502    0.733539
     37          1           0        4.618206    0.512842    0.215202
     38          1           0        2.741252   -1.616423   -1.880729
     39          1           0        3.263910    0.026871   -2.303390
     40          1           0        4.373705   -1.074786   -1.471551
     41          1           0        2.247851   -2.182874    0.711595
     42          1           0        3.978349   -1.813921    0.788990
     43          1           0        3.280329   -0.067488    2.247356
 ---------------------------------------------------------------------
                    Distance matrix (angstroms):
                    1          2          3          4          5
     1  C    0.000000
     2  C    1.353798   0.000000
     3  C    2.568497   1.503372   0.000000
     4  C    3.074714   2.548892   1.548612   0.000000
     5  C    3.270370   3.269206   2.573208   1.547823   0.000000
     6  C    2.536208   3.018279   2.955605   2.621761   1.540069
     7  C    1.512707   2.594372   3.244088   3.137019   2.626876
     8  C    1.470661   2.305710   3.777530   4.449667   4.729306
     9  C    2.434160   2.420974   3.852556   4.856892   5.520646
    10  C    2.399643   1.532272   2.624754   3.879009   4.782987
    11  O    2.407785   3.484576   4.910074   5.417441   5.464807
    12  C    2.536583   3.578112   4.152495   3.582680   3.128059
    13  C    3.455369   2.533945   3.193999   4.698558   5.499240
    14  O    3.391213   2.382947   2.958710   4.003251   5.247713
    15  C    4.592472   3.867364   2.569508   1.556885   2.578997
    16  O    5.355375   4.924831   3.785674   2.392997   2.743718
    17  C    5.388481   4.503995   3.009449   2.587605   3.270661
    18  C    5.160242   4.287473   3.204159   2.564229   3.911602
    19  O    5.211210   4.596833   3.883111   3.016492   4.249131
    20  H    3.051180   2.135233   1.099914   2.184228   2.698164
    21  H    3.382352   2.109963   1.093382   2.190479   3.495879
    22  H    2.923025   2.609022   2.141934   1.096078   2.152585
    23  H    4.141191   3.982318   3.021888   2.178284   1.097476
    24  H    3.867455   4.056652   3.477342   2.158952   1.094706
    25  H    2.685043   2.923737   2.824521   2.992967   2.170359
    26  H    3.450433   4.092126   4.025706   3.524537   2.144333
    27  H    2.091874   3.308047   4.120020   4.181561   3.520827
    28  H    3.107028   3.097839   4.439563   5.276954   6.077376
    29  H    3.239919   3.258821   4.649619   5.785606   6.362144
    30  H    3.480396   4.527954   4.943834   4.199202   3.383228
    31  H    2.851907   3.550324   3.873395   3.034654   2.876257
    32  H    2.771927   3.932329   4.794657   4.418845   4.165002
    33  H    3.937549   2.785746   2.886767   4.426981   5.308548
    34  H    4.334358   3.481730   4.185481   5.668317   6.554749
    35  H    3.412154   2.810104   3.570279   5.034276   5.543617
    36  H    4.178182   3.227636   3.834505   4.953590   6.197116
    37  H    6.273028   5.745059   4.505939   3.245274   3.632818
    38  H    5.288055   4.212106   2.741194   2.907136   3.799284
    39  H    5.433346   4.710433   3.269289   2.824102   2.968386
    40  H    6.433959   5.534666   4.049173   3.527631   4.184937
    41  H    4.923455   3.864558   2.898045   2.816721   4.323284
    42  H    6.230827   5.314776   4.127882   3.502394   4.711402
    43  H    5.504526   5.054864   4.286795   3.112593   4.051420
                    6          7          8          9         10
     6  C    0.000000
     7  C    1.541387   0.000000
     8  C    3.879078   2.596563   0.000000
     9  C    4.923733   3.872862   1.518766   0.000000
    10  C    4.498131   3.882325   2.424927   1.542379   0.000000
    11  O    4.423659   2.985181   1.230936   2.444302   3.617178
    12  C    2.578309   1.542219   3.293693   4.585073   4.772308
    13  C    5.140379   4.813622   3.485633   2.559541   1.533480
    14  O    5.341399   4.788367   3.488612   2.480450   1.441121
    15  C    3.969261   4.668785   5.913560   6.124094   4.963088
    16  O    4.274677   5.060470   6.714560   7.151711   6.159265
    17  C    4.528863   5.506876   6.725731   6.825243   5.489625
    18  C    5.179590   5.541194   6.260469   6.187651   5.014062
    19  O    5.441054   5.514578   6.178429   6.206700   5.309615
    20  H    2.899936   3.541106   4.263135   4.388324   3.158182
    21  H    4.042817   4.256824   4.368251   4.074703   2.639288
    22  H    3.017256   3.043325   4.140103   4.579232   3.825189
    23  H    2.136422   3.520564   5.606403   6.322654   5.443217
    24  H    2.162984   2.989154   5.250326   6.154673   5.557210
    25  H    1.097527   2.151790   3.943997   4.818428   4.270208
    26  H    1.098067   2.154583   4.657346   5.844057   5.546399
    27  H    2.137667   1.100382   2.685318   4.107003   4.388423
    28  H    5.629217   4.474273   2.149218   1.096304   2.184176
    29  H    5.615967   4.598474   2.161356   1.095706   2.226448
    30  H    2.801437   2.179314   4.244167   5.610772   5.796021
    31  H    2.896952   2.201938   3.745502   4.790838   4.759503
    32  H    3.521796   2.184467   3.012216   4.327232   4.848356
    33  H    5.184946   5.161490   4.301457   3.509527   2.179659
    34  H    6.202376   5.761219   4.074384   2.843979   2.166377
    35  H    4.915911   4.615569   3.385828   2.780637   2.181427
    36  H    6.233394   5.634278   4.022603   2.736312   1.962142
    37  H    5.172818   6.021159   7.625071   7.976578   6.900612
    38  H    4.820363   5.673176   6.510528   6.399332   4.955592
    39  H    4.121415   5.332163   6.836443   7.105840   5.841927
    40  H    5.533542   6.526944   7.758220   7.808259   6.447298
    41  H    5.377770   5.591908   5.875580   5.561591   4.299069
    42  H    6.074683   6.568270   7.345502   7.220148   5.982909
    43  H    5.348054   5.542176   6.570892   6.796813   5.962306
                   11         12         13         14         15
    11  O    0.000000
    12  C    3.416495   0.000000
    13  C    4.567144   5.966277   0.000000
    14  O    4.640320   5.377205   2.431658   0.000000
    15  C    6.925009   4.956355   5.629146   4.740688   0.000000
    16  O    7.579972   5.017762   6.944380   5.973825   1.452315
    17  C    7.791763   6.094203   5.755645   5.366708   1.530174
    18  C    7.323368   5.653060   5.786947   4.350969   1.545085
    19  O    7.115501   5.250506   6.374203   4.563422   2.459046
    20  H    5.339413   4.696221   3.251934   3.736058   3.016590
    21  H    5.569720   5.050295   3.073034   2.501132   2.636145
    22  H    5.040512   3.076363   4.941915   3.784136   2.126423
    23  H    6.364853   4.153268   5.918511   5.917337   2.690072
    24  H    5.849871   2.946335   6.433567   5.908215   2.905958
    25  H    4.575619   3.503098   4.591074   5.264139   4.264544
    26  H    4.978647   2.860297   6.150490   6.423344   4.719083
    27  H    2.688421   2.127171   5.156789   5.480476   5.709254
    28  H    2.836436   4.864417   3.349919   2.498589   6.447569
    29  H    2.746224   5.433726   2.617199   3.228485   7.052337
    30  H    4.197954   1.096990   6.906745   6.439959   5.463686
    31  H    4.099212   1.095094   6.047878   5.082098   4.233783
    32  H    2.841801   1.095491   6.127661   5.443273   5.803409
    33  H    5.443947   6.338437   1.094763   2.691843   5.114823
    34  H    5.059670   6.832656   1.097125   2.693986   6.518134
    35  H    4.310945   5.925437   1.095588   3.387731   6.107584
    36  H    5.098391   6.243667   2.523908   0.973001   5.612081
    37  H    8.523110   5.984530   7.602715   6.605815   1.974971
    38  H    7.648946   6.435177   5.009834   4.806877   2.182729
    39  H    7.827283   6.030463   6.012767   5.969046   2.184857
    40  H    8.828636   6.997110   6.699175   6.169654   2.166674
    41  H    7.012085   5.870779   4.985483   3.483406   2.205523
    42  H    8.419941   6.673406   6.623164   5.247332   2.159107
    43  H    7.424795   5.132187   7.041162   5.368861   2.472116
                   16         17         18         19         20
    16  O    0.000000
    17  C    2.440889   0.000000
    18  C    2.392796   2.519116   0.000000
    19  O    2.734243   3.781709   1.424821   0.000000
    20  H    4.184541   2.946532   3.917480   4.788507   0.000000
    21  H    4.035287   2.929283   2.796643   3.646094   1.747117
    22  H    2.677693   3.468599   2.593127   2.501580   3.041989
    23  H    2.786716   2.875548   4.203221   4.797354   2.793365
    24  H    2.528303   3.835498   4.128317   4.172673   3.756114
    25  H    4.814116   4.497307   5.492125   5.978272   2.404007
    26  H    4.748304   5.223290   6.020074   6.221428   3.877964
    27  H    6.086032   6.435856   6.620402   6.609578   4.244322
    28  H    7.422344   7.297543   6.281027   6.099765   5.147194
    29  H    8.127308   7.618580   7.154389   7.256002   5.004968
    30  H    5.277113   6.546672   6.310462   5.904850   5.354978
    31  H    4.211158   5.528524   4.786048   4.245931   4.582750
    32  H    5.937992   6.990280   6.309304   5.773578   5.413678
    33  H    6.499973   5.008076   5.289532   6.090036   2.776168
    34  H    7.864064   6.642534   6.488817   7.027376   4.304891
    35  H    7.345435   6.167208   6.495393   7.091414   3.386129
    36  H    6.879098   6.135296   5.112297   5.336391   4.501019
    37  H    0.973866   2.521342   2.593487   3.058575   4.833287
    38  H    3.399335   1.095752   2.774930   4.140921   2.579181
    39  H    2.741814   1.094352   3.486834   4.619469   2.906568
    40  H    2.672640   1.096979   2.750753   4.012444   4.024222
    41  H    3.365351   2.876362   1.093601   2.033497   3.656845
    42  H    2.700248   2.640353   1.102237   2.080264   4.689176
    43  H    2.196331   3.849775   1.923003   0.975894   5.108612
                   21         22         23         24         25
    21  H    0.000000
    22  H    2.636257   0.000000
    23  H    3.842350   3.037572   0.000000
    24  H    4.317978   2.352095   1.749869   0.000000
    25  H    3.879554   3.610607   2.385953   3.052895   0.000000
    26  H    5.104871   3.882825   2.474490   2.385342   1.751395
    27  H    5.134097   4.141856   4.270576   3.871055   2.470050
    28  H    4.524265   4.799285   6.958550   6.585503   5.676002
    29  H    4.845788   5.606127   7.090776   7.059076   5.357566
    30  H    5.899076   3.810383   4.273054   2.969226   3.801762
    31  H    4.644608   2.312399   3.950153   2.532339   3.868941
    32  H    5.604485   3.775504   5.206985   4.015452   4.320378
    33  H    2.557971   4.852010   5.563554   6.296084   4.573756
    34  H    3.899880   5.821870   6.994568   7.460466   5.671420
    35  H    3.730303   5.359493   5.909516   6.512632   4.227426
    36  H    3.280907   4.749853   6.833064   6.878223   6.081174
    37  H    4.595858   3.565610   3.485921   3.431946   5.639199
    38  H    2.385294   3.782477   3.493975   4.545308   4.592559
    39  H    3.485884   3.840197   2.248285   3.588982   4.004040
    40  H    3.827237   4.278376   3.726133   4.576808   5.549764
    41  H    2.175732   2.852982   4.663321   4.736313   5.540342
    42  H    3.627138   3.641772   4.810947   4.876173   6.346322
    43  H    4.242135   2.627859   4.554024   3.752673   5.998580
                   26         27         28         29         30
    26  H    0.000000
    27  H    2.372547   0.000000
    28  H    6.545140   4.789957   0.000000
    29  H    6.480709   4.618960   1.766861   0.000000
    30  H    2.648399   2.464412   5.926555   6.399616   0.000000
    31  H    3.327524   3.064405   4.934836   5.763784   1.774379
    32  H    3.815264   2.450381   4.450252   5.124745   1.771378
    33  H    6.208003   5.625562   4.233320   3.697716   7.235069
    34  H    7.209366   6.054791   3.423700   2.624951   7.812761
    35  H    5.824320   4.745149   3.766635   2.593019   6.776542
    36  H    7.312184   6.238649   2.617971   3.221071   7.319091
    37  H    5.608333   7.039657   8.226178   8.943782   6.214715
    38  H    5.638453   6.554898   6.904783   7.105327   7.012556
    39  H    4.660450   6.158610   7.697478   7.842560   6.345814
    40  H    6.154299   7.476926   8.213897   8.617242   7.402931
    41  H    6.333996   6.627785   5.638443   6.470293   6.661690
    42  H    6.853809   7.643056   7.305064   8.158625   7.262863
    43  H    5.989020   6.634077   6.737466   7.862381   5.624481
                   31         32         33         34         35
    31  H    0.000000
    32  H    1.770546   0.000000
    33  H    6.305215   6.659539   0.000000
    34  H    6.902757   6.873105   1.776781   0.000000
    35  H    6.191871   6.092090   1.779358   1.774085   0.000000
    36  H    5.990179   6.217615   2.859820   2.365364   3.541606
    37  H    5.157316   6.896781   7.059967   8.488484   8.051314
    38  H    5.940110   7.245507   4.153686   5.827110   5.482521
    39  H    5.608526   7.004119   5.293093   6.979410   6.236890
    40  H    6.344592   7.898819   5.893808   7.523655   7.170325
    41  H    5.095803   6.419400   4.472786   5.585529   5.799653
    42  H    5.784022   7.363394   6.009212   7.280953   7.354971
    43  H    4.087220   5.746077   6.756470   7.773203   7.666197
                   36         37         38         39         40
    36  H    0.000000
    37  H    7.464963   0.000000
    38  H    5.473342   3.528406   0.000000
    39  H    6.764964   2.900620   1.775451   0.000000
    40  H    6.889260   2.329266   1.767965   1.771228   0.000000
    41  H    4.157217   3.623793   2.698973   3.873691   3.242413
    42  H    5.922874   2.480419   2.949035   3.669026   2.410948
    43  H    6.194002   2.501270   4.441946   4.551754   4.005046
                   41         42         43
    41  H    0.000000
    42  H    1.771084   0.000000
    43  H    2.810593   2.379936   0.000000
 Stoichiometry    C15H24O4
 Framework group  C1[X(C15H24O4)]
 Deg. of freedom   123
 Full point group                 C1      NOp   1
 Largest Abelian subgroup         C1      NOp   1
 Largest concise Abelian subgroup C1      NOp   1
                         Standard orientation:                         
 ---------------------------------------------------------------------
 Center     Atomic      Atomic             Coordinates (Angstroms)
 Number     Number       Type             X           Y           Z
 ---------------------------------------------------------------------
      1          6           0       -1.677212    0.724348   -0.073104
      2          6           0       -1.050976   -0.444220   -0.347051
      3          6           0        0.359328   -0.647569   -0.826445
      4          6           0        1.370629    0.334618   -0.185523
      5          6           0        1.335663    1.733127   -0.847872
      6          6           0       -0.049305    2.243044   -1.287942
      7          6           0       -1.190435    2.144816   -0.256416
      8          6           0       -3.037189    0.446688    0.412912
      9          6           0       -3.230302   -1.056536    0.511274
     10          6           0       -1.956367   -1.658616   -0.116041
     11          8           0       -3.889338    1.290390    0.690785
     12          6           0       -0.864575    2.828672    1.086937
     13          6           0       -2.239340   -2.405442   -1.425139
     14          8           0       -1.252453   -2.526517    0.793950
     15          6           0        2.806903   -0.264808   -0.144356
     16          8           0        3.665375    0.826086    0.282485
     17          6           0        3.290204   -0.809394   -1.490194
     18          6           0        2.935040   -1.354559    0.943445
     19          8           0        2.723691   -0.824027    2.248813
     20          1           0        0.386778   -0.552938   -1.921936
     21          1           0        0.635456   -1.683895   -0.613688
     22          1           0        1.078250    0.453850    0.864090
     23          1           0        1.976663    1.736511   -1.738693
     24          1           0        1.780946    2.453996   -0.154726
     25          1           0       -0.364893    1.713993   -2.196279
     26          1           0        0.062239    3.296118   -1.578360
     27          1           0       -2.047421    2.693005   -0.675825
     28          1           0       -3.315128   -1.346081    1.565243
     29          1           0       -4.158551   -1.357157    0.012725
     30          1           0       -0.591925    3.878217    0.921089
     31          1           0       -0.034214    2.339898    1.607351
     32          1           0       -1.735079    2.810048    1.751749
     33          1           0       -1.309186   -2.750588   -1.887951
     34          1           0       -2.869821   -3.280552   -1.224245
     35          1           0       -2.768243   -1.763311   -2.138049
     36          1           0       -1.773421   -3.344707    0.870686
     37          1           0        4.585232    0.511901    0.222771
     38          1           0        2.703374   -1.680458   -1.802525
     39          1           0        3.227679   -0.052113   -2.277736
     40          1           0        4.336943   -1.128220   -1.412416
     41          1           0        2.211968   -2.163578    0.806990
     42          1           0        3.943015   -1.794611    0.870875
     43          1           0        3.248747   -0.001794    2.273692
 ---------------------------------------------------------------------
 Rotational constants (GHZ):      0.5340545      0.2781732      0.2278954
 Standard basis: 6-31G(d) (6D, 7F)
 There are   333 symmetry adapted cartesian basis functions of A   symmetry.
 There are   333 symmetry adapted basis functions of A   symmetry.
   333 basis functions,   628 primitive gaussians,   333 cartesian basis functions
    73 alpha electrons       73 beta electrons
       nuclear repulsion energy      1612.3101480384 Hartrees.
 NAtoms=   43 NActive=   43 NUniq=   43 SFac= 1.00D+00 NAtFMM=   60 NAOKFM=F Big=F
 Integral buffers will be    131072 words long.
 Raffenetti 2 integral format.
 Two-electron integral symmetry is turned on.
 ------------------------------------------------------------------------------
 Polarizable Continuum Model (PCM)
 =================================
 Model                : PCM (using non-symmetric T matrix).
 Atomic radii         : SMD-Coulomb.
 Polarization charges : Total charges.
 Charge compensation  : None.
 Solution method      : On-the-fly selection.
 Cavity type          : VdW (van der Waals Surface) (Alpha=1.000).
 Cavity algorithm     : GePol (No added spheres)
                        Default sphere list used, NSphG=   43.
                        Lebedev-Laikov grids with approx.  5.0 points / Ang**2.
                        Smoothing algorithm: Karplus/York (Gamma=1.0000).
                        Polarization charges: spherical gaussians, with
                                              point-specific exponents (IZeta= 3).
                        Self-potential: point-specific (ISelfS= 7).
                        Self-field    : sphere-specific E.n sum rule (ISelfD= 2).
 1st derivatives      : Analytical E(r).r(x)/FMM algorithm (CHGder, D1EAlg=3).
                        Cavity 1st derivative terms included.
 Solvent              : Methanol, Eps=  32.613000 Eps(inf)=   1.765709
 ------------------------------------------------------------------------------
 ------------------------------------------------------------------------------
 Atomic radii for non-electrostatic terms: SMD-CDS.
 ------------------------------------------------------------------------------
 Nuclear repulsion after PCM non-electrostatic terms =     1612.3115877821 Hartrees.
 One-electron integrals computed using PRISM.
 NBasis=   333 RedAO= T EigKep=  9.37D-04  NBF=   333
 NBsUse=   333 1.00D-06 EigRej= -1.00D+00 NBFU=   333
 Initial guess from the checkpoint file:  "DY-202A-11R_46.chk"
 B after Tr=     0.000000    0.000000    0.000000
         Rot=    0.999967    0.007746   -0.002251   -0.000246 Ang=   0.92 deg.
 ExpMin= 1.61D-01 ExpMax= 5.48D+03 ExpMxC= 8.25D+02 IAcc=1 IRadAn=         1 AccDes= 0.00D+00
 Harris functional with IExCor=  402 and IRadAn=       1 diagonalized for initial guess.
 HarFok:  IExCor=  402 AccDes= 0.00D+00 IRadAn=         1 IDoV= 1 UseB2=F ITyADJ=14
 ICtDFT=  3500011 ScaDFX=  1.000000  1.000000  1.000000  1.000000
 FoFCou: FMM=F IPFlag=           0 FMFlag=      100000 FMFlg1=           0
         NFxFlg=           0 DoJE=T BraDBF=F KetDBF=T FulRan=T
         wScrn=  0.000000 ICntrl=     500 IOpCl=  0 I1Cent=   200000004 NGrid=           0
         NMat0=    1 NMatS0=      1 NMatT0=    0 NMatD0=    1 NMtDS0=    0 NMtDT0=    0
 Petite list used in FoFCou.
 Keep R1 ints in memory in canonical form, NReq=1565304907.
 Requested convergence on RMS density matrix=1.00D-08 within 128 cycles.
 Requested convergence on MAX density matrix=1.00D-06.
 Requested convergence on             energy=1.00D-06.
 No special actions if energy rises.
 Inv3:  Mode=1 IEnd=    21886203.
 Iteration    1 A*A^-1 deviation from unit magnitude is 6.55D-15 for   2697.
 Iteration    1 A*A^-1 deviation from orthogonality  is 3.10D-15 for   2681   2596.
 Iteration    1 A^-1*A deviation from unit magnitude is 6.66D-15 for   2697.
 Iteration    1 A^-1*A deviation from orthogonality  is 5.73D-10 for   1600   1584.
 Iteration    2 A*A^-1 deviation from unit magnitude is 3.00D-15 for    374.
 Iteration    2 A*A^-1 deviation from orthogonality  is 3.29D-15 for   2130    709.
 Iteration    2 A^-1*A deviation from unit magnitude is 9.99D-16 for    559.
 Iteration    2 A^-1*A deviation from orthogonality  is 2.92D-16 for   1881     49.
 Error on total polarization charges =  0.05178
 SCF Done:  E(RB3LYP) =  -886.952000840     A.U. after    9 cycles
            NFock=  9  Conv=0.94D-08     -V/T= 2.0094
 SMD-CDS (non-electrostatic) energy       (kcal/mol) =       0.90
 (included in total energy above)
 D1PCM: PCM CHGder 1st derivatives, ID1Alg=3 FixD1E=F DoIter=F DoCFld=F I1PDM=0.
 Calling FoFJK, ICntrl=      2127 FMM=F ISym2X=0 I1Cent= 0 IOpClX= 0 NMat=1 NMatS=1 NMatT=0.
 ***** Axes restored to original set *****
 -------------------------------------------------------------------
 Center     Atomic                   Forces (Hartrees/Bohr)
 Number     Number              X              Y              Z
 -------------------------------------------------------------------
      1        6           0.001691116    0.001610676   -0.000219667
      2        6          -0.000720313   -0.001229108    0.000174372
      3        6          -0.000053518    0.000196702    0.000039739
      4        6          -0.000199002   -0.000640439   -0.000140166
      5        6          -0.000137125    0.000226628   -0.000151022
      6        6           0.000063752   -0.000046963    0.000176553
      7        6          -0.000870815   -0.000740814   -0.000079308
      8        6          -0.000471370   -0.000704528    0.000443341
      9        6          -0.001322355   -0.000014672   -0.000205749
     10        6           0.002113100   -0.000320634    0.000340892
     11        8          -0.000952363    0.000895629    0.000137902
     12        6           0.000057425   -0.000079453   -0.000365559
     13        6          -0.000530660    0.000281250   -0.000087796
     14        8          -0.000537401    0.000102403   -0.000007336
     15        6           0.000362860    0.001276721    0.000215425
     16        8           0.000514056   -0.001174993   -0.000145308
     17        6          -0.000334617   -0.000475467    0.000191419
     18        6           0.000903233   -0.000032614   -0.000493583
     19        8          -0.000266242    0.000214094    0.000714700
     20        1           0.000028851   -0.000000542    0.000130952
     21        1          -0.000016860   -0.000117881    0.000343158
     22        1          -0.000262144    0.000152170    0.000076661
     23        1           0.000239323   -0.000028493   -0.000083750
     24        1           0.000134773   -0.000088611   -0.000003564
     25        1          -0.000177394    0.000002099   -0.000174713
     26        1          -0.000029667    0.000115097    0.000027854
     27        1          -0.000023272   -0.000104233   -0.000047344
     28        1           0.000600142    0.000211895    0.000012307
     29        1           0.000128916    0.000103558   -0.000028164
     30        1           0.000071421    0.000068384    0.000112543
     31        1           0.000087599   -0.000126219    0.000099080
     32        1          -0.000092171    0.000084938    0.000156888
     33        1           0.000082426   -0.000114520   -0.000048315
     34        1          -0.000047714   -0.000180864   -0.000077941
     35        1           0.000083588   -0.000063207   -0.000129104
     36        1           0.000233161    0.000030478   -0.000101173
     37        1          -0.000082391    0.000014374   -0.000081341
     38        1           0.000408179    0.000195881   -0.000100049
     39        1          -0.000070812    0.000421622   -0.000015690
     40        1           0.000260630    0.000017792    0.000021243
     41        1          -0.000374363    0.000307121   -0.000170171
     42        1          -0.000021272   -0.000107104   -0.000099698
     43        1          -0.000470710   -0.000138155   -0.000358520
 -------------------------------------------------------------------
 Cartesian Forces:  Max     0.002113100 RMS     0.000459485

 GradGradGradGradGradGradGradGradGradGradGradGradGradGradGradGradGradGrad
 Berny optimization.
 Using GEDIIS/GDIIS optimizer.
 FormGI is forming the generalized inverse of G from B-inverse, IUseBI=4.
 Internal  Forces:  Max     0.001302693 RMS     0.000251686
 Search for a local minimum.
 Step number   6 out of a maximum of  258
 All quantities printed in internal units (Hartrees-Bohrs-Radians)
 Mixed Optimization -- En-DIIS/RFO-DIIS
 Swapping is turned off.
 Update second derivatives using D2CorX and points    3    4    5    6
 DE= -3.29D-05 DEPred=-1.12D-04 R= 2.92D-01
 Trust test= 2.92D-01 RLast= 2.27D-01 DXMaxT set to 8.49D-01
 ITU=  0  1  0  1  1  0
     Eigenvalues ---    0.00166   0.00315   0.00349   0.00381   0.00407
     Eigenvalues ---    0.00548   0.00640   0.00700   0.00766   0.00842
     Eigenvalues ---    0.01029   0.01112   0.01171   0.01247   0.01391
     Eigenvalues ---    0.01528   0.02506   0.02648   0.03255   0.03877
     Eigenvalues ---    0.03951   0.04029   0.04444   0.04596   0.04737
     Eigenvalues ---    0.04898   0.05008   0.05159   0.05370   0.05429
     Eigenvalues ---    0.05460   0.05535   0.05558   0.05573   0.05625
     Eigenvalues ---    0.05652   0.05657   0.05715   0.05803   0.05959
     Eigenvalues ---    0.06125   0.06455   0.07380   0.07829   0.08463
     Eigenvalues ---    0.08769   0.08941   0.09107   0.09329   0.09576
     Eigenvalues ---    0.10266   0.11707   0.12037   0.13433   0.14063
     Eigenvalues ---    0.14541   0.15694   0.15948   0.15987   0.16000
     Eigenvalues ---    0.16000   0.16000   0.16000   0.16000   0.16000
     Eigenvalues ---    0.16004   0.16118   0.16126   0.16187   0.16618
     Eigenvalues ---    0.17736   0.18224   0.18601   0.19685   0.20777
     Eigenvalues ---    0.22641   0.23069   0.24479   0.25002   0.26755
     Eigenvalues ---    0.26990   0.27763   0.27876   0.28238   0.28774
     Eigenvalues ---    0.28950   0.29183   0.29382   0.29691   0.30615
     Eigenvalues ---    0.31073   0.31548   0.32366   0.33748   0.33816
     Eigenvalues ---    0.33848   0.33890   0.33953   0.34002   0.34074
     Eigenvalues ---    0.34101   0.34123   0.34133   0.34150   0.34160
     Eigenvalues ---    0.34197   0.34204   0.34282   0.34319   0.34330
     Eigenvalues ---    0.34367   0.34404   0.34441   0.34563   0.36030
     Eigenvalues ---    0.39510   0.41609   0.42155   0.51813   0.52500
     Eigenvalues ---    0.52633   0.53006   0.95753
 En-DIIS/RFO-DIIS IScMMF=        0 using points:     6    5    4    3    2
 RFO step:  Lambda=-4.07137176D-05.
 DidBck=T Rises=F RFO-DIIS coefs:    0.63058    0.66891   -0.16952   -0.22896    0.09899
 Iteration  1 RMS(Cart)=  0.03043107 RMS(Int)=  0.00033238
 Iteration  2 RMS(Cart)=  0.00052696 RMS(Int)=  0.00000671
 Iteration  3 RMS(Cart)=  0.00000006 RMS(Int)=  0.00000671
 Variable       Old X    -DE/DX   Delta X   Delta X   Delta X     New X
                                 (Linear)    (Quad)   (Total)
    R1        2.55831   0.00072  -0.00026   0.00157   0.00131   2.55962
    R2        2.85860  -0.00094   0.00006  -0.00170  -0.00165   2.85695
    R3        2.77915   0.00121  -0.00039   0.00194   0.00153   2.78068
    R4        2.84096   0.00023   0.00013   0.00015   0.00028   2.84124
    R5        2.89557  -0.00055  -0.00039  -0.00113  -0.00151   2.89406
    R6        2.92645  -0.00007  -0.00070   0.00101   0.00031   2.92677
    R7        2.07854  -0.00013   0.00006  -0.00045  -0.00038   2.07815
    R8        2.06619   0.00016   0.00059  -0.00059   0.00000   2.06620
    R9        2.92496   0.00021  -0.00051   0.00120   0.00069   2.92565
   R10        2.94209   0.00057  -0.00196   0.00164  -0.00032   2.94177
   R11        2.07129   0.00016   0.00004   0.00003   0.00008   2.07136
   R12        2.91031   0.00032  -0.00028   0.00099   0.00071   2.91102
   R13        2.07393   0.00021   0.00020  -0.00011   0.00009   2.07402
   R14        2.06869   0.00000  -0.00005   0.00049   0.00045   2.06914
   R15        2.91280   0.00011   0.00026  -0.00049  -0.00023   2.91257
   R16        2.07403   0.00019  -0.00005   0.00036   0.00030   2.07433
   R17        2.07505   0.00010  -0.00009   0.00015   0.00006   2.07511
   R18        2.91437   0.00002  -0.00002  -0.00045  -0.00047   2.91390
   R19        2.07942  -0.00002  -0.00006   0.00009   0.00004   2.07946
   R20        2.87005   0.00016  -0.00043  -0.00015  -0.00059   2.86946
   R21        2.32613   0.00130  -0.00033   0.00118   0.00085   2.32698
   R22        2.91467   0.00090  -0.00025   0.00152   0.00128   2.91595
   R23        2.07171  -0.00010  -0.00005  -0.00023  -0.00028   2.07143
   R24        2.07058  -0.00012   0.00004  -0.00044  -0.00040   2.07019
   R25        2.89786   0.00041  -0.00036   0.00120   0.00083   2.89869
   R26        2.72332  -0.00031  -0.00013  -0.00026  -0.00038   2.72294
   R27        2.07301   0.00007  -0.00007   0.00013   0.00006   2.07307
   R28        2.06943   0.00017  -0.00026   0.00048   0.00022   2.06964
   R29        2.07018   0.00016  -0.00005   0.00020   0.00016   2.07034
   R30        2.06880   0.00012   0.00003   0.00019   0.00022   2.06903
   R31        2.07327   0.00016  -0.00012   0.00032   0.00020   2.07346
   R32        2.07036   0.00001   0.00002   0.00000   0.00001   2.07037
   R33        1.83870  -0.00015   0.00005  -0.00040  -0.00035   1.83836
   R34        2.74448  -0.00069   0.00023  -0.00074  -0.00052   2.74396
   R35        2.89161  -0.00005  -0.00008   0.00043   0.00036   2.89197
   R36        2.91979  -0.00046   0.00026  -0.00169  -0.00143   2.91836
   R37        1.84034  -0.00007  -0.00006  -0.00021  -0.00027   1.84007
   R38        2.07067  -0.00034   0.00017  -0.00034  -0.00017   2.07050
   R39        2.06802   0.00031   0.00017   0.00006   0.00022   2.06825
   R40        2.07299   0.00024  -0.00017   0.00043   0.00025   2.07324
   R41        2.69252   0.00046   0.00001   0.00032   0.00033   2.69286
   R42        2.06661   0.00005   0.00023  -0.00021   0.00001   2.06662
   R43        2.08293   0.00003  -0.00019   0.00007  -0.00012   2.08281
   R44        1.84417  -0.00039   0.00029  -0.00114  -0.00085   1.84332
    A1        2.26162   0.00024   0.00034   0.00052   0.00086   2.26248
    A2        1.90887  -0.00008  -0.00030  -0.00018  -0.00049   1.90837
    A3        2.11170  -0.00016  -0.00007  -0.00037  -0.00042   2.11128
    A4        2.23346  -0.00033   0.00009  -0.00024  -0.00016   2.23330
    A5        1.96089   0.00027   0.00012   0.00040   0.00051   1.96140
    A6        2.08883   0.00006  -0.00021  -0.00016  -0.00035   2.08848
    A7        1.97670   0.00011   0.00006  -0.00089  -0.00083   1.97587
    A8        1.90643  -0.00002   0.00002   0.00157   0.00158   1.90801
    A9        1.87870  -0.00007   0.00051  -0.00005   0.00046   1.87916
   A10        1.91914  -0.00001   0.00040  -0.00185  -0.00144   1.91769
   A11        1.93444  -0.00012  -0.00080   0.00013  -0.00067   1.93378
   A12        1.84320   0.00012  -0.00020   0.00131   0.00111   1.84430
   A13        1.96189   0.00018   0.00069  -0.00037   0.00032   1.96221
   A14        1.94894   0.00005  -0.00228   0.00223  -0.00007   1.94887
   A15        1.86619  -0.00031   0.00078  -0.00196  -0.00117   1.86502
   A16        1.96063  -0.00011  -0.00120   0.00203   0.00081   1.96144
   A17        1.88123   0.00003   0.00174  -0.00296  -0.00122   1.88001
   A18        1.83656   0.00015   0.00057   0.00063   0.00121   1.83777
   A19        2.02835  -0.00015   0.00006   0.00055   0.00062   2.02896
   A20        1.91446  -0.00001  -0.00074   0.00090   0.00016   1.91462
   A21        1.89108  -0.00005   0.00034  -0.00048  -0.00014   1.89094
   A22        1.86741   0.00013   0.00009   0.00021   0.00030   1.86771
   A23        1.90572   0.00016   0.00004   0.00007   0.00010   1.90582
   A24        1.84871  -0.00007   0.00021  -0.00143  -0.00122   1.84749
   A25        2.04142   0.00008   0.00026   0.00075   0.00101   2.04243
   A26        1.91290   0.00007  -0.00058   0.00124   0.00065   1.91355
   A27        1.87733   0.00000  -0.00006  -0.00057  -0.00063   1.87670
   A28        1.88627  -0.00010   0.00026   0.00029   0.00055   1.88682
   A29        1.88948  -0.00006   0.00022  -0.00095  -0.00073   1.88875
   A30        1.84690   0.00000  -0.00012  -0.00097  -0.00110   1.84580
   A31        1.95969   0.00018  -0.00014   0.00102   0.00087   1.96057
   A32        1.95932  -0.00014   0.00070  -0.00265  -0.00195   1.95737
   A33        1.83732   0.00000  -0.00016   0.00144   0.00128   1.83860
   A34        1.98039  -0.00015   0.00070  -0.00177  -0.00106   1.97933
   A35        1.86476  -0.00002  -0.00043   0.00016  -0.00026   1.86450
   A36        1.85006   0.00015  -0.00088   0.00234   0.00147   1.85153
   A37        1.90271  -0.00042   0.00064  -0.00198  -0.00138   1.90133
   A38        2.19613   0.00018  -0.00052   0.00100   0.00050   2.19663
   A39        2.18433   0.00023  -0.00013   0.00098   0.00088   2.18520
   A40        1.82865   0.00031  -0.00023   0.00058   0.00030   1.82895
   A41        1.91082  -0.00017   0.00060  -0.00585  -0.00524   1.90558
   A42        1.92816  -0.00011  -0.00089   0.00261   0.00172   1.92988
   A43        1.93031  -0.00031   0.00113  -0.00427  -0.00315   1.92717
   A44        1.99058  -0.00003  -0.00070   0.00402   0.00334   1.99393
   A45        1.87488   0.00028   0.00011   0.00238   0.00250   1.87738
   A46        1.81314  -0.00007   0.00030  -0.00138  -0.00110   1.81205
   A47        1.94584   0.00009   0.00013  -0.00221  -0.00207   1.94377
   A48        1.85864   0.00005  -0.00008   0.00116   0.00108   1.85973
   A49        1.96590  -0.00018   0.00040  -0.00136  -0.00096   1.96494
   A50        1.96244   0.00005  -0.00022   0.00206   0.00185   1.96428
   A51        1.91334   0.00007  -0.00050   0.00163   0.00112   1.91446
   A52        1.92311   0.00018  -0.00006   0.00069   0.00063   1.92374
   A53        1.95654  -0.00008   0.00043  -0.00064  -0.00021   1.95633
   A54        1.93175   0.00013  -0.00014   0.00080   0.00065   1.93241
   A55        1.88642  -0.00006  -0.00001  -0.00019  -0.00020   1.88623
   A56        1.88127  -0.00013  -0.00003  -0.00047  -0.00050   1.88077
   A57        1.88236  -0.00005  -0.00020  -0.00022  -0.00043   1.88193
   A58        1.93655  -0.00003   0.00009   0.00086   0.00095   1.93749
   A59        1.91579   0.00014  -0.00010   0.00056   0.00046   1.91625
   A60        1.93814   0.00017  -0.00001   0.00060   0.00059   1.93873
   A61        1.89041  -0.00011  -0.00026  -0.00087  -0.00113   1.88927
   A62        1.89638  -0.00010   0.00012  -0.00088  -0.00076   1.89562
   A63        1.88518  -0.00009   0.00016  -0.00035  -0.00019   1.88499
   A64        1.86993   0.00014  -0.00008   0.00182   0.00174   1.87167
   A65        1.83784   0.00073   0.00059   0.00235   0.00294   1.84079
   A66        1.98794   0.00023  -0.00193   0.00326   0.00134   1.98928
   A67        1.94623  -0.00078  -0.00254   0.00088  -0.00166   1.94457
   A68        1.91679  -0.00065   0.00003  -0.00088  -0.00086   1.91593
   A69        1.84818  -0.00001   0.00288  -0.00444  -0.00157   1.84661
   A70        1.91986   0.00046   0.00133  -0.00163  -0.00030   1.91956
   A71        1.87336  -0.00009  -0.00048  -0.00129  -0.00176   1.87160
   A72        1.94386   0.00056   0.00004   0.00214   0.00218   1.94604
   A73        1.94833  -0.00050  -0.00042  -0.00008  -0.00050   1.94783
   A74        1.92033  -0.00006   0.00014  -0.00040  -0.00026   1.92007
   A75        1.89059   0.00003  -0.00005   0.00017   0.00013   1.89072
   A76        1.87569  -0.00015   0.00026  -0.00047  -0.00021   1.87547
   A77        1.88248   0.00013   0.00004  -0.00148  -0.00144   1.88104
   A78        1.94991  -0.00026  -0.00058   0.00119   0.00061   1.95051
   A79        1.95960  -0.00032  -0.00057  -0.00140  -0.00198   1.95763
   A80        1.88711   0.00010   0.00062  -0.00089  -0.00027   1.88684
   A81        1.86679  -0.00001  -0.00023  -0.00087  -0.00109   1.86570
   A82        1.92263   0.00038   0.00032   0.00176   0.00208   1.92472
   A83        1.87662   0.00014   0.00049   0.00025   0.00074   1.87736
   A84        1.83099  -0.00040   0.00008   0.00052   0.00060   1.83159
    D1        0.08324  -0.00004   0.00064  -0.00392  -0.00328   0.07996
    D2       -3.05797  -0.00003   0.00120  -0.00373  -0.00253  -3.06050
    D3       -3.10704  -0.00006   0.00024  -0.00471  -0.00446  -3.11151
    D4        0.03493  -0.00005   0.00080  -0.00453  -0.00371   0.03122
    D5        0.37172  -0.00006  -0.00067  -0.00180  -0.00247   0.36925
    D6       -1.88420   0.00011  -0.00213   0.00206  -0.00007  -1.88427
    D7        2.39419   0.00001  -0.00134  -0.00025  -0.00159   2.39260
    D8       -2.71628  -0.00004  -0.00023  -0.00094  -0.00117  -2.71745
    D9        1.31099   0.00013  -0.00169   0.00292   0.00123   1.31221
   D10       -0.69381   0.00002  -0.00090   0.00061  -0.00029  -0.69410
   D11        0.05623  -0.00001  -0.00299   0.01505   0.01206   0.06829
   D12       -3.07945   0.00004  -0.00186   0.01486   0.01301  -3.06644
   D13       -3.12913  -0.00001  -0.00331   0.01436   0.01104  -3.11809
   D14        0.01837   0.00004  -0.00218   0.01418   0.01199   0.03036
   D15        0.66032   0.00006  -0.00092   0.00644   0.00552   0.66584
   D16       -1.48496   0.00001  -0.00150   0.00829   0.00679  -1.47817
   D17        2.80503  -0.00007  -0.00153   0.00598   0.00445   2.80949
   D18       -2.48168   0.00004  -0.00152   0.00624   0.00472  -2.47696
   D19        1.65622   0.00000  -0.00210   0.00809   0.00600   1.66222
   D20       -0.33697  -0.00008  -0.00213   0.00579   0.00366  -0.33331
   D21       -0.10842   0.00011   0.00159  -0.00731  -0.00571  -0.11412
   D22        2.01325  -0.00010   0.00233  -0.01096  -0.00863   2.00462
   D23       -2.18358   0.00007   0.00174  -0.00951  -0.00776  -2.19134
   D24        3.03352   0.00012   0.00211  -0.00714  -0.00503   3.02850
   D25       -1.12800  -0.00009   0.00284  -0.01079  -0.00795  -1.13594
   D26        0.95836   0.00008   0.00225  -0.00934  -0.00708   0.95127
   D27       -1.38433   0.00004   0.00073  -0.00079  -0.00005  -1.38438
   D28        2.67688   0.00001   0.00372  -0.00507  -0.00135   2.67553
   D29        0.67672  -0.00002   0.00375  -0.00585  -0.00209   0.67463
   D30        0.75391   0.00008   0.00109  -0.00075   0.00035   0.75426
   D31       -1.46806   0.00004   0.00408  -0.00503  -0.00096  -1.46902
   D32        2.81496   0.00002   0.00411  -0.00581  -0.00170   2.81326
   D33        2.78529   0.00014   0.00061  -0.00019   0.00043   2.78572
   D34        0.56332   0.00011   0.00360  -0.00447  -0.00088   0.56244
   D35       -1.43684   0.00008   0.00363  -0.00525  -0.00161  -1.43846
   D36        0.64267  -0.00013  -0.00020  -0.00309  -0.00329   0.63938
   D37       -1.47760  -0.00019   0.00022  -0.00448  -0.00426  -1.48186
   D38        2.79505  -0.00008   0.00017  -0.00300  -0.00282   2.79223
   D39        2.85841  -0.00001  -0.00377   0.00132  -0.00245   2.85597
   D40        0.73814  -0.00007  -0.00334  -0.00008  -0.00342   0.73472
   D41       -1.27240   0.00004  -0.00339   0.00141  -0.00198  -1.27437
   D42       -1.40948   0.00013  -0.00267   0.00140  -0.00127  -1.41074
   D43        2.75343   0.00007  -0.00225   0.00001  -0.00224   2.75120
   D44        0.74290   0.00018  -0.00229   0.00150  -0.00080   0.74210
   D45        2.99373   0.00039   0.02499   0.01706   0.04205   3.03578
   D46        0.89262   0.00057   0.02567   0.01468   0.04035   0.93296
   D47       -1.29293   0.00041   0.02749   0.01356   0.04105  -1.25189
   D48        0.77108   0.00020   0.02693   0.01408   0.04101   0.81208
   D49       -1.33004   0.00038   0.02761   0.01169   0.03931  -1.29073
   D50        2.76760   0.00022   0.02943   0.01058   0.04001   2.80761
   D51       -1.27108   0.00013   0.02512   0.01619   0.04132  -1.22976
   D52        2.91099   0.00031   0.02580   0.01381   0.03962   2.95061
   D53        0.72544   0.00016   0.02762   0.01270   0.04032   0.76576
   D54        0.85031  -0.00003  -0.00003   0.00155   0.00153   0.85184
   D55       -1.30368  -0.00001  -0.00009  -0.00046  -0.00054  -1.30422
   D56        2.97941  -0.00005   0.00039   0.00037   0.00076   2.98016
   D57        2.99537  -0.00004  -0.00088   0.00327   0.00239   2.99776
   D58        0.84138  -0.00002  -0.00094   0.00126   0.00032   0.84170
   D59       -1.15872  -0.00006  -0.00046   0.00208   0.00162  -1.15710
   D60       -1.29444   0.00003  -0.00056   0.00174   0.00118  -1.29326
   D61        2.83476   0.00005  -0.00062  -0.00027  -0.00089   2.83387
   D62        0.83466   0.00001  -0.00015   0.00055   0.00041   0.83507
   D63       -1.29059   0.00009   0.00070   0.00263   0.00333  -1.28726
   D64        0.95433  -0.00007   0.00216  -0.00171   0.00045   0.95479
   D65        2.98677   0.00001   0.00121   0.00027   0.00149   2.98825
   D66        0.87698   0.00016   0.00033   0.00509   0.00542   0.88239
   D67        3.12190  -0.00001   0.00179   0.00075   0.00254   3.12443
   D68       -1.12886   0.00007   0.00084   0.00273   0.00357  -1.12528
   D69        2.86983   0.00008   0.00042   0.00362   0.00404   2.87388
   D70       -1.16843  -0.00009   0.00189  -0.00072   0.00116  -1.16727
   D71        0.86400  -0.00001   0.00094   0.00126   0.00220   0.86620
   D72       -3.06369  -0.00005   0.00197  -0.00692  -0.00495  -3.06864
   D73        1.11786  -0.00005   0.00173  -0.00672  -0.00500   1.11287
   D74       -0.98457  -0.00002   0.00180  -0.00656  -0.00476  -0.98933
   D75        0.97438  -0.00005   0.00093  -0.00446  -0.00352   0.97086
   D76       -1.12725  -0.00005   0.00069  -0.00426  -0.00357  -1.13082
   D77        3.05350  -0.00001   0.00076  -0.00410  -0.00333   3.05017
   D78       -1.06667  -0.00004   0.00162  -0.00517  -0.00355  -1.07022
   D79        3.11489  -0.00003   0.00138  -0.00498  -0.00360   3.11129
   D80        1.01246   0.00000   0.00145  -0.00482  -0.00336   1.00909
   D81       -0.11997   0.00009   0.00385  -0.01892  -0.01507  -0.13503
   D82        1.95062  -0.00019   0.00534  -0.02649  -0.02115   1.92947
   D83       -2.27121  -0.00001   0.00532  -0.02559  -0.02026  -2.29147
   D84        3.01577   0.00003   0.00272  -0.01873  -0.01601   2.99975
   D85       -1.19683  -0.00025   0.00420  -0.02630  -0.02209  -1.21892
   D86        0.86452  -0.00006   0.00419  -0.02540  -0.02121   0.84332
   D87        0.13193  -0.00007  -0.00323   0.01556   0.01233   0.14426
   D88       -1.97630  -0.00004  -0.00380   0.01983   0.01604  -1.96027
   D89        2.13449  -0.00003  -0.00326   0.01710   0.01384   2.14833
   D90       -1.92543   0.00011  -0.00438   0.02425   0.01988  -1.90555
   D91        2.24953   0.00014  -0.00495   0.02853   0.02358   2.27311
   D92        0.07713   0.00015  -0.00441   0.02579   0.02139   0.09852
   D93        2.24241  -0.00001  -0.00488   0.02149   0.01661   2.25901
   D94        0.13418   0.00003  -0.00545   0.02576   0.02031   0.15449
   D95       -2.03821   0.00003  -0.00491   0.02303   0.01811  -2.02010
   D96        1.03058   0.00014  -0.00045   0.00309   0.00264   1.03322
   D97        3.11938   0.00008  -0.00079   0.00292   0.00213   3.12151
   D98       -1.08050   0.00016  -0.00067   0.00323   0.00256  -1.07794
   D99        3.06100   0.00000   0.00027  -0.00099  -0.00072   3.06029
   D100      -1.13338  -0.00007  -0.00007  -0.00116  -0.00123  -1.13461
   D101       0.94992   0.00002   0.00006  -0.00085  -0.00080   0.94913
   D102      -1.02306  -0.00002  -0.00012   0.00197   0.00186  -1.02120
   D103       1.06574  -0.00008  -0.00046   0.00180   0.00134   1.06708
   D104      -3.13414   0.00000  -0.00033   0.00211   0.00178  -3.13236
   D105      -3.03472   0.00004  -0.00757   0.04025   0.03267  -3.00205
   D106       1.27372   0.00007  -0.00777   0.04019   0.03243   1.30615
   D107      -0.92738   0.00022  -0.00773   0.03919   0.03146  -0.89592
   D108      -3.03315  -0.00026   0.00047   0.00564   0.00610  -3.02704
   D109      -0.88582   0.00010  -0.00147   0.01050   0.00902  -0.87680
   D110       1.18638   0.00029   0.00174   0.00559   0.00733   1.19371
   D111      -1.15588   0.00036   0.00004   0.00081   0.00085  -1.15503
   D112       0.95986   0.00044  -0.00028   0.00247   0.00220   0.96206
   D113       3.04926   0.00024  -0.00040   0.00029  -0.00010   3.04916
   D114       3.07110  -0.00026   0.00051  -0.00366  -0.00315   3.06795
   D115      -1.09634  -0.00019   0.00019  -0.00199  -0.00180  -1.09814
   D116       0.99306  -0.00038   0.00007  -0.00417  -0.00410   0.98896
   D117       1.04362  -0.00014  -0.00377   0.00319  -0.00058   1.04304
   D118      -3.12382  -0.00006  -0.00408   0.00485   0.00077  -3.12306
   D119      -1.03442  -0.00026  -0.00420   0.00267  -0.00153  -1.03596
   D120      -1.10046   0.00023   0.00408   0.00783   0.01190  -1.08856
   D121       0.99684  -0.00019   0.00298   0.00657   0.00955   1.00639
   D122       3.06423  -0.00014   0.00363   0.00548   0.00911   3.07334
   D123       0.88964   0.00071   0.00515   0.00855   0.01370   0.90334
   D124       2.98695   0.00029   0.00405   0.00729   0.01134   2.99829
   D125      -1.22885   0.00034   0.00471   0.00620   0.01090  -1.21794
   D126       2.95980   0.00018   0.00751   0.00412   0.01163   2.97143
   D127      -1.22608  -0.00025   0.00641   0.00287   0.00927  -1.21681
   D128       0.84131  -0.00020   0.00706   0.00177   0.00884   0.85015
   D129      -0.79776  -0.00002   0.00450  -0.01280  -0.00830  -0.80606
   D130      -2.94864   0.00055   0.00574  -0.01122  -0.00548  -2.95413
   D131       1.30004   0.00020   0.00511  -0.01195  -0.00684   1.29320
         Item               Value     Threshold  Converged?
 Maximum Force            0.001303     0.000450     NO 
 RMS     Force            0.000252     0.000300     YES
 Maximum Displacement     0.149348     0.001800     NO 
 RMS     Displacement     0.030453     0.001200     NO 
 Predicted change in Energy=-1.038531D-04
 GradGradGradGradGradGradGradGradGradGradGradGradGradGradGradGradGradGrad

                          Input orientation:                          
 ---------------------------------------------------------------------
 Center     Atomic      Atomic             Coordinates (Angstroms)
 Number     Number       Type             X           Y           Z
 ---------------------------------------------------------------------
      1          6           0       -1.644077    0.729364   -0.083970
      2          6           0       -1.014418   -0.431716   -0.384093
      3          6           0        0.396015   -0.620192   -0.869606
      4          6           0        1.405515    0.346432   -0.202328
      5          6           0        1.368146    1.762707   -0.826555
      6          6           0       -0.017022    2.281121   -1.257288
      7          6           0       -1.161711    2.154408   -0.233017
      8          6           0       -3.005322    0.436657    0.392019
      9          6           0       -3.187167   -1.068869    0.469617
     10          6           0       -1.915169   -1.653287   -0.179612
     11          8           0       -3.865272    1.271106    0.675731
     12          6           0       -0.840916    2.804897    1.127728
     13          6           0       -2.204803   -2.362876   -1.508337
     14          8           0       -1.204514   -2.544458    0.701878
     15          6           0        2.842410   -0.251886   -0.175672
     16          8           0        3.693727    0.807704    0.335161
     17          6           0        3.350818   -0.709961   -1.544504
     18          6           0        2.953070   -1.407913    0.842318
     19          8           0        2.702562   -0.965292    2.173465
     20          1           0        0.424619   -0.495152   -1.961810
     21          1           0        0.674513   -1.661115   -0.684116
     22          1           0        1.110676    0.437598    0.849449
     23          1           0        2.012603    1.792794   -1.714434
     24          1           0        1.809603    2.465726   -0.112569
     25          1           0       -0.328642    1.777027   -2.181247
     26          1           0        0.093577    3.341821   -1.519029
     27          1           0       -2.018485    2.710522   -0.642357
     28          1           0       -3.252519   -1.370006    1.521570
     29          1           0       -4.120408   -1.369616   -0.018975
     30          1           0       -0.566055    3.857864    0.989273
     31          1           0       -0.013423    2.302227    1.639647
     32          1           0       -1.713995    2.771545    1.788716
     33          1           0       -1.277432   -2.695001   -1.986292
     34          1           0       -2.833858   -3.243934   -1.329621
     35          1           0       -2.737400   -1.701337   -2.200459
     36          1           0       -1.707119   -3.376639    0.737015
     37          1           0        4.614107    0.497910    0.263979
     38          1           0        2.773017   -1.560235   -1.923516
     39          1           0        3.301600    0.096241   -2.283070
     40          1           0        4.397162   -1.030902   -1.468223
     41          1           0        2.239610   -2.210283    0.634583
     42          1           0        3.966035   -1.835579    0.766232
     43          1           0        3.224143   -0.146519    2.268618
 ---------------------------------------------------------------------
                    Distance matrix (angstroms):
                    1          2          3          4          5
     1  C    0.000000
     2  C    1.354492   0.000000
     3  C    2.569143   1.503518   0.000000
     4  C    3.075818   2.548456   1.548778   0.000000
     5  C    3.269972   3.269231   2.573927   1.548189   0.000000
     6  C    2.536126   3.019396   2.956098   2.622894   1.540446
     7  C    1.511834   2.594716   3.245021   3.140123   2.627907
     8  C    1.471473   2.306539   3.778587   4.451615   4.729752
     9  C    2.433357   2.419840   3.851496   4.852557   5.518039
    10  C    2.399929   1.531470   2.623918   3.876382   4.782019
    11  O    2.409220   3.485714   4.911582   5.422842   5.466919
    12  C    2.533992   3.576502   4.153381   3.586022   3.128152
    13  C    3.450388   2.531861   3.195180   4.698979   5.500111
    14  O    3.395391   2.383097   2.955343   3.998385   5.244650
    15  C    4.593455   3.866639   2.569445   1.556715   2.579862
    16  O    5.354807   4.921394   3.790153   2.395325   2.769466
    17  C    5.399425   4.525402   3.032229   2.588746   3.249696
    18  C    5.153612   4.265912   3.176432   2.562018   3.917901
    19  O    5.182774   4.543319   3.833997   3.007880   4.268813
    20  H    3.050446   2.136362   1.099710   2.183162   2.697586
    21  H    3.383848   2.110432   1.093384   2.190144   3.496280
    22  H    2.923193   2.606406   2.141217   1.096119   2.152020
    23  H    4.142536   3.985111   3.024830   2.178758   1.097525
    24  H    3.865705   4.055118   3.477676   2.159340   1.094942
    25  H    2.688222   2.928924   2.827047   2.995000   2.171286
    26  H    3.450184   4.093325   4.026260   3.525229   2.144213
    27  H    2.092120   3.308853   4.120086   4.184056   3.521583
    28  H    3.093897   3.085617   4.426255   5.255022   6.056246
    29  H    3.246869   3.264988   4.656531   5.789151   6.370860
    30  H    3.478721   4.526329   4.943075   4.199662   3.380539
    31  H    2.846715   3.545695   3.873567   3.038320   2.877841
    32  H    2.771704   3.933368   4.798197   4.424565   4.166172
    33  H    3.934403   2.785441   2.890025   4.430694   5.311801
    34  H    4.330625   3.480367   4.186611   5.668668   6.555636
    35  H    3.403407   2.807096   3.571880   5.034841   5.544611
    36  H    4.187750   3.226344   3.821309   4.942886   6.189902
    37  H    6.272122   5.741472   4.508600   3.245836   3.650376
    38  H    5.304424   4.241231   2.764877   2.909970   3.770799
    39  H    5.449458   4.744771   3.309619   2.826166   2.938841
    40  H    6.442923   5.551536   4.066473   3.528383   4.170242
    41  H    4.923502   3.845738   2.861786   2.816545   4.321924
    42  H    6.226968   5.300848   4.110739   3.500791   4.715258
    43  H    5.477354   5.008354   4.251015   3.107408   4.082887
                    6          7          8          9         10
     6  C    0.000000
     7  C    1.541266   0.000000
     8  C    3.879717   2.596197   0.000000
     9  C    4.924881   3.871134   1.518452   0.000000
    10  C    4.499324   3.881892   2.425502   1.543056   0.000000
    11  O    4.423316   2.985848   1.231387   2.444953   3.617539
    12  C    2.577100   1.541970   3.291577   4.576468   4.768496
    13  C    5.139661   4.808361   3.477005   2.559647   1.533921
    14  O    5.341786   4.791158   3.496565   2.482382   1.440917
    15  C    3.970185   4.671887   5.915432   6.118795   4.959688
    16  O    4.298431   5.070673   6.709558   7.133464   6.146640
    17  C    4.513470   5.503411   6.742802   6.850602   5.521179
    18  C    5.180614   5.547783   6.253610   6.160873   4.980392
    19  O    5.450266   5.518722   6.141575   6.132106   5.228169
    20  H    2.898119   3.539115   4.263012   4.391581   3.161030
    21  H    4.043263   4.258336   4.370343   4.073626   2.638378
    22  H    3.018048   3.046787   4.141338   4.570029   3.819228
    23  H    2.137013   3.521596   5.608550   6.324303   5.445966
    24  H    2.163566   2.990006   5.249308   6.148171   5.553800
    25  H    1.097688   2.152214   3.947520   4.826735   4.276759
    26  H    1.098101   2.153956   4.657817   5.845698   5.547991
    27  H    2.137377   1.100401   2.685935   4.109270   4.389491
    28  H    5.614376   4.457751   2.144999   1.096156   2.182377
    29  H    5.630194   4.606348   2.162164   1.095496   2.229204
    30  H    2.799034   2.179578   4.243983   5.604727   5.793029
    31  H    2.897014   2.201655   3.740105   4.775553   4.751045
    32  H    3.521132   2.184783   3.011642   4.319610   4.847052
    33  H    5.184773   5.157919   4.295259   3.510397   2.180819
    34  H    6.202099   5.756797   4.066963   2.844818   2.167179
    35  H    4.914265   4.606559   3.371015   2.780578   2.182244
    36  H    6.232490   5.641889   4.042967   2.754605   1.963017
    37  H    5.190515   6.029185   7.620751   7.959709   6.888822
    38  H    4.794183   5.669078   6.537468   6.441453   5.002894
    39  H    4.103557   5.325403   6.859245   7.144148   5.890675
    40  H    5.522590   6.524799   7.772451   7.828071   6.472511
    41  H    5.370687   5.601093   5.880004   5.547968   4.270287
    42  H    6.075079   6.573604   7.341860   7.200286   5.959565
    43  H    5.369413   5.548708   6.532071   6.722501   5.888694
                   11         12         13         14         15
    11  O    0.000000
    12  C    3.421044   0.000000
    13  C    4.553365   5.959438   0.000000
    14  O    4.651757   5.378582   2.432817   0.000000
    15  C    6.930902   4.960813   5.630865   4.733242   0.000000
    16  O    7.580844   5.017961   6.945770   5.946784   1.452040
    17  C    7.805513   6.088159   5.796409   5.400247   1.530364
    18  C    7.327665   5.676579   5.748146   4.312420   1.544328
    19  O    7.097967   5.278648   6.292149   4.463695   2.459055
    20  H    5.336615   4.694374   3.256975   3.734831   3.015822
    21  H    5.572859   5.052184   3.076080   2.496401   2.635189
    22  H    5.048264   3.080625   4.939049   3.778166   2.127244
    23  H    6.366669   4.152687   5.924406   5.916094   2.690183
    24  H    5.852584   2.945951   6.432652   5.903403   2.907935
    25  H    4.574499   3.502608   4.594735   5.268282   4.265489
    26  H    4.977682   2.857777   6.150303   6.423842   4.719685
    27  H    2.686987   2.128092   5.150145   5.484918   5.711563
    28  H    2.840138   4.837432   3.356163   2.499110   6.424872
    29  H    2.742467   5.431073   2.621890   3.225262   7.053702
    30  H    4.204100   1.097023   6.900808   6.440493   5.464867
    31  H    4.102327   1.095209   6.039464   5.078234   4.239653
    32  H    2.849218   1.095575   6.121578   5.449832   5.810403
    33  H    5.432614   6.335341   1.094882   2.693369   5.120572
    34  H    5.046864   6.826326   1.097230   2.696482   6.519507
    35  H    4.287188   5.914357   1.095593   3.388827   6.110233
    36  H    5.124736   6.254147   2.513367   0.972817   5.594221
    37  H    8.524509   5.985443   7.604126   6.580586   1.973423
    38  H    7.670689   6.436224   5.059180   4.866430   2.184388
    39  H    7.842121   6.010889   6.080126   6.015668   2.184759
    40  H    8.841018   6.992122   6.735110   6.195076   2.166750
    41  H    7.027898   5.906341   4.936416   3.460953   2.203452
    42  H    8.425500   6.691149   6.597799   5.219313   2.158194
    43  H    7.403159   5.151426   6.975033   5.274257   2.476162
                   16         17         18         19         20
    16  O    0.000000
    17  C    2.440089   0.000000
    18  C    2.390552   2.518385   0.000000
    19  O    2.739577   3.782687   1.424998   0.000000
    20  H    4.202449   2.963600   3.884498   4.744528   0.000000
    21  H    4.031085   2.967755   2.754257   3.572523   1.747689
    22  H    2.659629   3.473635   2.607753   2.501044   3.040374
    23  H    2.827971   2.843146   4.203092   4.816518   2.795995
    24  H    2.549397   3.809301   4.150229   4.218437   3.755619
    25  H    4.842660   4.486533   5.482283   5.972607   2.403821
    26  H    4.777118   5.198770   6.025996   6.244401   3.876598
    27  H    6.099641   6.429851   6.624358   6.612771   4.240997
    28  H    7.375657   7.310303   6.242767   6.004310   5.140101
    29  H    8.119535   7.653862   7.125825   7.177966   5.019618
    30  H    5.279875   6.528931   6.335159   5.945503   5.351549
    31  H    4.204550   5.525415   4.816736   4.282314   4.581233
    32  H    5.934050   6.991679   6.336010   5.798099   5.414002
    33  H    6.509263   5.055319   5.249264   6.011308   2.781530
    34  H    7.861084   6.687108   6.448009   6.936553   4.309656
    35  H    7.354185   6.203184   6.459569   7.018985   3.392668
    36  H    6.843928   6.156236   5.060072   5.227167   4.486751
    37  H    0.973724   2.515047   2.593392   3.072638   4.846867
    38  H    3.399480   1.095659   2.775871   4.140552   2.578922
    39  H    2.741364   1.094469   3.485972   4.620216   2.954652
    40  H    2.669735   1.097113   2.750662   4.017196   4.038781
    41  H    3.363385   2.869525   1.093607   2.032851   3.602378
    42  H    2.692010   2.642917   1.102173   2.081842   4.666967
    43  H    2.206651   3.856607   1.923259   0.975444   5.084821
                   21         22         23         24         25
    21  H    0.000000
    22  H    2.635652   0.000000
    23  H    3.844676   3.037026   0.000000
    24  H    4.318092   2.351017   1.749291   0.000000
    25  H    3.881822   3.612592   2.387382   3.053822   0.000000
    26  H    5.105285   3.883129   2.473930   2.385460   1.750823
    27  H    5.134705   4.145275   4.270977   3.872319   2.468839
    28  H    4.513466   4.770392   6.942372   6.558073   5.671307
    29  H    4.849604   5.602180   7.105579   7.062835   5.380918
    30  H    5.899014   3.811718   4.268960   2.965781   3.799795
    31  H    4.645558   2.316214   3.951476   2.533854   3.869681
    32  H    5.609665   3.782630   5.207451   4.015489   4.320749
    33  H    2.564112   4.853623   5.571224   6.298708   4.575724
    34  H    3.902648   5.819052   7.000350   7.459434   5.675511
    35  H    3.733907   5.355806   5.916730   6.511446   4.231016
    36  H    3.261106   4.743524   6.824147   6.871853   6.080850
    37  H    4.591370   3.552527   3.515489   3.446641   5.660922
    38  H    2.439264   3.800533   3.444524   4.518413   4.563336
    39  H    3.542109   3.837883   2.205255   3.542822   4.001758
    40  H    3.856177   4.281248   3.704051   4.556277   5.543112
    41  H    2.118982   2.886510   4.646939   4.754809   5.515747
    42  H    3.601120   3.650663   4.809854   4.891187   6.338991
    43  H    4.184884   2.611892   4.592763   3.807204   6.010293
                   26         27         28         29         30
    26  H    0.000000
    27  H    2.372319   0.000000
    28  H    6.530154   4.780808   0.000000
    29  H    6.496574   4.631870   1.768194   0.000000
    30  H    2.644426   2.467420   5.901784   6.401292   0.000000
    31  H    3.327077   3.065048   4.898058   5.753328   1.774372
    32  H    3.812310   2.450827   4.426156   5.119353   1.771148
    33  H    6.208158   5.619164   4.238122   3.702634   7.231880
    34  H    7.209572   6.049191   3.437465   2.624132   7.807415
    35  H    5.823420   4.733816   3.772085   2.604155   6.767114
    36  H    7.312315   6.249252   2.651483   3.228564   7.328281
    37  H    5.630466   7.050417   8.182570   8.936413   6.216866
    38  H    5.601175   6.545168   6.943478   7.154224   6.999253
    39  H    4.626982   6.150585   7.718913   7.896902   6.310054
    40  H    6.135481   7.472672   8.220186   8.646620   7.387343
    41  H    6.330037   6.631461   5.626392   6.448542   6.694772
    42  H    6.857392   7.646282   7.272882   8.137827   7.280445
    43  H    6.026212   6.642410   6.633411   7.789190   5.660160
                   31         32         33         34         35
    31  H    0.000000
    32  H    1.770431   0.000000
    33  H    6.302177   6.657657   0.000000
    34  H    6.894295   6.867612   1.776234   0.000000
    35  H    6.180208   6.080093   1.778972   1.774054   0.000000
    36  H    5.994403   6.237490   2.840012   2.357570   3.535091
    37  H    5.153839   6.894862   7.068849   8.486056   8.059454
    38  H    5.948024   7.257979   4.206872   5.884267   5.519176
    39  H    5.589584   6.992344   5.370906   7.050509   6.301398
    40  H    6.342070   7.900157   5.936213   7.563357   7.203306
    41  H    5.142865   6.463871   4.412881   5.537744   5.750401
    42  H    5.806925   7.384701   5.984057   7.253593   7.331801
    43  H    4.107772   5.755920   6.697999   7.696797   7.611182
                   36         37         38         39         40
    36  H    0.000000
    37  H    7.429253   0.000000
    38  H    5.518095   3.522883   0.000000
    39  H    6.802138   2.893349   1.775554   0.000000
    40  H    6.901290   2.320529   1.767860   1.770503   0.000000
    41  H    4.116741   3.620759   2.692760   3.867890   3.235392
    42  H    5.878809   2.473343   2.955309   3.670374   2.413745
    43  H    6.090717   2.523068   4.447032   4.558815   4.015232
                   41         42         43
    41  H    0.000000
    42  H    1.771518   0.000000
    43  H    2.810426   2.379179   0.000000
 Stoichiometry    C15H24O4
 Framework group  C1[X(C15H24O4)]
 Deg. of freedom   123
 Full point group                 C1      NOp   1
 Largest Abelian subgroup         C1      NOp   1
 Largest concise Abelian subgroup C1      NOp   1
                         Standard orientation:                         
 ---------------------------------------------------------------------
 Center     Atomic      Atomic             Coordinates (Angstroms)
 Number     Number       Type             X           Y           Z
 ---------------------------------------------------------------------
      1          6           0       -1.678642    0.721982   -0.069422
      2          6           0       -1.043896   -0.440919   -0.351216
      3          6           0        0.368019   -0.630972   -0.831780
      4          6           0        1.372632    0.349564   -0.177552
      5          6           0        1.330567    1.756186   -0.822949
      6          6           0       -0.055997    2.262539   -1.263425
      7          6           0       -1.201739    2.146563   -0.239058
      8          6           0       -3.039435    0.430965    0.408890
      9          6           0       -3.215389   -1.073950    0.508732
     10          6           0       -1.940078   -1.662900   -0.129811
     11          8           0       -3.903142    1.266106    0.678823
     12          6           0       -0.885625    2.818607    1.112275
     13          6           0       -2.224843   -2.393434   -1.448198
     14          8           0       -1.227222   -2.537933    0.765955
     15          6           0        2.811860   -0.242517   -0.139836
     16          8           0        3.658159    0.828000    0.356343
     17          6           0        3.324187   -0.718965   -1.500913
     18          6           0        2.925573   -1.382740    0.895495
     19          8           0        2.671264   -0.921274    2.219502
     20          1           0        0.397796   -0.522164   -1.925689
     21          1           0        0.650385   -1.667880   -0.630332
     22          1           0        1.075821    0.455263    0.872309
     23          1           0        1.976258    1.775580   -1.710229
     24          1           0        1.768122    2.471568   -0.118910
     25          1           0       -0.364189    1.743440   -2.180198
     26          1           0        0.050768    3.319642   -1.540840
     27          1           0       -2.060097    2.693051   -0.657930
     28          1           0       -3.281149   -1.359584    1.564974
     29          1           0       -4.146674   -1.385712    0.023321
     30          1           0       -0.614757    3.870481    0.958489
     31          1           0       -0.056918    2.326972    1.632872
     32          1           0       -1.759575    2.791639    1.772403
     33          1           0       -1.295423   -2.728945   -1.919767
     34          1           0       -2.850650   -3.274239   -1.257248
     35          1           0       -2.759015   -1.744461   -2.150920
     36          1           0       -1.726556   -3.371506    0.812797
     37          1           0        4.579876    0.520872    0.291156
     38          1           0        2.750364   -1.577122   -1.868013
     39          1           0        3.272882    0.075900   -2.251527
     40          1           0        4.371685   -1.034527   -1.418301
     41          1           0        2.215640   -2.190984    0.698736
     42          1           0        3.940352   -1.807428    0.827304
     43          1           0        3.189427   -0.099084    2.303164
 ---------------------------------------------------------------------
 Rotational constants (GHZ):      0.5340158      0.2792390      0.2280605
 Standard basis: 6-31G(d) (6D, 7F)
 There are   333 symmetry adapted cartesian basis functions of A   symmetry.
 There are   333 symmetry adapted basis functions of A   symmetry.
   333 basis functions,   628 primitive gaussians,   333 cartesian basis functions
    73 alpha electrons       73 beta electrons
       nuclear repulsion energy      1612.8103442910 Hartrees.
 NAtoms=   43 NActive=   43 NUniq=   43 SFac= 1.00D+00 NAtFMM=   60 NAOKFM=F Big=F
 Integral buffers will be    131072 words long.
 Raffenetti 2 integral format.
 Two-electron integral symmetry is turned on.
 ------------------------------------------------------------------------------
 Polarizable Continuum Model (PCM)
 =================================
 Model                : PCM (using non-symmetric T matrix).
 Atomic radii         : SMD-Coulomb.
 Polarization charges : Total charges.
 Charge compensation  : None.
 Solution method      : On-the-fly selection.
 Cavity type          : VdW (van der Waals Surface) (Alpha=1.000).
 Cavity algorithm     : GePol (No added spheres)
                        Default sphere list used, NSphG=   43.
                        Lebedev-Laikov grids with approx.  5.0 points / Ang**2.
                        Smoothing algorithm: Karplus/York (Gamma=1.0000).
                        Polarization charges: spherical gaussians, with
                                              point-specific exponents (IZeta= 3).
                        Self-potential: point-specific (ISelfS= 7).
                        Self-field    : sphere-specific E.n sum rule (ISelfD= 2).
 1st derivatives      : Analytical E(r).r(x)/FMM algorithm (CHGder, D1EAlg=3).
                        Cavity 1st derivative terms included.
 Solvent              : Methanol, Eps=  32.613000 Eps(inf)=   1.765709
 ------------------------------------------------------------------------------
 ------------------------------------------------------------------------------
 Atomic radii for non-electrostatic terms: SMD-CDS.
 ------------------------------------------------------------------------------
 Nuclear repulsion after PCM non-electrostatic terms =     1612.8117950957 Hartrees.
 One-electron integrals computed using PRISM.
 NBasis=   333 RedAO= T EigKep=  9.40D-04  NBF=   333
 NBsUse=   333 1.00D-06 EigRej= -1.00D+00 NBFU=   333
 Initial guess from the checkpoint file:  "DY-202A-11R_46.chk"
 B after Tr=     0.000000    0.000000    0.000000
         Rot=    0.999958   -0.008759    0.001878   -0.001928 Ang=  -1.05 deg.
 ExpMin= 1.61D-01 ExpMax= 5.48D+03 ExpMxC= 8.25D+02 IAcc=1 IRadAn=         1 AccDes= 0.00D+00
 Harris functional with IExCor=  402 and IRadAn=       1 diagonalized for initial guess.
 HarFok:  IExCor=  402 AccDes= 0.00D+00 IRadAn=         1 IDoV= 1 UseB2=F ITyADJ=14
 ICtDFT=  3500011 ScaDFX=  1.000000  1.000000  1.000000  1.000000
 FoFCou: FMM=F IPFlag=           0 FMFlag=      100000 FMFlg1=           0
         NFxFlg=           0 DoJE=T BraDBF=F KetDBF=T FulRan=T
         wScrn=  0.000000 ICntrl=     500 IOpCl=  0 I1Cent=   200000004 NGrid=           0
         NMat0=    1 NMatS0=      1 NMatT0=    0 NMatD0=    1 NMtDS0=    0 NMtDT0=    0
 Petite list used in FoFCou.
 Keep R1 ints in memory in canonical form, NReq=1565304907.
 Requested convergence on RMS density matrix=1.00D-08 within 128 cycles.
 Requested convergence on MAX density matrix=1.00D-06.
 Requested convergence on             energy=1.00D-06.
 No special actions if energy rises.
 Inv3:  Mode=1 IEnd=    21902412.
 Iteration    1 A*A^-1 deviation from unit magnitude is 6.66D-15 for   2684.
 Iteration    1 A*A^-1 deviation from orthogonality  is 4.85D-15 for   2682   2599.
 Iteration    1 A^-1*A deviation from unit magnitude is 6.66D-15 for   2684.
 Iteration    1 A^-1*A deviation from orthogonality  is 1.34D-12 for   1812   1771.
 Error on total polarization charges =  0.05176
 SCF Done:  E(RB3LYP) =  -886.952095667     A.U. after   10 cycles
            NFock= 10  Conv=0.58D-08     -V/T= 2.0094
 SMD-CDS (non-electrostatic) energy       (kcal/mol) =       0.91
 (included in total energy above)
 D1PCM: PCM CHGder 1st derivatives, ID1Alg=3 FixD1E=F DoIter=F DoCFld=F I1PDM=0.
 Calling FoFJK, ICntrl=      2127 FMM=F ISym2X=0 I1Cent= 0 IOpClX= 0 NMat=1 NMatS=1 NMatT=0.
 ***** Axes restored to original set *****
 -------------------------------------------------------------------
 Center     Atomic                   Forces (Hartrees/Bohr)
 Number     Number              X              Y              Z
 -------------------------------------------------------------------
      1        6           0.001366738    0.000769259   -0.000299165
      2        6          -0.000636201   -0.000339790    0.000328407
      3        6           0.000293623    0.000359715   -0.000062272
      4        6          -0.000101050   -0.000135275   -0.000248430
      5        6           0.000109224    0.000229887    0.000036183
      6        6           0.000255212    0.000113120   -0.000062434
      7        6          -0.000531064   -0.000636867   -0.000191533
      8        6          -0.000262222   -0.000324429    0.000152593
      9        6          -0.001178943   -0.000052269    0.000035856
     10        6           0.001755410   -0.000273205   -0.000044151
     11        8          -0.000365056    0.000386042    0.000066051
     12        6           0.000031777    0.000091225   -0.000125552
     13        6          -0.000518428    0.000024451   -0.000127678
     14        8          -0.000627416    0.000255916   -0.000191577
     15        6           0.000268537    0.000645718    0.000467154
     16        8          -0.000226693   -0.000283502   -0.000454167
     17        6          -0.000339994   -0.000423148   -0.000088095
     18        6           0.000344061   -0.000140579   -0.000502831
     19        8           0.000005234   -0.000272138    0.000626341
     20        1          -0.000118494   -0.000057080   -0.000035844
     21        1          -0.000222268    0.000116829    0.000095978
     22        1          -0.000017966   -0.000078448    0.000051161
     23        1           0.000011800    0.000011093   -0.000073664
     24        1           0.000077285   -0.000126761    0.000030813
     25        1          -0.000121935   -0.000094081   -0.000018590
     26        1          -0.000009908    0.000132725    0.000053236
     27        1          -0.000023506   -0.000112148    0.000037580
     28        1           0.000433691   -0.000096739    0.000088765
     29        1           0.000149300   -0.000090853   -0.000026158
     30        1           0.000071516    0.000061189    0.000079794
     31        1           0.000068914   -0.000099002    0.000048577
     32        1          -0.000108853    0.000050165    0.000089902
     33        1           0.000128151    0.000012003    0.000066187
     34        1          -0.000059654   -0.000129858    0.000011555
     35        1           0.000056649   -0.000030368   -0.000006739
     36        1          -0.000076374    0.000003228    0.000015804
     37        1           0.000118879    0.000168617    0.000096986
     38        1           0.000107624    0.000208766    0.000082784
     39        1          -0.000049714    0.000205071    0.000010055
     40        1           0.000155455   -0.000036848    0.000075688
     41        1          -0.000018245    0.000020716    0.000159854
     42        1           0.000014638   -0.000101908    0.000111202
     43        1          -0.000209732    0.000069562   -0.000359624
 -------------------------------------------------------------------
 Cartesian Forces:  Max     0.001755410 RMS     0.000321755

 GradGradGradGradGradGradGradGradGradGradGradGradGradGradGradGradGradGrad
 Berny optimization.
 Using GEDIIS/GDIIS optimizer.
 FormGI is forming the generalized inverse of G from B-inverse, IUseBI=4.
 Internal  Forces:  Max     0.000771412 RMS     0.000143387
 Search for a local minimum.
 Step number   7 out of a maximum of  258
 All quantities printed in internal units (Hartrees-Bohrs-Radians)
 Mixed Optimization -- En-DIIS/RFO-DIIS
 Swapping is turned off.
 Update second derivatives using D2CorX and points    3    4    5    6    7
 DE= -9.48D-05 DEPred=-1.04D-04 R= 9.13D-01
 TightC=F SS=  1.41D+00  RLast= 1.62D-01 DXNew= 1.4270D+00 4.8621D-01
 Trust test= 9.13D-01 RLast= 1.62D-01 DXMaxT set to 8.49D-01
 ITU=  1  0  1  0  1  1  0
     Eigenvalues ---    0.00205   0.00315   0.00350   0.00379   0.00401
     Eigenvalues ---    0.00567   0.00680   0.00706   0.00770   0.00834
     Eigenvalues ---    0.01059   0.01117   0.01169   0.01247   0.01391
     Eigenvalues ---    0.01483   0.02506   0.02646   0.03252   0.03842
     Eigenvalues ---    0.03957   0.04059   0.04442   0.04592   0.04730
     Eigenvalues ---    0.04894   0.05021   0.05195   0.05305   0.05403
     Eigenvalues ---    0.05430   0.05531   0.05545   0.05589   0.05625
     Eigenvalues ---    0.05645   0.05669   0.05716   0.05955   0.05968
     Eigenvalues ---    0.06183   0.06637   0.07384   0.07851   0.08474
     Eigenvalues ---    0.08758   0.08950   0.09114   0.09346   0.09730
     Eigenvalues ---    0.10280   0.11826   0.12034   0.13420   0.14087
     Eigenvalues ---    0.14534   0.15801   0.15945   0.15993   0.16000
     Eigenvalues ---    0.16000   0.16000   0.16000   0.16000   0.16003
     Eigenvalues ---    0.16026   0.16101   0.16139   0.16452   0.16654
     Eigenvalues ---    0.17911   0.18340   0.19452   0.19711   0.20912
     Eigenvalues ---    0.22623   0.23368   0.24469   0.24992   0.26682
     Eigenvalues ---    0.26985   0.27867   0.28073   0.28419   0.28761
     Eigenvalues ---    0.28960   0.29282   0.29444   0.29715   0.30376
     Eigenvalues ---    0.30808   0.31549   0.32403   0.33750   0.33816
     Eigenvalues ---    0.33851   0.33884   0.33950   0.34009   0.34054
     Eigenvalues ---    0.34093   0.34117   0.34133   0.34148   0.34162
     Eigenvalues ---    0.34196   0.34205   0.34282   0.34293   0.34335
     Eigenvalues ---    0.34350   0.34401   0.34422   0.34532   0.35976
     Eigenvalues ---    0.39264   0.41453   0.42592   0.51839   0.52279
     Eigenvalues ---    0.52676   0.52999   0.94947
 En-DIIS/RFO-DIIS IScMMF=        0 using points:     7    6    5    4    3
 RFO step:  Lambda=-1.18041745D-05.
 DidBck=F Rises=F RFO-DIIS coefs:    0.99026   -0.02487   -0.07527    0.05152    0.05836
 Iteration  1 RMS(Cart)=  0.00509699 RMS(Int)=  0.00001825
 Iteration  2 RMS(Cart)=  0.00001921 RMS(Int)=  0.00000774
 Iteration  3 RMS(Cart)=  0.00000000 RMS(Int)=  0.00000774
 Variable       Old X    -DE/DX   Delta X   Delta X   Delta X     New X
                                 (Linear)    (Quad)   (Total)
    R1        2.55962  -0.00002   0.00008   0.00013   0.00021   2.55983
    R2        2.85695  -0.00052  -0.00037  -0.00167  -0.00205   2.85491
    R3        2.78068   0.00077   0.00055   0.00182   0.00237   2.78305
    R4        2.84124   0.00013   0.00017   0.00041   0.00059   2.84182
    R5        2.89406   0.00000  -0.00016  -0.00069  -0.00085   2.89321
    R6        2.92677   0.00006  -0.00013   0.00000  -0.00013   2.92663
    R7        2.07815   0.00003   0.00001  -0.00001   0.00000   2.07815
    R8        2.06620  -0.00015  -0.00002  -0.00012  -0.00014   2.06606
    R9        2.92565   0.00009   0.00015   0.00027   0.00041   2.92607
   R10        2.94177   0.00015   0.00074  -0.00137  -0.00063   2.94114
   R11        2.07136   0.00005   0.00004   0.00004   0.00009   2.07145
   R12        2.91102   0.00003   0.00010   0.00009   0.00018   2.91120
   R13        2.07402   0.00007   0.00000   0.00023   0.00023   2.07425
   R14        2.06914  -0.00003  -0.00003   0.00012   0.00008   2.06922
   R15        2.91257   0.00012   0.00008   0.00032   0.00040   2.91297
   R16        2.07433   0.00009   0.00007   0.00024   0.00031   2.07464
   R17        2.07511   0.00012   0.00005   0.00022   0.00027   2.07538
   R18        2.91390   0.00014   0.00008   0.00018   0.00026   2.91416
   R19        2.07946  -0.00005  -0.00001  -0.00015  -0.00016   2.07929
   R20        2.86946   0.00022   0.00017  -0.00003   0.00015   2.86960
   R21        2.32698   0.00053   0.00016   0.00042   0.00059   2.32757
   R22        2.91595   0.00045   0.00056   0.00114   0.00170   2.91766
   R23        2.07143   0.00008  -0.00006   0.00012   0.00006   2.07150
   R24        2.07019  -0.00009   0.00002  -0.00034  -0.00032   2.06986
   R25        2.89869   0.00018   0.00018   0.00043   0.00061   2.89930
   R26        2.72294  -0.00062   0.00000  -0.00147  -0.00147   2.72147
   R27        2.07307   0.00007   0.00003   0.00012   0.00016   2.07323
   R28        2.06964   0.00012   0.00009   0.00015   0.00025   2.06989
   R29        2.07034   0.00014   0.00007   0.00031   0.00038   2.07072
   R30        2.06903   0.00007   0.00004   0.00024   0.00029   2.06932
   R31        2.07346   0.00014   0.00005   0.00029   0.00034   2.07380
   R32        2.07037  -0.00004   0.00002  -0.00009  -0.00008   2.07029
   R33        1.83836   0.00004  -0.00003  -0.00001  -0.00004   1.83832
   R34        2.74396  -0.00028  -0.00045  -0.00040  -0.00085   2.74311
   R35        2.89197  -0.00010   0.00004  -0.00012  -0.00008   2.89188
   R36        2.91836   0.00036  -0.00006   0.00089   0.00083   2.91919
   R37        1.84007   0.00005   0.00002  -0.00007  -0.00005   1.84002
   R38        2.07050  -0.00024  -0.00016  -0.00042  -0.00057   2.06992
   R39        2.06825   0.00014   0.00005   0.00040   0.00045   2.06870
   R40        2.07324   0.00016   0.00011   0.00031   0.00041   2.07366
   R41        2.69286   0.00022   0.00035   0.00044   0.00079   2.69365
   R42        2.06662  -0.00003  -0.00004   0.00006   0.00002   2.06664
   R43        2.08281   0.00005   0.00004  -0.00010  -0.00006   2.08275
[truncated: 944,555 more chars]
