# Supplementary material for: New patchoulol- and guaiane-type sesquiterpenoids from Sanguisorba officinalis with anti-melanogenic activity
Source: Nat Prod Bioprospect. 2026 May 12;16(1):63. doi: 10.1007/s13659-026-00616-0 (PMC13161421; doi:10.1007/s13659-026-00616-0)
Supplement: Supplementary file 2 — Additional file 2. It includes the calculated NMR data of compound 11. [file 13659_2026_616_MOESM2_ESM.zip › New folder/11R-opt_freq-conf-47.log]

 Entering Gaussian System, Link 0=/gpfs/home/zhengshan/software/Gaussian/g09/g09
 Input=DY-202A-11R_47.gjf
 Output=DY-202A-11R_47.log
 Initial command:
 /gpfs/home/zhengshan/software/Gaussian/g09/l1.exe "/gpfs/home/zhengshan/software/Gaussian/g09/scratch/zhengshan/%J/Gau-17183.inp" -scrdir="/gpfs/home/zhengshan/software/Gaussian/g09/scratch/zhengshan/%J/"
 Entering Link 1 = /gpfs/home/zhengshan/software/Gaussian/g09/l1.exe PID=     17184.
  
 Copyright (c) 1988,1990,1992,1993,1995,1998,2003,2009,2013,
            Gaussian, Inc.  All Rights Reserved.
  
 This is part of the Gaussian(R) 09 program.  It is based on
 the Gaussian(R) 03 system (copyright 2003, Gaussian, Inc.),
 the Gaussian(R) 98 system (copyright 1998, Gaussian, Inc.),
 the Gaussian(R) 94 system (copyright 1995, Gaussian, Inc.),
 the Gaussian 92(TM) system (copyright 1992, Gaussian, Inc.),
 the Gaussian 90(TM) system (copyright 1990, Gaussian, Inc.),
 the Gaussian 88(TM) system (copyright 1988, Gaussian, Inc.),
 the Gaussian 86(TM) system (copyright 1986, Carnegie Mellon
 University), and the Gaussian 82(TM) system (copyright 1983,
 Carnegie Mellon University). Gaussian is a federally registered
 trademark of Gaussian, Inc.
  
 This software contains proprietary and confidential information,
 including trade secrets, belonging to Gaussian, Inc.
  
 This software is provided under written license and may be
 used, copied, transmitted, or stored only in accord with that
 written license.
  
 The following legend is applicable only to US Government
 contracts under FAR:
  
                    RESTRICTED RIGHTS LEGEND
  
 Use, reproduction and disclosure by the US Government is
 subject to restrictions as set forth in subparagraphs (a)
 and (c) of the Commercial Computer Software - Restricted
 Rights clause in FAR 52.227-19.
  
 Gaussian, Inc.
 340 Quinnipiac St., Bldg. 40, Wallingford CT 06492
  
  
 ---------------------------------------------------------------
 Warning -- This program may not be used in any manner that
 competes with the business of Gaussian, Inc. or will provide
 assistance to any competitor of Gaussian, Inc.  The licensee
 of this program is prohibited from giving any competitor of
 Gaussian, Inc. access to this program.  By using this program,
 the user acknowledges that Gaussian, Inc. is engaged in the
 business of creating and licensing software in the field of
 computational chemistry and represents and warrants to the
 licensee that it is not a competitor of Gaussian, Inc. and that
 it will not use this program in any manner prohibited above.
 ---------------------------------------------------------------
  

 Cite this work as:
 Gaussian 09, Revision D.01,
 M. J. Frisch, G. W. Trucks, H. B. Schlegel, G. E. Scuseria, 
 M. A. Robb, J. R. Cheeseman, G. Scalmani, V. Barone, B. Mennucci, 
 G. A. Petersson, H. Nakatsuji, M. Caricato, X. Li, H. P. Hratchian, 
 A. F. Izmaylov, J. Bloino, G. Zheng, J. L. Sonnenberg, M. Hada, 
 M. Ehara, K. Toyota, R. Fukuda, J. Hasegawa, M. Ishida, T. Nakajima, 
 Y. Honda, O. Kitao, H. Nakai, T. Vreven, J. A. Montgomery, Jr., 
 J. E. Peralta, F. Ogliaro, M. Bearpark, J. J. Heyd, E. Brothers, 
 K. N. Kudin, V. N. Staroverov, T. Keith, R. Kobayashi, J. Normand, 
 K. Raghavachari, A. Rendell, J. C. Burant, S. S. Iyengar, J. Tomasi, 
 M. Cossi, N. Rega, J. M. Millam, M. Klene, J. E. Knox, J. B. Cross, 
 V. Bakken, C. Adamo, J. Jaramillo, R. Gomperts, R. E. Stratmann, 
 O. Yazyev, A. J. Austin, R. Cammi, C. Pomelli, J. W. Ochterski, 
 R. L. Martin, K. Morokuma, V. G. Zakrzewski, G. A. Voth, 
 P. Salvador, J. J. Dannenberg, S. Dapprich, A. D. Daniels, 
 O. Farkas, J. B. Foresman, J. V. Ortiz, J. Cioslowski, 
 and D. J. Fox, Gaussian, Inc., Wallingford CT, 2013.
 
 ******************************************
 Gaussian 09:  ES64L-G09RevD.01 24-Apr-2013
                10-Mar-2024 
 ******************************************
 %nprocshared=4
 Will use up to    4 processors via shared memory.
 %mem=12GB
 %chk=DY-202A-11R_47.chk
 ----------------------------------------------------------
 # opt freq b3lyp/6-31g(d) scrf=(smd,solvent=methanol,read)
 ----------------------------------------------------------
 1/14=-1,18=20,19=15,26=3,38=1,40=2/1,3;
 2/9=110,12=2,17=6,18=5,40=1/2;
 3/5=1,6=6,7=1,11=2,16=1,25=1,30=1,70=32203,71=1,72=3,74=-5/1,2,3;
 4//1;
 5/5=2,38=5,53=3/2;
 6/7=2,8=2,9=2,10=2,28=1/1;
 7//1,2,3,16;
 1/14=-1,18=20,19=15,26=3/3(2);
 2/9=110/2;
 99//99;
 2/9=110/2;
 3/5=1,6=6,7=1,11=2,16=1,25=1,30=1,70=32205,71=1,72=3,74=-5/1,2,3;
 4/5=5,16=3,69=1/1;
 5/5=2,38=5,53=3/2;
 7//1,2,3,16;
 1/14=-1,18=20,19=15,26=3/3(-5);
 2/9=110/2;
 6/7=2,8=2,9=2,10=2,19=2,28=1/1;
 99/9=1/99;
 --------
 opt+freq
 --------
 Symbolic Z-matrix:
 Charge =  0 Multiplicity = 1
 C                     1.6217    0.8082    0.0988 
 C                     1.1731   -0.4442    0.2708 
 C                    -0.2451   -0.8564    0.584 
 C                    -1.3293    0.0115   -0.1033 
 C                    -1.5153    1.36      0.6358 
 C                    -0.2696    2.0636    1.1835 
 C                     0.9582    2.1364    0.2643 
 C                     3.0633    0.6883   -0.2005 
 C                     3.5292   -0.7343   -0.1966 
 C                     2.2386   -1.5024    0.0992 
 O                     3.7847    1.6505   -0.4201 
 C                     0.652     2.8002   -1.0791 
 C                     2.3954   -2.4063    1.3197 
 O                     1.8985   -2.3167   -1.02 
 C                    -2.6864   -0.7656   -0.2876 
 O                    -3.1124   -1.2694    0.9862 
 C                    -2.5174   -1.9736   -1.2256 
 C                    -3.8342    0.1094   -0.8596 
 O                    -4.3535    0.9722    0.1548 
 H                    -0.3891   -0.8684    1.6716 
 H                    -0.3523   -1.8948    0.2629 
 H                    -0.981     0.2436   -1.119 
 H                    -2.1889    1.2202    1.4899 
 H                    -2.0186    2.0591   -0.0437 
 H                     0.0183    1.5861    2.1304 
 H                    -0.5608    3.0866    1.4584 
 H                     1.6731    2.789     0.7855 
 H                     3.9573   -0.985    -1.1717 
 H                     4.2808   -0.8477    0.5911 
 H                     0.1715    3.7728   -0.9274 
 H                    -0.0083    2.1932   -1.705 
 H                     1.5721    2.9739   -1.6482 
 H                     1.4917   -3.001     1.495 
 H                     3.2079   -3.1254    1.1634 
 H                     2.6115   -1.8325    2.2273 
 H                     1.6533   -1.7319   -1.7572 
 H                    -3.639    -0.5448    1.3835 
 H                    -2.1022   -1.6747   -2.1934 
 H                    -1.886    -2.7547   -0.7933 
 H                    -3.4828   -2.4623   -1.4055 
 H                    -3.4948    0.7079   -1.7113 
 H                    -4.6729   -0.5172   -1.1822 
 H                    -5.0795    1.4786   -0.2515 
 

 GradGradGradGradGradGradGradGradGradGradGradGradGradGradGradGradGradGrad
 Berny optimization.
 Initialization pass.
                           ----------------------------
                           !    Initial Parameters    !
                           ! (Angstroms and Degrees)  !
 --------------------------                            --------------------------
 ! Name  Definition              Value          Derivative Info.                !
 --------------------------------------------------------------------------------
 ! R1    R(1,2)                  1.3414         estimate D2E/DX2                !
 ! R2    R(1,7)                  1.4939         estimate D2E/DX2                !
 ! R3    R(1,8)                  1.4772         estimate D2E/DX2                !
 ! R4    R(2,3)                  1.5097         estimate D2E/DX2                !
 ! R5    R(2,10)                 1.5115         estimate D2E/DX2                !
 ! R6    R(3,4)                  1.5496         estimate D2E/DX2                !
 ! R7    R(3,20)                 1.0972         estimate D2E/DX2                !
 ! R8    R(3,21)                 1.0922         estimate D2E/DX2                !
 ! R9    R(4,5)                  1.549          estimate D2E/DX2                !
 ! R10   R(4,15)                 1.5747         estimate D2E/DX2                !
 ! R11   R(4,22)                 1.0986         estimate D2E/DX2                !
 ! R12   R(5,6)                  1.5319         estimate D2E/DX2                !
 ! R13   R(5,23)                 1.0967         estimate D2E/DX2                !
 ! R14   R(5,24)                 1.0972         estimate D2E/DX2                !
 ! R15   R(6,7)                  1.5355         estimate D2E/DX2                !
 ! R16   R(6,25)                 1.0989         estimate D2E/DX2                !
 ! R17   R(6,26)                 1.0986         estimate D2E/DX2                !
 ! R18   R(7,12)                 1.5294         estimate D2E/DX2                !
 ! R19   R(7,27)                 1.0994         estimate D2E/DX2                !
 ! R20   R(8,9)                  1.497          estimate D2E/DX2                !
 ! R21   R(8,11)                 1.2225         estimate D2E/DX2                !
 ! R22   R(9,10)                 1.5307         estimate D2E/DX2                !
 ! R23   R(9,28)                 1.094          estimate D2E/DX2                !
 ! R24   R(9,29)                 1.0946         estimate D2E/DX2                !
 ! R25   R(10,13)                1.5268         estimate D2E/DX2                !
 ! R26   R(10,14)                1.4253         estimate D2E/DX2                !
 ! R27   R(12,30)                1.0954         estimate D2E/DX2                !
 ! R28   R(12,31)                1.0937         estimate D2E/DX2                !
 ! R29   R(12,32)                1.0957         estimate D2E/DX2                !
 ! R30   R(13,33)                1.0959         estimate D2E/DX2                !
 ! R31   R(13,34)                1.0962         estimate D2E/DX2                !
 ! R32   R(13,35)                1.0953         estimate D2E/DX2                !
 ! R33   R(14,36)                0.9724         estimate D2E/DX2                !
 ! R34   R(15,16)                1.4345         estimate D2E/DX2                !
 ! R35   R(15,17)                1.5387         estimate D2E/DX2                !
 ! R36   R(15,18)                1.5525         estimate D2E/DX2                !
 ! R37   R(16,37)                0.9799         estimate D2E/DX2                !
 ! R38   R(17,38)                1.0947         estimate D2E/DX2                !
 ! R39   R(17,39)                1.0935         estimate D2E/DX2                !
 ! R40   R(17,40)                1.0969         estimate D2E/DX2                !
 ! R41   R(18,19)                1.4294         estimate D2E/DX2                !
 ! R42   R(18,41)                1.0949         estimate D2E/DX2                !
 ! R43   R(18,42)                1.0955         estimate D2E/DX2                !
 ! R44   R(19,43)                0.974          estimate D2E/DX2                !
 ! A1    A(2,1,7)              131.8636         estimate D2E/DX2                !
 ! A2    A(2,1,8)              106.0552         estimate D2E/DX2                !
 ! A3    A(7,1,8)              121.8732         estimate D2E/DX2                !
 ! A4    A(1,2,3)              126.5603         estimate D2E/DX2                !
 ! A5    A(1,2,10)             113.7882         estimate D2E/DX2                !
 ! A6    A(3,2,10)             119.6438         estimate D2E/DX2                !
 ! A7    A(2,3,4)              114.351          estimate D2E/DX2                !
 ! A8    A(2,3,20)             109.3856         estimate D2E/DX2                !
 ! A9    A(2,3,21)             106.9054         estimate D2E/DX2                !
 ! A10   A(4,3,20)             110.7307         estimate D2E/DX2                !
 ! A11   A(4,3,21)             109.4775         estimate D2E/DX2                !
 ! A12   A(20,3,21)            105.5545         estimate D2E/DX2                !
 ! A13   A(3,4,5)              111.0992         estimate D2E/DX2                !
 ! A14   A(3,4,15)             112.2418         estimate D2E/DX2                !
 ! A15   A(3,4,22)             107.8539         estimate D2E/DX2                !
 ! A16   A(5,4,15)             112.4569         estimate D2E/DX2                !
 ! A17   A(5,4,22)             107.1758         estimate D2E/DX2                !
 ! A18   A(15,4,22)            105.6225         estimate D2E/DX2                !
 ! A19   A(4,5,6)              118.2161         estimate D2E/DX2                !
 ! A20   A(4,5,23)             109.5348         estimate D2E/DX2                !
 ! A21   A(4,5,24)             108.318          estimate D2E/DX2                !
 ! A22   A(6,5,23)             106.2338         estimate D2E/DX2                !
 ! A23   A(6,5,24)             107.565          estimate D2E/DX2                !
 ! A24   A(23,5,24)            106.3672         estimate D2E/DX2                !
 ! A25   A(5,6,7)              117.2558         estimate D2E/DX2                !
 ! A26   A(5,6,25)             108.7564         estimate D2E/DX2                !
 ! A27   A(5,6,26)             107.5544         estimate D2E/DX2                !
 ! A28   A(7,6,25)             109.084          estimate D2E/DX2                !
 ! A29   A(7,6,26)             108.5178         estimate D2E/DX2                !
 ! A30   A(25,6,26)            104.9788         estimate D2E/DX2                !
 ! A31   A(1,7,6)              112.2908         estimate D2E/DX2                !
 ! A32   A(1,7,12)             112.1784         estimate D2E/DX2                !
 ! A33   A(1,7,27)             106.9463         estimate D2E/DX2                !
 ! A34   A(6,7,12)             112.7255         estimate D2E/DX2                !
 ! A35   A(6,7,27)             105.326          estimate D2E/DX2                !
 ! A36   A(12,7,27)            106.7968         estimate D2E/DX2                !
 ! A37   A(1,8,9)              112.3544         estimate D2E/DX2                !
 ! A38   A(1,8,11)             123.2568         estimate D2E/DX2                !
 ! A39   A(9,8,11)             124.3882         estimate D2E/DX2                !
 ! A40   A(8,9,10)             102.4131         estimate D2E/DX2                !
 ! A41   A(8,9,28)             109.7082         estimate D2E/DX2                !
 ! A42   A(8,9,29)             108.3018         estimate D2E/DX2                !
 ! A43   A(10,9,28)            112.7781         estimate D2E/DX2                !
 ! A44   A(10,9,29)            112.822          estimate D2E/DX2                !
 ! A45   A(28,9,29)            110.4231         estimate D2E/DX2                !
 ! A46   A(2,10,9)             105.3663         estimate D2E/DX2                !
 ! A47   A(2,10,13)            113.3355         estimate D2E/DX2                !
 ! A48   A(2,10,14)            108.7196         estimate D2E/DX2                !
 ! A49   A(9,10,13)            111.4043         estimate D2E/DX2                !
 ! A50   A(9,10,14)            109.6415         estimate D2E/DX2                !
 ! A51   A(13,10,14)           108.2993         estimate D2E/DX2                !
 ! A52   A(7,12,30)            110.5822         estimate D2E/DX2                !
 ! A53   A(7,12,31)            112.4987         estimate D2E/DX2                !
 ! A54   A(7,12,32)            110.9097         estimate D2E/DX2                !
 ! A55   A(30,12,31)           107.8912         estimate D2E/DX2                !
 ! A56   A(30,12,32)           107.429          estimate D2E/DX2                !
 ! A57   A(31,12,32)           107.3201         estimate D2E/DX2                !
 ! A58   A(10,13,33)           111.3724         estimate D2E/DX2                !
 ! A59   A(10,13,34)           110.5172         estimate D2E/DX2                !
 ! A60   A(10,13,35)           111.87           estimate D2E/DX2                !
 ! A61   A(33,13,34)           106.142          estimate D2E/DX2                !
 ! A62   A(33,13,35)           108.326          estimate D2E/DX2                !
 ! A63   A(34,13,35)           108.395          estimate D2E/DX2                !
 ! A64   A(10,14,36)           108.1734         estimate D2E/DX2                !
 ! A65   A(4,15,16)            108.985          estimate D2E/DX2                !
 ! A66   A(4,15,17)            111.3536         estimate D2E/DX2                !
 ! A67   A(4,15,18)            113.713          estimate D2E/DX2                !
 ! A68   A(16,15,17)           107.3495         estimate D2E/DX2                !
 ! A69   A(16,15,18)           107.7909         estimate D2E/DX2                !
 ! A70   A(17,15,18)           107.4019         estimate D2E/DX2                !
 ! A71   A(15,16,37)           105.065          estimate D2E/DX2                !
 ! A72   A(15,17,38)           111.4833         estimate D2E/DX2                !
 ! A73   A(15,17,39)           112.5331         estimate D2E/DX2                !
 ! A74   A(15,17,40)           110.676          estimate D2E/DX2                !
 ! A75   A(38,17,39)           108.9991         estimate D2E/DX2                !
 ! A76   A(38,17,40)           108.0873         estimate D2E/DX2                !
 ! A77   A(39,17,40)           104.7611         estimate D2E/DX2                !
 ! A78   A(15,18,19)           110.3243         estimate D2E/DX2                !
 ! A79   A(15,18,41)           111.4388         estimate D2E/DX2                !
 ! A80   A(15,18,42)           110.6185         estimate D2E/DX2                !
 ! A81   A(19,18,41)           109.5551         estimate D2E/DX2                !
 ! A82   A(19,18,42)           106.0276         estimate D2E/DX2                !
 ! A83   A(41,18,42)           108.718          estimate D2E/DX2                !
 ! A84   A(18,19,43)           106.7745         estimate D2E/DX2                !
 ! D1    D(7,1,2,3)              5.947          estimate D2E/DX2                !
 ! D2    D(7,1,2,10)          -175.0744         estimate D2E/DX2                !
 ! D3    D(8,1,2,3)           -179.3698         estimate D2E/DX2                !
 ! D4    D(8,1,2,10)            -0.3912         estimate D2E/DX2                !
 ! D5    D(2,1,7,6)             21.3996         estimate D2E/DX2                !
 ! D6    D(2,1,7,12)          -106.7699         estimate D2E/DX2                !
 ! D7    D(2,1,7,27)           136.4577         estimate D2E/DX2                !
 ! D8    D(8,1,7,6)           -152.5813         estimate D2E/DX2                !
 ! D9    D(8,1,7,12)            79.2492         estimate D2E/DX2                !
 ! D10   D(8,1,7,27)           -37.5231         estimate D2E/DX2                !
 ! D11   D(2,1,8,9)             -0.6469         estimate D2E/DX2                !
 ! D12   D(2,1,8,11)           179.5994         estimate D2E/DX2                !
 ! D13   D(7,1,8,9)            174.6919         estimate D2E/DX2                !
 ! D14   D(7,1,8,11)            -5.0617         estimate D2E/DX2                !
 ! D15   D(1,2,3,4)             36.0785         estimate D2E/DX2                !
 ! D16   D(1,2,3,20)           -88.7519         estimate D2E/DX2                !
 ! D17   D(1,2,3,21)           157.4162         estimate D2E/DX2                !
 ! D18   D(10,2,3,4)          -142.8462         estimate D2E/DX2                !
 ! D19   D(10,2,3,20)           92.3234         estimate D2E/DX2                !
 ! D20   D(10,2,3,21)          -21.5085         estimate D2E/DX2                !
 ! D21   D(1,2,10,9)             1.2296         estimate D2E/DX2                !
 ! D22   D(1,2,10,13)          123.2857         estimate D2E/DX2                !
 ! D23   D(1,2,10,14)         -116.2343         estimate D2E/DX2                !
 ! D24   D(3,2,10,9)          -179.7143         estimate D2E/DX2                !
 ! D25   D(3,2,10,13)          -57.6583         estimate D2E/DX2                !
 ! D26   D(3,2,10,14)           62.8217         estimate D2E/DX2                !
 ! D27   D(2,3,4,5)            -78.164          estimate D2E/DX2                !
 ! D28   D(2,3,4,15)           154.9558         estimate D2E/DX2                !
 ! D29   D(2,3,4,22)            39.0184         estimate D2E/DX2                !
 ! D30   D(20,3,4,5)            45.951          estimate D2E/DX2                !
 ! D31   D(20,3,4,15)          -80.9292         estimate D2E/DX2                !
 ! D32   D(20,3,4,22)          163.1334         estimate D2E/DX2                !
 ! D33   D(21,3,4,5)           161.9263         estimate D2E/DX2                !
 ! D34   D(21,3,4,15)           35.0461         estimate D2E/DX2                !
 ! D35   D(21,3,4,22)          -80.8913         estimate D2E/DX2                !
 ! D36   D(3,4,5,6)             38.8226         estimate D2E/DX2                !
 ! D37   D(3,4,5,23)           -82.9807         estimate D2E/DX2                !
 ! D38   D(3,4,5,24)           161.3976         estimate D2E/DX2                !
 ! D39   D(15,4,5,6)           165.5847         estimate D2E/DX2                !
 ! D40   D(15,4,5,23)           43.7814         estimate D2E/DX2                !
 ! D41   D(15,4,5,24)          -71.8403         estimate D2E/DX2                !
 ! D42   D(22,4,5,6)           -78.7728         estimate D2E/DX2                !
 ! D43   D(22,4,5,23)          159.4239         estimate D2E/DX2                !
 ! D44   D(22,4,5,24)           43.8022         estimate D2E/DX2                !
 ! D45   D(3,4,15,16)           54.6881         estimate D2E/DX2                !
 ! D46   D(3,4,15,17)          -63.5478         estimate D2E/DX2                !
 ! D47   D(3,4,15,18)          174.9552         estimate D2E/DX2                !
 ! D48   D(5,4,15,16)          -71.4593         estimate D2E/DX2                !
 ! D49   D(5,4,15,17)          170.3047         estimate D2E/DX2                !
 ! D50   D(5,4,15,18)           48.8077         estimate D2E/DX2                !
 ! D51   D(22,4,15,16)         171.9654         estimate D2E/DX2                !
 ! D52   D(22,4,15,17)          53.7294         estimate D2E/DX2                !
 ! D53   D(22,4,15,18)         -67.7676         estimate D2E/DX2                !
 ! D54   D(4,5,6,7)             44.688          estimate D2E/DX2                !
 ! D55   D(4,5,6,25)           -79.6001         estimate D2E/DX2                !
 ! D56   D(4,5,6,26)           167.2141         estimate D2E/DX2                !
 ! D57   D(23,5,6,7)           168.1551         estimate D2E/DX2                !
 ! D58   D(23,5,6,25)           43.867          estimate D2E/DX2                !
 ! D59   D(23,5,6,26)          -69.3188         estimate D2E/DX2                !
 ! D60   D(24,5,6,7)           -78.2658         estimate D2E/DX2                !
 ! D61   D(24,5,6,25)          157.4461         estimate D2E/DX2                !
 ! D62   D(24,5,6,26)           44.2603         estimate D2E/DX2                !
 ! D63   D(5,6,7,1)            -71.5358         estimate D2E/DX2                !
 ! D64   D(5,6,7,12)            56.3446         estimate D2E/DX2                !
 ! D65   D(5,6,7,27)           172.4254         estimate D2E/DX2                !
 ! D66   D(25,6,7,1)            52.5872         estimate D2E/DX2                !
 ! D67   D(25,6,7,12)         -179.5324         estimate D2E/DX2                !
 ! D68   D(25,6,7,27)          -63.4517         estimate D2E/DX2                !
 ! D69   D(26,6,7,1)           166.4348         estimate D2E/DX2                !
 ! D70   D(26,6,7,12)          -65.6848         estimate D2E/DX2                !
 ! D71   D(26,6,7,27)           50.3959         estimate D2E/DX2                !
 ! D72   D(1,7,12,30)         -179.7047         estimate D2E/DX2                !
 ! D73   D(1,7,12,31)           59.5831         estimate D2E/DX2                !
 ! D74   D(1,7,12,32)          -60.6285         estimate D2E/DX2                !
 ! D75   D(6,7,12,30)           52.3559         estimate D2E/DX2                !
 ! D76   D(6,7,12,31)          -68.3563         estimate D2E/DX2                !
 ! D77   D(6,7,12,32)          171.4321         estimate D2E/DX2                !
 ! D78   D(27,7,12,30)         -62.8426         estimate D2E/DX2                !
 ! D79   D(27,7,12,31)         176.4452         estimate D2E/DX2                !
 ! D80   D(27,7,12,32)          56.2336         estimate D2E/DX2                !
 ! D81   D(1,8,9,10)             1.3389         estimate D2E/DX2                !
 ! D82   D(1,8,9,28)           121.335          estimate D2E/DX2                !
 ! D83   D(1,8,9,29)          -118.075          estimate D2E/DX2                !
 ! D84   D(11,8,9,10)         -178.9107         estimate D2E/DX2                !
 ! D85   D(11,8,9,28)          -58.9146         estimate D2E/DX2                !
 ! D86   D(11,8,9,29)           61.6754         estimate D2E/DX2                !
 ! D87   D(8,9,10,2)            -1.4486         estimate D2E/DX2                !
 ! D88   D(8,9,10,13)         -124.7439         estimate D2E/DX2                !
 ! D89   D(8,9,10,14)          115.39           estimate D2E/DX2                !
 ! D90   D(28,9,10,2)         -119.2841         estimate D2E/DX2                !
 ! D91   D(28,9,10,13)         117.4206         estimate D2E/DX2                !
 ! D92   D(28,9,10,14)          -2.4454         estimate D2E/DX2                !
 ! D93   D(29,9,10,2)          114.7493         estimate D2E/DX2                !
 ! D94   D(29,9,10,13)          -8.5461         estimate D2E/DX2                !
 ! D95   D(29,9,10,14)        -128.4121         estimate D2E/DX2                !
 ! D96   D(2,10,13,33)          64.8126         estimate D2E/DX2                !
 ! D97   D(2,10,13,34)        -177.4629         estimate D2E/DX2                !
 ! D98   D(2,10,13,35)         -56.5804         estimate D2E/DX2                !
 ! D99   D(9,10,13,33)        -176.5622         estimate D2E/DX2                !
 ! D100  D(9,10,13,34)         -58.8377         estimate D2E/DX2                !
 ! D101  D(9,10,13,35)          62.0448         estimate D2E/DX2                !
 ! D102  D(14,10,13,33)        -55.9053         estimate D2E/DX2                !
 ! D103  D(14,10,13,34)         61.8191         estimate D2E/DX2                !
 ! D104  D(14,10,13,35)       -177.2983         estimate D2E/DX2                !
 ! D105  D(2,10,14,36)          47.0758         estimate D2E/DX2                !
 ! D106  D(9,10,14,36)         -67.6336         estimate D2E/DX2                !
 ! D107  D(13,10,14,36)        170.6199         estimate D2E/DX2                !
 ! D108  D(4,15,16,37)          87.8796         estimate D2E/DX2                !
 ! D109  D(17,15,16,37)       -151.3963         estimate D2E/DX2                !
 ! D110  D(18,15,16,37)        -35.9723         estimate D2E/DX2                !
 ! D111  D(4,15,17,38)         -55.4493         estimate D2E/DX2                !
 ! D112  D(4,15,17,39)          67.3752         estimate D2E/DX2                !
 ! D113  D(4,15,17,40)        -175.7903         estimate D2E/DX2                !
 ! D114  D(16,15,17,38)       -174.6645         estimate D2E/DX2                !
 ! D115  D(16,15,17,39)        -51.84           estimate D2E/DX2                !
 ! D116  D(16,15,17,40)         64.9944         estimate D2E/DX2                !
 ! D117  D(18,15,17,38)         69.6534         estimate D2E/DX2                !
 ! D118  D(18,15,17,39)       -167.5221         estimate D2E/DX2                !
 ! D119  D(18,15,17,40)        -50.6877         estimate D2E/DX2                !
 ! D120  D(4,15,18,19)         -76.0127         estimate D2E/DX2                !
 ! D121  D(4,15,18,41)          45.9194         estimate D2E/DX2                !
 ! D122  D(4,15,18,42)         166.9906         estimate D2E/DX2                !
 ! D123  D(16,15,18,19)         44.9255         estimate D2E/DX2                !
 ! D124  D(16,15,18,41)        166.8576         estimate D2E/DX2                !
 ! D125  D(16,15,18,42)        -72.0712         estimate D2E/DX2                !
 ! D126  D(17,15,18,19)        160.3151         estimate D2E/DX2                !
 ! D127  D(17,15,18,41)        -77.7528         estimate D2E/DX2                !
 ! D128  D(17,15,18,42)         43.3184         estimate D2E/DX2                !
 ! D129  D(15,18,19,43)       -178.6739         estimate D2E/DX2                !
 ! D130  D(41,18,19,43)         58.288          estimate D2E/DX2                !
 ! D131  D(42,18,19,43)        -58.8648         estimate D2E/DX2                !
 --------------------------------------------------------------------------------
 Trust Radius=3.00D-01 FncErr=1.00D-07 GrdErr=1.00D-06
 Number of steps in this run=    258 maximum allowed number of steps=    258.
 GradGradGradGradGradGradGradGradGradGradGradGradGradGradGradGradGradGrad

                          Input orientation:                          
 ---------------------------------------------------------------------
 Center     Atomic      Atomic             Coordinates (Angstroms)
 Number     Number       Type             X           Y           Z
 ---------------------------------------------------------------------
      1          6           0        1.621700    0.808200    0.098800
      2          6           0        1.173100   -0.444200    0.270800
      3          6           0       -0.245100   -0.856400    0.584000
      4          6           0       -1.329300    0.011500   -0.103300
      5          6           0       -1.515300    1.360000    0.635800
      6          6           0       -0.269600    2.063600    1.183500
      7          6           0        0.958200    2.136400    0.264300
      8          6           0        3.063300    0.688300   -0.200500
      9          6           0        3.529200   -0.734300   -0.196600
     10          6           0        2.238600   -1.502400    0.099200
     11          8           0        3.784700    1.650500   -0.420100
     12          6           0        0.652000    2.800200   -1.079100
     13          6           0        2.395400   -2.406300    1.319700
     14          8           0        1.898500   -2.316700   -1.020000
     15          6           0       -2.686400   -0.765600   -0.287600
     16          8           0       -3.112400   -1.269400    0.986200
     17          6           0       -2.517400   -1.973600   -1.225600
     18          6           0       -3.834200    0.109400   -0.859600
     19          8           0       -4.353500    0.972200    0.154800
     20          1           0       -0.389100   -0.868400    1.671600
     21          1           0       -0.352300   -1.894800    0.262900
     22          1           0       -0.981000    0.243600   -1.119000
     23          1           0       -2.188900    1.220200    1.489900
     24          1           0       -2.018600    2.059100   -0.043700
     25          1           0        0.018300    1.586100    2.130400
     26          1           0       -0.560800    3.086600    1.458400
     27          1           0        1.673100    2.789000    0.785500
     28          1           0        3.957300   -0.985000   -1.171700
     29          1           0        4.280800   -0.847700    0.591100
     30          1           0        0.171500    3.772800   -0.927400
     31          1           0       -0.008300    2.193200   -1.705000
     32          1           0        1.572100    2.973900   -1.648200
     33          1           0        1.491700   -3.001000    1.495000
     34          1           0        3.207900   -3.125400    1.163400
     35          1           0        2.611500   -1.832500    2.227300
     36          1           0        1.653300   -1.731900   -1.757200
     37          1           0       -3.639000   -0.544800    1.383500
     38          1           0       -2.102200   -1.674700   -2.193400
     39          1           0       -1.886000   -2.754700   -0.793300
     40          1           0       -3.482800   -2.462300   -1.405500
     41          1           0       -3.494800    0.707900   -1.711300
     42          1           0       -4.672900   -0.517200   -1.182200
     43          1           0       -5.079500    1.478600   -0.251500
 ---------------------------------------------------------------------
                    Distance matrix (angstroms):
                    1          2          3          4          5
     1  C    0.000000
     2  C    1.341392   0.000000
     3  C    2.547794   1.509733   0.000000
     4  C    3.063328   2.570918   1.549555   0.000000
     5  C    3.230112   3.258198   2.555097   1.548973   0.000000
     6  C    2.515873   3.033721   2.981007   2.643848   1.531926
     7  C    1.493900   2.589541   3.241449   3.143722   2.618971
     8  C    1.477216   2.253339   3.734575   4.445497   4.702569
     9  C    2.470855   2.419469   3.856110   4.916294   5.525031
    10  C    2.391535   1.511464   2.611726   3.881084   4.751109
    11  O    2.378507   3.418416   4.850985   5.379561   5.411960
    12  C    2.509149   3.552451   4.115995   3.557328   3.116448
    13  C    3.524517   2.538512   3.148918   4.663054   5.472322
    14  O    3.330665   2.387180   3.049641   4.084060   5.283354
    15  C    4.602812   3.912908   2.593815   1.574665   2.596597
    16  O    5.245532   4.422472   2.924678   2.450951   3.096329
    17  C    5.159903   4.265919   3.112256   2.571334   3.947392
    18  C    5.583341   5.163074   3.987278   2.618415   3.029442
    19  O    5.977713   5.706396   4.517404   3.183606   2.904674
    20  H    3.054178   2.140714   1.097157   2.192822   2.703142
    21  H    3.351091   2.105029   1.092187   2.173157   3.476398
    22  H    2.928456   2.654197   2.156793   1.098558   2.147358
    23  H    4.077447   3.944550   2.985177   2.176730   1.096708
    24  H    3.851862   4.068460   3.469791   2.161331   1.097165
    25  H    2.702484   2.985598   2.902850   3.047098   2.153341
    26  H    3.435539   4.108936   4.051110   3.533517   2.137496
    27  H    2.097085   3.311872   4.124201   4.185556   3.497191
    28  H    3.206987   3.181987   4.556225   5.484763   6.222173
    29  H    3.170990   3.150112   4.525914   5.717835   6.202476
    30  H    3.456157   4.496885   4.887472   4.132665   3.333241
    31  H    2.798003   3.500767   3.820426   3.011694   2.905962
    32  H    2.782935   3.940199   4.791256   4.425003   4.165737
    33  H    4.059098   2.852612   2.906149   4.425806   5.366432
    34  H    4.372941   3.482238   4.172203   5.659581   6.534967
    35  H    3.533201   2.797189   3.437058   4.935781   5.454852
    36  H    3.146084   2.449806   3.138732   3.830239   5.032526
    37  H    5.581758   4.940094   3.500693   2.802634   2.949139
    38  H    5.028559   4.279486   3.439824   2.794488   4.190254
    39  H    5.078785   3.978544   2.862351   2.904802   4.371556
    40  H    6.246200   5.344166   4.125497   3.528877   4.758985
    41  H    5.428176   5.200514   4.275042   2.785683   3.138874
    42  H    6.558936   6.024305   4.779114   3.552916   4.098712
    43  H    6.743755   6.562390   5.433388   4.029683   3.674900
                    6          7          8          9         10
     6  C    0.000000
     7  C    1.535487   0.000000
     8  C    3.862011   2.597013   0.000000
     9  C    4.915669   3.881158   1.496953   0.000000
    10  C    4.492564   3.861029   2.359898   1.530726   0.000000
    11  O    4.379444   2.948492   1.222486   2.408839   3.549771
    12  C    2.551722   1.529416   3.323617   4.642174   4.734771
    13  C    5.205841   4.880116   3.511929   2.525916   1.526840
    14  O    5.361259   4.729026   3.325412   2.416849   1.425258
    15  C    4.001179   4.691408   5.931312   6.216345   4.994809
    16  O    4.385126   5.356342   6.586358   6.767289   5.429020
    17  C    5.211080   5.584953   6.267436   6.257482   4.959502
    18  C    4.549673   5.323437   6.953060   7.441173   6.355792
    19  O    4.350588   5.438889   7.430731   8.072954   7.041486
    20  H    2.974751   3.581136   4.224587   4.342952   3.127172
    21  H    4.064883   4.238866   4.307374   4.077247   2.625555
    22  H    3.019933   3.042484   4.171063   4.706274   3.859838
    23  H    2.118706   3.499394   5.543102   6.273836   5.380460
    24  H    2.136596   2.993690   5.265870   6.213256   5.552338
    25  H    1.098869   2.160688   3.938422   4.808909   4.312115
    26  H    1.098588   2.153164   4.651655   5.836643   5.544636
    27  H    2.111562   1.099372   2.705142   4.101618   4.382569
    28  H    5.719057   4.560684   2.131290   1.094048   2.199277
    29  H    5.434404   4.477870   2.113819   1.094638   2.200268
    30  H    2.751696   2.171831   4.290109   5.667642   5.757998
    31  H    2.903189   2.194423   3.736706   4.833160   4.686273
    32  H    3.498432   2.176221   3.089252   4.437131   4.851277
    33  H    5.371162   5.309626   4.353801   3.485806   2.179890
    34  H    6.246530   5.792760   4.052831   2.769511   2.169376
    35  H    4.956798   4.726408   3.528848   2.814873   2.185596
    36  H    5.172145   4.419657   3.204494   2.636224   1.959966
    37  H    4.265748   5.438354   6.996457   7.342732   6.092012
    38  H    5.360668   5.470907   6.019785   6.048490   4.912051
    39  H    5.453119   5.755940   6.058154   5.810547   4.401947
    40  H    6.124651   6.607477   7.364084   7.322265   5.993325
    41  H    4.540892   5.076693   6.729902   7.328767   6.405873
    42  H    5.625488   6.390872   7.890865   8.263957   7.097988
    43  H    5.053374   6.095291   8.181220   8.888738   7.909737
                   11         12         13         14         15
    11  O    0.000000
    12  C    3.401456   0.000000
    13  C    4.627600   5.991772   0.000000
    14  O    4.433543   5.266870   2.393561   0.000000
    15  C    6.908707   4.948365   5.576737   4.895266   0.000000
    16  O    7.620596   5.915895   5.633793   5.498254   1.434523
    17  C    7.314328   5.731991   5.549900   4.433978   1.538723
    18  C    7.785614   5.235893   7.063003   6.227001   1.552499
    19  O    8.186629   5.469838   7.636682   7.161321   2.448446
    20  H    5.304778   4.702007   3.200377   3.817774   3.021030
    21  H    5.490939   4.985239   2.988028   2.624868   2.650692
    22  H    5.017940   3.033889   4.936528   3.854408   2.148976
    23  H    6.286267   4.143293   5.847758   5.959538   2.711165
    24  H    5.829830   2.958612   6.425111   5.953525   2.912795
    25  H    4.549172   3.489485   4.716683   5.356493   4.323496
    26  H    4.947172   2.826980   6.239416   6.433216   4.733512
    27  H    2.684867   2.125912   5.272403   5.420222   5.726427
    28  H    2.746007   5.026064   3.265991   2.456643   6.705857
    29  H    2.740373   5.409707   2.552416   3.229390   7.022872
    30  H    4.220986   1.095374   6.940927   6.330333   5.401297
    31  H    4.041329   1.093707   6.006828   4.944119   4.235061
    32  H    2.855734   1.095733   6.199420   5.337754   5.828372
    33  H    5.528283   6.401953   1.095934   2.637987   5.062726
    34  H    5.064523   6.831849   1.096217   2.671284   6.512820
    35  H    4.529505   6.019454   1.095301   3.359729   5.960767
    36  H    4.215606   4.690666   3.236177   0.972408   4.682569
    37  H    7.948814   5.972111   6.315318   6.291291   1.936175
    38  H    6.989788   5.371407   5.753739   4.218368   2.190851
    39  H    7.190404   6.113922   4.787122   3.816501   2.202928
    40  H    8.408489   6.700523   6.479436   5.397055   2.182371
    41  H    7.452973   4.687574   7.319813   6.222040   2.202643
    42  H    8.764172   6.274578   7.732339   6.815263   2.192759
    43  H    8.867470   5.939835   8.569437   7.980437   3.280955
                   16         17         18         19         20
    16  O    0.000000
    17  C    2.396243   0.000000
    18  C    2.414345   2.491346   0.000000
    19  O    2.693757   3.735573   1.429372   0.000000
    20  H    2.836712   3.760970   4.385405   4.626549   0.000000
    21  H    2.921034   2.628593   4.171385   4.923513   1.743355
    22  H    3.356174   2.699604   2.868109   3.677932   3.061754
    23  H    2.702716   4.205022   3.075880   2.555287   2.763068
    24  H    3.651849   4.231827   2.786293   2.583121   3.764011
    25  H    4.389118   5.510352   5.095341   4.836580   2.530028
    26  H    5.070342   6.052914   4.995197   4.533722   3.964462
    27  H    6.277890   6.654861   6.341685   6.326014   4.291202
    28  H    7.397167   6.549960   7.874172   8.640580   5.195108
    29  H    7.415750   7.126259   8.299024   8.834791   4.793316
    30  H    6.314241   6.351395   5.428695   5.430483   5.348814
    31  H    5.372857   4.887497   4.437841   4.881645   4.573820
    32  H    6.847642   6.432757   6.168900   6.509251   5.443404
    33  H    4.945205   4.952787   6.601813   7.193665   2.848961
    34  H    6.589562   6.309756   8.009222   8.659236   4.276766
    35  H    5.883914   6.184500   7.405874   7.789276   3.200296
    36  H    5.518337   4.211384   5.857365   6.859267   4.083344
    37  H    0.979898   3.179129   2.344692   2.078822   3.278653
    38  H    3.360748   1.094700   2.821677   4.193862   4.303842
    39  H    2.622364   1.093465   3.464527   4.569161   3.445950
    40  H    2.698228   1.096900   2.652382   3.871491   4.645432
    41  H    3.366371   2.895109   1.094892   2.071123   4.855317
    42  H    2.775414   2.601762   1.095498   2.026795   5.159308
    43  H    3.599012   4.408051   1.948144   0.973959   5.586285
                   21         22         23         24         25
    21  H    0.000000
    22  H    2.622530   0.000000
    23  H    3.818619   3.036302   0.000000
    24  H    4.301614   2.351366   1.756327   0.000000
    25  H    3.967564   3.655066   2.327199   3.016521   0.000000
    26  H    5.127089   3.860338   2.476924   2.331789   1.743112
    27  H    5.129653   4.141308   4.227571   3.853437   2.448283
    28  H    4.632328   5.089110   7.051439   6.800758   5.747185
    29  H    4.761276   5.639319   6.851355   6.966699   5.144097
    30  H    5.814884   3.717556   4.234453   2.917916   3.762349
    31  H    4.550023   2.256210   3.988625   2.611361   3.883242
    32  H    5.573137   3.775303   5.202716   4.037871   4.314870
    33  H    2.478323   4.845067   5.600480   6.347788   4.859643
    34  H    3.873022   5.840068   6.936591   7.460056   5.771210
    35  H    3.556242   5.330476   5.736425   6.460636   4.291958
    36  H    2.851275   3.354018   5.832757   5.548929   5.366170
    37  H    3.725673   3.734842   2.286774   3.382734   4.298190
    38  H    3.023905   2.468056   4.685580   4.309230   5.815891
    39  H    2.051151   3.148795   4.593972   4.873618   5.569284
    40  H    3.592443   3.696347   4.859869   4.943828   6.414814
    41  H    4.532860   2.624040   3.495069   2.604956   5.279372
    42  H    4.759588   3.770005   4.040907   3.870247   6.115926
    43  H    5.830168   4.367549   3.384496   3.122382   5.627839
                   26         27         28         29         30
    26  H    0.000000
    27  H    2.351950   0.000000
    28  H    6.626355   4.826104   0.000000
    29  H    6.298573   4.479227   1.797489   0.000000
    30  H    2.588277   2.481268   6.085115   6.367198   0.000000
    31  H    3.333245   3.063442   5.109926   5.737205   1.769781
    32  H    3.770004   2.442803   4.646409   5.191931   1.766203
    33  H    6.424404   5.836129   4.153881   3.637694   7.314049
    34  H    7.271800   6.121972   3.255089   2.581968   7.821530
    35  H    5.903579   4.931292   3.752684   2.536443   6.879326
    36  H    6.201634   5.186931   2.491804   3.633191   5.760731
    37  H    4.761091   6.300018   8.026618   7.965104   6.204985
    38  H    6.195283   6.561353   6.183615   7.012850   6.037195
    39  H    6.398992   6.774394   6.117122   6.601715   6.845403
    40  H    6.894222   7.678537   7.588950   8.177214   7.242856
    41  H    4.930879   6.105094   7.660997   8.257172   4.842506
    42  H    6.072027   7.421221   8.642876   9.133596   6.475896
    43  H    5.091961   6.956301   9.411687   9.681780   5.770026
                   31         32         33         34         35
    31  H    0.000000
    32  H    1.763628   0.000000
    33  H    6.282493   6.751711   0.000000
    34  H    6.845376   6.912481   1.752363   0.000000
    35  H    6.207463   6.261097   1.776403   1.777404   0.000000
    36  H    4.262634   4.707763   3.494787   3.590060   4.099330
    37  H    5.497041   6.980546   5.689414   7.320381   6.437307
    38  H    4.425336   5.950395   5.317846   6.447465   6.464245
    39  H    5.370165   6.745826   4.087278   5.469361   5.495633
    40  H    5.816832   7.427192   5.783489   7.197528   7.122807
    41  H    3.789702   5.550875   6.992959   8.239191   7.697604
    42  H    5.420155   7.169725   7.165121   8.626213   8.149674
    43  H    5.323569   6.959201   8.142343   9.585393   8.732658
                   36         37         38         39         40
    36  H    0.000000
    37  H    6.267507   0.000000
    38  H    3.781180   4.053720   0.000000
    39  H    3.808132   3.563022   1.781410   0.000000
    40  H    5.199683   3.388174   1.774023   1.734952   0.000000
    41  H    5.697163   3.341832   2.801524   3.926902   3.184937
    42  H    6.467374   2.766320   2.995134   3.595061   2.291204
    43  H    7.609536   2.973619   4.751694   5.330368   4.405889
                   41         42         43
    41  H    0.000000
    42  H    1.780095   0.000000
    43  H    2.288289   2.239362   0.000000
 Stoichiometry    C15H24O4
 Framework group  C1[X(C15H24O4)]
 Deg. of freedom   123
 Full point group                 C1      NOp   1
 Largest Abelian subgroup         C1      NOp   1
 Largest concise Abelian subgroup C1      NOp   1
                         Standard orientation:                         
 ---------------------------------------------------------------------
 Center     Atomic      Atomic             Coordinates (Angstroms)
 Number     Number       Type             X           Y           Z
 ---------------------------------------------------------------------
      1          6           0        1.646262    0.830955    0.088062
      2          6           0        1.217068   -0.428492    0.258112
      3          6           0       -0.191467   -0.862069    0.585733
      4          6           0       -1.295672   -0.005424   -0.083603
      5          6           0       -1.491408    1.336184    0.665460
      6          6           0       -0.249075    2.053887    1.202401
      7          6           0        0.966530    2.148877    0.269126
      8          6           0        3.085699    0.732737   -0.229024
      9          6           0        3.571191   -0.683267   -0.238904
     10          6           0        2.294936   -1.470837    0.067740
     11          8           0        3.791082    1.706067   -0.451591
     12          6           0        0.635168    2.815925   -1.066673
     13          6           0        2.478765   -2.379338    1.281031
     14          8           0        1.952748   -2.283456   -1.052045
     15          6           0       -2.644030   -0.800210   -0.256279
     16          8           0       -3.047785   -1.317035    1.019547
     17          6           0       -2.469606   -2.000448   -1.203208
     18          6           0       -3.810545    0.062004   -0.809528
     19          8           0       -4.329535    0.911794    0.215952
     20          1           0       -0.322278   -0.882191    1.674878
     21          1           0       -0.288163   -1.900030    0.259913
     22          1           0       -0.962772    0.237200   -1.102004
     23          1           0       -2.152759    1.182251    1.526673
     24          1           0       -2.012389    2.032057   -0.003952
     25          1           0        0.056681    1.575097    2.143032
     26          1           0       -0.551052    3.071187    1.486666
     27          1           0        1.678539    2.808377    0.785576
     28          1           0        3.991023   -0.922512   -1.220455
     29          1           0        4.333644   -0.790673    0.539146
     30          1           0        0.143146    3.780901   -0.903642
     31          1           0       -0.024130    2.203366   -1.688198
     32          1           0        1.545917    3.005566   -1.645640
     33          1           0        1.585514   -2.987486    1.463598
     34          1           0        3.299181   -3.086214    1.110929
     35          1           0        2.697762   -1.807720    2.189313
     36          1           0        1.690711   -1.697967   -1.782879
     37          1           0       -3.579544   -0.602053    1.427265
     38          1           0       -2.070166   -1.690375   -2.174120
     39          1           0       -1.822370   -2.775144   -0.782971
     40          1           0       -3.430255   -2.501462   -1.374463
     41          1           0       -3.489636    0.669939   -1.661713
     42          1           0       -4.644318   -0.574335   -1.125775
     43          1           0       -5.067256    1.410363   -0.178757
 ---------------------------------------------------------------------
 Rotational constants (GHZ):      0.5919158      0.2618170      0.2075398
 Standard basis: 6-31G(d) (6D, 7F)
 There are   333 symmetry adapted cartesian basis functions of A   symmetry.
 There are   333 symmetry adapted basis functions of A   symmetry.
   333 basis functions,   628 primitive gaussians,   333 cartesian basis functions
    73 alpha electrons       73 beta electrons
       nuclear repulsion energy      1609.2500899857 Hartrees.
 NAtoms=   43 NActive=   43 NUniq=   43 SFac= 1.00D+00 NAtFMM=   60 NAOKFM=F Big=F
 Integral buffers will be    131072 words long.
 Raffenetti 2 integral format.
 Two-electron integral symmetry is turned on.
 Using the following non-standard input for PCM:
 --- end of non-standard input.
 ------------------------------------------------------------------------------
 Polarizable Continuum Model (PCM)
 =================================
 Model                : PCM (using non-symmetric T matrix).
 Atomic radii         : SMD-Coulomb.
 Polarization charges : Total charges.
 Charge compensation  : None.
 Solution method      : On-the-fly selection.
 Cavity type          : VdW (van der Waals Surface) (Alpha=1.000).
 Cavity algorithm     : GePol (No added spheres)
                        Default sphere list used, NSphG=   43.
                        Lebedev-Laikov grids with approx.  5.0 points / Ang**2.
                        Smoothing algorithm: Karplus/York (Gamma=1.0000).
                        Polarization charges: spherical gaussians, with
                                              point-specific exponents (IZeta= 3).
                        Self-potential: point-specific (ISelfS= 7).
                        Self-field    : sphere-specific E.n sum rule (ISelfD= 2).
 1st derivatives      : Analytical E(r).r(x)/FMM algorithm (CHGder, D1EAlg=3).
                        Cavity 1st derivative terms included.
 Solvent              : Methanol, Eps=  32.613000 Eps(inf)=   1.765709
 ------------------------------------------------------------------------------
 ------------------------------------------------------------------------------
 Atomic radii for non-electrostatic terms: SMD-CDS.
 ------------------------------------------------------------------------------
 Nuclear repulsion after PCM non-electrostatic terms =     1609.2510214722 Hartrees.
 One-electron integrals computed using PRISM.
 NBasis=   333 RedAO= T EigKep=  8.56D-04  NBF=   333
 NBsUse=   333 1.00D-06 EigRej= -1.00D+00 NBFU=   333
 ExpMin= 1.61D-01 ExpMax= 5.48D+03 ExpMxC= 8.25D+02 IAcc=1 IRadAn=         1 AccDes= 0.00D+00
 Harris functional with IExCor=  402 and IRadAn=       1 diagonalized for initial guess.
 HarFok:  IExCor=  402 AccDes= 0.00D+00 IRadAn=         1 IDoV= 1 UseB2=F ITyADJ=14
 ICtDFT=  3500011 ScaDFX=  1.000000  1.000000  1.000000  1.000000
 FoFCou: FMM=F IPFlag=           0 FMFlag=      100000 FMFlg1=           0
         NFxFlg=           0 DoJE=T BraDBF=F KetDBF=T FulRan=T
         wScrn=  0.000000 ICntrl=     500 IOpCl=  0 I1Cent=   200000004 NGrid=           0
         NMat0=    1 NMatS0=      1 NMatT0=    0 NMatD0=    1 NMtDS0=    0 NMtDT0=    0
 Petite list used in FoFCou.
 Keep R1 ints in memory in canonical form, NReq=1565304907.
 Requested convergence on RMS density matrix=1.00D-08 within 128 cycles.
 Requested convergence on MAX density matrix=1.00D-06.
 Requested convergence on             energy=1.00D-06.
 No special actions if energy rises.
 Inv3:  Mode=1 IEnd=    21870000.
 Iteration    1 A*A^-1 deviation from unit magnitude is 6.11D-15 for   2698.
 Iteration    1 A*A^-1 deviation from orthogonality  is 4.44D-15 for   2688   1785.
 Iteration    1 A^-1*A deviation from unit magnitude is 6.66D-15 for   2698.
 Iteration    1 A^-1*A deviation from orthogonality  is 1.98D-10 for   2203   1365.
 Iteration    2 A*A^-1 deviation from unit magnitude is 6.55D-15 for    661.
 Iteration    2 A*A^-1 deviation from orthogonality  is 3.73D-15 for   1712    674.
 Iteration    2 A^-1*A deviation from unit magnitude is 1.11D-15 for    670.
 Iteration    2 A^-1*A deviation from orthogonality  is 3.40D-16 for    548    543.
 Error on total polarization charges =  0.05171
 SCF Done:  E(RB3LYP) =  -886.940333954     A.U. after   12 cycles
            NFock= 12  Conv=0.66D-08     -V/T= 2.0091
 SMD-CDS (non-electrostatic) energy       (kcal/mol) =       0.58
 (included in total energy above)

 **********************************************************************

            Population analysis using the SCF density.

 **********************************************************************

 Orbital symmetries:
       Occupied  (A) (A) (A) (A) (A) (A) (A) (A) (A) (A) (A) (A)
                 (A) (A) (A) (A) (A) (A) (A) (A) (A) (A) (A) (A)
                 (A) (A) (A) (A) (A) (A) (A) (A) (A) (A) (A) (A)
                 (A) (A) (A) (A) (A) (A) (A) (A) (A) (A) (A) (A)
                 (A) (A) (A) (A) (A) (A) (A) (A) (A) (A) (A) (A)
                 (A) (A) (A) (A) (A) (A) (A) (A) (A) (A) (A) (A)
                 (A)
       Virtual   (A) (A) (A) (A) (A) (A) (A) (A) (A) (A) (A) (A)
                 (A) (A) (A) (A) (A) (A) (A) (A) (A) (A) (A) (A)
                 (A) (A) (A) (A) (A) (A) (A) (A) (A) (A) (A) (A)
                 (A) (A) (A) (A) (A) (A) (A) (A) (A) (A) (A) (A)
                 (A) (A) (A) (A) (A) (A) (A) (A) (A) (A) (A) (A)
                 (A) (A) (A) (A) (A) (A) (A) (A) (A) (A) (A) (A)
                 (A) (A) (A) (A) (A) (A) (A) (A) (A) (A) (A) (A)
                 (A) (A) (A) (A) (A) (A) (A) (A) (A) (A) (A) (A)
                 (A) (A) (A) (A) (A) (A) (A) (A) (A) (A) (A) (A)
                 (A) (A) (A) (A) (A) (A) (A) (A) (A) (A) (A) (A)
                 (A) (A) (A) (A) (A) (A) (A) (A) (A) (A) (A) (A)
                 (A) (A) (A) (A) (A) (A) (A) (A) (A) (A) (A) (A)
                 (A) (A) (A) (A) (A) (A) (A) (A) (A) (A) (A) (A)
                 (A) (A) (A) (A) (A) (A) (A) (A) (A) (A) (A) (A)
                 (A) (A) (A) (A) (A) (A) (A) (A) (A) (A) (A) (A)
                 (A) (A) (A) (A) (A) (A) (A) (A) (A) (A) (A) (A)
                 (A) (A) (A) (A) (A) (A) (A) (A) (A) (A) (A) (A)
                 (A) (A) (A) (A) (A) (A) (A) (A) (A) (A) (A) (A)
                 (A) (A) (A) (A) (A) (A) (A) (A) (A) (A) (A) (A)
                 (A) (A) (A) (A) (A) (A) (A) (A) (A) (A) (A) (A)
                 (A) (A) (A) (A) (A) (A) (A) (A) (A) (A) (A) (A)
                 (A) (A) (A) (A) (A) (A) (A) (A)
 The electronic state is 1-A.
 Alpha  occ. eigenvalues --  -19.14646 -19.14524 -19.13930 -19.12968 -10.26283
 Alpha  occ. eigenvalues --  -10.24373 -10.23996 -10.22336 -10.20131 -10.18578
 Alpha  occ. eigenvalues --  -10.18309 -10.18208 -10.17839 -10.17541 -10.17159
 Alpha  occ. eigenvalues --  -10.16935 -10.16742 -10.16576 -10.16542  -1.03297
 Alpha  occ. eigenvalues --   -1.02805  -1.02325  -1.00075  -0.85631  -0.80737
 Alpha  occ. eigenvalues --   -0.78639  -0.74759  -0.74170  -0.72094  -0.68636
 Alpha  occ. eigenvalues --   -0.67213  -0.65042  -0.63151  -0.59430  -0.56848
 Alpha  occ. eigenvalues --   -0.55172  -0.53788  -0.52137  -0.51077  -0.49333
 Alpha  occ. eigenvalues --   -0.48055  -0.46681  -0.46344  -0.45592  -0.44862
 Alpha  occ. eigenvalues --   -0.44137  -0.43266  -0.41890  -0.40879  -0.40093
 Alpha  occ. eigenvalues --   -0.39839  -0.39179  -0.38559  -0.38367  -0.37870
 Alpha  occ. eigenvalues --   -0.37374  -0.36855  -0.36557  -0.35647  -0.35279
 Alpha  occ. eigenvalues --   -0.34604  -0.34453  -0.33928  -0.32638  -0.31694
 Alpha  occ. eigenvalues --   -0.31051  -0.30334  -0.29518  -0.28014  -0.27145
 Alpha  occ. eigenvalues --   -0.26040  -0.24595  -0.23707
 Alpha virt. eigenvalues --   -0.03749   0.05467   0.07003   0.08497   0.10180
 Alpha virt. eigenvalues --    0.10944   0.11828   0.12483   0.13618   0.14087
 Alpha virt. eigenvalues --    0.14744   0.15016   0.15666   0.16097   0.16651
 Alpha virt. eigenvalues --    0.16963   0.17667   0.18148   0.18394   0.18764
 Alpha virt. eigenvalues --    0.19587   0.19723   0.20274   0.20933   0.21453
 Alpha virt. eigenvalues --    0.22462   0.22595   0.22973   0.23616   0.24291
 Alpha virt. eigenvalues --    0.24464   0.25275   0.25586   0.26457   0.27245
 Alpha virt. eigenvalues --    0.28001   0.28805   0.29841   0.30749   0.31661
 Alpha virt. eigenvalues --    0.33333   0.34071   0.36173   0.36730   0.45606
 Alpha virt. eigenvalues --    0.47499   0.50609   0.51258   0.52136   0.53100
 Alpha virt. eigenvalues --    0.53684   0.54265   0.55078   0.55258   0.57468
 Alpha virt. eigenvalues --    0.57975   0.58557   0.60156   0.60604   0.61782
 Alpha virt. eigenvalues --    0.62750   0.62834   0.64083   0.64975   0.65117
 Alpha virt. eigenvalues --    0.66104   0.67648   0.68540   0.70000   0.70915
 Alpha virt. eigenvalues --    0.71468   0.72398   0.73916   0.74966   0.76338
 Alpha virt. eigenvalues --    0.77449   0.78070   0.78247   0.79669   0.80086
 Alpha virt. eigenvalues --    0.81624   0.81904   0.82859   0.83449   0.83826
 Alpha virt. eigenvalues --    0.84095   0.85032   0.85841   0.87269   0.87600
 Alpha virt. eigenvalues --    0.88396   0.88966   0.89452   0.89910   0.90497
 Alpha virt. eigenvalues --    0.90945   0.91466   0.91764   0.92021   0.93320
 Alpha virt. eigenvalues --    0.94168   0.94637   0.95122   0.96061   0.97454
 Alpha virt. eigenvalues --    0.97873   0.98357   0.98834   0.99458   1.01485
 Alpha virt. eigenvalues --    1.02118   1.02562   1.04282   1.04500   1.06165
 Alpha virt. eigenvalues --    1.06660   1.07302   1.08278   1.09548   1.10181
 Alpha virt. eigenvalues --    1.11761   1.13065   1.14016   1.15761   1.16780
 Alpha virt. eigenvalues --    1.18865   1.21021   1.22417   1.26252   1.27447
 Alpha virt. eigenvalues --    1.30638   1.33069   1.35837   1.37321   1.38878
 Alpha virt. eigenvalues --    1.39995   1.42213   1.43908   1.45095   1.45615
 Alpha virt. eigenvalues --    1.50024   1.53918   1.55674   1.59564   1.60348
 Alpha virt. eigenvalues --    1.62420   1.63294   1.64850   1.66080   1.67813
 Alpha virt. eigenvalues --    1.68274   1.69763   1.71763   1.73133   1.74410
 Alpha virt. eigenvalues --    1.75535   1.77290   1.77819   1.79315   1.80639
 Alpha virt. eigenvalues --    1.81447   1.82080   1.83622   1.84713   1.84899
 Alpha virt. eigenvalues --    1.85333   1.87123   1.89159   1.90428   1.90712
 Alpha virt. eigenvalues --    1.91661   1.92005   1.93235   1.94207   1.95564
 Alpha virt. eigenvalues --    1.97225   1.98450   1.99595   2.00779   2.02544
 Alpha virt. eigenvalues --    2.04389   2.05081   2.07166   2.07803   2.08385
 Alpha virt. eigenvalues --    2.09574   2.10953   2.13391   2.14948   2.16163
 Alpha virt. eigenvalues --    2.19000   2.20236   2.22097   2.23277   2.24436
 Alpha virt. eigenvalues --    2.25461   2.26814   2.27187   2.27937   2.29140
 Alpha virt. eigenvalues --    2.31413   2.32341   2.32870   2.34872   2.36199
 Alpha virt. eigenvalues --    2.36972   2.38959   2.39453   2.40414   2.43002
 Alpha virt. eigenvalues --    2.44056   2.45888   2.46496   2.47571   2.49082
 Alpha virt. eigenvalues --    2.49628   2.51703   2.52913   2.55184   2.57926
 Alpha virt. eigenvalues --    2.60312   2.63121   2.65257   2.66421   2.68419
 Alpha virt. eigenvalues --    2.69297   2.74230   2.75771   2.76524   2.78132
 Alpha virt. eigenvalues --    2.80490   2.81550   2.85937   2.86252   2.90139
 Alpha virt. eigenvalues --    2.93331   2.95227   2.97080   2.98987   3.17890
 Alpha virt. eigenvalues --    3.21185   3.82022   3.84144   3.87847   4.01182
 Alpha virt. eigenvalues --    4.13544   4.21427   4.23635   4.27330   4.29396
 Alpha virt. eigenvalues --    4.32423   4.35183   4.40994   4.46124   4.55354
 Alpha virt. eigenvalues --    4.61377   4.67011   4.74292   4.77155   4.78839
          Condensed to atoms (all electrons):
               1          2          3          4          5          6
     1  C    5.116725   0.526740  -0.054289  -0.003743  -0.004847  -0.028687
     2  C    0.526740   5.003350   0.309541  -0.018707  -0.005680  -0.007326
     3  C   -0.054289   0.309541   5.266080   0.335657  -0.043727  -0.001755
     4  C   -0.003743  -0.018707   0.335657   5.061878   0.366267  -0.038667
     5  C   -0.004847  -0.005680  -0.043727   0.366267   5.062378   0.352886
     6  C   -0.028687  -0.007326  -0.001755  -0.038667   0.352886   5.090589
     7  C    0.345174  -0.067618  -0.011474  -0.000346  -0.039059   0.355106
     8  C    0.347556   0.008647   0.005365  -0.000167  -0.000051   0.004274
     9  C   -0.144899  -0.076990   0.007955  -0.000169  -0.000005  -0.000095
    10  C   -0.009443   0.407226  -0.059591   0.002393  -0.000034  -0.000196
    11  O   -0.086959   0.005355  -0.000108   0.000002  -0.000005   0.000279
    12  C   -0.035588  -0.001959   0.001441  -0.003518  -0.003347  -0.049909
    13  C    0.002590  -0.061882  -0.005977   0.000259  -0.000005   0.000015
    14  O   -0.001315  -0.047596  -0.004926  -0.000383  -0.000002   0.000000
    15  C    0.000270   0.002471  -0.029388   0.356118  -0.025808   0.003261
    16  O   -0.000002   0.000713   0.005246  -0.072548  -0.003344  -0.000027
    17  C    0.000018   0.000151  -0.009935  -0.063155   0.004469  -0.000098
    18  C   -0.000011  -0.000012   0.004598  -0.043495  -0.008149  -0.000125
    19  O    0.000000   0.000000  -0.000100  -0.002824  -0.002997   0.000443
    20  H   -0.005014  -0.020556   0.348508  -0.029243  -0.006716  -0.000618
    21  H    0.004810  -0.039657   0.356309  -0.042096   0.004760   0.000041
    22  H   -0.001811   0.002521  -0.055802   0.357573  -0.041392  -0.003559
    23  H   -0.000039   0.000245  -0.004973  -0.042079   0.363361  -0.035720
    24  H   -0.000385   0.000032   0.005260  -0.030669   0.366964  -0.038848
    25  H   -0.004712  -0.000105   0.003895  -0.004769  -0.037270   0.369026
    26  H    0.005469   0.000357  -0.000132   0.004570  -0.033298   0.365645
    27  H   -0.051647   0.004252  -0.000211  -0.000054   0.004766  -0.041982
    28  H    0.004368   0.001274  -0.000101   0.000005   0.000000   0.000001
    29  H    0.003682   0.001313  -0.000145   0.000002   0.000000   0.000004
    30  H    0.004580  -0.000010  -0.000037   0.000214  -0.001051  -0.003307
    31  H   -0.005842   0.001379  -0.000389  -0.000827   0.003644  -0.006341
    32  H   -0.007595  -0.000057  -0.000016   0.000054  -0.000007   0.005249
    33  H   -0.000142  -0.008235   0.003112   0.000016   0.000002   0.000000
    34  H   -0.000112   0.005260  -0.000021  -0.000002   0.000000   0.000000
    35  H    0.000303   0.001091   0.000030  -0.000012   0.000000   0.000000
    36  H    0.003178  -0.000156  -0.000991   0.000111   0.000002   0.000002
    37  H    0.000002  -0.000028  -0.000369   0.000869   0.001220  -0.000071
    38  H    0.000001  -0.000084   0.000074  -0.000842  -0.000007   0.000000
    39  H   -0.000002   0.000144  -0.000746  -0.005462  -0.000042   0.000000
    40  H    0.000000  -0.000004   0.000156   0.005060  -0.000113   0.000001
    41  H    0.000001  -0.000018   0.000056  -0.002953   0.000088  -0.000084
    42  H    0.000000   0.000001  -0.000143   0.004433   0.000271   0.000006
    43  H    0.000000   0.000000   0.000006  -0.000053   0.000167  -0.000015
               7          8          9         10         11         12
     1  C    0.345174   0.347556  -0.144899  -0.009443  -0.086959  -0.035588
     2  C   -0.067618   0.008647  -0.076990   0.407226   0.005355  -0.001959
     3  C   -0.011474   0.005365   0.007955  -0.059591  -0.000108   0.001441
     4  C   -0.000346  -0.000167  -0.000169   0.002393   0.000002  -0.003518
     5  C   -0.039059  -0.000051  -0.000005  -0.000034  -0.000005  -0.003347
     6  C    0.355106   0.004274  -0.000095  -0.000196   0.000279  -0.049909
     7  C    5.024375  -0.052936   0.007875   0.005798   0.000760   0.353900
     8  C   -0.052936   4.531866   0.331317  -0.058549   0.525962  -0.000953
     9  C    0.007875   0.331317   5.488233   0.286820  -0.077967  -0.000227
    10  C    0.005798  -0.058549   0.286820   4.736378   0.004125  -0.000175
    11  O    0.000760   0.525962  -0.077967   0.004125   8.202890  -0.003693
    12  C    0.353900  -0.000953  -0.000227  -0.000175  -0.003693   5.151131
    13  C   -0.000143   0.000354  -0.055869   0.369804  -0.000083  -0.000003
    14  O   -0.000077   0.001232  -0.051704   0.201313  -0.000017   0.000008
    15  C   -0.000101   0.000000   0.000002  -0.000091   0.000000   0.000030
    16  O    0.000001   0.000000   0.000000   0.000001   0.000000   0.000000
    17  C   -0.000001   0.000000  -0.000001  -0.000031   0.000000   0.000000
    18  C   -0.000003   0.000000   0.000000   0.000001   0.000000  -0.000001
    19  O   -0.000002   0.000000   0.000000   0.000000   0.000000  -0.000001
    20  H    0.001173  -0.000095  -0.000218   0.000858   0.000002  -0.000064
    21  H   -0.000073  -0.000130   0.000685  -0.006553   0.000001   0.000003
    22  H    0.003687  -0.000064  -0.000050   0.000287   0.000000  -0.001388
    23  H    0.005196   0.000004   0.000000   0.000002   0.000000  -0.000035
    24  H   -0.005727  -0.000002   0.000000   0.000005   0.000000   0.004655
    25  H   -0.037139   0.000082  -0.000011  -0.000056  -0.000001   0.005827
    26  H   -0.032075  -0.000109   0.000004   0.000002   0.000003  -0.004709
    27  H    0.375343  -0.006592   0.000567  -0.000200   0.009400  -0.044360
    28  H   -0.000073  -0.017943   0.344224  -0.023128  -0.000172   0.000016
    29  H   -0.000072  -0.017137   0.340372  -0.024758  -0.000408  -0.000004
    30  H   -0.031138  -0.000042   0.000004   0.000003   0.000025   0.367928
    31  H   -0.031092  -0.000195   0.000017  -0.000019   0.000052   0.372836
    32  H   -0.027308   0.002867   0.000105  -0.000003   0.006880   0.365329
    33  H   -0.000002  -0.000076   0.005354  -0.023085   0.000001   0.000000
    34  H    0.000004   0.000272  -0.007985  -0.022460   0.000000   0.000000
    35  H   -0.000028  -0.000062  -0.001368  -0.024835  -0.000007   0.000000
    36  H   -0.000069   0.000156  -0.001515  -0.021968  -0.000059  -0.000007
    37  H    0.000000   0.000000   0.000000   0.000000   0.000000   0.000000
    38  H    0.000000   0.000000   0.000000  -0.000006   0.000000  -0.000001
    39  H    0.000000   0.000000   0.000000  -0.000033   0.000000   0.000000
    40  H    0.000000   0.000000   0.000000   0.000000   0.000000   0.000000
    41  H    0.000000   0.000000   0.000000   0.000000   0.000000  -0.000007
    42  H    0.000000   0.000000   0.000000   0.000000   0.000000   0.000000
    43  H    0.000000   0.000000   0.000000   0.000000   0.000000   0.000000
              13         14         15         16         17         18
     1  C    0.002590  -0.001315   0.000270  -0.000002   0.000018  -0.000011
     2  C   -0.061882  -0.047596   0.002471   0.000713   0.000151  -0.000012
     3  C   -0.005977  -0.004926  -0.029388   0.005246  -0.009935   0.004598
     4  C    0.000259  -0.000383   0.356118  -0.072548  -0.063155  -0.043495
     5  C   -0.000005  -0.000002  -0.025808  -0.003344   0.004469  -0.008149
     6  C    0.000015   0.000000   0.003261  -0.000027  -0.000098  -0.000125
     7  C   -0.000143  -0.000077  -0.000101   0.000001  -0.000001  -0.000003
     8  C    0.000354   0.001232   0.000000   0.000000   0.000000   0.000000
     9  C   -0.055869  -0.051704   0.000002   0.000000  -0.000001   0.000000
    10  C    0.369804   0.201313  -0.000091   0.000001  -0.000031   0.000001
    11  O   -0.000083  -0.000017   0.000000   0.000000   0.000000   0.000000
    12  C   -0.000003   0.000008   0.000030   0.000000   0.000000  -0.000001
    13  C    5.203198  -0.055121   0.000003   0.000000   0.000003   0.000000
    14  O   -0.055121   8.398172  -0.000022   0.000000  -0.000027   0.000000
    15  C    0.000003  -0.000022   4.705016   0.214621   0.374064   0.364929
    16  O    0.000000   0.000000   0.214621   8.413294  -0.051072  -0.035651
    17  C    0.000003  -0.000027   0.374064  -0.051072   5.210427  -0.058901
    18  C    0.000000   0.000000   0.364929  -0.035651  -0.058901   4.932331
    19  O    0.000000   0.000000  -0.038281  -0.008059   0.002359   0.216544
    20  H    0.001374   0.000262  -0.004508   0.005648   0.000172   0.000014
    21  H   -0.002835   0.013976  -0.004445  -0.000086   0.002925   0.000146
    22  H    0.000008   0.000123  -0.033279   0.003662  -0.002306  -0.002337
    23  H    0.000000   0.000000  -0.005477   0.008121   0.000363  -0.002999
    24  H    0.000000   0.000000  -0.005148   0.000167  -0.000025   0.004142
    25  H   -0.000003   0.000001  -0.000087   0.000019  -0.000002   0.000015
    26  H    0.000000   0.000000  -0.000070  -0.000001   0.000002  -0.000008
    27  H    0.000021  -0.000001   0.000002   0.000000   0.000000   0.000000
    28  H    0.001400   0.002750   0.000000   0.000000   0.000000   0.000000
    29  H   -0.002448   0.002777   0.000000   0.000000   0.000000   0.000000
    30  H    0.000000   0.000000  -0.000001   0.000000   0.000000  -0.000001
    31  H    0.000001  -0.000002   0.000046   0.000000  -0.000005  -0.000009
    32  H    0.000000   0.000000   0.000000   0.000000   0.000000   0.000000
    33  H    0.360296   0.000174  -0.000001   0.000000  -0.000010   0.000000
    34  H    0.361448   0.001214   0.000000   0.000000   0.000000   0.000000
    35  H    0.364954   0.002957   0.000000   0.000000   0.000000   0.000000
    36  H    0.007505   0.235604  -0.000013   0.000000   0.000068   0.000000
    37  H    0.000000   0.000000  -0.034365   0.232947   0.006830  -0.016068
    38  H    0.000000   0.000011  -0.025977   0.003297   0.360316  -0.001298
    39  H    0.000002   0.000018  -0.022669  -0.000632   0.365393   0.004831
    40  H    0.000000   0.000000  -0.023776   0.001583   0.357736  -0.008570
    41  H    0.000000   0.000000  -0.035660   0.003307   0.000375   0.356729
    42  H    0.000000   0.000000  -0.029429  -0.000712  -0.007298   0.368163
    43  H    0.000000   0.000000   0.005016   0.000304  -0.000193  -0.018039
              19         20         21         22         23         24
     1  C    0.000000  -0.005014   0.004810  -0.001811  -0.000039  -0.000385
     2  C    0.000000  -0.020556  -0.039657   0.002521   0.000245   0.000032
     3  C   -0.000100   0.348508   0.356309  -0.055802  -0.004973   0.005260
     4  C   -0.002824  -0.029243  -0.042096   0.357573  -0.042079  -0.030669
     5  C   -0.002997  -0.006716   0.004760  -0.041392   0.363361   0.366964
     6  C    0.000443  -0.000618   0.000041  -0.003559  -0.035720  -0.038848
     7  C   -0.000002   0.001173  -0.000073   0.003687   0.005196  -0.005727
     8  C    0.000000  -0.000095  -0.000130  -0.000064   0.000004  -0.000002
     9  C    0.000000  -0.000218   0.000685  -0.000050   0.000000   0.000000
    10  C    0.000000   0.000858  -0.006553   0.000287   0.000002   0.000005
    11  O    0.000000   0.000002   0.000001   0.000000   0.000000   0.000000
    12  C   -0.000001  -0.000064   0.000003  -0.001388  -0.000035   0.004655
    13  C    0.000000   0.001374  -0.002835   0.000008   0.000000   0.000000
    14  O    0.000000   0.000262   0.013976   0.000123   0.000000   0.000000
    15  C   -0.038281  -0.004508  -0.004445  -0.033279  -0.005477  -0.005148
    16  O   -0.008059   0.005648  -0.000086   0.003662   0.008121   0.000167
    17  C    0.002359   0.000172   0.002925  -0.002306   0.000363  -0.000025
    18  C    0.216544   0.000014   0.000146  -0.002337  -0.002999   0.004142
    19  O    8.318055  -0.000006   0.000001  -0.000089   0.002553   0.004100
    20  H   -0.000006   0.550392  -0.030445   0.005483   0.003487   0.000132
    21  H    0.000001  -0.030445   0.569416  -0.000775  -0.000100  -0.000163
    22  H   -0.000089   0.005483  -0.000775   0.618925   0.006589  -0.007770
    23  H    0.002553   0.003487  -0.000100   0.006589   0.606086  -0.035593
    24  H    0.004100   0.000132  -0.000163  -0.007770  -0.035593   0.601675
    25  H   -0.000009   0.001101  -0.000014  -0.000139  -0.007175   0.005966
    26  H    0.000012  -0.000082   0.000001  -0.000082  -0.000328  -0.007257
    27  H    0.000000   0.000041   0.000003   0.000019  -0.000166  -0.000092
    28  H    0.000000  -0.000004  -0.000003  -0.000001   0.000000   0.000000
    29  H    0.000000   0.000013  -0.000031   0.000000   0.000000   0.000000
    30  H    0.000000   0.000003   0.000000   0.000015  -0.000012   0.000564
    31  H   -0.000001   0.000012   0.000004   0.005733  -0.000021  -0.000384
    32  H    0.000000   0.000000   0.000000  -0.000016   0.000000  -0.000050
    33  H    0.000000   0.000113   0.003449   0.000000   0.000000   0.000000
    34  H    0.000000   0.000003  -0.000136   0.000000   0.000000   0.000000
    35  H    0.000000   0.000148   0.000170   0.000000   0.000000   0.000000
    36  H    0.000000   0.000029  -0.000442   0.000292   0.000000   0.000000
    37  H    0.031947  -0.000065   0.000003  -0.000140   0.003053  -0.000152
    38  H   -0.000002   0.000003   0.000028   0.002925  -0.000005  -0.000031
    39  H   -0.000057   0.000231   0.006260   0.000223   0.000003   0.000000
    40  H   -0.000026  -0.000014  -0.000232  -0.000091  -0.000006   0.000000
    41  H   -0.038025  -0.000006  -0.000005   0.002004   0.000080  -0.000638
    42  H   -0.041253   0.000000  -0.000005  -0.000219  -0.000056   0.000133
    43  H    0.242473   0.000000   0.000000   0.000007   0.000102   0.000359
              25         26         27         28         29         30
     1  C   -0.004712   0.005469  -0.051647   0.004368   0.003682   0.004580
     2  C   -0.000105   0.000357   0.004252   0.001274   0.001313  -0.000010
     3  C    0.003895  -0.000132  -0.000211  -0.000101  -0.000145  -0.000037
     4  C   -0.004769   0.004570  -0.000054   0.000005   0.000002   0.000214
     5  C   -0.037270  -0.033298   0.004766   0.000000   0.000000  -0.001051
     6  C    0.369026   0.365645  -0.041982   0.000001   0.000004  -0.003307
     7  C   -0.037139  -0.032075   0.375343  -0.000073  -0.000072  -0.031138
     8  C    0.000082  -0.000109  -0.006592  -0.017943  -0.017137  -0.000042
     9  C   -0.000011   0.000004   0.000567   0.344224   0.340372   0.000004
    10  C   -0.000056   0.000002  -0.000200  -0.023128  -0.024758   0.000003
    11  O   -0.000001   0.000003   0.009400  -0.000172  -0.000408   0.000025
    12  C    0.005827  -0.004709  -0.044360   0.000016  -0.000004   0.367928
    13  C   -0.000003   0.000000   0.000021   0.001400  -0.002448   0.000000
    14  O    0.000001   0.000000  -0.000001   0.002750   0.002777   0.000000
    15  C   -0.000087  -0.000070   0.000002   0.000000   0.000000  -0.000001
    16  O    0.000019  -0.000001   0.000000   0.000000   0.000000   0.000000
    17  C   -0.000002   0.000002   0.000000   0.000000   0.000000   0.000000
    18  C    0.000015  -0.000008   0.000000   0.000000   0.000000  -0.000001
    19  O   -0.000009   0.000012   0.000000   0.000000   0.000000   0.000000
    20  H    0.001101  -0.000082   0.000041  -0.000004   0.000013   0.000003
    21  H   -0.000014   0.000001   0.000003  -0.000003  -0.000031   0.000000
    22  H   -0.000139  -0.000082   0.000019  -0.000001   0.000000   0.000015
    23  H   -0.007175  -0.000328  -0.000166   0.000000   0.000000  -0.000012
    24  H    0.005966  -0.007257  -0.000092   0.000000   0.000000   0.000564
    25  H    0.605453  -0.037155  -0.002926   0.000000   0.000000  -0.000021
    26  H   -0.037155   0.599868  -0.004849   0.000000   0.000000   0.003889
    27  H   -0.002926  -0.004849   0.613736  -0.000015  -0.000004  -0.002831
    28  H    0.000000   0.000000  -0.000015   0.506102  -0.016449   0.000000
    29  H    0.000000   0.000000  -0.000004  -0.016449   0.512744   0.000000
    30  H   -0.000021   0.003889  -0.002831   0.000000   0.000000   0.565406
    31  H   -0.000053  -0.000148   0.005561  -0.000002   0.000000  -0.029073
    32  H   -0.000163  -0.000033  -0.004330  -0.000002   0.000001  -0.028435
    33  H   -0.000002   0.000000   0.000000  -0.000178   0.000131   0.000000
    34  H    0.000000   0.000000   0.000000   0.000629   0.001478   0.000000
    35  H    0.000016   0.000000  -0.000001   0.000094   0.001165   0.000000
    36  H    0.000000   0.000000   0.000003   0.001136  -0.000058   0.000000
    37  H   -0.000009   0.000003   0.000000   0.000000   0.000000   0.000000
    38  H    0.000000   0.000000   0.000000   0.000000   0.000000   0.000000
    39  H    0.000000   0.000000   0.000000   0.000000   0.000000   0.000000
    40  H    0.000000   0.000000   0.000000   0.000000   0.000000   0.000000
    41  H    0.000001   0.000000   0.000000   0.000000   0.000000  -0.000001
    42  H    0.000000   0.000000   0.000000   0.000000   0.000000   0.000000
    43  H    0.000000  -0.000001   0.000000   0.000000   0.000000   0.000000
              31         32         33         34         35         36
     1  C   -0.005842  -0.007595  -0.000142  -0.000112   0.000303   0.003178
     2  C    0.001379  -0.000057  -0.008235   0.005260   0.001091  -0.000156
     3  C   -0.000389  -0.000016   0.003112  -0.000021   0.000030  -0.000991
     4  C   -0.000827   0.000054   0.000016  -0.000002  -0.000012   0.000111
     5  C    0.003644  -0.000007   0.000002   0.000000   0.000000   0.000002
     6  C   -0.006341   0.005249   0.000000   0.000000   0.000000   0.000002
     7  C   -0.031092  -0.027308  -0.000002   0.000004  -0.000028  -0.000069
     8  C   -0.000195   0.002867  -0.000076   0.000272  -0.000062   0.000156
     9  C    0.000017   0.000105   0.005354  -0.007985  -0.001368  -0.001515
    10  C   -0.000019  -0.000003  -0.023085  -0.022460  -0.024835  -0.021968
    11  O    0.000052   0.006880   0.000001   0.000000  -0.000007  -0.000059
    12  C    0.372836   0.365329   0.000000   0.000000   0.000000  -0.000007
    13  C    0.000001   0.000000   0.360296   0.361448   0.364954   0.007505
    14  O   -0.000002   0.000000   0.000174   0.001214   0.002957   0.235604
    15  C    0.000046   0.000000  -0.000001   0.000000   0.000000  -0.000013
    16  O    0.000000   0.000000   0.000000   0.000000   0.000000   0.000000
    17  C   -0.000005   0.000000  -0.000010   0.000000   0.000000   0.000068
    18  C   -0.000009   0.000000   0.000000   0.000000   0.000000   0.000000
    19  O   -0.000001   0.000000   0.000000   0.000000   0.000000   0.000000
    20  H    0.000012   0.000000   0.000113   0.000003   0.000148   0.000029
    21  H    0.000004   0.000000   0.003449  -0.000136   0.000170  -0.000442
    22  H    0.005733  -0.000016   0.000000   0.000000   0.000000   0.000292
    23  H   -0.000021   0.000000   0.000000   0.000000   0.000000   0.000000
    24  H   -0.000384  -0.000050   0.000000   0.000000   0.000000   0.000000
    25  H   -0.000053  -0.000163  -0.000002   0.000000   0.000016   0.000000
    26  H   -0.000148  -0.000033   0.000000   0.000000   0.000000   0.000000
    27  H    0.005561  -0.004330   0.000000   0.000000  -0.000001   0.000003
    28  H   -0.000002  -0.000002  -0.000178   0.000629   0.000094   0.001136
    29  H    0.000000   0.000001   0.000131   0.001478   0.001165  -0.000058
    30  H   -0.029073  -0.028435   0.000000   0.000000   0.000000   0.000000
    31  H    0.553997  -0.030363   0.000000   0.000000   0.000000   0.000019
    32  H   -0.030363   0.564951   0.000000   0.000000   0.000000   0.000000
    33  H    0.000000   0.000000   0.550274  -0.030690  -0.025528  -0.000136
    34  H    0.000000   0.000000  -0.030690   0.549843  -0.025592  -0.000212
    35  H    0.000000   0.000000  -0.025528  -0.025592   0.534900  -0.000237
    36  H    0.000019   0.000000  -0.000136  -0.000212  -0.000237   0.344905
    37  H    0.000000   0.000000   0.000000   0.000000   0.000000   0.000000
    38  H   -0.000009   0.000000   0.000000   0.000000   0.000000   0.000064
    39  H    0.000000   0.000000   0.000002   0.000000   0.000000   0.000019
    40  H    0.000000   0.000000   0.000000   0.000000   0.000000  -0.000001
    41  H    0.000099   0.000000   0.000000   0.000000   0.000000   0.000000
    42  H    0.000000   0.000000   0.000000   0.000000   0.000000   0.000000
    43  H    0.000000   0.000000   0.000000   0.000000   0.000000   0.000000
              37         38         39         40         41         42
     1  C    0.000002   0.000001  -0.000002   0.000000   0.000001   0.000000
     2  C   -0.000028  -0.000084   0.000144  -0.000004  -0.000018   0.000001
     3  C   -0.000369   0.000074  -0.000746   0.000156   0.000056  -0.000143
     4  C    0.000869  -0.000842  -0.005462   0.005060  -0.002953   0.004433
     5  C    0.001220  -0.000007  -0.000042  -0.000113   0.000088   0.000271
     6  C   -0.000071   0.000000   0.000000   0.000001  -0.000084   0.000006
     7  C    0.000000   0.000000   0.000000   0.000000   0.000000   0.000000
     8  C    0.000000   0.000000   0.000000   0.000000   0.000000   0.000000
     9  C    0.000000   0.000000   0.000000   0.000000   0.000000   0.000000
    10  C    0.000000  -0.000006  -0.000033   0.000000   0.000000   0.000000
    11  O    0.000000   0.000000   0.000000   0.000000   0.000000   0.000000
    12  C    0.000000  -0.000001   0.000000   0.000000  -0.000007   0.000000
    13  C    0.000000   0.000000   0.000002   0.000000   0.000000   0.000000
    14  O    0.000000   0.000011   0.000018   0.000000   0.000000   0.000000
    15  C   -0.034365  -0.025977  -0.022669  -0.023776  -0.035660  -0.029429
    16  O    0.232947   0.003297  -0.000632   0.001583   0.003307  -0.000712
    17  C    0.006830   0.360316   0.365393   0.357736   0.000375  -0.007298
    18  C   -0.016068  -0.001298   0.004831  -0.008570   0.356729   0.368163
    19  O    0.031947  -0.000002  -0.000057  -0.000026  -0.038025  -0.041253
    20  H   -0.000065   0.000003   0.000231  -0.000014  -0.000006   0.000000
    21  H    0.000003   0.000028   0.006260  -0.000232  -0.000005  -0.000005
    22  H   -0.000140   0.002925   0.000223  -0.000091   0.002004  -0.000219
    23  H    0.003053  -0.000005   0.000003  -0.000006   0.000080  -0.000056
    24  H   -0.000152  -0.000031   0.000000   0.000000  -0.000638   0.000133
    25  H   -0.000009   0.000000   0.000000   0.000000   0.000001   0.000000
    26  H    0.000003   0.000000   0.000000   0.000000   0.000000   0.000000
    27  H    0.000000   0.000000   0.000000   0.000000   0.000000   0.000000
    28  H    0.000000   0.000000   0.000000   0.000000   0.000000   0.000000
    29  H    0.000000   0.000000   0.000000   0.000000   0.000000   0.000000
    30  H    0.000000   0.000000   0.000000   0.000000  -0.000001   0.000000
    31  H    0.000000  -0.000009   0.000000   0.000000   0.000099   0.000000
    32  H    0.000000   0.000000   0.000000   0.000000   0.000000   0.000000
    33  H    0.000000   0.000000   0.000002   0.000000   0.000000   0.000000
    34  H    0.000000   0.000000   0.000000   0.000000   0.000000   0.000000
    35  H    0.000000   0.000000   0.000000   0.000000   0.000000   0.000000
    36  H    0.000000   0.000064   0.000019  -0.000001   0.000000   0.000000
    37  H    0.340621  -0.000234  -0.000172  -0.000079   0.001313  -0.000288
    38  H   -0.000234   0.549584  -0.025589  -0.026246   0.001603   0.000034
    39  H   -0.000172  -0.025589   0.536949  -0.030681  -0.000230   0.000061
    40  H   -0.000079  -0.026246  -0.030681   0.561101   0.000081   0.007179
    41  H    0.001313   0.001603  -0.000230   0.000081   0.607225  -0.044617
    42  H   -0.000288   0.000034   0.000061   0.007179  -0.044617   0.598487
    43  H   -0.001041  -0.000003   0.000004  -0.000015  -0.003401  -0.003618
              43
     1  C    0.000000
     2  C    0.000000
     3  C    0.000006
     4  C   -0.000053
     5  C    0.000167
     6  C   -0.000015
     7  C    0.000000
     8  C    0.000000
     9  C    0.000000
    10  C    0.000000
    11  O    0.000000
    12  C    0.000000
    13  C    0.000000
    14  O    0.000000
    15  C    0.005016
    16  O    0.000304
    17  C   -0.000193
    18  C   -0.018039
    19  O    0.242473
    20  H    0.000000
    21  H    0.000000
    22  H    0.000007
    23  H    0.000102
    24  H    0.000359
    25  H    0.000000
    26  H   -0.000001
    27  H    0.000000
    28  H    0.000000
    29  H    0.000000
    30  H    0.000000
    31  H    0.000000
    32  H    0.000000
    33  H    0.000000
    34  H    0.000000
    35  H    0.000000
    36  H    0.000000
    37  H   -0.001041
    38  H   -0.000003
    39  H    0.000004
    40  H   -0.000015
    41  H   -0.003401
    42  H   -0.003618
    43  H    0.333476
 Mulliken charges:
               1
     1  C    0.081618
     2  C    0.074618
     3  C   -0.367942
     4  C   -0.088698
     5  C   -0.274291
     6  C   -0.289399
     7  C   -0.141837
     8  C    0.395150
     9  C   -0.394460
    10  C    0.260197
    11  O   -0.586255
    12  C   -0.473159
    13  C   -0.488865
    14  O   -0.699399
    15  C    0.292743
    16  O   -0.720796
    17  C   -0.492613
    18  C   -0.056765
    19  O   -0.686756
    20  H    0.178452
    21  H    0.165236
    22  H    0.141231
    23  H    0.135537
    24  H    0.138781
    25  H    0.140417
    26  H    0.140512
    27  H    0.146547
    28  H    0.196073
    29  H    0.197836
    30  H    0.153329
    31  H    0.161376
    32  H    0.152940
    33  H    0.165161
    34  H    0.167060
    35  H    0.171841
    36  H    0.432774
    37  H    0.434272
    38  H    0.162394
    39  H    0.172174
    40  H    0.156954
    41  H    0.152679
    42  H    0.148870
    43  H    0.444463
 Sum of Mulliken charges =   0.00000
 Mulliken charges with hydrogens summed into heavy atoms:
               1
     1  C    0.081618
     2  C    0.074618
     3  C   -0.024254
     4  C    0.052533
     5  C    0.000027
     6  C   -0.008470
     7  C    0.004710
     8  C    0.395150
     9  C   -0.000552
    10  C    0.260197
    11  O   -0.586255
    12  C   -0.005513
    13  C    0.015198
    14  O   -0.266625
    15  C    0.292743
    16  O   -0.286524
    17  C   -0.001091
    18  C    0.244784
    19  O   -0.242293
 Electronic spatial extent (au):  <R**2>=           5479.8232
 Charge=              0.0000 electrons
 Dipole moment (field-independent basis, Debye):
    X=             -5.3329    Y=              0.2456    Z=             -1.6505  Tot=              5.5879
 Quadrupole moment (field-independent basis, Debye-Ang):
   XX=           -114.5268   YY=           -126.3163   ZZ=           -108.4341
   XY=            -19.9788   XZ=             13.6970   YZ=              1.2768
 Traceless Quadrupole moment (field-independent basis, Debye-Ang):
   XX=              1.8989   YY=             -9.8906   ZZ=              7.9917
   XY=            -19.9788   XZ=             13.6970   YZ=              1.2768
 Octapole moment (field-independent basis, Debye-Ang**2):
  XXX=           -181.2236  YYY=             16.1832  ZZZ=             -7.8237  XYY=            -40.1311
  XXY=            -16.5048  XXZ=            -18.1255  XZZ=             -3.1454  YZZ=             -3.8154
  YYZ=              6.6457  XYZ=             -0.9021
 Hexadecapole moment (field-independent basis, Debye-Ang**3):
 XXXX=          -4072.8575 YYYY=          -2001.7911 ZZZZ=           -585.1187 XXXY=           -441.8925
 XXXZ=            187.2680 YYYX=            -51.0173 YYYZ=             -8.4463 ZZZX=            -45.2493
 ZZZY=             15.8703 XXYY=          -1155.9911 XXZZ=           -797.1396 YYZZ=           -437.3744
 XXYZ=              7.5865 YYXZ=             53.8792 ZZXY=            -16.0068
 N-N= 1.609251021472D+03 E-N=-5.284664860494D+03  KE= 8.789820103468D+02
 D1PCM: PCM CHGder 1st derivatives, ID1Alg=3 FixD1E=F DoIter=F DoCFld=F I1PDM=0.
 Calling FoFJK, ICntrl=      2127 FMM=F ISym2X=0 I1Cent= 0 IOpClX= 0 NMat=1 NMatS=1 NMatT=0.
 ***** Axes restored to original set *****
 -------------------------------------------------------------------
 Center     Atomic                   Forces (Hartrees/Bohr)
 Number     Number              X              Y              Z
 -------------------------------------------------------------------
      1        6           0.019997666   -0.008286518    0.001054252
      2        6          -0.024351453   -0.001363664    0.010760064
      3        6           0.000362325   -0.005864795   -0.005836026
      4        6          -0.001028767    0.005534279   -0.000758364
      5        6          -0.005620725    0.003882778   -0.002994967
      6        6           0.000650457   -0.003818601    0.005336053
      7        6          -0.004425487    0.004507541    0.004116548
      8        6          -0.004215467    0.018090231   -0.001932454
      9        6          -0.005546684    0.006066797    0.004925679
     10        6           0.009135915   -0.005219662   -0.000868664
     11        8           0.014355657    0.014641289   -0.003019763
     12        6           0.001184948    0.004461342   -0.006309368
     13        6          -0.005184028   -0.009655808   -0.000126676
     14        8          -0.007376519   -0.016442551   -0.004182440
     15        6           0.002283913    0.001541570   -0.001927839
     16        8          -0.007269351    0.001998659    0.003562952
     17        6          -0.004053894   -0.002796342    0.001796552
     18        6          -0.001421246    0.002653852    0.000904893
     19        8          -0.000626767    0.004732298    0.004380222
     20        1          -0.001192471    0.001011568    0.000981181
     21        1           0.000103112   -0.001743056    0.000908151
     22        1           0.000846554   -0.001933699    0.000431227
     23        1          -0.000462550   -0.000442703   -0.001273532
     24        1          -0.001738057   -0.002109873    0.000814282
     25        1           0.002924809   -0.000269109   -0.000909476
     26        1           0.000219253    0.000089243   -0.001027268
     27        1           0.003300434   -0.001190812   -0.002096299
     28        1           0.001581929   -0.002841297    0.002051222
     29        1           0.003160031   -0.001454545   -0.002366101
     30        1          -0.000520715    0.001174889    0.000346399
     31        1          -0.000923354   -0.000808957   -0.000075088
     32        1           0.000463613   -0.000247269    0.000049217
     33        1          -0.001591966    0.001832629    0.000536299
     34        1           0.001661435    0.001708688   -0.001143317
     35        1           0.000372726    0.001399136   -0.001978034
     36        1           0.001425037    0.000479343   -0.000167115
     37        1           0.001846553   -0.004962147    0.000378056
     38        1           0.000882118    0.000352966    0.000097046
     39        1           0.003775895    0.002579800    0.000653243
     40        1          -0.001201845    0.002898733   -0.000219322
     41        1           0.003004435   -0.002012445   -0.003213442
     42        1           0.004145820   -0.006199784   -0.004382296
     43        1           0.001066711   -0.001973994    0.002724313
 -------------------------------------------------------------------
 Cartesian Forces:  Max     0.024351453 RMS     0.005118992

 GradGradGradGradGradGradGradGradGradGradGradGradGradGradGradGradGradGrad
 Berny optimization.
 FormGI is forming the generalized inverse of G from B-inverse, IUseBI=4.
 Internal  Forces:  Max     0.020536730 RMS     0.003640717
 Search for a local minimum.
 Step number   1 out of a maximum of  258
 All quantities printed in internal units (Hartrees-Bohrs-Radians)
 Mixed Optimization -- RFO/linear search
 Second derivative matrix not updated -- first step.
 ITU=  0
     Eigenvalues ---    0.00230   0.00230   0.00254   0.00336   0.00377
     Eigenvalues ---    0.00411   0.00530   0.00686   0.00772   0.00907
     Eigenvalues ---    0.01096   0.01208   0.01235   0.01303   0.01358
     Eigenvalues ---    0.01400   0.02441   0.02582   0.03149   0.03900
     Eigenvalues ---    0.04201   0.04285   0.04414   0.04592   0.04690
     Eigenvalues ---    0.04795   0.04846   0.04941   0.05058   0.05190
     Eigenvalues ---    0.05364   0.05388   0.05478   0.05488   0.05563
     Eigenvalues ---    0.05573   0.05607   0.05621   0.05714   0.05831
     Eigenvalues ---    0.05940   0.06057   0.06759   0.07767   0.08060
     Eigenvalues ---    0.08453   0.09003   0.09129   0.09219   0.09714
     Eigenvalues ---    0.10330   0.11552   0.12112   0.13588   0.13802
     Eigenvalues ---    0.14565   0.15897   0.15930   0.16000   0.16000
     Eigenvalues ---    0.16000   0.16000   0.16000   0.16000   0.16000
     Eigenvalues ---    0.16000   0.16000   0.16000   0.16000   0.16000
     Eigenvalues ---    0.16605   0.17069   0.18224   0.19606   0.20727
     Eigenvalues ---    0.22030   0.23364   0.24644   0.25000   0.25656
     Eigenvalues ---    0.26718   0.26968   0.27440   0.27942   0.28457
     Eigenvalues ---    0.28632   0.28785   0.29477   0.29717   0.30031
     Eigenvalues ---    0.30853   0.32115   0.32321   0.33752   0.33808
     Eigenvalues ---    0.33839   0.33842   0.33896   0.33998   0.33998
     Eigenvalues ---    0.34027   0.34049   0.34104   0.34136   0.34158
     Eigenvalues ---    0.34185   0.34199   0.34207   0.34253   0.34275
     Eigenvalues ---    0.34282   0.34349   0.34388   0.34415   0.34561
     Eigenvalues ---    0.40346   0.41080   0.41678   0.51405   0.51555
     Eigenvalues ---    0.52576   0.52888   0.94290
 RFO step:  Lambda=-1.46213603D-02 EMin= 2.30000000D-03
 Linear search not attempted -- first point.
 Iteration  1 RMS(Cart)=  0.05247123 RMS(Int)=  0.00114298
 Iteration  2 RMS(Cart)=  0.00164107 RMS(Int)=  0.00025169
 Iteration  3 RMS(Cart)=  0.00000157 RMS(Int)=  0.00025169
 Iteration  4 RMS(Cart)=  0.00000000 RMS(Int)=  0.00025169
 Variable       Old X    -DE/DX   Delta X   Delta X   Delta X     New X
                                 (Linear)    (Quad)   (Total)
    R1        2.53486   0.01647   0.00000   0.03270   0.03275   2.56761
    R2        2.82306   0.00528   0.00000   0.01713   0.01725   2.84031
    R3        2.79153   0.00209   0.00000   0.00601   0.00608   2.79761
    R4        2.85298  -0.00140   0.00000  -0.00143  -0.00147   2.85151
    R5        2.85625   0.00890   0.00000   0.02983   0.02976   2.88601
    R6        2.92823  -0.00094   0.00000  -0.00413  -0.00421   2.92402
    R7        2.07333   0.00112   0.00000   0.00316   0.00316   2.07649
    R8        2.06393   0.00138   0.00000   0.00382   0.00382   2.06776
    R9        2.92713   0.00072   0.00000  -0.00003  -0.00013   2.92700
   R10        2.97569  -0.00206   0.00000  -0.00760  -0.00760   2.96808
   R11        2.07597  -0.00054   0.00000  -0.00152  -0.00152   2.07445
   R12        2.89492   0.00763   0.00000   0.02189   0.02190   2.91682
   R13        2.07248  -0.00066   0.00000  -0.00185  -0.00185   2.07063
   R14        2.07334  -0.00104   0.00000  -0.00295  -0.00295   2.07040
   R15        2.90165   0.00461   0.00000   0.01286   0.01293   2.91458
   R16        2.07656   0.00009   0.00000   0.00026   0.00026   2.07682
   R17        2.07603  -0.00023   0.00000  -0.00065  -0.00065   2.07538
   R18        2.89018   0.00723   0.00000   0.02336   0.02336   2.91354
   R19        2.07751   0.00044   0.00000   0.00126   0.00126   2.07877
   R20        2.82883   0.01411   0.00000   0.03755   0.03760   2.86643
   R21        2.31016   0.02054   0.00000   0.02145   0.02145   2.33161
   R22        2.89265   0.01451   0.00000   0.04420   0.04417   2.93682
   R23        2.06745  -0.00057   0.00000  -0.00158  -0.00158   2.06587
   R24        2.06857   0.00063   0.00000   0.00175   0.00175   2.07032
   R25        2.88531   0.00017   0.00000   0.00054   0.00054   2.88585
   R26        2.69335   0.01394   0.00000   0.03232   0.03232   2.72567
   R27        2.06996   0.00131   0.00000   0.00368   0.00368   2.07364
   R28        2.06681   0.00106   0.00000   0.00294   0.00294   2.06975
   R29        2.07064   0.00033   0.00000   0.00093   0.00093   2.07156
   R30        2.07102   0.00041   0.00000   0.00114   0.00114   2.07216
   R31        2.07155   0.00027   0.00000   0.00075   0.00075   2.07230
   R32        2.06982  -0.00082   0.00000  -0.00230  -0.00230   2.06752
   R33        1.83759   0.00004   0.00000   0.00008   0.00008   1.83767
   R34        2.71086   0.00614   0.00000   0.01469   0.01469   2.72555
   R35        2.90777  -0.00386   0.00000  -0.01282  -0.01282   2.89494
   R36        2.93380  -0.00629   0.00000  -0.02175  -0.02175   2.91205
   R37        1.85174  -0.00450   0.00000  -0.00852  -0.00852   1.84322
   R38        2.06868   0.00034   0.00000   0.00096   0.00096   2.06964
   R39        2.06635   0.00060   0.00000   0.00168   0.00168   2.06803
   R40        2.07284  -0.00020   0.00000  -0.00056  -0.00056   2.07228
   R41        2.70112   0.00653   0.00000   0.01534   0.01534   2.71647
   R42        2.06905   0.00234   0.00000   0.00654   0.00654   2.07559
   R43        2.07019   0.00167   0.00000   0.00467   0.00467   2.07486
   R44        1.84052  -0.00295   0.00000  -0.00546  -0.00546   1.83505
    A1        2.30145  -0.00775   0.00000  -0.02827  -0.02820   2.27326
    A2        1.85101   0.01356   0.00000   0.05467   0.05472   1.90573
    A3        2.12709  -0.00578   0.00000  -0.02510  -0.02533   2.10175
    A4        2.20889   0.00625   0.00000   0.02505   0.02504   2.23393
    A5        1.98598  -0.00504   0.00000  -0.01530  -0.01532   1.97066
    A6        2.08818  -0.00121   0.00000  -0.01003  -0.01014   2.07804
    A7        1.99580   0.00001   0.00000  -0.00320  -0.00324   1.99256
    A8        1.90914   0.00077   0.00000   0.00241   0.00229   1.91142
    A9        1.86585  -0.00022   0.00000   0.00482   0.00484   1.87070
   A10        1.93262  -0.00174   0.00000  -0.01301  -0.01298   1.91964
   A11        1.91074   0.00134   0.00000   0.01127   0.01124   1.92199
   A12        1.84227  -0.00011   0.00000  -0.00142  -0.00139   1.84089
   A13        1.93905   0.00182   0.00000   0.01113   0.01127   1.95031
   A14        1.95899  -0.00511   0.00000  -0.02576  -0.02601   1.93298
   A15        1.88241   0.00045   0.00000  -0.01361  -0.01384   1.86857
   A16        1.96274   0.00326   0.00000   0.02308   0.02325   1.98599
   A17        1.87057  -0.00058   0.00000   0.00914   0.00915   1.87972
   A18        1.84346   0.00016   0.00000  -0.00488  -0.00539   1.83807
   A19        2.06326  -0.00236   0.00000  -0.01886  -0.01896   2.04430
   A20        1.91174  -0.00099   0.00000  -0.00783  -0.00781   1.90393
   A21        1.89051   0.00063   0.00000   0.00254   0.00269   1.89320
   A22        1.85413   0.00200   0.00000   0.00888   0.00874   1.86287
   A23        1.87736   0.00176   0.00000   0.02392   0.02393   1.90129
   A24        1.85646  -0.00092   0.00000  -0.00763  -0.00778   1.84868
   A25        2.04650   0.00390   0.00000   0.01023   0.01020   2.05670
   A26        1.89816   0.00069   0.00000   0.01530   0.01542   1.91357
   A27        1.87718  -0.00128   0.00000  -0.00488  -0.00487   1.87231
   A28        1.90387  -0.00264   0.00000  -0.01894  -0.01902   1.88485
   A29        1.89399  -0.00206   0.00000  -0.00946  -0.00946   1.88453
   A30        1.83223   0.00117   0.00000   0.00786   0.00774   1.83996
   A31        1.95984  -0.00101   0.00000  -0.00814  -0.00809   1.95175
   A32        1.95788   0.00131   0.00000   0.01078   0.01075   1.96863
   A33        1.86657  -0.00161   0.00000  -0.02678  -0.02678   1.83979
   A34        1.96743   0.00049   0.00000   0.01274   0.01259   1.98002
   A35        1.83829   0.00198   0.00000   0.02115   0.02111   1.85939
   A36        1.86396  -0.00127   0.00000  -0.01193  -0.01204   1.85192
   A37        1.96095  -0.01441   0.00000  -0.06034  -0.06018   1.90078
   A38        2.15124   0.01021   0.00000   0.04148   0.04130   2.19254
   A39        2.17098   0.00420   0.00000   0.01879   0.01863   2.18962
   A40        1.78745   0.01183   0.00000   0.04917   0.04894   1.83638
   A41        1.91477  -0.00195   0.00000   0.00936   0.00956   1.92433
   A42        1.89022  -0.00338   0.00000   0.00118   0.00077   1.89099
   A43        1.96835  -0.00416   0.00000  -0.02192  -0.02265   1.94570
   A44        1.96912  -0.00130   0.00000   0.00230   0.00175   1.97087
   A45        1.92725  -0.00037   0.00000  -0.03261  -0.03288   1.89437
   A46        1.83899  -0.00597   0.00000  -0.02871  -0.02887   1.81012
   A47        1.97808   0.00063   0.00000  -0.01255  -0.01250   1.96558
   A48        1.89751   0.00384   0.00000   0.02367   0.02332   1.92084
   A49        1.94437   0.00443   0.00000   0.02164   0.02182   1.96619
   A50        1.91361   0.00556   0.00000   0.05081   0.05109   1.96470
   A51        1.89018  -0.00796   0.00000  -0.05035  -0.05069   1.83949
   A52        1.93002  -0.00001   0.00000   0.00001   0.00001   1.93003
   A53        1.96347  -0.00068   0.00000  -0.00427  -0.00427   1.95920
   A54        1.93574  -0.00035   0.00000  -0.00171  -0.00171   1.93403
   A55        1.88306   0.00028   0.00000   0.00107   0.00107   1.88412
   A56        1.87499   0.00029   0.00000   0.00237   0.00237   1.87736
   A57        1.87309   0.00054   0.00000   0.00296   0.00295   1.87604
   A58        1.94381  -0.00013   0.00000   0.00286   0.00284   1.94666
   A59        1.92889  -0.00187   0.00000  -0.00913  -0.00927   1.91962
   A60        1.95250  -0.00305   0.00000  -0.02277  -0.02293   1.92957
   A61        1.85253   0.00258   0.00000   0.02515   0.02515   1.87768
   A62        1.89064   0.00128   0.00000   0.00433   0.00429   1.89493
   A63        1.89185   0.00159   0.00000   0.00225   0.00198   1.89383
   A64        1.88798  -0.00097   0.00000  -0.00555  -0.00555   1.88243
   A65        1.90215   0.00325   0.00000   0.03430   0.03419   1.93634
   A66        1.94349  -0.00228   0.00000  -0.01998  -0.01990   1.92358
   A67        1.98467   0.00034   0.00000   0.00439   0.00395   1.98862
   A68        1.87360  -0.00113   0.00000  -0.01198  -0.01179   1.86181
   A69        1.88131  -0.00079   0.00000   0.00324   0.00287   1.88418
   A70        1.87452   0.00050   0.00000  -0.01087  -0.01095   1.86357
   A71        1.83373   0.00517   0.00000   0.02960   0.02960   1.86333
   A72        1.94575  -0.00009   0.00000  -0.00628  -0.00642   1.93933
   A73        1.96407  -0.00279   0.00000  -0.01564  -0.01575   1.94832
   A74        1.93166  -0.00217   0.00000  -0.00707  -0.00706   1.92460
   A75        1.90239   0.00027   0.00000  -0.00778  -0.00802   1.89437
   A76        1.88648   0.00104   0.00000   0.00520   0.00517   1.89165
   A77        1.82843   0.00411   0.00000   0.03456   0.03461   1.86303
   A78        1.92552  -0.00498   0.00000  -0.01585  -0.01559   1.90993
   A79        1.94497  -0.00089   0.00000  -0.01557  -0.01585   1.92912
   A80        1.93066  -0.00567   0.00000  -0.04870  -0.04894   1.88171
   A81        1.91210   0.00455   0.00000   0.03846   0.03820   1.95030
   A82        1.85053   0.00707   0.00000   0.05330   0.05285   1.90338
   A83        1.89749   0.00043   0.00000  -0.00764  -0.00964   1.88784
   A84        1.86357   0.00230   0.00000   0.01316   0.01316   1.87672
    D1        0.10380  -0.00067   0.00000  -0.00581  -0.00578   0.09802
    D2       -3.05562  -0.00121   0.00000  -0.02442  -0.02441  -3.08004
    D3       -3.13059  -0.00021   0.00000   0.01048   0.01059  -3.12000
    D4       -0.00683  -0.00075   0.00000  -0.00813  -0.00804  -0.01487
    D5        0.37349   0.00054   0.00000   0.01314   0.01279   0.38628
    D6       -1.86349  -0.00038   0.00000  -0.00654  -0.00677  -1.87026
    D7        2.38164   0.00143   0.00000   0.01835   0.01820   2.39983
    D8       -2.66305  -0.00077   0.00000  -0.00862  -0.00855  -2.67159
    D9        1.38316  -0.00169   0.00000  -0.02830  -0.02811   1.35505
   D10       -0.65490   0.00012   0.00000  -0.00341  -0.00313  -0.65804
   D11       -0.01129  -0.00002   0.00000  -0.00373  -0.00367  -0.01496
   D12        3.13460   0.00040   0.00000   0.01504   0.01522  -3.13336
   D13        3.04895   0.00011   0.00000   0.00975   0.01005   3.05900
   D14       -0.08834   0.00053   0.00000   0.02851   0.02894  -0.05940
   D15        0.62969  -0.00146   0.00000  -0.00997  -0.00996   0.61973
   D16       -1.54901   0.00022   0.00000   0.00774   0.00777  -1.54125
   D17        2.74743   0.00009   0.00000   0.00572   0.00573   2.75316
   D18       -2.49314  -0.00087   0.00000   0.00965   0.00970  -2.48344
   D19        1.61135   0.00082   0.00000   0.02735   0.02742   1.63877
   D20       -0.37539   0.00068   0.00000   0.02534   0.02539  -0.35000
   D21        0.02146   0.00119   0.00000   0.01629   0.01576   0.03722
   D22        2.15174   0.00298   0.00000   0.01612   0.01626   2.16800
   D23       -2.02867  -0.00400   0.00000  -0.03921  -0.03967  -2.06834
   D24       -3.13661   0.00078   0.00000  -0.00052  -0.00064  -3.13725
   D25       -1.00633   0.00257   0.00000  -0.00068  -0.00014  -1.00646
   D26        1.09645  -0.00441   0.00000  -0.05601  -0.05607   1.04038
   D27       -1.36422   0.00061   0.00000   0.00389   0.00397  -1.36025
   D28        2.70449  -0.00118   0.00000  -0.01557  -0.01540   2.68909
   D29        0.68100   0.00120   0.00000   0.01304   0.01296   0.69396
   D30        0.80200   0.00025   0.00000  -0.00577  -0.00569   0.79631
   D31       -1.41248  -0.00154   0.00000  -0.02523  -0.02506  -1.43754
   D32        2.84721   0.00084   0.00000   0.00337   0.00330   2.85051
   D33        2.82615  -0.00009   0.00000  -0.00833  -0.00830   2.81785
   D34        0.61167  -0.00188   0.00000  -0.02779  -0.02768   0.58399
   D35       -1.41182   0.00050   0.00000   0.00081   0.00069  -1.41113
   D36        0.67758   0.00158   0.00000  -0.00029  -0.00028   0.67731
   D37       -1.44829   0.00148   0.00000   0.00846   0.00835  -1.43994
   D38        2.81692   0.00276   0.00000   0.02034   0.02027   2.83719
   D39        2.89000  -0.00122   0.00000  -0.00761  -0.00748   2.88252
   D40        0.76413  -0.00132   0.00000   0.00114   0.00114   0.76527
   D41       -1.25385  -0.00004   0.00000   0.01301   0.01307  -1.24078
   D42       -1.37484   0.00038   0.00000   0.00452   0.00465  -1.37019
   D43        2.78247   0.00028   0.00000   0.01327   0.01327   2.79574
   D44        0.76449   0.00156   0.00000   0.02515   0.02520   0.78969
   D45        0.95449   0.00044   0.00000   0.01366   0.01334   0.96783
   D46       -1.10912   0.00115   0.00000   0.01884   0.01878  -1.09034
   D47        3.05354   0.00197   0.00000   0.04499   0.04495   3.09850
   D48       -1.24720  -0.00052   0.00000   0.00085   0.00075  -1.24645
   D49        2.97238   0.00019   0.00000   0.00603   0.00618   2.97856
   D50        0.85186   0.00101   0.00000   0.03218   0.03236   0.88421
   D51        3.00136  -0.00162   0.00000  -0.01917  -0.01930   2.98207
   D52        0.93776  -0.00091   0.00000  -0.01400  -0.01386   0.92389
   D53       -1.18277  -0.00009   0.00000   0.01215   0.01231  -1.17045
   D54        0.77995   0.00176   0.00000   0.02145   0.02146   0.80142
   D55       -1.38928   0.00178   0.00000   0.02631   0.02623  -1.36305
   D56        2.91844   0.00073   0.00000   0.01213   0.01208   2.93052
   D57        2.93486   0.00044   0.00000   0.00513   0.00511   2.93997
   D58        0.76562   0.00046   0.00000   0.00999   0.00988   0.77550
   D59       -1.20984  -0.00059   0.00000  -0.00419  -0.00427  -1.21411
   D60       -1.36600   0.00113   0.00000   0.01151   0.01165  -1.35435
   D61        2.74795   0.00115   0.00000   0.01636   0.01641   2.76437
   D62        0.77249   0.00011   0.00000   0.00219   0.00227   0.77475
   D63       -1.24853  -0.00161   0.00000  -0.02678  -0.02686  -1.27539
   D64        0.98340  -0.00025   0.00000  -0.00811  -0.00823   0.97517
   D65        3.00939  -0.00034   0.00000  -0.00320  -0.00313   3.00626
   D66        0.91782   0.00006   0.00000  -0.01433  -0.01446   0.90336
   D67       -3.13343   0.00142   0.00000   0.00434   0.00417  -3.12926
   D68       -1.10744   0.00133   0.00000   0.00925   0.00927  -1.09818
   D69        2.90483  -0.00101   0.00000  -0.01988  -0.01988   2.88495
   D70       -1.14642   0.00034   0.00000  -0.00120  -0.00125  -1.14767
   D71        0.87957   0.00025   0.00000   0.00370   0.00384   0.88342
   D72       -3.13644   0.00075   0.00000   0.01948   0.01958  -3.11686
   D73        1.03992   0.00086   0.00000   0.02102   0.02111   1.06103
   D74       -1.05817   0.00089   0.00000   0.02135   0.02144  -1.03673
   D75        0.91378   0.00062   0.00000   0.01076   0.01062   0.92441
   D76       -1.19304   0.00073   0.00000   0.01230   0.01216  -1.18088
   D77        2.99206   0.00075   0.00000   0.01263   0.01249   3.00454
   D78       -1.09681  -0.00126   0.00000  -0.01431  -0.01426  -1.11107
   D79        3.07955  -0.00115   0.00000  -0.01277  -0.01272   3.06683
   D80        0.98146  -0.00113   0.00000  -0.01244  -0.01240   0.96907
   D81        0.02337   0.00083   0.00000   0.01355   0.01361   0.03698
   D82        2.11770   0.00151   0.00000   0.01906   0.01933   2.13702
   D83       -2.06080  -0.00216   0.00000  -0.01436  -0.01455  -2.07535
   D84       -3.12258   0.00042   0.00000  -0.00540  -0.00518  -3.12776
   D85       -1.02825   0.00110   0.00000   0.00011   0.00054  -1.02771
   D86        1.07644  -0.00257   0.00000  -0.03331  -0.03334   1.04310
   D87       -0.02528  -0.00130   0.00000  -0.01739  -0.01758  -0.04287
   D88       -2.17719  -0.00079   0.00000   0.00392   0.00395  -2.17324
   D89        2.01394   0.00268   0.00000   0.01962   0.01886   2.03279
   D90       -2.08190  -0.00403   0.00000  -0.04720  -0.04685  -2.12875
   D91        2.04938  -0.00352   0.00000  -0.02589  -0.02532   2.02405
   D92       -0.04268  -0.00005   0.00000  -0.01018  -0.01042  -0.05310
   D93        2.00275   0.00097   0.00000   0.01341   0.01354   2.01629
   D94       -0.14916   0.00148   0.00000   0.03472   0.03507  -0.11408
   D95       -2.24121   0.00495   0.00000   0.05043   0.04998  -2.19123
   D96        1.13119   0.00020   0.00000  -0.01876  -0.01839   1.11280
   D97       -3.09731   0.00213   0.00000   0.00850   0.00877  -3.08854
   D98       -0.98751   0.00080   0.00000  -0.01034  -0.00993  -0.99744
   D99       -3.08159  -0.00393   0.00000  -0.04894  -0.04880  -3.13039
   D100      -1.02691  -0.00200   0.00000  -0.02169  -0.02163  -1.04854
   D101       1.08289  -0.00333   0.00000  -0.04053  -0.04033   1.04256
   D102      -0.97573   0.00050   0.00000  -0.00547  -0.00594  -0.98167
   D103       1.07895   0.00243   0.00000   0.02179   0.02123   1.10018
   D104      -3.09444   0.00110   0.00000   0.00295   0.00253  -3.09191
   D105       0.82163   0.00076   0.00000   0.04202   0.04266   0.86429
   D106      -1.18043   0.00278   0.00000   0.03589   0.03494  -1.14549
   D107       2.97788  -0.00106   0.00000   0.00984   0.01015   2.98803
   D108       1.53379   0.00125   0.00000   0.01664   0.01677   1.55056
   D109      -2.64236  -0.00030   0.00000   0.00512   0.00510  -2.63727
   D110      -0.62783  -0.00068   0.00000  -0.01194  -0.01205  -0.63988
   D111      -0.96777   0.00120   0.00000   0.00868   0.00861  -0.95917
   D112       1.17592  -0.00056   0.00000  -0.01772  -0.01766   1.15826
   D113      -3.06812   0.00141   0.00000   0.01109   0.01105  -3.05707
   D114      -3.04847  -0.00075   0.00000  -0.01415  -0.01425  -3.06272
   D115      -0.90478  -0.00251   0.00000  -0.04055  -0.04052  -0.94530
   D116       1.13437  -0.00054   0.00000  -0.01174  -0.01181   1.12256
   D117       1.21568   0.00048   0.00000  -0.00653  -0.00652   1.20916
   D118      -2.92381  -0.00128   0.00000  -0.03293  -0.03279  -2.95660
   D119      -0.88467   0.00069   0.00000  -0.00412  -0.00407  -0.88874
   D120      -1.32667  -0.00246   0.00000  -0.06165  -0.06155  -1.38823
   D121       0.80144  -0.00074   0.00000  -0.03431  -0.03462   0.76683
   D122       2.91454  -0.00467   0.00000  -0.08790  -0.08761   2.82693
   D123       0.78410   0.00131   0.00000  -0.01319  -0.01318   0.77092
   D124       2.91221   0.00304   0.00000   0.01414   0.01376   2.92597
   D125      -1.25788  -0.00090   0.00000  -0.03944  -0.03923  -1.29711
   D126       2.79803  -0.00014   0.00000  -0.03098  -0.03089   2.76714
   D127      -1.35704   0.00159   0.00000  -0.00365  -0.00395  -1.36099
   D128       0.75605  -0.00235   0.00000  -0.05724  -0.05694   0.69911
   D129      -3.11845   0.00216   0.00000   0.04119   0.04135  -3.07710
   D130       1.01732   0.00353   0.00000   0.04541   0.04627   1.06359
   D131      -1.02738  -0.00314   0.00000   0.00583   0.00480  -1.02259
         Item               Value     Threshold  Converged?
 Maximum Force            0.020537     0.000450     NO 
 RMS     Force            0.003641     0.000300     NO 
 Maximum Displacement     0.221687     0.001800     NO 
 RMS     Displacement     0.052736     0.001200     NO 
 Predicted change in Energy=-8.169920D-03
 GradGradGradGradGradGradGradGradGradGradGradGradGradGradGradGradGradGrad

                          Input orientation:                          
 ---------------------------------------------------------------------
 Center     Atomic      Atomic             Coordinates (Angstroms)
 Number     Number       Type             X           Y           Z
 ---------------------------------------------------------------------
      1          6           0        1.644243    0.819582    0.096743
      2          6           0        1.152066   -0.433532    0.280031
      3          6           0       -0.266787   -0.836950    0.597916
      4          6           0       -1.342883    0.046041   -0.077780
      5          6           0       -1.520544    1.397701    0.657442
      6          6           0       -0.244505    2.079232    1.195651
      7          6           0        0.979384    2.157594    0.260378
      8          6           0        3.086778    0.733619   -0.224783
      9          6           0        3.506706   -0.723904   -0.214134
     10          6           0        2.205978   -1.521008    0.082438
     11          8           0        3.833389    1.691999   -0.440263
     12          6           0        0.678834    2.844029   -1.087050
     13          6           0        2.340934   -2.435881    1.297721
     14          8           0        1.826023   -2.385831   -1.007571
     15          6           0       -2.681516   -0.753794   -0.265517
     16          8           0       -3.144266   -1.286927    0.992202
     17          6           0       -2.456909   -1.951067   -1.194452
     18          6           0       -3.825368    0.076737   -0.879089
     19          8           0       -4.421637    0.896052    0.140504
     20          1           0       -0.412519   -0.839290    1.687037
     21          1           0       -0.384315   -1.878972    0.285390
     22          1           0       -0.989738    0.262924   -1.094300
     23          1           0       -2.187252    1.254174    1.515068
     24          1           0       -2.038673    2.092139   -0.013119
     25          1           0        0.071042    1.589204    2.127377
     26          1           0       -0.518020    3.103469    1.482476
     27          1           0        1.720879    2.792416    0.767595
     28          1           0        3.934691   -1.001549   -1.181011
     29          1           0        4.273464   -0.856224    0.557122
     30          1           0        0.217778    3.826535   -0.925100
     31          1           0        0.001588    2.252210   -1.712106
     32          1           0        1.601155    3.001510   -1.658216
     33          1           0        1.417511   -2.997312    1.483412
     34          1           0        3.143664   -3.164222    1.131276
     35          1           0        2.580475   -1.853403    2.192350
     36          1           0        1.593429   -1.824229   -1.766625
     37          1           0       -3.707751   -0.601853    1.397841
     38          1           0       -2.026565   -1.633606   -2.150226
     39          1           0       -1.791421   -2.693023   -0.742529
     40          1           0       -3.407400   -2.459836   -1.395106
     41          1           0       -3.456046    0.678570   -1.720384
     42          1           0       -4.579466   -0.622610   -1.263522
     43          1           0       -5.173631    1.361288   -0.260786
 ---------------------------------------------------------------------
                    Distance matrix (angstroms):
                    1          2          3          4          5
     1  C    0.000000
     2  C    1.358723   0.000000
     3  C    2.578237   1.508954   0.000000
     4  C    3.090590   2.565695   1.547327   0.000000
     5  C    3.265652   3.261702   2.563029   1.548903   0.000000
     6  C    2.522238   3.017077   2.976894   2.638546   1.543513
     7  C    1.503027   2.596949   3.261007   3.156886   2.642866
     8  C    1.480431   2.315209   3.793405   4.485117   4.737800
     9  C    2.438804   2.423395   3.861535   4.912221   5.525767
    10  C    2.407096   1.527212   2.616911   3.882747   4.768277
    11  O    2.416991   3.496597   4.927965   5.443744   5.473223
    12  C    2.536092   3.582634   4.157272   3.596485   3.157908
    13  C    3.539176   2.541358   3.137916   4.649994   5.478806
    14  O    3.395177   2.433846   3.058836   4.101277   5.318543
    15  C    4.617243   3.885427   2.565803   1.570643   2.613166
    16  O    5.307452   4.437786   2.939018   2.483274   3.155275
    17  C    5.114991   4.183505   3.041460   2.544888   3.939612
    18  C    5.605418   5.136029   3.959782   2.608788   3.068890
    19  O    6.066520   5.731791   4.524964   3.201390   2.989183
    20  H    3.084018   2.142950   1.098830   2.182651   2.700355
    21  H    3.381247   2.109453   1.094210   2.180921   3.487983
    22  H    2.943859   2.638401   2.143822   1.097754   2.153619
    23  H    4.108634   3.940142   2.983648   2.170187   1.095729
    24  H    3.898120   4.079923   3.477428   2.162134   1.095607
    25  H    2.681558   2.944955   2.887837   3.040272   2.174978
    26  H    3.436827   4.092119   4.046290   3.530250   2.143684
    27  H    2.085183   3.311798   4.141485   4.200461   3.530466
    28  H    3.193012   3.193789   4.565533   5.492481   6.236658
    29  H    3.151678   3.162051   4.540475   5.723681   6.217779
    30  H    3.481484   4.524755   4.929754   4.176811   3.380154
    31  H    2.832432   3.536301   3.866670   3.057091   2.943099
    32  H    2.800454   3.969634   4.828365   4.460934   4.204697
    33  H    4.067301   2.844565   2.878911   4.395349   5.350751
    34  H    4.380550   3.485361   4.163153   5.647716   6.541444
    35  H    3.523202   2.777292   3.417938   4.914684   5.453804
    36  H    3.234882   2.513492   3.166414   3.869371   5.094484
    37  H    5.688336   4.989554   3.540534   2.861787   3.054550
    38  H    4.953972   4.177323   3.359131   2.753846   4.162676
    39  H    4.984633   3.849032   2.750692   2.854041   4.332126
    40  H    6.204780   5.263147   4.058244   3.503855   4.759597
    41  H    5.416160   5.145205   4.224061   2.750218   3.149186
    42  H    6.531829   5.938751   4.702137   3.511203   4.138691
    43  H    6.848699   6.597599   5.444882   4.054380   3.766897
                    6          7          8          9         10
     6  C    0.000000
     7  C    1.542329   0.000000
     8  C    3.863386   2.589247   0.000000
     9  C    4.890465   3.862066   1.516848   0.000000
    10  C    4.495090   3.881792   2.439987   1.554099   0.000000
    11  O    4.410825   2.975403   1.233835   2.448355   3.639380
    12  C    2.578410   1.541780   3.315950   4.635622   4.770054
    13  C    5.203955   4.902032   3.594445   2.564293   1.527128
    14  O    5.392408   4.792411   3.454451   2.493239   1.442361
    15  C    4.012489   4.706902   5.957119   6.188507   4.959565
    16  O    4.447587   5.422618   6.662550   6.782896   5.432088
    17  C    5.181760   5.550292   6.235405   6.166981   4.853650
    18  C    4.597512   5.358544   6.974051   7.405573   6.313039
    19  O    4.467850   5.547692   7.519051   8.099917   7.054845
    20  H    2.964365   3.599176   4.286512   4.357533   3.145792
    21  H    4.063926   4.260771   4.374288   4.089468   2.622775
    22  H    3.016326   3.049978   4.194711   4.686846   3.844441
    23  H    2.134717   3.523918   5.577944   6.270893   5.390226
    24  H    2.163408   3.031130   5.306659   6.222679   5.575036
    25  H    1.099004   2.152635   3.919100   4.757828   4.291054
    26  H    1.098245   2.151841   4.639558   5.807383   5.546716
    27  H    2.134151   1.100038   2.662543   4.064169   4.394358
    28  H    5.710115   4.559784   2.155026   1.093210   2.203313
    29  H    5.425556   4.474609   2.132416   1.095564   2.223007
    30  H    2.786461   2.184208   4.276416   5.659419   5.793469
    31  H    2.923275   2.203571   3.746551   4.836014   4.724076
    32  H    3.521592   2.186274   3.066779   4.426647   4.883528
    33  H    5.349429   5.316091   4.429924   3.523462   2.182632
    34  H    6.243207   5.810706   4.127384   2.810174   2.163208
    35  H    4.943636   4.731185   3.576529   2.815109   2.168517
    36  H    5.233554   4.510068   3.339155   2.698439   1.971343
    37  H    4.384423   5.556762   7.112104   7.393358   6.127587
    38  H    5.306203   5.405547   5.954609   5.932377   4.786637
    39  H    5.378095   5.675533   5.983876   5.676864   4.246574
    40  H    6.108933   6.580666   7.330905   7.225857   5.880013
    41  H    4.558411   5.077792   6.711811   7.260554   6.336153
    42  H    5.669160   6.399423   7.854275   8.154609   6.975742
    43  H    5.189695   6.226179   8.284300   8.927399   7.929947
                   11         12         13         14         15
    11  O    0.000000
    12  C    3.420047   0.000000
    13  C    4.720953   6.027201   0.000000
    14  O    4.580398   5.354791   2.362628   0.000000
    15  C    6.961064   4.991112   5.522511   4.850989   0.000000
    16  O    7.720986   6.000348   5.612562   5.469046   1.442299
    17  C    7.308117   5.730390   5.428192   4.308997   1.531937
    18  C    7.839528   5.290462   7.005357   6.165953   1.540990
    19  O    8.313620   5.596098   7.627142   7.149971   2.432050
    20  H    5.381502   4.738507   3.206583   3.829331   2.994682
    21  H    5.573816   5.031959   2.960058   2.610412   2.616611
    22  H    5.072728   3.073481   4.909041   3.866773   2.140726
    23  H    6.345323   4.184867   5.845359   5.976598   2.728867
    24  H    5.901158   3.017203   6.434456   5.998085   2.928530
    25  H    4.556160   3.503790   4.694896   5.358056   4.334992
    26  H    4.962251   2.846443   6.236357   6.467402   4.755488
    27  H    2.670680   2.127964   5.291558   5.475081   5.746652
    28  H    2.795383   5.039633   3.277420   2.528398   6.683839
    29  H    2.771621   5.414474   2.603551   3.282975   7.004210
    30  H    4.226577   1.097324   6.976144   6.417690   5.460803
    31  H    4.076041   1.095265   6.042333   5.033524   4.281089
    32  H    2.860261   1.096223   6.232981   5.431146   5.863717
    33  H    5.614857   6.424498   1.096538   2.597266   4.989403
    34  H    5.150566   6.862611   1.096613   2.629968   6.457082
    35  H    4.590242   6.036271   1.094086   3.330492   5.910905
    36  H    4.374987   4.805303   3.212958   0.972450   4.655567
    37  H    8.093773   6.106629   6.321413   6.292157   1.960358
    38  H    6.951452   5.338421   5.622013   4.088269   2.180632
    39  H    7.138506   6.072874   4.615745   3.640126   2.186416
    40  H    8.401100   6.702477   6.347852   5.248274   2.171050
    41  H    7.470047   4.710368   7.239733   6.148082   2.183621
    42  H    8.764205   6.300670   7.598674   6.648665   2.148357
    43  H    9.014876   6.093651   8.562483   7.974569   3.268675
                   16         17         18         19         20
    16  O    0.000000
    17  C    2.386420   0.000000
    18  C    2.413547   2.466602   0.000000
    19  O    2.668794   3.707877   1.437492   0.000000
    20  H    2.854053   3.703857   4.367110   4.634242   0.000000
    21  H    2.909885   2.547700   4.125731   4.901195   1.745379
    22  H    3.376022   2.657890   2.849874   3.701828   3.046948
    23  H    2.765223   4.205685   3.130778   2.647670   2.749881
    24  H    3.694739   4.232965   2.829139   2.670720   3.758748
    25  H    4.460824   5.473446   5.148632   4.961078   2.515018
    26  H    5.139369   6.039335   5.067213   4.681005   3.949472
    27  H    6.353041   6.618472   6.391193   6.459098   4.311154
    28  H    7.410529   6.461758   7.840432   8.670381   5.210592
    29  H    7.442951   7.040214   8.277935   8.879686   4.820315
    30  H    6.413024   6.372377   5.514538   5.589939   5.384279
    31  H    5.452997   4.896909   4.480201   4.983599   4.613354
    32  H    6.923469   6.419578   6.213573   6.628904   5.476983
    33  H    4.896582   4.824595   6.520658   7.145441   2.836817
    34  H    6.563661   6.184429   7.944356   8.642987   4.284929
    35  H    5.876557   6.070849   7.361658   7.797381   3.200279
    36  H    5.508682   4.092519   5.810745   6.871542   4.113601
    37  H    0.975389   3.178831   2.378808   2.081886   3.316408
    38  H    3.353251   1.095208   2.788683   4.169290   4.238003
    39  H    2.610859   1.094352   3.439064   4.536434   3.352683
    40  H    2.672863   1.096604   2.622056   3.827370   4.592938
    41  H    3.364299   2.861795   1.098352   2.107740   4.814299
    42  H    2.754888   2.504958   1.097970   2.074255   5.110400
    43  H    3.563894   4.384519   1.962188   0.971068   5.595064
                   21         22         23         24         25
    21  H    0.000000
    22  H    2.618740   0.000000
    23  H    3.818284   3.037338   0.000000
    24  H    4.312277   2.369651   1.749176   0.000000
    25  H    3.953291   3.641906   2.363696   3.047223   0.000000
    26  H    5.125974   3.864064   2.491443   2.360504   1.748111
    27  H    5.146477   4.148786   4.265958   3.903093   2.453302
    28  H    4.644784   5.084920   7.059414   6.827588   5.708346
    29  H    4.776479   5.628585   6.863840   6.990071   5.109419
    30  H    5.863498   3.766437   4.284348   2.988546   3.787453
    31  H    4.604951   2.306875   4.025140   2.659858   3.896926
    32  H    5.615941   3.811899   5.241655   4.096541   4.320482
    33  H    2.435676   4.802977   5.574088   6.331455   4.823255
    34  H    3.848899   5.812359   6.934565   7.469644   5.747023
    35  H    3.525214   5.294085   5.731228   6.462811   4.260636
    36  H    2.850480   3.388359   5.877043   5.621823   5.397447
    37  H    3.730121   3.787638   2.402185   3.469038   4.428570
    38  H    2.947781   2.405580   4.668991   4.295177   5.751899
    39  H    1.923342   3.082866   4.564405   4.846746   5.481112
    40  H    3.507208   3.653628   4.873576   4.950129   6.395480
    41  H    4.472100   2.578259   3.522685   2.630946   5.298573
    42  H    4.645090   3.701210   4.118928   3.922882   6.165837
    43  H    5.808196   4.405237   3.476146   3.228536   5.767310
                   26         27         28         29         30
    26  H    0.000000
    27  H    2.370756   0.000000
    28  H    6.616039   4.805434   0.000000
    29  H    6.284407   4.457864   1.776792   0.000000
    30  H    2.619284   2.488762   6.098469   6.369757   0.000000
    31  H    3.346638   3.065403   5.132086   5.749841   1.773306
    32  H    3.790151   2.437747   4.658067   5.189515   1.769705
    33  H    6.400454   5.841692   4.173537   3.687647   7.335201
    34  H    7.267408   6.134990   3.263364   2.633051   7.852399
    35  H    5.888563   4.934821   3.733513   2.556276   6.896560
    36  H    6.268739   5.268009   2.549756   3.676876   5.876369
    37  H    4.889883   6.433374   8.075714   8.029402   6.357394
    38  H    6.157281   6.492048   6.072516   6.901045   6.029191
    39  H    6.338100   6.686312   5.986795   6.468829   6.824577
    40  H    6.897779   7.652625   7.488574   8.085693   7.271952
    41  H    4.976992   6.120371   7.598468   8.202923   4.902973
    42  H    6.157882   7.448637   8.522985   9.041221   6.551563
    43  H    5.267719   7.116176   9.454700   9.738271   5.965404
                   31         32         33         34         35
    31  H    0.000000
    32  H    1.767192   0.000000
    33  H    6.306636   6.774172   0.000000
    34  H    6.877150   6.940954   1.769594   0.000000
    35  H    6.225070   6.273444   1.778653   1.778007   0.000000
    36  H    4.376561   4.826962   3.459742   3.549174   4.080270
    37  H    5.619310   7.106911   5.658079   7.319745   6.460605
    38  H    4.405102   5.906499   5.188900   6.312076   6.334911
    39  H    5.348859   6.691469   3.917225   5.299833   5.332163
    40  H    5.824524   7.414927   5.643980   7.056571   7.006586
    41  H    3.798901   5.565537   6.894054   8.152005   7.626268
    42  H    5.426959   7.175660   7.010605   8.475941   8.045040
    43  H    5.448208   7.109210   8.092143   9.570552   8.745186
                   36         37         38         39         40
    36  H    0.000000
    37  H    6.293692   0.000000
    38  H    3.645250   4.059516   0.000000
    39  H    3.641537   3.553377   1.777433   0.000000
    40  H    5.054732   3.367916   1.777517   1.758300   0.000000
    41  H    5.635897   3.380260   2.752151   3.885204   3.155593
    42  H    6.308853   2.800566   2.885421   3.511586   2.183221
    43  H    7.629428   2.958677   4.737446   5.301779   4.359730
                   41         42         43
    41  H    0.000000
    42  H    1.778725   0.000000
    43  H    2.355128   2.300949   0.000000
 Stoichiometry    C15H24O4
 Framework group  C1[X(C15H24O4)]
 Deg. of freedom   123
 Full point group                 C1      NOp   1
 Largest Abelian subgroup         C1      NOp   1
 Largest concise Abelian subgroup C1      NOp   1
                         Standard orientation:                         
 ---------------------------------------------------------------------
 Center     Atomic      Atomic             Coordinates (Angstroms)
 Number     Number       Type             X           Y           Z
 ---------------------------------------------------------------------
      1          6           0        1.686049    0.815621    0.096146
      2          6           0        1.193282   -0.438255    0.272505
      3          6           0       -0.223950   -0.842248    0.596827
      4          6           0       -1.303353    0.047816   -0.064152
      5          6           0       -1.473945    1.393627    0.683371
      6          6           0       -0.193222    2.068876    1.218365
      7          6           0        1.024320    2.153190    0.275359
      8          6           0        3.126210    0.730247   -0.236007
      9          6           0        3.544034   -0.727914   -0.240242
     10          6           0        2.244192   -1.525572    0.058716
     11          8           0        3.872744    1.689300   -0.448734
     12          6           0        0.715533    2.851128   -1.064274
     13          6           0        2.386142   -2.450617    1.265473
     14          8           0        1.855465   -2.380844   -1.035727
     15          6           0       -2.644433   -0.748530   -0.249237
     16          8           0       -3.099315   -1.291342    1.007212
     17          6           0       -2.428000   -1.938432   -1.189515
     18          6           0       -3.791242    0.088661   -0.848061
     19          8           0       -4.379267    0.900401    0.182322
     20          1           0       -0.362192   -0.853351    1.686870
     21          1           0       -0.345173   -1.881491    0.276556
     22          1           0       -0.956885    0.272559   -1.081263
     23          1           0       -2.134952    1.243994    1.544360
     24          1           0       -1.995640    2.094305    0.022131
     25          1           0        0.127996    1.570739    2.143832
     26          1           0       -0.463236    3.091106    1.515484
     27          1           0        1.770230    2.782750    0.782661
     28          1           0        3.964946   -0.998197   -1.212296
     29          1           0        4.315879   -0.867678    0.524598
     30          1           0        0.257062    3.832925   -0.891075
     31          1           0        0.033125    2.265447   -1.689497
     32          1           0        1.634137    3.011989   -1.640465
     33          1           0        1.463185   -3.012237    1.452897
     34          1           0        3.186625   -3.178709    1.087515
     35          1           0        2.632696   -1.875870    2.163193
     36          1           0        1.618491   -1.812677   -1.788515
     37          1           0       -3.658978   -0.608828    1.422345
     38          1           0       -2.003768   -1.613725   -2.145587
     39          1           0       -1.760524   -2.685035   -0.748306
     40          1           0       -3.380604   -2.444171   -1.387794
     41          1           0       -3.426820    0.696874   -1.686900
     42          1           0       -4.549004   -0.606417   -1.233030
     43          1           0       -5.133310    1.370002   -0.209937
 ---------------------------------------------------------------------
 Rotational constants (GHZ):      0.5824066      0.2611720      0.2059173
 Standard basis: 6-31G(d) (6D, 7F)
 There are   333 symmetry adapted cartesian basis functions of A   symmetry.
 There are   333 symmetry adapted basis functions of A   symmetry.
   333 basis functions,   628 primitive gaussians,   333 cartesian basis functions
    73 alpha electrons       73 beta electrons
       nuclear repulsion energy      1602.8091490852 Hartrees.
 NAtoms=   43 NActive=   43 NUniq=   43 SFac= 1.00D+00 NAtFMM=   60 NAOKFM=F Big=F
 Integral buffers will be    131072 words long.
 Raffenetti 2 integral format.
 Two-electron integral symmetry is turned on.
 ------------------------------------------------------------------------------
 Polarizable Continuum Model (PCM)
 =================================
 Model                : PCM (using non-symmetric T matrix).
 Atomic radii         : SMD-Coulomb.
 Polarization charges : Total charges.
 Charge compensation  : None.
 Solution method      : On-the-fly selection.
 Cavity type          : VdW (van der Waals Surface) (Alpha=1.000).
 Cavity algorithm     : GePol (No added spheres)
                        Default sphere list used, NSphG=   43.
                        Lebedev-Laikov grids with approx.  5.0 points / Ang**2.
                        Smoothing algorithm: Karplus/York (Gamma=1.0000).
                        Polarization charges: spherical gaussians, with
                                              point-specific exponents (IZeta= 3).
                        Self-potential: point-specific (ISelfS= 7).
                        Self-field    : sphere-specific E.n sum rule (ISelfD= 2).
 1st derivatives      : Analytical E(r).r(x)/FMM algorithm (CHGder, D1EAlg=3).
                        Cavity 1st derivative terms included.
 Solvent              : Methanol, Eps=  32.613000 Eps(inf)=   1.765709
 ------------------------------------------------------------------------------
 ------------------------------------------------------------------------------
 Atomic radii for non-electrostatic terms: SMD-CDS.
 ------------------------------------------------------------------------------
 Nuclear repulsion after PCM non-electrostatic terms =     1602.8102666974 Hartrees.
 One-electron integrals computed using PRISM.
 NBasis=   333 RedAO= T EigKep=  9.36D-04  NBF=   333
 NBsUse=   333 1.00D-06 EigRej= -1.00D+00 NBFU=   333
 Initial guess from the checkpoint file:  "DY-202A-11R_47.chk"
 B after Tr=     0.000000    0.000000    0.000000
         Rot=    0.999969   -0.000689    0.001967    0.007594 Ang=  -0.90 deg.
 ExpMin= 1.61D-01 ExpMax= 5.48D+03 ExpMxC= 8.25D+02 IAcc=1 IRadAn=         1 AccDes= 0.00D+00
 Harris functional with IExCor=  402 and IRadAn=       1 diagonalized for initial guess.
 HarFok:  IExCor=  402 AccDes= 0.00D+00 IRadAn=         1 IDoV= 1 UseB2=F ITyADJ=14
 ICtDFT=  3500011 ScaDFX=  1.000000  1.000000  1.000000  1.000000
 FoFCou: FMM=F IPFlag=           0 FMFlag=      100000 FMFlg1=           0
         NFxFlg=           0 DoJE=T BraDBF=F KetDBF=T FulRan=T
         wScrn=  0.000000 ICntrl=     500 IOpCl=  0 I1Cent=   200000004 NGrid=           0
         NMat0=    1 NMatS0=      1 NMatT0=    0 NMatD0=    1 NMtDS0=    0 NMtDT0=    0
 Petite list used in FoFCou.
 Keep R1 ints in memory in canonical form, NReq=1565304907.
 Requested convergence on RMS density matrix=1.00D-08 within 128 cycles.
 Requested convergence on MAX density matrix=1.00D-06.
 Requested convergence on             energy=1.00D-06.
 No special actions if energy rises.
 Inv3:  Mode=1 IEnd=    22162572.
 Iteration    1 A*A^-1 deviation from unit magnitude is 4.44D-15 for   2695.
 Iteration    1 A*A^-1 deviation from orthogonality  is 4.99D-15 for   2684   2533.
 Iteration    1 A^-1*A deviation from unit magnitude is 4.44D-15 for   2695.
 Iteration    1 A^-1*A deviation from orthogonality  is 2.11D-12 for   1989   1947.
 Error on total polarization charges =  0.05167
 SCF Done:  E(RB3LYP) =  -886.946854049     A.U. after   11 cycles
            NFock= 11  Conv=0.44D-08     -V/T= 2.0094
 SMD-CDS (non-electrostatic) energy       (kcal/mol) =       0.70
 (included in total energy above)
 D1PCM: PCM CHGder 1st derivatives, ID1Alg=3 FixD1E=F DoIter=F DoCFld=F I1PDM=0.
 Calling FoFJK, ICntrl=      2127 FMM=F ISym2X=0 I1Cent= 0 IOpClX= 0 NMat=1 NMatS=1 NMatT=0.
 ***** Axes restored to original set *****
 -------------------------------------------------------------------
 Center     Atomic                   Forces (Hartrees/Bohr)
 Number     Number              X              Y              Z
 -------------------------------------------------------------------
      1        6           0.006388018   -0.005798998   -0.000341456
      2        6          -0.005104629    0.004421678    0.000882031
      3        6           0.002743305   -0.000662196   -0.001320180
      4        6          -0.001148753    0.001269448    0.000713339
      5        6          -0.000333757   -0.000071485   -0.000761514
      6        6          -0.000262961    0.000083153    0.000731121
      7        6          -0.004028951    0.001940970    0.001113446
      8        6          -0.003785532    0.002427812    0.000250705
      9        6          -0.003778683    0.000141827   -0.000312544
     10        6           0.004729748    0.001718652   -0.000767928
     11        8          -0.001831337   -0.003189557    0.000922893
     12        6           0.000429631    0.000269839   -0.001423592
     13        6           0.000152170   -0.002276914    0.001159310
     14        8          -0.000206632   -0.000014590    0.000952891
     15        6           0.001019386    0.000937759    0.000609802
     16        8           0.000469672   -0.000013500   -0.000006987
     17        6          -0.001684295   -0.004324259    0.000443168
     18        6          -0.001921786    0.001263109    0.003009151
     19        8           0.003277229   -0.000166992   -0.003325453
     20        1          -0.000115061    0.000474676    0.000453964
     21        1           0.001451998    0.001519489    0.001258250
     22        1          -0.000310797   -0.000320110   -0.000081306
     23        1          -0.000418349   -0.000494890    0.000570374
     24        1          -0.000285332   -0.000147680   -0.000061569
     25        1           0.000035276   -0.000507250   -0.000981165
     26        1          -0.000215123    0.000065749    0.000023495
     27        1           0.000128270    0.000189188   -0.000189427
     28        1           0.001548105   -0.001485055   -0.000269194
     29        1           0.001198959   -0.001782044   -0.000841096
     30        1           0.000133748   -0.000160444    0.000480045
     31        1          -0.000436283   -0.000266481    0.000267519
     32        1           0.000061687   -0.000322285    0.000444770
     33        1           0.000171667    0.001590375   -0.000512554
     34        1           0.000214549    0.000592030   -0.000127461
     35        1           0.000701010   -0.000046130    0.000503877
     36        1           0.000953874    0.000421437   -0.001037525
     37        1           0.000840536    0.000099606   -0.001273603
     38        1           0.000154413   -0.000101274   -0.000176180
     39        1           0.000060074    0.000555410   -0.001366589
     40        1           0.000585285    0.000529611    0.000120110
     41        1          -0.000015026    0.000884108    0.000686550
     42        1          -0.000867984    0.001454747   -0.000734360
     43        1          -0.000697337   -0.000698537    0.000314874
 -------------------------------------------------------------------
 Cartesian Forces:  Max     0.006388018 RMS     0.001620321

 GradGradGradGradGradGradGradGradGradGradGradGradGradGradGradGradGradGrad
 Berny optimization.
 Using GEDIIS/GDIIS optimizer.
 FormGI is forming the generalized inverse of G from B-inverse, IUseBI=4.
 Internal  Forces:  Max     0.004190321 RMS     0.001106140
 Search for a local minimum.
 Step number   2 out of a maximum of  258
 All quantities printed in internal units (Hartrees-Bohrs-Radians)
 Mixed Optimization -- RFO/linear search
 Update second derivatives using D2CorX and points    1    2
 DE= -6.52D-03 DEPred=-8.17D-03 R= 7.98D-01
 TightC=F SS=  1.41D+00  RLast= 3.46D-01 DXNew= 5.0454D-01 1.0366D+00
 Trust test= 7.98D-01 RLast= 3.46D-01 DXMaxT set to 5.05D-01
 ITU=  1  0
 Use linear search instead of GDIIS.
     Eigenvalues ---    0.00230   0.00237   0.00254   0.00338   0.00377
     Eigenvalues ---    0.00411   0.00526   0.00687   0.00770   0.00911
     Eigenvalues ---    0.01105   0.01230   0.01235   0.01300   0.01353
     Eigenvalues ---    0.01392   0.02456   0.02582   0.03135   0.03830
     Eigenvalues ---    0.04037   0.04360   0.04421   0.04578   0.04720
     Eigenvalues ---    0.04794   0.04935   0.05034   0.05080   0.05335
     Eigenvalues ---    0.05397   0.05441   0.05516   0.05531   0.05550
     Eigenvalues ---    0.05582   0.05653   0.05700   0.05926   0.05931
     Eigenvalues ---    0.06030   0.06108   0.06951   0.07710   0.08214
     Eigenvalues ---    0.08670   0.09040   0.09180   0.09205   0.09709
     Eigenvalues ---    0.10356   0.11398   0.12085   0.13300   0.13739
     Eigenvalues ---    0.14498   0.15515   0.15971   0.15984   0.16000
     Eigenvalues ---    0.16000   0.16000   0.16000   0.16000   0.16000
     Eigenvalues ---    0.16000   0.16000   0.16000   0.16000   0.16267
     Eigenvalues ---    0.16535   0.17582   0.18129   0.20602   0.20671
     Eigenvalues ---    0.21964   0.23449   0.24552   0.24997   0.25651
     Eigenvalues ---    0.26791   0.26983   0.27541   0.27872   0.28381
     Eigenvalues ---    0.28762   0.29018   0.29402   0.29733   0.30378
     Eigenvalues ---    0.31150   0.31680   0.32294   0.33751   0.33808
     Eigenvalues ---    0.33839   0.33842   0.33993   0.33997   0.34021
     Eigenvalues ---    0.34042   0.34102   0.34115   0.34157   0.34172
     Eigenvalues ---    0.34193   0.34202   0.34240   0.34270   0.34277
     Eigenvalues ---    0.34296   0.34385   0.34389   0.34464   0.34936
     Eigenvalues ---    0.40425   0.41278   0.42016   0.51338   0.52532
     Eigenvalues ---    0.52644   0.52969   0.94918
 RFO step:  Lambda=-2.00014788D-03 EMin= 2.29851100D-03
 Quartic linear search produced a step of -0.09104.
 Iteration  1 RMS(Cart)=  0.06211798 RMS(Int)=  0.00099890
 Iteration  2 RMS(Cart)=  0.00199542 RMS(Int)=  0.00005256
 Iteration  3 RMS(Cart)=  0.00000236 RMS(Int)=  0.00005255
 Iteration  4 RMS(Cart)=  0.00000000 RMS(Int)=  0.00005255
 Variable       Old X    -DE/DX   Delta X   Delta X   Delta X     New X
                                 (Linear)    (Quad)   (Total)
    R1        2.56761  -0.00414  -0.00298   0.00041  -0.00252   2.56510
    R2        2.84031   0.00355  -0.00157   0.01290   0.01134   2.85165
    R3        2.79761  -0.00339  -0.00055  -0.00738  -0.00789   2.78972
    R4        2.85151  -0.00232   0.00013  -0.00639  -0.00624   2.84527
    R5        2.88601   0.00329  -0.00271   0.01575   0.01302   2.89903
    R6        2.92402   0.00209   0.00038   0.00623   0.00659   2.93062
    R7        2.07649   0.00046  -0.00029   0.00194   0.00165   2.07814
    R8        2.06776  -0.00196  -0.00035  -0.00426  -0.00461   2.06315
    R9        2.92700  -0.00154   0.00001  -0.00425  -0.00424   2.92276
   R10        2.96808  -0.00105   0.00069  -0.00540  -0.00470   2.96338
   R11        2.07445  -0.00009   0.00014  -0.00057  -0.00043   2.07403
   R12        2.91682  -0.00131  -0.00199   0.00073  -0.00127   2.91555
   R13        2.07063   0.00076   0.00017   0.00161   0.00178   2.07240
   R14        2.07040   0.00008   0.00027  -0.00044  -0.00017   2.07023
   R15        2.91458  -0.00036  -0.00118   0.00086  -0.00035   2.91423
   R16        2.07682  -0.00060  -0.00002  -0.00154  -0.00156   2.07526
   R17        2.07538   0.00012   0.00006   0.00018   0.00024   2.07562
   R18        2.91354  -0.00005  -0.00213   0.00506   0.00293   2.91647
   R19        2.07877   0.00011  -0.00011   0.00057   0.00046   2.07923
   R20        2.86643   0.00058  -0.00342   0.01049   0.00706   2.87349
   R21        2.33161  -0.00375  -0.00195   0.00117  -0.00079   2.33082
   R22        2.93682  -0.00419  -0.00402  -0.00264  -0.00671   2.93011
   R23        2.06587   0.00121   0.00014   0.00283   0.00297   2.06884
   R24        2.07032   0.00047  -0.00016   0.00162   0.00146   2.07178
   R25        2.88585   0.00103  -0.00005   0.00324   0.00319   2.88905
   R26        2.72567  -0.00039  -0.00294   0.00636   0.00342   2.72909
   R27        2.07364  -0.00013  -0.00034   0.00048   0.00014   2.07378
   R28        2.06975   0.00026  -0.00027   0.00134   0.00107   2.07082
   R29        2.07156  -0.00022  -0.00008  -0.00038  -0.00047   2.07109
   R30        2.07216  -0.00104  -0.00010  -0.00249  -0.00260   2.06956
   R31        2.07230  -0.00022  -0.00007  -0.00042  -0.00048   2.07181
   R32        2.06752   0.00055   0.00021   0.00093   0.00114   2.06866
   R33        1.83767   0.00082  -0.00001   0.00142   0.00141   1.83907
   R34        2.72555  -0.00158  -0.00134  -0.00026  -0.00160   2.72396
   R35        2.89494   0.00309   0.00117   0.00684   0.00800   2.90295
   R36        2.91205   0.00168   0.00198   0.00063   0.00261   2.91466
   R37        1.84322  -0.00095   0.00078  -0.00356  -0.00278   1.84044
   R38        2.06964   0.00019  -0.00009   0.00071   0.00062   2.07027
   R39        2.06803  -0.00090  -0.00015  -0.00199  -0.00215   2.06588
   R40        2.07228  -0.00078   0.00005  -0.00218  -0.00213   2.07015
   R41        2.71647  -0.00371  -0.00140  -0.00473  -0.00613   2.71033
   R42        2.07559  -0.00004  -0.00060   0.00136   0.00076   2.07635
   R43        2.07486  -0.00007  -0.00043   0.00085   0.00043   2.07529
   R44        1.83505   0.00008   0.00050  -0.00108  -0.00058   1.83447
    A1        2.27326  -0.00129   0.00257  -0.01416  -0.01167   2.26159
    A2        1.90573   0.00033  -0.00498   0.01371   0.00866   1.91439
    A3        2.10175   0.00096   0.00231   0.00182   0.00411   2.10587
    A4        2.23393   0.00047  -0.00228   0.00515   0.00288   2.23681
    A5        1.97066  -0.00114   0.00139  -0.00881  -0.00751   1.96315
    A6        2.07804   0.00067   0.00092   0.00323   0.00419   2.08223
    A7        1.99256   0.00024   0.00030  -0.00353  -0.00331   1.98925
    A8        1.91142  -0.00009  -0.00021  -0.00173  -0.00194   1.90949
    A9        1.87070  -0.00084  -0.00044  -0.00302  -0.00346   1.86724
   A10        1.91964  -0.00021   0.00118  -0.00716  -0.00601   1.91363
   A11        1.92199   0.00093  -0.00102   0.01597   0.01501   1.93699
   A12        1.84089  -0.00007   0.00013  -0.00008   0.00004   1.84093
   A13        1.95031  -0.00044  -0.00103  -0.00432  -0.00532   1.94499
   A14        1.93298   0.00419   0.00237   0.01905   0.02143   1.95442
   A15        1.86857  -0.00072   0.00126   0.00261   0.00386   1.87242
   A16        1.98599  -0.00397  -0.00212  -0.01817  -0.02026   1.96574
   A17        1.87972   0.00129  -0.00083   0.00519   0.00432   1.88405
   A18        1.83807  -0.00026   0.00049  -0.00352  -0.00313   1.83495
   A19        2.04430  -0.00003   0.00173  -0.00923  -0.00760   2.03670
   A20        1.90393  -0.00028   0.00071  -0.00442  -0.00368   1.90026
   A21        1.89320  -0.00008  -0.00025   0.00180   0.00158   1.89478
   A22        1.86287   0.00041  -0.00080   0.00379   0.00298   1.86585
   A23        1.90129  -0.00004  -0.00218   0.00932   0.00720   1.90849
   A24        1.84868   0.00002   0.00071  -0.00058   0.00011   1.84880
   A25        2.05670  -0.00102  -0.00093  -0.00505  -0.00605   2.05065
   A26        1.91357   0.00059  -0.00140   0.00176   0.00031   1.91388
   A27        1.87231  -0.00019   0.00044   0.00133   0.00181   1.87412
   A28        1.88485   0.00000   0.00173  -0.00741  -0.00569   1.87916
   A29        1.88453   0.00061   0.00086   0.00355   0.00445   1.88898
   A30        1.83996   0.00012  -0.00070   0.00748   0.00678   1.84675
   A31        1.95175   0.00071   0.00074  -0.00203  -0.00131   1.95044
   A32        1.96863  -0.00034  -0.00098  -0.00056  -0.00154   1.96709
   A33        1.83979  -0.00040   0.00244  -0.00698  -0.00454   1.83525
   A34        1.98002  -0.00017  -0.00115   0.00391   0.00277   1.98279
   A35        1.85939   0.00001  -0.00192   0.00805   0.00615   1.86554
   A36        1.85192   0.00016   0.00110  -0.00272  -0.00165   1.85027
   A37        1.90078   0.00169   0.00548  -0.00844  -0.00302   1.89775
   A38        2.19254  -0.00029  -0.00376   0.00879   0.00506   2.19760
   A39        2.18962  -0.00140  -0.00170  -0.00029  -0.00195   2.18767
   A40        1.83638  -0.00183  -0.00446   0.00603   0.00144   1.83782
   A41        1.92433   0.00141  -0.00087   0.01504   0.01421   1.93853
   A42        1.89099   0.00128  -0.00007   0.01093   0.01095   1.90194
   A43        1.94570   0.00046   0.00206  -0.00386  -0.00177   1.94393
   A44        1.97087   0.00001  -0.00016  -0.00397  -0.00410   1.96677
   A45        1.89437  -0.00122   0.00299  -0.02187  -0.01897   1.87540
   A46        1.81012   0.00098   0.00263  -0.00115   0.00140   1.81152
   A47        1.96558  -0.00007   0.00114   0.00059   0.00177   1.96735
   A48        1.92084  -0.00031  -0.00212   0.00472   0.00265   1.92349
   A49        1.96619  -0.00037  -0.00199   0.00340   0.00141   1.96760
   A50        1.96470  -0.00094  -0.00465   0.00295  -0.00169   1.96301
   A51        1.83949   0.00065   0.00462  -0.00988  -0.00526   1.83423
   A52        1.93003  -0.00055   0.00000  -0.00351  -0.00351   1.92652
   A53        1.95920  -0.00033   0.00039  -0.00273  -0.00234   1.95686
   A54        1.93403  -0.00048   0.00016  -0.00273  -0.00258   1.93145
   A55        1.88412   0.00040  -0.00010   0.00183   0.00173   1.88585
   A56        1.87736   0.00052  -0.00022   0.00334   0.00312   1.88047
   A57        1.87604   0.00053  -0.00027   0.00436   0.00409   1.88013
   A58        1.94666  -0.00141  -0.00026  -0.00678  -0.00704   1.93962
   A59        1.91962  -0.00035   0.00084  -0.00372  -0.00286   1.91676
   A60        1.92957   0.00069   0.00209  -0.00218  -0.00008   1.92948
   A61        1.87768   0.00110  -0.00229   0.01342   0.01113   1.88881
   A62        1.89493   0.00031  -0.00039   0.00202   0.00162   1.89656
   A63        1.89383  -0.00029  -0.00018  -0.00221  -0.00237   1.89145
   A64        1.88243   0.00005   0.00051  -0.00098  -0.00048   1.88195
   A65        1.93634  -0.00022  -0.00311  -0.00002  -0.00336   1.93298
   A66        1.92358   0.00332   0.00181   0.02172   0.02364   1.94722
   A67        1.98862  -0.00383  -0.00036  -0.02598  -0.02646   1.96216
   A68        1.86181  -0.00137   0.00107  -0.00194  -0.00091   1.86090
   A69        1.88418   0.00139  -0.00026  -0.00066  -0.00107   1.88311
   A70        1.86357   0.00084   0.00100   0.00820   0.00939   1.87296
   A71        1.86333  -0.00222  -0.00270  -0.00573  -0.00842   1.85491
   A72        1.93933  -0.00009   0.00058  -0.00363  -0.00304   1.93629
   A73        1.94832   0.00119   0.00143   0.00394   0.00538   1.95370
   A74        1.92460  -0.00031   0.00064  -0.00252  -0.00189   1.92271
   A75        1.89437  -0.00077   0.00073  -0.00763  -0.00688   1.88750
   A76        1.89165   0.00001  -0.00047  -0.00040  -0.00087   1.89078
   A77        1.86303  -0.00007  -0.00315   0.01061   0.00744   1.87047
   A78        1.90993  -0.00082   0.00142  -0.00791  -0.00659   1.90334
   A79        1.92912   0.00027   0.00144  -0.00592  -0.00453   1.92459
   A80        1.88171   0.00203   0.00446   0.00810   0.01257   1.89428
   A81        1.95030  -0.00083  -0.00348  -0.00704  -0.01058   1.93972
   A82        1.90338  -0.00004  -0.00481   0.01624   0.01147   1.91486
   A83        1.88784  -0.00049   0.00088  -0.00244  -0.00135   1.88649
   A84        1.87672   0.00016  -0.00120   0.00384   0.00264   1.87936
    D1        0.09802   0.00042   0.00053   0.00472   0.00523   0.10325
    D2       -3.08004   0.00035   0.00222  -0.00950  -0.00727  -3.08731
    D3       -3.12000   0.00049  -0.00096   0.02644   0.02542  -3.09458
    D4       -0.01487   0.00043   0.00073   0.01221   0.01292  -0.00196
    D5        0.38628  -0.00009  -0.00116   0.00984   0.00866   0.39494
    D6       -1.87026  -0.00018   0.00062   0.00667   0.00728  -1.86298
    D7        2.39983   0.00004  -0.00166   0.01437   0.01270   2.41254
    D8       -2.67159  -0.00013   0.00078  -0.01427  -0.01349  -2.68509
    D9        1.35505  -0.00022   0.00256  -0.01743  -0.01487   1.34018
   D10       -0.65804   0.00000   0.00029  -0.00973  -0.00946  -0.66749
   D11       -0.01496  -0.00004   0.00033   0.00629   0.00654  -0.00843
   D12       -3.13336   0.00006  -0.00139   0.00360   0.00210  -3.13127
   D13        3.05900  -0.00009  -0.00091   0.02461   0.02379   3.08278
   D14       -0.05940   0.00001  -0.00263   0.02192   0.01934  -0.04006
   D15        0.61973   0.00012   0.00091  -0.00575  -0.00491   0.61482
   D16       -1.54125   0.00029  -0.00071   0.00758   0.00683  -1.53442
   D17        2.75316   0.00086  -0.00052   0.01012   0.00954   2.76270
   D18       -2.48344   0.00022  -0.00088   0.00946   0.00855  -2.47489
   D19        1.63877   0.00039  -0.00250   0.02278   0.02029   1.65906
   D20       -0.35000   0.00096  -0.00231   0.02532   0.02300  -0.32700
   D21        0.03722  -0.00056  -0.00143  -0.02476  -0.02613   0.01109
   D22        2.16800  -0.00042  -0.00148  -0.02104  -0.02253   2.14547
   D23       -2.06834   0.00015   0.00361  -0.02993  -0.02627  -2.09461
   D24       -3.13725  -0.00061   0.00006  -0.03751  -0.03740   3.10853
   D25       -1.00646  -0.00047   0.00001  -0.03379  -0.03381  -1.04027
   D26        1.04038   0.00009   0.00510  -0.04268  -0.03754   1.00284
   D27       -1.36025  -0.00104  -0.00036  -0.01436  -0.01473  -1.37497
   D28        2.68909   0.00126   0.00140  -0.00192  -0.00050   2.68858
   D29        0.69396  -0.00016  -0.00118  -0.00888  -0.01010   0.68386
   D30        0.79631  -0.00115   0.00052  -0.02482  -0.02430   0.77201
   D31       -1.43754   0.00115   0.00228  -0.01238  -0.01008  -1.44763
   D32        2.85051  -0.00026  -0.00030  -0.01933  -0.01968   2.83084
   D33        2.81785  -0.00081   0.00076  -0.01980  -0.01905   2.79880
   D34        0.58399   0.00149   0.00252  -0.00736  -0.00483   0.57917
   D35       -1.41113   0.00007  -0.00006  -0.01432  -0.01443  -1.42556
   D36        0.67731  -0.00041   0.00003   0.01300   0.01294   0.69025
   D37       -1.43994  -0.00071  -0.00076   0.01815   0.01733  -1.42261
   D38        2.83719  -0.00055  -0.00185   0.02020   0.01829   2.85548
   D39        2.88252   0.00169   0.00068   0.02049   0.02119   2.90371
   D40        0.76527   0.00139  -0.00010   0.02564   0.02558   0.79085
   D41       -1.24078   0.00155  -0.00119   0.02770   0.02654  -1.21424
   D42       -1.37019  -0.00008  -0.00042   0.00908   0.00862  -1.36158
   D43        2.79574  -0.00038  -0.00121   0.01423   0.01301   2.80875
   D44        0.78969  -0.00022  -0.00229   0.01628   0.01397   0.80366
   D45        0.96783  -0.00026  -0.00121  -0.05071  -0.05200   0.91583
   D46       -1.09034  -0.00052  -0.00171  -0.06195  -0.06380  -1.15414
   D47        3.09850  -0.00140  -0.00409  -0.07056  -0.07459   3.02391
   D48       -1.24645   0.00003  -0.00007  -0.04614  -0.04615  -1.29260
   D49        2.97856  -0.00023  -0.00056  -0.05738  -0.05794   2.92062
   D50        0.88421  -0.00111  -0.00295  -0.06599  -0.06873   0.81548
   D51        2.98207   0.00077   0.00176  -0.04038  -0.03869   2.94338
   D52        0.92389   0.00051   0.00126  -0.05161  -0.05048   0.87342
   D53       -1.17045  -0.00037  -0.00112  -0.06023  -0.06127  -1.23173
   D54        0.80142  -0.00013  -0.00195   0.00327   0.00129   0.80271
   D55       -1.36305   0.00016  -0.00239   0.01591   0.01353  -1.34952
   D56        2.93052  -0.00018  -0.00110   0.00555   0.00444   2.93496
   D57        2.93997  -0.00018  -0.00047  -0.00583  -0.00633   2.93364
   D58        0.77550   0.00010  -0.00090   0.00681   0.00591   0.78141
   D59       -1.21411  -0.00023   0.00039  -0.00355  -0.00318  -1.21729
   D60       -1.35435   0.00003  -0.00106  -0.00009  -0.00116  -1.35551
   D61        2.76437   0.00032  -0.00149   0.01256   0.01108   2.77544
   D62        0.77475  -0.00002  -0.00021   0.00220   0.00199   0.77675
   D63       -1.27539  -0.00060   0.00245  -0.02188  -0.01941  -1.29481
   D64        0.97517  -0.00059   0.00075  -0.02107  -0.02031   0.95486
   D65        3.00626  -0.00049   0.00029  -0.01717  -0.01688   2.98938
   D66        0.90336  -0.00057   0.00132  -0.02978  -0.02843   0.87493
   D67       -3.12926  -0.00056  -0.00038  -0.02896  -0.02933   3.12460
   D68       -1.09818  -0.00046  -0.00084  -0.02506  -0.02590  -1.12407
   D69        2.88495  -0.00013   0.00181  -0.02300  -0.02117   2.86378
   D70       -1.14767  -0.00012   0.00011  -0.02218  -0.02207  -1.16974
   D71        0.88342  -0.00002  -0.00035  -0.01828  -0.01864   0.86477
   D72       -3.11686   0.00044  -0.00178   0.02085   0.01905  -3.09781
   D73        1.06103   0.00054  -0.00192   0.02281   0.02087   1.08190
   D74       -1.03673   0.00042  -0.00195   0.02100   0.01903  -1.01770
   D75        0.92441  -0.00010  -0.00097   0.02075   0.01981   0.94422
   D76       -1.18088   0.00000  -0.00111   0.02271   0.02162  -1.15926
   D77        3.00454  -0.00012  -0.00114   0.02090   0.01978   3.02433
   D78       -1.11107  -0.00012   0.00130   0.01056   0.01185  -1.09922
   D79        3.06683  -0.00002   0.00116   0.01251   0.01367   3.08049
   D80        0.96907  -0.00014   0.00113   0.01070   0.01183   0.98089
   D81        0.03698  -0.00030  -0.00124  -0.02087  -0.02212   0.01485
   D82        2.13702  -0.00008  -0.00176  -0.01394  -0.01572   2.12130
   D83       -2.07535   0.00003   0.00132  -0.02518  -0.02382  -2.09917
   D84       -3.12776  -0.00038   0.00047  -0.01803  -0.01760   3.13783
   D85       -1.02771  -0.00015  -0.00005  -0.01110  -0.01120  -1.03891
   D86        1.04310  -0.00005   0.00304  -0.02234  -0.01929   1.02381
   D87       -0.04287   0.00055   0.00160   0.02610   0.02774  -0.01512
   D88       -2.17324   0.00021  -0.00036   0.02425   0.02391  -2.14934
   D89        2.03279   0.00029  -0.00172   0.03254   0.03090   2.06370
   D90       -2.12875  -0.00028   0.00427   0.00644   0.01073  -2.11802
   D91        2.02405  -0.00062   0.00231   0.00460   0.00689   2.03095
   D92       -0.05310  -0.00054   0.00095   0.01289   0.01389  -0.03920
   D93        2.01629   0.00097  -0.00123   0.04096   0.03969   2.05599
   D94       -0.11408   0.00063  -0.00319   0.03912   0.03585  -0.07823
   D95       -2.19123   0.00071  -0.00455   0.04741   0.04285  -2.14838
   D96        1.11280  -0.00063   0.00167  -0.03867  -0.03699   1.07581
   D97       -3.08854  -0.00039  -0.00080  -0.02866  -0.02945  -3.11799
   D98       -0.99744  -0.00054   0.00090  -0.03517  -0.03428  -1.03172
   D99       -3.13039   0.00032   0.00444  -0.03743  -0.03303   3.11976
   D100      -1.04854   0.00056   0.00197  -0.02742  -0.02549  -1.07403
   D101       1.04256   0.00041   0.00367  -0.03393  -0.03031   1.01224
   D102      -0.98167  -0.00062   0.00054  -0.03843  -0.03784  -1.01951
   D103       1.10018  -0.00038  -0.00193  -0.02842  -0.03030   1.06988
   D104      -3.09191  -0.00053  -0.00023  -0.03493  -0.03512  -3.12703
   D105       0.86429   0.00082  -0.00388   0.05095   0.04697   0.91126
   D106      -1.14549   0.00037  -0.00318   0.04763   0.04458  -1.10091
   D107       2.98803   0.00095  -0.00092   0.04833   0.04738   3.03541
   D108       1.55056  -0.00243  -0.00153  -0.02313  -0.02472   1.52584
   D109      -2.63727   0.00063  -0.00046   0.00199   0.00150  -2.63577
   D110      -0.63988   0.00158   0.00110   0.01018   0.01138  -0.62850
   D111      -0.95917   0.00083  -0.00078  -0.02137  -0.02221  -0.98137
   D112       1.15826   0.00060   0.00161  -0.03095  -0.02941   1.12884
   D113      -3.05707   0.00108  -0.00101  -0.01684  -0.01790  -3.07497
   D114      -3.06272   0.00004   0.00130  -0.03245  -0.03116  -3.09388
   D115      -0.94530  -0.00018   0.00369  -0.04202  -0.03836  -0.98367
   D116       1.12256   0.00029   0.00107  -0.02791  -0.02685   1.09571
   D117       1.20916  -0.00130   0.00059  -0.03465  -0.03396   1.17520
   D118      -2.95660  -0.00152   0.00299  -0.04422  -0.04117  -2.99777
   D119      -0.88874  -0.00105   0.00037  -0.03011  -0.02966  -0.91840
   D120      -1.38823   0.00231   0.00560   0.05353   0.05905  -1.32918
   D121       0.76683   0.00088   0.00315   0.03528   0.03842   0.80525
   D122       2.82693   0.00165   0.00798   0.03382   0.04170   2.86863
   D123       0.77092   0.00044   0.00120   0.03519   0.03641   0.80733
   D124       2.92597  -0.00099  -0.00125   0.01694   0.01578   2.94175
   D125      -1.29711  -0.00022   0.00357   0.01548   0.01906  -1.27805
   D126       2.76714  -0.00006   0.00281   0.03667   0.03948   2.80662
   D127      -1.36099  -0.00149   0.00036   0.01842   0.01886  -1.34214
   D128       0.69911  -0.00073   0.00518   0.01696   0.02214   0.72125
   D129      -3.07710  -0.00032  -0.00376   0.03326   0.02952  -3.04758
   D130       1.06359   0.00048  -0.00421   0.05109   0.04673   1.11032
   D131      -1.02259   0.00163  -0.00044   0.04789   0.04758  -0.97501
         Item               Value     Threshold  Converged?
 Maximum Force            0.004190     0.000450     NO 
 RMS     Force            0.001106     0.000300     NO 
 Maximum Displacement     0.313747     0.001800     NO 
 RMS     Displacement     0.062110     0.001200     NO 
 Predicted change in Energy=-1.180185D-03
 GradGradGradGradGradGradGradGradGradGradGradGradGradGradGradGradGradGrad

                          Input orientation:                          
 ---------------------------------------------------------------------
 Center     Atomic      Atomic             Coordinates (Angstroms)
 Number     Number       Type             X           Y           Z
 ---------------------------------------------------------------------
      1          6           0        1.639472    0.811910    0.110132
      2          6           0        1.154127   -0.440263    0.307650
      3          6           0       -0.261852   -0.851887    0.611887
      4          6           0       -1.335923    0.018048   -0.091400
      5          6           0       -1.541868    1.364267    0.641701
      6          6           0       -0.275980    2.056758    1.187910
      7          6           0        0.946972    2.145069    0.252602
      8          6           0        3.075645    0.741604   -0.224230
      9          6           0        3.507900   -0.716231   -0.217203
     10          6           0        2.227060   -1.521110    0.123122
     11          8           0        3.813487    1.703508   -0.451502
     12          6           0        0.637943    2.804294   -1.108203
     13          6           0        2.395059   -2.403640    1.360133
     14          8           0        1.846309   -2.426338   -0.935756
     15          6           0       -2.678039   -0.764638   -0.304083
     16          8           0       -3.134178   -1.342494    0.935196
     17          6           0       -2.503184   -1.927166   -1.292912
     18          6           0       -3.804551    0.136557   -0.849727
     19          8           0       -4.308226    0.953565    0.216047
     20          1           0       -0.422908   -0.830463    1.699522
     21          1           0       -0.358053   -1.900534    0.323712
     22          1           0       -0.968149    0.236195   -1.102202
     23          1           0       -2.211525    1.204585    1.495365
     24          1           0       -2.069514    2.050097   -0.030151
     25          1           0        0.046853    1.560229    2.112699
     26          1           0       -0.559997    3.076940    1.479429
     27          1           0        1.680875    2.798997    0.746950
     28          1           0        3.917409   -1.010014   -1.189080
     29          1           0        4.301274   -0.849187    0.527673
     30          1           0        0.176264    3.788746   -0.959907
     31          1           0       -0.043437    2.197675   -1.715309
     32          1           0        1.558309    2.950490   -1.685018
     33          1           0        1.469629   -2.942577    1.589281
     34          1           0        3.187158   -3.141317    1.185752
     35          1           0        2.672397   -1.798473    2.229153
     36          1           0        1.633787   -1.893060   -1.721605
     37          1           0       -3.670008   -0.658152    1.374603
     38          1           0       -2.109555   -1.570413   -2.251028
     39          1           0       -1.822539   -2.691441   -0.908556
     40          1           0       -3.466738   -2.414982   -1.476408
     41          1           0       -3.430926    0.753039   -1.678954
     42          1           0       -4.607981   -0.504484   -1.236512
     43          1           0       -5.070001    1.448292   -0.126473
 ---------------------------------------------------------------------
                    Distance matrix (angstroms):
                    1          2          3          4          5
     1  C    0.000000
     2  C    1.357391   0.000000
     3  C    2.575852   1.505653   0.000000
     4  C    3.086067   2.563132   1.550816   0.000000
     5  C    3.272398   3.261336   2.559428   1.546660   0.000000
     6  C    2.525908   3.009183   2.965168   2.629915   1.542842
     7  C    1.509028   2.594202   3.251474   3.139135   2.637305
     8  C    1.476256   2.317744   3.791727   4.472484   4.739090
     9  C    2.435854   2.427319   3.862231   4.900778   5.528684
    10  C    2.405912   1.534101   2.623249   3.887143   4.774845
    11  O    2.415930   3.499179   4.926380   5.430182   5.476313
    12  C    2.541062   3.577462   4.139566   3.562752   3.144426
    13  C    3.531739   2.549997   3.166542   4.678863   5.496605
    14  O    3.409240   2.443290   3.052612   4.100557   5.323233
    15  C    4.614974   3.894218   2.585454   1.568154   2.591839
    16  O    5.301880   4.426895   2.931805   2.477639   3.154068
    17  C    5.160685   4.260118   3.131781   2.567097   3.937053
    18  C    5.569095   5.124523   3.957785   2.585194   2.975124
    19  O    5.950327   5.638125   4.448538   3.131181   2.828885
    20  H    3.078468   2.139300   1.099703   2.181965   2.681026
    21  H    3.375364   2.102223   1.091770   2.193059   3.487329
    22  H    2.932727   2.636158   2.149623   1.097527   2.154738
    23  H    4.111356   3.929861   2.968305   2.166188   1.096669
    24  H    3.912718   4.087526   3.478702   2.161279   1.095517
    25  H    2.665838   2.913113   2.857628   3.024640   2.173999
    26  H    3.441366   4.084361   4.034501   3.525108   2.144553
    27  H    2.087047   3.311080   4.137799   4.187789   3.529249
    28  H    3.193173   3.193829   4.553538   5.464368   6.228377
    29  H    3.165245   3.181220   4.563904   5.737015   6.249376
    30  H    3.485328   4.521884   4.919142   4.154417   3.375681
    31  H    2.843372   3.533446   3.842314   3.009714   2.914680
    32  H    2.793327   3.953643   4.800712   4.417625   4.188176
    33  H    4.038923   2.829080   2.885187   4.411475   5.340031
    34  H    4.379532   3.492846   4.179292   5.663124   6.554386
    35  H    3.517284   2.800367   3.481579   4.975073   5.502996
    36  H    3.266826   2.541371   3.181615   3.889612   5.126420
    37  H    5.652482   4.945518   3.497828   2.838021   3.025939
    38  H    5.030481   4.298336   3.482323   2.790288   4.159627
    39  H    5.029583   3.925238   2.851570   2.871562   4.350958
    40  H    6.245264   5.332426   4.132256   3.518274   4.740699
    41  H    5.377102   5.137438   4.226910   2.729390   3.054108
    42  H    6.525106   5.965773   4.735621   3.505807   4.052279
    43  H    6.743738   6.518810   5.380920   3.998771   3.611769
                    6          7          8          9         10
     6  C    0.000000
     7  C    1.542146   0.000000
     8  C    3.867449   2.593902   0.000000
     9  C    4.897098   3.868605   1.520585   0.000000
    10  C    4.494456   3.885390   2.441439   1.550549   0.000000
    11  O    4.419977   2.984568   1.233419   2.450187   3.639382
    12  C    2.581898   1.543330   3.313380   4.628676   4.769757
    13  C    5.201853   4.900442   3.586916   2.563934   1.528817
    14  O    5.395575   4.808198   3.471800   2.490315   1.444172
    15  C    3.994522   4.681559   5.948110   6.186739   4.981441
    16  O    4.448379   5.411545   6.652040   6.770335   5.425334
    17  C    5.194860   5.556554   6.275966   6.225484   4.954315
    18  C    4.504437   5.275057   6.935015   7.389133   6.330453
    19  O    4.291917   5.388703   7.400021   8.004234   6.988749
    20  H    2.935879   3.581053   4.290931   4.374716   3.159804
    21  H    4.051387   4.251477   4.367084   4.079309   2.620498
    22  H    3.006353   3.024398   4.168757   4.661046   3.846934
    23  H    2.137068   3.522084   5.579025   6.271702   5.386419
    24  H    2.168059   3.031198   5.312483   6.228572   5.589057
    25  H    1.098179   2.147606   3.912156   4.752848   4.266892
    26  H    1.098371   2.155097   4.644797   5.815023   5.545207
    27  H    2.138842   1.100279   2.668602   4.077308   4.398955
    28  H    5.713116   4.566891   2.169716   1.094783   2.200084
    29  H    5.461840   4.504728   2.144328   1.096339   2.217545
    30  H    2.795966   2.183081   4.269977   5.652099   5.794246
    31  H    2.915925   2.203713   3.751284   4.831891   4.729096
    32  H    3.523789   2.185591   3.052112   4.404570   4.869477
    33  H    5.310518   5.286210   4.409229   3.517748   2.178048
    34  H    6.246065   5.816793   4.132501   2.819965   2.162416
    35  H    4.963862   4.736599   3.554391   2.802494   2.170397
    36  H    5.264366   4.547053   3.355970   2.675902   1.973154
    37  H    4.350289   5.516651   7.072441   7.352523   6.089854
    38  H    5.323971   5.423590   6.028236   6.035054   4.944214
    39  H    5.415940   5.693005   6.020490   5.726517   4.339733
    40  H    6.105406   6.577566   7.371211   7.288136   5.981374
    41  H    4.457833   4.983437   6.667219   7.241739   6.358619
    42  H    5.586055   6.332069   7.849557   8.182381   7.042721
    43  H    5.008041   6.069034   8.176828   8.847248   7.882053
                   11         12         13         14         15
    11  O    0.000000
    12  C    3.424481   0.000000
    13  C    4.707720   6.025174   0.000000
    14  O    4.599991   5.371164   2.360667   0.000000
    15  C    6.946465   4.937572   5.585004   4.861068   0.000000
    16  O    7.711751   5.966592   5.646155   5.429589   1.441455
    17  C    7.334173   5.682210   5.590927   4.392587   1.536173
    18  C    7.787710   5.188389   7.054875   6.205486   1.542372
    19  O    8.183535   5.444577   7.583785   7.115385   2.424926
    20  H    5.384696   4.713829   3.245152   3.826337   3.017346
    21  H    5.567030   5.017749   2.984445   2.592671   2.658330
    22  H    5.043853   3.028977   4.933862   3.877881   2.135974
    23  H    6.351376   4.178170   5.853050   5.963218   2.708041
    24  H    5.908245   3.010205   6.457637   6.016001   2.892762
    25  H    4.558858   3.503040   4.668264   5.331401   4.320981
    26  H    4.974150   2.864477   6.227628   6.473755   4.735477
    27  H    2.680376   2.128221   5.287106   5.492085   5.727503
    28  H    2.813898   5.030944   3.279974   2.521825   6.659081
    29  H    2.777224   5.426234   2.596723   3.264335   7.029209
    30  H    4.223279   1.097398   6.975047   6.435597   5.413914
    31  H    4.088676   1.095830   6.047869   5.055724   4.208086
    32  H    2.856984   1.095976   6.216093   5.436416   5.801362
    33  H    5.589684   6.402706   1.095163   2.604650   5.052860
    34  H    5.152205   6.863747   1.096356   2.609572   6.501442
    35  H    4.555422   6.038412   1.094687   3.330659   6.009432
    36  H    4.393125   4.840775   3.215173   0.973196   4.677024
    37  H    8.056972   6.058985   6.311258   6.236505   1.952775
    38  H    7.002805   5.290828   5.833207   4.255750   2.182440
    39  H    7.161651   6.024693   4.797699   3.678514   2.193134
    40  H    8.426984   6.650175   6.512047   5.340497   2.172562
    41  H    7.408883   4.592287   7.289909   6.205642   2.181846
    42  H    8.741429   6.203563   7.706616   6.741056   2.159115
    43  H    8.893095   5.948375   8.530798   7.968880   3.263448
                   16         17         18         19         20
    16  O    0.000000
    17  C    2.388401   0.000000
    18  C    2.413077   2.479702   0.000000
    19  O    2.677209   3.719374   1.434247   0.000000
    20  H    2.863102   3.805911   4.343882   4.525389   0.000000
    21  H    2.896928   2.686218   4.171936   4.874560   1.744165
    22  H    3.366739   2.659480   2.849360   3.661764   3.047080
    23  H    2.766349   4.203263   3.029501   2.468971   2.717030
    24  H    3.684436   4.195385   2.709925   2.504960   3.741751
    25  H    4.464445   5.501163   5.063213   4.788741   2.471194
    26  H    5.143345   6.041765   4.959632   4.489329   3.915997
    27  H    6.353905   6.633551   6.303004   6.289420   4.301892
    28  H    7.372108   6.486599   7.813992   8.572695   5.216763
    29  H    7.462934   7.125813   8.280902   8.801734   4.867390
    30  H    6.393752   6.321550   5.403473   5.434314   5.363643
    31  H    5.395429   4.821109   4.375320   4.844210   4.579814
    32  H    6.878566   6.359324   6.113608   6.482128   5.447563
    33  H    4.917635   5.012118   6.576230   7.102767   2.838111
    34  H    6.577069   6.324392   7.985715   8.595881   4.317011
    35  H    5.966453   6.261641   7.427968   7.768875   3.286102
    36  H    5.485910   4.159263   5.869842   6.867699   4.130764
    37  H    0.973918   3.176084   2.365863   2.084995   3.267862
    38  H    3.354672   1.095538   2.783955   4.158255   4.358801
    39  H    2.634289   1.093217   3.453897   4.552960   3.496323
    40  H    2.660199   1.095478   2.648999   3.862591   4.675695
    41  H    3.363494   2.862382   1.098755   2.097831   4.792676
    42  H    2.755116   2.541136   1.098196   2.079829   5.122635
    43  H    3.558516   4.398051   1.960895   0.970761   5.488393
                   21         22         23         24         25
    21  H    0.000000
    22  H    2.640276   0.000000
    23  H    3.801302   3.038275   0.000000
    24  H    4.319931   2.377507   1.749930   0.000000
    25  H    3.916798   3.621999   2.368091   3.051358   0.000000
    26  H    5.113875   3.860212   2.496701   2.368941   1.752059
    27  H    5.140229   4.123668   4.272359   3.902583   2.463705
    28  H    4.621812   5.042743   7.048016   6.822804   5.699921
    29  H    4.780823   5.621509   6.897171   7.021678   5.139815
    30  H    5.856713   3.735043   4.290430   2.988456   3.797887
    31  H    4.588237   2.253530   3.999408   2.639418   3.881770
    32  H    5.589265   3.753673   5.232081   4.087835   4.317404
    33  H    2.455186   4.826119   5.546049   6.330472   4.751159
    34  H    3.853723   5.823134   6.937471   7.487443   5.729335
    35  H    3.581167   5.337731   5.780095   6.511656   4.264730
    36  H    2.854962   3.418692   5.893278   5.667799   5.398652
    37  H    3.690112   3.772858   2.368870   3.445217   4.391020
    38  H    3.131457   2.426200   4.663312   4.247587   5.787325
    39  H    2.070926   3.055901   4.594471   4.828537   5.540695
    40  H    3.628913   3.662201   4.848531   4.897021   6.405412
    41  H    4.527103   2.581674   3.430325   2.500870   5.207987
    42  H    4.737630   3.716857   4.015852   3.798026   6.094894
    43  H    5.798255   4.387074   3.295549   3.061759   5.586468
                   26         27         28         29         30
    26  H    0.000000
    27  H    2.373875   0.000000
    28  H    6.623541   4.822744   0.000000
    29  H    6.320781   4.497091   1.766481   0.000000
    30  H    2.645582   2.481293   6.089071   6.382713   0.000000
    31  H    3.353549   3.065544   5.123914   5.761151   1.774939
    32  H    3.810109   2.439762   4.636476   5.182413   1.771583
    33  H    6.353427   5.806876   4.176806   3.677976   7.313129
    34  H    7.265958   6.144003   3.273460   2.632144   7.854624
    35  H    5.897467   4.931204   3.722370   2.539571   6.900565
    36  H    6.305569   5.302016   2.505650   3.642033   5.915021
    37  H    4.861489   6.401388   8.016557   8.018424   6.326029
    38  H    6.157543   6.515134   6.145411   7.024249   5.967625
    39  H    6.369513   6.720082   5.987728   6.554215   6.781642
    40  H    6.880939   7.656814   7.522109   8.173742   7.212800
    41  H    4.859849   6.016764   7.572738   8.198978   4.769105
    42  H    6.048893   7.375419   8.540497   9.088784   6.434076
    43  H    5.056833   6.939856   9.377951   9.670942   5.804795
                   31         32         33         34         35
    31  H    0.000000
    32  H    1.770095   0.000000
    33  H    6.295385   6.742191   0.000000
    34  H    6.881696   6.928535   1.775455   0.000000
    35  H    6.237287   6.254165   1.779062   1.776766   0.000000
    36  H    4.421226   4.844276   3.477125   3.524745   4.086092
    37  H    5.554757   7.051161   5.628548   7.295376   6.500515
    38  H    4.330627   5.849116   5.425989   6.506486   6.556760
    39  H    5.264932   6.623021   4.140124   5.448447   5.554013
    40  H    5.749145   7.354108   5.834768   7.203401   7.197239
    41  H    3.682849   5.451724   6.953730   8.195827   7.683363
    42  H    5.325972   7.082453   7.132092   8.578137   8.166342
    43  H    5.324690   6.972816   8.061656   9.537669   8.719817
                   36         37         38         39         40
    36  H    0.000000
    37  H    6.264323   0.000000
    38  H    3.794338   4.051227   0.000000
    39  H    3.639320   3.572145   1.772374   0.000000
    40  H    5.133019   3.355001   1.776311   1.761328   0.000000
    41  H    5.714453   3.372362   2.733445   3.878771   3.174691
    42  H    6.412732   2.778727   2.899583   3.556546   2.238300
    43  H    7.658320   2.941142   4.731867   5.319310   4.395186
                   41         42         43
    41  H    0.000000
    42  H    1.778364   0.000000
    43  H    2.362232   2.293248   0.000000
 Stoichiometry    C15H24O4
 Framework group  C1[X(C15H24O4)]
 Deg. of freedom   123
 Full point group                 C1      NOp   1
 Largest Abelian subgroup         C1      NOp   1
 Largest concise Abelian subgroup C1      NOp   1
                         Standard orientation:                         
 ---------------------------------------------------------------------
 Center     Atomic      Atomic             Coordinates (Angstroms)
 Number     Number       Type             X           Y           Z
 ---------------------------------------------------------------------
      1          6           0        1.670491    0.826428    0.102323
      2          6           0        1.197860   -0.432360    0.288291
      3          6           0       -0.210897   -0.859958    0.603818
      4          6           0       -1.300529    0.010563   -0.074359
      5          6           0       -1.508574    1.344795    0.679762
      6          6           0       -0.241858    2.040264    1.220239
      7          6           0        0.968872    2.151662    0.271590
      8          6           0        3.103021    0.772742   -0.250248
      9          6           0        3.547262   -0.681386   -0.268638
     10          6           0        2.277292   -1.501555    0.075891
     11          8           0        3.830139    1.743819   -0.473029
     12          6           0        0.637934    2.826948   -1.076125
     13          6           0        2.467539   -2.399593    1.298436
     14          8           0        1.891130   -2.395276   -0.990774
     15          6           0       -2.638672   -0.780317   -0.281699
     16          8           0       -3.074965   -1.378969    0.954852
     17          6           0       -2.466327   -1.927622   -1.288583
     18          6           0       -3.779080    0.118852   -0.801194
     19          8           0       -4.276442    0.916873    0.281792
     20          1           0       -0.358892   -0.854854    1.693505
     21          1           0       -0.301997   -1.905307    0.302311
     22          1           0       -0.946867    0.245669   -1.086393
     23          1           0       -2.166475    1.167784    1.539131
     24          1           0       -2.049949    2.035371    0.023885
     25          1           0        0.096249    1.533769    2.134102
     26          1           0       -0.530661    3.053926    1.529272
     27          1           0        1.703345    2.804838    0.766084
     28          1           0        3.947323   -0.958330   -1.249354
     29          1           0        4.350694   -0.817944    0.464717
     30          1           0        0.170041    3.805371   -0.908648
     31          1           0       -0.045780    2.223067   -1.683337
     32          1           0        1.549993    2.988760   -1.661897
     33          1           0        1.549410   -2.949351    1.531215
     34          1           0        3.263479   -3.128150    1.104320
     35          1           0        2.750450   -1.804146    2.172361
     36          1           0        1.664710   -1.853027   -1.766538
     37          1           0       -3.611004   -0.705244    1.410124
     38          1           0       -2.087308   -1.554436   -2.246331
     39          1           0       -1.774820   -2.691396   -0.923083
     40          1           0       -3.428010   -2.420906   -1.467210
     41          1           0       -3.420624    0.749792   -1.626232
     42          1           0       -4.581871   -0.523501   -1.187127
     43          1           0       -5.046353    1.409881   -0.044640
 ---------------------------------------------------------------------
 Rotational constants (GHZ):      0.5816482      0.2627136      0.2072812
 Standard basis: 6-31G(d) (6D, 7F)
 There are   333 symmetry adapted cartesian basis functions of A   symmetry.
 There are   333 symmetry adapted basis functions of A   symmetry.
   333 basis functions,   628 primitive gaussians,   333 cartesian basis functions
    73 alpha electrons       73 beta electrons
       nuclear repulsion energy      1604.5900482034 Hartrees.
 NAtoms=   43 NActive=   43 NUniq=   43 SFac= 1.00D+00 NAtFMM=   60 NAOKFM=F Big=F
 Integral buffers will be    131072 words long.
 Raffenetti 2 integral format.
 Two-electron integral symmetry is turned on.
 ------------------------------------------------------------------------------
 Polarizable Continuum Model (PCM)
 =================================
 Model                : PCM (using non-symmetric T matrix).
 Atomic radii         : SMD-Coulomb.
 Polarization charges : Total charges.
 Charge compensation  : None.
 Solution method      : On-the-fly selection.
 Cavity type          : VdW (van der Waals Surface) (Alpha=1.000).
 Cavity algorithm     : GePol (No added spheres)
                        Default sphere list used, NSphG=   43.
                        Lebedev-Laikov grids with approx.  5.0 points / Ang**2.
                        Smoothing algorithm: Karplus/York (Gamma=1.0000).
                        Polarization charges: spherical gaussians, with
                                              point-specific exponents (IZeta= 3).
                        Self-potential: point-specific (ISelfS= 7).
                        Self-field    : sphere-specific E.n sum rule (ISelfD= 2).
 1st derivatives      : Analytical E(r).r(x)/FMM algorithm (CHGder, D1EAlg=3).
                        Cavity 1st derivative terms included.
 Solvent              : Methanol, Eps=  32.613000 Eps(inf)=   1.765709
 ------------------------------------------------------------------------------
 ------------------------------------------------------------------------------
 Atomic radii for non-electrostatic terms: SMD-CDS.
 ------------------------------------------------------------------------------
 Nuclear repulsion after PCM non-electrostatic terms =     1604.5911514895 Hartrees.
 One-electron integrals computed using PRISM.
 NBasis=   333 RedAO= T EigKep=  9.39D-04  NBF=   333
 NBsUse=   333 1.00D-06 EigRej= -1.00D+00 NBFU=   333
 Initial guess from the checkpoint file:  "DY-202A-11R_47.chk"
 B after Tr=     0.000000    0.000000    0.000000
         Rot=    0.999983   -0.002272   -0.001822   -0.005077 Ang=  -0.67 deg.
 ExpMin= 1.61D-01 ExpMax= 5.48D+03 ExpMxC= 8.25D+02 IAcc=1 IRadAn=         1 AccDes= 0.00D+00
 Harris functional with IExCor=  402 and IRadAn=       1 diagonalized for initial guess.
 HarFok:  IExCor=  402 AccDes= 0.00D+00 IRadAn=         1 IDoV= 1 UseB2=F ITyADJ=14
 ICtDFT=  3500011 ScaDFX=  1.000000  1.000000  1.000000  1.000000
 FoFCou: FMM=F IPFlag=           0 FMFlag=      100000 FMFlg1=           0
         NFxFlg=           0 DoJE=T BraDBF=F KetDBF=T FulRan=T
         wScrn=  0.000000 ICntrl=     500 IOpCl=  0 I1Cent=   200000004 NGrid=           0
         NMat0=    1 NMatS0=      1 NMatT0=    0 NMatD0=    1 NMtDS0=    0 NMtDT0=    0
 Petite list used in FoFCou.
 Keep R1 ints in memory in canonical form, NReq=1565304907.
 Requested convergence on RMS density matrix=1.00D-08 within 128 cycles.
 Requested convergence on MAX density matrix=1.00D-06.
 Requested convergence on             energy=1.00D-06.
 No special actions if energy rises.
 Inv3:  Mode=1 IEnd=    21837612.
 Iteration    1 A*A^-1 deviation from unit magnitude is 5.88D-15 for    673.
 Iteration    1 A*A^-1 deviation from orthogonality  is 2.90D-15 for   2372   1416.
 Iteration    1 A^-1*A deviation from unit magnitude is 6.00D-15 for    664.
 Iteration    1 A^-1*A deviation from orthogonality  is 1.60D-10 for   1985   1982.
 Iteration    2 A*A^-1 deviation from unit magnitude is 1.18D-14 for    664.
 Iteration    2 A*A^-1 deviation from orthogonality  is 4.74D-15 for   1726    668.
 Iteration    2 A^-1*A deviation from unit magnitude is 1.11D-15 for   1091.
 Iteration    2 A^-1*A deviation from orthogonality  is 2.87D-16 for   1346    487.
 Error on total polarization charges =  0.05163
 SCF Done:  E(RB3LYP) =  -886.947236119     A.U. after   10 cycles
            NFock= 10  Conv=0.70D-08     -V/T= 2.0094
 SMD-CDS (non-electrostatic) energy       (kcal/mol) =       0.69
 (included in total energy above)
 D1PCM: PCM CHGder 1st derivatives, ID1Alg=3 FixD1E=F DoIter=F DoCFld=F I1PDM=0.
 Calling FoFJK, ICntrl=      2127 FMM=F ISym2X=0 I1Cent= 0 IOpClX= 0 NMat=1 NMatS=1 NMatT=0.
 ***** Axes restored to original set *****
 -------------------------------------------------------------------
 Center     Atomic                   Forces (Hartrees/Bohr)
 Number     Number              X              Y              Z
 -------------------------------------------------------------------
      1        6           0.001548487   -0.001033251   -0.000383742
      2        6          -0.000350852    0.001044197   -0.001312028
      3        6           0.000414809    0.000629967   -0.000090224
      4        6          -0.000645872   -0.000346440   -0.000285426
      5        6           0.002688297    0.000673842    0.001205733
      6        6           0.000208053    0.000179522   -0.000513896
      7        6          -0.001102223    0.000511994    0.000067018
      8        6          -0.001168675   -0.000959741   -0.000039750
      9        6          -0.001532500   -0.000200977    0.000583934
     10        6           0.001984655    0.000956144   -0.001228163
     11        8          -0.001866428   -0.002306017    0.000877713
     12        6           0.000166445   -0.000382529   -0.000097746
     13        6           0.000240116    0.000298615    0.000600240
     14        8          -0.000351029    0.001313802    0.001076214
     15        6           0.000071535   -0.000027791   -0.000048283
     16        8           0.000227155   -0.000791318   -0.000022800
     17        6           0.000281956    0.000207350    0.000765195
     18        6           0.000327287    0.000822536    0.001039351
     19        8          -0.002269097   -0.001711736   -0.002468998
     20        1          -0.000185820    0.000025657   -0.000090258
     21        1          -0.000983279   -0.000905676   -0.000493414
     22        1           0.000327436   -0.000154960    0.000072827
     23        1           0.000873468    0.000356193   -0.000339910
     24        1           0.001032659   -0.000072331    0.000749633
     25        1          -0.000343612    0.000001996   -0.000055114
     26        1           0.000110253   -0.000056851    0.000194951
     27        1          -0.000287279    0.000249323    0.000099578
     28        1           0.000072104    0.000159657   -0.000374686
     29        1           0.000521321   -0.000379585   -0.000516987
     30        1           0.000140714   -0.000158725    0.000100020
     31        1           0.000174451    0.000348566    0.000204095
     32        1          -0.000109688   -0.000100155    0.000152692
     33        1           0.000044880    0.000250024    0.000027453
     34        1          -0.000230027    0.000134840   -0.000172024
     35        1           0.000169559   -0.000129053    0.000267500
     36        1           0.000734610    0.000064070   -0.000383607
     37        1          -0.000148121    0.000807991    0.000111474
     38        1          -0.000113983    0.000080687   -0.000216921
     39        1           0.001183364    0.000380297    0.000431272
     40        1           0.000018643    0.000053851    0.000312887
     41        1           0.000035565    0.000020238    0.000075201
     42        1          -0.000593965    0.000877269    0.000184653
     43        1          -0.001315373   -0.000731488   -0.000065654
 -------------------------------------------------------------------
 Cartesian Forces:  Max     0.002688297 RMS     0.000757914

 GradGradGradGradGradGradGradGradGradGradGradGradGradGradGradGradGradGrad
 Berny optimization.
 Using GEDIIS/GDIIS optimizer.
 FormGI is forming the generalized inverse of G from B-inverse, IUseBI=4.
 Internal  Forces:  Max     0.006516995 RMS     0.001238680
 Search for a local minimum.
 Step number   3 out of a maximum of  258
 All quantities printed in internal units (Hartrees-Bohrs-Radians)
 Mixed Optimization -- RFO/linear search
 Update second derivatives using D2CorX and points    1    2    3
 DE= -3.82D-04 DEPred=-1.18D-03 R= 3.24D-01
 Trust test= 3.24D-01 RLast= 3.32D-01 DXMaxT set to 5.05D-01
 ITU=  0  1  0
 Use linear search instead of GDIIS.
     Eigenvalues ---    0.00214   0.00240   0.00303   0.00342   0.00380
     Eigenvalues ---    0.00419   0.00502   0.00698   0.00739   0.00905
     Eigenvalues ---    0.01072   0.01176   0.01235   0.01239   0.01338
     Eigenvalues ---    0.01391   0.02472   0.02609   0.03169   0.03845
     Eigenvalues ---    0.03995   0.04340   0.04410   0.04534   0.04701
     Eigenvalues ---    0.04797   0.04947   0.05019   0.05129   0.05212
     Eigenvalues ---    0.05414   0.05433   0.05543   0.05549   0.05576
     Eigenvalues ---    0.05614   0.05715   0.05884   0.05931   0.05984
     Eigenvalues ---    0.06093   0.06486   0.06915   0.07983   0.08098
     Eigenvalues ---    0.08638   0.09026   0.09140   0.09201   0.09732
     Eigenvalues ---    0.10418   0.11445   0.12044   0.13283   0.13749
     Eigenvalues ---    0.14624   0.15479   0.15940   0.16000   0.16000
     Eigenvalues ---    0.16000   0.16000   0.16000   0.16000   0.16000
     Eigenvalues ---    0.16000   0.16000   0.16000   0.16152   0.16410
     Eigenvalues ---    0.16846   0.17792   0.20342   0.20602   0.21253
     Eigenvalues ---    0.22808   0.24019   0.25003   0.25395   0.26370
     Eigenvalues ---    0.26652   0.27465   0.27700   0.28184   0.28712
     Eigenvalues ---    0.28750   0.29317   0.29732   0.30331   0.30590
     Eigenvalues ---    0.31526   0.32252   0.32864   0.33751   0.33807
     Eigenvalues ---    0.33839   0.33841   0.33988   0.34012   0.34027
     Eigenvalues ---    0.34099   0.34106   0.34148   0.34159   0.34187
     Eigenvalues ---    0.34197   0.34212   0.34247   0.34273   0.34281
     Eigenvalues ---    0.34337   0.34381   0.34446   0.34706   0.37352
     Eigenvalues ---    0.40530   0.41082   0.42440   0.51392   0.52518
     Eigenvalues ---    0.52797   0.53015   0.95443
 RFO step:  Lambda=-1.68341823D-03 EMin= 2.13954693D-03
 Quartic linear search produced a step of -0.38789.
 Iteration  1 RMS(Cart)=  0.06293494 RMS(Int)=  0.00184183
 Iteration  2 RMS(Cart)=  0.00291181 RMS(Int)=  0.00003114
 Iteration  3 RMS(Cart)=  0.00000713 RMS(Int)=  0.00003089
 Iteration  4 RMS(Cart)=  0.00000000 RMS(Int)=  0.00003089
 Variable       Old X    -DE/DX   Delta X   Delta X   Delta X     New X
                                 (Linear)    (Quad)   (Total)
    R1        2.56510  -0.00204   0.00098  -0.00410  -0.00310   2.56200
    R2        2.85165   0.00041  -0.00440   0.01616   0.01176   2.86341
    R3        2.78972  -0.00211   0.00306  -0.01280  -0.00969   2.78003
    R4        2.84527  -0.00014   0.00242  -0.00942  -0.00700   2.83827
    R5        2.89903   0.00006  -0.00505   0.01748   0.01239   2.91143
    R6        2.93062  -0.00115  -0.00256   0.00549   0.00292   2.93354
    R7        2.07814  -0.00006  -0.00064   0.00211   0.00147   2.07961
    R8        2.06315   0.00109   0.00179  -0.00386  -0.00207   2.06108
    R9        2.92276   0.00139   0.00164  -0.00321  -0.00156   2.92120
   R10        2.96338   0.00195   0.00182  -0.00211  -0.00029   2.96309
   R11        2.07403   0.00002   0.00017  -0.00058  -0.00042   2.07361
   R12        2.91555  -0.00061   0.00049  -0.00099  -0.00049   2.91506
   R13        2.07240  -0.00085  -0.00069   0.00077   0.00008   2.07248
   R14        2.07023  -0.00100   0.00007  -0.00195  -0.00188   2.06834
   R15        2.91423  -0.00116   0.00013  -0.00026  -0.00013   2.91410
   R16        2.07526  -0.00015   0.00060  -0.00217  -0.00157   2.07369
   R17        2.07562  -0.00003  -0.00009   0.00022   0.00013   2.07575
   R18        2.91647  -0.00052  -0.00114   0.00383   0.00269   2.91916
   R19        2.07923   0.00000  -0.00018   0.00063   0.00046   2.07968
   R20        2.87349  -0.00155  -0.00274   0.00848   0.00575   2.87924
   R21        2.33082  -0.00308   0.00031  -0.00172  -0.00141   2.32941
   R22        2.93011  -0.00275   0.00260  -0.01103  -0.00847   2.92164
   R23        2.06884   0.00031  -0.00115   0.00411   0.00296   2.07180
   R24        2.07178   0.00008  -0.00057   0.00204   0.00147   2.07325
   R25        2.88905   0.00032  -0.00124   0.00458   0.00334   2.89239
   R26        2.72909  -0.00148  -0.00133   0.00391   0.00258   2.73167
   R27        2.07378  -0.00019  -0.00005   0.00006   0.00000   2.07378
   R28        2.07082  -0.00042  -0.00041   0.00082   0.00040   2.07122
   R29        2.07109  -0.00018   0.00018  -0.00083  -0.00065   2.07045
   R30        2.06956  -0.00015   0.00101  -0.00342  -0.00241   2.06715
   R31        2.07181  -0.00023   0.00019  -0.00094  -0.00075   2.07106
   R32        2.06866   0.00019  -0.00044   0.00161   0.00116   2.06982
   R33        1.83907   0.00018  -0.00055   0.00194   0.00140   1.84047
   R34        2.72396   0.00003   0.00062  -0.00123  -0.00061   2.72334
   R35        2.90295  -0.00120  -0.00310   0.00707   0.00397   2.90691
   R36        2.91466   0.00282  -0.00101   0.00774   0.00673   2.92139
   R37        1.84044   0.00070   0.00108  -0.00314  -0.00207   1.83837
   R38        2.07027   0.00018  -0.00024   0.00111   0.00087   2.07114
   R39        2.06588   0.00062   0.00083  -0.00161  -0.00078   2.06510
   R40        2.07015  -0.00009   0.00083  -0.00283  -0.00201   2.06815
   R41        2.71033  -0.00204   0.00238  -0.00959  -0.00721   2.70313
   R42        2.07635  -0.00002  -0.00030   0.00123   0.00093   2.07728
   R43        2.07529  -0.00014  -0.00017   0.00054   0.00037   2.07566
   R44        1.83447   0.00069   0.00023  -0.00028  -0.00005   1.83442
    A1        2.26159   0.00007   0.00452  -0.01640  -0.01192   2.24968
    A2        1.91439  -0.00078  -0.00336   0.01120   0.00778   1.92217
    A3        2.10587   0.00071  -0.00160   0.00640   0.00484   2.11071
    A4        2.23681   0.00086  -0.00112   0.00396   0.00287   2.23968
    A5        1.96315  -0.00038   0.00291  -0.01053  -0.00773   1.95541
    A6        2.08223  -0.00049  -0.00162   0.00614   0.00462   2.08685
    A7        1.98925  -0.00005   0.00129  -0.00564  -0.00441   1.98483
    A8        1.90949   0.00075   0.00075   0.00073   0.00150   1.91098
    A9        1.86724   0.00000   0.00134  -0.00223  -0.00086   1.86638
   A10        1.91363  -0.00012   0.00233  -0.00685  -0.00450   1.90913
   A11        1.93699  -0.00065  -0.00582   0.01423   0.00843   1.94542
   A12        1.84093   0.00009  -0.00002   0.00032   0.00029   1.84123
   A13        1.94499  -0.00111   0.00206  -0.00957  -0.00758   1.93742
   A14        1.95442  -0.00487  -0.00831   0.00944   0.00119   1.95560
   A15        1.87242   0.00097  -0.00150  -0.00415  -0.00564   1.86678
   A16        1.96574   0.00652   0.00786   0.00382   0.01167   1.97741
   A17        1.88405  -0.00092  -0.00168   0.00734   0.00567   1.88972
   A18        1.83495  -0.00067   0.00121  -0.00711  -0.00589   1.82906
   A19        2.03670   0.00065   0.00295  -0.01101  -0.00808   2.02861
   A20        1.90026   0.00023   0.00143  -0.00348  -0.00205   1.89821
   A21        1.89478   0.00007  -0.00061   0.00470   0.00409   1.89887
   A22        1.86585  -0.00088  -0.00116   0.00225   0.00108   1.86692
   A23        1.90849  -0.00035  -0.00279   0.00704   0.00428   1.91276
   A24        1.84880   0.00024  -0.00004   0.00140   0.00136   1.85016
   A25        2.05065   0.00029   0.00235  -0.00651  -0.00417   2.04648
   A26        1.91388  -0.00038  -0.00012  -0.00039  -0.00052   1.91336
   A27        1.87412   0.00007  -0.00070   0.00262   0.00192   1.87603
   A28        1.87916   0.00000   0.00221  -0.00690  -0.00471   1.87445
   A29        1.88898   0.00003  -0.00172   0.00498   0.00327   1.89225
   A30        1.84675  -0.00003  -0.00263   0.00797   0.00534   1.85209
   A31        1.95044  -0.00067   0.00051  -0.00143  -0.00096   1.94948
   A32        1.96709   0.00000   0.00060  -0.00203  -0.00142   1.96568
   A33        1.83525   0.00034   0.00176  -0.00583  -0.00407   1.83119
   A34        1.98279   0.00070  -0.00108   0.00487   0.00381   1.98660
   A35        1.86554  -0.00011  -0.00239   0.00787   0.00549   1.87103
   A36        1.85027  -0.00027   0.00064  -0.00386  -0.00324   1.84703
   A37        1.89775   0.00169   0.00117  -0.00307  -0.00199   1.89577
   A38        2.19760  -0.00098  -0.00196   0.00623   0.00430   2.20190
   A39        2.18767  -0.00071   0.00076  -0.00303  -0.00223   2.18543
   A40        1.83782  -0.00133  -0.00056   0.00119   0.00043   1.83826
   A41        1.93853   0.00031  -0.00551   0.01758   0.01213   1.95066
   A42        1.90194   0.00054  -0.00425   0.01561   0.01142   1.91336
   A43        1.94393   0.00050   0.00069  -0.00212  -0.00140   1.94254
   A44        1.96677   0.00042   0.00159  -0.00369  -0.00209   1.96468
   A45        1.87540  -0.00041   0.00736  -0.02651  -0.01921   1.85619
   A46        1.81152   0.00079  -0.00054   0.00205   0.00138   1.81290
   A47        1.96735  -0.00037  -0.00069   0.00090   0.00025   1.96760
   A48        1.92349  -0.00044  -0.00103   0.00264   0.00164   1.92513
   A49        1.96760  -0.00028  -0.00055   0.00299   0.00249   1.97009
   A50        1.96301  -0.00054   0.00066  -0.00182  -0.00113   1.96188
   A51        1.83423   0.00076   0.00204  -0.00649  -0.00449   1.82974
   A52        1.92652  -0.00020   0.00136  -0.00518  -0.00382   1.92270
   A53        1.95686   0.00021   0.00091  -0.00228  -0.00137   1.95549
   A54        1.93145  -0.00014   0.00100  -0.00379  -0.00280   1.92865
   A55        1.88585   0.00000  -0.00067   0.00224   0.00157   1.88742
   A56        1.88047   0.00012  -0.00121   0.00410   0.00289   1.88336
   A57        1.88013   0.00002  -0.00159   0.00554   0.00395   1.88408
   A58        1.93962  -0.00013   0.00273  -0.00915  -0.00642   1.93320
   A59        1.91676  -0.00029   0.00111  -0.00510  -0.00399   1.91277
   A60        1.92948   0.00045   0.00003   0.00045   0.00048   1.92996
   A61        1.88881   0.00015  -0.00432   0.01526   0.01094   1.89975
   A62        1.89656  -0.00014  -0.00063   0.00193   0.00130   1.89786
   A63        1.89145  -0.00005   0.00092  -0.00289  -0.00197   1.88948
   A64        1.88195  -0.00002   0.00018  -0.00095  -0.00076   1.88119
   A65        1.93298  -0.00042   0.00130  -0.00113   0.00024   1.93322
   A66        1.94722  -0.00454  -0.00917   0.00707  -0.00214   1.94508
   A67        1.96216   0.00615   0.01026  -0.00460   0.00572   1.96788
   A68        1.86090   0.00172   0.00035  -0.00662  -0.00626   1.85464
   A69        1.88311  -0.00163   0.00041   0.00114   0.00162   1.88473
   A70        1.87296  -0.00145  -0.00364   0.00399   0.00028   1.87324
   A71        1.85491  -0.00074   0.00327  -0.01151  -0.00825   1.84666
   A72        1.93629   0.00016   0.00118  -0.00395  -0.00278   1.93351
   A73        1.95370  -0.00102  -0.00209   0.00205  -0.00004   1.95366
   A74        1.92271  -0.00004   0.00073  -0.00206  -0.00132   1.92138
   A75        1.88750   0.00018   0.00267  -0.00977  -0.00712   1.88038
   A76        1.89078   0.00009   0.00034   0.00024   0.00057   1.89135
   A77        1.87047   0.00068  -0.00288   0.01391   0.01103   1.88150
   A78        1.90334   0.00553   0.00256   0.00586   0.00843   1.91177
   A79        1.92459  -0.00086   0.00176  -0.00224  -0.00046   1.92412
   A80        1.89428  -0.00097  -0.00487   0.00686   0.00199   1.89627
   A81        1.93972  -0.00055   0.00410  -0.00286   0.00125   1.94097
   A82        1.91486  -0.00362  -0.00445  -0.00209  -0.00655   1.90831
   A83        1.88649   0.00035   0.00052  -0.00539  -0.00489   1.88161
   A84        1.87936  -0.00043  -0.00102   0.00248   0.00146   1.88082
    D1        0.10325   0.00007  -0.00203   0.00470   0.00268   0.10593
    D2       -3.08731  -0.00003   0.00282  -0.00572  -0.00290  -3.09020
    D3       -3.09458   0.00018  -0.00986   0.03028   0.02040  -3.07418
    D4       -0.00196   0.00009  -0.00501   0.01986   0.01482   0.01287
    D5        0.39494   0.00019  -0.00336   0.00367   0.00030   0.39524
    D6       -1.86298  -0.00019  -0.00283  -0.00009  -0.00293  -1.86590
    D7        2.41254  -0.00007  -0.00493   0.00894   0.00400   2.41653
    D8       -2.68509   0.00011   0.00523  -0.02435  -0.01910  -2.70419
    D9        1.34018  -0.00028   0.00577  -0.02810  -0.02232   1.31786
   D10       -0.66749  -0.00015   0.00367  -0.01908  -0.01540  -0.68289
   D11       -0.00843   0.00003  -0.00254   0.01236   0.00976   0.00134
   D12       -3.13127   0.00002  -0.00081   0.00511   0.00423  -3.12704
   D13        3.08278   0.00012  -0.00923   0.03439   0.02520   3.10798
   D14       -0.04006   0.00010  -0.00750   0.02715   0.01967  -0.02039
   D15        0.61482   0.00020   0.00191   0.00589   0.00778   0.62259
   D16       -1.53442  -0.00018  -0.00265   0.01828   0.01563  -1.51879
   D17        2.76270  -0.00066  -0.00370   0.01871   0.01500   2.77770
   D18       -2.47489   0.00029  -0.00332   0.01734   0.01402  -2.46087
   D19        1.65906  -0.00009  -0.00787   0.02973   0.02187   1.68093
   D20       -0.32700  -0.00056  -0.00892   0.03016   0.02124  -0.30576
   D21        0.01109  -0.00017   0.01014  -0.04254  -0.03240  -0.02131
   D22        2.14547  -0.00020   0.00874  -0.03706  -0.02831   2.11716
   D23       -2.09461   0.00023   0.01019  -0.04289  -0.03269  -2.12730
   D24        3.10853  -0.00021   0.01451  -0.05194  -0.03744   3.07110
   D25       -1.04027  -0.00025   0.01311  -0.04647  -0.03336  -1.07362
   D26        1.00284   0.00019   0.01456  -0.05230  -0.03773   0.96510
   D27       -1.37497   0.00069   0.00571  -0.02525  -0.01955  -1.39452
   D28        2.68858  -0.00327   0.00020  -0.03023  -0.03005   2.65853
   D29        0.68386  -0.00046   0.00392  -0.02425  -0.02031   0.66355
   D30        0.77201   0.00155   0.00943  -0.03354  -0.02413   0.74788
   D31       -1.44763  -0.00241   0.00391  -0.03852  -0.03463  -1.48226
   D32        2.83084   0.00040   0.00763  -0.03254  -0.02489   2.80595
   D33        2.79880   0.00121   0.00739  -0.02895  -0.02156   2.77723
   D34        0.57917  -0.00275   0.00187  -0.03393  -0.03207   0.54710
   D35       -1.42556   0.00006   0.00560  -0.02795  -0.02232  -1.44788
   D36        0.69025   0.00021  -0.00502   0.01202   0.00699   0.69724
   D37       -1.42261   0.00073  -0.00672   0.01953   0.01280  -1.40981
   D38        2.85548   0.00028  -0.00709   0.01720   0.01010   2.86558
   D39        2.90371  -0.00204  -0.00822   0.02003   0.01176   2.91547
   D40        0.79085  -0.00152  -0.00992   0.02754   0.01757   0.80842
   D41       -1.21424  -0.00196  -0.01030   0.02521   0.01487  -1.19937
   D42       -1.36158   0.00022  -0.00334   0.01803   0.01472  -1.34686
   D43        2.80875   0.00074  -0.00505   0.02555   0.02053   2.82928
   D44        0.80366   0.00030  -0.00542   0.02322   0.01783   0.82148
   D45        0.91583   0.00020   0.02017   0.02713   0.04733   0.96316
   D46       -1.15414   0.00125   0.02475   0.03160   0.05640  -1.09774
   D47        3.02391   0.00203   0.02893   0.02463   0.05354   3.07745
   D48       -1.29260   0.00040   0.01790   0.02925   0.04711  -1.24549
   D49        2.92062   0.00145   0.02247   0.03372   0.05618   2.97680
   D50        0.81548   0.00223   0.02666   0.02676   0.05332   0.86880
   D51        2.94338  -0.00148   0.01501   0.02277   0.03781   2.98119
   D52        0.87342  -0.00042   0.01958   0.02724   0.04688   0.92029
   D53       -1.23173   0.00036   0.02377   0.02027   0.04402  -1.18770
   D54        0.80271  -0.00018  -0.00050   0.00727   0.00674   0.80945
   D55       -1.34952  -0.00007  -0.00525   0.02203   0.01677  -1.33275
   D56        2.93496   0.00012  -0.00172   0.01145   0.00971   2.94468
   D57        2.93364  -0.00013   0.00246  -0.00294  -0.00050   2.93314
   D58        0.78141  -0.00002  -0.00229   0.01183   0.00954   0.79094
   D59       -1.21729   0.00017   0.00123   0.00125   0.00248  -1.21481
   D60       -1.35551  -0.00048   0.00045   0.00334   0.00378  -1.35173
   D61        2.77544  -0.00037  -0.00430   0.01811   0.01381   2.78925
   D62        0.77675  -0.00018  -0.00077   0.00753   0.00675   0.78350
   D63       -1.29481   0.00022   0.00753  -0.02208  -0.01455  -1.30936
   D64        0.95486   0.00024   0.00788  -0.02195  -0.01407   0.94079
   D65        2.98938   0.00022   0.00655  -0.01892  -0.01237   2.97701
   D66        0.87493  -0.00008   0.01103  -0.03328  -0.02226   0.85267
   D67        3.12460  -0.00007   0.01137  -0.03315  -0.02178   3.10282
   D68       -1.12407  -0.00008   0.01004  -0.03013  -0.02007  -1.14415
   D69        2.86378  -0.00010   0.00821  -0.02500  -0.01680   2.84698
   D70       -1.16974  -0.00009   0.00856  -0.02487  -0.01632  -1.18606
   D71        0.86477  -0.00010   0.00723  -0.02185  -0.01462   0.85016
   D72       -3.09781  -0.00012  -0.00739   0.02849   0.02108  -3.07673
   D73        1.08190  -0.00013  -0.00809   0.03075   0.02264   1.10454
   D74       -1.01770  -0.00019  -0.00738   0.02787   0.02047  -0.99723
   D75        0.94422   0.00020  -0.00768   0.02801   0.02033   0.96455
   D76       -1.15926   0.00020  -0.00839   0.03027   0.02189  -1.13737
   D77        3.02433   0.00013  -0.00767   0.02738   0.01972   3.04405
   D78       -1.09922   0.00013  -0.00460   0.01821   0.01362  -1.08560
   D79        3.08049   0.00012  -0.00530   0.02048   0.01518   3.09567
   D80        0.98089   0.00006  -0.00459   0.01759   0.01300   0.99390
   D81        0.01485  -0.00014   0.00858  -0.03782  -0.02925  -0.01440
   D82        2.12130  -0.00018   0.00610  -0.03004  -0.02396   2.09734
   D83       -2.09917  -0.00016   0.00924  -0.04236  -0.03311  -2.13228
   D84        3.13783  -0.00013   0.00683  -0.03050  -0.02369   3.11413
   D85       -1.03891  -0.00017   0.00434  -0.02272  -0.01840  -1.05731
   D86        1.02381  -0.00015   0.00748  -0.03504  -0.02755   0.99625
   D87       -0.01512   0.00019  -0.01076   0.04632   0.03557   0.02045
   D88       -2.14934   0.00028  -0.00927   0.04224   0.03297  -2.11637
   D89        2.06370  -0.00012  -0.01199   0.04980   0.03781   2.10150
   D90       -2.11802   0.00036  -0.00416   0.02556   0.02143  -2.09660
   D91        2.03095   0.00045  -0.00267   0.02147   0.01882   2.04977
   D92       -0.03920   0.00005  -0.00539   0.02903   0.02366  -0.01554
   D93        2.05599   0.00024  -0.01540   0.06398   0.04856   2.10455
   D94       -0.07823   0.00034  -0.01391   0.05989   0.04596  -0.03227
   D95       -2.14838  -0.00007  -0.01662   0.06745   0.05079  -2.09759
   D96        1.07581  -0.00032   0.01435  -0.05444  -0.04004   1.03576
   D97       -3.11799  -0.00041   0.01142  -0.04455  -0.03308   3.13212
   D98       -1.03172  -0.00037   0.01330  -0.05108  -0.03774  -1.06946
   D99        3.11976   0.00025   0.01281  -0.04915  -0.03638   3.08338
   D100      -1.07403   0.00016   0.00989  -0.03926  -0.02941  -1.10345
   D101       1.01224   0.00020   0.01176  -0.04580  -0.03408   0.97816
   D102      -1.01951  -0.00008   0.01468  -0.05399  -0.03932  -1.05883
   D103       1.06988  -0.00016   0.01175  -0.04410  -0.03235   1.03753
   D104      -3.12703  -0.00012   0.01362  -0.05064  -0.03702   3.11914
   D105       0.91126   0.00068  -0.01822   0.07667   0.05839   0.96965
   D106      -1.10091   0.00029  -0.01729   0.07356   0.05633  -1.04458
   D107       3.03541   0.00045  -0.01838   0.07528   0.05691   3.09232
   D108       1.52584   0.00355   0.00959  -0.01236  -0.00276   1.52308
   D109      -2.63577  -0.00115  -0.00058  -0.00856  -0.00913  -2.64490
   D110      -0.62850  -0.00275  -0.00441  -0.00668  -0.01113  -0.63963
   D111      -0.98137  -0.00206   0.00861  -0.06909  -0.06045  -1.04183
   D112       1.12884  -0.00242   0.01141  -0.08293  -0.07149   1.05735
   D113      -3.07497  -0.00225   0.00694  -0.06550  -0.05853  -3.13349
   D114      -3.09388   0.00002   0.01209  -0.06761  -0.05553   3.13378
   D115      -0.98367  -0.00034   0.01488  -0.08145  -0.06656  -1.05023
   D116       1.09571  -0.00017   0.01042  -0.06402  -0.05360   1.04211
   D117       1.17520   0.00175   0.01317  -0.06762  -0.05448   1.12071
   D118      -2.99777   0.00140   0.01597  -0.08146  -0.06552  -3.06329
   D119      -0.91840   0.00156   0.01150  -0.06402  -0.05255  -0.97095
   D120      -1.32918  -0.00399  -0.02290  -0.08777  -0.11064  -1.43982
   D121       0.80525  -0.00161  -0.01490  -0.08894  -0.10382   0.70143
   D122       2.86863  -0.00227  -0.01618  -0.09266  -0.10882   2.75981
   D123       0.80733  -0.00170  -0.01412  -0.09136  -0.10549   0.70184
   D124       2.94175   0.00068  -0.00612  -0.09253  -0.09866   2.84309
   D125      -1.27805   0.00003  -0.00739  -0.09626  -0.10366  -1.38171
   D126       2.80662  -0.00122  -0.01532  -0.09649  -0.11182   2.69481
   D127      -1.34214   0.00116  -0.00731  -0.09766  -0.10499  -1.44713
   D128       0.72125   0.00050  -0.00859  -0.10139  -0.10999   0.61125
   D129      -3.04758   0.00152  -0.01145   0.07683   0.06538  -2.98220
   D130       1.11032  -0.00073  -0.01813   0.07757   0.05946   1.16978
   D131      -0.97501   0.00152  -0.01845   0.08743   0.06895  -0.90606
         Item               Value     Threshold  Converged?
 Maximum Force            0.006517     0.000450     NO 
 RMS     Force            0.001239     0.000300     NO 
 Maximum Displacement     0.334948     0.001800     NO 
 RMS     Displacement     0.063454     0.001200     NO 
 Predicted change in Energy=-1.324670D-03
 GradGradGradGradGradGradGradGradGradGradGradGradGradGradGradGradGradGrad

                          Input orientation:                          
 ---------------------------------------------------------------------
 Center     Atomic      Atomic             Coordinates (Angstroms)
 Number     Number       Type             X           Y           Z
 ---------------------------------------------------------------------
      1          6           0        1.642740    0.806529    0.120610
      2          6           0        1.144920   -0.438240    0.322570
      3          6           0       -0.268041   -0.835956    0.640703
      4          6           0       -1.337483    0.042320   -0.062686
      5          6           0       -1.536017    1.379892    0.686373
      6          6           0       -0.259015    2.052501    1.230819
      7          6           0        0.950891    2.145248    0.279232
      8          6           0        3.062858    0.729040   -0.255529
      9          6           0        3.478225   -0.736516   -0.288021
     10          6           0        2.213369   -1.528735    0.115521
     11          8           0        3.805739    1.683832   -0.492133
     12          6           0        0.628804    2.812059   -1.076456
     13          6           0        2.424907   -2.393575    1.360509
     14          8           0        1.792308   -2.454908   -0.911364
     15          6           0       -2.675769   -0.738829   -0.302324
     16          8           0       -3.178603   -1.282265    0.934079
     17          6           0       -2.467101   -1.935818   -1.245699
     18          6           0       -3.782498    0.146560   -0.919698
     19          8           0       -4.430047    0.893332    0.114299
     20          1           0       -0.423612   -0.799002    1.729507
     21          1           0       -0.371623   -1.886654    0.367068
     22          1           0       -0.958518    0.264113   -1.068308
     23          1           0       -2.198186    1.209064    1.543765
     24          1           0       -2.066320    2.076584    0.029582
     25          1           0        0.075056    1.530550    2.136435
     26          1           0       -0.530426    3.068777    1.547185
     27          1           0        1.696602    2.793993    0.763166
     28          1           0        3.835878   -1.035783   -1.280243
     29          1           0        4.314587   -0.897932    0.403432
     30          1           0        0.190126    3.804906   -0.914897
     31          1           0       -0.077462    2.219214   -1.668939
     32          1           0        1.542139    2.939484   -1.668058
     33          1           0        1.494859   -2.891833    1.649189
     34          1           0        3.185322   -3.155314    1.153994
     35          1           0        2.771467   -1.781495    2.200119
     36          1           0        1.601101   -1.940313   -1.715839
     37          1           0       -3.721218   -0.579262    1.331248
     38          1           0       -2.089973   -1.602512   -2.219298
     39          1           0       -1.751612   -2.655394   -0.840107
     40          1           0       -3.415027   -2.459406   -1.403933
     41          1           0       -3.355406    0.812220   -1.683136
     42          1           0       -4.517385   -0.503297   -1.413759
     43          1           0       -5.207757    1.324822   -0.274679
 ---------------------------------------------------------------------
                    Distance matrix (angstroms):
                    1          2          3          4          5
     1  C    0.000000
     2  C    1.355751   0.000000
     3  C    2.572807   1.501947   0.000000
     4  C    3.082100   2.557672   1.552363   0.000000
     5  C    3.279227   3.259659   2.553396   1.545835   0.000000
     6  C    2.530155   2.999957   2.948135   2.622418   1.542581
     7  C    1.515251   2.591126   3.240993   3.126639   2.633675
     8  C    1.471129   2.318453   3.787787   4.457777   4.739244
     9  C    2.432483   2.430247   3.860948   4.883483   5.529127
    10  C    2.403976   1.540660   2.629288   3.886968   4.779527
    11  O    2.413230   3.499555   4.922228   5.415877   5.478650
    12  C    2.546210   3.576044   4.130494   3.544780   3.137693
    13  C    3.519915   2.557151   3.193159   4.702622   5.512026
    14  O    3.424079   2.451256   3.045481   4.092920   5.323176
    15  C    4.606140   3.883106   2.587642   1.568001   2.601064
    16  O    5.316967   4.447378   2.959161   2.477456   3.137918
    17  C    5.126213   4.212945   3.099044   2.566824   3.948892
    18  C    5.563363   5.115141   3.968828   2.592958   3.024442
    19  O    6.073410   5.735566   4.537602   3.212397   2.989886
    20  H    3.071822   2.137735   1.100482   2.180582   2.659540
    21  H    3.372186   2.097567   1.090675   2.199663   3.482541
    22  H    2.911062   2.617688   2.146538   1.097306   2.158095
    23  H    4.115837   3.921898   2.953487   2.163974   1.096709
    24  H    3.921537   4.089284   3.477092   2.162856   1.094521
    25  H    2.654316   2.882854   2.820511   3.007695   2.172771
    26  H    3.446090   4.075001   4.017150   3.521714   2.145820
    27  H    2.089448   3.308445   4.129327   4.178446   3.529221
    28  H    3.188473   3.188624   4.535649   5.422953   6.209696
    29  H    3.181815   3.203848   4.589185   5.748673   6.284752
    30  H    3.488929   4.521862   4.916036   4.149326   3.379989
    31  H    2.856091   3.538698   3.834688   2.984388   2.894709
    32  H    2.785489   3.940736   4.781325   4.388964   4.177405
    33  H    4.004536   2.811138   2.889895   4.422888   5.325492
    34  H    4.375345   3.498142   4.191492   5.671062   6.563368
    35  H    3.506602   2.824036   3.544634   5.032898   5.553397
    36  H    3.304454   2.572826   3.204151   3.911396   5.160997
    37  H    5.670812   4.971581   3.530889   2.830478   3.004872
    38  H    5.021135   4.275647   3.476586   2.814727   4.200539
    39  H    4.942622   3.828510   2.775633   2.837877   4.319741
    40  H    6.210602   5.278167   4.088967   3.517636   4.758179
    41  H    5.313661   5.083251   4.201016   2.700114   3.040888
    42  H    6.482058   5.922902   4.731639   3.497838   4.104328
    43  H    6.881438   6.619789   5.468792   4.082741   3.795831
                    6          7          8          9         10
     6  C    0.000000
     7  C    1.542074   0.000000
     8  C    3.872418   2.598465   0.000000
     9  C    4.904330   3.874759   1.523627   0.000000
    10  C    4.492419   3.888291   2.440668   1.546065   0.000000
    11  O    4.430204   2.993003   1.232673   2.450921   3.636685
    12  C    2.586247   1.544755   3.307190   4.618789   4.772227
    13  C    5.194983   4.893138   3.573414   2.563781   1.530585
    14  O    5.395703   4.825655   3.490264   2.486714   1.445539
    15  C    3.997843   4.669986   5.923569   6.154011   4.970133
    16  O    4.442151   5.406421   6.664559   6.790046   5.459317
    17  C    5.188012   5.537435   6.217906   6.140226   4.891364
    18  C    4.546676   5.276093   6.902123   7.341453   6.311000
    19  O    4.470771   5.527114   7.503825   8.084493   7.071166
    20  H    2.899457   3.558253   4.293105   4.393023   3.176653
    21  H    4.034314   4.244172   4.361782   4.071030   2.621749
    22  H    2.995600   3.000063   4.128951   4.614628   3.831008
    23  H    2.137687   3.520252   5.580902   6.273943   5.384909
    24  H    2.170231   3.028300   5.310897   6.225462   5.596557
    25  H    1.097350   2.143395   3.910354   4.753854   4.244491
    26  H    1.098439   2.157524   4.651434   5.823875   5.542129
    27  H    2.143117   1.100521   2.677392   4.091903   4.401417
    28  H    5.710612   4.568816   2.182247   1.096350   2.196292
    29  H    5.505222   4.537712   2.155944   1.097116   2.212673
    30  H    2.806555   2.181552   4.260082   5.641726   5.796809
    31  H    2.910215   2.204167   3.752326   4.825576   4.741237
    32  H    3.526243   2.184565   3.032142   4.377888   4.857642
    33  H    5.262846   5.248321   4.381472   3.511683   2.174035
    34  H    6.244253   5.818406   4.134000   2.831216   2.160758
    35  H    4.982258   4.735359   3.523905   2.789682   2.172765
    36  H    5.299565   4.592917   3.375601   2.647902   1.974373
    37  H    4.350070   5.509836   7.088949   7.380971   6.131787
    38  H    5.349283   5.434631   5.987002   5.956896   4.896486
    39  H    5.355451   5.621620   5.913988   5.598043   4.231272
    40  H    6.104067   6.564840   7.310815   7.192394   5.903705
    41  H    4.429116   4.916507   6.575644   7.144469   6.302896
    42  H    5.626687   6.307381   7.766610   8.077837   6.978057
    43  H    5.223609   6.237697   8.292069   8.927238   7.960412
                   11         12         13         14         15
    11  O    0.000000
    12  C    3.421585   0.000000
    13  C    4.686601   6.021911   0.000000
    14  O    4.621562   5.396475   2.359100   0.000000
    15  C    6.922085   4.912055   5.614276   4.824891   0.000000
    16  O    7.720935   5.941556   5.728540   5.430534   1.441131
    17  C    7.281363   5.670591   5.561799   4.303928   1.538272
    18  C    7.754183   5.156456   7.084032   6.151924   1.545934
    19  O    8.295831   5.539980   7.703713   7.140055   2.432080
    20  H    5.384009   4.692629   3.285252   3.824464   3.033837
    21  H    5.562100   5.016225   3.010727   2.576800   2.659827
    22  H    5.004570   3.001947   4.940650   3.871014   2.131097
    23  H    6.357468   4.174569   5.863922   5.947805   2.725879
    24  H    5.908258   3.004652   6.474937   6.025679   2.899679
    25  H    4.566275   3.503081   4.639247   5.303010   4.320262
    26  H    4.987907   2.879794   6.213383   6.476933   4.745634
    27  H    2.693825   2.127141   5.272391   5.510370   5.721339
    28  H    2.831667   5.013257   3.287554   2.515187   6.591362
    29  H    2.779653   5.434989   2.593036   3.242646   7.027694
    30  H    4.213114   1.097399   6.970859   6.461600   5.406859
    31  H    4.092768   1.096044   6.059474   5.090911   4.167596
    32  H    2.843122   1.095633   6.196210   5.452948   5.760726
    33  H    5.555371   6.380719   1.093886   2.614538   5.083107
    34  H    5.148979   6.864418   1.095959   2.587810   6.504818
    35  H    4.508485   6.035536   1.095303   3.330700   6.084551
    36  H    4.415010   4.892771   3.216834   0.973935   4.661888
    37  H    8.068543   6.018371   6.408388   6.240699   1.946017
    38  H    6.967250   5.309074   5.815922   4.184420   2.182635
    39  H    7.059329   5.967854   4.728063   3.550302   2.194653
    40  H    8.374799   6.651928   6.461525   5.230582   2.172655
    41  H    7.311647   4.499038   7.276876   6.145626   2.185017
    42  H    8.654902   6.130956   7.711364   6.623701   2.163865
    43  H    9.023264   6.076196   8.646264   7.980767   3.266555
                   16         17         18         19         20
    16  O    0.000000
    17  C    2.384282   0.000000
    18  C    2.417172   2.484520   0.000000
    19  O    2.640336   3.702274   1.430433   0.000000
    20  H    2.907958   3.784184   4.381152   4.639441   0.000000
    21  H    2.926760   2.644705   4.174182   4.925750   1.744113
    22  H    3.365949   2.673384   2.830330   3.721019   3.040412
    23  H    2.745843   4.212327   3.115704   2.669131   2.686251
    24  H    3.652007   4.229224   2.751617   2.644706   3.722530
    25  H    4.465858   5.469653   5.112348   4.979060   2.416831
    26  H    5.130332   6.049535   5.020044   4.689645   3.873547
    27  H    6.357099   6.613854   6.313594   6.447431   4.282375
    28  H    7.359818   6.367009   7.718004   8.601846   5.220911
    29  H    7.521781   7.056071   8.270697   8.930893   4.921259
    30  H    6.375450   6.334524   5.400487   5.557203   5.344671
    31  H    5.352862   4.811839   4.310980   4.887013   4.558386
    32  H    6.846874   6.326212   6.059062   6.559767   5.420692
    33  H    4.994330   4.999147   6.609199   7.196379   2.840233
    34  H    6.637485   6.260638   7.984553   8.687137   4.348313
    35  H    6.103722   6.272167   7.510334   7.960349   3.375693
    36  H    5.504603   4.095280   5.828551   6.910404   4.156014
    37  H    0.972824   3.170758   2.365868   2.037631   3.328829
    38  H    3.351337   1.095999   2.759140   4.141359   4.360670
    39  H    2.658857   1.092804   3.461471   4.547346   3.436959
    40  H    2.628280   1.094416   2.675925   3.817871   4.639391
    41  H    3.356776   2.920984   1.099249   2.095758   4.778868
    42  H    2.812734   2.506796   1.098393   2.071994   5.169772
    43  H    3.517879   4.368735   1.958498   0.970732   5.604948
                   21         22         23         24         25
    21  H    0.000000
    22  H    2.651518   0.000000
    23  H    3.782118   3.041814   0.000000
    24  H    4.323558   2.391158   1.750066   0.000000
    25  H    3.873947   3.597571   2.371127   3.053273   0.000000
    26  H    5.096488   3.858783   2.497993   2.376244   1.754983
    27  H    5.132534   4.099299   4.276764   3.900308   2.472158
    28  H    4.597900   4.972010   7.030241   6.799883   5.692411
    29  H    4.789515   5.596607   6.939453   7.050070   5.184057
    30  H    5.861130   3.725605   4.299704   2.995110   3.807436
    31  H    4.592386   2.226980   3.979867   2.619327   3.870193
    32  H    5.576363   3.710876   5.224959   4.080141   4.314116
    33  H    2.477494   4.833616   5.519697   6.323788   4.670195
    34  H    3.857539   5.813993   6.941316   7.497786   5.709314
    35  H    3.640076   5.364692   5.837097   6.557453   4.271339
    36  H    2.869323   3.439540   5.914234   5.712436   5.405156
    37  H    3.722728   3.755217   2.358580   3.389180   4.417163
    38  H    3.118132   2.467642   4.698650   4.312049   5.785831
    39  H    1.988115   3.033908   4.562489   4.821516   5.451481
    40  H    3.567464   3.683020   4.860791   4.944611   6.374530
    41  H    4.515553   2.534464   3.451019   2.488727   5.183936
    42  H    4.719361   3.657019   4.130110   3.840148   6.150685
    43  H    5.840686   4.450953   3.518190   3.244434   5.810672
                   26         27         28         29         30
    26  H    0.000000
    27  H    2.376940   0.000000
    28  H    6.626189   4.839340   0.000000
    29  H    6.365305   4.540217   1.755827   0.000000
    30  H    2.668883   2.471297   6.071018   6.392641   0.000000
    31  H    3.357140   3.064769   5.104931   5.770738   1.776119
    32  H    3.827537   2.440467   4.605908   5.167524   1.773174
    33  H    6.296114   5.757982   4.184121   3.671296   7.288565
    34  H    7.259524   6.145184   3.292589   2.633316   7.854690
    35  H    5.903725   4.914801   3.715102   2.527842   6.897429
    36  H    6.346787   5.344926   2.449928   3.597342   5.969915
    37  H    4.851388   6.407366   8.008620   8.095465   6.290049
    38  H    6.199961   6.523994   6.026501   6.956546   6.011695
    39  H    6.321123   6.645035   5.834116   6.436912   6.746215
    40  H    6.898610   7.643512   7.390374   8.090223   7.244162
    41  H    4.848457   5.952697   7.435859   8.130632   4.702888
    42  H    6.117413   7.363746   8.371283   9.025611   6.400792
    43  H    5.313943   7.134827   9.400583   9.801812   5.974767
                   31         32         33         34         35
    31  H    0.000000
    32  H    1.772539   0.000000
    33  H    6.293248   6.708996   0.000000
    34  H    6.892043   6.914520   1.781097   0.000000
    35  H    6.252334   6.225889   1.779354   1.775677   0.000000
    36  H    4.485692   4.880386   3.498584   3.495987   4.090196
    37  H    5.487217   7.005736   5.714589   7.373449   6.659974
    38  H    4.354157   5.841731   5.429416   6.451281   6.572433
    39  H    5.220302   6.544995   4.097813   5.347867   5.519504
    40  H    5.753178   7.334253   5.797890   7.112798   7.191764
    41  H    3.567177   5.339609   6.953378   8.159152   7.703610
    42  H    5.214413   6.973897   7.157782   8.541560   8.235367
    43  H    5.391088   7.078823   8.149020   9.620629   8.913017
                   36         37         38         39         40
    36  H    0.000000
    37  H    6.282059   0.000000
    38  H    3.740535   4.039106   0.000000
    39  H    3.538210   3.592277   1.767828   0.000000
    40  H    5.052552   3.333153   1.776192   1.767275   0.000000
    41  H    5.669609   3.340143   2.778439   3.912442   3.284059
    42  H    6.292228   2.859146   2.783792   3.551071   2.245363
    43  H    7.687561   2.900748   4.698022   5.301582   4.336989
                   41         42         43
    41  H    0.000000
    42  H    1.775766   0.000000
    43  H    2.382796   2.261887   0.000000
 Stoichiometry    C15H24O4
 Framework group  C1[X(C15H24O4)]
 Deg. of freedom   123
 Full point group                 C1      NOp   1
 Largest Abelian subgroup         C1      NOp   1
 Largest concise Abelian subgroup C1      NOp   1
                         Standard orientation:                         
 ---------------------------------------------------------------------
 Center     Atomic      Atomic             Coordinates (Angstroms)
 Number     Number       Type             X           Y           Z
 ---------------------------------------------------------------------
      1          6           0        1.680276    0.828915    0.109810
      2          6           0        1.200720   -0.424054    0.305153
      3          6           0       -0.202722   -0.842773    0.638125
      4          6           0       -1.292484    0.029401   -0.041259
      5          6           0       -1.497299    1.356410    0.724707
      6          6           0       -0.221395    2.039188    1.258972
      7          6           0        0.974136    2.157114    0.292125
      8          6           0        3.095965    0.773194   -0.286347
      9          6           0        3.528966   -0.686619   -0.340161
     10          6           0        2.279659   -1.498833    0.071975
     11          8           0        3.823657    1.739660   -0.522755
     12          6           0        0.625295    2.834091   -1.051854
     13          6           0        2.518907   -2.374032    1.304647
     14          8           0        1.856088   -2.419332   -0.958972
     15          6           0       -2.624147   -0.765884   -0.271093
     16          8           0       -3.103246   -1.328582    0.966119
     17          6           0       -2.413599   -1.950153   -1.229977
     18          6           0       -3.750100    0.112028   -0.863894
     19          8           0       -4.392638    0.839686    0.186723
     20          1           0       -0.343825   -0.819252    1.729270
     21          1           0       -0.297018   -1.891744    0.354680
     22          1           0       -0.930091    0.266513   -1.049490
     23          1           0       -2.145507    1.168269    1.589114
     24          1           0       -2.045127    2.053288    0.082663
     25          1           0        0.131476    1.511945    2.154335
     26          1           0       -0.501016    3.048592    1.589855
     27          1           0        1.718307    2.810013    0.772830
     28          1           0        3.876688   -0.970905   -1.340288
     29          1           0        4.376647   -0.844824    0.338126
     30          1           0        0.176607    3.819606   -0.873740
     31          1           0       -0.081616    2.238723   -1.641028
     32          1           0        1.528801    2.979179   -1.654380
     33          1           0        1.599138   -2.886919    1.600549
     34          1           0        3.285800   -3.123964    1.079698
     35          1           0        2.869317   -1.766544    2.145991
     36          1           0        1.647532   -1.898721   -1.755224
     37          1           0       -3.649040   -0.636659    1.378112
     38          1           0       -2.053985   -1.601903   -2.204971
     39          1           0       -1.683771   -2.664945   -0.841849
     40          1           0       -3.357045   -2.483880   -1.380950
     41          1           0       -3.341771    0.790998   -1.625875
     42          1           0       -4.483575   -0.541741   -1.354883
     43          1           0       -5.180882    1.265475   -0.187036
 ---------------------------------------------------------------------
 Rotational constants (GHZ):      0.5823238      0.2610980      0.2067078
 Standard basis: 6-31G(d) (6D, 7F)
 There are   333 symmetry adapted cartesian basis functions of A   symmetry.
 There are   333 symmetry adapted basis functions of A   symmetry.
   333 basis functions,   628 primitive gaussians,   333 cartesian basis functions
    73 alpha electrons       73 beta electrons
       nuclear repulsion energy      1603.3413956331 Hartrees.
 NAtoms=   43 NActive=   43 NUniq=   43 SFac= 1.00D+00 NAtFMM=   60 NAOKFM=F Big=F
 Integral buffers will be    131072 words long.
 Raffenetti 2 integral format.
 Two-electron integral symmetry is turned on.
 ------------------------------------------------------------------------------
 Polarizable Continuum Model (PCM)
 =================================
 Model                : PCM (using non-symmetric T matrix).
 Atomic radii         : SMD-Coulomb.
 Polarization charges : Total charges.
 Charge compensation  : None.
 Solution method      : On-the-fly selection.
 Cavity type          : VdW (van der Waals Surface) (Alpha=1.000).
 Cavity algorithm     : GePol (No added spheres)
                        Default sphere list used, NSphG=   43.
                        Lebedev-Laikov grids with approx.  5.0 points / Ang**2.
                        Smoothing algorithm: Karplus/York (Gamma=1.0000).
                        Polarization charges: spherical gaussians, with
                                              point-specific exponents (IZeta= 3).
                        Self-potential: point-specific (ISelfS= 7).
                        Self-field    : sphere-specific E.n sum rule (ISelfD= 2).
 1st derivatives      : Analytical E(r).r(x)/FMM algorithm (CHGder, D1EAlg=3).
                        Cavity 1st derivative terms included.
 Solvent              : Methanol, Eps=  32.613000 Eps(inf)=   1.765709
 ------------------------------------------------------------------------------
 ------------------------------------------------------------------------------
 Atomic radii for non-electrostatic terms: SMD-CDS.
 ------------------------------------------------------------------------------
 Nuclear repulsion after PCM non-electrostatic terms =     1603.3426207677 Hartrees.
 One-electron integrals computed using PRISM.
 NBasis=   333 RedAO= T EigKep=  9.42D-04  NBF=   333
 NBsUse=   333 1.00D-06 EigRej= -1.00D+00 NBFU=   333
 Initial guess from the checkpoint file:  "DY-202A-11R_47.chk"
 B after Tr=     0.000000    0.000000    0.000000
         Rot=    0.999995    0.002742   -0.000263   -0.001467 Ang=   0.36 deg.
 ExpMin= 1.61D-01 ExpMax= 5.48D+03 ExpMxC= 8.25D+02 IAcc=1 IRadAn=         1 AccDes= 0.00D+00
 Harris functional with IExCor=  402 and IRadAn=       1 diagonalized for initial guess.
 HarFok:  IExCor=  402 AccDes= 0.00D+00 IRadAn=         1 IDoV= 1 UseB2=F ITyADJ=14
 ICtDFT=  3500011 ScaDFX=  1.000000  1.000000  1.000000  1.000000
 FoFCou: FMM=F IPFlag=           0 FMFlag=      100000 FMFlg1=           0
         NFxFlg=           0 DoJE=T BraDBF=F KetDBF=T FulRan=T
         wScrn=  0.000000 ICntrl=     500 IOpCl=  0 I1Cent=   200000004 NGrid=           0
         NMat0=    1 NMatS0=      1 NMatT0=    0 NMatD0=    1 NMtDS0=    0 NMtDT0=    0
 Petite list used in FoFCou.
 Keep R1 ints in memory in canonical form, NReq=1565304907.
 Requested convergence on RMS density matrix=1.00D-08 within 128 cycles.
 Requested convergence on MAX density matrix=1.00D-06.
 Requested convergence on             energy=1.00D-06.
 No special actions if energy rises.
 Inv3:  Mode=1 IEnd=    22244187.
 Iteration    1 A*A^-1 deviation from unit magnitude is 5.00D-15 for   2721.
 Iteration    1 A*A^-1 deviation from orthogonality  is 5.47D-15 for   2689   2537.
 Iteration    1 A^-1*A deviation from unit magnitude is 5.66D-15 for   2721.
 Iteration    1 A^-1*A deviation from orthogonality  is 2.75D-11 for   1916   1873.
 Error on total polarization charges =  0.05162
 SCF Done:  E(RB3LYP) =  -886.947981988     A.U. after   11 cycles
            NFock= 11  Conv=0.38D-08     -V/T= 2.0094
 SMD-CDS (non-electrostatic) energy       (kcal/mol) =       0.77
 (included in total energy above)
 D1PCM: PCM CHGder 1st derivatives, ID1Alg=3 FixD1E=F DoIter=F DoCFld=F I1PDM=0.
 Calling FoFJK, ICntrl=      2127 FMM=F ISym2X=0 I1Cent= 0 IOpClX= 0 NMat=1 NMatS=1 NMatT=0.
 ***** Axes restored to original set *****
 -------------------------------------------------------------------
 Center     Atomic                   Forces (Hartrees/Bohr)
 Number     Number              X              Y              Z
 -------------------------------------------------------------------
      1        6          -0.003687583    0.003688116   -0.000315588
      2        6           0.004391209   -0.002228581   -0.002306274
      3        6          -0.000537757    0.001064959    0.002154706
      4        6          -0.000018638   -0.002124416   -0.001503910
      5        6           0.000413139   -0.001080520    0.000564075
      6        6           0.000211095    0.000874231   -0.001067322
      7        6           0.001668598   -0.001035190   -0.001295081
      8        6           0.001470596   -0.004012242   -0.000717806
      9        6           0.001171356   -0.000660785    0.001406830
     10        6          -0.001293648   -0.000099713   -0.001407305
     11        8          -0.001497728   -0.000993148    0.000730277
     12        6          -0.000114419   -0.000962401    0.001266912
     13        6           0.000462752    0.002829080   -0.000118954
     14        8          -0.000304676    0.002328767    0.000971920
     15        6           0.000092221   -0.002526357    0.001207516
     16        8           0.001627668   -0.000996454   -0.000379532
     17        6           0.001534777    0.002701355    0.000287194
     18        6          -0.000353618   -0.000346773   -0.002433862
     19        8           0.001661707    0.001157404    0.000484349
     20        1           0.000041707   -0.000358054   -0.000427685
     21        1          -0.001061105   -0.000768840   -0.000443799
     22        1           0.000097753    0.000506017   -0.000089996
     23        1          -0.000070221    0.000148365    0.000405940
     24        1           0.000340587    0.000785352   -0.000265627
     25        1          -0.000804550    0.000412657    0.000652122
     26        1           0.000243200   -0.000256592    0.000212444
     27        1          -0.000802624    0.000262982    0.000599708
     28        1          -0.001358526    0.001709261   -0.000503870
     29        1          -0.000171629    0.000905478   -0.000076015
     30        1           0.000104726   -0.000133557   -0.000291372
     31        1           0.000498912    0.000698684    0.000073189
     32        1          -0.000199545    0.000106164   -0.000071259
     33        1          -0.000036281   -0.001032733    0.000539667
     34        1          -0.000651016   -0.000412119   -0.000096922
     35        1          -0.000376255   -0.000222841    0.000011290
     36        1           0.000479727   -0.000284288    0.000312738
     37        1          -0.001656138    0.000935095    0.000970858
     38        1          -0.000290117    0.000233612   -0.000409254
     39        1          -0.000034398   -0.000573800    0.000169432
     40        1          -0.000276075   -0.000203348    0.000448817
     41        1          -0.000037740   -0.000122970    0.000270696
     42        1          -0.000231829    0.000602193    0.000317941
     43        1          -0.000645614   -0.000514048    0.000162815
 -------------------------------------------------------------------
 Cartesian Forces:  Max     0.004391209 RMS     0.001181712

 GradGradGradGradGradGradGradGradGradGradGradGradGradGradGradGradGradGrad
 Berny optimization.
 Using GEDIIS/GDIIS optimizer.
 FormGI is forming the generalized inverse of G from B-inverse, IUseBI=4.
 Internal  Forces:  Max     0.003023729 RMS     0.000606327
 Search for a local minimum.
 Step number   4 out of a maximum of  258
 All quantities printed in internal units (Hartrees-Bohrs-Radians)
 Mixed Optimization -- En-DIIS/RFO-DIIS
 Update second derivatives using D2CorX and points    3    4
 DE= -7.46D-04 DEPred=-1.32D-03 R= 5.63D-01
 TightC=F SS=  1.41D+00  RLast= 4.86D-01 DXNew= 8.4853D-01 1.4590D+00
 Trust test= 5.63D-01 RLast= 4.86D-01 DXMaxT set to 8.49D-01
 ITU=  1  0  1  0
 Use linear search instead of GDIIS.
     Eigenvalues ---    0.00233   0.00237   0.00341   0.00373   0.00399
     Eigenvalues ---    0.00471   0.00531   0.00693   0.00782   0.00903
     Eigenvalues ---    0.01084   0.01143   0.01233   0.01247   0.01338
     Eigenvalues ---    0.01389   0.02483   0.02612   0.03185   0.03845
     Eigenvalues ---    0.03957   0.04338   0.04406   0.04569   0.04718
     Eigenvalues ---    0.04775   0.04941   0.05049   0.05149   0.05293
     Eigenvalues ---    0.05443   0.05486   0.05558   0.05572   0.05612
     Eigenvalues ---    0.05648   0.05746   0.05864   0.05955   0.06069
     Eigenvalues ---    0.06139   0.06478   0.07066   0.07827   0.08136
     Eigenvalues ---    0.08617   0.08913   0.09084   0.09216   0.09671
     Eigenvalues ---    0.10337   0.11472   0.12095   0.13283   0.13781
     Eigenvalues ---    0.14597   0.15554   0.15942   0.15991   0.16000
     Eigenvalues ---    0.16000   0.16000   0.16000   0.16000   0.16000
     Eigenvalues ---    0.16000   0.16000   0.16000   0.16195   0.16431
     Eigenvalues ---    0.16961   0.17788   0.19797   0.20652   0.20917
     Eigenvalues ---    0.22819   0.24316   0.24981   0.25031   0.26620
     Eigenvalues ---    0.26818   0.27465   0.27796   0.28168   0.28694
     Eigenvalues ---    0.28775   0.29340   0.29731   0.30320   0.30666
     Eigenvalues ---    0.30856   0.31909   0.32414   0.33751   0.33807
     Eigenvalues ---    0.33837   0.33843   0.33976   0.33996   0.34018
     Eigenvalues ---    0.34029   0.34103   0.34148   0.34158   0.34184
     Eigenvalues ---    0.34199   0.34220   0.34251   0.34270   0.34283
     Eigenvalues ---    0.34346   0.34373   0.34433   0.34517   0.35175
     Eigenvalues ---    0.40418   0.41214   0.41988   0.51392   0.52498
     Eigenvalues ---    0.52653   0.52960   0.94925
 RFO step:  Lambda=-7.78453549D-04 EMin= 2.33101565D-03
 Quartic linear search produced a step of -0.24399.
 Iteration  1 RMS(Cart)=  0.03012229 RMS(Int)=  0.00056122
 Iteration  2 RMS(Cart)=  0.00062277 RMS(Int)=  0.00002587
 Iteration  3 RMS(Cart)=  0.00000065 RMS(Int)=  0.00002587
 Variable       Old X    -DE/DX   Delta X   Delta X   Delta X     New X
                                 (Linear)    (Quad)   (Total)
    R1        2.56200  -0.00014   0.00076  -0.00216  -0.00137   2.56063
    R2        2.86341  -0.00156  -0.00287  -0.00322  -0.00608   2.85732
    R3        2.78003  -0.00006   0.00236  -0.00167   0.00068   2.78071
    R4        2.83827   0.00072   0.00171   0.00034   0.00208   2.84035
    R5        2.91143  -0.00302  -0.00302  -0.00826  -0.01127   2.90016
    R6        2.93354  -0.00103  -0.00071  -0.00480  -0.00552   2.92802
    R7        2.07961  -0.00044  -0.00036  -0.00112  -0.00148   2.07813
    R8        2.06108   0.00095   0.00050   0.00301   0.00351   2.06459
    R9        2.92120   0.00082   0.00038   0.00319   0.00358   2.92478
   R10        2.96309  -0.00152   0.00007  -0.00219  -0.00212   2.96097
   R11        2.07361   0.00022   0.00010   0.00054   0.00064   2.07425
   R12        2.91506  -0.00055   0.00012  -0.00120  -0.00109   2.91396
   R13        2.07248   0.00033  -0.00002   0.00003   0.00001   2.07250
   R14        2.06834   0.00050   0.00046   0.00037   0.00083   2.06918
   R15        2.91410  -0.00040   0.00003  -0.00061  -0.00062   2.91348
   R16        2.07369   0.00009   0.00038   0.00013   0.00051   2.07420
   R17        2.07575  -0.00023  -0.00003  -0.00054  -0.00057   2.07518
   R18        2.91916  -0.00103  -0.00066  -0.00352  -0.00418   2.91498
   R19        2.07968  -0.00013  -0.00011  -0.00031  -0.00042   2.07926
   R20        2.87924  -0.00285  -0.00140  -0.00828  -0.00970   2.86954
   R21        2.32941  -0.00181   0.00034  -0.00265  -0.00231   2.32710
   R22        2.92164  -0.00089   0.00207  -0.00484  -0.00277   2.91887
   R23        2.07180  -0.00046  -0.00072  -0.00085  -0.00158   2.07023
   R24        2.07325  -0.00030  -0.00036  -0.00068  -0.00104   2.07221
   R25        2.89239  -0.00043  -0.00082  -0.00092  -0.00174   2.89065
   R26        2.73167  -0.00229  -0.00063  -0.00568  -0.00631   2.72537
   R27        2.07378  -0.00021   0.00000  -0.00067  -0.00067   2.07311
   R28        2.07122  -0.00074  -0.00010  -0.00201  -0.00211   2.06911
   R29        2.07045  -0.00011   0.00016  -0.00038  -0.00023   2.07022
   R30        2.06715   0.00065   0.00059   0.00138   0.00197   2.06912
   R31        2.07106  -0.00016   0.00018  -0.00052  -0.00034   2.07072
   R32        2.06982  -0.00022  -0.00028  -0.00035  -0.00063   2.06919
   R33        1.84047  -0.00052  -0.00034  -0.00069  -0.00103   1.83944
   R34        2.72334   0.00053   0.00015   0.00084   0.00099   2.72434
   R35        2.90691  -0.00184  -0.00097  -0.00606  -0.00702   2.89989
   R36        2.92139   0.00065  -0.00164   0.00473   0.00309   2.92448
   R37        1.83837   0.00200   0.00050   0.00351   0.00402   1.84239
   R38        2.07114   0.00033  -0.00021   0.00084   0.00063   2.07177
   R39        2.06510   0.00042   0.00019   0.00145   0.00164   2.06674
   R40        2.06815   0.00027   0.00049   0.00060   0.00109   2.06924
   R41        2.70313   0.00032   0.00176  -0.00076   0.00099   2.70412
   R42        2.07728  -0.00027  -0.00023  -0.00073  -0.00096   2.07632
   R43        2.07566  -0.00034  -0.00009  -0.00094  -0.00103   2.07463
   R44        1.83442   0.00023   0.00001   0.00078   0.00080   1.83521
    A1        2.24968   0.00155   0.00291   0.00705   0.00989   2.25956
    A2        1.92217  -0.00217  -0.00190  -0.00932  -0.01118   1.91099
    A3        2.11071   0.00062  -0.00118   0.00191   0.00070   2.11141
    A4        2.23968  -0.00072  -0.00070  -0.00248  -0.00327   2.23641
    A5        1.95541   0.00104   0.00189   0.00400   0.00589   1.96130
    A6        2.08685  -0.00030  -0.00113  -0.00059  -0.00182   2.08503
    A7        1.98483  -0.00086   0.00108  -0.00396  -0.00292   1.98191
    A8        1.91098   0.00020  -0.00037   0.00402   0.00367   1.91466
    A9        1.86638   0.00101   0.00021   0.00584   0.00601   1.87239
   A10        1.90913   0.00048   0.00110   0.00408   0.00518   1.91431
   A11        1.94542  -0.00062  -0.00206  -0.00922  -0.01125   1.93417
   A12        1.84123  -0.00014  -0.00007  -0.00038  -0.00046   1.84076
   A13        1.93742   0.00036   0.00185  -0.00062   0.00124   1.93865
   A14        1.95560  -0.00056  -0.00029  -0.01248  -0.01273   1.94287
   A15        1.86678   0.00019   0.00138  -0.00041   0.00097   1.86775
   A16        1.97741  -0.00004  -0.00285   0.01154   0.00868   1.98609
   A17        1.88972  -0.00035  -0.00138  -0.00123  -0.00263   1.88709
   A18        1.82906   0.00041   0.00144   0.00312   0.00455   1.83361
   A19        2.02861   0.00038   0.00197   0.00545   0.00736   2.03597
   A20        1.89821   0.00013   0.00050   0.00226   0.00280   1.90101
   A21        1.89887   0.00016  -0.00100   0.00130   0.00032   1.89919
   A22        1.86692  -0.00031  -0.00026  -0.00323  -0.00352   1.86340
   A23        1.91276  -0.00053  -0.00104  -0.00766  -0.00867   1.90409
   A24        1.85016   0.00017  -0.00033   0.00167   0.00131   1.85146
   A25        2.04648  -0.00050   0.00102   0.00333   0.00428   2.05075
   A26        1.91336  -0.00058   0.00013  -0.00389  -0.00378   1.90958
   A27        1.87603   0.00061  -0.00047   0.00054   0.00008   1.87612
   A28        1.87445   0.00089   0.00115   0.00643   0.00758   1.88204
   A29        1.89225  -0.00005  -0.00080  -0.00185  -0.00261   1.88964
   A30        1.85209  -0.00038  -0.00130  -0.00555  -0.00686   1.84523
   A31        1.94948  -0.00016   0.00023   0.00353   0.00371   1.95319
   A32        1.96568  -0.00034   0.00035  -0.00046  -0.00009   1.96559
   A33        1.83119   0.00063   0.00099   0.00469   0.00571   1.83690
   A34        1.98660   0.00041  -0.00093   0.00070  -0.00022   1.98638
   A35        1.87103  -0.00046  -0.00134  -0.00725  -0.00858   1.86245
   A36        1.84703  -0.00007   0.00079  -0.00167  -0.00090   1.84613
   A37        1.89577   0.00154   0.00048   0.00815   0.00866   1.90443
   A38        2.20190  -0.00150  -0.00105  -0.00668  -0.00774   2.19416
   A39        2.18543  -0.00004   0.00055  -0.00147  -0.00093   2.18450
   A40        1.83826  -0.00074  -0.00011  -0.00525  -0.00532   1.83294
   A41        1.95066  -0.00072  -0.00296  -0.01263  -0.01562   1.93504
   A42        1.91336  -0.00019  -0.00279  -0.00120  -0.00397   1.90939
   A43        1.94254   0.00049   0.00034   0.00275   0.00295   1.94548
   A44        1.96468   0.00070   0.00051   0.00768   0.00817   1.97285
   A45        1.85619   0.00044   0.00469   0.00816   0.01278   1.86897
   A46        1.81290   0.00035  -0.00034   0.00200   0.00171   1.81461
   A47        1.96760  -0.00048  -0.00006  -0.00523  -0.00531   1.96229
   A48        1.92513  -0.00041  -0.00040  -0.00411  -0.00451   1.92062
   A49        1.97009  -0.00015  -0.00061   0.00028  -0.00035   1.96974
   A50        1.96188  -0.00008   0.00027  -0.00059  -0.00034   1.96154
   A51        1.82974   0.00072   0.00109   0.00709   0.00819   1.83793
   A52        1.92270   0.00024   0.00093   0.00080   0.00173   1.92443
   A53        1.95549   0.00055   0.00033   0.00341   0.00374   1.95923
   A54        1.92865   0.00011   0.00068   0.00015   0.00084   1.92949
   A55        1.88742  -0.00036  -0.00038  -0.00135  -0.00174   1.88568
   A56        1.88336  -0.00026  -0.00071  -0.00179  -0.00249   1.88087
   A57        1.88408  -0.00033  -0.00096  -0.00148  -0.00245   1.88163
   A58        1.93320   0.00106   0.00157   0.00431   0.00587   1.93908
   A59        1.91277  -0.00008   0.00097  -0.00113  -0.00015   1.91261
   A60        1.92996   0.00018  -0.00012   0.00301   0.00288   1.93284
   A61        1.89975  -0.00084  -0.00267  -0.00661  -0.00927   1.89048
   A62        1.89786  -0.00051  -0.00032  -0.00179  -0.00212   1.89573
   A63        1.88948   0.00016   0.00048   0.00200   0.00248   1.89196
   A64        1.88119  -0.00005   0.00019  -0.00022  -0.00003   1.88116
   A65        1.93322   0.00003  -0.00006   0.00081   0.00071   1.93393
   A66        1.94508  -0.00025   0.00052  -0.01459  -0.01405   1.93103
   A67        1.96788  -0.00057  -0.00140   0.00936   0.00791   1.97579
   A68        1.85464   0.00020   0.00153   0.00202   0.00354   1.85818
   A69        1.88473   0.00031  -0.00040   0.00534   0.00492   1.88965
   A70        1.87324   0.00035  -0.00007  -0.00292  -0.00297   1.87027
   A71        1.84666   0.00097   0.00201   0.00330   0.00531   1.85197
   A72        1.93351  -0.00001   0.00068   0.00112   0.00179   1.93531
   A73        1.95366   0.00039   0.00001   0.00029   0.00030   1.95396
   A74        1.92138  -0.00053   0.00032  -0.00327  -0.00295   1.91843
   A75        1.88038   0.00015   0.00174   0.00288   0.00462   1.88499
   A76        1.89135   0.00019  -0.00014   0.00071   0.00057   1.89192
   A77        1.88150  -0.00018  -0.00269  -0.00166  -0.00436   1.87714
   A78        1.91177  -0.00179  -0.00206   0.00078  -0.00127   1.91050
   A79        1.92412   0.00050   0.00011   0.00287   0.00299   1.92711
   A80        1.89627   0.00081  -0.00049   0.00226   0.00176   1.89803
   A81        1.94097   0.00016  -0.00030   0.00065   0.00035   1.94132
   A82        1.90831   0.00056   0.00160  -0.00693  -0.00533   1.90298
   A83        1.88161  -0.00019   0.00119   0.00030   0.00148   1.88309
   A84        1.88082   0.00011  -0.00036  -0.00041  -0.00076   1.88006
    D1        0.10593  -0.00021  -0.00065  -0.00560  -0.00626   0.09966
    D2       -3.09020   0.00004   0.00071   0.01477   0.01550  -3.07470
    D3       -3.07418  -0.00030  -0.00498  -0.01649  -0.02146  -3.09564
    D4        0.01287  -0.00005  -0.00362   0.00388   0.00030   0.01317
    D5        0.39524  -0.00010  -0.00007  -0.01876  -0.01887   0.37637
    D6       -1.86590  -0.00025   0.00071  -0.02239  -0.02172  -1.88762
    D7        2.41653  -0.00036  -0.00098  -0.02292  -0.02393   2.39260
    D8       -2.70419   0.00004   0.00466  -0.00665  -0.00197  -2.70616
    D9        1.31786  -0.00010   0.00545  -0.01028  -0.00482   1.31304
   D10       -0.68289  -0.00022   0.00376  -0.01081  -0.00703  -0.68992
   D11        0.00134   0.00000  -0.00238   0.00801   0.00565   0.00699
   D12       -3.12704   0.00003  -0.00103   0.00750   0.00648  -3.12056
   D13        3.10798  -0.00005  -0.00615  -0.00171  -0.00777   3.10022
   D14       -0.02039  -0.00001  -0.00480  -0.00222  -0.00694  -0.02733
   D15        0.62259   0.00034  -0.00190   0.02266   0.02073   0.64333
   D16       -1.51879   0.00018  -0.00381   0.01714   0.01330  -1.50548
   D17        2.77770  -0.00028  -0.00366   0.01257   0.00886   2.78657
   D18       -2.46087   0.00004  -0.00342   0.00083  -0.00258  -2.46346
   D19        1.68093  -0.00013  -0.00534  -0.00469  -0.01001   1.67092
   D20       -0.30576  -0.00058  -0.00518  -0.00926  -0.01445  -0.32022
   D21       -0.02131   0.00007   0.00790  -0.01378  -0.00590  -0.02721
   D22        2.11716  -0.00015   0.00691  -0.01505  -0.00818   2.10897
   D23       -2.12730   0.00018   0.00798  -0.01215  -0.00420  -2.13150
   D24        3.07110   0.00028   0.00913   0.00451   0.01368   3.08478
   D25       -1.07362   0.00005   0.00814   0.00324   0.01140  -1.06223
   D26        0.96510   0.00038   0.00921   0.00614   0.01538   0.98049
   D27       -1.39452   0.00006   0.00477  -0.00404   0.00075  -1.39378
   D28        2.65853   0.00027   0.00733  -0.00906  -0.00173   2.65680
   D29        0.66355  -0.00005   0.00496  -0.00611  -0.00116   0.66239
   D30        0.74788   0.00007   0.00589   0.00145   0.00735   0.75523
   D31       -1.48226   0.00028   0.00845  -0.00357   0.00487  -1.47738
   D32        2.80595  -0.00004   0.00607  -0.00061   0.00544   2.81139
   D33        2.77723  -0.00017   0.00526  -0.00193   0.00333   2.78057
   D34        0.54710   0.00003   0.00782  -0.00695   0.00086   0.54796
   D35       -1.44788  -0.00028   0.00545  -0.00399   0.00142  -1.44646
   D36        0.69724   0.00021  -0.00171  -0.01028  -0.01203   0.68521
   D37       -1.40981   0.00026  -0.00312  -0.01155  -0.01470  -1.42451
   D38        2.86558  -0.00009  -0.00246  -0.01542  -0.01792   2.84766
   D39        2.91547  -0.00028  -0.00287  -0.01839  -0.02127   2.89420
   D40        0.80842  -0.00023  -0.00429  -0.01966  -0.02394   0.78448
   D41       -1.19937  -0.00058  -0.00363  -0.02353  -0.02716  -1.22653
   D42       -1.34686  -0.00001  -0.00359  -0.00870  -0.01232  -1.35918
   D43        2.82928   0.00004  -0.00501  -0.00997  -0.01499   2.81429
   D44        0.82148  -0.00032  -0.00435  -0.01384  -0.01821   0.80327
   D45        0.96316  -0.00017  -0.01155  -0.00222  -0.01378   0.94939
   D46       -1.09774  -0.00028  -0.01376   0.00406  -0.00973  -1.10747
   D47        3.07745  -0.00014  -0.01306   0.01176  -0.00130   3.07615
   D48       -1.24549  -0.00016  -0.01149  -0.00045  -0.01191  -1.25739
   D49        2.97680  -0.00027  -0.01371   0.00583  -0.00786   2.96894
   D50        0.86880  -0.00013  -0.01301   0.01353   0.00057   0.86937
   D51        2.98119   0.00002  -0.00923  -0.00699  -0.01623   2.96496
   D52        0.92029  -0.00008  -0.01144  -0.00070  -0.01218   0.90811
   D53       -1.18770   0.00005  -0.01074   0.00699  -0.00376  -1.19146
   D54        0.80945   0.00001  -0.00164   0.00283   0.00114   0.81059
   D55       -1.33275  -0.00033  -0.00409  -0.00511  -0.00921  -1.34196
   D56        2.94468   0.00009  -0.00237   0.00314   0.00074   2.94542
   D57        2.93314   0.00019   0.00012   0.00689   0.00696   2.94010
   D58        0.79094  -0.00015  -0.00233  -0.00105  -0.00339   0.78756
   D59       -1.21481   0.00027  -0.00060   0.00719   0.00656  -1.20825
   D60       -1.35173  -0.00005  -0.00092   0.00332   0.00238  -1.34935
   D61        2.78925  -0.00038  -0.00337  -0.00462  -0.00797   2.78129
   D62        0.78350   0.00003  -0.00165   0.00363   0.00198   0.78548
   D63       -1.30936   0.00076   0.00355   0.02135   0.02489  -1.28446
   D64        0.94079   0.00051   0.00343   0.02445   0.02788   0.96868
   D65        2.97701   0.00035   0.00302   0.01808   0.02111   2.99813
   D66        0.85267   0.00036   0.00543   0.02389   0.02931   0.88199
   D67        3.10282   0.00010   0.00531   0.02699   0.03230   3.13512
   D68       -1.14415  -0.00005   0.00490   0.02062   0.02554  -1.11861
   D69        2.84698   0.00034   0.00410   0.01977   0.02386   2.87084
   D70       -1.18606   0.00009   0.00398   0.02288   0.02685  -1.15921
   D71        0.85016  -0.00006   0.00357   0.01651   0.02009   0.87024
   D72       -3.07673  -0.00018  -0.00514   0.00343  -0.00173  -3.07846
   D73        1.10454  -0.00025  -0.00552   0.00233  -0.00322   1.10133
   D74       -0.99723  -0.00027  -0.00499   0.00182  -0.00320  -1.00043
   D75        0.96455  -0.00002  -0.00496  -0.00173  -0.00667   0.95788
   D76       -1.13737  -0.00009  -0.00534  -0.00284  -0.00816  -1.14552
   D77        3.04405  -0.00011  -0.00481  -0.00335  -0.00814   3.03591
   D78       -1.08560   0.00036  -0.00332   0.00783   0.00450  -1.08109
   D79        3.09567   0.00029  -0.00370   0.00673   0.00302   3.09869
   D80        0.99390   0.00027  -0.00317   0.00621   0.00304   0.99694
   D81       -0.01440   0.00007   0.00714  -0.01605  -0.00892  -0.02331
   D82        2.09734  -0.00021   0.00585  -0.02309  -0.01720   2.08014
   D83       -2.13228  -0.00023   0.00808  -0.02148  -0.01341  -2.14568
   D84        3.11413   0.00002   0.00578  -0.01560  -0.00981   3.10433
   D85       -1.05731  -0.00026   0.00449  -0.02264  -0.01809  -1.07540
   D86        0.99625  -0.00028   0.00672  -0.02103  -0.01430   0.98196
   D87        0.02045  -0.00009  -0.00868   0.01725   0.00856   0.02901
   D88       -2.11637   0.00036  -0.00804   0.02217   0.01412  -2.10225
   D89        2.10150  -0.00041  -0.00922   0.01326   0.00403   2.10553
   D90       -2.09660   0.00098  -0.00523   0.03427   0.02906  -2.06754
   D91        2.04977   0.00142  -0.00459   0.03919   0.03462   2.08439
   D92       -0.01554   0.00065  -0.00577   0.03027   0.02453   0.00899
   D93        2.10455  -0.00041  -0.01185   0.01670   0.00483   2.10937
   D94       -0.03227   0.00004  -0.01121   0.02162   0.01039  -0.02189
   D95       -2.09759  -0.00073  -0.01239   0.01270   0.00030  -2.09729
   D96        1.03576   0.00011   0.00977  -0.00082   0.00894   1.04470
   D97        3.13212  -0.00032   0.00807  -0.00703   0.00102   3.13313
   D98       -1.06946  -0.00007   0.00921  -0.00341   0.00577  -1.06368
   D99        3.08338   0.00012   0.00888  -0.00167   0.00723   3.09061
   D100      -1.10345  -0.00031   0.00718  -0.00788  -0.00069  -1.10414
   D101       0.97816  -0.00006   0.00831  -0.00426   0.00407   0.98223
   D102      -1.05883   0.00041   0.00959   0.00252   0.01213  -1.04670
   D103       1.03753  -0.00002   0.00789  -0.00369   0.00421   1.04174
   D104       3.11914   0.00024   0.00903  -0.00007   0.00897   3.12811
   D105       0.96965   0.00039  -0.01425   0.02110   0.00687   0.97652
   D106      -1.04458   0.00027  -0.01374   0.02157   0.00781  -1.03677
   D107       3.09232   0.00003  -0.01388   0.01687   0.00298   3.09529
   D108       1.52308   0.00022   0.00067   0.02736   0.02803   1.55111
   D109      -2.64490   0.00005   0.00223   0.01138   0.01360  -2.63130
   D110      -0.63963   0.00070   0.00272   0.01153   0.01427  -0.62536
   D111      -1.04183  -0.00007   0.01475  -0.04104  -0.02631  -1.06814
   D112       1.05735   0.00038   0.01744  -0.03640  -0.01899   1.03836
   D113      -3.13349   0.00004   0.01428  -0.04051  -0.02626   3.12343
   D114       3.13378  -0.00008   0.01355  -0.03493  -0.02138   3.11240
   D115      -1.05023   0.00036   0.01624  -0.03030  -0.01406  -1.06428
   D116       1.04211   0.00003   0.01308  -0.03441  -0.02133   1.02079
   D117       1.12071  -0.00071   0.01329  -0.04066  -0.02735   1.09337
   D118      -3.06329  -0.00026   0.01599  -0.03603  -0.02002  -3.08331
   D119      -0.97095  -0.00059   0.01282  -0.04014  -0.02729  -0.99824
   D120      -1.43982   0.00051   0.02700   0.02487   0.05184  -1.38798
   D121       0.70143  -0.00014   0.02533   0.02809   0.05340   0.75483
   D122       2.75981   0.00040   0.02655   0.03146   0.05799   2.81780
   D123       0.70184   0.00040   0.02574   0.03580   0.06155   0.76339
   D124       2.84309  -0.00026   0.02407   0.03902   0.06311   2.90620
   D125      -1.38171   0.00029   0.02529   0.04239   0.06770  -1.31401
   D126       2.69481   0.00096   0.02728   0.03929   0.06658   2.76139
   D127      -1.44713   0.00030   0.02562   0.04252   0.06814  -1.37899
   D128       0.61125   0.00085   0.02684   0.04589   0.07273   0.68399
   D129      -2.98220   0.00022  -0.01595   0.04068   0.02472  -2.95748
   D130       1.16978   0.00070  -0.01451   0.03610   0.02159   1.19137
   D131      -0.90606   0.00048  -0.01682   0.03974   0.02293  -0.88314
         Item               Value     Threshold  Converged?
 Maximum Force            0.003024     0.000450     NO 
 RMS     Force            0.000606     0.000300     NO 
 Maximum Displacement     0.143372     0.001800     NO 
 RMS     Displacement     0.030076     0.001200     NO 
 Predicted change in Energy=-4.801682D-04
 GradGradGradGradGradGradGradGradGradGradGradGradGradGradGradGradGradGrad

                          Input orientation:                          
 ---------------------------------------------------------------------
 Center     Atomic      Atomic             Coordinates (Angstroms)
 Number     Number       Type             X           Y           Z
 ---------------------------------------------------------------------
      1          6           0        1.637249    0.807005    0.113003
      2          6           0        1.138338   -0.438217    0.304323
      3          6           0       -0.274514   -0.831640    0.633303
      4          6           0       -1.341125    0.044022   -0.071204
      5          6           0       -1.532545    1.390339    0.667882
      6          6           0       -0.259805    2.063282    1.220201
      7          6           0        0.962966    2.149376    0.285107
      8          6           0        3.060187    0.715328   -0.250483
      9          6           0        3.469246   -0.746398   -0.293567
     10          6           0        2.198626   -1.529519    0.103964
     11          8           0        3.808897    1.668059   -0.470045
     12          6           0        0.669822    2.843008   -1.061140
     13          6           0        2.396526   -2.387696    1.354663
     14          8           0        1.774901   -2.447506   -0.924483
     15          6           0       -2.673472   -0.749973   -0.293775
     16          8           0       -3.154925   -1.300850    0.948446
     17          6           0       -2.443698   -1.938681   -1.236662
     18          6           0       -3.800808    0.111608   -0.911644
     19          8           0       -4.403998    0.911515    0.110097
     20          1           0       -0.425588   -0.795141    1.721965
     21          1           0       -0.391256   -1.882453    0.357999
     22          1           0       -0.965203    0.258708   -1.079876
     23          1           0       -2.204079    1.235329    1.520995
     24          1           0       -2.046644    2.089672    0.000366
     25          1           0        0.054674    1.550741    2.138445
     26          1           0       -0.531496    3.082295    1.526304
     27          1           0        1.705448    2.783166    0.792731
     28          1           0        3.815375   -1.025452   -1.294806
     29          1           0        4.307264   -0.910538    0.394361
     30          1           0        0.240850    3.838149   -0.890310
     31          1           0       -0.032486    2.272233   -1.677455
     32          1           0        1.593066    2.971293   -1.636737
     33          1           0        1.465877   -2.889014    1.640049
     34          1           0        3.154334   -3.154352    1.157941
     35          1           0        2.735513   -1.774493    2.196107
     36          1           0        1.596875   -1.930311   -1.729655
     37          1           0       -3.722640   -0.615367    1.346368
     38          1           0       -2.102070   -1.596673   -2.220668
     39          1           0       -1.697539   -2.634616   -0.842908
     40          1           0       -3.377156   -2.495545   -1.369214
     41          1           0       -3.404308    0.736351   -1.723873
     42          1           0       -4.560629   -0.555472   -1.339364
     43          1           0       -5.207251    1.310428   -0.262452
 ---------------------------------------------------------------------
                    Distance matrix (angstroms):
                    1          2          3          4          5
     1  C    0.000000
     2  C    1.355025   0.000000
     3  C    2.571129   1.503050   0.000000
     4  C    3.080063   2.553686   1.549443   0.000000
     5  C    3.270438   3.257208   2.553631   1.547728   0.000000
     6  C    2.530403   3.008510   2.953852   2.629523   1.542003
     7  C    1.512031   2.593600   3.246391   3.141387   2.636328
     8  C    1.471488   2.309107   3.780795   4.455821   4.732041
     9  C    2.436097   2.426022   3.857731   4.879947   5.523399
    10  C    2.403033   1.534697   2.623672   3.877699   4.771290
    11  O    2.407782   3.488256   4.913259   5.414730   5.468364
    12  C    2.541621   3.584750   4.155231   3.585834   3.154390
    13  C    3.510603   2.546904   3.174291   4.681494   5.493889
    14  O    3.418649   2.439758   3.039378   4.079879   5.310732
    15  C    4.601300   3.871021   2.573158   1.566880   2.609106
    16  O    5.301504   4.426187   2.935343   2.477546   3.154890
    17  C    5.100443   4.178159   3.070451   2.550504   3.942063
    18  C    5.577270   5.116252   3.963752   2.600181   3.045500
    19  O    6.042152   5.707626   4.512757   3.188512   2.964059
    20  H    3.067724   2.140787   1.099701   2.181252   2.666978
    21  H    3.377579   2.104367   1.092533   2.190381   3.479905
    22  H    2.914850   2.612776   2.144969   1.097646   2.158037
    23  H    4.113600   3.931005   2.963711   2.167718   1.096717
    24  H    3.902434   4.077587   3.474927   2.165078   1.094962
    25  H    2.675837   2.914495   2.837174   3.016788   2.169689
    26  H    3.446421   4.083575   4.022733   3.526845   2.145157
    27  H    2.090908   3.307183   4.124620   4.186992   3.527060
    28  H    3.175540   3.173103   4.525743   5.406521   6.187765
    29  H    3.187177   3.205197   4.588682   5.747368   6.282692
    30  H    3.484882   4.529894   4.939021   4.191537   3.400686
    31  H    2.853182   3.555954   3.877140   3.042615   2.920362
    32  H    2.783466   3.949588   4.806583   4.430495   4.192866
    33  H    4.002723   2.810312   2.876679   4.405718   5.314932
    34  H    4.368729   3.488595   4.174593   5.652393   6.546847
    35  H    3.494230   2.813441   3.520169   5.006663   5.528830
    36  H    3.299987   2.563917   3.208231   3.909002   5.154432
    37  H    5.680910   4.974570   3.527721   2.848845   3.046263
    38  H    5.020577   4.268236   3.474246   2.809112   4.194082
    39  H    4.886648   3.765967   2.730370   2.810277   4.302322
    40  H    6.184501   5.236698   4.050314   3.504233   4.759459
    41  H    5.366228   5.111636   4.220247   2.732647   3.106717
    42  H    6.509947   5.932427   4.726359   3.511813   4.121228
    43  H    6.873252   6.606474   5.451856   4.072750   3.791487
                    6          7          8          9         10
     6  C    0.000000
     7  C    1.541747   0.000000
     8  C    3.873272   2.596475   0.000000
     9  C    4.908321   3.873217   1.518495   0.000000
    10  C    4.494229   3.885092   2.430485   1.544599   0.000000
    11  O    4.423514   2.983495   1.231451   2.444608   3.625874
    12  C    2.583931   1.542543   3.301217   4.616251   4.776369
    13  C    5.185111   4.876891   3.556079   2.561494   1.529667
    14  O    5.393228   4.822206   3.479907   2.482464   1.442201
    15  C    4.004037   4.686684   5.918093   6.142719   4.950073
    16  O    4.446678   5.413049   6.643042   6.762370   5.424568
    17  C    5.178926   5.534740   6.189432   6.105234   4.849316
    18  C    4.570830   5.317730   6.919166   7.346555   6.302219
    19  O    4.442210   5.510647   7.475464   8.056028   7.039413
    20  H    2.906860   3.558486   4.280501   4.385713   3.169185
    21  H    4.040977   4.253807   4.362474   4.076597   2.626135
    22  H    3.007396   3.025829   4.135234   4.614419   3.822179
    23  H    2.134522   3.520380   5.578622   6.277459   5.388523
    24  H    2.163674   3.023639   5.294475   6.209245   5.579569
    25  H    1.097619   2.149004   3.929121   4.780254   4.268916
    26  H    1.098136   2.155069   4.653997   5.828958   5.544858
    27  H    2.136161   1.100296   2.683200   4.092535   4.395097
    28  H    5.698476   4.551032   2.165926   1.095516   2.196479
    29  H    5.512145   4.534241   2.148131   1.096568   2.216714
    30  H    2.802689   2.180599   4.255590   5.638857   5.799425
    31  H    2.914060   2.204012   3.744974   4.825910   4.754433
    32  H    3.524162   2.183131   3.027131   4.375543   4.863543
    33  H    5.261130   5.241580   4.371180   3.513283   2.178234
    34  H    6.235698   5.804607   4.119095   2.829185   2.159705
    35  H    4.965163   4.710689   3.505770   2.791742   2.173781
    36  H    5.300727   4.594013   3.365804   2.640032   1.971014
    37  H    4.379760   5.543012   7.094182   7.377654   6.118875
    38  H    5.350588   5.450343   5.989647   5.956194   4.889213
    39  H    5.328578   5.589032   5.848850   5.528364   4.159076
    40  H    6.099660   6.568769   7.280154   7.147710   5.847461
    41  H    4.507352   5.010561   6.630310   7.175658   6.314113
    42  H    5.648569   6.361228   7.802399   8.099941   6.979935
    43  H    5.219413   6.251019   8.288837   8.917012   7.940188
                   11         12         13         14         15
    11  O    0.000000
    12  C    3.403482   0.000000
    13  C    4.666208   6.014805   0.000000
    14  O    4.613190   5.406423   2.363155   0.000000
    15  C    6.920914   4.967491   5.577128   4.802857   0.000000
    16  O    7.702035   5.986541   5.671406   5.396839   1.441657
    17  C    7.258872   5.708709   5.508571   4.260627   1.534555
    18  C    7.779791   5.241128   7.056175   6.134962   1.547569
    19  O    8.268045   5.553927   7.660344   7.108599   2.432772
    20  H    5.366854   4.709748   3.261206   3.817872   3.019641
    21  H    5.561752   5.046763   3.003388   2.579978   2.629796
    22  H    5.014997   3.058147   4.922566   3.854337   2.133910
    23  H    6.348809   4.184657   5.858288   5.947766   2.730411
    24  H    5.889516   3.012224   6.451566   6.003793   2.922843
    25  H    4.572983   3.505097   4.648641   5.322282   4.318768
    26  H    4.982417   2.862741   6.206736   6.473370   4.752581
    27  H    2.694914   2.124368   5.247015   5.505776   5.730489
    28  H    2.816962   4.991401   3.299777   2.514540   6.571384
    29  H    2.764911   5.425733   2.599056   3.242603   7.016408
    30  H    4.197246   1.097044   6.960459   6.470235   5.468089
    31  H    4.071743   1.094927   6.067024   5.109751   4.245363
    32  H    2.823029   1.095514   6.189732   5.468432   5.818480
    33  H    5.541584   6.386407   1.094930   2.620543   5.044738
    34  H    5.131709   6.860426   1.095780   2.595950   6.469299
    35  H    4.484605   6.016482   1.094969   3.333737   6.042042
    36  H    4.407712   4.908250   3.218953   0.973389   4.657340
    37  H    8.076970   6.086885   6.370668   6.223862   1.951651
    38  H    6.975865   5.360845   5.800523   4.175514   2.180898
    39  H    6.998062   5.971297   4.653134   3.478435   2.192229
    40  H    8.353649   6.706197   6.384868   5.171440   2.167663
    41  H    7.380413   4.634194   7.272326   6.131898   2.188255
    42  H    8.703377   6.243772   7.682242   6.625018   2.166207
    43  H    9.025626   6.125903   8.608636   7.956809   3.265926
                   16         17         18         19         20
    16  O    0.000000
    17  C    2.384821   0.000000
    18  C    2.423249   2.480134   0.000000
    19  O    2.675364   3.712163   1.430959   0.000000
    20  H    2.881554   3.759512   4.376094   4.619366   0.000000
    21  H    2.885265   2.599735   4.148893   4.895897   1.744658
    22  H    3.367668   2.653120   2.844397   3.696959   3.041726
    23  H    2.768415   4.211464   3.119298   2.633464   2.706701
    24  H    3.690904   4.232672   2.796710   2.637653   3.730130
    25  H    4.455243   5.459787   5.122391   4.939896   2.430487
    26  H    5.140842   6.041581   5.045490   4.659850   3.883814
    27  H    6.350327   6.605277   6.353028   6.426072   4.267209
    28  H    7.327557   6.325612   7.710120   8.560589   5.209579
    29  H    7.492904   7.020883   8.275944   8.904312   4.916882
    30  H    6.428190   6.379540   5.497505   5.580378   5.360550
    31  H    5.423274   4.872375   4.410784   4.914978   4.595582
    32  H    6.890413   6.368938   6.147962   6.577150   5.435243
    33  H    4.934814   4.946047   6.576689   7.158227   2.822880
    34  H    6.579217   6.208860   7.957617   8.646250   4.324331
    35  H    6.039723   6.215714   7.479237   7.908142   3.343127
    36  H    5.490724   4.070546   5.828684   6.889931   4.158443
    37  H    0.974951   3.171577   2.373441   2.079419   3.323243
    38  H    3.352506   1.096333   2.741802   4.125814   4.358601
    39  H    2.666806   1.093673   3.459799   4.561599   3.402955
    40  H    2.616912   1.094994   2.680690   3.853676   4.599839
    41  H    3.369520   2.883737   1.098741   2.096070   4.805418
    42  H    2.786695   2.530852   1.097848   2.068217   5.150510
    43  H    3.535122   4.375274   1.958751   0.971154   5.588885
                   21         22         23         24         25
    21  H    0.000000
    22  H    2.642247   0.000000
    23  H    3.789387   3.041896   0.000000
    24  H    4.318099   2.385134   1.751285   0.000000
    25  H    3.893027   3.614844   2.362773   3.045877   0.000000
    26  H    5.102286   3.866901   2.491756   2.368430   1.750421
    27  H    5.133533   4.124552   4.267384   3.897046   2.460665
    28  H    4.600213   4.954714   7.019522   6.763485   5.706737
    29  H    4.798128   5.598162   6.947779   7.037658   5.213851
    30  H    5.889238   3.781918   4.308914   3.013819   3.800034
    31  H    4.640389   2.298118   4.002633   2.627783   3.884488
    32  H    5.610290   3.770007   5.234802   4.087157   4.317015
    33  H    2.470984   4.818329   5.522043   6.309808   4.685223
    34  H    3.850824   5.798913   6.936404   7.475957   5.719018
    35  H    3.628634   5.344275   5.823606   6.528558   4.271698
    36  H    2.883272   3.431948   5.919059   5.694600   5.427551
    37  H    3.698716   3.775464   2.400333   3.455129   4.425778
    38  H    3.107744   2.456890   4.693685   4.304091   5.793067
    39  H    1.927252   2.993959   4.563014   4.811640   5.429174
    40  H    3.503533   3.672484   4.863007   4.966913   6.360311
    41  H    4.502311   2.567510   3.495525   2.578319   5.248361
    42  H    4.693143   3.695580   4.116060   3.887388   6.150798
    43  H    5.811476   4.446265   3.493618   3.265843   5.788775
                   26         27         28         29         30
    26  H    0.000000
    27  H    2.373084   0.000000
    28  H    6.612680   4.828579   0.000000
    29  H    6.374763   4.535592   1.763079   0.000000
    30  H    2.647235   2.467927   6.049418   6.382486   0.000000
    31  H    3.342047   3.063215   5.082045   5.766792   1.773811
    32  H    3.811944   2.439331   4.585798   5.153721   1.771181
    33  H    6.297537   5.740119   4.195995   3.679617   7.290962
    34  H    7.253744   6.122644   3.314387   2.635716   7.847216
    35  H    5.891552   4.878807   3.730099   2.542264   6.873941
    36  H    6.344876   5.347063   2.435078   3.591321   5.984851
    37  H    4.887584   6.428116   7.997852   8.091526   6.367558
    38  H    6.196712   6.539171   6.016616   6.956200   6.066006
    39  H    6.297293   6.603635   5.760716   6.368747   6.756944
    40  H    6.898848   7.640135   7.341608   8.041937   7.309925
    41  H    4.931547   6.052467   7.443915   8.165017   4.858309
    42  H    6.138348   7.413236   8.389298   9.042754   6.523785
    43  H    5.310541   7.146172   9.377093   9.792349   6.038658
                   31         32         33         34         35
    31  H    0.000000
    32  H    1.769961   0.000000
    33  H    6.315805   6.715407   0.000000
    34  H    6.902400   6.911679   1.775871   0.000000
    35  H    6.248384   6.206317   1.778576   1.776853   0.000000
    36  H    4.507652   4.902486   3.505877   3.501737   4.090523
    37  H    5.576646   7.072466   5.672427   7.333125   6.616145
    38  H    4.421165   5.904348   5.413458   6.439809   6.552994
    39  H    5.248432   6.548623   4.029516   5.273917   5.443104
    40  H    5.832112   7.393307   5.715370   7.034266   7.113097
    41  H    3.705438   5.475062   6.941033   8.152190   7.705063
    42  H    5.349234   7.098906   7.116256   8.515361   8.198736
    43  H    5.450275   7.133825   8.110824   9.584774   8.868414
                   36         37         38         39         40
    36  H    0.000000
    37  H    6.283967   0.000000
    38  H    3.746279   4.038930   0.000000
    39  H    3.483609   3.601573   1.771776   0.000000
    40  H    5.019004   3.320966   1.777298   1.765631   0.000000
    41  H    5.667712   3.369697   2.717651   3.879765   3.251410
    42  H    6.321185   2.814067   2.811638   3.573037   2.272747
    43  H    7.677970   2.915657   4.682734   5.312098   4.365730
                   41         42         43
    41  H    0.000000
    42  H    1.775875   0.000000
    43  H    2.390800   2.249321   0.000000
 Stoichiometry    C15H24O4
 Framework group  C1[X(C15H24O4)]
 Deg. of freedom   123
 Full point group                 C1      NOp   1
 Largest Abelian subgroup         C1      NOp   1
 Largest concise Abelian subgroup C1      NOp   1
                         Standard orientation:                         
 ---------------------------------------------------------------------
 Center     Atomic      Atomic             Coordinates (Angstroms)
 Number     Number       Type             X           Y           Z
 ---------------------------------------------------------------------
      1          6           0        1.677517    0.821738    0.102545
      2          6           0        1.190113   -0.428562    0.290377
      3          6           0       -0.215663   -0.834922    0.633630
      4          6           0       -1.297248    0.038160   -0.050970
      5          6           0       -1.489372    1.377360    0.700756
      6          6           0       -0.214871    2.055479    1.242582
      7          6           0        0.995618    2.157734    0.293244
      8          6           0        3.096498    0.743362   -0.279069
      9          6           0        3.515663   -0.714926   -0.338427
     10          6           0        2.255795   -1.510432    0.068624
     11          8           0        3.835464    1.703251   -0.500459
     12          6           0        0.680840    2.859404   -1.043922
     13          6           0        2.475363   -2.376615    1.310154
     14          8           0        1.826143   -2.423675   -0.961585
     15          6           0       -2.626400   -0.763955   -0.263283
     16          8           0       -3.088466   -1.327818    0.980473
     17          6           0       -2.399590   -1.943719   -1.218045
     18          6           0       -3.767532    0.093938   -0.860617
     19          8           0       -4.363909    0.881559    0.174578
     20          1           0       -0.353568   -0.807829    1.724314
     21          1           0       -0.328111   -1.884444    0.351695
     22          1           0       -0.935367    0.263293   -1.062496
     23          1           0       -2.149188    1.210896    1.560826
     24          1           0       -2.016757    2.077929    0.045005
     25          1           0        0.114641    1.538305    2.152923
     26          1           0       -0.490205    3.070095    1.559834
     27          1           0        1.739651    2.793119    0.796585
     28          1           0        3.851452   -0.983783   -1.345957
     29          1           0        4.363274   -0.878092    0.337882
     30          1           0        0.246749    3.850015   -0.860182
     31          1           0       -0.024823    2.288155   -1.655951
     32          1           0        1.595957    2.998894   -1.629801
     33          1           0        1.551990   -2.886963    1.603069
     34          1           0        3.236269   -3.136122    1.098249
     35          1           0        2.820208   -1.767343    2.152072
     36          1           0        1.634431   -1.901698   -1.760505
     37          1           0       -3.656225   -0.649604    1.390600
     38          1           0       -2.072626   -1.591714   -2.203506
     39          1           0       -1.643569   -2.637091   -0.838849
     40          1           0       -3.330518   -2.506451   -1.343417
     41          1           0       -3.385650    0.727761   -1.672816
     42          1           0       -4.527675   -0.575472   -1.284107
     43          1           0       -5.174587    1.277341   -0.185002
 ---------------------------------------------------------------------
 Rotational constants (GHZ):      0.5811176      0.2626256      0.2072129
 Standard basis: 6-31G(d) (6D, 7F)
 There are   333 symmetry adapted cartesian basis functions of A   symmetry.
 There are   333 symmetry adapted basis functions of A   symmetry.
   333 basis functions,   628 primitive gaussians,   333 cartesian basis functions
    73 alpha electrons       73 beta electrons
       nuclear repulsion energy      1604.5807274149 Hartrees.
 NAtoms=   43 NActive=   43 NUniq=   43 SFac= 1.00D+00 NAtFMM=   60 NAOKFM=F Big=F
 Integral buffers will be    131072 words long.
 Raffenetti 2 integral format.
 Two-electron integral symmetry is turned on.
 ------------------------------------------------------------------------------
 Polarizable Continuum Model (PCM)
 =================================
 Model                : PCM (using non-symmetric T matrix).
 Atomic radii         : SMD-Coulomb.
 Polarization charges : Total charges.
 Charge compensation  : None.
 Solution method      : On-the-fly selection.
 Cavity type          : VdW (van der Waals Surface) (Alpha=1.000).
 Cavity algorithm     : GePol (No added spheres)
                        Default sphere list used, NSphG=   43.
                        Lebedev-Laikov grids with approx.  5.0 points / Ang**2.
                        Smoothing algorithm: Karplus/York (Gamma=1.0000).
                        Polarization charges: spherical gaussians, with
                                              point-specific exponents (IZeta= 3).
                        Self-potential: point-specific (ISelfS= 7).
                        Self-field    : sphere-specific E.n sum rule (ISelfD= 2).
 1st derivatives      : Analytical E(r).r(x)/FMM algorithm (CHGder, D1EAlg=3).
                        Cavity 1st derivative terms included.
 Solvent              : Methanol, Eps=  32.613000 Eps(inf)=   1.765709
 ------------------------------------------------------------------------------
 ------------------------------------------------------------------------------
 Atomic radii for non-electrostatic terms: SMD-CDS.
 ------------------------------------------------------------------------------
 Nuclear repulsion after PCM non-electrostatic terms =     1604.5818716174 Hartrees.
 One-electron integrals computed using PRISM.
 NBasis=   333 RedAO= T EigKep=  9.32D-04  NBF=   333
 NBsUse=   333 1.00D-06 EigRej= -1.00D+00 NBFU=   333
 Initial guess from the checkpoint file:  "DY-202A-11R_47.chk"
 B after Tr=     0.000000    0.000000    0.000000
         Rot=    0.999995    0.001148    0.000635    0.002991 Ang=   0.37 deg.
 ExpMin= 1.61D-01 ExpMax= 5.48D+03 ExpMxC= 8.25D+02 IAcc=1 IRadAn=         1 AccDes= 0.00D+00
 Harris functional with IExCor=  402 and IRadAn=       1 diagonalized for initial guess.
 HarFok:  IExCor=  402 AccDes= 0.00D+00 IRadAn=         1 IDoV= 1 UseB2=F ITyADJ=14
 ICtDFT=  3500011 ScaDFX=  1.000000  1.000000  1.000000  1.000000
 FoFCou: FMM=F IPFlag=           0 FMFlag=      100000 FMFlg1=           0
         NFxFlg=           0 DoJE=T BraDBF=F KetDBF=T FulRan=T
         wScrn=  0.000000 ICntrl=     500 IOpCl=  0 I1Cent=   200000004 NGrid=           0
         NMat0=    1 NMatS0=      1 NMatT0=    0 NMatD0=    1 NMtDS0=    0 NMtDT0=    0
 Petite list used in FoFCou.
 Keep R1 ints in memory in canonical form, NReq=1565304907.
 Requested convergence on RMS density matrix=1.00D-08 within 128 cycles.
 Requested convergence on MAX density matrix=1.00D-06.
 Requested convergence on             energy=1.00D-06.
 No special actions if energy rises.
 Inv3:  Mode=1 IEnd=    22195200.
 Iteration    1 A*A^-1 deviation from unit magnitude is 6.44D-15 for   2705.
 Iteration    1 A*A^-1 deviation from orthogonality  is 5.00D-15 for   2688   2538.
 Iteration    1 A^-1*A deviation from unit magnitude is 5.77D-15 for   2695.
 Iteration    1 A^-1*A deviation from orthogonality  is 6.80D-09 for   2193   2171.
 Iteration    2 A*A^-1 deviation from unit magnitude is 2.66D-15 for    786.
 Iteration    2 A*A^-1 deviation from orthogonality  is 2.69D-15 for   1663    506.
 Iteration    2 A^-1*A deviation from unit magnitude is 8.88D-16 for    453.
 Iteration    2 A^-1*A deviation from orthogonality  is 3.49D-16 for    130    109.
 Error on total polarization charges =  0.05164
 SCF Done:  E(RB3LYP) =  -886.948361858     A.U. after   10 cycles
            NFock= 10  Conv=0.52D-08     -V/T= 2.0094
 SMD-CDS (non-electrostatic) energy       (kcal/mol) =       0.72
 (included in total energy above)
 D1PCM: PCM CHGder 1st derivatives, ID1Alg=3 FixD1E=F DoIter=F DoCFld=F I1PDM=0.
 Calling FoFJK, ICntrl=      2127 FMM=F ISym2X=0 I1Cent= 0 IOpClX= 0 NMat=1 NMatS=1 NMatT=0.
 ***** Axes restored to original set *****
 -------------------------------------------------------------------
 Center     Atomic                   Forces (Hartrees/Bohr)
 Number     Number              X              Y              Z
 -------------------------------------------------------------------
      1        6          -0.000847154    0.001027793   -0.000040708
      2        6           0.000511582   -0.000710599    0.000899443
      3        6           0.000426605   -0.000504285    0.000458008
      4        6          -0.000179237    0.000146601   -0.000022883
      5        6          -0.000406584   -0.000142593   -0.000178383
      6        6           0.000177025   -0.000185143   -0.000344849
      7        6           0.000339028   -0.000268820   -0.000017783
      8        6          -0.000176143   -0.000446264   -0.000291453
      9        6           0.000512876    0.000018995    0.001182713
     10        6          -0.000608955   -0.000216534   -0.001140207
     11        8           0.000823715    0.000669177    0.000050991
     12        6           0.000009089   -0.000235474    0.000353125
     13        6           0.000110347    0.000467428   -0.000005258
     14        8          -0.000264431   -0.000192798    0.000492565
     15        6          -0.000429752   -0.000217745   -0.000405651
     16        8          -0.000187012    0.001045921   -0.000220544
     17        6          -0.000410487   -0.000075496   -0.000434512
     18        6           0.000196392   -0.000861690    0.000580944
     19        8           0.000943437    0.001151563    0.000510419
     20        1           0.000123814    0.000121744   -0.000144171
     21        1           0.000497044    0.000614340    0.000749359
     22        1          -0.000137231    0.000413956   -0.000017942
     23        1          -0.000206651   -0.000157886    0.000003636
     24        1          -0.000292800    0.000007709   -0.000268064
     25        1           0.000167048   -0.000010787    0.000090681
     26        1          -0.000041788    0.000037361   -0.000042661
     27        1           0.000051249   -0.000059483    0.000218757
     28        1          -0.000480033    0.000336882   -0.000365281
     29        1           0.000086550   -0.000056697   -0.000462350
     30        1          -0.000045482    0.000060374   -0.000052617
     31        1          -0.000287280   -0.000190757   -0.000082454
     32        1          -0.000006282    0.000029195   -0.000040806
     33        1           0.000025295   -0.000101972    0.000035113
     34        1          -0.000045624   -0.000256929    0.000005685
     35        1          -0.000064529    0.000004881   -0.000141738
     36        1           0.000361637   -0.000127140   -0.000018441
     37        1           0.000040129    0.000196239   -0.000228356
     38        1          -0.000144472    0.000031594    0.000076327
     39        1          -0.000565153   -0.000230791   -0.000837346
     40        1          -0.000150925   -0.000059926   -0.000034067
     41        1           0.000637265    0.000030321    0.000216526
     42        1           0.000315797   -0.000281776   -0.000349835
     43        1          -0.000377921   -0.000820494    0.000264067
 -------------------------------------------------------------------
 Cartesian Forces:  Max     0.001182713 RMS     0.000407861

 GradGradGradGradGradGradGradGradGradGradGradGradGradGradGradGradGradGrad
 Berny optimization.
 Using GEDIIS/GDIIS optimizer.
 FormGI is forming the generalized inverse of G from B-inverse, IUseBI=4.
 Internal  Forces:  Max     0.002168095 RMS     0.000447257
 Search for a local minimum.
 Step number   5 out of a maximum of  258
 All quantities printed in internal units (Hartrees-Bohrs-Radians)
 Mixed Optimization -- En-DIIS/RFO-DIIS
 Swapping is turned off.
 Update second derivatives using D2CorX and points    3    4    5
 DE= -3.80D-04 DEPred=-4.80D-04 R= 7.91D-01
 TightC=F SS=  1.41D+00  RLast= 2.57D-01 DXNew= 1.4270D+00 7.6987D-01
 Trust test= 7.91D-01 RLast= 2.57D-01 DXMaxT set to 8.49D-01
 ITU=  1  1  0  1  0
     Eigenvalues ---    0.00203   0.00273   0.00344   0.00367   0.00389
     Eigenvalues ---    0.00434   0.00527   0.00677   0.00813   0.00887
     Eigenvalues ---    0.01036   0.01133   0.01220   0.01258   0.01338
     Eigenvalues ---    0.01391   0.02485   0.02605   0.03189   0.03784
     Eigenvalues ---    0.03963   0.04345   0.04408   0.04503   0.04703
     Eigenvalues ---    0.04821   0.04965   0.04994   0.05084   0.05341
     Eigenvalues ---    0.05414   0.05458   0.05534   0.05553   0.05569
     Eigenvalues ---    0.05636   0.05725   0.05869   0.05940   0.05983
     Eigenvalues ---    0.06148   0.06780   0.07138   0.08058   0.08167
     Eigenvalues ---    0.08594   0.09029   0.09142   0.09238   0.09720
     Eigenvalues ---    0.10504   0.11669   0.12126   0.13310   0.13793
     Eigenvalues ---    0.14640   0.15240   0.15846   0.15980   0.16000
     Eigenvalues ---    0.16000   0.16000   0.16000   0.16000   0.16000
     Eigenvalues ---    0.16000   0.16000   0.16044   0.16189   0.16630
     Eigenvalues ---    0.17050   0.17932   0.20316   0.20722   0.21579
     Eigenvalues ---    0.22765   0.24054   0.24986   0.25345   0.26563
     Eigenvalues ---    0.26988   0.27444   0.27889   0.28603   0.28694
     Eigenvalues ---    0.28963   0.29341   0.29732   0.30347   0.30822
     Eigenvalues ---    0.31513   0.32306   0.33261   0.33751   0.33807
     Eigenvalues ---    0.33841   0.33841   0.33984   0.34011   0.34025
     Eigenvalues ---    0.34085   0.34115   0.34148   0.34158   0.34192
     Eigenvalues ---    0.34201   0.34227   0.34263   0.34272   0.34334
     Eigenvalues ---    0.34340   0.34431   0.34470   0.34573   0.39208
     Eigenvalues ---    0.41145   0.41815   0.42574   0.51328   0.52506
     Eigenvalues ---    0.52711   0.53013   0.95459
 En-DIIS/RFO-DIIS IScMMF=        0 using points:     5    4
 RFO step:  Lambda=-1.13104440D-04.
 DidBck=F Rises=F RFO-DIIS coefs:    0.84415    0.15585
 Iteration  1 RMS(Cart)=  0.05675653 RMS(Int)=  0.00127965
 Iteration  2 RMS(Cart)=  0.00204851 RMS(Int)=  0.00003682
 Iteration  3 RMS(Cart)=  0.00000326 RMS(Int)=  0.00003676
 Iteration  4 RMS(Cart)=  0.00000000 RMS(Int)=  0.00003676
 Variable       Old X    -DE/DX   Delta X   Delta X   Delta X     New X
                                 (Linear)    (Quad)   (Total)
    R1        2.56063   0.00039   0.00021  -0.00100  -0.00078   2.55985
    R2        2.85732  -0.00063   0.00095  -0.00177  -0.00083   2.85650
    R3        2.78071   0.00052  -0.00011  -0.00189  -0.00194   2.77877
    R4        2.84035  -0.00002  -0.00032  -0.00089  -0.00124   2.83912
    R5        2.90016  -0.00014   0.00176  -0.00499  -0.00326   2.89690
    R6        2.92802   0.00151   0.00086  -0.00009   0.00077   2.92879
    R7        2.07813  -0.00015   0.00023  -0.00105  -0.00082   2.07731
    R8        2.06459  -0.00083  -0.00055   0.00059   0.00005   2.06463
    R9        2.92478  -0.00060  -0.00056   0.00088   0.00034   2.92512
   R10        2.96097   0.00029   0.00033  -0.00099  -0.00066   2.96032
   R11        2.07425   0.00005  -0.00010   0.00050   0.00040   2.07465
   R12        2.91396  -0.00001   0.00017  -0.00057  -0.00037   2.91359
   R13        2.07250   0.00015   0.00000   0.00026   0.00026   2.07275
   R14        2.06918   0.00031  -0.00013   0.00060   0.00047   2.06964
   R15        2.91348  -0.00022   0.00010  -0.00115  -0.00104   2.91244
   R16        2.07420   0.00012  -0.00008   0.00014   0.00006   2.07426
   R17        2.07518   0.00004   0.00009  -0.00040  -0.00031   2.07487
   R18        2.91498  -0.00023   0.00065  -0.00279  -0.00214   2.91284
   R19        2.07926   0.00010   0.00007   0.00007   0.00013   2.07939
   R20        2.86954   0.00010   0.00151  -0.00533  -0.00382   2.86572
   R21        2.32710   0.00101   0.00036  -0.00127  -0.00091   2.32620
   R22        2.91887   0.00037   0.00043  -0.00378  -0.00341   2.91546
   R23        2.07023   0.00009   0.00025  -0.00009   0.00015   2.07038
   R24        2.07221  -0.00021   0.00016  -0.00080  -0.00064   2.07157
   R25        2.89065  -0.00012   0.00027  -0.00055  -0.00028   2.89037
   R26        2.72537  -0.00018   0.00098  -0.00427  -0.00328   2.72208
   R27        2.07311   0.00006   0.00010  -0.00037  -0.00027   2.07284
   R28        2.06911   0.00033   0.00033  -0.00091  -0.00058   2.06854
   R29        2.07022   0.00002   0.00004  -0.00039  -0.00035   2.06987
   R30        2.06912   0.00004  -0.00031   0.00095   0.00064   2.06976
   R31        2.07072   0.00014   0.00005  -0.00026  -0.00020   2.07052
   R32        2.06919  -0.00011   0.00010  -0.00043  -0.00033   2.06886
   R33        1.83944  -0.00013   0.00016  -0.00058  -0.00041   1.83902
   R34        2.72434  -0.00082  -0.00015  -0.00062  -0.00077   2.72357
   R35        2.89989   0.00085   0.00109  -0.00284  -0.00175   2.89814
   R36        2.92448  -0.00217  -0.00048  -0.00133  -0.00181   2.92268
   R37        1.84239   0.00002  -0.00063   0.00265   0.00203   1.84442
   R38        2.07177  -0.00010  -0.00010   0.00069   0.00059   2.07236
   R39        2.06674  -0.00053  -0.00026   0.00002  -0.00024   2.06650
   R40        2.06924   0.00016  -0.00017   0.00057   0.00040   2.06964
   R41        2.70412   0.00047  -0.00016  -0.00068  -0.00083   2.70329
   R42        2.07632   0.00009   0.00015  -0.00011   0.00004   2.07636
   R43        2.07463   0.00009   0.00016  -0.00044  -0.00028   2.07435
   R44        1.83521  -0.00012  -0.00012   0.00040   0.00028   1.83549
    A1        2.25956   0.00002  -0.00154   0.00306   0.00149   2.26106
    A2        1.91099  -0.00011   0.00174  -0.00607  -0.00442   1.90657
    A3        2.11141   0.00008  -0.00011   0.00281   0.00283   2.11424
    A4        2.23641  -0.00040   0.00051  -0.00352  -0.00302   2.23339
    A5        1.96130   0.00022  -0.00092   0.00260   0.00153   1.96283
    A6        2.08503   0.00018   0.00028   0.00119   0.00164   2.08667
    A7        1.98191  -0.00010   0.00046  -0.00726  -0.00688   1.97503
    A8        1.91466  -0.00011  -0.00057   0.00217   0.00161   1.91626
    A9        1.87239  -0.00016  -0.00094   0.00576   0.00486   1.87726
   A10        1.91431   0.00012  -0.00081   0.00159   0.00079   1.91510
   A11        1.93417   0.00040   0.00175  -0.00057   0.00122   1.93539
   A12        1.84076  -0.00016   0.00007  -0.00117  -0.00112   1.83965
   A13        1.93865  -0.00024  -0.00019  -0.00583  -0.00606   1.93259
   A14        1.94287   0.00203   0.00198   0.00043   0.00243   1.94531
   A15        1.86775  -0.00010  -0.00015   0.00343   0.00327   1.87101
   A16        1.98609  -0.00184  -0.00135   0.00499   0.00367   1.98976
   A17        1.88709   0.00026   0.00041  -0.00450  -0.00409   1.88300
   A18        1.83361  -0.00006  -0.00071   0.00171   0.00100   1.83460
   A19        2.03597   0.00011  -0.00115   0.00105  -0.00011   2.03586
   A20        1.90101  -0.00017  -0.00044   0.00168   0.00125   1.90226
   A21        1.89919  -0.00017  -0.00005   0.00046   0.00040   1.89959
   A22        1.86340   0.00029   0.00055   0.00002   0.00058   1.86398
   A23        1.90409  -0.00005   0.00135  -0.00462  -0.00326   1.90083
   A24        1.85146  -0.00001  -0.00020   0.00152   0.00132   1.85278
   A25        2.05075  -0.00033  -0.00067   0.00083   0.00017   2.05092
   A26        1.90958   0.00034   0.00059  -0.00138  -0.00080   1.90879
   A27        1.87612  -0.00008  -0.00001   0.00013   0.00013   1.87624
   A28        1.88204   0.00002  -0.00118   0.00457   0.00338   1.88542
   A29        1.88964   0.00010   0.00041  -0.00126  -0.00085   1.88879
   A30        1.84523  -0.00003   0.00107  -0.00346  -0.00239   1.84284
   A31        1.95319   0.00037  -0.00058   0.00243   0.00182   1.95501
   A32        1.96559  -0.00001   0.00001  -0.00191  -0.00189   1.96370
   A33        1.83690  -0.00018  -0.00089   0.00396   0.00308   1.83998
   A34        1.98638  -0.00050   0.00003  -0.00138  -0.00133   1.98504
   A35        1.86245   0.00000   0.00134  -0.00405  -0.00271   1.85974
   A36        1.84613   0.00035   0.00014   0.00118   0.00131   1.84744
   A37        1.90443  -0.00020  -0.00135   0.00480   0.00326   1.90769
   A38        2.19416   0.00032   0.00121  -0.00314  -0.00186   2.19230
   A39        2.18450  -0.00012   0.00015  -0.00153  -0.00131   2.18319
   A40        1.83294   0.00025   0.00083  -0.00300  -0.00247   1.83046
   A41        1.93504  -0.00025   0.00243  -0.01324  -0.01075   1.92429
   A42        1.90939  -0.00008   0.00062   0.00259   0.00332   1.91270
   A43        1.94548  -0.00014  -0.00046   0.00012  -0.00028   1.94520
   A44        1.97285   0.00012  -0.00127   0.00881   0.00759   1.98045
   A45        1.86897   0.00009  -0.00199   0.00409   0.00207   1.87104
   A46        1.81461  -0.00016  -0.00027   0.00034  -0.00008   1.81453
   A47        1.96229  -0.00001   0.00083  -0.00654  -0.00567   1.95663
   A48        1.92062   0.00019   0.00070  -0.00031   0.00046   1.92108
   A49        1.96974   0.00006   0.00005   0.00065   0.00077   1.97051
   A50        1.96154   0.00017   0.00005   0.00225   0.00234   1.96388
   A51        1.83793  -0.00022  -0.00128   0.00336   0.00203   1.83996
   A52        1.92443   0.00011  -0.00027   0.00055   0.00028   1.92471
   A53        1.95923  -0.00017  -0.00058   0.00175   0.00117   1.96040
   A54        1.92949   0.00009  -0.00013   0.00026   0.00013   1.92962
   A55        1.88568  -0.00002   0.00027  -0.00137  -0.00110   1.88458
   A56        1.88087  -0.00006   0.00039  -0.00107  -0.00068   1.88019
   A57        1.88163   0.00005   0.00038  -0.00028   0.00011   1.88174
   A58        1.93908   0.00010  -0.00092   0.00312   0.00221   1.94129
   A59        1.91261   0.00017   0.00002  -0.00102  -0.00100   1.91161
   A60        1.93284  -0.00015  -0.00045   0.00163   0.00119   1.93403
   A61        1.89048  -0.00017   0.00145  -0.00466  -0.00322   1.88726
   A62        1.89573   0.00001   0.00033  -0.00142  -0.00108   1.89465
   A63        1.89196   0.00005  -0.00039   0.00219   0.00181   1.89377
   A64        1.88116   0.00004   0.00000  -0.00026  -0.00026   1.88090
   A65        1.93393  -0.00040  -0.00011   0.00041   0.00028   1.93421
   A66        1.93103   0.00190   0.00219   0.00001   0.00218   1.93320
   A67        1.97579  -0.00091  -0.00123   0.00191   0.00068   1.97647
   A68        1.85818   0.00033  -0.00055   0.00833   0.00777   1.86595
   A69        1.88965   0.00006  -0.00077  -0.00228  -0.00303   1.88662
   A70        1.87027  -0.00095   0.00046  -0.00824  -0.00777   1.86250
   A71        1.85197  -0.00057  -0.00083  -0.00068  -0.00150   1.85047
   A72        1.93531  -0.00030  -0.00028  -0.00138  -0.00167   1.93363
   A73        1.95396   0.00135  -0.00005   0.00746   0.00742   1.96138
   A74        1.91843  -0.00025   0.00046  -0.00534  -0.00488   1.91355
   A75        1.88499  -0.00038  -0.00072   0.00067  -0.00005   1.88494
   A76        1.89192   0.00002  -0.00009  -0.00093  -0.00104   1.89089
   A77        1.87714  -0.00048   0.00068  -0.00058   0.00010   1.87725
   A78        1.91050  -0.00099   0.00020  -0.00142  -0.00122   1.90927
   A79        1.92711  -0.00006  -0.00047   0.00021  -0.00026   1.92686
   A80        1.89803  -0.00025  -0.00027  -0.00137  -0.00164   1.89639
   A81        1.94132   0.00041  -0.00005   0.00344   0.00339   1.94471
   A82        1.90298   0.00079   0.00083  -0.00186  -0.00103   1.90195
   A83        1.88309   0.00013  -0.00023   0.00089   0.00066   1.88375
   A84        1.88006  -0.00017   0.00012  -0.00075  -0.00064   1.87943
    D1        0.09966   0.00021   0.00098  -0.00013   0.00084   0.10050
    D2       -3.07470   0.00008  -0.00242   0.00983   0.00741  -3.06729
    D3       -3.09564   0.00013   0.00334  -0.00447  -0.00112  -3.09677
    D4        0.01317   0.00000  -0.00005   0.00549   0.00545   0.01862
    D5        0.37637  -0.00018   0.00294  -0.01724  -0.01430   0.36207
    D6       -1.88762   0.00020   0.00338  -0.01579  -0.01240  -1.90002
    D7        2.39260  -0.00010   0.00373  -0.01856  -0.01483   2.37777
    D8       -2.70616  -0.00009   0.00031  -0.01223  -0.01194  -2.71810
    D9        1.31304   0.00029   0.00075  -0.01078  -0.01004   1.30300
   D10       -0.68992  -0.00002   0.00110  -0.01356  -0.01247  -0.70239
   D11        0.00699  -0.00003  -0.00088   0.02153   0.02067   0.02766
   D12       -3.12056   0.00006  -0.00101   0.01229   0.01129  -3.10927
   D13        3.10022  -0.00010   0.00121   0.01766   0.01888   3.11910
   D14       -0.02733  -0.00001   0.00108   0.00842   0.00950  -0.01783
   D15        0.64333   0.00008  -0.00323   0.02058   0.01733   0.66066
   D16       -1.50548   0.00008  -0.00207   0.02204   0.01998  -1.48550
   D17        2.78657   0.00041  -0.00138   0.01927   0.01788   2.80445
   D18       -2.46346   0.00022   0.00040   0.00998   0.01036  -2.45310
   D19        1.67092   0.00023   0.00156   0.01145   0.01301   1.68393
   D20       -0.32022   0.00055   0.00225   0.00868   0.01091  -0.30931
   D21       -0.02721   0.00003   0.00092  -0.02917  -0.02827  -0.05548
   D22        2.10897   0.00000   0.00128  -0.03179  -0.03053   2.07845
   D23       -2.13150  -0.00017   0.00065  -0.03186  -0.03121  -2.16271
   D24        3.08478  -0.00010  -0.00213  -0.02027  -0.02241   3.06237
   D25       -1.06223  -0.00014  -0.00178  -0.02290  -0.02467  -1.08689
   D26        0.98049  -0.00030  -0.00240  -0.02296  -0.02535   0.95514
   D27       -1.39378  -0.00032  -0.00012  -0.01579  -0.01589  -1.40966
   D28        2.65680   0.00072   0.00027  -0.01817  -0.01788   2.63892
   D29        0.66239  -0.00019   0.00018  -0.02237  -0.02218   0.64020
   D30        0.75523  -0.00045  -0.00114  -0.01694  -0.01808   0.73715
   D31       -1.47738   0.00059  -0.00076  -0.01931  -0.02007  -1.49746
   D32        2.81139  -0.00032  -0.00085  -0.02351  -0.02438   2.78701
   D33        2.78057  -0.00033  -0.00052  -0.01775  -0.01825   2.76232
   D34        0.54796   0.00070  -0.00013  -0.02012  -0.02025   0.52771
   D35       -1.44646  -0.00021  -0.00022  -0.02432  -0.02455  -1.47101
   D36        0.68521  -0.00008   0.00187   0.00143   0.00330   0.68851
   D37       -1.42451  -0.00041   0.00229  -0.00066   0.00163  -1.42288
   D38        2.84766  -0.00021   0.00279  -0.00361  -0.00082   2.84684
   D39        2.89420   0.00099   0.00331   0.00118   0.00450   2.89870
   D40        0.78448   0.00067   0.00373  -0.00091   0.00283   0.78731
   D41       -1.22653   0.00087   0.00423  -0.00386   0.00037  -1.22616
   D42       -1.35918   0.00002   0.00192   0.00327   0.00519  -1.35399
   D43        2.81429  -0.00031   0.00234   0.00118   0.00352   2.81780
   D44        0.80327  -0.00011   0.00284  -0.00177   0.00106   0.80433
   D45        0.94939   0.00010   0.00215  -0.06508  -0.06294   0.88645
   D46       -1.10747  -0.00126   0.00152  -0.07567  -0.07415  -1.18161
   D47        3.07615  -0.00076   0.00020  -0.06638  -0.06618   3.00997
   D48       -1.25739   0.00022   0.00186  -0.06155  -0.05970  -1.31710
   D49        2.96894  -0.00114   0.00123  -0.07214  -0.07091   2.89803
   D50        0.86937  -0.00064  -0.00009  -0.06286  -0.06295   0.80642
   D51        2.96496   0.00093   0.00253  -0.05986  -0.05734   2.90762
   D52        0.90811  -0.00042   0.00190  -0.07045  -0.06855   0.83956
   D53       -1.19146   0.00007   0.00059  -0.06117  -0.06058  -1.25205
   D54        0.81059   0.00000  -0.00018   0.00000  -0.00018   0.81041
   D55       -1.34196  -0.00007   0.00143  -0.00567  -0.00423  -1.34619
   D56        2.94542  -0.00016  -0.00012  -0.00098  -0.00109   2.94433
   D57        2.94010   0.00007  -0.00108   0.00292   0.00183   2.94193
   D58        0.78756   0.00001   0.00053  -0.00275  -0.00223   0.78533
   D59       -1.20825  -0.00009  -0.00102   0.00193   0.00091  -1.20734
   D60       -1.34935   0.00019  -0.00037   0.00245   0.00207  -1.34728
   D61        2.78129   0.00012   0.00124  -0.00322  -0.00198   2.77931
   D62        0.78548   0.00003  -0.00031   0.00147   0.00116   0.78664
   D63       -1.28446  -0.00023  -0.00388   0.01313   0.00927  -1.27520
   D64        0.96868  -0.00036  -0.00435   0.01142   0.00708   0.97575
   D65        2.99813  -0.00021  -0.00329   0.00950   0.00622   3.00435
   D66        0.88199   0.00000  -0.00457   0.01575   0.01119   0.89317
   D67        3.13512  -0.00013  -0.00503   0.01403   0.00900  -3.13906
   D68       -1.11861   0.00003  -0.00398   0.01212   0.00814  -1.11047
   D69        2.87084   0.00002  -0.00372   0.01339   0.00968   2.88052
   D70       -1.15921  -0.00010  -0.00419   0.01168   0.00749  -1.15172
   D71        0.87024   0.00005  -0.00313   0.00976   0.00663   0.87688
   D72       -3.07846   0.00000   0.00027   0.00665   0.00691  -3.07155
   D73        1.10133   0.00006   0.00050   0.00684   0.00733   1.10866
   D74       -1.00043   0.00005   0.00050   0.00583   0.00632  -0.99411
   D75        0.95788  -0.00006   0.00104   0.00618   0.00723   0.96510
   D76       -1.14552   0.00000   0.00127   0.00637   0.00765  -1.13787
   D77        3.03591  -0.00001   0.00127   0.00536   0.00664   3.04254
   D78       -1.08109  -0.00001  -0.00070   0.01111   0.01041  -1.07068
   D79        3.09869   0.00005  -0.00047   0.01131   0.01084   3.10953
   D80        0.99694   0.00004  -0.00047   0.01029   0.00982   1.00676
   D81       -0.02331   0.00004   0.00139  -0.03840  -0.03704  -0.06036
   D82        2.08014  -0.00011   0.00268  -0.04716  -0.04452   2.03562
   D83       -2.14568  -0.00019   0.00209  -0.04849  -0.04639  -2.19208
   D84        3.10433  -0.00003   0.00153  -0.02924  -0.02772   3.07660
   D85       -1.07540  -0.00018   0.00282  -0.03800  -0.03520  -1.11060
   D86        0.98196  -0.00027   0.00223  -0.03933  -0.03707   0.94489
   D87        0.02901  -0.00004  -0.00133   0.03916   0.03779   0.06680
   D88       -2.10225   0.00005  -0.00220   0.04655   0.04433  -2.05792
   D89        2.10553   0.00017  -0.00063   0.04016   0.03949   2.14502
   D90       -2.06754   0.00018  -0.00453   0.05685   0.05233  -2.01521
   D91        2.08439   0.00027  -0.00540   0.06424   0.05887   2.14326
   D92        0.00899   0.00039  -0.00382   0.05784   0.05403   0.06301
   D93        2.10937   0.00008  -0.00075   0.04519   0.04441   2.15378
   D94       -0.02189   0.00017  -0.00162   0.05259   0.05094   0.02906
   D95       -2.09729   0.00029  -0.00005   0.04619   0.04610  -2.05119
   D96        1.04470   0.00007  -0.00139  -0.00993  -0.01126   1.03344
   D97        3.13313   0.00003  -0.00016  -0.01442  -0.01451   3.11862
   D98       -1.06368   0.00010  -0.00090  -0.01134  -0.01217  -1.07586
   D99        3.09061  -0.00010  -0.00113  -0.01353  -0.01472   3.07589
   D100      -1.10414  -0.00015   0.00011  -0.01803  -0.01798  -1.12212
   D101       0.98223  -0.00008  -0.00063  -0.01494  -0.01564   0.96659
   D102      -1.04670  -0.00001  -0.00189  -0.00807  -0.00997  -1.05666
   D103       1.04174  -0.00006  -0.00066  -0.01256  -0.01322   1.02851
   D104       3.12811   0.00002  -0.00140  -0.00948  -0.01088   3.11722
   D105       0.97652   0.00023  -0.00107   0.04406   0.04292   1.01945
   D106      -1.03677   0.00022  -0.00122   0.04248   0.04133  -0.99544
   D107       3.09529   0.00019  -0.00046   0.03808   0.03761   3.13290
   D108       1.55111  -0.00121  -0.00437   0.01242   0.00805   1.55916
   D109      -2.63130   0.00107  -0.00212   0.01777   0.01566  -2.61564
   D110      -0.62536   0.00016  -0.00222   0.01132   0.00909  -0.61627
   D111      -1.06814   0.00028   0.00410  -0.04963  -0.04552  -1.11366
   D112       1.03836   0.00051   0.00296  -0.04464  -0.04167   0.99670
   D113       3.12343   0.00061   0.00409  -0.04413  -0.04004   3.08340
   D114       3.11240  -0.00052   0.00333  -0.05522  -0.05190   3.06050
   D115      -1.06428  -0.00028   0.00219  -0.05023  -0.04805  -1.11233
   D116       1.02079  -0.00019   0.00332  -0.04972  -0.04642   0.97437
   D117       1.09337  -0.00029   0.00426  -0.05271  -0.04844   1.04493
   D118      -3.08331  -0.00006   0.00312  -0.04772  -0.04459  -3.12790
   D119      -0.99824   0.00003   0.00425  -0.04721  -0.04296  -1.04120
   D120      -1.38798   0.00085  -0.00808  -0.03990  -0.04797  -1.43595
   D121       0.75483   0.00066  -0.00832  -0.03639  -0.04471   0.71012
   D122       2.81780   0.00063  -0.00904  -0.03601  -0.04505   2.77276
   D123       0.76339  -0.00023  -0.00959  -0.03975  -0.04936   0.71404
   D124       2.90620  -0.00042  -0.00984  -0.03625  -0.04609   2.86011
   D125      -1.31401  -0.00045  -0.01055  -0.03587  -0.04643  -1.36044
   D126       2.76139  -0.00029  -0.01038  -0.03534  -0.04571   2.71568
   D127      -1.37899  -0.00048  -0.01062  -0.03183  -0.04245  -1.42144
   D128       0.68399  -0.00051  -0.01134  -0.03145  -0.04279   0.64120
   D129      -2.95748   0.00052  -0.00385   0.08378   0.07993  -2.87755
   D130       1.19137   0.00100  -0.00336   0.08220   0.07884   1.27021
   D131      -0.88314   0.00010  -0.00357   0.08019   0.07661  -0.80652
         Item               Value     Threshold  Converged?
 Maximum Force            0.002168     0.000450     NO 
 RMS     Force            0.000447     0.000300     NO 
 Maximum Displacement     0.314459     0.001800     NO 
 RMS     Displacement     0.056615     0.001200     NO 
 Predicted change in Energy=-2.884440D-04
 GradGradGradGradGradGradGradGradGradGradGradGradGradGradGradGradGradGrad

                          Input orientation:                          
 ---------------------------------------------------------------------
 Center     Atomic      Atomic             Coordinates (Angstroms)
 Number     Number       Type             X           Y           Z
 ---------------------------------------------------------------------
      1          6           0        1.638046    0.799849    0.114910
      2          6           0        1.135774   -0.441957    0.316451
      3          6           0       -0.278013   -0.823856    0.651937
      4          6           0       -1.333701    0.042836   -0.080456
      5          6           0       -1.529469    1.396536    0.644241
      6          6           0       -0.260836    2.071700    1.202708
      7          6           0        0.971011    2.146283    0.279521
      8          6           0        3.058710    0.694608   -0.249629
      9          6           0        3.453573   -0.768290   -0.310476
     10          6           0        2.191362   -1.537965    0.130711
     11          8           0        3.814887    1.641269   -0.467149
     12          6           0        0.693675    2.836502   -1.070527
     13          6           0        2.406590   -2.352144    1.407512
     14          8           0        1.749750   -2.486976   -0.858882
     15          6           0       -2.663030   -0.751490   -0.316995
     16          8           0       -3.121983   -1.358303    0.907072
     17          6           0       -2.445705   -1.887607   -1.323985
     18          6           0       -3.807088    0.126033   -0.876545
     19          8           0       -4.440191    0.824081    0.199696
     20          1           0       -0.433423   -0.758721    1.738212
     21          1           0       -0.401655   -1.880686    0.403935
     22          1           0       -0.942318    0.251484   -1.084738
     23          1           0       -2.211053    1.252555    1.491470
     24          1           0       -2.031730    2.092497   -0.036091
     25          1           0        0.040289    1.569234    2.130982
     26          1           0       -0.532749    3.094355    1.495604
     27          1           0        1.710494    2.778281    0.793865
     28          1           0        3.751953   -1.038530   -1.329433
     29          1           0        4.320083   -0.942386    0.338035
     30          1           0        0.276141    3.837560   -0.906996
     31          1           0       -0.012418    2.272718   -1.688409
     32          1           0        1.621288    2.951257   -1.641586
     33          1           0        1.477811   -2.833252    1.732344
     34          1           0        3.149477   -3.135702    1.221360
     35          1           0        2.770659   -1.713900    2.219097
     36          1           0        1.594155   -2.001145   -1.687626
     37          1           0       -3.695183   -0.696017    1.337700
     38          1           0       -2.173070   -1.488403   -2.308332
     39          1           0       -1.658072   -2.577867   -1.009312
     40          1           0       -3.369220   -2.466590   -1.430653
     41          1           0       -3.420662    0.821885   -1.634001
     42          1           0       -4.544702   -0.526191   -1.361797
     43          1           0       -5.286655    1.168455   -0.129444
 ---------------------------------------------------------------------
                    Distance matrix (angstroms):
                    1          2          3          4          5
     1  C    0.000000
     2  C    1.354614   0.000000
     3  C    2.568288   1.502395   0.000000
     4  C    3.072867   2.547717   1.549849   0.000000
     5  C    3.266401   3.254385   2.548792   1.547907   0.000000
     6  C    2.531138   3.009060   2.947523   2.629418   1.541805
     7  C    1.511594   2.593742   3.243530   3.140983   2.635820
     8  C    1.470459   2.304324   3.775219   4.443726   4.726848
     9  C    2.436422   2.423164   3.854097   4.860949   5.516218
    10  C    2.402454   1.532971   2.622869   3.869056   4.766508
    11  O    2.405289   3.483031   4.907243   5.404857   5.464177
    12  C    2.538711   3.587123   4.160443   3.590970   3.155361
    13  C    3.492355   2.540512   3.180197   4.683989   5.488875
    14  O    3.429864   2.437309   3.026609   4.063688   5.300407
    15  C    4.592652   3.863674   2.575339   1.566532   2.612078
    16  O    5.286116   4.395113   2.904977   2.477167   3.192854
    17  C    5.096063   4.196179   3.120051   2.551377   3.936876
    18  C    5.575527   5.116418   3.961428   2.599678   3.019026
    19  O    6.078877   5.719079   4.499327   3.215449   2.999604
    20  H    3.058633   2.141057   1.099268   2.181868   2.653907
    21  H    3.380707   2.107434   1.092557   2.191639   3.474176
    22  H    2.897953   2.600510   2.147951   1.097860   2.155286
    23  H    4.112837   3.931068   2.958537   2.168899   1.096852
    24  H    3.893713   4.071956   3.471891   2.165716   1.095208
    25  H    2.685019   2.921900   2.831214   3.017979   2.168955
    26  H    3.447234   4.084099   4.016098   3.526649   2.144961
    27  H    2.092946   3.305777   4.117002   4.185000   3.525475
    28  H    3.151883   3.147892   4.495836   5.347258   6.141527
    29  H    3.206009   3.223464   4.610323   5.754222   6.307264
    30  H    3.482350   4.533217   4.946328   4.204128   3.409569
    31  H    2.854003   3.564725   3.890570   3.050193   2.917259
    32  H    2.777429   3.947598   4.808230   4.430350   4.191591
    33  H    3.980100   2.800006   2.878866   4.411657   5.302717
    34  H    4.358580   3.482833   4.173316   5.647717   6.539632
    35  H    3.468336   2.812606   3.541550   5.021936   5.535891
    36  H    3.331160   2.580214   3.219406   3.915761   5.170964
    37  H    5.672403   4.944253   3.487644   2.851958   3.090304
    38  H    5.062885   4.351205   3.577158   2.830665   4.177892
    39  H    4.851519   3.758369   2.782241   2.799299   4.306583
    40  H    6.175038   5.238939   4.073243   3.501940   4.755377
    41  H    5.352542   5.114946   4.220216   2.715848   3.016160
    42  H    6.493491   5.923801   4.727406   3.503735   4.100329
    43  H    6.938808   6.636252   5.446682   4.110385   3.842792
                    6          7          8          9         10
     6  C    0.000000
     7  C    1.541196   0.000000
     8  C    3.876216   2.597277   0.000000
     9  C    4.914479   3.873751   1.516473   0.000000
    10  C    4.493566   3.883953   2.425146   1.542797   0.000000
    11  O    4.425518   2.983318   1.230970   2.441531   3.619503
    12  C    2.581397   1.541411   3.294689   4.603177   4.777238
    13  C    5.169865   4.854801   3.529033   2.560517   1.529520
    14  O    5.392044   4.834199   3.493858   2.481460   1.440464
    15  C    4.006300   4.686062   5.902037   6.116629   4.938027
    16  O    4.476437   5.424809   6.614633   6.713306   5.372769
    17  C    5.180149   5.524260   6.174192   6.089461   4.872451
    18  C    4.548057   5.314898   6.917766   7.337400   6.305939
    19  O    4.475444   5.570970   7.513466   8.068917   7.039994
    20  H    2.885799   3.541083   4.273017   4.393854   3.175024
    21  H    4.034752   4.256310   4.362729   4.075608   2.629799
    22  H    3.001668   3.018658   4.111203   4.578566   3.807807
    23  H    2.134884   3.520384   5.577915   6.278440   5.387015
    24  H    2.161278   3.019762   5.283207   6.192571   5.571588
    25  H    1.097653   2.151079   3.942480   4.803670   4.275849
    26  H    1.097974   2.153832   4.658669   5.837183   5.544556
    27  H    2.133671   1.100366   2.692259   4.103177   4.393290
    28  H    5.673424   4.523871   2.156462   1.095597   2.194744
    29  H    5.551324   4.556269   2.148525   1.096228   2.220169
    30  H    2.803115   2.179698   4.248878   5.627234   5.800101
    31  H    2.908724   2.203603   3.740634   4.812434   4.763103
    32  H    3.522218   2.182085   3.015989   4.354785   4.859952
    33  H    5.230867   5.211844   4.344336   3.512950   2.179943
    34  H    6.224759   5.790694   4.104062   2.836130   2.158764
    35  H    4.955177   4.679926   3.460996   2.785550   2.174372
    36  H    5.327578   4.632400   3.388191   2.621813   1.969147
    37  H    4.412847   5.565229   7.075911   7.336648   6.067710
    38  H    5.353352   5.458313   6.031195   6.014075   4.999966
    39  H    5.335146   5.557946   5.790876   5.467344   4.147191
    40  H    6.098583   6.560556   7.259908   7.119657   5.849810
    41  H    4.426450   4.970150   6.626836   7.178822   6.338606
    42  H    5.628254   6.345009   7.780691   8.070706   6.973223
    43  H    5.277247   6.346793   8.359670   8.954068   7.956954
                   11         12         13         14         15
    11  O    0.000000
    12  C    3.396264   0.000000
    13  C    4.630875   5.999734   0.000000
    14  O    4.632565   5.431345   2.363506   0.000000
    15  C    6.907333   4.970812   5.589013   4.772649   0.000000
    16  O    7.681542   6.005542   5.639440   5.303421   1.441249
    17  C    7.237551   5.677777   5.587632   4.263496   1.533630
    18  C    7.781905   5.257485   7.068810   6.140568   1.546613
    19  O    8.322187   5.658612   7.643666   7.099229   2.430575
    20  H    5.354597   4.699468   3.273230   3.807625   3.032338
    21  H    5.562569   5.062178   3.019218   2.567262   2.628430
    22  H    4.994388   3.059247   4.919895   3.846739   2.134534
    23  H    6.348169   4.184515   5.858629   5.932639   2.736974
    24  H    5.879826   3.008561   6.444960   5.995678   2.926723
    25  H    4.582910   3.504646   4.636809   5.321126   4.322764
    26  H    4.986561   2.855807   6.189654   6.473380   4.755432
    27  H    2.703964   2.124446   5.213672   5.518700   5.728962
    28  H    2.815816   4.943275   3.320610   2.515598   6.500725
    29  H    2.752965   5.423549   2.606272   3.228774   7.016365
    30  H    4.188064   1.096902   6.943212   6.494120   5.481442
    31  H    4.066751   1.094622   6.068416   5.142765   4.248807
    32  H    2.811982   1.095328   6.167638   5.495772   5.815519
    33  H    5.506454   6.373152   1.095268   2.628366   5.067552
    34  H    5.110116   6.852075   1.095672   2.589882   6.468094
    35  H    4.423063   5.986790   1.094793   3.333745   6.073135
    36  H    4.437161   4.959284   3.219181   0.973169   4.643693
    37  H    8.069791   6.127016   6.322916   6.138387   1.951007
    38  H    7.002888   5.334341   5.960439   4.299601   2.179111
    39  H    6.931690   5.903377   4.734287   3.412351   2.196565
    40  H    8.331521   6.690261   6.436479   5.150844   2.163447
    41  H    7.374694   4.615621   7.299461   6.187288   2.187241
    42  H    8.682224   6.231624   7.702184   6.611938   2.164038
    43  H    9.120069   6.279519   8.599004   7.962741   3.256497
                   16         17         18         19         20
    16  O    0.000000
    17  C    2.390634   0.000000
    18  C    2.419486   2.471500   0.000000
    19  O    2.645912   3.694974   1.430520   0.000000
    20  H    2.877264   3.834151   4.359055   4.574547   0.000000
    21  H    2.815354   2.676545   4.154940   4.864900   1.743591
    22  H    3.362984   2.625475   2.875064   3.769981   3.041140
    23  H    2.826287   4.224034   3.069834   2.611767   2.695567
    24  H    3.739817   4.203721   2.779432   2.732244   3.719165
    25  H    4.479776   5.483312   5.092186   4.935567   2.407914
    26  H    5.184271   6.035679   5.015907   4.701236   3.861984
    27  H    6.362152   6.597711   6.345739   6.480962   4.242471
    28  H    7.235690   6.255551   7.661620   8.539249   5.196741
    29  H    7.475369   7.030764   8.286594   8.937670   4.958836
    30  H    6.468004   6.352941   5.518073   5.705227   5.350365
    31  H    5.439691   4.833425   4.434739   5.026795   4.594410
    32  H    6.896853   6.328973   6.167208   6.682569   5.422989
    33  H    4.900474   5.062545   6.594985   7.123751   2.820732
    34  H    6.526035   6.272366   7.964541   8.621296   4.330629
    35  H    6.047404   6.308253   7.499008   7.906686   3.377834
    36  H    5.421038   4.057781   5.861413   6.925115   4.170258
    37  H    0.976023   3.172640   2.364565   2.039800   3.286855
    38  H    3.355024   1.096646   2.706738   4.096050   4.464676
    39  H    2.702388   1.093546   3.456439   4.557975   3.515387
    40  H    2.598919   1.095208   2.687090   3.825379   4.645151
    41  H    3.361470   2.896204   1.098761   2.098068   4.774279
    42  H    2.804337   2.502134   1.097698   2.066983   5.154294
    43  H    3.484921   4.340212   1.958040   0.971302   5.545810
                   21         22         23         24         25
    21  H    0.000000
    22  H    2.656052   0.000000
    23  H    3.778076   3.041165   0.000000
    24  H    4.317054   2.382396   1.752457   0.000000
    25  H    3.883292   3.611487   2.361737   3.043563   0.000000
    26  H    5.095091   3.861065   2.491776   2.365746   1.748734
    27  H    5.130224   4.117191   4.265329   3.894017   2.457491
    28  H    4.578891   4.874442   6.983123   6.702765   5.705380
    29  H    4.814515   5.580544   6.985980   7.049541   5.276318
    30  H    5.905614   3.791593   4.315209   3.021587   3.798715
    31  H    4.666923   2.305325   3.998295   2.615389   3.883995
    32  H    5.623533   3.764430   5.233400   4.081620   4.317617
    33  H    2.490872   4.827894   5.509951   6.301369   4.648362
    34  H    3.854061   5.790846   6.932896   7.467273   5.712345
    35  H    3.658716   5.344554   5.843523   6.529738   4.271025
    36  H    2.893508   3.445505   5.930668   5.712488   5.453794
    37  H    3.622525   3.787377   2.454225   3.525647   4.440091
    38  H    3.263157   2.457467   4.685381   4.243336   5.827145
    39  H    2.015419   2.919455   4.607802   4.785299   5.472141
    40  H    3.537717   3.660251   4.869517   4.951662   6.371646
    41  H    4.535580   2.601776   3.378936   2.469191   5.168347
    42  H    4.702905   3.695770   4.092798   3.863943   6.132900
    43  H    5.783163   4.541661   3.477608   3.384834   5.800558
                   26         27         28         29         30
    26  H    0.000000
    27  H    2.371598   0.000000
    28  H    6.589403   4.821203   0.000000
    29  H    6.417571   4.567396   1.764218   0.000000
    30  H    2.641806   2.464217   6.002997   6.383686   0.000000
    31  H    3.329229   3.063609   5.026302   5.763153   1.772739
    32  H    3.808190   2.443215   4.533825   5.134476   1.770473
    33  H    6.263778   5.694225   4.215119   3.687545   7.273916
    34  H    7.242071   6.101526   3.356733   2.638412   7.836602
    35  H    5.878372   4.830624   3.743144   2.556236   6.842060
    36  H    6.373443   5.386487   2.389774   3.557381   6.036308
    37  H    4.938910   6.448864   7.917749   8.081121   6.431437
    38  H    6.177560   6.550595   6.022170   7.032954   6.027293
    39  H    6.301988   6.579287   5.633862   6.342593   6.701444
    40  H    6.894392   7.632866   7.263657   8.035972   7.301039
    41  H    4.826861   6.004231   7.416220   8.180509   4.825887
    42  H    6.113008   7.395533   8.312522   9.035877   6.518412
    43  H    5.380473   7.239070   9.381214   9.847009   6.218794
                   31         32         33         34         35
    31  H    0.000000
    32  H    1.769633   0.000000
    33  H    6.324023   6.698099   0.000000
    34  H    6.907629   6.898035   1.773992   0.000000
    35  H    6.237567   6.163572   1.778015   1.777780   0.000000
    36  H    4.565849   4.952690   3.521666   3.488330   4.090129
    37  H    5.615468   7.102367   5.611005   7.267391   6.604549
    38  H    4.381639   5.878119   5.609333   6.595592   6.707379
    39  H    5.166965   6.459504   4.173207   5.329128   5.548218
    40  H    5.813398   7.369038   5.799370   7.069250   7.182293
    41  H    3.704593   5.473166   6.977632   8.184272   7.720689
    42  H    5.336869   7.084516   7.153104   8.525412   8.230916
    43  H    5.609576   7.292779   8.076998   9.566543   8.873777
                   36         37         38         39         40
    36  H    0.000000
    37  H    6.231616   0.000000
    38  H    3.852294   4.029671   0.000000
    39  H    3.371898   3.633132   1.771894   0.000000
    40  H    4.991770   3.302265   1.777061   1.765768   0.000000
    41  H    5.755064   3.348193   2.710837   3.880113   3.295157
    42  H    6.321963   2.835103   2.728813   3.558968   2.269724
    43  H    7.734328   2.856842   4.636902   5.289207   4.310829
                   41         42         43
    41  H    0.000000
    42  H    1.776195   0.000000
    43  H    2.421927   2.222839   0.000000
 Stoichiometry    C15H24O4
 Framework group  C1[X(C15H24O4)]
 Deg. of freedom   123
 Full point group                 C1      NOp   1
 Largest Abelian subgroup         C1      NOp   1
 Largest concise Abelian subgroup C1      NOp   1
                         Standard orientation:                         
 ---------------------------------------------------------------------
 Center     Atomic      Atomic             Coordinates (Angstroms)
 Number     Number       Type             X           Y           Z
 ---------------------------------------------------------------------
      1          6           0        1.681818    0.816339    0.100170
      2          6           0        1.186748   -0.429402    0.295140
      3          6           0       -0.220871   -0.820065    0.646113
      4          6           0       -1.289709    0.050675   -0.062004
      5          6           0       -1.480053    1.395708    0.680067
      6          6           0       -0.206102    2.069387    1.228127
      7          6           0        1.012455    2.158469    0.288731
      8          6           0        3.097608    0.720234   -0.285258
      9          6           0        3.496684   -0.740470   -0.367548
     10          6           0        2.243456   -1.519479    0.082769
     11          8           0        3.847363    1.671947   -0.502961
     12          6           0        0.713872    2.862285   -1.049716
     13          6           0        2.479346   -2.346678    1.347494
     14          8           0        1.791371   -2.459296   -0.910861
     15          6           0       -2.619434   -0.745873   -0.288640
     16          8           0       -3.059116   -1.367602    0.935015
     17          6           0       -2.412239   -1.870195   -1.310888
     18          6           0       -3.774255    0.133500   -0.822592
     19          8           0       -4.394688    0.817516    0.269915
     20          1           0       -0.361312   -0.767290    1.735094
     21          1           0       -0.344278   -1.874584    0.388350
     22          1           0       -0.913129    0.271633   -1.069308
     23          1           0       -2.149224    1.240060    1.535093
     24          1           0       -1.994198    2.097178    0.014428
     25          1           0        0.109717    1.557975    2.146581
     26          1           0       -0.477462    3.087805    1.535916
     27          1           0        1.756844    2.787537    0.799579
     28          1           0        3.781736   -0.998547   -1.393450
     29          1           0        4.372775   -0.918438    0.266887
     30          1           0        0.295174    3.859982   -0.869477
     31          1           0        0.001185    2.302673   -1.663807
     32          1           0        1.633008    2.986608   -1.632362
     33          1           0        1.556881   -2.834662    1.679973
     34          1           0        3.222288   -3.125459    1.142476
     35          1           0        2.852492   -1.715958    2.160836
     36          1           0        1.622515   -1.965069   -1.732010
     37          1           0       -3.628549   -0.712119    1.380785
     38          1           0       -2.154783   -1.459341   -2.294528
     39          1           0       -1.617882   -2.560957   -1.014767
     40          1           0       -3.335130   -2.451345   -1.410981
     41          1           0       -3.400883    0.838934   -1.577728
     42          1           0       -4.516298   -0.516101   -1.304599
     43          1           0       -5.246865    1.162358   -0.043622
 ---------------------------------------------------------------------
 Rotational constants (GHZ):      0.5822878      0.2622328      0.2074647
 Standard basis: 6-31G(d) (6D, 7F)
 There are   333 symmetry adapted cartesian basis functions of A   symmetry.
 There are   333 symmetry adapted basis functions of A   symmetry.
   333 basis functions,   628 primitive gaussians,   333 cartesian basis functions
    73 alpha electrons       73 beta electrons
       nuclear repulsion energy      1605.1117970433 Hartrees.
 NAtoms=   43 NActive=   43 NUniq=   43 SFac= 1.00D+00 NAtFMM=   60 NAOKFM=F Big=F
 Integral buffers will be    131072 words long.
 Raffenetti 2 integral format.
 Two-electron integral symmetry is turned on.
 ------------------------------------------------------------------------------
 Polarizable Continuum Model (PCM)
 =================================
 Model                : PCM (using non-symmetric T matrix).
 Atomic radii         : SMD-Coulomb.
 Polarization charges : Total charges.
 Charge compensation  : None.
 Solution method      : On-the-fly selection.
 Cavity type          : VdW (van der Waals Surface) (Alpha=1.000).
 Cavity algorithm     : GePol (No added spheres)
                        Default sphere list used, NSphG=   43.
                        Lebedev-Laikov grids with approx.  5.0 points / Ang**2.
                        Smoothing algorithm: Karplus/York (Gamma=1.0000).
                        Polarization charges: spherical gaussians, with
                                              point-specific exponents (IZeta= 3).
                        Self-potential: point-specific (ISelfS= 7).
                        Self-field    : sphere-specific E.n sum rule (ISelfD= 2).
 1st derivatives      : Analytical E(r).r(x)/FMM algorithm (CHGder, D1EAlg=3).
                        Cavity 1st derivative terms included.
 Solvent              : Methanol, Eps=  32.613000 Eps(inf)=   1.765709
 ------------------------------------------------------------------------------
 ------------------------------------------------------------------------------
 Atomic radii for non-electrostatic terms: SMD-CDS.
 ------------------------------------------------------------------------------
 Nuclear repulsion after PCM non-electrostatic terms =     1605.1128926418 Hartrees.
 One-electron integrals computed using PRISM.
 NBasis=   333 RedAO= T EigKep=  9.33D-04  NBF=   333
 NBsUse=   333 1.00D-06 EigRej= -1.00D+00 NBFU=   333
 Initial guess from the checkpoint file:  "DY-202A-11R_47.chk"
 B after Tr=     0.000000    0.000000    0.000000
         Rot=    0.999998   -0.001099   -0.000660    0.001571 Ang=  -0.23 deg.
 ExpMin= 1.61D-01 ExpMax= 5.48D+03 ExpMxC= 8.25D+02 IAcc=1 IRadAn=         1 AccDes= 0.00D+00
 Harris functional with IExCor=  402 and IRadAn=       1 diagonalized for initial guess.
 HarFok:  IExCor=  402 AccDes= 0.00D+00 IRadAn=         1 IDoV= 1 UseB2=F ITyADJ=14
 ICtDFT=  3500011 ScaDFX=  1.000000  1.000000  1.000000  1.000000
 FoFCou: FMM=F IPFlag=           0 FMFlag=      100000 FMFlg1=           0
         NFxFlg=           0 DoJE=T BraDBF=F KetDBF=T FulRan=T
         wScrn=  0.000000 ICntrl=     500 IOpCl=  0 I1Cent=   200000004 NGrid=           0
         NMat0=    1 NMatS0=      1 NMatT0=    0 NMatD0=    1 NMtDS0=    0 NMtDT0=    0
 Petite list used in FoFCou.
 Keep R1 ints in memory in canonical form, NReq=1565304907.
 Requested convergence on RMS density matrix=1.00D-08 within 128 cycles.
 Requested convergence on MAX density matrix=1.00D-06.
 Requested convergence on             energy=1.00D-06.
 No special actions if energy rises.
 Inv3:  Mode=1 IEnd=    22064832.
 Iteration    1 A*A^-1 deviation from unit magnitude is 3.77D-15 for   2676.
 Iteration    1 A*A^-1 deviation from orthogonality  is 3.90D-15 for   1887     78.
 Iteration    1 A^-1*A deviation from unit magnitude is 4.00D-15 for   2683.
 Iteration    1 A^-1*A deviation from orthogonality  is 4.07D-11 for   2259   2251.
 Error on total polarization charges =  0.05162
 SCF Done:  E(RB3LYP) =  -886.948666295     A.U. after   10 cycles
            NFock= 10  Conv=0.65D-08     -V/T= 2.0094
 SMD-CDS (non-electrostatic) energy       (kcal/mol) =       0.69
 (included in total energy above)
 D1PCM: PCM CHGder 1st derivatives, ID1Alg=3 FixD1E=F DoIter=F DoCFld=F I1PDM=0.
 Calling FoFJK, ICntrl=      2127 FMM=F ISym2X=0 I1Cent= 0 IOpClX= 0 NMat=1 NMatS=1 NMatT=0.
 ***** Axes restored to original set *****
 -------------------------------------------------------------------
 Center     Atomic                   Forces (Hartrees/Bohr)
 Number     Number              X              Y              Z
 -------------------------------------------------------------------
      1        6          -0.000343536    0.000396507    0.000462529
      2        6          -0.000314724   -0.000310700    0.001449980
      3        6          -0.000288256   -0.001199552   -0.000708151
      4        6           0.000030190    0.000686119    0.000545688
      5        6          -0.001379991   -0.000081759   -0.000164648
      6        6          -0.000148679   -0.000227610    0.000080124
      7        6           0.000224943   -0.000350483    0.000349953
      8        6          -0.000673579    0.000887782   -0.000861865
      9        6           0.001278931    0.000199011    0.001514214
     10        6          -0.001345615   -0.000589889   -0.000892167
     11        8           0.001874239    0.001545465   -0.000000475
     12        6           0.000059153    0.000271578    0.000033287
     13        6           0.000148875   -0.000232688    0.000093284
     14        8           0.000010103   -0.001130263    0.000122600
     15        6          -0.000553338    0.000545218    0.000361734
     16        8           0.000313219    0.000715916   -0.000141704
     17        6           0.000166614   -0.001200782   -0.000091464
     18        6          -0.000518350   -0.001413608   -0.000000623
     19        8           0.000986410    0.002355465    0.000445720
     20        1           0.000069764    0.000199230   -0.000099706
     21        1           0.000035273    0.000054211    0.000275702
     22        1          -0.000058625    0.000200117    0.000149469
     23        1          -0.000148255   -0.000111301   -0.000069027
     24        1          -0.000718725    0.000026126   -0.000368726
     25        1           0.000448523   -0.000147800   -0.000116772
     26        1          -0.000126457    0.000172447   -0.000110892
     27        1           0.000348925   -0.000225410   -0.000039712
     28        1          -0.000364253   -0.000134413   -0.000388984
     29        1           0.000037272   -0.000434073   -0.000480524
     30        1          -0.000105988    0.000170255   -0.000009695
     31        1          -0.000398059   -0.000444729   -0.000139583
     32        1           0.000069955    0.000074077   -0.000141325
     33        1          -0.000011041    0.000150894   -0.000223311
     34        1           0.000199012   -0.000220352    0.000128829
     35        1          -0.000007201    0.000051775   -0.000180502
     36        1           0.000091001   -0.000052423   -0.000226608
     37        1           0.000177963   -0.000216833   -0.001037280
     38        1          -0.000176665    0.000145851    0.000314850
     39        1           0.000689616    0.000182899   -0.000246905
     40        1           0.000075866   -0.000182755   -0.000139019
     41        1           0.000110927    0.000265651    0.000337403
     42        1           0.000310412    0.000103772   -0.000271369
     43        1          -0.000075847   -0.000492942    0.000485671
 -------------------------------------------------------------------
 Cartesian Forces:  Max     0.002355465 RMS     0.000567819

 GradGradGradGradGradGradGradGradGradGradGradGradGradGradGradGradGradGrad
 Berny optimization.
 Using GEDIIS/GDIIS optimizer.
 FormGI is forming the generalized inverse of G from B-inverse, IUseBI=4.
 Internal  Forces:  Max     0.002338137 RMS     0.000464023
 Search for a local minimum.
 Step number   6 out of a maximum of  258
 All quantities printed in internal units (Hartrees-Bohrs-Radians)
 Mixed Optimization -- En-DIIS/RFO-DIIS
 Swapping is turned off.
 Update second derivatives using D2CorX and points    4    5    6
 DE= -3.04D-04 DEPred=-2.88D-04 R= 1.06D+00
 TightC=F SS=  1.41D+00  RLast= 3.80D-01 DXNew= 1.4270D+00 1.1409D+00
 Trust test= 1.06D+00 RLast= 3.80D-01 DXMaxT set to 1.14D+00
 ITU=  1  1  1  0  1  0
     Eigenvalues ---    0.00084   0.00334   0.00344   0.00380   0.00415
     Eigenvalues ---    0.00431   0.00543   0.00686   0.00812   0.00871
     Eigenvalues ---    0.01006   0.01150   0.01214   0.01265   0.01336
     Eigenvalues ---    0.01398   0.02477   0.02607   0.03188   0.03794
     Eigenvalues ---    0.03956   0.04408   0.04491   0.04595   0.04739
     Eigenvalues ---    0.04804   0.04979   0.05055   0.05278   0.05340
     Eigenvalues ---    0.05406   0.05497   0.05546   0.05575   0.05590
     Eigenvalues ---    0.05645   0.05724   0.05899   0.05934   0.06012
     Eigenvalues ---    0.06215   0.06651   0.07530   0.08054   0.08155
     Eigenvalues ---    0.08656   0.09059   0.09165   0.09264   0.09684
     Eigenvalues ---    0.10522   0.11672   0.12119   0.13317   0.13802
     Eigenvalues ---    0.14633   0.15439   0.15860   0.15982   0.15999
     Eigenvalues ---    0.16000   0.16000   0.16000   0.16000   0.16000
     Eigenvalues ---    0.16000   0.16040   0.16086   0.16508   0.17027
     Eigenvalues ---    0.17179   0.19584   0.20313   0.21127   0.21618
     Eigenvalues ---    0.23142   0.24578   0.25068   0.25734   0.26638
     Eigenvalues ---    0.27092   0.27753   0.28092   0.28565   0.28829
     Eigenvalues ---    0.29022   0.29358   0.29743   0.30345   0.30700
     Eigenvalues ---    0.31781   0.32502   0.33039   0.33752   0.33808
     Eigenvalues ---    0.33841   0.33847   0.33978   0.34010   0.34031
     Eigenvalues ---    0.34100   0.34146   0.34155   0.34185   0.34193
     Eigenvalues ---    0.34208   0.34228   0.34270   0.34276   0.34314
     Eigenvalues ---    0.34366   0.34413   0.34490   0.36046   0.38487
     Eigenvalues ---    0.41065   0.41462   0.43817   0.51671   0.52549
     Eigenvalues ---    0.52914   0.53654   0.97229
 En-DIIS/RFO-DIIS IScMMF=        0 using points:     6    5    4
 RFO step:  Lambda=-1.17983524D-04.
 DidBck=F Rises=F RFO-DIIS coefs:    1.10971    0.24778   -0.35749
 Iteration  1 RMS(Cart)=  0.06482072 RMS(Int)=  0.00314984
 Iteration  2 RMS(Cart)=  0.00348009 RMS(Int)=  0.00012756
 Iteration  3 RMS(Cart)=  0.00001394 RMS(Int)=  0.00012713
 Iteration  4 RMS(Cart)=  0.00000000 RMS(Int)=  0.00012713
 Variable       Old X    -DE/DX   Delta X   Delta X   Delta X     New X
                                 (Linear)    (Quad)   (Total)
    R1        2.55985   0.00114  -0.00058   0.00090   0.00040   2.56025
    R2        2.85650  -0.00005  -0.00227   0.00119  -0.00111   2.85539
    R3        2.77877   0.00122   0.00003  -0.00127  -0.00108   2.77768
    R4        2.83912   0.00007   0.00061  -0.00259  -0.00201   2.83710
    R5        2.89690   0.00066  -0.00439  -0.00030  -0.00474   2.89215
    R6        2.92879   0.00048  -0.00189   0.00198   0.00006   2.92885
    R7        2.07731  -0.00009  -0.00062  -0.00106  -0.00168   2.07564
    R8        2.06463  -0.00012   0.00126   0.00007   0.00133   2.06596
    R9        2.92512  -0.00061   0.00132  -0.00147  -0.00008   2.92504
   R10        2.96032  -0.00168  -0.00083  -0.00605  -0.00688   2.95343
   R11        2.07465  -0.00012   0.00027   0.00016   0.00043   2.07508
   R12        2.91359   0.00047  -0.00043   0.00100   0.00065   2.91424
   R13        2.07275   0.00005   0.00003   0.00016   0.00019   2.07294
   R14        2.06964   0.00058   0.00035   0.00144   0.00179   2.07144
   R15        2.91244   0.00027  -0.00034  -0.00022  -0.00057   2.91187
   R16        2.07426   0.00008   0.00019   0.00004   0.00023   2.07449
   R17        2.07487   0.00017  -0.00024  -0.00002  -0.00025   2.07462
   R18        2.91284   0.00035  -0.00173  -0.00107  -0.00280   2.91005
   R19        2.07939   0.00008  -0.00014   0.00046   0.00032   2.07971
   R20        2.86572   0.00154  -0.00389  -0.00001  -0.00392   2.86179
   R21        2.32620   0.00234  -0.00093   0.00091  -0.00002   2.32618
   R22        2.91546   0.00131  -0.00136  -0.00178  -0.00332   2.91214
   R23        2.07038   0.00028  -0.00055   0.00129   0.00074   2.07112
   R24        2.07157  -0.00018  -0.00044  -0.00102  -0.00146   2.07011
   R25        2.89037   0.00007  -0.00065   0.00037  -0.00028   2.89010
   R26        2.72208   0.00080  -0.00261  -0.00193  -0.00454   2.71754
   R27        2.07284   0.00019  -0.00027   0.00013  -0.00014   2.07271
   R28        2.06854   0.00057  -0.00082   0.00057  -0.00024   2.06829
   R29        2.06987   0.00015  -0.00012  -0.00022  -0.00034   2.06953
   R30        2.06976  -0.00012   0.00078   0.00026   0.00104   2.07079
   R31        2.07052   0.00026  -0.00014   0.00021   0.00006   2.07058
   R32        2.06886  -0.00009  -0.00026  -0.00052  -0.00078   2.06808
   R33        1.83902   0.00014  -0.00041  -0.00012  -0.00054   1.83849
   R34        2.72357  -0.00138   0.00027  -0.00347  -0.00320   2.72037
   R35        2.89814   0.00101  -0.00270   0.00018  -0.00253   2.89561
   R36        2.92268  -0.00049   0.00091  -0.00219  -0.00129   2.92139
   R37        1.84442  -0.00071   0.00166   0.00122   0.00288   1.84729
   R38        2.07236  -0.00028   0.00029   0.00032   0.00061   2.07297
   R39        2.06650   0.00032   0.00056   0.00068   0.00124   2.06774
   R40        2.06964   0.00005   0.00043   0.00034   0.00078   2.07042
   R41        2.70329   0.00118   0.00026   0.00031   0.00057   2.70386
   R42        2.07636  -0.00002  -0.00034   0.00026  -0.00008   2.07628
   R43        2.07435  -0.00015  -0.00040  -0.00063  -0.00103   2.07331
   R44        1.83549  -0.00027   0.00032  -0.00007   0.00025   1.83574
    A1        2.26106  -0.00022   0.00370  -0.00105   0.00250   2.26356
    A2        1.90657   0.00046  -0.00448  -0.00232  -0.00710   1.89947
    A3        2.11424  -0.00024   0.00056   0.00366   0.00462   2.11886
    A4        2.23339  -0.00037  -0.00150  -0.00476  -0.00634   2.22705
    A5        1.96283   0.00015   0.00227   0.00104   0.00278   1.96561
    A6        2.08667   0.00022  -0.00047   0.00372   0.00372   2.09039
    A7        1.97503  -0.00005  -0.00180  -0.01079  -0.01286   1.96217
    A8        1.91626   0.00000   0.00149   0.00076   0.00230   1.91856
    A9        1.87726  -0.00002   0.00268   0.00918   0.01192   1.88918
   A10        1.91510  -0.00018   0.00194  -0.00180   0.00012   1.91522
   A11        1.93539   0.00028  -0.00389   0.00483   0.00115   1.93654
   A12        1.83965  -0.00002  -0.00029  -0.00132  -0.00167   1.83798
   A13        1.93259   0.00112  -0.00022  -0.00517  -0.00552   1.92707
   A14        1.94531  -0.00001  -0.00428  -0.00168  -0.00583   1.93947
   A15        1.87101  -0.00024   0.00070   0.00426   0.00496   1.87597
   A16        1.98976  -0.00133   0.00350   0.00482   0.00835   1.99811
   A17        1.88300   0.00003  -0.00139  -0.00387  -0.00526   1.87774
   A18        1.83460   0.00044   0.00174   0.00203   0.00375   1.83835
   A19        2.03586  -0.00090   0.00262  -0.00710  -0.00458   2.03128
   A20        1.90226   0.00016   0.00114   0.00193   0.00311   1.90537
   A21        1.89959   0.00001   0.00016   0.00084   0.00100   1.90059
   A22        1.86398   0.00038  -0.00119   0.00316   0.00195   1.86593
   A23        1.90083   0.00063  -0.00346   0.00062  -0.00278   1.89805
   A24        1.85278  -0.00023   0.00061   0.00130   0.00188   1.85466
   A25        2.05092   0.00017   0.00155  -0.00044   0.00104   2.05196
   A26        1.90879   0.00029  -0.00144   0.00063  -0.00084   1.90795
   A27        1.87624  -0.00022   0.00004   0.00009   0.00018   1.87642
   A28        1.88542  -0.00043   0.00308   0.00030   0.00339   1.88881
   A29        1.88879   0.00005  -0.00103  -0.00008  -0.00107   1.88772
   A30        1.84284   0.00014  -0.00271  -0.00055  -0.00327   1.83957
   A31        1.95501   0.00060   0.00153   0.00364   0.00502   1.96003
   A32        1.96370  -0.00002  -0.00024  -0.00363  -0.00381   1.95989
   A33        1.83998  -0.00035   0.00238   0.00145   0.00390   1.84388
   A34        1.98504  -0.00071  -0.00023  -0.00391  -0.00411   1.98094
   A35        1.85974   0.00017  -0.00336  -0.00031  -0.00364   1.85611
   A36        1.84744   0.00034  -0.00018   0.00342   0.00319   1.85063
   A37        1.90769  -0.00088   0.00345  -0.00029   0.00253   1.91022
   A38        2.19230   0.00093  -0.00297   0.00200  -0.00066   2.19164
   A39        2.18319  -0.00005  -0.00048  -0.00170  -0.00186   2.18132
   A40        1.83046   0.00064  -0.00217  -0.00077  -0.00404   1.82643
   A41        1.92429  -0.00017  -0.00676  -0.01475  -0.02137   1.90292
   A42        1.91270   0.00005  -0.00106   0.01069   0.01001   1.92272
   A43        1.94520  -0.00047   0.00102  -0.00503  -0.00403   1.94117
   A44        1.98045  -0.00014   0.00375   0.01048   0.01442   1.99486
   A45        1.87104   0.00010   0.00479  -0.00109   0.00355   1.87459
   A46        1.81453  -0.00035   0.00060  -0.00252  -0.00245   1.81207
   A47        1.95663   0.00009  -0.00252  -0.00880  -0.01118   1.94545
   A48        1.92108   0.00048  -0.00156   0.00680   0.00545   1.92653
   A49        1.97051   0.00000  -0.00004   0.00012   0.00022   1.97073
   A50        1.96388   0.00031   0.00013   0.00599   0.00625   1.97013
   A51        1.83996  -0.00049   0.00315  -0.00137   0.00162   1.84158
   A52        1.92471   0.00012   0.00065   0.00042   0.00107   1.92578
   A53        1.96040  -0.00040   0.00147  -0.00090   0.00057   1.96097
   A54        1.92962   0.00021   0.00031   0.00100   0.00131   1.93093
   A55        1.88458   0.00009  -0.00074  -0.00122  -0.00196   1.88262
   A56        1.88019  -0.00008  -0.00097  -0.00030  -0.00127   1.87892
   A57        1.88174   0.00008  -0.00086   0.00097   0.00010   1.88184
   A58        1.94129  -0.00035   0.00234   0.00011   0.00245   1.94373
   A59        1.91161   0.00039  -0.00017   0.00008  -0.00008   1.91153
   A60        1.93403  -0.00022   0.00116   0.00010   0.00125   1.93528
   A61        1.88726   0.00003  -0.00367  -0.00180  -0.00546   1.88180
   A62        1.89465   0.00021  -0.00088  -0.00078  -0.00167   1.89298
   A63        1.89377  -0.00005   0.00109   0.00229   0.00337   1.89714
   A64        1.88090   0.00022  -0.00004   0.00057   0.00053   1.88143
   A65        1.93421   0.00020   0.00029  -0.00251  -0.00221   1.93201
   A66        1.93320  -0.00006  -0.00478  -0.00087  -0.00564   1.92757
   A67        1.97647  -0.00115   0.00290  -0.00078   0.00207   1.97855
   A68        1.86595  -0.00016   0.00212   0.01052   0.01266   1.87861
   A69        1.88662  -0.00012   0.00143  -0.00552  -0.00409   1.88253
   A70        1.86250   0.00136  -0.00191  -0.00018  -0.00209   1.86042
   A71        1.85047  -0.00126   0.00173  -0.00918  -0.00745   1.84302
   A72        1.93363  -0.00053   0.00046  -0.00665  -0.00621   1.92742
   A73        1.96138   0.00002   0.00092   0.00840   0.00932   1.97070
   A74        1.91355   0.00051  -0.00159  -0.00274  -0.00435   1.90920
   A75        1.88494  -0.00001   0.00164  -0.00348  -0.00183   1.88311
   A76        1.89089  -0.00001   0.00009  -0.00100  -0.00095   1.88994
   A77        1.87725   0.00003  -0.00155   0.00555   0.00400   1.88125
   A78        1.90927  -0.00101  -0.00059  -0.00262  -0.00321   1.90606
   A79        1.92686   0.00025   0.00104  -0.00279  -0.00176   1.92509
   A80        1.89639   0.00018   0.00045   0.00034   0.00079   1.89718
   A81        1.94471  -0.00046   0.00050  -0.00273  -0.00224   1.94246
   A82        1.90195   0.00116  -0.00202   0.00730   0.00529   1.90723
   A83        1.88375  -0.00007   0.00060   0.00077   0.00138   1.88513
   A84        1.87943   0.00043  -0.00034   0.00176   0.00142   1.88084
    D1        0.10050  -0.00009  -0.00215   0.00095  -0.00124   0.09926
    D2       -3.06729  -0.00030   0.00635   0.00092   0.00725  -3.06004
    D3       -3.09677   0.00005  -0.00780   0.00704  -0.00074  -3.09751
    D4        0.01862  -0.00017   0.00071   0.00700   0.00776   0.02638
    D5        0.36207  -0.00011  -0.00831  -0.00964  -0.01802   0.34406
    D6       -1.90002   0.00038  -0.00912  -0.00424  -0.01338  -1.91340
    D7        2.37777   0.00019  -0.01018  -0.00736  -0.01755   2.36022
    D8       -2.71810  -0.00027  -0.00201  -0.01617  -0.01825  -2.73635
    D9        1.30300   0.00021  -0.00282  -0.01076  -0.01361   1.28939
   D10       -0.70239   0.00002  -0.00388  -0.01389  -0.01778  -0.72018
   D11        0.02766  -0.00003   0.00429   0.03421   0.03859   0.06625
   D12       -3.10927   0.00017   0.00355   0.02999   0.03355  -3.07572
   D13        3.11910   0.00009  -0.00070   0.03953   0.03901  -3.12508
   D14       -0.01783   0.00029  -0.00144   0.03531   0.03397   0.01614
   D15        0.66066  -0.00038   0.00931   0.01478   0.02395   0.68461
   D16       -1.48550  -0.00010   0.00695   0.02418   0.03112  -1.45439
   D17        2.80445  -0.00007   0.00513   0.02042   0.02543   2.82987
   D18       -2.45310  -0.00015   0.00021   0.01486   0.01495  -2.43815
   D19        1.68393   0.00012  -0.00215   0.02426   0.02211   1.70604
   D20       -0.30931   0.00016  -0.00397   0.02050   0.01642  -0.29288
   D21       -0.05548   0.00029  -0.00521  -0.04362  -0.04890  -0.10438
   D22        2.07845   0.00012  -0.00627  -0.04992  -0.05623   2.02221
   D23       -2.16271  -0.00012  -0.00493  -0.05269  -0.05765  -2.22036
   D24        3.06237   0.00009   0.00243  -0.04379  -0.04132   3.02105
   D25       -1.08689  -0.00008   0.00137  -0.05009  -0.04865  -1.13554
   D26        0.95514  -0.00033   0.00272  -0.05286  -0.05006   0.90507
   D27       -1.40966  -0.00043  -0.00148  -0.02843  -0.02981  -1.43948
   D28        2.63892   0.00047  -0.00258  -0.02941  -0.03198   2.60694
   D29        0.64020   0.00009  -0.00285  -0.03340  -0.03624   0.60396
   D30        0.73715  -0.00060   0.00064  -0.03640  -0.03574   0.70141
   D31       -1.49746   0.00029  -0.00046  -0.03739  -0.03790  -1.53536
   D32        2.78701  -0.00009  -0.00073  -0.04137  -0.04216   2.74485
   D33        2.76232  -0.00057  -0.00081  -0.03626  -0.03703   2.72529
   D34        0.52771   0.00032  -0.00191  -0.03725  -0.03919   0.48852
   D35       -1.47101  -0.00006  -0.00218  -0.04123  -0.04346  -1.51446
   D36        0.68851   0.00015  -0.00394   0.01907   0.01505   0.70356
   D37       -1.42288   0.00016  -0.00508   0.01835   0.01324  -1.40964
   D38        2.84684   0.00034  -0.00650   0.01531   0.00876   2.85560
   D39        2.89870   0.00000  -0.00711   0.01633   0.00918   2.90788
   D40        0.78731   0.00001  -0.00825   0.01561   0.00737   0.79467
   D41       -1.22616   0.00019  -0.00967   0.01257   0.00289  -1.22327
   D42       -1.35399  -0.00020  -0.00384   0.01909   0.01521  -1.33878
   D43        2.81780  -0.00020  -0.00497   0.01837   0.01339   2.83119
   D44        0.80433  -0.00002  -0.00639   0.01533   0.00892   0.81325
   D45        0.88645   0.00040  -0.01183  -0.02717  -0.03904   0.84741
   D46       -1.18161   0.00050  -0.01161  -0.03813  -0.04979  -1.23140
   D47        3.00997  -0.00043  -0.00773  -0.03675  -0.04451   2.96545
   D48       -1.31710  -0.00004  -0.01081  -0.02263  -0.03337  -1.35046
   D49        2.89803   0.00006  -0.01059  -0.03358  -0.04412   2.85391
   D50        0.80642  -0.00086  -0.00670  -0.03221  -0.03884   0.76758
   D51        2.90762   0.00036  -0.01209  -0.02182  -0.03394   2.87369
   D52        0.83956   0.00046  -0.01188  -0.03277  -0.04469   0.79487
   D53       -1.25205  -0.00046  -0.00799  -0.03140  -0.03941  -1.29145
   D54        0.81041  -0.00009   0.00039  -0.00960  -0.00925   0.80116
   D55       -1.34619   0.00011  -0.00376  -0.01022  -0.01396  -1.36015
   D56        2.94433  -0.00009   0.00015  -0.00995  -0.00980   2.93453
   D57        2.94193  -0.00019   0.00269  -0.00938  -0.00675   2.93518
   D58        0.78533   0.00001  -0.00146  -0.01000  -0.01146   0.77387
   D59       -1.20734  -0.00019   0.00245  -0.00972  -0.00730  -1.21463
   D60       -1.34728   0.00004   0.00108  -0.00595  -0.00491  -1.35219
   D61        2.77931   0.00024  -0.00306  -0.00657  -0.00962   2.76969
   D62        0.78664   0.00004   0.00084  -0.00629  -0.00546   0.78118
   D63       -1.27520  -0.00012   0.00992   0.00532   0.01529  -1.25991
   D64        0.97575  -0.00024   0.01074   0.00006   0.01082   0.98658
   D65        3.00435  -0.00011   0.00823   0.00189   0.01018   3.01453
   D66        0.89317   0.00004   0.01171   0.00610   0.01784   0.91101
   D67       -3.13906  -0.00008   0.01254   0.00085   0.01337  -3.12569
   D68       -1.11047   0.00005   0.01002   0.00268   0.01272  -1.09774
   D69        2.88052   0.00002   0.00959   0.00558   0.01519   2.89571
   D70       -1.15172  -0.00010   0.01042   0.00032   0.01073  -1.14099
   D71        0.87688   0.00003   0.00791   0.00215   0.01008   0.88696
   D72       -3.07155   0.00007   0.00014   0.00956   0.00964  -3.06191
   D73        1.10866   0.00015  -0.00034   0.01141   0.01101   1.11967
   D74       -0.99411   0.00018  -0.00045   0.01009   0.00958  -0.98453
   D75        0.96510  -0.00012  -0.00159   0.01115   0.00961   0.97472
   D76       -1.13787  -0.00004  -0.00208   0.01301   0.01099  -1.12688
   D77        3.04254  -0.00001  -0.00218   0.01168   0.00955   3.05210
   D78       -1.07068  -0.00015   0.00275   0.01147   0.01423  -1.05645
   D79        3.10953  -0.00008   0.00227   0.01333   0.01561   3.12513
   D80        1.00676  -0.00005   0.00216   0.01200   0.01417   1.02093
   D81       -0.06036   0.00019  -0.00725  -0.05947  -0.06684  -0.12720
   D82        2.03562  -0.00009  -0.01103  -0.07356  -0.08465   1.95098
   D83       -2.19208  -0.00004  -0.00988  -0.07723  -0.08711  -2.27919
   D84        3.07660   0.00000  -0.00655  -0.05526  -0.06184   3.01477
   D85       -1.11060  -0.00028  -0.01033  -0.06936  -0.07964  -1.19024
   D86        0.94489  -0.00023  -0.00918  -0.07303  -0.08211   0.86277
   D87        0.06680  -0.00025   0.00721   0.05973   0.06680   0.13361
   D88       -2.05792  -0.00014   0.00991   0.07202   0.08185  -1.97607
   D89        2.14502   0.00027   0.00577   0.06942   0.07508   2.22010
   D90       -2.01521  -0.00018   0.01613   0.08046   0.09665  -1.91856
   D91        2.14326  -0.00007   0.01883   0.09275   0.11169   2.25495
   D92        0.06301   0.00034   0.01470   0.09016   0.10492   0.16794
   D93        2.15378   0.00015   0.00660   0.07807   0.08452   2.23830
   D94        0.02906   0.00026   0.00930   0.09036   0.09957   0.12862
   D95       -2.05119   0.00067   0.00516   0.08777   0.09280  -1.95839
   D96        1.03344   0.00018   0.00196  -0.01730  -0.01513   1.01831
   D97        3.11862   0.00024  -0.00123  -0.01941  -0.02044   3.09818
   D98       -1.07586   0.00029   0.00073  -0.01646  -0.01553  -1.09139
   D99        3.07589  -0.00020   0.00097  -0.02642  -0.02564   3.05025
   D100      -1.12212  -0.00014  -0.00222  -0.02854  -0.03095  -1.15307
   D101       0.96659  -0.00009  -0.00026  -0.02559  -0.02604   0.94055
   D102      -1.05666  -0.00015   0.00324  -0.01984  -0.01660  -1.07327
   D103       1.02851  -0.00008   0.00005  -0.02195  -0.02191   1.00660
   D104       3.11722  -0.00003   0.00201  -0.01900  -0.01700   3.10022
   D105       1.01945   0.00009   0.00717   0.07322   0.08020   1.09965
   D106      -0.99544   0.00002   0.00733   0.06843   0.07596  -0.91948
   D107       3.13290   0.00017   0.00519   0.06558   0.07075  -3.07953
   D108       1.55916  -0.00019   0.01090   0.02720   0.03809   1.59724
   D109      -2.61564  -0.00023   0.00658   0.03126   0.03784  -2.57780
   D110      -0.61627   0.00121   0.00610   0.03363   0.03974  -0.57654
   D111      -1.11366   0.00017  -0.01440  -0.13575  -0.15017  -1.26383
   D112       0.99670  -0.00020  -0.01136  -0.13914  -0.15053   0.84616
   D113       3.08340   0.00019  -0.01378  -0.12861  -0.14243   2.94097
   D114       3.06050   0.00005  -0.01334  -0.13876  -0.15208   2.90842
   D115      -1.11233  -0.00032  -0.01030  -0.14215  -0.15243  -1.26477
   D116       0.97437   0.00007  -0.01272  -0.13161  -0.14433   0.83004
   D117       1.04493  -0.00039  -0.01509  -0.13736  -0.15242   0.89251
   D118      -3.12790  -0.00076  -0.01205  -0.14075  -0.15278   3.00251
   D119      -1.04120  -0.00037  -0.01447  -0.13021  -0.14467  -1.18587
   D120      -1.43595   0.00130   0.01327   0.01913   0.03239  -1.40357
   D121       0.71012   0.00020   0.01418   0.01210   0.02628   0.73640
   D122       2.77276   0.00038   0.01579   0.01162   0.02740   2.80016
   D123       0.71404   0.00070   0.01659   0.01139   0.02799   0.74202
   D124       2.86011  -0.00040   0.01750   0.00437   0.02188   2.88198
   D125      -1.36044  -0.00022   0.01911   0.00388   0.02300  -1.33744
   D126       2.71568   0.00114   0.01879   0.02083   0.03962   2.75529
   D127      -1.42144   0.00004   0.01970   0.01380   0.03351  -1.38793
   D128       0.64120   0.00022   0.02131   0.01332   0.03463   0.67583
   D129      -2.87755   0.00001   0.01761   0.13454   0.15214  -2.72541
   D130       1.27021   0.00069   0.01637   0.14168   0.15804   1.42825
   D131      -0.80652   0.00032   0.01660   0.13772   0.15433  -0.65219
         Item               Value     Threshold  Converged?
 Maximum Force            0.002338     0.000450     NO 
 RMS     Force            0.000464     0.000300     NO 
 Maximum Displacement     0.340768     0.001800     NO 
 RMS     Displacement     0.064919     0.001200     NO 
 Predicted change in Energy=-4.249652D-04
 GradGradGradGradGradGradGradGradGradGradGradGradGradGradGradGradGradGrad

                          Input orientation:                          
 ---------------------------------------------------------------------
 Center     Atomic      Atomic             Coordinates (Angstroms)
 Number     Number       Type             X           Y           Z
 ---------------------------------------------------------------------
      1          6           0        1.630303    0.788323    0.124978
      2          6           0        1.122672   -0.450859    0.330641
      3          6           0       -0.291786   -0.815360    0.677684
      4          6           0       -1.328810    0.050343   -0.082094
      5          6           0       -1.533175    1.404759    0.638793
      6          6           0       -0.266171    2.078515    1.203574
      7          6           0        0.975308    2.139593    0.292884
      8          6           0        3.046254    0.664839   -0.249719
      9          6           0        3.411447   -0.800356   -0.364748
     10          6           0        2.168677   -1.553162    0.148677
     11          8           0        3.820461    1.602316   -0.442089
     12          6           0        0.713341    2.833529   -1.056640
     13          6           0        2.424911   -2.303011    1.456749
     14          8           0        1.694216   -2.545936   -0.777230
     15          6           0       -2.645934   -0.749102   -0.344193
     16          8           0       -3.098231   -1.393619    0.860940
     17          6           0       -2.409784   -1.840297   -1.393693
     18          6           0       -3.801700    0.130325   -0.874022
     19          8           0       -4.412696    0.815927    0.223194
     20          1           0       -0.448762   -0.717188    1.760347
     21          1           0       -0.434694   -1.877240    0.460423
     22          1           0       -0.915473    0.263047   -1.076933
     23          1           0       -2.222165    1.264318    1.480743
     24          1           0       -2.026371    2.101849   -0.048508
     25          1           0        0.020100    1.585149    2.141520
     26          1           0       -0.535255    3.105126    1.484493
     27          1           0        1.713933    2.764326    0.817595
     28          1           0        3.612534   -1.037066   -1.415809
     29          1           0        4.327994   -1.006433    0.198725
     30          1           0        0.313460    3.842065   -0.895437
     31          1           0       -0.002412    2.283484   -1.675560
     32          1           0        1.643141    2.932125   -1.626819
     33          1           0        1.504357   -2.751768    1.846635
     34          1           0        3.143519   -3.111225    1.280787
     35          1           0        2.832333   -1.630934    2.218317
     36          1           0        1.574054   -2.113994   -1.640649
     37          1           0       -3.706684   -0.757837    1.286570
     38          1           0       -2.295048   -1.395252   -2.389741
     39          1           0       -1.518925   -2.441967   -1.189639
     40          1           0       -3.272001   -2.515910   -1.416300
     41          1           0       -3.428268    0.836951   -1.627953
     42          1           0       -4.544798   -0.517777   -1.355175
     43          1           0       -5.321069    1.041383   -0.037017
 ---------------------------------------------------------------------
                    Distance matrix (angstroms):
                    1          2          3          4          5
     1  C    0.000000
     2  C    1.354827   0.000000
     3  C    2.563534   1.501330   0.000000
     4  C    3.056770   2.536005   1.549879   0.000000
     5  C    3.263677   3.254505   2.543912   1.547865   0.000000
     6  C    2.534675   3.014736   2.941382   2.625953   1.542149
     7  C    1.511007   2.594915   3.238108   3.132816   2.636688
     8  C    1.469886   2.298209   3.767436   4.421187   4.723146
     9  C    2.436434   2.417479   3.847184   4.824274   5.506261
    10  C    2.402699   1.530460   2.622609   3.854465   4.763740
    11  O    2.404359   3.477168   4.899961   5.390103   5.465231
    12  C    2.533754   3.588775   4.163238   3.586955   3.156376
    13  C    3.458520   2.528718   3.193821   4.690068   5.484802
    14  O    3.454757   2.437906   3.009297   4.045067   5.294257
    15  C    4.568369   3.840149   2.567224   1.562889   2.616029
    16  O    5.259424   4.357297   2.871254   2.470868   3.213980
    17  C    5.053543   4.169186   3.134807   2.542304   3.928081
    18  C    5.562159   5.102787   3.952419   2.597832   3.009816
    19  O    6.043860   5.679489   4.455285   3.192127   2.968348
    20  H    3.043601   2.141121   1.098380   2.181325   2.633722
    21  H    3.388504   2.115844   1.093259   2.193021   3.465543
    22  H    2.863822   2.577782   2.151889   1.098087   2.151459
    23  H    4.111713   3.930968   2.948954   2.171239   1.096955
    24  H    3.889307   4.071430   3.470770   2.167117   1.096156
    25  H    2.700764   2.939435   2.828874   3.019876   2.168731
    26  H    3.450434   4.089636   4.010040   3.523581   2.145297
    27  H    2.095543   3.305167   4.105683   4.175336   3.524785
    28  H    3.104079   3.097278   4.435716   5.232412   6.054933
    29  H    3.241007   3.255787   4.648470   5.761516   6.353016
    30  H    3.478600   4.537321   4.953043   4.211381   3.421167
    31  H    2.853629   3.573134   3.901836   3.047192   2.910605
    32  H    2.768545   3.942983   4.806071   4.418522   4.189848
    33  H    3.938555   2.781746   2.888296   4.427038   5.287930
    34  H    4.339608   3.473348   4.175650   5.643996   6.532820
    35  H    3.417565   2.806927   3.577545   5.043184   5.546890
    36  H    3.397653   2.618348   3.246918   3.942089   5.218462
    37  H    5.676560   4.932618   3.469233   2.860189   3.133780
    38  H    5.147833   4.469135   3.709236   2.889393   4.194345
    39  H    4.699003   3.640577   2.763805   2.733937   4.259186
    40  H    6.109506   5.160367   4.019741   3.484501   4.755897
    41  H    5.353902   5.119141   4.228903   2.723262   3.008641
    42  H    6.482948   5.913263   4.723260   3.505149   4.091690
    43  H    6.957862   6.624482   5.408510   4.113675   3.864829
                    6          7          8          9         10
     6  C    0.000000
     7  C    1.540895   0.000000
     8  C    3.883645   2.599641   0.000000
     9  C    4.926704   3.874346   1.514396   0.000000
    10  C    4.497819   3.883474   2.418345   1.541038   0.000000
    11  O    4.431200   2.987264   1.230961   2.438464   3.610324
    12  C    2.576443   1.539932   3.285852   4.578604   4.776385
    13  C    5.148183   4.815876   3.479402   2.559116   1.529373
    14  O    5.399282   4.859646   3.523543   2.483158   1.438060
    15  C    4.006779   4.675876   5.865932   6.057633   4.906110
    16  O    4.493738   5.422176   6.574611   6.650577   5.317245
    17  C    5.167006   5.490255   6.111688   6.002244   4.839799
    18  C    4.540024   5.312121   6.897096   7.290749   6.286927
    19  O    4.443979   5.548652   7.475454   8.010947   6.995185
    20  H    2.856447   3.513207   4.262101   4.407285   3.185486
    21  H    4.028483   4.260413   4.368463   4.078405   2.641922
    22  H    2.986341   2.995476   4.067062   4.512235   3.783215
    23  H    2.136739   3.521498   5.577644   6.277444   5.384430
    24  H    2.160222   3.021266   5.276079   6.171926   5.567442
    25  H    1.097773   2.153436   3.965174   4.844920   4.293810
    26  H    1.097839   2.152669   4.667944   5.852259   5.549351
    27  H    2.130758   1.100537   2.705935   4.121462   4.392601
    28  H    5.622487   4.468305   2.139373   1.095991   2.190592
    29  H    5.624320   4.598570   2.153395   1.095457   2.228018
    30  H    2.802129   2.179119   4.240269   5.606356   5.800041
    31  H    2.898446   2.202592   3.734621   4.783590   4.770883
    32  H    3.519268   2.181597   3.000952   4.318697   4.852461
    33  H    5.184587   5.159405   4.294806   3.512153   2.181981
    34  H    6.210101   5.766124   4.075607   2.849506   2.158599
    35  H    4.938668   4.623063   3.377505   2.774429   2.174833
    36  H    5.390098   4.710631   3.438600   2.594144   1.967180
    37  H    4.459698   5.594958   7.070103   7.307287   6.037152
    38  H    5.394007   5.512425   6.111724   6.084290   5.137445
    39  H    5.266082   5.423077   5.601478   5.261550   4.022372
    40  H    6.083378   6.529521   7.169269   6.979782   5.742561
    41  H    4.422430   4.977747   6.621826   7.145500   6.339941
    42  H    5.620906   6.344232   7.761745   8.022633   6.957323
    43  H    5.307231   6.399942   8.378492   8.930635   7.928584
                   11         12         13         14         15
    11  O    0.000000
    12  C    3.398199   0.000000
    13  C    4.561220   5.969141   0.000000
    14  O    4.673461   5.475293   2.362962   0.000000
    15  C    6.881353   4.962616   5.601027   4.717312   0.000000
    16  O    7.651262   6.006162   5.629127   5.194129   1.439556
    17  C    7.181440   5.631355   5.631465   4.209604   1.532293
    18  C    7.775002   5.265573   7.079852   6.113660   1.545932
    19  O    8.297342   5.655524   7.615924   7.042538   2.427486
    20  H    5.334518   4.679049   3.296211   3.791566   3.042643
    21  H    5.570294   5.080434   3.057988   2.551704   2.609537
    22  H    4.962432   3.043160   4.915522   3.845865   2.134444
    23  H    6.350185   4.185443   5.858475   5.912234   2.750242
    24  H    5.881316   3.009602   6.440691   5.997975   2.932441
    25  H    4.595440   3.502466   4.622749   5.328004   4.328422
    26  H    4.994238   2.844313   6.165330   6.482317   4.759635
    27  H    2.715608   2.125731   5.156734   5.544614   5.718599
    28  H    2.820940   4.849312   3.356286   2.522780   6.356076
    29  H    2.733826   5.420975   2.624017   3.203021   6.999761
    30  H    4.185816   1.096830   6.910352   6.536591   5.490054
    31  H    4.074285   1.094492   6.061286   5.197003   4.237608
    32  H    2.812951   1.095150   6.125863   5.543786   5.795924
    33  H    5.436970   6.344310   1.095816   2.638765   5.102482
    34  H    5.063993   6.834430   1.095705   2.579819   6.460492
    35  H    4.302100   5.928483   1.094379   3.332543   6.111915
    36  H    4.504870   5.055678   3.217695   0.972885   4.620825
    37  H    8.075673   6.158341   6.325581   6.051965   1.945419
    38  H    7.083658   5.358186   6.156097   4.454042   2.173683
    39  H    6.739741   5.729884   4.751476   3.241167   2.202435
    40  H    8.259048   6.680479   6.383928   5.007256   2.159394
    41  H    7.384858   4.633103   7.323555   6.197378   2.185326
    42  H    8.677907   6.242467   7.724689   6.585798   2.163626
    43  H    9.167677   6.376952   8.568344   7.913974   3.233657
                   16         17         18         19         20
    16  O    0.000000
    17  C    2.399344   0.000000
    18  C    2.413995   2.467963   0.000000
    19  O    2.648893   3.698852   1.430821   0.000000
    20  H    2.878572   3.880070   4.347456   4.519519   0.000000
    21  H    2.736554   2.709259   4.140989   4.809774   1.742332
    22  H    3.356237   2.599491   2.896394   3.771814   3.037900
    23  H    2.866405   4.235116   3.053815   2.565328   2.673855
    24  H    3.767529   4.182946   2.778520   2.724329   3.702401
    25  H    4.498548   5.489603   5.080961   4.890947   2.380311
    26  H    5.215014   6.021213   5.008162   4.676094   3.833231
    27  H    6.359820   6.564860   6.342061   6.456405   4.205588
    28  H    7.095426   6.075687   7.525105   8.397870   5.165696
    29  H    7.465738   6.973433   8.278583   8.928676   5.033858
    30  H    6.491293   6.320882   5.541842   5.722359   5.331131
    31  H    5.434980   4.783351   4.439949   5.020916   4.583526
    32  H    6.883431   6.265505   6.169529   6.676377   5.400596
    33  H    4.898977   5.162461   6.622891   7.097572   2.821638
    34  H    6.487363   6.293431   7.961590   8.581225   4.343487
    35  H    6.088545   6.369477   7.528280   7.903043   3.436605
    36  H    5.348563   4.000857   5.875663   6.920948   4.196383
    37  H    0.977545   3.168198   2.337952   2.026316   3.292441
    38  H    3.348438   1.096969   2.625794   4.025069   4.592578
    39  H    2.792510   1.094200   3.453602   4.580817   3.580856
    40  H    2.544711   1.095619   2.752673   3.884619   4.614885
    41  H    3.358417   2.873995   1.098719   2.096733   4.772147
    42  H    2.787620   2.511738   1.097151   2.070620   5.150122
    43  H    3.417100   4.315116   1.959358   0.971433   5.482925
                   21         22         23         24         25
    21  H    0.000000
    22  H    2.678700   0.000000
    23  H    3.755728   3.041660   0.000000
    24  H    4.315737   2.381795   1.754537   0.000000
    25  H    3.875701   3.603012   2.359516   3.041587   0.000000
    26  H    5.087514   3.844851   2.496849   2.362220   1.746550
    27  H    5.127212   4.093826   4.264113   3.896009   2.452001
    28  H    4.539404   4.723131   6.908697   6.596934   5.695277
    29  H    4.848710   5.543719   7.050139   7.078170   5.389684
    30  H    5.925245   3.788481   4.326708   3.036519   3.795108
    31  H    4.696904   2.296562   3.991021   2.603209   3.880500
    32  H    5.639501   3.738029   5.232506   4.079920   4.318447
    33  H    2.538958   4.846848   5.490883   6.294061   4.593346
    34  H    3.872897   5.781000   6.926466   7.461295   5.705483
    35  H    3.718108   5.337779   5.871495   6.532930   4.272908
    36  H    2.916440   3.487956   5.963837   5.768128   5.513913
    37  H    3.555488   3.797264   2.516070   3.575428   4.484355
    38  H    3.437537   2.525203   4.696730   4.217022   5.897036
    39  H    2.053577   2.773799   4.621908   4.712318   5.448200
    40  H    3.461256   3.659370   4.877000   4.974549   6.349385
    41  H    4.548586   2.635741   3.361743   2.461692   5.163330
    42  H    4.694410   3.722782   4.075894   3.861644   6.122702
    43  H    5.713358   4.593094   3.457817   3.461178   5.793945
                   26         27         28         29         30
    26  H    0.000000
    27  H    2.370600   0.000000
    28  H    6.540157   4.800350   0.000000
    29  H    6.496869   4.629788   1.766222   0.000000
    30  H    2.632007   2.461164   5.912748   6.389179   0.000000
    31  H    3.308315   3.064779   4.915420   5.752296   1.771311
    32  H    3.802052   2.451189   4.435934   5.104241   1.769453
    33  H    6.212437   5.615171   4.245957   3.706039   7.239878
    34  H    7.226195   6.064682   3.434202   2.646505   7.816228
    35  H    5.857424   4.746699   3.764075   2.589547   6.781881
    36  H    6.438548   5.464479   2.316404   3.492016   6.133439
    37  H    5.001961   6.481409   7.807161   8.111797   6.487049
    38  H    6.193542   6.607649   5.998030   7.121518   6.038770
    39  H    6.236091   6.448709   5.325108   6.178574   6.552347
    40  H    6.892054   7.598073   7.041576   7.914969   7.317832
    41  H    4.816789   6.011465   7.289021   8.178901   4.854669
    42  H    6.104553   7.393568   8.174069   9.021077   6.543871
    43  H    5.429368   7.293158   9.275250   9.866789   6.350482
                   31         32         33         34         35
    31  H    0.000000
    32  H    1.769452   0.000000
    33  H    6.326925   6.662641   0.000000
    34  H    6.909396   6.872218   1.770945   0.000000
    35  H    6.206507   6.084468   1.777059   1.779624   0.000000
    36  H    4.671645   5.046611   3.545810   3.463016   4.087571
    37  H    5.634312   7.122098   5.607529   7.243186   6.662521
    38  H    4.393101   5.900643   5.850000   6.781987   6.897810
    39  H    4.986564   6.250653   4.295949   5.318768   5.586178
    40  H    5.813054   7.340574   5.789298   6.984810   7.159365
    41  H    3.719033   5.487162   7.020147   8.199832   7.751089
    42  H    5.346305   7.089867   7.199624   8.531382   8.272305
    43  H    5.702258   7.389357   8.032595   9.519979   8.871628
                   36         37         38         39         40
    36  H    0.000000
    37  H    6.188211   0.000000
    38  H    4.005955   3.989270   0.000000
    39  H    3.142848   3.708665   1.771503   0.000000
    40  H    4.867865   3.253502   1.777047   1.769213   0.000000
    41  H    5.807879   3.333963   2.616724   3.819557   3.363167
    42  H    6.330067   2.781885   2.627102   3.589682   2.369870
    43  H    7.750532   2.755960   4.541949   5.283802   4.330754
                   41         42         43
    41  H    0.000000
    42  H    1.776608   0.000000
    43  H    2.481041   2.184289   0.000000
 Stoichiometry    C15H24O4
 Framework group  C1[X(C15H24O4)]
 Deg. of freedom   123
 Full point group                 C1      NOp   1
 Largest Abelian subgroup         C1      NOp   1
 Largest concise Abelian subgroup C1      NOp   1
                         Standard orientation:                         
 ---------------------------------------------------------------------
 Center     Atomic      Atomic             Coordinates (Angstroms)
 Number     Number       Type             X           Y           Z
 ---------------------------------------------------------------------
      1          6           0        1.672947    0.815410    0.095872
      2          6           0        1.176874   -0.428424    0.301654
      3          6           0       -0.228560   -0.804355    0.672357
      4          6           0       -1.284950    0.060440   -0.061329
      5          6           0       -1.484053    1.408160    0.673447
      6          6           0       -0.210829    2.085640    1.219475
      7          6           0        1.012944    2.161262    0.286191
      8          6           0        3.082348    0.703595   -0.306185
      9          6           0        3.454297   -0.758387   -0.439071
     10          6           0        2.226020   -1.522763    0.091838
     11          8           0        3.847045    1.647312   -0.505941
     12          6           0        0.721448    2.863538   -1.052923
     13          6           0        2.511350   -2.280678    1.389195
     14          8           0        1.740364   -2.511594   -0.832483
     15          6           0       -2.601833   -0.745283   -0.304745
     16          8           0       -3.027473   -1.401552    0.903751
     17          6           0       -2.378731   -1.827156   -1.366677
     18          6           0       -3.772709    0.130785   -0.806202
     19          8           0       -4.367201    0.804378    0.307397
     20          1           0       -0.365792   -0.715208    1.758478
     21          1           0       -0.369006   -1.865469    0.449810
     22          1           0       -0.891666    0.283111   -1.062099
     23          1           0       -2.156248    1.257155    1.527064
     24          1           0       -1.994325    2.107224    0.000773
     25          1           0        0.096013    1.587131    2.148153
     26          1           0       -0.480885    3.108429    1.513112
     27          1           0        1.757441    2.786704    0.801679
     28          1           0        3.637072   -0.986023   -1.495467
     29          1           0        4.382502   -0.962886    0.105576
     30          1           0        0.318485    3.868321   -0.876665
     31          1           0       -0.002407    2.313623   -1.662465
     32          1           0        1.639763    2.972194   -1.639647
     33          1           0        1.601044   -2.738082    1.792850
     34          1           0        3.231472   -3.083040    1.193724
     35          1           0        2.928862   -1.611729    2.148047
     36          1           0        1.601374   -2.074018   -1.690221
     37          1           0       -3.631720   -0.772775    1.345477
     38          1           0       -2.285438   -1.374020   -2.361315
     39          1           0       -1.480527   -2.424725   -1.183877
     40          1           0       -3.237061   -2.507978   -1.378233
     41          1           0       -3.417831    0.845316   -1.561643
     42          1           0       -4.520717   -0.518377   -1.278232
     43          1           0       -5.281662    1.026056    0.065942
 ---------------------------------------------------------------------
 Rotational constants (GHZ):      0.5818042      0.2643177      0.2090975
 Standard basis: 6-31G(d) (6D, 7F)
 There are   333 symmetry adapted cartesian basis functions of A   symmetry.
 There are   333 symmetry adapted basis functions of A   symmetry.
   333 basis functions,   628 primitive gaussians,   333 cartesian basis functions
    73 alpha electrons       73 beta electrons
       nuclear repulsion energy      1607.7626015133 Hartrees.
 NAtoms=   43 NActive=   43 NUniq=   43 SFac= 1.00D+00 NAtFMM=   60 NAOKFM=F Big=F
 Integral buffers will be    131072 words long.
 Raffenetti 2 integral format.
 Two-electron integral symmetry is turned on.
 ------------------------------------------------------------------------------
 Polarizable Continuum Model (PCM)
 =================================
 Model                : PCM (using non-symmetric T matrix).
 Atomic radii         : SMD-Coulomb.
 Polarization charges : Total charges.
 Charge compensation  : None.
 Solution method      : On-the-fly selection.
 Cavity type          : VdW (van der Waals Surface) (Alpha=1.000).
 Cavity algorithm     : GePol (No added spheres)
                        Default sphere list used, NSphG=   43.
                        Lebedev-Laikov grids with approx.  5.0 points / Ang**2.
                        Smoothing algorithm: Karplus/York (Gamma=1.0000).
                        Polarization charges: spherical gaussians, with
                                              point-specific exponents (IZeta= 3).
                        Self-potential: point-specific (ISelfS= 7).
                        Self-field    : sphere-specific E.n sum rule (ISelfD= 2).
 1st derivatives      : Analytical E(r).r(x)/FMM algorithm (CHGder, D1EAlg=3).
                        Cavity 1st derivative terms included.
 Solvent              : Methanol, Eps=  32.613000 Eps(inf)=   1.765709
 ------------------------------------------------------------------------------
 ------------------------------------------------------------------------------
 Atomic radii for non-electrostatic terms: SMD-CDS.
 ------------------------------------------------------------------------------
 Nuclear repulsion after PCM non-electrostatic terms =     1607.7636139552 Hartrees.
 One-electron integrals computed using PRISM.
 NBasis=   333 RedAO= T EigKep=  9.37D-04  NBF=   333
 NBsUse=   333 1.00D-06 EigRej= -1.00D+00 NBFU=   333
 Initial guess from the checkpoint file:  "DY-202A-11R_47.chk"
 B after Tr=     0.000000    0.000000    0.000000
         Rot=    0.999997    0.002222   -0.000945   -0.000103 Ang=   0.28 deg.
 ExpMin= 1.61D-01 ExpMax= 5.48D+03 ExpMxC= 8.25D+02 IAcc=1 IRadAn=         1 AccDes= 0.00D+00
 Harris functional with IExCor=  402 and IRadAn=       1 diagonalized for initial guess.
 HarFok:  IExCor=  402 AccDes= 0.00D+00 IRadAn=         1 IDoV= 1 UseB2=F ITyADJ=14
 ICtDFT=  3500011 ScaDFX=  1.000000  1.000000  1.000000  1.000000
 FoFCou: FMM=F IPFlag=           0 FMFlag=      100000 FMFlg1=           0
         NFxFlg=           0 DoJE=T BraDBF=F KetDBF=T FulRan=T
         wScrn=  0.000000 ICntrl=     500 IOpCl=  0 I1Cent=   200000004 NGrid=           0
         NMat0=    1 NMatS0=      1 NMatT0=    0 NMatD0=    1 NMtDS0=    0 NMtDT0=    0
 Petite list used in FoFCou.
 Keep R1 ints in memory in canonical form, NReq=1565304907.
 Requested convergence on RMS density matrix=1.00D-08 within 128 cycles.
 Requested convergence on MAX density matrix=1.00D-06.
 Requested convergence on             energy=1.00D-06.
 No special actions if energy rises.
 Inv3:  Mode=1 IEnd=    21918627.
 Iteration    1 A*A^-1 deviation from unit magnitude is 5.77D-15 for   2689.
 Iteration    1 A*A^-1 deviation from orthogonality  is 3.81D-15 for   2672   2527.
 Iteration    1 A^-1*A deviation from unit magnitude is 5.77D-15 for   2689.
 Iteration    1 A^-1*A deviation from orthogonality  is 1.13D-11 for   1818   1738.
 Error on total polarization charges =  0.05164
 SCF Done:  E(RB3LYP) =  -886.948911416     A.U. after   11 cycles
            NFock= 11  Conv=0.35D-08     -V/T= 2.0093
 SMD-CDS (non-electrostatic) energy       (kcal/mol) =       0.64
 (included in total energy above)
 D1PCM: PCM CHGder 1st derivatives, ID1Alg=3 FixD1E=F DoIter=F DoCFld=F I1PDM=0.
 Calling FoFJK, ICntrl=      2127 FMM=F ISym2X=0 I1Cent= 0 IOpClX= 0 NMat=1 NMatS=1 NMatT=0.
 ***** Axes restored to original set *****
 -------------------------------------------------------------------
 Center     Atomic                   Forces (Hartrees/Bohr)
 Number     Number              X              Y              Z
 -------------------------------------------------------------------
      1        6           0.000423332   -0.001207258    0.000617127
      2        6          -0.001451895    0.000308555    0.001564283
      3        6          -0.000410080   -0.001473848   -0.001592224
      4        6           0.000079094    0.001677735    0.001472823
      5        6          -0.001169241    0.000643955   -0.000662501
      6        6          -0.000512045   -0.000471014    0.000872227
      7        6          -0.000061817   -0.000250853    0.000857892
      8        6          -0.000700313    0.003013504   -0.000123725
      9        6           0.001675355    0.000445539    0.000921336
     10        6          -0.001801817   -0.000927184   -0.000410137
     11        8           0.002342124    0.002016899   -0.000340343
     12        6           0.000120684    0.001003948   -0.000606650
     13        6           0.000237792   -0.001594792    0.000549320
     14        8           0.000600299   -0.001738875   -0.000551183
     15        6          -0.000950266    0.001629725   -0.000144632
     16        8          -0.000550161    0.000525675    0.000562847
     17        6          -0.000256909   -0.002131179   -0.000531789
     18        6           0.000504603   -0.001245835    0.000298545
     19        8          -0.001169616    0.001851215    0.000167097
     20        1          -0.000004199    0.000371080    0.000210047
     21        1           0.000638449    0.000483373    0.000165977
     22        1          -0.000064677   -0.000326801    0.000276490
     23        1           0.000009228   -0.000080624   -0.000340389
     24        1          -0.000753522   -0.000468193   -0.000042915
     25        1           0.000773758   -0.000346069   -0.000352168
     26        1          -0.000119633    0.000336798   -0.000217129
     27        1           0.000681134   -0.000403343   -0.000456246
     28        1          -0.000076510   -0.001000031   -0.000427921
     29        1          -0.000143018   -0.000929073   -0.000211987
     30        1          -0.000139718    0.000239910    0.000122062
     31        1          -0.000352622   -0.000604039   -0.000164601
     32        1           0.000214126    0.000083720   -0.000241128
     33        1          -0.000134448    0.000510002   -0.000603109
     34        1           0.000591103    0.000030244    0.000171122
     35        1           0.000172321    0.000213450   -0.000128156
     36        1          -0.000345360    0.000173590   -0.000175218
     37        1           0.000825801   -0.000207123   -0.001095730
     38        1           0.000428888   -0.000187503    0.000301100
     39        1           0.000331501    0.000359263    0.000026075
     40        1           0.000068268    0.000029805   -0.000537879
     41        1          -0.000044224    0.000243382    0.000239938
     42        1           0.000221688   -0.000030520   -0.000058691
     43        1           0.000272543   -0.000567213    0.000620144
 -------------------------------------------------------------------
 Cartesian Forces:  Max     0.003013504 RMS     0.000806496

 GradGradGradGradGradGradGradGradGradGradGradGradGradGradGradGradGradGrad
 Berny optimization.
 Using GEDIIS/GDIIS optimizer.
 FormGI is forming the generalized inverse of G from B-inverse, IUseBI=4.
 Internal  Forces:  Max     0.003061213 RMS     0.000575889
 Search for a local minimum.
 Step number   7 out of a maximum of  258
 All quantities printed in internal units (Hartrees-Bohrs-Radians)
 Mixed Optimization -- En-DIIS/RFO-DIIS
 Swapping is turned off.
 Update second derivatives using D2CorX and points    6    7
 DE= -2.45D-04 DEPred=-4.25D-04 R= 5.77D-01
 TightC=F SS=  1.41D+00  RLast= 6.92D-01 DXNew= 1.9188D+00 2.0748D+00
 Trust test= 5.77D-01 RLast= 6.92D-01 DXMaxT set to 1.92D+00
 ITU=  1  1  1  1  0  1  0
     Eigenvalues ---    0.00152   0.00319   0.00349   0.00378   0.00411
     Eigenvalues ---    0.00427   0.00547   0.00692   0.00804   0.00870
     Eigenvalues ---    0.01006   0.01151   0.01213   0.01272   0.01357
     Eigenvalues ---    0.01397   0.02530   0.02625   0.03199   0.03838
     Eigenvalues ---    0.03973   0.04415   0.04517   0.04610   0.04759
     Eigenvalues ---    0.04801   0.05038   0.05067   0.05302   0.05322
     Eigenvalues ---    0.05398   0.05517   0.05535   0.05571   0.05625
     Eigenvalues ---    0.05630   0.05720   0.05898   0.05929   0.06080
     Eigenvalues ---    0.06231   0.06628   0.07413   0.08041   0.08152
     Eigenvalues ---    0.08678   0.09004   0.09178   0.09235   0.09579
     Eigenvalues ---    0.10466   0.11644   0.12102   0.13285   0.13771
     Eigenvalues ---    0.14618   0.15471   0.15864   0.15987   0.15999
     Eigenvalues ---    0.16000   0.16000   0.16000   0.16000   0.16000
     Eigenvalues ---    0.16034   0.16042   0.16093   0.16481   0.17025
     Eigenvalues ---    0.17126   0.19088   0.20221   0.21037   0.21660
     Eigenvalues ---    0.23061   0.24710   0.25044   0.25622   0.26674
     Eigenvalues ---    0.27129   0.27717   0.28074   0.28573   0.28777
     Eigenvalues ---    0.29234   0.29567   0.29799   0.30332   0.30670
     Eigenvalues ---    0.31825   0.32562   0.33253   0.33754   0.33808
     Eigenvalues ---    0.33842   0.33851   0.33986   0.34014   0.34032
     Eigenvalues ---    0.34100   0.34146   0.34155   0.34188   0.34193
     Eigenvalues ---    0.34211   0.34249   0.34272   0.34278   0.34339
     Eigenvalues ---    0.34389   0.34441   0.34525   0.35816   0.38593
     Eigenvalues ---    0.40918   0.41432   0.42752   0.51625   0.52536
     Eigenvalues ---    0.52906   0.53067   0.96376
 En-DIIS/RFO-DIIS IScMMF=        0 using points:     7    6    5    4
 RFO step:  Lambda=-1.58445720D-04.
 DidBck=F Rises=F RFO-DIIS coefs:    0.81027   -0.34729    0.26972    0.26731
 Iteration  1 RMS(Cart)=  0.04402988 RMS(Int)=  0.00096030
 Iteration  2 RMS(Cart)=  0.00126665 RMS(Int)=  0.00011457
 Iteration  3 RMS(Cart)=  0.00000163 RMS(Int)=  0.00011456
 Iteration  4 RMS(Cart)=  0.00000000 RMS(Int)=  0.00011456
 Variable       Old X    -DE/DX   Delta X   Delta X   Delta X     New X
                                 (Linear)    (Quad)   (Total)
    R1        2.56025   0.00135   0.00071   0.00116   0.00179   2.56204
    R2        2.85539   0.00041   0.00228  -0.00119   0.00113   2.85652
    R3        2.77768   0.00149   0.00107   0.00186   0.00280   2.78049
    R4        2.83710   0.00041   0.00049   0.00114   0.00166   2.83876
    R5        2.89215   0.00185   0.00566   0.00005   0.00575   2.89790
    R6        2.92885   0.00067   0.00105   0.00171   0.00280   2.93165
    R7        2.07564   0.00024   0.00115  -0.00019   0.00097   2.07660
    R8        2.06596  -0.00059  -0.00121  -0.00071  -0.00192   2.06404
    R9        2.92504  -0.00062  -0.00112  -0.00031  -0.00151   2.92353
   R10        2.95343   0.00017   0.00223  -0.00038   0.00185   2.95528
   R11        2.07508  -0.00034  -0.00047  -0.00033  -0.00080   2.07428
   R12        2.91424   0.00106   0.00037   0.00174   0.00203   2.91627
   R13        2.07294  -0.00026  -0.00018  -0.00016  -0.00033   2.07261
   R14        2.07144   0.00008  -0.00081   0.00063  -0.00018   2.07125
   R15        2.91187   0.00086   0.00083   0.00111   0.00196   2.91383
   R16        2.07449   0.00005  -0.00021   0.00019  -0.00003   2.07446
   R17        2.07462   0.00029   0.00037   0.00026   0.00062   2.07524
   R18        2.91005   0.00117   0.00280   0.00077   0.00356   2.91361
   R19        2.07971   0.00001  -0.00002  -0.00006  -0.00008   2.07964
   R20        2.86179   0.00302   0.00539   0.00169   0.00712   2.86891
   R21        2.32618   0.00306   0.00111   0.00117   0.00228   2.32846
   R22        2.91214   0.00193   0.00320   0.00160   0.00496   2.91710
   R23        2.07112   0.00061   0.00020   0.00098   0.00118   2.07230
   R24        2.07011  -0.00005   0.00090  -0.00064   0.00026   2.07037
   R25        2.89010   0.00058   0.00067   0.00096   0.00162   2.89172
   R26        2.71754   0.00145   0.00431  -0.00090   0.00341   2.72095
   R27        2.07271   0.00028   0.00035   0.00025   0.00060   2.07331
   R28        2.06829   0.00064   0.00092   0.00033   0.00125   2.06954
   R29        2.06953   0.00032   0.00031   0.00041   0.00072   2.07026
   R30        2.07079  -0.00031  -0.00107   0.00021  -0.00085   2.06994
   R31        2.07058   0.00033   0.00019   0.00043   0.00061   2.07120
   R32        2.06808   0.00012   0.00050  -0.00004   0.00046   2.06853
   R33        1.83849   0.00026   0.00060  -0.00016   0.00044   1.83893
[truncated: 1,973,614 more chars]
