# Supplementary material for: New patchoulol- and guaiane-type sesquiterpenoids from Sanguisorba officinalis with anti-melanogenic activity
Source: Nat Prod Bioprospect. 2026 May 12;16(1):63. doi: 10.1007/s13659-026-00616-0 (PMC13161421; doi:10.1007/s13659-026-00616-0)
Supplement: Supplementary file 2 — Additional file 2. It includes the calculated NMR data of compound 11. [file 13659_2026_616_MOESM2_ESM.zip › New folder/11R-opt_freq-conf-48.log]

 Entering Gaussian System, Link 0=/gpfs/home/zhengshan/software/Gaussian/g09/g09
 Input=DY-202A-11R_48.gjf
 Output=DY-202A-11R_48.log
 Initial command:
 /gpfs/home/zhengshan/software/Gaussian/g09/l1.exe "/gpfs/home/zhengshan/software/Gaussian/g09/scratch/zhengshan/%J/Gau-14345.inp" -scrdir="/gpfs/home/zhengshan/software/Gaussian/g09/scratch/zhengshan/%J/"
 Entering Link 1 = /gpfs/home/zhengshan/software/Gaussian/g09/l1.exe PID=     14346.
  
 Copyright (c) 1988,1990,1992,1993,1995,1998,2003,2009,2013,
            Gaussian, Inc.  All Rights Reserved.
  
 This is part of the Gaussian(R) 09 program.  It is based on
 the Gaussian(R) 03 system (copyright 2003, Gaussian, Inc.),
 the Gaussian(R) 98 system (copyright 1998, Gaussian, Inc.),
 the Gaussian(R) 94 system (copyright 1995, Gaussian, Inc.),
 the Gaussian 92(TM) system (copyright 1992, Gaussian, Inc.),
 the Gaussian 90(TM) system (copyright 1990, Gaussian, Inc.),
 the Gaussian 88(TM) system (copyright 1988, Gaussian, Inc.),
 the Gaussian 86(TM) system (copyright 1986, Carnegie Mellon
 University), and the Gaussian 82(TM) system (copyright 1983,
 Carnegie Mellon University). Gaussian is a federally registered
 trademark of Gaussian, Inc.
  
 This software contains proprietary and confidential information,
 including trade secrets, belonging to Gaussian, Inc.
  
 This software is provided under written license and may be
 used, copied, transmitted, or stored only in accord with that
 written license.
  
 The following legend is applicable only to US Government
 contracts under FAR:
  
                    RESTRICTED RIGHTS LEGEND
  
 Use, reproduction and disclosure by the US Government is
 subject to restrictions as set forth in subparagraphs (a)
 and (c) of the Commercial Computer Software - Restricted
 Rights clause in FAR 52.227-19.
  
 Gaussian, Inc.
 340 Quinnipiac St., Bldg. 40, Wallingford CT 06492
  
  
 ---------------------------------------------------------------
 Warning -- This program may not be used in any manner that
 competes with the business of Gaussian, Inc. or will provide
 assistance to any competitor of Gaussian, Inc.  The licensee
 of this program is prohibited from giving any competitor of
 Gaussian, Inc. access to this program.  By using this program,
 the user acknowledges that Gaussian, Inc. is engaged in the
 business of creating and licensing software in the field of
 computational chemistry and represents and warrants to the
 licensee that it is not a competitor of Gaussian, Inc. and that
 it will not use this program in any manner prohibited above.
 ---------------------------------------------------------------
  

 Cite this work as:
 Gaussian 09, Revision D.01,
 M. J. Frisch, G. W. Trucks, H. B. Schlegel, G. E. Scuseria, 
 M. A. Robb, J. R. Cheeseman, G. Scalmani, V. Barone, B. Mennucci, 
 G. A. Petersson, H. Nakatsuji, M. Caricato, X. Li, H. P. Hratchian, 
 A. F. Izmaylov, J. Bloino, G. Zheng, J. L. Sonnenberg, M. Hada, 
 M. Ehara, K. Toyota, R. Fukuda, J. Hasegawa, M. Ishida, T. Nakajima, 
 Y. Honda, O. Kitao, H. Nakai, T. Vreven, J. A. Montgomery, Jr., 
 J. E. Peralta, F. Ogliaro, M. Bearpark, J. J. Heyd, E. Brothers, 
 K. N. Kudin, V. N. Staroverov, T. Keith, R. Kobayashi, J. Normand, 
 K. Raghavachari, A. Rendell, J. C. Burant, S. S. Iyengar, J. Tomasi, 
 M. Cossi, N. Rega, J. M. Millam, M. Klene, J. E. Knox, J. B. Cross, 
 V. Bakken, C. Adamo, J. Jaramillo, R. Gomperts, R. E. Stratmann, 
 O. Yazyev, A. J. Austin, R. Cammi, C. Pomelli, J. W. Ochterski, 
 R. L. Martin, K. Morokuma, V. G. Zakrzewski, G. A. Voth, 
 P. Salvador, J. J. Dannenberg, S. Dapprich, A. D. Daniels, 
 O. Farkas, J. B. Foresman, J. V. Ortiz, J. Cioslowski, 
 and D. J. Fox, Gaussian, Inc., Wallingford CT, 2013.
 
 ******************************************
 Gaussian 09:  ES64L-G09RevD.01 24-Apr-2013
                10-Mar-2024 
 ******************************************
 %nprocshared=4
 Will use up to    4 processors via shared memory.
 %mem=12GB
 %chk=DY-202A-11R_48.chk
 ----------------------------------------------------------
 # opt freq b3lyp/6-31g(d) scrf=(smd,solvent=methanol,read)
 ----------------------------------------------------------
 1/14=-1,18=20,19=15,26=3,38=1,40=2/1,3;
 2/9=110,12=2,17=6,18=5,40=1/2;
 3/5=1,6=6,7=1,11=2,16=1,25=1,30=1,70=32203,71=1,72=3,74=-5/1,2,3;
 4//1;
 5/5=2,38=5,53=3/2;
 6/7=2,8=2,9=2,10=2,28=1/1;
 7//1,2,3,16;
 1/14=-1,18=20,19=15,26=3/3(2);
 2/9=110/2;
 99//99;
 2/9=110/2;
 3/5=1,6=6,7=1,11=2,16=1,25=1,30=1,70=32205,71=1,72=3,74=-5/1,2,3;
 4/5=5,16=3,69=1/1;
 5/5=2,38=5,53=3/2;
 7//1,2,3,16;
 1/14=-1,18=20,19=15,26=3/3(-5);
 2/9=110/2;
 6/7=2,8=2,9=2,10=2,19=2,28=1/1;
 99/9=1/99;
 --------
 opt+freq
 --------
 Symbolic Z-matrix:
 Charge =  0 Multiplicity = 1
 C                     1.7495    0.7341    0.0878 
 C                     1.1884   -0.4712    0.2641 
 C                    -0.2468   -0.7485    0.6353 
 C                    -1.2739    0.2222    0.0036 
 C                    -1.2955    1.5844    0.7449 
 C                     0.0307    2.1478    1.2631 
 C                     1.2263    2.1174    0.299 
 C                     3.1573    0.4799   -0.2817 
 C                     3.4773   -0.9819   -0.3343 
 C                     2.1372   -1.6242    0.0321 
 O                     3.9612    1.3709   -0.5134 
 C                     0.9359    2.8288   -1.0235 
 C                     2.2717   -2.5438    1.2438 
 O                     1.6488   -2.3956   -1.0615 
 C                    -2.7161   -0.3984   -0.0943 
 O                    -3.1653   -0.7963    1.2133 
 C                    -2.7523   -1.6412   -1.0061 
 C                    -3.7544    0.6293   -0.6182 
 O                    -5.0622    0.0523   -0.6408 
 H                    -0.3443   -0.76      1.728 
 H                    -0.4678   -1.7677    0.3102 
 H                    -0.9596    0.4169   -1.0311 
 H                    -1.9711    1.5207    1.6076 
 H                    -1.7331    2.3347    0.074 
 H                     0.3007    1.6252    2.191 
 H                    -0.1469    3.1893    1.564 
 H                     2.0205    2.6882    0.801 
 H                     3.8151   -1.2497   -1.3398 
 H                     4.2623   -1.1898    0.3996 
 H                     0.5534    3.839    -0.8418 
 H                     0.2003    2.2946   -1.6319 
 H                     1.8472    2.926    -1.624 
 H                     1.3244   -3.0455    1.4719 
 H                     2.9977   -3.3403    1.0426 
 H                     2.596    -1.998     2.1363 
 H                     1.5236   -1.8012   -1.8216 
 H                    -2.6923   -1.6089    1.4641 
 H                    -2.3795   -1.4085   -2.0088 
 H                    -2.1705   -2.4735   -0.6004 
 H                    -3.7704   -2.0351   -1.1021 
 H                    -3.8301    1.5013    0.037 
 H                    -3.5078    0.9673   -1.6295 
 H                    -5.1678   -0.3542    0.2421 
 

 GradGradGradGradGradGradGradGradGradGradGradGradGradGradGradGradGradGrad
 Berny optimization.
 Initialization pass.
                           ----------------------------
                           !    Initial Parameters    !
                           ! (Angstroms and Degrees)  !
 --------------------------                            --------------------------
 ! Name  Definition              Value          Derivative Info.                !
 --------------------------------------------------------------------------------
 ! R1    R(1,2)                  1.3411         estimate D2E/DX2                !
 ! R2    R(1,7)                  1.4939         estimate D2E/DX2                !
 ! R3    R(1,8)                  1.4775         estimate D2E/DX2                !
 ! R4    R(2,3)                  1.5081         estimate D2E/DX2                !
 ! R5    R(2,10)                 1.5111         estimate D2E/DX2                !
 ! R6    R(3,4)                  1.548          estimate D2E/DX2                !
 ! R7    R(3,20)                 1.0971         estimate D2E/DX2                !
 ! R8    R(3,21)                 1.0924         estimate D2E/DX2                !
 ! R9    R(4,5)                  1.551          estimate D2E/DX2                !
 ! R10   R(4,15)                 1.5731         estimate D2E/DX2                !
 ! R11   R(4,22)                 1.0988         estimate D2E/DX2                !
 ! R12   R(5,6)                  1.5313         estimate D2E/DX2                !
 ! R13   R(5,23)                 1.0976         estimate D2E/DX2                !
 ! R14   R(5,24)                 1.0975         estimate D2E/DX2                !
 ! R15   R(6,7)                  1.5362         estimate D2E/DX2                !
 ! R16   R(6,25)                 1.0986         estimate D2E/DX2                !
 ! R17   R(6,26)                 1.0985         estimate D2E/DX2                !
 ! R18   R(7,12)                 1.5295         estimate D2E/DX2                !
 ! R19   R(7,27)                 1.0993         estimate D2E/DX2                !
 ! R20   R(8,9)                  1.4973         estimate D2E/DX2                !
 ! R21   R(8,11)                 1.2222         estimate D2E/DX2                !
 ! R22   R(9,10)                 1.5306         estimate D2E/DX2                !
 ! R23   R(9,28)                 1.094          estimate D2E/DX2                !
 ! R24   R(9,29)                 1.0946         estimate D2E/DX2                !
 ! R25   R(10,13)                1.5271         estimate D2E/DX2                !
 ! R26   R(10,14)                1.4246         estimate D2E/DX2                !
 ! R27   R(12,30)                1.0954         estimate D2E/DX2                !
 ! R28   R(12,31)                1.0939         estimate D2E/DX2                !
 ! R29   R(12,32)                1.0957         estimate D2E/DX2                !
 ! R30   R(13,33)                1.096          estimate D2E/DX2                !
 ! R31   R(13,34)                1.0963         estimate D2E/DX2                !
 ! R32   R(13,35)                1.0953         estimate D2E/DX2                !
 ! R33   R(14,36)                0.973          estimate D2E/DX2                !
 ! R34   R(15,16)                1.4387         estimate D2E/DX2                !
 ! R35   R(15,17)                1.5418         estimate D2E/DX2                !
 ! R36   R(15,18)                1.552          estimate D2E/DX2                !
 ! R37   R(16,37)                0.9731         estimate D2E/DX2                !
 ! R38   R(17,38)                1.0948         estimate D2E/DX2                !
 ! R39   R(17,39)                1.0935         estimate D2E/DX2                !
 ! R40   R(17,40)                1.0959         estimate D2E/DX2                !
 ! R41   R(18,19)                1.4296         estimate D2E/DX2                !
 ! R42   R(18,41)                1.0933         estimate D2E/DX2                !
 ! R43   R(18,42)                1.0944         estimate D2E/DX2                !
 ! R44   R(19,43)                0.9777         estimate D2E/DX2                !
 ! A1    A(2,1,7)              131.8396         estimate D2E/DX2                !
 ! A2    A(2,1,8)              106.0746         estimate D2E/DX2                !
 ! A3    A(7,1,8)              121.8939         estimate D2E/DX2                !
 ! A4    A(1,2,3)              126.5655         estimate D2E/DX2                !
 ! A5    A(1,2,10)             113.757          estimate D2E/DX2                !
 ! A6    A(3,2,10)             119.6704         estimate D2E/DX2                !
 ! A7    A(2,3,4)              114.5621         estimate D2E/DX2                !
 ! A8    A(2,3,20)             109.3686         estimate D2E/DX2                !
 ! A9    A(2,3,21)             106.9074         estimate D2E/DX2                !
 ! A10   A(4,3,20)             110.7352         estimate D2E/DX2                !
 ! A11   A(4,3,21)             109.2314         estimate D2E/DX2                !
 ! A12   A(20,3,21)            105.5841         estimate D2E/DX2                !
 ! A13   A(3,4,5)              111.4041         estimate D2E/DX2                !
 ! A14   A(3,4,15)             112.7249         estimate D2E/DX2                !
 ! A15   A(3,4,22)             107.7946         estimate D2E/DX2                !
 ! A16   A(5,4,15)             111.3129         estimate D2E/DX2                !
 ! A17   A(5,4,22)             107.3637         estimate D2E/DX2                !
 ! A18   A(15,4,22)            105.8753         estimate D2E/DX2                !
 ! A19   A(4,5,6)              118.2182         estimate D2E/DX2                !
 ! A20   A(4,5,23)             109.4669         estimate D2E/DX2                !
 ! A21   A(4,5,24)             108.2887         estimate D2E/DX2                !
 ! A22   A(6,5,23)             106.7657         estimate D2E/DX2                !
 ! A23   A(6,5,24)             107.4973         estimate D2E/DX2                !
 ! A24   A(23,5,24)            105.9451         estimate D2E/DX2                !
 ! A25   A(5,6,7)              117.0262         estimate D2E/DX2                !
 ! A26   A(5,6,25)             108.8839         estimate D2E/DX2                !
 ! A27   A(5,6,26)             107.5478         estimate D2E/DX2                !
 ! A28   A(7,6,25)             109.2308         estimate D2E/DX2                !
 ! A29   A(7,6,26)             108.4507         estimate D2E/DX2                !
 ! A30   A(25,6,26)            105.0327         estimate D2E/DX2                !
 ! A31   A(1,7,6)              112.3099         estimate D2E/DX2                !
 ! A32   A(1,7,12)             112.0196         estimate D2E/DX2                !
 ! A33   A(1,7,27)             106.9965         estimate D2E/DX2                !
 ! A34   A(6,7,12)             112.6857         estimate D2E/DX2                !
 ! A35   A(6,7,27)             105.3909         estimate D2E/DX2                !
 ! A36   A(12,7,27)            106.8877         estimate D2E/DX2                !
 ! A37   A(1,8,9)              112.357          estimate D2E/DX2                !
 ! A38   A(1,8,11)             123.2772         estimate D2E/DX2                !
 ! A39   A(9,8,11)             124.3657         estimate D2E/DX2                !
 ! A40   A(8,9,10)             102.3662         estimate D2E/DX2                !
 ! A41   A(8,9,28)             109.7096         estimate D2E/DX2                !
 ! A42   A(8,9,29)             108.3698         estimate D2E/DX2                !
 ! A43   A(10,9,28)            112.8079         estimate D2E/DX2                !
 ! A44   A(10,9,29)            112.8125         estimate D2E/DX2                !
 ! A45   A(28,9,29)            110.3841         estimate D2E/DX2                !
 ! A46   A(2,10,9)             105.4443         estimate D2E/DX2                !
 ! A47   A(2,10,13)            113.1391         estimate D2E/DX2                !
 ! A48   A(2,10,14)            108.4064         estimate D2E/DX2                !
 ! A49   A(9,10,13)            111.4409         estimate D2E/DX2                !
 ! A50   A(9,10,14)            110.0981         estimate D2E/DX2                !
 ! A51   A(13,10,14)           108.2537         estimate D2E/DX2                !
 ! A52   A(7,12,30)            110.5988         estimate D2E/DX2                !
 ! A53   A(7,12,31)            112.4226         estimate D2E/DX2                !
 ! A54   A(7,12,32)            110.9301         estimate D2E/DX2                !
 ! A55   A(30,12,31)           107.9274         estimate D2E/DX2                !
 ! A56   A(30,12,32)           107.4296         estimate D2E/DX2                !
 ! A57   A(31,12,32)           107.3254         estimate D2E/DX2                !
 ! A58   A(10,13,33)           111.3883         estimate D2E/DX2                !
 ! A59   A(10,13,34)           110.4998         estimate D2E/DX2                !
 ! A60   A(10,13,35)           111.874          estimate D2E/DX2                !
 ! A61   A(33,13,34)           106.1409         estimate D2E/DX2                !
 ! A62   A(33,13,35)           108.3277         estimate D2E/DX2                !
 ! A63   A(34,13,35)           108.3914         estimate D2E/DX2                !
 ! A64   A(10,14,36)           108.2402         estimate D2E/DX2                !
 ! A65   A(4,15,16)            109.8028         estimate D2E/DX2                !
 ! A66   A(4,15,17)            112.106          estimate D2E/DX2                !
 ! A67   A(4,15,18)            111.9076         estimate D2E/DX2                !
 ! A68   A(16,15,17)           107.8918         estimate D2E/DX2                !
 ! A69   A(16,15,18)           106.3232         estimate D2E/DX2                !
 ! A70   A(17,15,18)           108.5672         estimate D2E/DX2                !
 ! A71   A(15,16,37)           108.2658         estimate D2E/DX2                !
 ! A72   A(15,17,38)           111.2422         estimate D2E/DX2                !
 ! A73   A(15,17,39)           112.4333         estimate D2E/DX2                !
 ! A74   A(15,17,40)           111.3061         estimate D2E/DX2                !
 ! A75   A(38,17,39)           108.6873         estimate D2E/DX2                !
 ! A76   A(38,17,40)           108.2118         estimate D2E/DX2                !
 ! A77   A(39,17,40)           104.6676         estimate D2E/DX2                !
 ! A78   A(15,18,19)           110.4923         estimate D2E/DX2                !
 ! A79   A(15,18,41)           111.8484         estimate D2E/DX2                !
 ! A80   A(15,18,42)           111.4497         estimate D2E/DX2                !
 ! A81   A(19,18,41)           105.5473         estimate D2E/DX2                !
 ! A82   A(19,18,42)           108.4311         estimate D2E/DX2                !
 ! A83   A(41,18,42)           108.8463         estimate D2E/DX2                !
 ! A84   A(18,19,43)           104.6159         estimate D2E/DX2                !
 ! D1    D(7,1,2,3)              5.9004         estimate D2E/DX2                !
 ! D2    D(7,1,2,10)          -175.0866         estimate D2E/DX2                !
 ! D3    D(8,1,2,3)           -179.2044         estimate D2E/DX2                !
 ! D4    D(8,1,2,10)            -0.1914         estimate D2E/DX2                !
 ! D5    D(2,1,7,6)             20.9798         estimate D2E/DX2                !
 ! D6    D(2,1,7,12)          -107.018          estimate D2E/DX2                !
 ! D7    D(2,1,7,27)           136.156          estimate D2E/DX2                !
 ! D8    D(8,1,7,6)           -153.2406         estimate D2E/DX2                !
 ! D9    D(8,1,7,12)            78.7616         estimate D2E/DX2                !
 ! D10   D(8,1,7,27)           -38.0644         estimate D2E/DX2                !
 ! D11   D(2,1,8,9)             -0.0078         estimate D2E/DX2                !
 ! D12   D(2,1,8,11)          -179.8744         estimate D2E/DX2                !
 ! D13   D(7,1,8,9)            175.5142         estimate D2E/DX2                !
 ! D14   D(7,1,8,11)            -4.3525         estimate D2E/DX2                !
 ! D15   D(1,2,3,4)             36.4961         estimate D2E/DX2                !
 ! D16   D(1,2,3,20)           -88.4842         estimate D2E/DX2                !
 ! D17   D(1,2,3,21)           157.6567         estimate D2E/DX2                !
 ! D18   D(10,2,3,4)          -142.4642         estimate D2E/DX2                !
 ! D19   D(10,2,3,20)           92.5555         estimate D2E/DX2                !
 ! D20   D(10,2,3,21)          -21.3036         estimate D2E/DX2                !
 ! D21   D(1,2,10,9)             0.3123         estimate D2E/DX2                !
 ! D22   D(1,2,10,13)          122.3499         estimate D2E/DX2                !
 ! D23   D(1,2,10,14)         -117.5704         estimate D2E/DX2                !
 ! D24   D(3,2,10,9)           179.3999         estimate D2E/DX2                !
 ! D25   D(3,2,10,13)          -58.5624         estimate D2E/DX2                !
 ! D26   D(3,2,10,14)           61.5172         estimate D2E/DX2                !
 ! D27   D(2,3,4,5)            -77.568          estimate D2E/DX2                !
 ! D28   D(2,3,4,15)           156.4585         estimate D2E/DX2                !
 ! D29   D(2,3,4,22)            39.978          estimate D2E/DX2                !
 ! D30   D(20,3,4,5)            46.6896         estimate D2E/DX2                !
 ! D31   D(20,3,4,15)          -79.2839         estimate D2E/DX2                !
 ! D32   D(20,3,4,22)          164.2356         estimate D2E/DX2                !
 ! D33   D(21,3,4,5)           162.5578         estimate D2E/DX2                !
 ! D34   D(21,3,4,15)           36.5843         estimate D2E/DX2                !
 ! D35   D(21,3,4,22)          -79.8962         estimate D2E/DX2                !
 ! D36   D(3,4,5,6)             37.0689         estimate D2E/DX2                !
 ! D37   D(3,4,5,23)           -85.4029         estimate D2E/DX2                !
 ! D38   D(3,4,5,24)           159.5289         estimate D2E/DX2                !
 ! D39   D(15,4,5,6)           163.818          estimate D2E/DX2                !
 ! D40   D(15,4,5,23)           41.3462         estimate D2E/DX2                !
 ! D41   D(15,4,5,24)          -73.7219         estimate D2E/DX2                !
 ! D42   D(22,4,5,6)           -80.7374         estimate D2E/DX2                !
 ! D43   D(22,4,5,23)          156.7907         estimate D2E/DX2                !
 ! D44   D(22,4,5,24)           41.7226         estimate D2E/DX2                !
 ! D45   D(3,4,15,16)           57.3632         estimate D2E/DX2                !
 ! D46   D(3,4,15,17)          -62.5505         estimate D2E/DX2                !
 ! D47   D(3,4,15,18)          175.1885         estimate D2E/DX2                !
 ! D48   D(5,4,15,16)          -68.6594         estimate D2E/DX2                !
 ! D49   D(5,4,15,17)          171.4269         estimate D2E/DX2                !
 ! D50   D(5,4,15,18)           49.1659         estimate D2E/DX2                !
 ! D51   D(22,4,15,16)         174.9812         estimate D2E/DX2                !
 ! D52   D(22,4,15,17)          55.0674         estimate D2E/DX2                !
 ! D53   D(22,4,15,18)         -67.1936         estimate D2E/DX2                !
 ! D54   D(4,5,6,7)             46.2256         estimate D2E/DX2                !
 ! D55   D(4,5,6,25)           -78.1954         estimate D2E/DX2                !
 ! D56   D(4,5,6,26)           168.4969         estimate D2E/DX2                !
 ! D57   D(23,5,6,7)           170.0508         estimate D2E/DX2                !
 ! D58   D(23,5,6,25)           45.6298         estimate D2E/DX2                !
 ! D59   D(23,5,6,26)          -67.6779         estimate D2E/DX2                !
 ! D60   D(24,5,6,7)           -76.633          estimate D2E/DX2                !
 ! D61   D(24,5,6,25)          158.9459         estimate D2E/DX2                !
 ! D62   D(24,5,6,26)           45.6382         estimate D2E/DX2                !
 ! D63   D(5,6,7,1)            -71.7776         estimate D2E/DX2                !
 ! D64   D(5,6,7,12)            55.8673         estimate D2E/DX2                !
 ! D65   D(5,6,7,27)           172.0756         estimate D2E/DX2                !
 ! D66   D(25,6,7,1)            52.468          estimate D2E/DX2                !
 ! D67   D(25,6,7,12)         -179.8871         estimate D2E/DX2                !
 ! D68   D(25,6,7,27)          -63.6788         estimate D2E/DX2                !
 ! D69   D(26,6,7,1)           166.4199         estimate D2E/DX2                !
 ! D70   D(26,6,7,12)          -65.9352         estimate D2E/DX2                !
 ! D71   D(26,6,7,27)           50.2731         estimate D2E/DX2                !
 ! D72   D(1,7,12,30)          179.9569         estimate D2E/DX2                !
 ! D73   D(1,7,12,31)           59.2385         estimate D2E/DX2                !
 ! D74   D(1,7,12,32)          -60.9423         estimate D2E/DX2                !
 ! D75   D(6,7,12,30)           52.1591         estimate D2E/DX2                !
 ! D76   D(6,7,12,31)          -68.5593         estimate D2E/DX2                !
 ! D77   D(6,7,12,32)          171.2599         estimate D2E/DX2                !
 ! D78   D(27,7,12,30)         -63.1516         estimate D2E/DX2                !
 ! D79   D(27,7,12,31)         176.13           estimate D2E/DX2                !
 ! D80   D(27,7,12,32)          55.9492         estimate D2E/DX2                !
 ! D81   D(1,8,9,10)             0.1888         estimate D2E/DX2                !
 ! D82   D(1,8,9,28)           120.1947         estimate D2E/DX2                !
 ! D83   D(1,8,9,29)          -119.2203         estimate D2E/DX2                !
 ! D84   D(11,8,9,10)         -179.9462         estimate D2E/DX2                !
 ! D85   D(11,8,9,28)          -59.9403         estimate D2E/DX2                !
 ! D86   D(11,8,9,29)           60.6446         estimate D2E/DX2                !
 ! D87   D(8,9,10,2)            -0.2783         estimate D2E/DX2                !
 ! D88   D(8,9,10,13)         -123.4053         estimate D2E/DX2                !
 ! D89   D(8,9,10,14)          116.4601         estimate D2E/DX2                !
 ! D90   D(28,9,10,2)         -118.1017         estimate D2E/DX2                !
 ! D91   D(28,9,10,13)         118.7713         estimate D2E/DX2                !
 ! D92   D(28,9,10,14)          -1.3633         estimate D2E/DX2                !
 ! D93   D(29,9,10,2)          115.968          estimate D2E/DX2                !
 ! D94   D(29,9,10,13)          -7.1589         estimate D2E/DX2                !
 ! D95   D(29,9,10,14)        -127.2936         estimate D2E/DX2                !
 ! D96   D(2,10,13,33)          64.4943         estimate D2E/DX2                !
 ! D97   D(2,10,13,34)        -177.7837         estimate D2E/DX2                !
 ! D98   D(2,10,13,35)         -56.9151         estimate D2E/DX2                !
 ! D99   D(9,10,13,33)        -176.8886         estimate D2E/DX2                !
 ! D100  D(9,10,13,34)         -59.1665         estimate D2E/DX2                !
 ! D101  D(9,10,13,35)          61.7021         estimate D2E/DX2                !
 ! D102  D(14,10,13,33)        -55.6726         estimate D2E/DX2                !
 ! D103  D(14,10,13,34)         62.0495         estimate D2E/DX2                !
 ! D104  D(14,10,13,35)       -177.0819         estimate D2E/DX2                !
 ! D105  D(2,10,14,36)          54.3046         estimate D2E/DX2                !
 ! D106  D(9,10,14,36)         -60.5695         estimate D2E/DX2                !
 ! D107  D(13,10,14,36)        177.3877         estimate D2E/DX2                !
 ! D108  D(4,15,16,37)         -74.5237         estimate D2E/DX2                !
 ! D109  D(17,15,16,37)         47.9252         estimate D2E/DX2                !
 ! D110  D(18,15,16,37)        164.2333         estimate D2E/DX2                !
 ! D111  D(4,15,17,38)         -56.5979         estimate D2E/DX2                !
 ! D112  D(4,15,17,39)          65.5689         estimate D2E/DX2                !
 ! D113  D(4,15,17,40)        -177.3628         estimate D2E/DX2                !
 ! D114  D(16,15,17,38)       -177.6205         estimate D2E/DX2                !
 ! D115  D(16,15,17,39)        -55.4537         estimate D2E/DX2                !
 ! D116  D(16,15,17,40)         61.6146         estimate D2E/DX2                !
 ! D117  D(18,15,17,38)         67.5452         estimate D2E/DX2                !
 ! D118  D(18,15,17,39)       -170.288          estimate D2E/DX2                !
 ! D119  D(18,15,17,40)        -53.2197         estimate D2E/DX2                !
 ! D120  D(4,15,18,19)        -177.5169         estimate D2E/DX2                !
 ! D121  D(4,15,18,41)         -60.2502         estimate D2E/DX2                !
 ! D122  D(4,15,18,42)          61.854          estimate D2E/DX2                !
 ! D123  D(16,15,18,19)        -57.6317         estimate D2E/DX2                !
 ! D124  D(16,15,18,41)         59.635          estimate D2E/DX2                !
 ! D125  D(16,15,18,42)       -178.2608         estimate D2E/DX2                !
 ! D126  D(17,15,18,19)         58.2219         estimate D2E/DX2                !
 ! D127  D(17,15,18,41)        175.4887         estimate D2E/DX2                !
 ! D128  D(17,15,18,42)        -62.4072         estimate D2E/DX2                !
 ! D129  D(15,18,19,43)         48.8684         estimate D2E/DX2                !
 ! D130  D(41,18,19,43)        -72.2201         estimate D2E/DX2                !
 ! D131  D(42,18,19,43)        171.2833         estimate D2E/DX2                !
 --------------------------------------------------------------------------------
 Trust Radius=3.00D-01 FncErr=1.00D-07 GrdErr=1.00D-06
 Number of steps in this run=    258 maximum allowed number of steps=    258.
 GradGradGradGradGradGradGradGradGradGradGradGradGradGradGradGradGradGrad

                          Input orientation:                          
 ---------------------------------------------------------------------
 Center     Atomic      Atomic             Coordinates (Angstroms)
 Number     Number       Type             X           Y           Z
 ---------------------------------------------------------------------
      1          6           0        1.749500    0.734100    0.087800
      2          6           0        1.188400   -0.471200    0.264100
      3          6           0       -0.246800   -0.748500    0.635300
      4          6           0       -1.273900    0.222200    0.003600
      5          6           0       -1.295500    1.584400    0.744900
      6          6           0        0.030700    2.147800    1.263100
      7          6           0        1.226300    2.117400    0.299000
      8          6           0        3.157300    0.479900   -0.281700
      9          6           0        3.477300   -0.981900   -0.334300
     10          6           0        2.137200   -1.624200    0.032100
     11          8           0        3.961200    1.370900   -0.513400
     12          6           0        0.935900    2.828800   -1.023500
     13          6           0        2.271700   -2.543800    1.243800
     14          8           0        1.648800   -2.395600   -1.061500
     15          6           0       -2.716100   -0.398400   -0.094300
     16          8           0       -3.165300   -0.796300    1.213300
     17          6           0       -2.752300   -1.641200   -1.006100
     18          6           0       -3.754400    0.629300   -0.618200
     19          8           0       -5.062200    0.052300   -0.640800
     20          1           0       -0.344300   -0.760000    1.728000
     21          1           0       -0.467800   -1.767700    0.310200
     22          1           0       -0.959600    0.416900   -1.031100
     23          1           0       -1.971100    1.520700    1.607600
     24          1           0       -1.733100    2.334700    0.074000
     25          1           0        0.300700    1.625200    2.191000
     26          1           0       -0.146900    3.189300    1.564000
     27          1           0        2.020500    2.688200    0.801000
     28          1           0        3.815100   -1.249700   -1.339800
     29          1           0        4.262300   -1.189800    0.399600
     30          1           0        0.553400    3.839000   -0.841800
     31          1           0        0.200300    2.294600   -1.631900
     32          1           0        1.847200    2.926000   -1.624000
     33          1           0        1.324400   -3.045500    1.471900
     34          1           0        2.997700   -3.340300    1.042600
     35          1           0        2.596000   -1.998000    2.136300
     36          1           0        1.523600   -1.801200   -1.821600
     37          1           0       -2.692300   -1.608900    1.464100
     38          1           0       -2.379500   -1.408500   -2.008800
     39          1           0       -2.170500   -2.473500   -0.600400
     40          1           0       -3.770400   -2.035100   -1.102100
     41          1           0       -3.830100    1.501300    0.037000
     42          1           0       -3.507800    0.967300   -1.629500
     43          1           0       -5.167800   -0.354200    0.242100
 ---------------------------------------------------------------------
                    Distance matrix (angstroms):
                    1          2          3          4          5
     1  C    0.000000
     2  C    1.341142   0.000000
     3  C    2.546188   1.508139   0.000000
     4  C    3.067585   2.571300   1.547979   0.000000
     5  C    3.229058   3.259819   2.560118   1.550994   0.000000
     6  C    2.516774   3.032727   2.976524   2.645044   1.531260
     7  C    1.493942   2.589113   3.239831   3.151197   2.615796
     8  C    1.477514   2.253676   3.733330   4.447847   4.701197
     9  C    2.471461   2.420322   3.855324   4.913037   5.525413
    10  C    2.390605   1.511110   2.610394   3.878867   4.752539
    11  O    2.378775   3.418517   4.849601   5.384522   5.409417
    12  C    2.506931   3.551291   4.116731   3.568265   3.107236
    13  C    3.514777   2.535552   3.152176   4.664776   5.478672
    14  O    3.335574   2.381701   3.030737   4.065648   5.269951
    15  C    4.610564   3.921590   2.598524   1.573108   2.579507
    16  O    5.269168   4.467815   2.975569   2.465382   3.063215
    17  C    5.206234   4.302491   3.125482   2.584070   3.948767
    18  C    5.549985   5.140119   3.971505   2.589449   2.969250
    19  O    6.884400   6.337420   5.045571   3.846470   4.295989
    20  H    3.050670   2.139060   1.097102   2.191444   2.714310
    21  H    3.350356   2.103815   1.092383   2.168756   3.480032
    22  H    2.948182   2.660859   2.154792   1.098771   2.151758
    23  H    4.095289   3.969269   3.011287   2.178303   1.097608
    24  H    3.832834   4.055166   3.468468   2.162979   1.097520
    25  H    2.704909   2.982591   2.890400   3.038502   2.154234
    26  H    3.435623   4.107557   4.047065   3.536758   2.136799
    27  H    2.097761   3.310961   4.120560   4.191667   3.495337
    28  H    3.200032   3.174604   4.544365   5.465266   6.204541
    29  H    3.180059   3.159685   4.536770   5.727135   6.221299
    30  H    3.454738   4.494893   4.885417   4.139441   3.319528
    31  H    2.791514   3.495827   3.821067   3.023734   2.896719
    32  H    2.782846   3.942069   4.794916   4.438567   4.157901
    33  H    4.047446   2.846805   2.905990   4.425487   5.369207
    34  H    4.366965   3.480138   4.172541   5.658400   6.540096
    35  H    3.518137   2.795995   3.449023   4.945081   5.469310
    36  H    3.181915   2.496278   3.206065   3.905318   5.098680
    37  H    5.207057   4.218316   2.721703   2.738219   3.558857
    38  H    5.102461   4.332957   3.460531   2.816254   4.208963
    39  H    5.111626   4.004844   2.864123   2.904394   4.363715
    40  H    6.289167   5.376056   4.133964   3.542667   4.757869
    41  H    5.632327   5.397006   4.273126   2.858561   2.632912
    42  H    5.535585   5.263962   4.325206   2.865746   3.303462
    43  H    7.004088   6.357315   4.952405   3.943549   4.359551
                    6          7          8          9         10
     6  C    0.000000
     7  C    1.536188   0.000000
     8  C    3.865737   2.597572   0.000000
     9  C    4.921967   3.882490   1.497340   0.000000
    10  C    4.492292   3.860122   2.359303   1.530577   0.000000
    11  O    4.382734   2.949056   1.222220   2.408714   3.548967
    12  C    2.551801   1.529519   3.316959   4.631970   4.731450
    13  C    5.199381   4.869527   3.500600   2.526540   1.527079
    14  O    5.353923   4.732508   3.339485   2.422969   1.424624
    15  C    3.983790   4.693235   5.941663   6.225454   5.007303
    16  O    4.345644   5.348995   6.621101   6.823023   5.495194
    17  C    5.220237   5.626688   6.320379   6.300310   4.998536
    18  C    4.491338   5.278548   6.921499   7.414449   6.341301
    19  O    5.826971   6.685289   8.238445   8.607356   7.422588
    20  H    2.968511   3.576067   4.223440   4.348212   3.127421
    21  H    4.060500   4.238408   4.306205   4.073902   2.623730
    22  H    3.039747   3.072300   4.185025   4.704068   3.858323
    23  H    2.125826   3.505974   5.563561   6.302305   5.408394
    24  H    2.135388   2.975885   5.242406   6.189896   5.536593
    25  H    1.098640   2.163021   3.947926   4.823370   4.311865
    26  H    1.098547   2.152875   4.654589   5.842712   5.543790
    27  H    2.113025   1.099350   2.709454   4.108626   4.381965
    28  H    5.713123   4.552462   2.131617   1.094009   2.199479
    29  H    5.458172   4.490544   2.114969   1.094558   2.199957
    30  H    2.750268   2.172125   4.286906   5.661080   5.754883
    31  H    2.903677   2.193730   3.722905   4.812270   4.677336
    32  H    3.498659   2.176529   3.082456   4.426312   4.850885
    33  H    5.356083   5.295362   4.343165   3.486514   2.180312
    34  H    6.242672   5.785956   4.046377   2.772710   2.169463
    35  H    4.952868   4.710442   3.507388   2.813008   2.185837
    36  H    5.228645   4.465508   3.200576   2.588486   1.960622
    37  H    4.644128   5.531564   6.452032   6.456883   5.037353
    38  H    5.400154   5.546143   6.099597   6.106394   4.961086
    39  H    5.447415   5.781309   6.099967   5.847506   4.435949
    40  H    6.126923   6.646303   7.415612   7.363960   6.029510
    41  H    4.102080   5.100530   7.068846   7.726723   6.736278
    42  H    4.720349   5.239613   6.817454   7.366719   6.429838
    43  H    5.858912   6.855404   8.383160   8.687002   7.417548
                   11         12         13         14         15
    11  O    0.000000
    12  C    3.396780   0.000000
    13  C    4.611620   5.982461   0.000000
    14  O    4.453552   5.272952   2.392567   0.000000
    15  C    6.920434   4.961385   5.592084   4.896594   0.000000
    16  O    7.646257   5.913076   5.711012   5.559499   1.438723
    17  C    7.374726   5.795172   5.578289   4.465632   1.541831
    18  C    7.751867   5.196247   7.060417   6.208148   1.552000
    19  O    9.120125   6.620620   8.004845   7.155887   2.450710
    20  H    5.301126   4.699910   3.203100   3.798545   3.012801
    21  H    5.490462   4.987679   2.996465   2.599195   2.663354
    22  H    5.039087   3.067611   4.937835   3.835992   2.151186
    23  H    6.301846   4.133335   5.886753   5.963655   2.671036
    24  H    5.805084   2.927832   6.419238   5.924723   2.909373
    25  H    4.558257   3.490722   4.707716   5.344433   4.291694
    26  H    4.949612   2.827998   6.230617   6.427200   4.714058
    27  H    2.688725   2.127187   5.256710   5.426978   5.723988
    28  H    2.751695   5.002399   3.275938   2.466454   6.703175
    29  H    2.735217   5.407337   2.551172   3.227871   7.040477
    30  H    4.220482   1.095365   6.931264   6.333909   5.404067
    31  H    4.030959   1.093905   5.997538   4.941810   4.256977
    32  H    2.849695   1.095681   6.190573   5.354923   5.849387
    33  H    5.513503   6.394166   1.095952   2.635474   5.077968
    34  H    5.054194   6.824777   1.096344   2.671933   6.526471
    35  H    4.498241   6.003188   1.095274   3.358750   5.979356
    36  H    4.208978   4.734898   3.241571   0.973005   4.788159
    37  H    7.553726   6.248613   5.056072   5.083572   1.973446
    38  H    7.082779   5.469680   5.788089   4.254285   2.190642
    39  H    7.237729   6.159799   4.810318   3.847822   2.204508
    40  H    8.469064   6.768527   6.501461   5.431329   2.192258
    41  H    7.811805   5.059810   7.419647   6.812553   2.206150
    42  H    7.562707   4.855810   7.347537   6.182414   2.201991
    43  H    9.321233   6.999170   7.819457   7.234136   2.475066
                   16         17         18         19         20
    16  O    0.000000
    17  C    2.410428   0.000000
    18  C    2.394528   2.511940   0.000000
    19  O    2.784966   2.887391   1.429609   0.000000
    20  H    2.867800   3.748370   4.366187   5.341313   0.000000
    21  H    3.005946   2.639619   4.172442   5.032426   1.743809
    22  H    3.372580   2.729501   2.833109   4.137221   3.062078
    23  H    2.636300   4.176040   2.988133   4.094680   2.804027
    24  H    3.626619   4.244192   2.733712   4.099170   3.773811
    25  H    4.339668   5.496510   5.032619   6.265285   2.513876
    26  H    5.011860   6.060301   4.932510   6.233946   3.957630
    27  H    6.261330   6.692454   6.293065   7.693594   4.282720
    28  H    7.446467   6.587516   7.832540   8.999459   5.191513
    29  H    7.482392   7.168289   8.283268   9.464224   4.813537
    30  H    6.287939   6.402128   5.376738   6.776021   5.344206
    31  H    5.382944   4.959838   4.409134   5.805523   4.573412
    32  H    6.857911   6.511261   6.137132   7.547492   5.442901
    33  H    5.028238   4.973130   6.608092   7.405979   2.841418
    34  H    6.669606   6.336135   8.006674   8.905367   4.277462
    35  H    5.957230   6.213397   7.403888   8.400241   3.216320
    36  H    5.675053   4.355911   5.934036   6.942803   4.144009
    37  H    0.973113   2.471140   3.236289   3.578633   2.510653
    38  H    3.372566   1.094777   2.824314   3.346975   4.304215
    39  H    2.663106   1.093530   3.483737   3.839691   3.419435
    40  H    2.694782   1.095856   2.708033   2.497756   4.623149
    41  H    2.665447   3.482099   1.093344   2.019179   4.485951
    42  H    3.362901   2.786338   1.094433   2.056918   4.925861
    43  H    2.269072   3.008158   1.924860   0.977704   5.063470
                   21         22         23         24         25
    21  H    0.000000
    22  H    2.610255   0.000000
    23  H    3.841449   3.033850   0.000000
    24  H    4.299588   2.344676   1.752475   0.000000
    25  H    3.954715   3.664734   2.347840   3.020169   0.000000
    26  H    5.123167   3.883456   2.472617   2.338049   1.743526
    27  H    5.127140   4.170898   4.236335   3.839662   2.453524
    28  H    4.618880   5.066617   7.059915   6.754945   5.751748
    29  H    4.766110   5.647710   6.903720   6.962251   5.179538
    30  H    5.814210   3.746435   4.212740   2.886120   3.763329
    31  H    4.551966   2.287375   3.975960   2.578709   3.882363
    32  H    5.579532   3.811199   5.195914   4.006418   4.317171
    33  H    2.488835   4.844572   5.632843   6.344209   4.835339
    34  H    3.875457   5.837551   6.974060   7.451462   5.766179
    35  H    3.574150   5.339144   5.789575   6.462699   4.289402
    36  H    2.917425   3.422154   5.916702   5.595093   5.416333
    37  H    2.510996   3.651320   3.214828   4.290038   4.466076
    38  H    3.026778   2.510796   4.671761   4.332140   5.833106
    39  H    2.055853   3.163257   4.568223   4.874928   5.540585
    40  H    3.601841   3.730676   4.819094   4.962757   6.388753
    41  H    4.697453   3.249082   2.433730   2.256842   4.660319
    42  H    4.525954   2.674761   3.625812   2.814472   5.434494
    43  H    4.908423   4.463696   3.949523   4.365273   6.133574
                   26         27         28         29         30
    26  H    0.000000
    27  H    2.351785   0.000000
    28  H    6.620742   4.828112   0.000000
    29  H    6.322451   4.497296   1.796966   0.000000
    30  H    2.588514   2.485058   6.064780   6.370702   0.000000
    31  H    3.336887   3.063830   5.070914   5.724324   1.770341
    32  H    3.769497   2.442787   4.624918   5.183384   1.766161
    33  H    6.406710   5.814635   4.163429   3.636579   7.303697
    34  H    7.266089   6.111964   3.273313   2.576298   7.814596
    35  H    5.895686   4.906597   3.758913   2.538872   6.863808
    36  H    6.257631   5.222993   2.405672   3.578829   5.806303
    37  H    5.432473   6.412118   7.094867   7.048068   6.747693
    38  H    6.236118   6.636108   6.232644   7.068361   6.123728
    39  H    6.391157   6.794965   6.154007   6.635420   6.879358
    40  H    6.894360   7.711412   7.629755   8.215467   7.298497
    41  H    4.329785   6.018467   8.240914   8.535832   5.045018
    42  H    5.141145   6.279405   7.656623   8.315334   5.035919
    43  H    6.285956   7.825613   9.164978   9.468359   7.175646
                   31         32         33         34         35
    31  H    0.000000
    32  H    1.763805   0.000000
    33  H    6.278045   6.746609   0.000000
    34  H    6.835971   6.906585   1.752466   0.000000
    35  H    6.193959   6.240700   1.776415   1.777445   0.000000
    36  H    4.308444   4.742382   3.526344   3.570076   4.105331
    37  H    5.761047   7.121007   4.265883   5.962509   5.345032
    38  H    4.528838   6.066379   5.339842   6.477436   6.502689
    39  H    5.423971   6.807663   4.103162   5.491911   5.516806
    40  H    5.898597   7.512811   5.796841   7.218758   7.142805
    41  H    4.433811   6.084441   7.021481   8.430372   7.612288
    42  H    3.938494   5.701979   7.005098   8.247246   7.760839
    43  H    6.272521   7.965693   7.134715   8.731150   8.158840
                   36         37         38         39         40
    36  H    0.000000
    37  H    5.348515   0.000000
    38  H    3.927270   3.492712   0.000000
    39  H    3.948378   2.298253   1.778060   0.000000
    40  H    5.347787   2.815906   1.774637   1.733083   0.000000
    41  H    6.559192   3.606182   3.841416   4.354261   3.715809
    42  H    5.745997   4.107579   2.657321   3.832300   3.059659
    43  H    7.150350   3.032434   3.735333   3.766304   2.566130
                   41         42         43
    41  H    0.000000
    42  H    1.779398   0.000000
    43  H    2.296603   2.829284   0.000000
 Stoichiometry    C15H24O4
 Framework group  C1[X(C15H24O4)]
 Deg. of freedom   123
 Full point group                 C1      NOp   1
 Largest Abelian subgroup         C1      NOp   1
 Largest concise Abelian subgroup C1      NOp   1
                         Standard orientation:                         
 ---------------------------------------------------------------------
 Center     Atomic      Atomic             Coordinates (Angstroms)
 Number     Number       Type             X           Y           Z
 ---------------------------------------------------------------------
      1          6           0        1.769562    0.748189    0.080767
      2          6           0        1.220233   -0.463891    0.247386
      3          6           0       -0.210305   -0.757959    0.623643
      4          6           0       -1.249588    0.210118    0.008051
      5          6           0       -1.279102    1.564154    0.763894
      6          6           0        0.044954    2.133911    1.280623
      7          6           0        1.235272    2.124431    0.309579
      8          6           0        3.177445    0.510544   -0.299284
      9          6           0        3.510149   -0.947689   -0.369205
     10          6           0        2.177929   -1.605819   -0.002158
     11          8           0        3.972046    1.411118   -0.525998
     12          6           0        0.931027    2.847145   -1.003641
     13          6           0        2.327507   -2.536939    1.198930
     14          8           0        1.690205   -2.369958   -1.101144
     15          6           0       -2.686737   -0.422319   -0.088367
     16          8           0       -3.124928   -0.838037    1.217424
     17          6           0       -2.717054   -1.655681   -1.013105
     18          6           0       -3.737114    0.601513   -0.595499
     19          8           0       -5.039830    0.013081   -0.616911
     20          1           0       -0.301480   -0.781889    1.716688
     21          1           0       -0.424065   -1.775605    0.288973
     22          1           0       -0.942928    0.418561   -1.026264
     23          1           0       -1.949188    1.485278    1.629635
     24          1           0       -1.727178    2.317553    0.103463
     25          1           0        0.324874    1.603969    2.201392
     26          1           0       -0.140200    3.170536    1.593562
     27          1           0        2.027200    2.696988    0.813165
     28          1           0        3.844594   -1.201800   -1.379368
     29          1           0        4.301132   -1.156292    0.358041
     30          1           0        0.540585    3.851897   -0.809079
     31          1           0        0.196764    2.312835   -1.613558
     32          1           0        1.837994    2.958858   -1.608164
     33          1           0        1.386027   -3.049498    1.426983
     34          1           0        3.059416   -3.324725    0.985218
     35          1           0        2.652006   -1.997723    2.095351
     36          1           0        1.555392   -1.768699   -1.854172
     37          1           0       -2.643289   -1.648970    1.456924
     38          1           0       -2.352053   -1.409056   -2.015346
     39          1           0       -2.125565   -2.486974   -0.619534
     40          1           0       -3.732135   -2.057656   -1.107588
     41          1           0       -3.816848    1.465821    0.069344
     42          1           0       -3.499293    0.952387   -1.604514
     43          1           0       -5.136780   -0.403664    0.262196
 ---------------------------------------------------------------------
 Rotational constants (GHZ):      0.6044315      0.2462391      0.1998435
 Standard basis: 6-31G(d) (6D, 7F)
 There are   333 symmetry adapted cartesian basis functions of A   symmetry.
 There are   333 symmetry adapted basis functions of A   symmetry.
   333 basis functions,   628 primitive gaussians,   333 cartesian basis functions
    73 alpha electrons       73 beta electrons
       nuclear repulsion energy      1600.6892251538 Hartrees.
 NAtoms=   43 NActive=   43 NUniq=   43 SFac= 1.00D+00 NAtFMM=   60 NAOKFM=F Big=F
 Integral buffers will be    131072 words long.
 Raffenetti 2 integral format.
 Two-electron integral symmetry is turned on.
 Using the following non-standard input for PCM:
 --- end of non-standard input.
 ------------------------------------------------------------------------------
 Polarizable Continuum Model (PCM)
 =================================
 Model                : PCM (using non-symmetric T matrix).
 Atomic radii         : SMD-Coulomb.
 Polarization charges : Total charges.
 Charge compensation  : None.
 Solution method      : On-the-fly selection.
 Cavity type          : VdW (van der Waals Surface) (Alpha=1.000).
 Cavity algorithm     : GePol (No added spheres)
                        Default sphere list used, NSphG=   43.
                        Lebedev-Laikov grids with approx.  5.0 points / Ang**2.
                        Smoothing algorithm: Karplus/York (Gamma=1.0000).
                        Polarization charges: spherical gaussians, with
                                              point-specific exponents (IZeta= 3).
                        Self-potential: point-specific (ISelfS= 7).
                        Self-field    : sphere-specific E.n sum rule (ISelfD= 2).
 1st derivatives      : Analytical E(r).r(x)/FMM algorithm (CHGder, D1EAlg=3).
                        Cavity 1st derivative terms included.
 Solvent              : Methanol, Eps=  32.613000 Eps(inf)=   1.765709
 ------------------------------------------------------------------------------
 ------------------------------------------------------------------------------
 Atomic radii for non-electrostatic terms: SMD-CDS.
 ------------------------------------------------------------------------------
 Nuclear repulsion after PCM non-electrostatic terms =     1600.6904643958 Hartrees.
 One-electron integrals computed using PRISM.
 NBasis=   333 RedAO= T EigKep=  8.54D-04  NBF=   333
 NBsUse=   333 1.00D-06 EigRej= -1.00D+00 NBFU=   333
 ExpMin= 1.61D-01 ExpMax= 5.48D+03 ExpMxC= 8.25D+02 IAcc=1 IRadAn=         1 AccDes= 0.00D+00
 Harris functional with IExCor=  402 and IRadAn=       1 diagonalized for initial guess.
 HarFok:  IExCor=  402 AccDes= 0.00D+00 IRadAn=         1 IDoV= 1 UseB2=F ITyADJ=14
 ICtDFT=  3500011 ScaDFX=  1.000000  1.000000  1.000000  1.000000
 FoFCou: FMM=F IPFlag=           0 FMFlag=      100000 FMFlg1=           0
         NFxFlg=           0 DoJE=T BraDBF=F KetDBF=T FulRan=T
         wScrn=  0.000000 ICntrl=     500 IOpCl=  0 I1Cent=   200000004 NGrid=           0
         NMat0=    1 NMatS0=      1 NMatT0=    0 NMatD0=    1 NMtDS0=    0 NMtDT0=    0
 Petite list used in FoFCou.
 Keep R1 ints in memory in canonical form, NReq=1565304907.
 Requested convergence on RMS density matrix=1.00D-08 within 128 cycles.
 Requested convergence on MAX density matrix=1.00D-06.
 Requested convergence on             energy=1.00D-06.
 No special actions if energy rises.
 Inv3:  Mode=1 IEnd=    21756747.
 Iteration    1 A*A^-1 deviation from unit magnitude is 5.77D-15 for   2684.
 Iteration    1 A*A^-1 deviation from orthogonality  is 4.55D-15 for   2646   2506.
 Iteration    1 A^-1*A deviation from unit magnitude is 5.77D-15 for   2684.
 Iteration    1 A^-1*A deviation from orthogonality  is 2.73D-13 for   2312   2259.
 Error on total polarization charges =  0.05209
 SCF Done:  E(RB3LYP) =  -886.943706252     A.U. after   12 cycles
            NFock= 12  Conv=0.66D-08     -V/T= 2.0091
 SMD-CDS (non-electrostatic) energy       (kcal/mol) =       0.78
 (included in total energy above)

 **********************************************************************

            Population analysis using the SCF density.

 **********************************************************************

 Orbital symmetries:
       Occupied  (A) (A) (A) (A) (A) (A) (A) (A) (A) (A) (A) (A)
                 (A) (A) (A) (A) (A) (A) (A) (A) (A) (A) (A) (A)
                 (A) (A) (A) (A) (A) (A) (A) (A) (A) (A) (A) (A)
                 (A) (A) (A) (A) (A) (A) (A) (A) (A) (A) (A) (A)
                 (A) (A) (A) (A) (A) (A) (A) (A) (A) (A) (A) (A)
                 (A) (A) (A) (A) (A) (A) (A) (A) (A) (A) (A) (A)
                 (A)
       Virtual   (A) (A) (A) (A) (A) (A) (A) (A) (A) (A) (A) (A)
                 (A) (A) (A) (A) (A) (A) (A) (A) (A) (A) (A) (A)
                 (A) (A) (A) (A) (A) (A) (A) (A) (A) (A) (A) (A)
                 (A) (A) (A) (A) (A) (A) (A) (A) (A) (A) (A) (A)
                 (A) (A) (A) (A) (A) (A) (A) (A) (A) (A) (A) (A)
                 (A) (A) (A) (A) (A) (A) (A) (A) (A) (A) (A) (A)
                 (A) (A) (A) (A) (A) (A) (A) (A) (A) (A) (A) (A)
                 (A) (A) (A) (A) (A) (A) (A) (A) (A) (A) (A) (A)
                 (A) (A) (A) (A) (A) (A) (A) (A) (A) (A) (A) (A)
                 (A) (A) (A) (A) (A) (A) (A) (A) (A) (A) (A) (A)
                 (A) (A) (A) (A) (A) (A) (A) (A) (A) (A) (A) (A)
                 (A) (A) (A) (A) (A) (A) (A) (A) (A) (A) (A) (A)
                 (A) (A) (A) (A) (A) (A) (A) (A) (A) (A) (A) (A)
                 (A) (A) (A) (A) (A) (A) (A) (A) (A) (A) (A) (A)
                 (A) (A) (A) (A) (A) (A) (A) (A) (A) (A) (A) (A)
                 (A) (A) (A) (A) (A) (A) (A) (A) (A) (A) (A) (A)
                 (A) (A) (A) (A) (A) (A) (A) (A) (A) (A) (A) (A)
                 (A) (A) (A) (A) (A) (A) (A) (A) (A) (A) (A) (A)
                 (A) (A) (A) (A) (A) (A) (A) (A) (A) (A) (A) (A)
                 (A) (A) (A) (A) (A) (A) (A) (A) (A) (A) (A) (A)
                 (A) (A) (A) (A) (A) (A) (A) (A) (A) (A) (A) (A)
                 (A) (A) (A) (A) (A) (A) (A) (A)
 The electronic state is 1-A.
 Alpha  occ. eigenvalues --  -19.14729 -19.14597 -19.13958 -19.13021 -10.26352
 Alpha  occ. eigenvalues --  -10.24458 -10.24050 -10.22144 -10.20207 -10.18648
 Alpha  occ. eigenvalues --  -10.18507 -10.18364 -10.18099 -10.17666 -10.17245
 Alpha  occ. eigenvalues --  -10.17087 -10.16847 -10.16599 -10.16518  -1.03359
 Alpha  occ. eigenvalues --   -1.02688  -1.02394  -1.00133  -0.85738  -0.80918
 Alpha  occ. eigenvalues --   -0.78708  -0.74660  -0.74030  -0.72145  -0.68702
 Alpha  occ. eigenvalues --   -0.67805  -0.64832  -0.63263  -0.59745  -0.57709
 Alpha  occ. eigenvalues --   -0.55281  -0.54940  -0.51786  -0.49771  -0.48166
 Alpha  occ. eigenvalues --   -0.47740  -0.46726  -0.46544  -0.45397  -0.44868
 Alpha  occ. eigenvalues --   -0.44535  -0.43001  -0.42536  -0.41114  -0.40846
 Alpha  occ. eigenvalues --   -0.40065  -0.39566  -0.38699  -0.38482  -0.38333
 Alpha  occ. eigenvalues --   -0.37520  -0.37077  -0.36269  -0.35569  -0.35227
 Alpha  occ. eigenvalues --   -0.34964  -0.34426  -0.33506  -0.32336  -0.31651
 Alpha  occ. eigenvalues --   -0.31442  -0.30671  -0.30006  -0.28137  -0.26869
 Alpha  occ. eigenvalues --   -0.26056  -0.24798  -0.23793
 Alpha virt. eigenvalues --   -0.03790   0.05460   0.07006   0.09191   0.10196
 Alpha virt. eigenvalues --    0.10589   0.12193   0.12557   0.13912   0.14132
 Alpha virt. eigenvalues --    0.14718   0.14869   0.15699   0.15751   0.16429
 Alpha virt. eigenvalues --    0.16650   0.17648   0.17834   0.18221   0.18820
 Alpha virt. eigenvalues --    0.19069   0.19116   0.19535   0.20600   0.21310
 Alpha virt. eigenvalues --    0.22326   0.22793   0.22867   0.23270   0.23469
 Alpha virt. eigenvalues --    0.24840   0.25122   0.25371   0.26565   0.26885
 Alpha virt. eigenvalues --    0.27786   0.29311   0.29799   0.30445   0.32181
 Alpha virt. eigenvalues --    0.33573   0.34113   0.36423   0.37107   0.45843
 Alpha virt. eigenvalues --    0.47620   0.50446   0.51413   0.52349   0.53001
 Alpha virt. eigenvalues --    0.53355   0.54577   0.54960   0.55649   0.57067
 Alpha virt. eigenvalues --    0.57737   0.59300   0.60024   0.60702   0.61343
 Alpha virt. eigenvalues --    0.62620   0.63072   0.63759   0.64594   0.65434
 Alpha virt. eigenvalues --    0.66093   0.66573   0.68422   0.70203   0.70689
 Alpha virt. eigenvalues --    0.71841   0.73759   0.74310   0.75118   0.76975
 Alpha virt. eigenvalues --    0.77724   0.77844   0.78183   0.79947   0.80719
 Alpha virt. eigenvalues --    0.81375   0.82290   0.82523   0.82659   0.83106
 Alpha virt. eigenvalues --    0.84048   0.84999   0.85807   0.87008   0.87622
 Alpha virt. eigenvalues --    0.87975   0.88675   0.89513   0.89874   0.90402
 Alpha virt. eigenvalues --    0.91022   0.91184   0.92413   0.92627   0.93155
 Alpha virt. eigenvalues --    0.94088   0.94677   0.94880   0.95821   0.97619
 Alpha virt. eigenvalues --    0.97878   0.98309   0.98792   0.99711   1.00295
 Alpha virt. eigenvalues --    1.02155   1.03615   1.03773   1.04657   1.05274
 Alpha virt. eigenvalues --    1.06289   1.08051   1.08582   1.09735   1.10623
 Alpha virt. eigenvalues --    1.11814   1.13172   1.15247   1.15705   1.16796
 Alpha virt. eigenvalues --    1.18446   1.20354   1.21173   1.25308   1.26229
 Alpha virt. eigenvalues --    1.29764   1.32069   1.37137   1.37860   1.38774
 Alpha virt. eigenvalues --    1.40123   1.41443   1.42155   1.45660   1.48584
 Alpha virt. eigenvalues --    1.49182   1.51441   1.55770   1.59986   1.60849
 Alpha virt. eigenvalues --    1.61951   1.62845   1.64908   1.66944   1.67158
 Alpha virt. eigenvalues --    1.68158   1.68716   1.70116   1.71783   1.72355
 Alpha virt. eigenvalues --    1.74083   1.76045   1.76910   1.78592   1.79508
 Alpha virt. eigenvalues --    1.80530   1.81832   1.83265   1.83755   1.84318
 Alpha virt. eigenvalues --    1.86971   1.89216   1.89527   1.90323   1.90671
 Alpha virt. eigenvalues --    1.91697   1.92530   1.93277   1.94625   1.95935
 Alpha virt. eigenvalues --    1.96889   1.98614   1.99360   2.01141   2.03734
 Alpha virt. eigenvalues --    2.05283   2.05970   2.06640   2.07201   2.09870
 Alpha virt. eigenvalues --    2.10294   2.12614   2.12842   2.14593   2.15859
 Alpha virt. eigenvalues --    2.18927   2.19306   2.20432   2.23831   2.24500
 Alpha virt. eigenvalues --    2.24816   2.25640   2.26759   2.27723   2.29612
 Alpha virt. eigenvalues --    2.30865   2.31490   2.32610   2.34353   2.35876
 Alpha virt. eigenvalues --    2.36387   2.38041   2.38378   2.40538   2.42661
 Alpha virt. eigenvalues --    2.43889   2.44956   2.45988   2.47289   2.48793
 Alpha virt. eigenvalues --    2.49619   2.52184   2.54288   2.57754   2.58956
 Alpha virt. eigenvalues --    2.60142   2.62934   2.64003   2.67015   2.68338
 Alpha virt. eigenvalues --    2.69101   2.73290   2.75056   2.76726   2.78254
 Alpha virt. eigenvalues --    2.80297   2.81727   2.83820   2.86480   2.89572
 Alpha virt. eigenvalues --    2.95116   2.95995   2.99033   3.00394   3.17966
 Alpha virt. eigenvalues --    3.21323   3.78153   3.82746   3.87234   4.01113
 Alpha virt. eigenvalues --    4.14252   4.21340   4.24349   4.27136   4.29602
 Alpha virt. eigenvalues --    4.32408   4.37176   4.40812   4.45455   4.55122
 Alpha virt. eigenvalues --    4.61021   4.66796   4.73334   4.77006   4.78093
          Condensed to atoms (all electrons):
               1          2          3          4          5          6
     1  C    5.117440   0.526625  -0.055832  -0.003501  -0.004965  -0.028463
     2  C    0.526625   4.995485   0.310299  -0.017727  -0.005235  -0.007613
     3  C   -0.055832   0.310299   5.280753   0.331577  -0.044251  -0.000821
     4  C   -0.003501  -0.017727   0.331577   5.082833   0.360618  -0.040053
     5  C   -0.004965  -0.005235  -0.044251   0.360618   5.066652   0.360955
     6  C   -0.028463  -0.007613  -0.000821  -0.040053   0.360955   5.077871
     7  C    0.345777  -0.067390  -0.011939  -0.000030  -0.039583   0.357012
     8  C    0.346065   0.010664   0.005644  -0.000187  -0.000053   0.004330
     9  C   -0.145830  -0.077034   0.008080  -0.000176  -0.000005  -0.000098
    10  C   -0.007216   0.404856  -0.059496   0.002409  -0.000035  -0.000175
    11  O   -0.086557   0.005226  -0.000113   0.000002  -0.000005   0.000276
    12  C   -0.036187  -0.002065   0.001425  -0.003363  -0.003797  -0.049556
    13  C    0.002646  -0.063613  -0.006001   0.000258  -0.000005   0.000015
    14  O   -0.000673  -0.051154  -0.005330  -0.000427  -0.000002   0.000000
    15  C    0.000245   0.003056  -0.021178   0.327367  -0.023196   0.003159
    16  O   -0.000005   0.000645   0.002943  -0.061402  -0.005998  -0.000043
    17  C    0.000026   0.000176  -0.010875  -0.053840   0.004509  -0.000094
    18  C   -0.000010  -0.000027   0.003376  -0.052724  -0.006616   0.000346
    19  O    0.000000   0.000000  -0.000041   0.002736   0.000002  -0.000001
    20  H   -0.004995  -0.020053   0.346319  -0.028546  -0.006806  -0.000340
    21  H    0.004684  -0.038827   0.355397  -0.043190   0.004837   0.000032
    22  H   -0.001838   0.002966  -0.055626   0.362399  -0.042948  -0.002651
    23  H   -0.000008   0.000132  -0.004409  -0.040366   0.363278  -0.034749
    24  H   -0.000402   0.000083   0.005118  -0.031919   0.370379  -0.038118
    25  H   -0.004636  -0.000044   0.003754  -0.005013  -0.037659   0.370236
    26  H    0.005426   0.000357  -0.000126   0.004598  -0.032988   0.365215
    27  H   -0.051382   0.004245  -0.000230  -0.000060   0.004872  -0.042231
    28  H    0.004359   0.001021  -0.000105   0.000005   0.000000   0.000001
    29  H    0.003806   0.001358  -0.000143   0.000002   0.000000   0.000003
    30  H    0.004604  -0.000008  -0.000036   0.000215  -0.001157  -0.003236
    31  H   -0.005844   0.001447  -0.000425  -0.000632   0.003501  -0.006427
    32  H   -0.007655  -0.000058  -0.000015   0.000050   0.000001   0.005259
    33  H   -0.000151  -0.008484   0.003189   0.000018   0.000001   0.000000
    34  H   -0.000109   0.005319  -0.000030  -0.000002   0.000000   0.000000
    35  H    0.000291   0.001536   0.000021  -0.000011   0.000000   0.000000
    36  H    0.003075  -0.000274  -0.000982   0.000106   0.000002   0.000001
    37  H   -0.000002   0.000026   0.004888  -0.005613   0.000186  -0.000001
    38  H   -0.000004  -0.000094   0.000044  -0.000355  -0.000054   0.000000
    39  H   -0.000005  -0.000030  -0.001121  -0.005529  -0.000006   0.000000
    40  H    0.000000  -0.000002   0.000105   0.005154  -0.000098   0.000002
    41  H    0.000001  -0.000001  -0.000076  -0.006031   0.004532   0.000035
    42  H   -0.000001   0.000003  -0.000041   0.001151  -0.001003  -0.000045
    43  H    0.000000   0.000000  -0.000025   0.001069  -0.000049   0.000000
               7          8          9         10         11         12
     1  C    0.345777   0.346065  -0.145830  -0.007216  -0.086557  -0.036187
     2  C   -0.067390   0.010664  -0.077034   0.404856   0.005226  -0.002065
     3  C   -0.011939   0.005644   0.008080  -0.059496  -0.000113   0.001425
     4  C   -0.000030  -0.000187  -0.000176   0.002409   0.000002  -0.003363
     5  C   -0.039583  -0.000053  -0.000005  -0.000035  -0.000005  -0.003797
     6  C    0.357012   0.004330  -0.000098  -0.000175   0.000276  -0.049556
     7  C    5.022915  -0.053634   0.007824   0.005844   0.000876   0.354244
     8  C   -0.053634   4.532598   0.330861  -0.060183   0.526081  -0.000980
     9  C    0.007824   0.330861   5.486777   0.287639  -0.077990  -0.000233
    10  C    0.005844  -0.060183   0.287639   4.740437   0.004191  -0.000167
    11  O    0.000876   0.526081  -0.077990   0.004191   8.201301  -0.003740
    12  C    0.354244  -0.000980  -0.000233  -0.000167  -0.003740   5.150540
    13  C   -0.000150   0.000022  -0.053547   0.369815  -0.000079  -0.000003
    14  O   -0.000077   0.000906  -0.048078   0.201250  -0.000017   0.000008
    15  C   -0.000059  -0.000001   0.000002  -0.000078   0.000000   0.000031
    16  O    0.000001   0.000000   0.000000   0.000001   0.000000   0.000000
    17  C   -0.000002   0.000000   0.000000  -0.000030   0.000000   0.000000
    18  C   -0.000011   0.000000   0.000000   0.000001   0.000000  -0.000001
    19  O    0.000000   0.000000   0.000000   0.000000   0.000000   0.000000
    20  H    0.001108  -0.000096  -0.000205   0.000805   0.000002  -0.000065
    21  H   -0.000076  -0.000116   0.000679  -0.006772   0.000001   0.000004
    22  H    0.003487  -0.000066  -0.000049   0.000299   0.000000  -0.001254
    23  H    0.005040   0.000004   0.000000   0.000001   0.000000  -0.000025
    24  H   -0.006233  -0.000003   0.000000   0.000005   0.000000   0.004907
    25  H   -0.037194   0.000069  -0.000010  -0.000052  -0.000001   0.005749
    26  H   -0.031820  -0.000109   0.000004   0.000002   0.000003  -0.004600
    27  H    0.375724  -0.006574   0.000564  -0.000203   0.009349  -0.044045
    28  H   -0.000073  -0.017943   0.345219  -0.023089  -0.000235   0.000018
    29  H   -0.000071  -0.017057   0.340796  -0.024641  -0.000305  -0.000004
    30  H   -0.031247  -0.000041   0.000004   0.000003   0.000026   0.368054
    31  H   -0.030946  -0.000207   0.000017  -0.000020   0.000051   0.373013
    32  H   -0.027144   0.002931   0.000105  -0.000003   0.006911   0.365400
    33  H   -0.000002  -0.000075   0.005319  -0.023206   0.000001   0.000000
    34  H    0.000004   0.000281  -0.007926  -0.022301   0.000000   0.000000
    35  H   -0.000028  -0.000007  -0.001717  -0.025036  -0.000009   0.000000
    36  H   -0.000052   0.000012  -0.002205  -0.021564  -0.000061  -0.000007
    37  H    0.000001   0.000000   0.000000   0.000004   0.000000   0.000000
    38  H    0.000001   0.000000   0.000000  -0.000005   0.000000  -0.000001
    39  H    0.000000   0.000000   0.000000  -0.000028   0.000000   0.000000
    40  H    0.000000   0.000000   0.000000   0.000000   0.000000   0.000000
    41  H    0.000006   0.000000   0.000000   0.000000   0.000000  -0.000006
    42  H    0.000004   0.000000   0.000000   0.000000   0.000000  -0.000003
    43  H    0.000000   0.000000   0.000000   0.000000   0.000000   0.000000
              13         14         15         16         17         18
     1  C    0.002646  -0.000673   0.000245  -0.000005   0.000026  -0.000010
     2  C   -0.063613  -0.051154   0.003056   0.000645   0.000176  -0.000027
     3  C   -0.006001  -0.005330  -0.021178   0.002943  -0.010875   0.003376
     4  C    0.000258  -0.000427   0.327367  -0.061402  -0.053840  -0.052724
     5  C   -0.000005  -0.000002  -0.023196  -0.005998   0.004509  -0.006616
     6  C    0.000015   0.000000   0.003159  -0.000043  -0.000094   0.000346
     7  C   -0.000150  -0.000077  -0.000059   0.000001  -0.000002  -0.000011
     8  C    0.000022   0.000906  -0.000001   0.000000   0.000000   0.000000
     9  C   -0.053547  -0.048078   0.000002   0.000000   0.000000   0.000000
    10  C    0.369815   0.201250  -0.000078   0.000001  -0.000030   0.000001
    11  O   -0.000079  -0.000017   0.000000   0.000000   0.000000   0.000000
    12  C   -0.000003   0.000008   0.000031   0.000000   0.000000  -0.000001
    13  C    5.201335  -0.054811   0.000003   0.000000   0.000002   0.000000
    14  O   -0.054811   8.396562  -0.000021   0.000000  -0.000023   0.000000
    15  C    0.000003  -0.000021   4.761925   0.210162   0.362256   0.367173
    16  O    0.000000   0.000000   0.210162   8.385150  -0.052195  -0.050340
    17  C    0.000002  -0.000023   0.362256  -0.052195   5.245019  -0.058755
    18  C    0.000000   0.000000   0.367173  -0.050340  -0.058755   4.909895
    19  O    0.000000   0.000000  -0.035649  -0.006381  -0.009290   0.243538
    20  H    0.001361   0.000293  -0.004778   0.004350   0.000234   0.000012
    21  H   -0.002497   0.015011  -0.004070  -0.000522   0.003054   0.000113
    22  H    0.000009   0.000157  -0.033410   0.003417  -0.003094  -0.001770
    23  H    0.000000   0.000000  -0.009265   0.012850   0.000533  -0.003105
    24  H    0.000000   0.000000  -0.005285   0.000230  -0.000052   0.002310
    25  H   -0.000003   0.000001  -0.000103   0.000023  -0.000003   0.000009
    26  H    0.000000   0.000000  -0.000067  -0.000001   0.000002  -0.000005
    27  H    0.000021  -0.000001   0.000002   0.000000   0.000000   0.000000
    28  H    0.001415   0.002003   0.000000   0.000000   0.000000   0.000000
    29  H   -0.002692   0.002667   0.000000   0.000000   0.000000   0.000000
    30  H    0.000000   0.000000  -0.000001   0.000000   0.000000  -0.000001
    31  H    0.000001  -0.000002   0.000020   0.000000  -0.000003   0.000007
    32  H    0.000000   0.000000   0.000000   0.000000   0.000000   0.000000
    33  H    0.360873  -0.000044  -0.000001   0.000000  -0.000009   0.000000
    34  H    0.360871   0.001462   0.000000   0.000000   0.000000   0.000000
    35  H    0.365345   0.002933   0.000000   0.000000   0.000000   0.000000
    36  H    0.007487   0.235749  -0.000008   0.000000   0.000038   0.000000
    37  H    0.000001  -0.000001  -0.021398   0.240955  -0.004093   0.005965
    38  H    0.000000   0.000014  -0.024901   0.003738   0.352554  -0.001538
    39  H    0.000002  -0.000006  -0.024662  -0.002593   0.363496   0.004722
    40  H    0.000000   0.000000  -0.025261   0.000240   0.354860  -0.011463
    41  H    0.000000   0.000000  -0.033837  -0.002487   0.006242   0.364912
    42  H    0.000000   0.000000  -0.027794   0.002851  -0.005364   0.370619
    43  H    0.000000   0.000000  -0.010861   0.025567  -0.000034  -0.038189
              19         20         21         22         23         24
     1  C    0.000000  -0.004995   0.004684  -0.001838  -0.000008  -0.000402
     2  C    0.000000  -0.020053  -0.038827   0.002966   0.000132   0.000083
     3  C   -0.000041   0.346319   0.355397  -0.055626  -0.004409   0.005118
     4  C    0.002736  -0.028546  -0.043190   0.362399  -0.040366  -0.031919
     5  C    0.000002  -0.006806   0.004837  -0.042948   0.363278   0.370379
     6  C   -0.000001  -0.000340   0.000032  -0.002651  -0.034749  -0.038118
     7  C    0.000000   0.001108  -0.000076   0.003487   0.005040  -0.006233
     8  C    0.000000  -0.000096  -0.000116  -0.000066   0.000004  -0.000003
     9  C    0.000000  -0.000205   0.000679  -0.000049   0.000000   0.000000
    10  C    0.000000   0.000805  -0.006772   0.000299   0.000001   0.000005
    11  O    0.000000   0.000002   0.000001   0.000000   0.000000   0.000000
    12  C    0.000000  -0.000065   0.000004  -0.001254  -0.000025   0.004907
    13  C    0.000000   0.001361  -0.002497   0.000009   0.000000   0.000000
    14  O    0.000000   0.000293   0.015011   0.000157   0.000000   0.000000
    15  C   -0.035649  -0.004778  -0.004070  -0.033410  -0.009265  -0.005285
    16  O   -0.006381   0.004350  -0.000522   0.003417   0.012850   0.000230
    17  C   -0.009290   0.000234   0.003054  -0.003094   0.000533  -0.000052
    18  C    0.243538   0.000012   0.000113  -0.001770  -0.003105   0.002310
    19  O    8.319692   0.000000  -0.000002  -0.000029  -0.000014   0.000018
    20  H    0.000000   0.549336  -0.031269   0.005558   0.003329   0.000109
    21  H   -0.000002  -0.031269   0.567727  -0.000981  -0.000105  -0.000158
    22  H   -0.000029   0.005558  -0.000981   0.610658   0.006192  -0.008047
    23  H   -0.000014   0.003329  -0.000105   0.006192   0.602677  -0.037525
    24  H    0.000018   0.000109  -0.000158  -0.008047  -0.037525   0.596349
    25  H    0.000000   0.001089  -0.000006  -0.000150  -0.006928   0.005954
    26  H    0.000000  -0.000081   0.000001  -0.000088  -0.000470  -0.006910
    27  H    0.000000   0.000045   0.000003   0.000026  -0.000163  -0.000080
    28  H    0.000000  -0.000004  -0.000002  -0.000001   0.000000   0.000000
    29  H    0.000000   0.000013  -0.000031   0.000000   0.000000   0.000000
    30  H    0.000000   0.000003   0.000000   0.000013  -0.000014   0.000646
    31  H    0.000000   0.000013   0.000004   0.005408  -0.000023  -0.000283
    32  H    0.000000   0.000000   0.000000  -0.000024   0.000000  -0.000054
    33  H    0.000000   0.000151   0.003356   0.000000   0.000000   0.000000
    34  H    0.000000   0.000002  -0.000139   0.000000   0.000000   0.000000
    35  H    0.000000   0.000114   0.000137   0.000000   0.000000   0.000000
    36  H    0.000000   0.000022  -0.000461   0.000234   0.000000   0.000000
    37  H    0.000029   0.000875   0.000432  -0.000036  -0.000247  -0.000025
    38  H    0.000011  -0.000012   0.000026   0.002471  -0.000021  -0.000031
    39  H    0.000278   0.000122   0.006006   0.000206   0.000000  -0.000001
    40  H    0.016615  -0.000014  -0.000235  -0.000088  -0.000006   0.000001
    41  H   -0.041648  -0.000002   0.000000  -0.000073   0.003148   0.001134
    42  H   -0.033261   0.000002  -0.000007   0.002453   0.000187   0.000439
    43  H    0.238833  -0.000002  -0.000002  -0.000025  -0.000016  -0.000001
              25         26         27         28         29         30
     1  C   -0.004636   0.005426  -0.051382   0.004359   0.003806   0.004604
     2  C   -0.000044   0.000357   0.004245   0.001021   0.001358  -0.000008
     3  C    0.003754  -0.000126  -0.000230  -0.000105  -0.000143  -0.000036
     4  C   -0.005013   0.004598  -0.000060   0.000005   0.000002   0.000215
     5  C   -0.037659  -0.032988   0.004872   0.000000   0.000000  -0.001157
     6  C    0.370236   0.365215  -0.042231   0.000001   0.000003  -0.003236
     7  C   -0.037194  -0.031820   0.375724  -0.000073  -0.000071  -0.031247
     8  C    0.000069  -0.000109  -0.006574  -0.017943  -0.017057  -0.000041
     9  C   -0.000010   0.000004   0.000564   0.345219   0.340796   0.000004
    10  C   -0.000052   0.000002  -0.000203  -0.023089  -0.024641   0.000003
    11  O   -0.000001   0.000003   0.009349  -0.000235  -0.000305   0.000026
    12  C    0.005749  -0.004600  -0.044045   0.000018  -0.000004   0.368054
    13  C   -0.000003   0.000000   0.000021   0.001415  -0.002692   0.000000
    14  O    0.000001   0.000000  -0.000001   0.002003   0.002667   0.000000
    15  C   -0.000103  -0.000067   0.000002   0.000000   0.000000  -0.000001
    16  O    0.000023  -0.000001   0.000000   0.000000   0.000000   0.000000
    17  C   -0.000003   0.000002   0.000000   0.000000   0.000000   0.000000
    18  C    0.000009  -0.000005   0.000000   0.000000   0.000000  -0.000001
    19  O    0.000000   0.000000   0.000000   0.000000   0.000000   0.000000
    20  H    0.001089  -0.000081   0.000045  -0.000004   0.000013   0.000003
    21  H   -0.000006   0.000001   0.000003  -0.000002  -0.000031   0.000000
    22  H   -0.000150  -0.000088   0.000026  -0.000001   0.000000   0.000013
    23  H   -0.006928  -0.000470  -0.000163   0.000000   0.000000  -0.000014
    24  H    0.005954  -0.006910  -0.000080   0.000000   0.000000   0.000646
    25  H    0.602397  -0.036715  -0.002769   0.000000   0.000000  -0.000019
    26  H   -0.036715   0.597494  -0.004922   0.000000   0.000000   0.003874
    27  H   -0.002769  -0.004922   0.611664  -0.000015  -0.000004  -0.002763
    28  H    0.000000   0.000000  -0.000015   0.503212  -0.016474   0.000000
    29  H    0.000000   0.000000  -0.000004  -0.016474   0.511100   0.000000
    30  H   -0.000019   0.003874  -0.002763   0.000000   0.000000   0.564710
    31  H   -0.000054  -0.000151   0.005541  -0.000002   0.000000  -0.029026
    32  H   -0.000160  -0.000034  -0.004323  -0.000002   0.000001  -0.028403
    33  H   -0.000002   0.000000   0.000000  -0.000175   0.000133   0.000000
    34  H    0.000000   0.000000   0.000000   0.000583   0.001516   0.000000
    35  H    0.000016   0.000000  -0.000001   0.000107   0.001221   0.000000
    36  H    0.000000   0.000000   0.000003   0.001649  -0.000037   0.000000
    37  H   -0.000009   0.000000   0.000000   0.000000   0.000000   0.000000
    38  H    0.000000   0.000000   0.000000   0.000000   0.000000   0.000000
    39  H    0.000000   0.000000   0.000000   0.000000   0.000000   0.000000
    40  H    0.000000   0.000000   0.000000   0.000000   0.000000   0.000000
    41  H   -0.000003   0.000013   0.000000   0.000000   0.000000  -0.000001
    42  H    0.000000  -0.000001   0.000000   0.000000   0.000000   0.000000
    43  H    0.000000   0.000000   0.000000   0.000000   0.000000   0.000000
              31         32         33         34         35         36
     1  C   -0.005844  -0.007655  -0.000151  -0.000109   0.000291   0.003075
     2  C    0.001447  -0.000058  -0.008484   0.005319   0.001536  -0.000274
     3  C   -0.000425  -0.000015   0.003189  -0.000030   0.000021  -0.000982
     4  C   -0.000632   0.000050   0.000018  -0.000002  -0.000011   0.000106
     5  C    0.003501   0.000001   0.000001   0.000000   0.000000   0.000002
     6  C   -0.006427   0.005259   0.000000   0.000000   0.000000   0.000001
     7  C   -0.030946  -0.027144  -0.000002   0.000004  -0.000028  -0.000052
     8  C   -0.000207   0.002931  -0.000075   0.000281  -0.000007   0.000012
     9  C    0.000017   0.000105   0.005319  -0.007926  -0.001717  -0.002205
    10  C   -0.000020  -0.000003  -0.023206  -0.022301  -0.025036  -0.021564
    11  O    0.000051   0.006911   0.000001   0.000000  -0.000009  -0.000061
    12  C    0.373013   0.365400   0.000000   0.000000   0.000000  -0.000007
    13  C    0.000001   0.000000   0.360873   0.360871   0.365345   0.007487
    14  O   -0.000002   0.000000  -0.000044   0.001462   0.002933   0.235749
    15  C    0.000020   0.000000  -0.000001   0.000000   0.000000  -0.000008
    16  O    0.000000   0.000000   0.000000   0.000000   0.000000   0.000000
    17  C   -0.000003   0.000000  -0.000009   0.000000   0.000000   0.000038
    18  C    0.000007   0.000000   0.000000   0.000000   0.000000   0.000000
    19  O    0.000000   0.000000   0.000000   0.000000   0.000000   0.000000
    20  H    0.000013   0.000000   0.000151   0.000002   0.000114   0.000022
    21  H    0.000004   0.000000   0.003356  -0.000139   0.000137  -0.000461
    22  H    0.005408  -0.000024   0.000000   0.000000   0.000000   0.000234
    23  H   -0.000023   0.000000   0.000000   0.000000   0.000000   0.000000
    24  H   -0.000283  -0.000054   0.000000   0.000000   0.000000   0.000000
    25  H   -0.000054  -0.000160  -0.000002   0.000000   0.000016   0.000000
    26  H   -0.000151  -0.000034   0.000000   0.000000   0.000000   0.000000
    27  H    0.005541  -0.004323   0.000000   0.000000  -0.000001   0.000003
    28  H   -0.000002  -0.000002  -0.000175   0.000583   0.000107   0.001649
    29  H    0.000000   0.000001   0.000133   0.001516   0.001221  -0.000037
    30  H   -0.029026  -0.028403   0.000000   0.000000   0.000000   0.000000
    31  H    0.553576  -0.030328   0.000000   0.000000   0.000000   0.000016
    32  H   -0.030328   0.564031   0.000000   0.000000   0.000000   0.000000
    33  H    0.000000   0.000000   0.550957  -0.030633  -0.025781  -0.000143
    34  H    0.000000   0.000000  -0.030633   0.549006  -0.025260  -0.000207
    35  H    0.000000   0.000000  -0.025781  -0.025260   0.533949  -0.000235
    36  H    0.000016   0.000000  -0.000143  -0.000207  -0.000235   0.344400
    37  H    0.000000   0.000000   0.000003   0.000000   0.000000   0.000000
    38  H   -0.000006   0.000000   0.000000   0.000000   0.000000   0.000039
    39  H    0.000000   0.000000   0.000001   0.000000   0.000000   0.000012
    40  H    0.000000   0.000000   0.000000   0.000000   0.000000   0.000000
    41  H   -0.000004   0.000000   0.000000   0.000000   0.000000   0.000000
    42  H    0.000034   0.000000   0.000000   0.000000   0.000000   0.000000
    43  H    0.000000   0.000000   0.000000   0.000000   0.000000   0.000000
              37         38         39         40         41         42
     1  C   -0.000002  -0.000004  -0.000005   0.000000   0.000001  -0.000001
     2  C    0.000026  -0.000094  -0.000030  -0.000002  -0.000001   0.000003
     3  C    0.004888   0.000044  -0.001121   0.000105  -0.000076  -0.000041
     4  C   -0.005613  -0.000355  -0.005529   0.005154  -0.006031   0.001151
     5  C    0.000186  -0.000054  -0.000006  -0.000098   0.004532  -0.001003
     6  C   -0.000001   0.000000   0.000000   0.000002   0.000035  -0.000045
     7  C    0.000001   0.000001   0.000000   0.000000   0.000006   0.000004
     8  C    0.000000   0.000000   0.000000   0.000000   0.000000   0.000000
     9  C    0.000000   0.000000   0.000000   0.000000   0.000000   0.000000
    10  C    0.000004  -0.000005  -0.000028   0.000000   0.000000   0.000000
    11  O    0.000000   0.000000   0.000000   0.000000   0.000000   0.000000
    12  C    0.000000  -0.000001   0.000000   0.000000  -0.000006  -0.000003
    13  C    0.000001   0.000000   0.000002   0.000000   0.000000   0.000000
    14  O   -0.000001   0.000014  -0.000006   0.000000   0.000000   0.000000
    15  C   -0.021398  -0.024901  -0.024662  -0.025261  -0.033837  -0.027794
    16  O    0.240955   0.003738  -0.002593   0.000240  -0.002487   0.002851
    17  C   -0.004093   0.352554   0.363496   0.354860   0.006242  -0.005364
    18  C    0.005965  -0.001538   0.004722  -0.011463   0.364912   0.370619
    19  O    0.000029   0.000011   0.000278   0.016615  -0.041648  -0.033261
    20  H    0.000875  -0.000012   0.000122  -0.000014  -0.000002   0.000002
    21  H    0.000432   0.000026   0.006006  -0.000235   0.000000  -0.000007
    22  H   -0.000036   0.002471   0.000206  -0.000088  -0.000073   0.002453
    23  H   -0.000247  -0.000021   0.000000  -0.000006   0.003148   0.000187
    24  H   -0.000025  -0.000031  -0.000001   0.000001   0.001134   0.000439
    25  H   -0.000009   0.000000   0.000000   0.000000  -0.000003   0.000000
    26  H    0.000000   0.000000   0.000000   0.000000   0.000013  -0.000001
    27  H    0.000000   0.000000   0.000000   0.000000   0.000000   0.000000
    28  H    0.000000   0.000000   0.000000   0.000000   0.000000   0.000000
    29  H    0.000000   0.000000   0.000000   0.000000   0.000000   0.000000
    30  H    0.000000   0.000000   0.000000   0.000000  -0.000001   0.000000
    31  H    0.000000  -0.000006   0.000000   0.000000  -0.000004   0.000034
    32  H    0.000000   0.000000   0.000000   0.000000   0.000000   0.000000
    33  H    0.000003   0.000000   0.000001   0.000000   0.000000   0.000000
    34  H    0.000000   0.000000   0.000000   0.000000   0.000000   0.000000
    35  H    0.000000   0.000000   0.000000   0.000000   0.000000   0.000000
    36  H    0.000000   0.000039   0.000012   0.000000   0.000000   0.000000
    37  H    0.330929   0.000020   0.004688  -0.000431  -0.000203  -0.000184
    38  H    0.000020   0.560482  -0.025475  -0.025444  -0.000103   0.001887
    39  H    0.004688  -0.025475   0.546664  -0.031840  -0.000127  -0.000040
    40  H   -0.000431  -0.025444  -0.031840   0.560704   0.000461  -0.000319
    41  H   -0.000203  -0.000103  -0.000127   0.000461   0.593047  -0.039417
    42  H   -0.000184   0.001887  -0.000040  -0.000319  -0.039417   0.553408
    43  H   -0.000885   0.000019  -0.000155   0.001136  -0.002315   0.006144
              43
     1  C    0.000000
     2  C    0.000000
     3  C   -0.000025
     4  C    0.001069
     5  C   -0.000049
     6  C    0.000000
     7  C    0.000000
     8  C    0.000000
     9  C    0.000000
    10  C    0.000000
    11  O    0.000000
    12  C    0.000000
    13  C    0.000000
    14  O    0.000000
    15  C   -0.010861
    16  O    0.025567
    17  C   -0.000034
    18  C   -0.038189
    19  O    0.238833
    20  H   -0.000002
    21  H   -0.000002
    22  H   -0.000025
    23  H   -0.000016
    24  H   -0.000001
    25  H    0.000000
    26  H    0.000000
    27  H    0.000000
    28  H    0.000000
    29  H    0.000000
    30  H    0.000000
    31  H    0.000000
    32  H    0.000000
    33  H    0.000000
    34  H    0.000000
    35  H    0.000000
    36  H    0.000000
    37  H   -0.000885
    38  H    0.000019
    39  H   -0.000155
    40  H    0.001136
    41  H   -0.002315
    42  H    0.006144
    43  H    0.353461
 Mulliken charges:
               1
     1  C    0.081202
     2  C    0.084206
     3  C   -0.383666
     4  C   -0.081870
     5  C   -0.287815
     6  C   -0.290035
     7  C   -0.142106
     8  C    0.396862
     9  C   -0.398785
    10  C    0.256738
    11  O   -0.585184
    12  C   -0.473289
    13  C   -0.488079
    14  O   -0.698347
    15  C    0.270483
    16  O   -0.711158
    17  C   -0.495244
    18  C   -0.048441
    19  O   -0.695437
    20  H    0.182000
    21  H    0.167964
    22  H    0.146291
    23  H    0.140087
    24  H    0.147445
    25  H    0.142237
    26  H    0.142101
    27  H    0.147705
    28  H    0.198529
    29  H    0.198844
    30  H    0.153802
    31  H    0.161735
    32  H    0.153516
    33  H    0.164703
    34  H    0.167564
    35  H    0.172417
    36  H    0.433391
    37  H    0.444127
    38  H    0.156739
    39  H    0.165420
    40  H    0.155921
    41  H    0.152802
    42  H    0.168297
    43  H    0.426330
 Sum of Mulliken charges =   0.00000
 Mulliken charges with hydrogens summed into heavy atoms:
               1
     1  C    0.081202
     2  C    0.084206
     3  C   -0.033701
     4  C    0.064421
     5  C   -0.000283
     6  C   -0.005698
     7  C    0.005599
     8  C    0.396862
     9  C   -0.001412
    10  C    0.256738
    11  O   -0.585184
    12  C   -0.004235
    13  C    0.016604
    14  O   -0.264956
    15  C    0.270483
    16  O   -0.267031
    17  C   -0.017165
    18  C    0.272657
    19  O   -0.269108
 Electronic spatial extent (au):  <R**2>=           5662.9472
 Charge=              0.0000 electrons
 Dipole moment (field-independent basis, Debye):
    X=             -0.5661    Y=             -2.6092    Z=              1.7588  Tot=              3.1971
 Quadrupole moment (field-independent basis, Debye-Ang):
   XX=           -151.6268   YY=           -117.3728   ZZ=           -109.9470
   XY=             -8.7567   XZ=             -0.8598   YZ=             -2.8941
 Traceless Quadrupole moment (field-independent basis, Debye-Ang):
   XX=            -25.3113   YY=              8.9427   ZZ=             16.3685
   XY=             -8.7567   XZ=             -0.8598   YZ=             -2.8941
 Octapole moment (field-independent basis, Debye-Ang**2):
  XXX=             26.1485  YYY=              2.7028  ZZZ=            -12.3726  XYY=            -41.8113
  XXY=            -71.3127  XXZ=             51.6471  XZZ=              8.4061  YZZ=            -10.7275
  YYZ=             19.9405  XYZ=              9.5771
 Hexadecapole moment (field-independent basis, Debye-Ang**3):
 XXXX=          -5682.6504 YYYY=          -1941.0427 ZZZZ=           -583.3081 XXXY=           -178.8446
 XXXZ=           -162.3753 YYYX=             32.2567 YYYZ=            -33.7994 ZZZX=            -29.6562
 ZZZY=              8.1272 XXYY=          -1140.6570 XXZZ=           -901.8911 YYZZ=           -416.0718
 XXYZ=              4.1868 YYXZ=             11.6565 ZZXY=             -5.5814
 N-N= 1.600690464396D+03 E-N=-5.266344632080D+03  KE= 8.789678015932D+02
 D1PCM: PCM CHGder 1st derivatives, ID1Alg=3 FixD1E=F DoIter=F DoCFld=F I1PDM=0.
 Calling FoFJK, ICntrl=      2127 FMM=F ISym2X=0 I1Cent= 0 IOpClX= 0 NMat=1 NMatS=1 NMatT=0.
 ***** Axes restored to original set *****
 -------------------------------------------------------------------
 Center     Atomic                   Forces (Hartrees/Bohr)
 Number     Number              X              Y              Z
 -------------------------------------------------------------------
      1        6           0.019093997   -0.009779873    0.000009831
      2        6          -0.022717725    0.001729223    0.011255818
      3        6          -0.001295968   -0.006513480   -0.005131387
      4        6          -0.001604402    0.006526588    0.000556278
      5        6          -0.006651245    0.004227661   -0.003630386
      6        6          -0.000045281   -0.003164733    0.005286432
      7        6          -0.004124082    0.004510160    0.004301901
      8        6          -0.002847620    0.018329820   -0.001707012
      9        6          -0.004697030    0.006233127    0.005889015
     10        6           0.007049829   -0.006545779   -0.001484754
     11        8           0.015457167    0.013042418   -0.003354057
     12        6           0.001268607    0.004221990   -0.006203236
     13        6          -0.005668671   -0.009024544   -0.000124487
     14        8          -0.007557193   -0.015853345   -0.004448396
     15        6           0.009549704   -0.005191235   -0.006810832
     16        8          -0.005934404    0.005267036    0.004658037
     17        6          -0.001509352   -0.001300421   -0.001788971
     18        6          -0.004309934   -0.003468844    0.013428280
     19        8          -0.002859181   -0.005270630   -0.002261461
     20        1          -0.000744310    0.001301667    0.001468954
     21        1           0.000214786   -0.001958880    0.000486029
     22        1           0.000491088   -0.002243406    0.000552314
     23        1          -0.000838457   -0.001453699   -0.000333169
     24        1          -0.001335231   -0.001207619   -0.000107038
     25        1           0.002671605   -0.000571719   -0.000997456
     26        1           0.000138135    0.000066228   -0.000980805
     27        1           0.002910540   -0.001361743   -0.002146727
     28        1           0.001465665   -0.003001964    0.001583881
     29        1           0.002801876   -0.001797929   -0.002719647
     30        1          -0.000351294    0.001193126    0.000323907
     31        1          -0.001114312   -0.000541195    0.000018800
     32        1           0.000516339   -0.000300276    0.000071411
     33        1          -0.001344889    0.001935163    0.000634424
     34        1           0.001537976    0.001540088   -0.001223920
     35        1           0.000302615    0.001421380   -0.001999507
     36        1           0.000959887    0.000235827    0.000797406
     37        1          -0.000897455    0.000863140   -0.001047833
     38        1           0.000880494   -0.000512210   -0.000648887
     39        1           0.004487284    0.001564919    0.000531410
     40        1          -0.000915532    0.005072377   -0.000204442
     41        1           0.008334593    0.002933566    0.000669534
     42        1          -0.000010725   -0.002449845    0.000325518
     43        1          -0.000757896    0.001297864   -0.003494771
 -------------------------------------------------------------------
 Cartesian Forces:  Max     0.022717725 RMS     0.005289824

 GradGradGradGradGradGradGradGradGradGradGradGradGradGradGradGradGradGrad
 Berny optimization.
 FormGI is forming the generalized inverse of G from B-inverse, IUseBI=4.
 Internal  Forces:  Max     0.020309522 RMS     0.003618025
 Search for a local minimum.
 Step number   1 out of a maximum of  258
 All quantities printed in internal units (Hartrees-Bohrs-Radians)
 Mixed Optimization -- RFO/linear search
 Second derivative matrix not updated -- first step.
 ITU=  0
     Eigenvalues ---    0.00230   0.00230   0.00230   0.00339   0.00375
     Eigenvalues ---    0.00408   0.00531   0.00684   0.00773   0.00903
     Eigenvalues ---    0.01103   0.01180   0.01208   0.01300   0.01366
     Eigenvalues ---    0.01404   0.02439   0.02597   0.03175   0.03896
     Eigenvalues ---    0.04208   0.04287   0.04420   0.04605   0.04683
     Eigenvalues ---    0.04793   0.04856   0.04942   0.05069   0.05213
     Eigenvalues ---    0.05370   0.05385   0.05401   0.05418   0.05482
     Eigenvalues ---    0.05570   0.05605   0.05619   0.05739   0.05838
     Eigenvalues ---    0.05928   0.06031   0.06694   0.07762   0.08066
     Eigenvalues ---    0.08450   0.08996   0.09090   0.09238   0.09742
     Eigenvalues ---    0.10347   0.11651   0.12104   0.13584   0.13811
     Eigenvalues ---    0.14551   0.15835   0.16000   0.16000   0.16000
     Eigenvalues ---    0.16000   0.16000   0.16000   0.16000   0.16000
     Eigenvalues ---    0.16000   0.16000   0.16000   0.16000   0.16126
     Eigenvalues ---    0.16418   0.17039   0.18268   0.19593   0.20733
     Eigenvalues ---    0.22023   0.23354   0.24650   0.25000   0.25776
     Eigenvalues ---    0.26817   0.26842   0.27482   0.27903   0.28357
     Eigenvalues ---    0.28467   0.28817   0.29468   0.29695   0.30048
     Eigenvalues ---    0.30987   0.32094   0.32314   0.33754   0.33818
     Eigenvalues ---    0.33833   0.33843   0.33868   0.33948   0.33958
     Eigenvalues ---    0.34005   0.34090   0.34134   0.34145   0.34164
     Eigenvalues ---    0.34200   0.34210   0.34266   0.34291   0.34305
     Eigenvalues ---    0.34353   0.34365   0.34408   0.34429   0.34539
     Eigenvalues ---    0.39761   0.41046   0.41772   0.51601   0.51833
     Eigenvalues ---    0.52746   0.52768   0.94406
 RFO step:  Lambda=-1.48516940D-02 EMin= 2.30000000D-03
 Linear search not attempted -- first point.
 Iteration  1 RMS(Cart)=  0.03258595 RMS(Int)=  0.00050173
 Iteration  2 RMS(Cart)=  0.00067714 RMS(Int)=  0.00024546
 Iteration  3 RMS(Cart)=  0.00000038 RMS(Int)=  0.00024546
 Variable       Old X    -DE/DX   Delta X   Delta X   Delta X     New X
                                 (Linear)    (Quad)   (Total)
    R1        2.53439   0.01656   0.00000   0.03291   0.03295   2.56734
    R2        2.82314   0.00589   0.00000   0.01868   0.01875   2.84189
    R3        2.79210   0.00191   0.00000   0.00529   0.00531   2.79741
    R4        2.84997  -0.00133   0.00000  -0.00091  -0.00092   2.84905
    R5        2.85558   0.00935   0.00000   0.03144   0.03140   2.88699
    R6        2.92526  -0.00057   0.00000  -0.00269  -0.00274   2.92252
    R7        2.07322   0.00152   0.00000   0.00427   0.00427   2.07749
    R8        2.06430   0.00164   0.00000   0.00455   0.00455   2.06886
    R9        2.93095  -0.00022   0.00000  -0.00302  -0.00309   2.92787
   R10        2.97274  -0.00530   0.00000  -0.01942  -0.01942   2.95332
   R11        2.07638  -0.00078   0.00000  -0.00220  -0.00220   2.07417
   R12        2.89366   0.00677   0.00000   0.01900   0.01899   2.91265
   R13        2.07418   0.00034   0.00000   0.00095   0.00095   2.07513
   R14        2.07401  -0.00023   0.00000  -0.00064  -0.00064   2.07337
   R15        2.90297   0.00458   0.00000   0.01234   0.01236   2.91533
   R16        2.07613   0.00009   0.00000   0.00025   0.00025   2.07637
   R17        2.07595  -0.00023   0.00000  -0.00065  -0.00065   2.07531
   R18        2.89037   0.00707   0.00000   0.02284   0.02284   2.91321
   R19        2.07747   0.00042   0.00000   0.00118   0.00118   2.07865
   R20        2.82956   0.01426   0.00000   0.03777   0.03781   2.86737
   R21        2.30966   0.02031   0.00000   0.02118   0.02118   2.33084
   R22        2.89237   0.01418   0.00000   0.04318   0.04318   2.93555
   R23        2.06738  -0.00027   0.00000  -0.00075  -0.00075   2.06663
   R24        2.06841   0.00053   0.00000   0.00147   0.00147   2.06989
   R25        2.88576  -0.00012   0.00000  -0.00039  -0.00039   2.88537
   R26        2.69215   0.01352   0.00000   0.03126   0.03126   2.72341
   R27        2.06994   0.00128   0.00000   0.00358   0.00358   2.07352
   R28        2.06718   0.00100   0.00000   0.00280   0.00280   2.06998
   R29        2.07054   0.00036   0.00000   0.00102   0.00102   2.07156
   R30        2.07105   0.00041   0.00000   0.00115   0.00115   2.07220
   R31        2.07179   0.00012   0.00000   0.00035   0.00035   2.07214
   R32        2.06977  -0.00083   0.00000  -0.00233  -0.00233   2.06743
   R33        1.83871  -0.00060   0.00000  -0.00111  -0.00111   1.83760
   R34        2.71879   0.00372   0.00000   0.00901   0.00901   2.72781
   R35        2.91364  -0.00271   0.00000  -0.00909  -0.00909   2.90455
   R36        2.93286  -0.00779   0.00000  -0.02690  -0.02690   2.90595
   R37        1.83892  -0.00143   0.00000  -0.00263  -0.00263   1.83628
   R38        2.06883   0.00079   0.00000   0.00220   0.00220   2.07103
   R39        2.06647   0.00139   0.00000   0.00388   0.00388   2.07035
   R40        2.07087  -0.00095   0.00000  -0.00268  -0.00268   2.06819
   R41        2.70157   0.00500   0.00000   0.01176   0.01176   2.71333
   R42        2.06612   0.00217   0.00000   0.00603   0.00603   2.07215
   R43        2.06818  -0.00106   0.00000  -0.00296  -0.00296   2.06522
   R44        1.84759  -0.00361   0.00000  -0.00678  -0.00678   1.84081
    A1        2.30104  -0.00736   0.00000  -0.02645  -0.02641   2.27463
    A2        1.85135   0.01300   0.00000   0.05252   0.05256   1.90391
    A3        2.12745  -0.00559   0.00000  -0.02480  -0.02499   2.10246
    A4        2.20898   0.00552   0.00000   0.02310   0.02314   2.23212
    A5        1.98543  -0.00452   0.00000  -0.01302  -0.01303   1.97241
    A6        2.08864  -0.00101   0.00000  -0.01029  -0.01041   2.07824
    A7        1.99949  -0.00079   0.00000  -0.00685  -0.00691   1.99258
    A8        1.90884   0.00062   0.00000  -0.00058  -0.00074   1.90811
    A9        1.86589   0.00006   0.00000   0.00520   0.00523   1.87111
   A10        1.93269  -0.00136   0.00000  -0.01157  -0.01159   1.92111
   A11        1.90645   0.00165   0.00000   0.01362   0.01361   1.92005
   A12        1.84279  -0.00005   0.00000   0.00164   0.00169   1.84448
   A13        1.94437   0.00292   0.00000   0.01622   0.01624   1.96060
   A14        1.96742  -0.00379   0.00000  -0.02071  -0.02078   1.94664
   A15        1.88137  -0.00008   0.00000  -0.00940  -0.00961   1.87177
   A16        1.94278   0.00033   0.00000   0.00247   0.00259   1.94537
   A17        1.87385  -0.00015   0.00000   0.01153   0.01152   1.88537
   A18        1.84787   0.00080   0.00000   0.00017  -0.00003   1.84785
   A19        2.06330  -0.00229   0.00000  -0.01817  -0.01823   2.04507
   A20        1.91056  -0.00157   0.00000  -0.01284  -0.01283   1.89773
   A21        1.88999   0.00085   0.00000   0.00319   0.00331   1.89330
   A22        1.86341   0.00229   0.00000   0.00927   0.00901   1.87243
   A23        1.87618   0.00131   0.00000   0.02054   0.02054   1.89672
   A24        1.84909  -0.00041   0.00000   0.00012  -0.00002   1.84907
   A25        2.04249   0.00286   0.00000   0.00647   0.00647   2.04896
   A26        1.90038   0.00080   0.00000   0.01433   0.01441   1.91479
   A27        1.87706  -0.00091   0.00000  -0.00347  -0.00349   1.87357
   A28        1.90644  -0.00217   0.00000  -0.01759  -0.01766   1.88878
   A29        1.89282  -0.00173   0.00000  -0.00727  -0.00726   1.88556
   A30        1.83317   0.00101   0.00000   0.00801   0.00792   1.84108
   A31        1.96018  -0.00040   0.00000  -0.00503  -0.00507   1.95510
   A32        1.95511   0.00110   0.00000   0.01049   0.01047   1.96558
   A33        1.86744  -0.00165   0.00000  -0.02633  -0.02633   1.84112
   A34        1.96674   0.00010   0.00000   0.01115   0.01104   1.97778
   A35        1.83942   0.00187   0.00000   0.01970   0.01969   1.85911
   A36        1.86554  -0.00115   0.00000  -0.01230  -0.01240   1.85314
   A37        1.96100  -0.01405   0.00000  -0.05905  -0.05893   1.90207
   A38        2.15159   0.01004   0.00000   0.04088   0.04069   2.19229
   A39        2.17059   0.00401   0.00000   0.01813   0.01797   2.18856
   A40        1.78663   0.01194   0.00000   0.04997   0.04977   1.83640
   A41        1.91479  -0.00199   0.00000   0.00783   0.00803   1.92282
   A42        1.89141  -0.00341   0.00000   0.00223   0.00178   1.89319
   A43        1.96887  -0.00422   0.00000  -0.02265  -0.02333   1.94554
   A44        1.96895  -0.00129   0.00000   0.00278   0.00215   1.97110
   A45        1.92657  -0.00035   0.00000  -0.03266  -0.03293   1.89364
   A46        1.84035  -0.00638   0.00000  -0.03053  -0.03070   1.80965
   A47        1.97465   0.00090   0.00000  -0.01044  -0.01036   1.96429
   A48        1.89205   0.00430   0.00000   0.02910   0.02887   1.92092
   A49        1.94501   0.00448   0.00000   0.02007   0.02021   1.96522
   A50        1.92157   0.00535   0.00000   0.04688   0.04714   1.96871
   A51        1.88938  -0.00816   0.00000  -0.05096  -0.05114   1.83825
   A52        1.93031   0.00001   0.00000  -0.00014  -0.00014   1.93017
   A53        1.96214  -0.00056   0.00000  -0.00341  -0.00342   1.95873
   A54        1.93610  -0.00047   0.00000  -0.00227  -0.00227   1.93383
   A55        1.88369   0.00018   0.00000   0.00026   0.00026   1.88394
   A56        1.87500   0.00030   0.00000   0.00209   0.00209   1.87709
   A57        1.87318   0.00061   0.00000   0.00387   0.00387   1.87705
   A58        1.94409  -0.00011   0.00000   0.00266   0.00264   1.94673
   A59        1.92859  -0.00181   0.00000  -0.00867  -0.00880   1.91979
   A60        1.95257  -0.00311   0.00000  -0.02287  -0.02303   1.92954
   A61        1.85251   0.00248   0.00000   0.02419   0.02420   1.87671
   A62        1.89068   0.00127   0.00000   0.00413   0.00408   1.89476
   A63        1.89179   0.00167   0.00000   0.00323   0.00297   1.89476
   A64        1.88915  -0.00170   0.00000  -0.00974  -0.00974   1.87941
   A65        1.91642   0.00237   0.00000   0.01893   0.01824   1.93466
   A66        1.95662  -0.00317   0.00000  -0.00581  -0.00618   1.95044
   A67        1.95316   0.00079   0.00000  -0.00829  -0.00829   1.94486
   A68        1.88307   0.00372   0.00000   0.03857   0.03848   1.92154
   A69        1.85569  -0.00562   0.00000  -0.04966  -0.04954   1.80615
   A70        1.89486   0.00189   0.00000   0.00568   0.00595   1.90081
   A71        1.88959  -0.00090   0.00000  -0.00513  -0.00513   1.88446
   A72        1.94154   0.00146   0.00000   0.00255   0.00248   1.94402
   A73        1.96233  -0.00242   0.00000  -0.01147  -0.01148   1.95085
   A74        1.94266  -0.00467   0.00000  -0.02335  -0.02337   1.91929
   A75        1.89695  -0.00034   0.00000  -0.00790  -0.00795   1.88900
   A76        1.88865   0.00104   0.00000   0.00144   0.00136   1.89002
   A77        1.82679   0.00528   0.00000   0.04120   0.04123   1.86802
   A78        1.92846   0.00376   0.00000   0.02128   0.02095   1.94940
   A79        1.95212  -0.00537   0.00000  -0.02493  -0.02636   1.92576
   A80        1.94516  -0.00226   0.00000  -0.03218  -0.03269   1.91247
   A81        1.84215   0.00600   0.00000   0.07381   0.07379   1.91594
   A82        1.89248  -0.00301   0.00000  -0.02794  -0.02774   1.86474
   A83        1.89973   0.00132   0.00000  -0.00519  -0.00594   1.89378
   A84        1.82589   0.00217   0.00000   0.01241   0.01241   1.83830
    D1        0.10298  -0.00074   0.00000  -0.00737  -0.00731   0.09567
    D2       -3.05584  -0.00120   0.00000  -0.02190  -0.02183  -3.07767
    D3       -3.12771  -0.00020   0.00000   0.00930   0.00947  -3.11824
    D4       -0.00334  -0.00065   0.00000  -0.00522  -0.00505  -0.00839
    D5        0.36617   0.00041   0.00000   0.01297   0.01269   0.37886
    D6       -1.86782  -0.00031   0.00000  -0.00683  -0.00705  -1.87487
    D7        2.37637   0.00147   0.00000   0.01831   0.01814   2.39452
    D8       -2.67455  -0.00093   0.00000  -0.00901  -0.00888  -2.68343
    D9        1.37465  -0.00166   0.00000  -0.02882  -0.02862   1.34603
   D10       -0.66435   0.00012   0.00000  -0.00368  -0.00343  -0.66778
   D11       -0.00014  -0.00024   0.00000  -0.00819  -0.00811  -0.00825
   D12       -3.13940   0.00029   0.00000   0.01320   0.01340  -3.12600
   D13        3.06330   0.00000   0.00000   0.00578   0.00609   3.06939
   D14       -0.07597   0.00053   0.00000   0.02718   0.02761  -0.04835
   D15        0.63698  -0.00154   0.00000  -0.01019  -0.01012   0.62685
   D16       -1.54434   0.00037   0.00000   0.01081   0.01085  -1.53349
   D17        2.75163   0.00010   0.00000   0.00648   0.00651   2.75814
   D18       -2.48647  -0.00103   0.00000   0.00511   0.00516  -2.48131
   D19        1.61540   0.00087   0.00000   0.02611   0.02613   1.64153
   D20       -0.37182   0.00060   0.00000   0.02178   0.02180  -0.35002
   D21        0.00545   0.00123   0.00000   0.01586   0.01537   0.02082
   D22        2.13541   0.00299   0.00000   0.01385   0.01400   2.14941
   D23       -2.05199  -0.00375   0.00000  -0.03687  -0.03724  -2.08923
   D24        3.13112   0.00088   0.00000   0.00280   0.00263   3.13375
   D25       -1.02211   0.00265   0.00000   0.00079   0.00126  -1.02084
   D26        1.07368  -0.00410   0.00000  -0.04993  -0.04998   1.02370
   D27       -1.35382   0.00005   0.00000   0.00325   0.00325  -1.35056
   D28        2.73072   0.00025   0.00000   0.00326   0.00333   2.73405
   D29        0.69775   0.00148   0.00000   0.02070   0.02060   0.71835
   D30        0.81489  -0.00083   0.00000  -0.01219  -0.01212   0.80277
   D31       -1.38377  -0.00063   0.00000  -0.01218  -0.01204  -1.39580
   D32        2.86645   0.00059   0.00000   0.00526   0.00523   2.87169
   D33        2.83717  -0.00070   0.00000  -0.00879  -0.00877   2.82840
   D34        0.63852  -0.00050   0.00000  -0.00877  -0.00869   0.62983
   D35       -1.39445   0.00072   0.00000   0.00867   0.00858  -1.38587
   D36        0.64697   0.00163   0.00000  -0.00008   0.00003   0.64700
   D37       -1.49056   0.00159   0.00000   0.01212   0.01207  -1.47850
   D38        2.78431   0.00244   0.00000   0.01705   0.01708   2.80139
   D39        2.85916  -0.00087   0.00000  -0.01300  -0.01290   2.84627
   D40        0.72163  -0.00090   0.00000  -0.00080  -0.00086   0.72077
   D41       -1.28669  -0.00006   0.00000   0.00413   0.00416  -1.28254
   D42       -1.40913   0.00018   0.00000  -0.00479  -0.00475  -1.41388
   D43        2.73651   0.00014   0.00000   0.00741   0.00729   2.74381
   D44        0.72820   0.00099   0.00000   0.01234   0.01231   0.74050
   D45        1.00118   0.00391   0.00000   0.04144   0.04153   1.04271
   D46       -1.09171  -0.00032   0.00000  -0.01617  -0.01611  -1.10783
   D47        3.05762  -0.00105   0.00000  -0.01323  -0.01336   3.04426
   D48       -1.19833   0.00272   0.00000   0.03403   0.03410  -1.16423
   D49        2.99196  -0.00152   0.00000  -0.02358  -0.02354   2.96842
   D50        0.85811  -0.00225   0.00000  -0.02064  -0.02079   0.83732
   D51        3.05400   0.00226   0.00000   0.01896   0.01905   3.07305
   D52        0.96111  -0.00197   0.00000  -0.03864  -0.03860   0.92251
   D53       -1.17275  -0.00270   0.00000  -0.03570  -0.03584  -1.20859
   D54        0.80679   0.00191   0.00000   0.02059   0.02056   0.82735
   D55       -1.36477   0.00199   0.00000   0.02732   0.02726  -1.33751
   D56        2.94083   0.00089   0.00000   0.01270   0.01265   2.95347
   D57        2.96795   0.00009   0.00000  -0.00194  -0.00202   2.96593
   D58        0.79639   0.00017   0.00000   0.00479   0.00469   0.80108
   D59       -1.18120  -0.00094   0.00000  -0.00983  -0.00993  -1.19113
   D60       -1.33750   0.00132   0.00000   0.01211   0.01221  -1.32529
   D61        2.77413   0.00139   0.00000   0.01884   0.01891   2.79304
   D62        0.79654   0.00029   0.00000   0.00422   0.00429   0.80083
   D63       -1.25276  -0.00137   0.00000  -0.02411  -0.02418  -1.27694
   D64        0.97507  -0.00011   0.00000  -0.00459  -0.00468   0.97039
   D65        3.00329  -0.00031   0.00000  -0.00177  -0.00172   3.00157
   D66        0.91574   0.00006   0.00000  -0.01467  -0.01477   0.90097
   D67       -3.13962   0.00133   0.00000   0.00485   0.00473  -3.13489
   D68       -1.11140   0.00113   0.00000   0.00767   0.00770  -1.10371
   D69        2.90457  -0.00079   0.00000  -0.01821  -0.01825   2.88633
   D70       -1.15079   0.00047   0.00000   0.00131   0.00126  -1.14953
   D71        0.87743   0.00027   0.00000   0.00412   0.00422   0.88165
   D72        3.14084   0.00094   0.00000   0.02283   0.02289  -3.11946
   D73        1.03391   0.00109   0.00000   0.02492   0.02499   1.05889
   D74       -1.06364   0.00102   0.00000   0.02389   0.02395  -1.03970
   D75        0.91035   0.00048   0.00000   0.01154   0.01144   0.92179
   D76       -1.19659   0.00062   0.00000   0.01364   0.01354  -1.18305
   D77        2.98905   0.00055   0.00000   0.01260   0.01250   3.00155
   D78       -1.10220  -0.00114   0.00000  -0.01075  -0.01071  -1.11291
   D79        3.07405  -0.00100   0.00000  -0.00865  -0.00861   3.06544
   D80        0.97650  -0.00107   0.00000  -0.00969  -0.00965   0.96685
   D81        0.00330   0.00097   0.00000   0.01724   0.01728   0.02057
   D82        2.09779   0.00162   0.00000   0.02163   0.02185   2.11964
   D83       -2.08079  -0.00209   0.00000  -0.01213  -0.01238  -2.09317
   D84       -3.14065   0.00044   0.00000  -0.00440  -0.00415   3.13839
   D85       -1.04616   0.00110   0.00000  -0.00001   0.00042  -1.04573
   D86        1.05845  -0.00262   0.00000  -0.03377  -0.03381   1.02464
   D87       -0.00486  -0.00126   0.00000  -0.01879  -0.01902  -0.02388
   D88       -2.15383  -0.00085   0.00000   0.00204   0.00198  -2.15185
   D89        2.03261   0.00293   0.00000   0.02175   0.02102   2.05363
   D90       -2.06126  -0.00399   0.00000  -0.04695  -0.04662  -2.10788
   D91        2.07295  -0.00358   0.00000  -0.02612  -0.02562   2.04733
   D92       -0.02379   0.00020   0.00000  -0.00641  -0.00658  -0.03037
   D93        2.02402   0.00103   0.00000   0.01392   0.01405   2.03807
   D94       -0.12495   0.00145   0.00000   0.03476   0.03505  -0.08990
   D95       -2.22169   0.00522   0.00000   0.05447   0.05409  -2.16760
   D96        1.12564   0.00053   0.00000  -0.01526  -0.01494   1.11070
   D97       -3.10291   0.00239   0.00000   0.01098   0.01122  -3.09169
   D98       -0.99336   0.00116   0.00000  -0.00635  -0.00599  -0.99935
   D99       -3.08729  -0.00390   0.00000  -0.04746  -0.04734  -3.13462
   D100      -1.03265  -0.00204   0.00000  -0.02122  -0.02118  -1.05383
   D101       1.07690  -0.00327   0.00000  -0.03855  -0.03839   1.03851
   D102      -0.97167   0.00016   0.00000  -0.01029  -0.01069  -0.98236
   D103       1.08297   0.00202   0.00000   0.01594   0.01546   1.09843
   D104      -3.09066   0.00079   0.00000  -0.00139  -0.00174  -3.09241
   D105       0.94779   0.00001   0.00000   0.02312   0.02389   0.97168
   D106      -1.05714   0.00235   0.00000   0.01815   0.01717  -1.03996
   D107       3.09600  -0.00127   0.00000  -0.00302  -0.00281   3.09319
   D108      -1.30068  -0.00069   0.00000  -0.03266  -0.03311  -1.33379
   D109       0.83645  -0.00077   0.00000  -0.00383  -0.00314   0.83332
   D110       2.86641   0.00039   0.00000  -0.00358  -0.00382   2.86259
   D111      -0.98782   0.00121   0.00000   0.02233   0.02234  -0.96548
   D112       1.14439   0.00009   0.00000   0.00569   0.00571   1.15011
   D113      -3.09557   0.00208   0.00000   0.03474   0.03471  -3.06085
   D114      -3.10006  -0.00226   0.00000  -0.02341  -0.02337  -3.12343
   D115      -0.96785  -0.00339   0.00000  -0.04005  -0.04000  -1.00785
   D116       1.07538  -0.00140   0.00000  -0.01101  -0.01100   1.06438
   D117       1.17889   0.00142   0.00000   0.01187   0.01183   1.19072
   D118      -2.97209   0.00030   0.00000  -0.00478  -0.00480  -2.97688
   D119      -0.92886   0.00229   0.00000   0.02427   0.02420  -0.90466
   D120      -3.09826  -0.00376   0.00000  -0.04337  -0.04348   3.14145
   D121      -1.05156   0.00278   0.00000   0.04670   0.04605  -1.00551
   D122       1.07956  -0.00099   0.00000  -0.00100  -0.00093   1.07862
   D123      -1.00586  -0.00396   0.00000  -0.05640  -0.05609  -1.06195
   D124       1.04083   0.00257   0.00000   0.03367   0.03345   1.07428
   D125      -3.11124  -0.00119   0.00000  -0.01404  -0.01353  -3.12477
   D126       1.01616  -0.00161   0.00000  -0.03438  -0.03423   0.98193
   D127       3.06285   0.00492   0.00000   0.05569   0.05531   3.11816
   D128      -1.08921   0.00116   0.00000   0.00799   0.00832  -1.08089
   D129       0.85291   0.00066   0.00000   0.02770   0.02861   0.88152
   D130      -1.26048   0.00141   0.00000   0.00134   0.00016  -1.26032
   D131       2.98946  -0.00174   0.00000  -0.01705  -0.01679   2.97267
         Item               Value     Threshold  Converged?
 Maximum Force            0.020310     0.000450     NO 
 RMS     Force            0.003618     0.000300     NO 
 Maximum Displacement     0.186808     0.001800     NO 
 RMS     Displacement     0.032564     0.001200     NO 
 Predicted change in Energy=-8.248115D-03
 GradGradGradGradGradGradGradGradGradGradGradGradGradGradGradGradGradGrad

                          Input orientation:                          
 ---------------------------------------------------------------------
 Center     Atomic      Atomic             Coordinates (Angstroms)
 Number     Number       Type             X           Y           Z
 ---------------------------------------------------------------------
      1          6           0        1.766214    0.741154    0.085992
      2          6           0        1.175830   -0.468341    0.271207
      3          6           0       -0.258500   -0.751969    0.639004
      4          6           0       -1.278534    0.225886    0.010446
      5          6           0       -1.313824    1.590881    0.742607
      6          6           0        0.026990    2.145932    1.261993
      7          6           0        1.225877    2.129510    0.291215
      8          6           0        3.181648    0.535520   -0.295624
      9          6           0        3.471555   -0.953418   -0.332427
     10          6           0        2.124475   -1.640054    0.023999
     11          8           0        4.001781    1.428819   -0.520884
     12          6           0        0.945136    2.858913   -1.037581
     13          6           0        2.239434   -2.565383    1.233088
     14          8           0        1.620224   -2.467828   -1.042529
     15          6           0       -2.702752   -0.411086   -0.080687
     16          8           0       -3.187066   -0.776039    1.229245
     17          6           0       -2.720946   -1.634941   -1.010351
     18          6           0       -3.742956    0.607046   -0.576774
     19          8           0       -5.053796    0.027467   -0.662795
     20          1           0       -0.360370   -0.751319    1.733635
     21          1           0       -0.477558   -1.776723    0.322049
     22          1           0       -0.962569    0.404213   -1.025462
     23          1           0       -1.989764    1.511443    1.604377
     24          1           0       -1.765471    2.333231    0.072730
     25          1           0        0.318930    1.613049    2.177472
     26          1           0       -0.146464    3.185541    1.570503
     27          1           0        2.034544    2.689659    0.783388
     28          1           0        3.818765   -1.245491   -1.327479
     29          1           0        4.265571   -1.170346    0.390240
     30          1           0        0.574258    3.874326   -0.849535
     31          1           0        0.201416    2.335742   -1.648349
     32          1           0        1.860423    2.946575   -1.634463
     33          1           0        1.281373   -3.045833    1.464894
     34          1           0        2.966681   -3.360290    1.029103
     35          1           0        2.571261   -2.007361    2.113669
     36          1           0        1.491374   -1.900054   -1.821391
     37          1           0       -2.733995   -1.591975    1.499825
     38          1           0       -2.339451   -1.385407   -2.006984
     39          1           0       -2.119975   -2.458689   -0.609636
     40          1           0       -3.744395   -2.007530   -1.117711
     41          1           0       -3.766461    1.481083    0.084963
     42          1           0       -3.477677    0.940846   -1.583036
     43          1           0       -5.203440   -0.399959    0.199654
 ---------------------------------------------------------------------
                    Distance matrix (angstroms):
                    1          2          3          4          5
     1  C    0.000000
     2  C    1.358579   0.000000
     3  C    2.575792   1.507654   0.000000
     4  C    3.088965   2.563952   1.546531   0.000000
     5  C    3.261873   3.265117   2.571651   1.549360   0.000000
     6  C    2.526119   3.022567   2.977826   2.637677   1.541307
     7  C    1.503866   2.598410   3.259947   3.158273   2.635139
     8  C    1.480327   2.313513   3.790221   4.481381   4.732967
     9  C    2.440254   2.422814   3.859737   4.906289   5.525306
    10  C    2.408806   1.527727   2.616390   3.881030   4.772550
    11  O    2.416390   3.494657   4.924547   5.441607   5.466107
    12  C    2.534066   3.582844   4.159105   3.602208   3.143228
    13  C    3.531707   2.540483   3.143418   4.654260   5.490058
    14  O    3.404767   2.433379   3.049808   4.094832   5.316809
    15  C    4.618127   3.894933   2.570705   1.562829   2.571926
    16  O    5.305081   4.477429   2.987551   2.476251   3.057476
    17  C    5.194459   4.264763   3.092516   2.566175   3.931766
    18  C    5.550514   5.105877   3.932744   2.561930   2.934175
    19  O    6.898012   6.318735   5.029619   3.839951   4.290315
    20  H    3.076453   2.139786   1.099361   2.183423   2.716084
    21  H    3.380820   2.109061   1.094791   2.179244   3.495278
    22  H    2.965657   2.648670   2.145441   1.097606   2.158154
    23  H    4.123859   3.964578   3.008697   2.167746   1.098114
    24  H    3.873975   4.066872   3.479955   2.163767   1.097180
    25  H    2.688703   2.949629   2.879865   3.028551   2.173756
    26  H    3.440515   4.097254   4.047744   3.531985   2.142681
    27  H    2.086872   3.312505   4.138080   4.200489   3.524279
    28  H    3.187103   3.185100   4.553538   5.471513   6.218821
    29  H    3.161200   3.170722   4.550180   5.729818   6.235237
    30  H    3.480335   4.525120   4.930703   4.181330   3.363613
    31  H    2.828293   3.535118   3.870073   3.064856   2.927019
    32  H    2.798700   3.970126   4.830912   4.467765   4.190968
    33  H    4.059275   2.842445   2.883594   4.401442   5.362449
    34  H    4.376348   3.484956   4.166210   5.649794   6.551251
    35  H    3.509118   2.776775   3.429022   4.922588   5.470013
    36  H    3.269500   2.555061   3.230124   3.943049   5.160412
    37  H    5.262537   4.249562   2.752217   2.764278   3.566627
    38  H    5.075362   4.288165   3.425325   2.791385   4.179767
    39  H    5.081866   3.949645   2.817283   2.880879   4.344819
    40  H    6.274630   5.339176   4.100481   3.513026   4.724089
    41  H    5.581934   5.316124   4.195149   2.787624   2.541649
    42  H    5.506717   5.203763   4.262181   2.808305   3.242441
    43  H    7.063366   6.380038   4.976885   3.978991   4.403108
                    6          7          8          9         10
     6  C    0.000000
     7  C    1.542728   0.000000
     8  C    3.869297   2.590409   0.000000
     9  C    4.900324   3.864770   1.517346   0.000000
    10  C    4.501751   3.884391   2.439856   1.553426   0.000000
    11  O    4.414959   2.975922   1.233428   2.447797   3.638565
    12  C    2.576699   1.541605   3.309175   4.627516   4.770587
    13  C    5.205020   4.894532   3.583341   2.562692   1.526874
    14  O    5.397777   4.803113   3.466412   2.495017   1.441167
    15  C    3.973993   4.693300   5.963927   6.203190   4.982313
    16  O    4.343862   5.366207   6.678767   6.841602   5.514672
    17  C    5.197086   5.607368   6.329483   6.266668   4.954595
    18  C    4.467855   5.268833   6.930678   7.385386   6.311667
    19  O    5.831560   6.690516   8.259265   8.587950   7.401343
    20  H    2.960837   3.591091   4.280156   4.358108   3.144386
    21  H    4.065130   4.261607   4.372388   4.086767   2.622611
    22  H    3.040602   3.082140   4.210041   4.688808   3.848408
    23  H    2.141752   3.527996   5.595170   6.297044   5.418164
    24  H    2.159246   3.006227   5.276498   6.196181   5.560670
    25  H    1.098769   2.155748   3.933500   4.777593   4.298851
    26  H    1.098204   2.152929   4.645575   5.817404   5.552946
    27  H    2.134239   1.099974   2.668413   4.072107   4.396724
    28  H    5.708298   4.553446   2.154680   1.093613   2.202905
    29  H    5.451900   4.487604   2.134310   1.095338   2.222397
    30  H    2.783056   2.184102   4.272343   5.654100   5.794361
    31  H    2.921737   2.203171   3.735297   4.821207   4.722484
    32  H    3.520222   2.185973   3.057991   4.415993   4.884402
    33  H    5.345004   5.307050   4.420018   3.522139   2.182479
    34  H    6.246159   5.806270   4.120491   2.810995   2.163043
    35  H    4.944543   4.716471   3.555771   2.811531   2.168237
    36  H    5.293551   4.557519   3.334219   2.652217   1.968218
    37  H    4.653122   5.566935   6.537943   6.501827   5.077903
    38  H    5.362519   5.508895   6.091079   6.062883   4.910842
    39  H    5.414332   5.749593   6.096810   5.797232   4.368868
    40  H    6.094061   6.618442   7.423813   7.334696   5.990173
    41  H    4.027120   5.038495   7.022474   7.647868   6.666959
    42  H    4.672164   5.200881   6.794728   7.310547   6.373987
    43  H    5.913335   6.909611   8.451635   8.708902   7.434181
                   11         12         13         14         15
    11  O    0.000000
    12  C    3.413974   0.000000
    13  C    4.704885   6.021141   0.000000
    14  O    4.596497   5.369352   2.360375   0.000000
    15  C    6.966332   4.991556   5.549072   4.882975   0.000000
    16  O    7.720354   5.952014   5.713901   5.579708   1.443493
    17  C    7.404138   5.799623   5.523052   4.420463   1.537019
    18  C    7.788413   5.221251   7.009201   6.199635   1.537765
    19  O    9.164463   6.644151   7.969218   7.135351   2.461419
    20  H    5.372543   4.734741   3.209417   3.817884   2.982327
    21  H    5.572299   5.036048   2.972208   2.596226   2.641714
    22  H    5.094035   3.108865   4.916541   3.862607   2.141389
    23  H    6.357844   4.172441   5.885957   5.989384   2.654036
    24  H    5.867839   2.975992   6.432893   5.979707   2.904016
    25  H    4.569295   3.504409   4.694624   5.358669   4.281001
    26  H    4.966680   2.846117   6.235342   6.473771   4.711344
    27  H    2.675979   2.128705   5.278227   5.486831   5.727410
    28  H    2.799290   5.018757   3.285255   2.531578   6.691854
    29  H    2.766838   5.412845   2.600337   3.276301   7.025366
    30  H    4.223319   1.097257   6.969934   6.430723   5.449282
    31  H    4.066505   1.095384   6.039638   5.045227   4.293812
    32  H    2.851149   1.096222   6.224804   5.451958   5.874579
    33  H    5.600576   6.421952   1.096561   2.595396   5.020355
    34  H    5.139013   6.858303   1.096529   2.626993   6.486286
    35  H    4.560109   6.021237   1.094039   3.328376   5.931147
    36  H    4.367478   4.853917   3.214358   0.972417   4.778888
    37  H    7.653700   6.307522   5.074807   5.117607   1.973193
    38  H    7.095039   5.453669   5.732067   4.216732   2.189043
    39  H    7.252344   6.152637   4.734074   3.765178   2.193649
    40  H    8.495171   6.758727   6.453190   5.384854   2.170040
    41  H    7.792006   5.035640   7.332315   6.773589   2.176975
    42  H    7.570243   4.851575   7.273895   6.156281   2.164551
    43  H    9.412741   7.067956   7.820065   7.237506   2.516378
                   16         17         18         19         20
    16  O    0.000000
    17  C    2.443516   0.000000
    18  C    2.341718   2.501800   0.000000
    19  O    2.776710   2.885582   1.435832   0.000000
    20  H    2.871451   3.725932   4.315673   5.327066   0.000000
    21  H    3.027508   2.613079   4.141626   5.016669   1.748646
    22  H    3.380101   2.692632   2.823652   4.124512   3.051314
    23  H    2.608990   4.155859   2.940924   4.090298   2.791367
    24  H    3.609157   4.222841   2.704074   4.082968   3.774568
    25  H    4.347285   5.472888   5.009674   6.280714   2.499736
    26  H    5.005580   6.043659   4.918759   6.248436   3.946041
    27  H    6.282918   6.673406   6.290216   7.708649   4.298711
    28  H    7.472542   6.558968   7.821450   8.988023   5.203825
    29  H    7.510073   7.140653   8.260190   9.454852   4.835248
    30  H    6.332043   6.421546   5.421056   6.819691   5.379859
    31  H    5.426374   4.971274   4.437874   5.823804   4.613390
    32  H    6.894623   6.509128   6.163600   7.567810   5.472698
    33  H    5.017414   4.912841   6.538794   7.355718   2.834138
    34  H    6.677351   6.283733   7.958507   8.869468   4.286299
    35  H    5.954552   6.156757   7.344587   8.366049   3.211936
    36  H    5.697156   4.297873   5.935725   6.920761   4.169743
    37  H    0.971719   2.510577   3.188410   3.561038   2.528925
    38  H    3.400435   1.095940   2.825809   3.342263   4.279142
    39  H    2.711361   1.095582   3.468989   3.845920   3.391495
    40  H    2.708393   1.094439   2.669948   2.462253   4.599985
    41  H    2.596089   3.464451   1.096535   2.080714   4.393540
    42  H    3.307729   2.745048   1.092867   2.040896   4.856061
    43  H    2.295052   3.025239   1.936470   0.974117   5.092336
                   21         22         23         24         25
    21  H    0.000000
    22  H    2.609120   0.000000
    23  H    3.839684   3.032679   0.000000
    24  H    4.314233   2.360463   1.752594   0.000000
    25  H    3.945573   3.655450   2.380931   3.048496   0.000000
    26  H    5.127604   3.891124   2.490282   2.364517   1.748638
    27  H    5.145101   4.180657   4.272853   3.882292   2.458840
    28  H    4.632660   5.066942   7.066504   6.778756   5.718809
    29  H    4.782218   5.640647   6.913417   6.982072   5.149511
    30  H    5.866283   3.799272   4.263697   2.949556   3.786996
    31  H    4.610406   2.339584   4.007613   2.613573   3.895254
    32  H    5.621712   3.847567   5.231982   4.054357   4.322654
    33  H    2.451647   4.810402   5.611467   6.336853   4.810328
    34  H    3.856214   5.816505   6.973599   7.464857   5.750082
    35  H    3.543782   5.306392   5.783106   6.466330   4.264322
    36  H    2.913115   3.459045   5.957560   5.667048   5.450452
    37  H    2.552018   3.674205   3.193119   4.287409   4.477916
    38  H    3.007353   2.462098   4.642838   4.299178   5.793738
    39  H    2.007647   3.115880   4.547610   4.853225   5.504115
    40  H    3.577486   3.682875   4.782433   4.916858   6.362188
    41  H    4.635342   3.202265   2.337988   2.174918   4.591996
    42  H    4.473840   2.631469   3.563575   2.758976   5.385862
    43  H    4.923863   4.486935   3.994298   4.393867   6.201657
                   26         27         28         29         30
    26  H    0.000000
    27  H    2.371128   0.000000
    28  H    6.614786   4.808806   0.000000
    29  H    6.311325   4.475677   1.776468   0.000000
    30  H    2.617337   2.490443   6.080114   6.372718   0.000000
    31  H    3.347266   3.065772   5.100334   5.741590   1.773233
    32  H    3.788999   2.437688   4.637107   5.180077   1.769478
    33  H    6.393739   5.824740   4.180542   3.684803   7.331111
    34  H    7.268610   6.126267   3.279008   2.625093   7.848097
    35  H    5.886196   4.911183   3.738744   2.557633   6.882066
    36  H    6.328566   5.305222   2.467621   3.622148   5.926978
    37  H    5.433688   6.448615   7.145093   7.099498   6.807677
    38  H    6.204931   6.597285   6.197171   7.029882   6.123249
    39  H    6.364361   6.760624   6.103751   6.590506   6.886473
    40  H    6.865828   7.685955   7.604347   8.193555   7.301980
    41  H    4.268065   5.966583   8.183205   8.463853   5.044080
    42  H    5.106902   6.248431   7.621250   8.264916   5.055839
    43  H    6.348862   7.891445   9.189519   9.502210   7.263065
                   31         32         33         34         35
    31  H    0.000000
    32  H    1.767941   0.000000
    33  H    6.310304   6.771283   0.000000
    34  H    6.874607   6.935051   1.768915   0.000000
    35  H    6.215424   6.252621   1.778523   1.778499   0.000000
    36  H    4.431242   4.864253   3.486628   3.526207   4.081957
    37  H    5.827056   7.178500   4.270609   5.987172   5.356780
    38  H    4.520129   6.045145   5.284063   6.424408   6.440629
    39  H    5.427186   6.790487   4.027106   5.419633   5.443141
    40  H    5.891944   7.498278   5.745108   7.174769   7.094317
    41  H    4.413486   6.063491   6.919379   8.346586   7.513429
    42  H    3.935190   5.702711   6.916071   8.176356   7.677709
    43  H    6.333375   8.028789   7.117183   8.729400   8.166590
                   36         37         38         39         40
    36  H    0.000000
    37  H    5.383226   0.000000
    38  H    3.869693   3.534974   0.000000
    39  H    3.849969   2.361787   1.775580   0.000000
    40  H    5.283937   2.836387   1.775305   1.760803   0.000000
    41  H    6.535373   3.537160   3.824835   4.326105   3.690167
    42  H    5.728786   4.058605   2.624260   3.787836   2.996762
    43  H    7.152304   3.034717   3.747372   3.794876   2.539399
                   41         42         43
    41  H    0.000000
    42  H    1.776928   0.000000
    43  H    2.369891   2.820283   0.000000
 Stoichiometry    C15H24O4
 Framework group  C1[X(C15H24O4)]
 Deg. of freedom   123
 Full point group                 C1      NOp   1
 Largest Abelian subgroup         C1      NOp   1
 Largest concise Abelian subgroup C1      NOp   1
                         Standard orientation:                         
 ---------------------------------------------------------------------
 Center     Atomic      Atomic             Coordinates (Angstroms)
 Number     Number       Type             X           Y           Z
 ---------------------------------------------------------------------
      1          6           0        1.792607    0.737523    0.084609
      2          6           0        1.202591   -0.474022    0.257169
      3          6           0       -0.230834   -0.761851    0.625229
      4          6           0       -1.252363    0.223331    0.010694
      5          6           0       -1.285704    1.579685    0.758831
      6          6           0        0.056455    2.128563    1.281295
      7          6           0        1.252900    2.123415    0.307385
      8          6           0        3.207062    0.536285   -0.302934
      9          6           0        3.496755   -0.952137   -0.357848
     10          6           0        2.150518   -1.642818   -0.006084
     11          8           0        4.026700    1.432111   -0.519806
     12          6           0        0.968885    2.868300   -1.012095
     13          6           0        2.268435   -2.582209    1.191825
     14          8           0        1.643524   -2.458056   -1.080936
     15          6           0       -2.676857   -0.412460   -0.084294
     16          8           0       -3.157911   -0.792658    1.222499
     17          6           0       -2.697484   -1.625375   -1.028137
     18          6           0       -3.718220    0.611450   -0.565847
     19          8           0       -5.029318    0.032983   -0.655338
     20          1           0       -0.329957   -0.773977    1.720045
     21          1           0       -0.450770   -1.782822    0.296881
     22          1           0       -0.938984    0.413725   -1.023850
     23          1           0       -1.959486    1.490225    1.621308
     24          1           0       -1.738970    2.329830    0.098804
     25          1           0        0.350647    1.585012    2.189754
     26          1           0       -0.116141    3.164508    1.602358
     27          1           0        2.062845    2.677738    0.804033
     28          1           0        3.841443   -1.232589   -1.357111
     29          1           0        4.292564   -1.177530    0.360241
     30          1           0        0.598563    3.881467   -0.811274
     31          1           0        0.223591    2.352335   -1.627061
     32          1           0        1.882679    2.962878   -1.610208
     33          1           0        1.310920   -3.065283    1.420410
     34          1           0        2.995103   -3.374717    0.976747
     35          1           0        2.602517   -2.034524    2.078027
     36          1           0        1.512766   -1.881219   -1.852789
     37          1           0       -2.704229   -1.611722    1.482394
     38          1           0       -2.318470   -1.364240   -2.022743
     39          1           0       -2.095575   -2.453777   -0.638578
     40          1           0       -3.721229   -1.996631   -1.137272
     41          1           0       -3.739992    1.477701    0.106108
     42          1           0       -3.455439    0.956963   -1.568805
     43          1           0       -5.176833   -0.404476    0.202433
 ---------------------------------------------------------------------
 Rotational constants (GHZ):      0.5954353      0.2462260      0.1988326
 Standard basis: 6-31G(d) (6D, 7F)
 There are   333 symmetry adapted cartesian basis functions of A   symmetry.
 There are   333 symmetry adapted basis functions of A   symmetry.
   333 basis functions,   628 primitive gaussians,   333 cartesian basis functions
    73 alpha electrons       73 beta electrons
       nuclear repulsion energy      1595.5778610483 Hartrees.
 NAtoms=   43 NActive=   43 NUniq=   43 SFac= 1.00D+00 NAtFMM=   60 NAOKFM=F Big=F
 Integral buffers will be    131072 words long.
 Raffenetti 2 integral format.
 Two-electron integral symmetry is turned on.
 ------------------------------------------------------------------------------
 Polarizable Continuum Model (PCM)
 =================================
 Model                : PCM (using non-symmetric T matrix).
 Atomic radii         : SMD-Coulomb.
 Polarization charges : Total charges.
 Charge compensation  : None.
 Solution method      : On-the-fly selection.
 Cavity type          : VdW (van der Waals Surface) (Alpha=1.000).
 Cavity algorithm     : GePol (No added spheres)
                        Default sphere list used, NSphG=   43.
                        Lebedev-Laikov grids with approx.  5.0 points / Ang**2.
                        Smoothing algorithm: Karplus/York (Gamma=1.0000).
                        Polarization charges: spherical gaussians, with
                                              point-specific exponents (IZeta= 3).
                        Self-potential: point-specific (ISelfS= 7).
                        Self-field    : sphere-specific E.n sum rule (ISelfD= 2).
 1st derivatives      : Analytical E(r).r(x)/FMM algorithm (CHGder, D1EAlg=3).
                        Cavity 1st derivative terms included.
 Solvent              : Methanol, Eps=  32.613000 Eps(inf)=   1.765709
 ------------------------------------------------------------------------------
 ------------------------------------------------------------------------------
 Atomic radii for non-electrostatic terms: SMD-CDS.
 ------------------------------------------------------------------------------
 Nuclear repulsion after PCM non-electrostatic terms =     1595.5792819911 Hartrees.
 One-electron integrals computed using PRISM.
 NBasis=   333 RedAO= T EigKep=  9.34D-04  NBF=   333
 NBsUse=   333 1.00D-06 EigRej= -1.00D+00 NBFU=   333
 Initial guess from the checkpoint file:  "DY-202A-11R_48.chk"
 B after Tr=     0.000000    0.000000    0.000000
         Rot=    0.999991    0.000262    0.001455    0.003977 Ang=   0.49 deg.
 ExpMin= 1.61D-01 ExpMax= 5.48D+03 ExpMxC= 8.25D+02 IAcc=1 IRadAn=         1 AccDes= 0.00D+00
 Harris functional with IExCor=  402 and IRadAn=       1 diagonalized for initial guess.
 HarFok:  IExCor=  402 AccDes= 0.00D+00 IRadAn=         1 IDoV= 1 UseB2=F ITyADJ=14
 ICtDFT=  3500011 ScaDFX=  1.000000  1.000000  1.000000  1.000000
 FoFCou: FMM=F IPFlag=           0 FMFlag=      100000 FMFlg1=           0
         NFxFlg=           0 DoJE=T BraDBF=F KetDBF=T FulRan=T
         wScrn=  0.000000 ICntrl=     500 IOpCl=  0 I1Cent=   200000004 NGrid=           0
         NMat0=    1 NMatS0=      1 NMatT0=    0 NMatD0=    1 NMtDS0=    0 NMtDT0=    0
 Petite list used in FoFCou.
 Keep R1 ints in memory in canonical form, NReq=1565304907.
 Requested convergence on RMS density matrix=1.00D-08 within 128 cycles.
 Requested convergence on MAX density matrix=1.00D-06.
 Requested convergence on             energy=1.00D-06.
 No special actions if energy rises.
 Inv3:  Mode=1 IEnd=    21999792.
 Iteration    1 A*A^-1 deviation from unit magnitude is 4.44D-15 for    675.
 Iteration    1 A*A^-1 deviation from orthogonality  is 2.70D-15 for   1673    202.
 Iteration    1 A^-1*A deviation from unit magnitude is 4.88D-15 for   2685.
 Iteration    1 A^-1*A deviation from orthogonality  is 3.05D-10 for   2596   2580.
 Iteration    2 A*A^-1 deviation from unit magnitude is 6.66D-15 for    674.
 Iteration    2 A*A^-1 deviation from orthogonality  is 3.48D-15 for   1818    677.
 Iteration    2 A^-1*A deviation from unit magnitude is 1.22D-15 for    677.
 Iteration    2 A^-1*A deviation from orthogonality  is 3.18D-16 for    494    469.
 Error on total polarization charges =  0.05206
 SCF Done:  E(RB3LYP) =  -886.950641750     A.U. after   10 cycles
            NFock= 10  Conv=0.96D-08     -V/T= 2.0094
 SMD-CDS (non-electrostatic) energy       (kcal/mol) =       0.89
 (included in total energy above)
 D1PCM: PCM CHGder 1st derivatives, ID1Alg=3 FixD1E=F DoIter=F DoCFld=F I1PDM=0.
 Calling FoFJK, ICntrl=      2127 FMM=F ISym2X=0 I1Cent= 0 IOpClX= 0 NMat=1 NMatS=1 NMatT=0.
 ***** Axes restored to original set *****
 -------------------------------------------------------------------
 Center     Atomic                   Forces (Hartrees/Bohr)
 Number     Number              X              Y              Z
 -------------------------------------------------------------------
      1        6           0.005673283   -0.006296009   -0.000560971
      2        6          -0.004268904    0.004902991    0.000751753
      3        6           0.001771355   -0.000989793   -0.001235543
      4        6          -0.001298152    0.003027179    0.000849622
      5        6           0.000808678    0.001186299   -0.000448431
      6        6          -0.000284855    0.000082918    0.000836975
      7        6          -0.003782468    0.002073097    0.001381318
      8        6          -0.003370606    0.002700905    0.000655792
      9        6          -0.003643008    0.000471626    0.000192814
     10        6           0.004405251    0.001187555   -0.000770858
     11        8          -0.001950495   -0.002885046    0.000757224
     12        6           0.000440108    0.000240343   -0.001468280
     13        6          -0.000119345   -0.002183869    0.001386409
     14        8           0.000643117    0.000203809    0.000553856
     15        6           0.001177659   -0.000207122   -0.003805731
     16        8           0.000489289   -0.001302697    0.001411867
     17        6          -0.001334332   -0.002734811    0.002109680
     18        6          -0.003139248   -0.001328803   -0.000453778
     19        8           0.003065812    0.002254719    0.000457209
     20        1          -0.000062648    0.000464221    0.000361552
     21        1           0.001011568    0.000817253    0.000420655
     22        1           0.000059177   -0.000698848   -0.000112128
     23        1           0.000581641   -0.000223109    0.000191729
     24        1           0.000941079   -0.000288530    0.000250723
     25        1           0.000071010   -0.000424408   -0.000864875
     26        1          -0.000032159    0.000098268   -0.000002330
     27        1           0.000213023    0.000168399   -0.000256833
     28        1           0.001398704   -0.001560580   -0.000355873
     29        1           0.001047376   -0.001831041   -0.000952959
     30        1           0.000160273   -0.000165090    0.000504008
     31        1          -0.000417282   -0.000225136    0.000350676
     32        1           0.000023580   -0.000323568    0.000368096
     33        1           0.000196631    0.001593197   -0.000503035
     34        1           0.000186125    0.000606509   -0.000227339
     35        1           0.000637768   -0.000130151    0.000525649
     36        1           0.000267426    0.000312468   -0.001047114
     37        1          -0.000476121   -0.000763611    0.000630967
     38        1           0.000288924    0.000440968    0.000514793
     39        1           0.000367442    0.000503706   -0.000652109
     40        1           0.000225593    0.000911485   -0.000403936
     41        1          -0.001242482   -0.000944596   -0.000279545
     42        1          -0.000700613    0.000950638   -0.000915331
     43        1          -0.000029174    0.000308267   -0.000146370
 -------------------------------------------------------------------
 Cartesian Forces:  Max     0.006296009 RMS     0.001580357

 GradGradGradGradGradGradGradGradGradGradGradGradGradGradGradGradGradGrad
 Berny optimization.
 Using GEDIIS/GDIIS optimizer.
 FormGI is forming the generalized inverse of G from B-inverse, IUseBI=4.
 Internal  Forces:  Max     0.004042304 RMS     0.000848689
 Search for a local minimum.
 Step number   2 out of a maximum of  258
 All quantities printed in internal units (Hartrees-Bohrs-Radians)
 Mixed Optimization -- En-DIIS/RFO-DIIS
 Update second derivatives using D2CorX and points    1    2
 DE= -6.94D-03 DEPred=-8.25D-03 R= 8.41D-01
 TightC=F SS=  1.41D+00  RLast= 3.35D-01 DXNew= 5.0454D-01 1.0058D+00
 Trust test= 8.41D-01 RLast= 3.35D-01 DXMaxT set to 5.05D-01
 ITU=  1  0
 Use linear search instead of GDIIS.
     Eigenvalues ---    0.00230   0.00230   0.00230   0.00340   0.00376
     Eigenvalues ---    0.00408   0.00527   0.00686   0.00770   0.00907
     Eigenvalues ---    0.01113   0.01179   0.01231   0.01300   0.01365
     Eigenvalues ---    0.01397   0.02468   0.02612   0.03188   0.03858
     Eigenvalues ---    0.04038   0.04244   0.04419   0.04594   0.04709
     Eigenvalues ---    0.04795   0.04895   0.04998   0.05058   0.05304
     Eigenvalues ---    0.05397   0.05485   0.05525   0.05529   0.05583
     Eigenvalues ---    0.05585   0.05661   0.05686   0.05804   0.05910
     Eigenvalues ---    0.05982   0.06046   0.06889   0.07779   0.08181
     Eigenvalues ---    0.08665   0.09078   0.09133   0.09208   0.09703
     Eigenvalues ---    0.10318   0.11698   0.12091   0.13329   0.13848
     Eigenvalues ---    0.14494   0.15745   0.15919   0.15957   0.16000
     Eigenvalues ---    0.16000   0.16000   0.16000   0.16000   0.16000
     Eigenvalues ---    0.16000   0.16000   0.16000   0.16000   0.16127
     Eigenvalues ---    0.16564   0.17148   0.18235   0.20439   0.20702
     Eigenvalues ---    0.21948   0.23138   0.24670   0.24989   0.25922
     Eigenvalues ---    0.26824   0.26892   0.27666   0.27889   0.28337
     Eigenvalues ---    0.28637   0.28807   0.29399   0.29714   0.30371
     Eigenvalues ---    0.31097   0.31683   0.32258   0.33754   0.33818
     Eigenvalues ---    0.33833   0.33843   0.33948   0.33954   0.34000
     Eigenvalues ---    0.34083   0.34100   0.34142   0.34161   0.34177
     Eigenvalues ---    0.34202   0.34235   0.34270   0.34291   0.34327
     Eigenvalues ---    0.34363   0.34380   0.34414   0.34497   0.34813
     Eigenvalues ---    0.39683   0.41238   0.41997   0.51814   0.52531
     Eigenvalues ---    0.52752   0.52980   0.95094
 RFO step:  Lambda=-1.08011429D-03 EMin= 2.29906658D-03
 Quartic linear search produced a step of -0.05315.
 Iteration  1 RMS(Cart)=  0.03347144 RMS(Int)=  0.00050714
 Iteration  2 RMS(Cart)=  0.00064421 RMS(Int)=  0.00002910
 Iteration  3 RMS(Cart)=  0.00000023 RMS(Int)=  0.00002910
 Variable       Old X    -DE/DX   Delta X   Delta X   Delta X     New X
                                 (Linear)    (Quad)   (Total)
    R1        2.56734  -0.00404  -0.00175  -0.00407  -0.00578   2.56157
    R2        2.84189   0.00300  -0.00100   0.00975   0.00875   2.85064
    R3        2.79741  -0.00329  -0.00028  -0.00828  -0.00852   2.78890
    R4        2.84905  -0.00175   0.00005  -0.00571  -0.00565   2.84341
    R5        2.88699   0.00291  -0.00167   0.01172   0.01003   2.89702
    R6        2.92252   0.00120   0.00015   0.00476   0.00490   2.92742
    R7        2.07749   0.00037  -0.00023   0.00149   0.00126   2.07875
    R8        2.06886  -0.00109  -0.00024  -0.00248  -0.00272   2.06614
    R9        2.92787   0.00019   0.00016   0.00108   0.00125   2.92912
   R10        2.95332   0.00206   0.00103   0.00541   0.00644   2.95976
   R11        2.07417   0.00001   0.00012  -0.00022  -0.00010   2.07407
   R12        2.91265  -0.00096  -0.00101  -0.00075  -0.00176   2.91089
   R13        2.07513  -0.00019  -0.00005  -0.00043  -0.00048   2.07465
   R14        2.07337  -0.00073   0.00003  -0.00211  -0.00208   2.07129
   R15        2.91533  -0.00089  -0.00066  -0.00111  -0.00179   2.91354
   R16        2.07637  -0.00050  -0.00001  -0.00136  -0.00138   2.07500
   R17        2.07531   0.00010   0.00003   0.00020   0.00024   2.07554
   R18        2.91321  -0.00003  -0.00121   0.00240   0.00119   2.91440
   R19        2.07865   0.00013  -0.00006   0.00048   0.00042   2.07907
   R20        2.86737   0.00046  -0.00201   0.00612   0.00411   2.87148
   R21        2.33084  -0.00352  -0.00113  -0.00123  -0.00235   2.32849
   R22        2.93555  -0.00397  -0.00229  -0.00760  -0.00994   2.92561
   R23        2.06663   0.00119   0.00004   0.00318   0.00322   2.06985
   R24        2.06989   0.00049  -0.00008   0.00151   0.00143   2.07132
   R25        2.88537   0.00107   0.00002   0.00335   0.00338   2.88875
   R26        2.72341  -0.00025  -0.00166   0.00286   0.00119   2.72460
   R27        2.07352  -0.00012  -0.00019   0.00005  -0.00014   2.07338
   R28        2.06998   0.00020  -0.00015   0.00086   0.00071   2.07068
   R29        2.07156  -0.00020  -0.00005  -0.00045  -0.00051   2.07105
   R30        2.07220  -0.00098  -0.00006  -0.00257  -0.00263   2.06957
   R31        2.07214  -0.00027  -0.00002  -0.00072  -0.00074   2.07140
   R32        2.06743   0.00055   0.00012   0.00126   0.00139   2.06882
   R33        1.83760   0.00098   0.00006   0.00164   0.00170   1.83930
   R34        2.72781   0.00238  -0.00048   0.00663   0.00615   2.73396
   R35        2.90455  -0.00026   0.00048  -0.00185  -0.00136   2.90318
   R36        2.90595   0.00263   0.00143   0.00606   0.00749   2.91344
   R37        1.83628   0.00060   0.00014   0.00078   0.00092   1.83720
   R38        2.07103  -0.00027  -0.00012  -0.00051  -0.00063   2.07040
   R39        2.07035  -0.00041  -0.00021  -0.00071  -0.00091   2.06944
   R40        2.06819  -0.00048   0.00014  -0.00162  -0.00148   2.06671
   R41        2.71333  -0.00383  -0.00063  -0.00750  -0.00813   2.70520
   R42        2.07215  -0.00089  -0.00032  -0.00178  -0.00210   2.07005
   R43        2.06522   0.00096   0.00016   0.00231   0.00247   2.06769
   R44        1.84081  -0.00025   0.00036  -0.00120  -0.00084   1.83997
    A1        2.27463  -0.00131   0.00140  -0.01178  -0.01045   2.26418
    A2        1.90391   0.00051  -0.00279   0.00785   0.00500   1.90891
    A3        2.10246   0.00081   0.00133   0.00513   0.00644   2.10890
    A4        2.23212   0.00121  -0.00123   0.00366   0.00246   2.23458
    A5        1.97241  -0.00127   0.00069  -0.00727  -0.00667   1.96574
    A6        2.07824   0.00005   0.00055   0.00339   0.00399   2.08223
    A7        1.99258   0.00045   0.00037   0.00085   0.00119   1.99377
    A8        1.90811   0.00019   0.00004  -0.00117  -0.00112   1.90698
    A9        1.87111  -0.00095  -0.00028  -0.00462  -0.00490   1.86622
   A10        1.92111  -0.00033   0.00062  -0.00443  -0.00381   1.91730
   A11        1.92005   0.00048  -0.00072   0.00756   0.00685   1.92690
   A12        1.84448   0.00014  -0.00009   0.00195   0.00186   1.84634
   A13        1.96060  -0.00115  -0.00086  -0.00525  -0.00613   1.95447
   A14        1.94664  -0.00040   0.00110  -0.00382  -0.00270   1.94394
   A15        1.87177   0.00018   0.00051  -0.00609  -0.00560   1.86617
   A16        1.94537   0.00188  -0.00014   0.01611   0.01597   1.96134
   A17        1.88537   0.00012  -0.00061   0.00378   0.00315   1.88852
   A18        1.84785  -0.00066   0.00000  -0.00542  -0.00547   1.84238
   A19        2.04507   0.00038   0.00097  -0.00599  -0.00505   2.04002
   A20        1.89773   0.00009   0.00068  -0.00138  -0.00069   1.89704
   A21        1.89330  -0.00006  -0.00018   0.00362   0.00342   1.89673
   A22        1.87243  -0.00050  -0.00048  -0.00134  -0.00183   1.87060
   A23        1.89672  -0.00026  -0.00109  -0.00009  -0.00115   1.89557
   A24        1.84907   0.00037   0.00000   0.00639   0.00639   1.85547
   A25        2.04896  -0.00038  -0.00034  -0.00622  -0.00663   2.04234
   A26        1.91479   0.00041  -0.00077   0.00128   0.00050   1.91529
   A27        1.87357  -0.00019   0.00019   0.00236   0.00255   1.87612
   A28        1.88878  -0.00034   0.00094  -0.00451  -0.00359   1.88519
   A29        1.88556   0.00039   0.00039   0.00233   0.00276   1.88832
   A30        1.84108   0.00018  -0.00042   0.00627   0.00584   1.84693
   A31        1.95510   0.00026   0.00027  -0.00142  -0.00120   1.95391
   A32        1.96558  -0.00020  -0.00056  -0.00215  -0.00267   1.96291
   A33        1.84112  -0.00030   0.00140  -0.00390  -0.00250   1.83862
   A34        1.97778   0.00012  -0.00059   0.00212   0.00154   1.97932
   A35        1.85911   0.00005  -0.00105   0.00688   0.00585   1.86496
   A36        1.85314   0.00005   0.00066  -0.00140  -0.00076   1.85239
   A37        1.90207   0.00150   0.00313  -0.00209   0.00097   1.90304
   A38        2.19229  -0.00018  -0.00216   0.00455   0.00240   2.19469
   A39        2.18856  -0.00132  -0.00095  -0.00225  -0.00319   2.18537
   A40        1.83640  -0.00180  -0.00265   0.00025  -0.00252   1.83387
   A41        1.92282   0.00133  -0.00043   0.01319   0.01278   1.93561
   A42        1.89319   0.00129  -0.00009   0.01239   0.01237   1.90556
   A43        1.94554   0.00041   0.00124  -0.00206  -0.00077   1.94476
   A44        1.97110   0.00011  -0.00011  -0.00287  -0.00294   1.96815
   A45        1.89364  -0.00123   0.00175  -0.01894  -0.01728   1.87636
   A46        1.80965   0.00107   0.00163   0.00201   0.00356   1.81321
   A47        1.96429  -0.00029   0.00055   0.00105   0.00162   1.96591
   A48        1.92092  -0.00031  -0.00153   0.00230   0.00082   1.92174
   A49        1.96522  -0.00025  -0.00107   0.00215   0.00110   1.96632
   A50        1.96871  -0.00105  -0.00251  -0.00422  -0.00672   1.96200
   A51        1.83825   0.00076   0.00272  -0.00318  -0.00049   1.83776
   A52        1.93017  -0.00060   0.00001  -0.00397  -0.00396   1.92620
   A53        1.95873  -0.00041   0.00018  -0.00278  -0.00261   1.95612
   A54        1.93383  -0.00035   0.00012  -0.00183  -0.00171   1.93211
   A55        1.88394   0.00044  -0.00001   0.00174   0.00172   1.88566
   A56        1.87709   0.00049  -0.00011   0.00317   0.00306   1.88015
   A57        1.87705   0.00050  -0.00021   0.00421   0.00400   1.88106
   A58        1.94673  -0.00147  -0.00014  -0.00803  -0.00817   1.93856
   A59        1.91979  -0.00048   0.00047  -0.00334  -0.00287   1.91692
   A60        1.92954   0.00079   0.00122   0.00133   0.00256   1.93210
   A61        1.87671   0.00116  -0.00129   0.01094   0.00965   1.88636
   A62        1.89476   0.00026  -0.00022   0.00117   0.00096   1.89571
   A63        1.89476  -0.00023  -0.00016  -0.00165  -0.00179   1.89297
   A64        1.87941   0.00040   0.00052   0.00125   0.00177   1.88117
   A65        1.93466  -0.00005  -0.00097   0.00043  -0.00051   1.93415
   A66        1.95044   0.00038   0.00033   0.00163   0.00196   1.95241
   A67        1.94486   0.00004   0.00044   0.00365   0.00408   1.94894
   A68        1.92154  -0.00075  -0.00204  -0.00545  -0.00748   1.91406
   A69        1.80615   0.00039   0.00263  -0.00283  -0.00021   1.80595
   A70        1.90081  -0.00003  -0.00032   0.00219   0.00184   1.90265
   A71        1.88446   0.00144   0.00027   0.00789   0.00816   1.89262
   A72        1.94402  -0.00109  -0.00013  -0.00923  -0.00938   1.93465
   A73        1.95085   0.00055   0.00061   0.00332   0.00391   1.95476
   A74        1.91929  -0.00024   0.00124  -0.00233  -0.00111   1.91817
   A75        1.88900  -0.00004   0.00042  -0.00422  -0.00380   1.88520
   A76        1.89002   0.00037  -0.00007  -0.00041  -0.00051   1.88951
   A77        1.86802   0.00052  -0.00219   0.01364   0.01143   1.87945
   A78        1.94940   0.00127  -0.00111   0.00715   0.00604   1.95545
   A79        1.92576   0.00019   0.00140  -0.00173  -0.00024   1.92552
   A80        1.91247   0.00090   0.00174   0.00701   0.00877   1.92124
   A81        1.91594  -0.00136  -0.00392  -0.00527  -0.00920   1.90675
   A82        1.86474  -0.00090   0.00147  -0.00654  -0.00512   1.85963
   A83        1.89378  -0.00016   0.00032  -0.00090  -0.00057   1.89321
   A84        1.83830  -0.00004  -0.00066   0.00112   0.00046   1.83875
    D1        0.09567   0.00036   0.00039  -0.00052  -0.00012   0.09555
    D2       -3.07767   0.00014   0.00116  -0.00856  -0.00736  -3.08503
    D3       -3.11824   0.00055  -0.00050   0.01956   0.01899  -3.09925
    D4       -0.00839   0.00034   0.00027   0.01152   0.01174   0.00335
    D5        0.37886   0.00023  -0.00067   0.00999   0.00929   0.38815
    D6       -1.87487   0.00001   0.00037   0.01013   0.01048  -1.86438
    D7        2.39452   0.00024  -0.00096   0.01519   0.01419   2.40871
    D8       -2.68343   0.00004   0.00047  -0.01202  -0.01154  -2.69498
    D9        1.34603  -0.00018   0.00152  -0.01187  -0.01035   1.33568
   D10       -0.66778   0.00005   0.00018  -0.00681  -0.00664  -0.67442
   D11       -0.00825  -0.00005   0.00043   0.00703   0.00741  -0.00084
   D12       -3.12600  -0.00003  -0.00071  -0.00221  -0.00302  -3.12902
   D13        3.06939   0.00002  -0.00032   0.02395   0.02370   3.09309
   D14       -0.04835   0.00004  -0.00147   0.01470   0.01327  -0.03508
   D15        0.62685   0.00001   0.00054   0.00146   0.00198   0.62884
   D16       -1.53349  -0.00002  -0.00058   0.00757   0.00699  -1.52650
   D17        2.75814   0.00022  -0.00035   0.00828   0.00792   2.76606
   D18       -2.48131   0.00026  -0.00027   0.01010   0.00982  -2.47148
   D19        1.64153   0.00023  -0.00139   0.01621   0.01483   1.65636
   D20       -0.35002   0.00046  -0.00116   0.01692   0.01576  -0.33426
   D21        0.02082  -0.00044  -0.00082  -0.02441  -0.02522  -0.00440
   D22        2.14941  -0.00022  -0.00074  -0.01994  -0.02070   2.12871
   D23       -2.08923   0.00034   0.00198  -0.02175  -0.01976  -2.10899
   D24        3.13375  -0.00061  -0.00014  -0.03164  -0.03178   3.10197
   D25       -1.02084  -0.00039  -0.00007  -0.02717  -0.02725  -1.04810
   D26        1.02370   0.00017   0.00266  -0.02899  -0.02632   0.99738
   D27       -1.35056   0.00006  -0.00017  -0.00695  -0.00713  -1.35769
   D28        2.73405  -0.00123  -0.00018  -0.02132  -0.02150   2.71255
   D29        0.71835  -0.00033  -0.00110  -0.00923  -0.01031   0.70805
   D30        0.80277   0.00038   0.00064  -0.01133  -0.01069   0.79208
   D31       -1.39580  -0.00091   0.00064  -0.02570  -0.02506  -1.42086
   D32        2.87169  -0.00002  -0.00028  -0.01360  -0.01387   2.85781
   D33        2.82840   0.00064   0.00047  -0.00712  -0.00667   2.82173
   D34        0.62983  -0.00065   0.00046  -0.02149  -0.02104   0.60879
   D35       -1.38587   0.00024  -0.00046  -0.00940  -0.00985  -1.39572
   D36        0.64700  -0.00037   0.00000  -0.00240  -0.00243   0.64458
   D37       -1.47850  -0.00005  -0.00064   0.00481   0.00415  -1.47435
   D38        2.80139  -0.00049  -0.00091  -0.00392  -0.00486   2.79653
   D39        2.84627  -0.00031   0.00069   0.00116   0.00182   2.84808
   D40        0.72077   0.00001   0.00005   0.00837   0.00839   0.72916
   D41       -1.28254  -0.00043  -0.00022  -0.00036  -0.00061  -1.28315
   D42       -1.41388   0.00000   0.00025   0.00577   0.00604  -1.40784
   D43        2.74381   0.00032  -0.00039   0.01298   0.01262   2.75642
   D44        0.74050  -0.00012  -0.00065   0.00425   0.00361   0.74411
   D45        1.04271  -0.00048  -0.00221  -0.02018  -0.02239   1.02031
   D46       -1.10783   0.00025   0.00086  -0.01462  -0.01376  -1.12158
   D47        3.04426  -0.00001   0.00071  -0.02122  -0.02051   3.02375
   D48       -1.16423  -0.00011  -0.00181  -0.02281  -0.02464  -1.18887
   D49        2.96842   0.00062   0.00125  -0.01724  -0.01601   2.95242
   D50        0.83732   0.00036   0.00110  -0.02385  -0.02275   0.81457
   D51        3.07305  -0.00085  -0.00101  -0.03254  -0.03355   3.03950
   D52        0.92251  -0.00011   0.00205  -0.02698  -0.02491   0.89760
   D53       -1.20859  -0.00038   0.00190  -0.03359  -0.03166  -1.24025
   D54        0.82735  -0.00029  -0.00109   0.01222   0.01109   0.83844
   D55       -1.33751   0.00013  -0.00145   0.02217   0.02071  -1.31680
   D56        2.95347  -0.00018  -0.00067   0.01291   0.01221   2.96568
   D57        2.96593  -0.00031   0.00011   0.00515   0.00524   2.97117
   D58        0.80108   0.00010  -0.00025   0.01509   0.01485   0.81593
   D59       -1.19113  -0.00021   0.00053   0.00583   0.00636  -1.18478
   D60       -1.32529  -0.00027  -0.00065   0.01187   0.01119  -1.31410
   D61        2.79304   0.00015  -0.00100   0.02181   0.02080   2.81384
   D62        0.80083  -0.00016  -0.00023   0.01255   0.01230   0.81313
   D63       -1.27694  -0.00047   0.00129  -0.02184  -0.02057  -1.29751
   D64        0.97039  -0.00042   0.00025  -0.02424  -0.02400   0.94639
   D65        3.00157  -0.00027   0.00009  -0.02046  -0.02038   2.98119
   D66        0.90097  -0.00050   0.00079  -0.02871  -0.02793   0.87304
   D67       -3.13489  -0.00045  -0.00025  -0.03111  -0.03136   3.11694
   D68       -1.10371  -0.00030  -0.00041  -0.02733  -0.02774  -1.13145
   D69        2.88633  -0.00027   0.00097  -0.02249  -0.02153   2.86479
   D70       -1.14953  -0.00022  -0.00007  -0.02489  -0.02496  -1.17449
   D71        0.88165  -0.00007  -0.00022  -0.02112  -0.02134   0.86031
   D72       -3.11946   0.00031  -0.00122   0.02553   0.02430  -3.09516
   D73        1.05889   0.00044  -0.00133   0.02796   0.02661   1.08551
   D74       -1.03970   0.00032  -0.00127   0.02576   0.02446  -1.01523
   D75        0.92179   0.00003  -0.00061   0.02755   0.02697   0.94876
   D76       -1.18305   0.00016  -0.00072   0.02999   0.02929  -1.15376
   D77        3.00155   0.00003  -0.00066   0.02778   0.02714   3.02869
   D78       -1.11291  -0.00012   0.00057   0.01893   0.01949  -1.09342
   D79        3.06544   0.00000   0.00046   0.02136   0.02181   3.08725
   D80        0.96685  -0.00012   0.00051   0.01915   0.01966   0.98651
   D81        0.02057  -0.00022  -0.00092  -0.02153  -0.02245  -0.00187
   D82        2.11964  -0.00008  -0.00116  -0.01685  -0.01805   2.10159
   D83       -2.09317  -0.00003   0.00066  -0.02473  -0.02403  -2.11720
   D84        3.13839  -0.00023   0.00022  -0.01219  -0.01199   3.12639
   D85       -1.04573  -0.00008  -0.00002  -0.00751  -0.00759  -1.05333
   D86        1.02464  -0.00003   0.00180  -0.01539  -0.01357   1.01107
   D87       -0.02388   0.00041   0.00101   0.02640   0.02742   0.00354
   D88       -2.15185   0.00021  -0.00010   0.02266   0.02255  -2.12931
   D89        2.05363   0.00016  -0.00112   0.02824   0.02715   2.08078
   D90       -2.10788  -0.00032   0.00248   0.01152   0.01401  -2.09387
   D91        2.04733  -0.00051   0.00136   0.00778   0.00914   2.05647
   D92       -0.03037  -0.00057   0.00035   0.01336   0.01374  -0.01663
   D93        2.03807   0.00091  -0.00075   0.04002   0.03924   2.07731
   D94       -0.08990   0.00071  -0.00186   0.03628   0.03437  -0.05553
   D95       -2.16760   0.00066  -0.00287   0.04186   0.03897  -2.12864
   D96        1.11070  -0.00066   0.00079  -0.04488  -0.04407   1.06663
   D97       -3.09169  -0.00046  -0.00060  -0.03852  -0.03909  -3.13078
   D98       -0.99935  -0.00055   0.00032  -0.04187  -0.04153  -1.04088
   D99       -3.13462   0.00033   0.00252  -0.04015  -0.03767   3.11089
   D100      -1.05383   0.00053   0.00113  -0.03379  -0.03269  -1.08653
   D101       1.03851   0.00045   0.00204  -0.03714  -0.03514   1.00338
   D102      -0.98236  -0.00061   0.00057  -0.04624  -0.04566  -1.02802
   D103       1.09843  -0.00041  -0.00082  -0.03988  -0.04068   1.05775
   D104      -3.09241  -0.00049   0.00009  -0.04323  -0.04312  -3.13553
   D105       0.97168   0.00048  -0.00127   0.02062   0.01927   0.99096
   D106      -1.03996  -0.00002  -0.00091   0.01920   0.01838  -1.02158
   D107       3.09319   0.00041   0.00015   0.02124   0.02137   3.11456
   D108      -1.33379  -0.00018   0.00176  -0.02142  -0.01964  -1.35344
   D109       0.83332  -0.00026   0.00017  -0.02289  -0.02276   0.81056
   D110       2.86259  -0.00042   0.00020  -0.02430  -0.02408   2.83851
   D111      -0.96548  -0.00012  -0.00119   0.02001   0.01882  -0.94665
   D112       1.15011  -0.00056  -0.00030   0.01041   0.01010   1.16021
   D113      -3.06085   0.00029  -0.00184   0.02803   0.02619  -3.03467
   D114      -3.12343   0.00022   0.00124   0.02224   0.02349  -3.09994
   D115      -1.00785  -0.00022   0.00213   0.01265   0.01477  -0.99308
   D116       1.06438   0.00062   0.00058   0.03027   0.03085   1.09523
   D117       1.19072   0.00017  -0.00063   0.02729   0.02667   1.21738
   D118      -2.97688  -0.00027   0.00026   0.01769   0.01794  -2.95894
   D119      -0.90466   0.00058  -0.00129   0.03531   0.03403  -0.87063
   D120       3.14145   0.00035   0.00231  -0.02039  -0.01806   3.12339
   D121      -1.00551  -0.00039  -0.00245  -0.02341  -0.02582  -1.03133
   D122       1.07862   0.00010   0.00005  -0.02119  -0.02115   1.05747
   D123      -1.06195   0.00053   0.00298  -0.01974  -0.01676  -1.07871
   D124       1.07428  -0.00020  -0.00178  -0.02276  -0.02453   1.04975
   D125      -3.12477   0.00028   0.00072  -0.02054  -0.01986   3.13856
   D126       0.98193  -0.00014   0.00182  -0.02645  -0.02463   0.95731
   D127       3.11816  -0.00088  -0.00294  -0.02947  -0.03239   3.08577
   D128      -1.08089  -0.00039  -0.00044  -0.02725  -0.02772  -1.10861
   D129       0.88152  -0.00024  -0.00152   0.00633   0.00476   0.88629
   D130      -1.26032  -0.00038  -0.00001   0.00736   0.00744  -1.25288
   D131       2.97267   0.00103   0.00089   0.01488   0.01573   2.98840
         Item               Value     Threshold  Converged?
 Maximum Force            0.004042     0.000450     NO 
 RMS     Force            0.000849     0.000300     NO 
 Maximum Displacement     0.160315     0.001800     NO 
 RMS     Displacement     0.033443     0.001200     NO 
 Predicted change in Energy=-6.028019D-04
 GradGradGradGradGradGradGradGradGradGradGradGradGradGradGradGradGradGrad

                          Input orientation:                          
 ---------------------------------------------------------------------
 Center     Atomic      Atomic             Coordinates (Angstroms)
 Number     Number       Type             X           Y           Z
 ---------------------------------------------------------------------
      1          6           0        1.770062    0.738471    0.097440
      2          6           0        1.172420   -0.462613    0.291512
      3          6           0       -0.260600   -0.736299    0.659706
      4          6           0       -1.279015    0.240584    0.020714
      5          6           0       -1.310791    1.606449    0.752818
      6          6           0        0.033180    2.148011    1.275512
      7          6           0        1.223842    2.130487    0.296175
      8          6           0        3.173823    0.527254   -0.306154
      9          6           0        3.454663   -0.965095   -0.360654
     10          6           0        2.121020   -1.640695    0.041558
     11          8           0        3.994923    1.413980   -0.546543
     12          6           0        0.929572    2.844291   -1.038882
     13          6           0        2.265670   -2.548976    1.262584
     14          8           0        1.596691   -2.486546   -1.001706
     15          6           0       -2.699834   -0.408808   -0.091795
     16          8           0       -3.185834   -0.811181    1.210118
     17          6           0       -2.703253   -1.616789   -1.040994
     18          6           0       -3.754548    0.608869   -0.570160
     19          8           0       -5.051908    0.017604   -0.698777
     20          1           0       -0.363449   -0.719628    1.754787
     21          1           0       -0.476469   -1.764282    0.356273
     22          1           0       -0.951399    0.412912   -1.012530
     23          1           0       -1.986054    1.527965    1.614882
     24          1           0       -1.752178    2.353443    0.083062
     25          1           0        0.328448    1.598098    2.178898
     26          1           0       -0.131351    3.185340    1.596770
     27          1           0        2.037436    2.697172    0.773000
     28          1           0        3.769122   -1.267118   -1.365450
     29          1           0        4.274688   -1.202560    0.326800
     30          1           0        0.579606    3.867869   -0.855512
     31          1           0        0.163536    2.323499   -1.624246
     32          1           0        1.835245    2.906296   -1.652906
     33          1           0        1.302435   -2.988338    1.542813
     34          1           0        2.960009   -3.366765    1.037567
     35          1           0        2.656096   -1.988224    2.117953
     36          1           0        1.466505   -1.935834   -1.793608
     37          1           0       -2.742765   -1.639303    1.461287
     38          1           0       -2.298550   -1.343213   -2.021670
     39          1           0       -2.108065   -2.448236   -0.648966
     40          1           0       -3.726204   -1.977460   -1.180909
     41          1           0       -3.810153    1.454121    0.124394
     42          1           0       -3.486476    0.990521   -1.559954
     43          1           0       -5.212295   -0.438469    0.146393
 ---------------------------------------------------------------------
                    Distance matrix (angstroms):
                    1          2          3          4          5
     1  C    0.000000
     2  C    1.355523   0.000000
     3  C    2.571901   1.504665   0.000000
     4  C    3.090413   2.564635   1.549124   0.000000
     5  C    3.267195   3.264990   2.569055   1.550024   0.000000
     6  C    2.528125   3.013550   2.963912   2.633373   1.540375
     7  C    1.508496   2.593614   3.248720   3.148317   2.628213
     8  C    1.475820   2.311418   3.784800   4.474013   4.732636
     9  C    2.439235   2.426199   3.859619   4.899675   5.528310
    10  C    2.405561   1.533035   2.621479   3.885857   4.777778
    11  O    2.412681   3.491484   4.918151   5.432592   5.465892
    12  C    2.536164   3.572749   4.137914   3.574896   3.124366
    13  C    3.522853   2.547761   3.167222   4.678535   5.506223
    14  O    3.411585   2.439000   3.045190   4.092954   5.318310
    15  C    4.618661   3.891551   2.573299   1.566236   2.589222
    16  O    5.310403   4.467630   2.977509   2.481301   3.093517
    17  C    5.182068   4.257762   3.103901   2.570119   3.942839
    18  C    5.566310   5.115229   3.940777   2.571581   2.952522
    19  O    6.906004   6.320881   5.036912   3.847350   4.315960
    20  H    3.069971   2.136850   1.100027   2.183411   2.704078
    21  H    3.373080   2.101754   1.093352   2.185445   3.495020
    22  H    2.957089   2.641529   2.143423   1.097552   2.161052
    23  H    4.127268   3.961019   3.002740   2.167631   1.097859
    24  H    3.874857   4.065328   3.479056   2.166089   1.096082
    25  H    2.673888   2.919083   2.846811   3.014057   2.172758
    26  H    3.442459   4.087918   4.034111   3.531667   2.143882
    27  H    2.089110   3.311242   4.133101   4.195188   3.521463
    28  H    3.187268   3.183647   4.541110   5.447780   6.208862
    29  H    3.177005   3.189488   4.571330   5.746301   6.266546
    30  H    3.481155   4.518868   4.919370   4.168866   3.357730
    31  H    2.838564   3.528512   3.841704   3.020824   2.887600
    32  H    2.787010   3.945839   4.796795   4.427825   4.168292
    33  H    4.024535   2.821692   2.880040   4.405294   5.344634
    34  H    4.376388   3.490870   4.175458   5.658294   6.561530
    35  H    3.507477   2.804402   3.492981   4.985088   5.524623
    36  H    3.289394   2.569940   3.231180   3.945433   5.171598
    37  H    5.280104   4.252252   2.760271   2.784204   3.617649
    38  H    5.037622   4.263085   3.422186   2.778344   4.168208
    39  H    5.074652   3.948263   2.838393   2.892326   4.363612
    40  H    6.262539   5.334726   4.115672   3.514591   4.734757
    41  H    5.625983   5.341146   4.205215   2.808929   2.581653
    42  H    5.517397   5.219658   4.279611   2.816699   3.234484
    43  H    7.081024   6.386410   4.987132   3.993445   4.446480
                    6          7          8          9         10
     6  C    0.000000
     7  C    1.541779   0.000000
     8  C    3.871971   2.595300   0.000000
     9  C    4.906630   3.871772   1.519523   0.000000
    10  C    4.498446   3.884787   2.435016   1.548165   0.000000
    11  O    4.422001   2.983696   1.232183   2.446719   3.631586
    12  C    2.577739   1.542234   3.307901   4.620336   4.764661
    13  C    5.200564   4.890472   3.570556   2.560719   1.528661
    14  O    5.395314   4.810458   3.471906   2.485522   1.441799
    15  C    3.984497   4.689752   5.951639   6.185433   4.977546
    16  O    4.373002   5.379028   6.673510   6.825483   5.496938
    17  C    5.198845   5.590364   6.298963   6.229567   4.944300
    18  C    4.485794   5.277331   6.933879   7.382004   6.321158
    19  O    5.856156   6.696211   8.250851   8.569818   7.399253
    20  H    2.934344   3.573541   4.279543   4.371879   3.155330
    21  H    4.051022   4.250163   4.360571   4.075105   2.619402
    22  H    3.035638   3.065036   4.186824   4.662320   3.842936
    23  H    2.139377   3.522137   5.596082   6.302341   5.420684
    24  H    2.156766   2.991959   5.268011   6.190378   5.563858
    25  H    1.098041   2.151700   3.926620   4.774150   4.274496
    26  H    1.098329   2.154254   4.648732   5.823840   5.548195
    27  H    2.138022   1.100195   2.676657   4.087286   4.399896
    28  H    5.709208   4.558856   2.167086   1.095316   2.198970
    29  H    5.487875   4.518606   2.145879   1.096094   2.216215
    30  H    2.792446   2.181725   4.265145   5.645209   5.790075
    31  H    2.907986   2.202162   3.745088   4.821103   4.724561
    32  H    3.521089   2.185088   3.043907   4.390911   4.860864
    33  H    5.297598   5.269027   4.390918   3.514084   2.177152
    34  H    6.247856   5.812376   4.124887   2.822716   2.162234
    35  H    4.969692   4.725887   3.531568   2.797855   2.172211
    36  H    5.305818   4.578323   3.345781   2.635994   1.970616
    37  H    4.699376   5.594888   6.543992   6.494778   5.066758
    38  H    5.338259   5.463171   6.032288   6.000117   4.886512
    39  H    5.423470   5.741044   6.072017   5.764267   4.360516
    40  H    6.098072   6.599996   7.392507   7.298120   5.983131
    41  H    4.071581   5.082134   7.058355   7.672382   6.690558
    42  H    4.665578   5.189588   6.793099   7.310415   6.397823
    43  H    5.956492   6.931510   8.453662   8.697736   7.431948
                   11         12         13         14         15
    11  O    0.000000
    12  C    3.418269   0.000000
    13  C    4.687032   6.014085   0.000000
    14  O    4.601391   5.372546   2.361872   0.000000
    15  C    6.953353   4.965099   5.574127   4.858504   0.000000
    16  O    7.720134   5.946179   5.722027   5.529156   1.446747
    17  C    7.368555   5.753143   5.555686   4.387202   1.536297
    18  C    7.791217   5.211314   7.040878   6.197063   1.541727
    19  O    9.155227   6.624494   7.998826   7.111006   2.466274
    20  H    5.370643   4.709353   3.240531   3.816071   2.994190
    21  H    5.559655   5.016208   2.992737   2.581427   2.642239
    22  H    5.068075   3.074142   4.929347   3.860018   2.140094
    23  H    6.360568   4.156446   5.901078   5.983217   2.678304
    24  H    5.857316   2.948130   6.447332   5.984742   2.925518
    25  H    4.572194   3.502635   4.668049   5.330009   4.284181
    26  H    4.975704   2.861560   6.224128   6.473677   4.729297
    27  H    2.686918   2.128831   5.273884   5.496796   5.730332
    28  H    2.812452   5.007332   3.287870   2.517692   6.648781
    29  H    2.772595   5.425117   2.593198   3.253493   7.032014
    30  H    4.216802   1.097184   6.964556   6.436958   5.443157
    31  H    4.082670   1.095758   6.041007   5.057472   4.244148
    32  H    2.848728   1.095954   6.200430   5.437253   5.830431
    33  H    5.567343   6.389345   1.095167   2.610164   5.034290
    34  H    5.141593   6.856495   1.096138   2.606157   6.485275
    35  H    4.524046   6.024922   1.094774   3.332106   6.005292
    36  H    4.378278   4.869035   3.217906   0.973315   4.752511
    37  H    7.664878   6.311855   5.094253   5.061130   1.981924
    38  H    7.027511   5.377902   5.750851   4.185742   2.181412
    39  H    7.223133   6.114745   4.774278   3.721708   2.195426
    40  H    8.456955   6.704155   6.496141   5.350186   2.168012
    41  H    7.833963   5.074522   7.364502   6.784609   2.179461
    42  H    7.561590   4.817619   7.319968   6.183868   2.175412
    43  H    9.417250   7.064271   7.849847   7.202433   2.523901
                   16         17         18         19         20
    16  O    0.000000
    17  C    2.439138   0.000000
    18  C    2.347204   2.506084   0.000000
    19  O    2.795173   2.881758   1.431530   0.000000
    20  H    2.875919   3.754461   4.320861   5.342765   0.000000
    21  H    2.996350   2.632998   4.151617   5.022239   1.749262
    22  H    3.381016   2.681322   2.844597   4.131450   3.047356
    23  H    2.659871   4.178221   2.957485   4.127186   2.775625
    24  H    3.652461   4.234476   2.734909   4.117722   3.763908
    25  H    4.369593   5.467579   5.020633   6.302952   2.455697
    26  H    5.044953   6.052514   4.945841   6.286173   3.915050
    27  H    6.307310   6.661454   6.301759   7.720428   4.289834
    28  H    7.430535   6.489929   7.794705   8.938989   5.207088
    29  H    7.522820   7.122788   8.279761   9.461818   4.876954
    30  H    6.351290   6.394767   5.430231   6.823713   5.361730
    31  H    5.392413   4.907599   4.404820   5.777067   4.577794
    32  H    6.872247   6.436668   6.139731   7.529129   5.440033
    33  H    4.999526   4.960115   6.555732   7.378217   2.822613
    34  H    6.658241   6.281352   7.967166   8.869028   4.308957
    35  H    6.028080   6.232138   7.420728   8.448115   3.295281
    36  H    5.650794   4.249130   5.935632   6.892335   4.173607
    37  H    0.972204   2.502695   3.194489   3.569783   2.567701
    38  H    3.393344   1.095606   2.835037   3.344077   4.288951
    39  H    2.701431   1.095098   3.473184   3.840450   3.436539
    40  H    2.714630   1.093658   2.657614   2.443404   4.637734
    41  H    2.588468   3.466099   1.095422   2.069576   4.388980
    42  H    3.318104   2.771429   1.094172   2.034397   4.864711
    43  H    2.318829   3.015563   1.932716   0.973673   5.116375
                   21         22         23         24         25
    21  H    0.000000
    22  H    2.615216   0.000000
    23  H    3.834297   3.035975   0.000000
    24  H    4.319460   2.367958   1.755729   0.000000
    25  H    3.908382   3.637016   2.383265   3.048291   0.000000
    26  H    5.114361   3.894519   2.487397   2.368638   1.752034
    27  H    5.137893   4.164023   4.273673   3.867213   2.470860
    28  H    4.608312   5.022984   7.058110   6.759541   5.710525
    29  H    4.784338   5.631655   6.950670   7.001977   5.181386
    30  H    5.857034   3.782243   4.261527   2.934557   3.797708
    31  H    4.587157   2.295129   3.968067   2.566273   3.875217
    32  H    5.585259   3.793736   5.213498   4.023535   4.320248
    33  H    2.463877   4.814358   5.587159   6.324251   4.731665
    34  H    3.852467   5.812742   6.982494   7.472387   5.733901
    35  H    3.600921   5.345970   5.845188   6.513351   4.275906
    36  H    2.902855   3.460195   5.961197   5.681523   5.437338
    37  H    2.524436   3.679721   3.260029   4.338524   4.519743
    38  H    3.025209   2.432520   4.643901   4.288786   5.761700
    39  H    2.034798   3.107446   4.577124   4.870179   5.505109
    40  H    3.601271   3.666302   4.809633   4.924543   6.364992
    41  H    4.639540   3.247951   2.356766   2.246275   4.622741
    42  H    4.507882   2.657051   3.552420   2.750426   5.376039
    43  H    4.922386   4.497020   4.053635   4.446482   6.243278
                   26         27         28         29         30
    26  H    0.000000
    27  H    2.370768   0.000000
    28  H    6.619125   4.825692   0.000000
    29  H    6.346627   4.517998   1.767336   0.000000
    30  H    2.642914   2.479486   6.066395   6.384415   0.000000
    31  H    3.347338   3.065603   5.095072   5.756843   1.774583
    32  H    3.808642   2.443284   4.608676   5.172313   1.771183
    33  H    6.338214   5.784277   4.183914   3.674504   7.299454
    34  H    7.266312   6.139419   3.292062   2.630086   7.847930
    35  H    5.899768   4.913713   3.727320   2.538766   6.888188
    36  H    6.346197   5.327117   2.435681   3.594400   5.945552
    37  H    5.487715   6.490691   7.108702   7.121970   6.836275
    38  H    6.188509   6.552530   6.103528   6.981586   6.066225
    39  H    6.378707   6.758874   6.037360   6.575968   6.867272
    40  H    6.876988   7.673948   7.531172   8.178504   7.267307
    41  H    4.324188   6.013332   8.189639   8.512554   5.104546
    42  H    5.102842   6.234495   7.601214   8.282820   5.030745
    43  H    6.407151   7.923603   9.145391   9.519414   7.286597
                   31         32         33         34         35
    31  H    0.000000
    32  H    1.770617   0.000000
    33  H    6.288320   6.726308   0.000000
    34  H    6.876381   6.917733   1.773706   0.000000
    35  H    6.229596   6.232937   1.778599   1.777631   0.000000
    36  H    4.457390   4.858188   3.502340   3.506233   4.088787
    37  H    5.802663   7.163717   4.264995   5.973718   5.449831
    38  H    4.434477   5.939913   5.327200   6.411407   6.488531
    39  H    5.374085   6.725221   4.089879   5.419729   5.528533
    40  H    5.815915   7.416439   5.807559   7.180338   7.184453
    41  H    4.427614   6.094106   6.919965   8.361216   7.591864
    42  H    3.886328   5.656814   6.956446   8.203062   7.754425
    43  H    6.297872   8.005795   7.133970   8.726722   8.258352
                   36         37         38         39         40
    36  H    0.000000
    37  H    5.329186   0.000000
    38  H    3.818226   3.523632   0.000000
    39  H    3.788180   2.347421   1.772477   0.000000
    40  H    5.228896   2.839490   1.774075   1.767192   0.000000
    41  H    6.558479   3.534950   3.836093   4.327075   3.672412
    42  H    5.757618   4.073938   2.659072   3.815097   3.001675
    43  H    7.114217   3.044590   3.742856   3.782592   2.517676
                   41         42         43
    41  H    0.000000
    42  H    1.776715   0.000000
    43  H    2.355501   2.816396   0.000000
 Stoichiometry    C15H24O4
 Framework group  C1[X(C15H24O4)]
 Deg. of freedom   123
 Full point group                 C1      NOp   1
 Largest Abelian subgroup         C1      NOp   1
 Largest concise Abelian subgroup C1      NOp   1
                         Standard orientation:                         
 ---------------------------------------------------------------------
 Center     Atomic      Atomic             Coordinates (Angstroms)
 Number     Number       Type             X           Y           Z
 ---------------------------------------------------------------------
      1          6           0        1.796742    0.740061    0.090660
      2          6           0        1.202557   -0.464661    0.272404
      3          6           0       -0.227699   -0.746019    0.645530
      4          6           0       -1.251793    0.237213    0.025634
      5          6           0       -1.281748    1.593216    0.775921
      6          6           0        0.064316    2.130475    1.297667
      7          6           0        1.249091    2.128247    0.311063
      8          6           0        3.198445    0.536970   -0.324103
      9          6           0        3.481780   -0.953972   -0.400023
     10          6           0        2.151865   -1.637461    0.001204
     11          8           0        4.016401    1.428415   -0.557658
     12          6           0        0.945436    2.859052   -1.012646
     13          6           0        2.305585   -2.561514    1.209219
     14          8           0        1.622868   -2.470483   -1.049995
     15          6           0       -2.672030   -0.413440   -0.086935
     16          8           0       -3.149420   -0.833945    1.212430
     17          6           0       -2.678875   -1.608774   -1.051995
     18          6           0       -3.731532    0.608386   -0.545464
     19          8           0       -5.028520    0.016312   -0.674111
     20          1           0       -0.323985   -0.744026    1.741333
     21          1           0       -0.443443   -1.770325    0.329824
     22          1           0       -0.930731    0.423829   -1.007185
     23          1           0       -1.951659    1.502011    1.640903
     24          1           0       -1.728575    2.348124    0.118764
     25          1           0        0.366060    1.569253    2.191912
     26          1           0       -0.100243    3.163140    1.633600
     27          1           0        2.064466    2.690186    0.790457
     28          1           0        3.790755   -1.242066   -1.410593
     29          1           0        4.306377   -1.198883    0.279301
     30          1           0        0.594642    3.879425   -0.813657
     31          1           0        0.176878    2.344532   -1.600245
     32          1           0        1.847277    2.930956   -1.631215
     33          1           0        1.344889   -3.006443    1.489381
     34          1           0        3.000106   -3.374885    0.969245
     35          1           0        2.700091   -2.011347    2.069575
     36          1           0        1.486874   -1.909609   -1.833748
     37          1           0       -2.703278   -1.664437    1.449962
     38          1           0       -2.280602   -1.321461   -2.031374
     39          1           0       -2.079762   -2.444153   -0.674575
     40          1           0       -3.701964   -1.969583   -1.190534
     41          1           0       -3.784556    1.444273    0.160532
     42          1           0       -3.470147    1.003616   -1.531711
     43          1           0       -5.182951   -0.451208    0.165898
 ---------------------------------------------------------------------
 Rotational constants (GHZ):      0.5941653      0.2463819      0.1992079
 Standard basis: 6-31G(d) (6D, 7F)
 There are   333 symmetry adapted cartesian basis functions of A   symmetry.
 There are   333 symmetry adapted basis functions of A   symmetry.
   333 basis functions,   628 primitive gaussians,   333 cartesian basis functions
    73 alpha electrons       73 beta electrons
       nuclear repulsion energy      1595.5102816550 Hartrees.
 NAtoms=   43 NActive=   43 NUniq=   43 SFac= 1.00D+00 NAtFMM=   60 NAOKFM=F Big=F
 Integral buffers will be    131072 words long.
 Raffenetti 2 integral format.
 Two-electron integral symmetry is turned on.
 ------------------------------------------------------------------------------
 Polarizable Continuum Model (PCM)
 =================================
 Model                : PCM (using non-symmetric T matrix).
 Atomic radii         : SMD-Coulomb.
 Polarization charges : Total charges.
 Charge compensation  : None.
 Solution method      : On-the-fly selection.
 Cavity type          : VdW (van der Waals Surface) (Alpha=1.000).
 Cavity algorithm     : GePol (No added spheres)
                        Default sphere list used, NSphG=   43.
                        Lebedev-Laikov grids with approx.  5.0 points / Ang**2.
                        Smoothing algorithm: Karplus/York (Gamma=1.0000).
                        Polarization charges: spherical gaussians, with
                                              point-specific exponents (IZeta= 3).
                        Self-potential: point-specific (ISelfS= 7).
                        Self-field    : sphere-specific E.n sum rule (ISelfD= 2).
 1st derivatives      : Analytical E(r).r(x)/FMM algorithm (CHGder, D1EAlg=3).
                        Cavity 1st derivative terms included.
 Solvent              : Methanol, Eps=  32.613000 Eps(inf)=   1.765709
 ------------------------------------------------------------------------------
 ------------------------------------------------------------------------------
 Atomic radii for non-electrostatic terms: SMD-CDS.
 ------------------------------------------------------------------------------
 Nuclear repulsion after PCM non-electrostatic terms =     1595.5117117480 Hartrees.
 One-electron integrals computed using PRISM.
 NBasis=   333 RedAO= T EigKep=  9.28D-04  NBF=   333
 NBsUse=   333 1.00D-06 EigRej= -1.00D+00 NBFU=   333
 Initial guess from the checkpoint file:  "DY-202A-11R_48.chk"
 B after Tr=     0.000000    0.000000    0.000000
         Rot=    0.999999    0.000197   -0.001132   -0.001000 Ang=   0.17 deg.
 ExpMin= 1.61D-01 ExpMax= 5.48D+03 ExpMxC= 8.25D+02 IAcc=1 IRadAn=         1 AccDes= 0.00D+00
 Harris functional with IExCor=  402 and IRadAn=       1 diagonalized for initial guess.
 HarFok:  IExCor=  402 AccDes= 0.00D+00 IRadAn=         1 IDoV= 1 UseB2=F ITyADJ=14
 ICtDFT=  3500011 ScaDFX=  1.000000  1.000000  1.000000  1.000000
 FoFCou: FMM=F IPFlag=           0 FMFlag=      100000 FMFlg1=           0
         NFxFlg=           0 DoJE=T BraDBF=F KetDBF=T FulRan=T
         wScrn=  0.000000 ICntrl=     500 IOpCl=  0 I1Cent=   200000004 NGrid=           0
         NMat0=    1 NMatS0=      1 NMatT0=    0 NMatD0=    1 NMtDS0=    0 NMtDT0=    0
 Petite list used in FoFCou.
 Keep R1 ints in memory in canonical form, NReq=1565304907.
 Requested convergence on RMS density matrix=1.00D-08 within 128 cycles.
 Requested convergence on MAX density matrix=1.00D-06.
 Requested convergence on             energy=1.00D-06.
 No special actions if energy rises.
 Inv3:  Mode=1 IEnd=    21821427.
 Iteration    1 A*A^-1 deviation from unit magnitude is 7.33D-15 for   2676.
 Iteration    1 A*A^-1 deviation from orthogonality  is 5.11D-15 for   2697   2461.
 Iteration    1 A^-1*A deviation from unit magnitude is 7.33D-15 for   2676.
 Iteration    1 A^-1*A deviation from orthogonality  is 3.02D-11 for   2578   2569.
 Error on total polarization charges =  0.05202
 SCF Done:  E(RB3LYP) =  -886.951273446     A.U. after   11 cycles
            NFock= 11  Conv=0.25D-08     -V/T= 2.0094
 SMD-CDS (non-electrostatic) energy       (kcal/mol) =       0.90
 (included in total energy above)
 D1PCM: PCM CHGder 1st derivatives, ID1Alg=3 FixD1E=F DoIter=F DoCFld=F I1PDM=0.
 Calling FoFJK, ICntrl=      2127 FMM=F ISym2X=0 I1Cent= 0 IOpClX= 0 NMat=1 NMatS=1 NMatT=0.
 ***** Axes restored to original set *****
 -------------------------------------------------------------------
 Center     Atomic                   Forces (Hartrees/Bohr)
 Number     Number              X              Y              Z
 -------------------------------------------------------------------
      1        6           0.002466908   -0.001371561   -0.000368712
      2        6          -0.001516043    0.000795509   -0.000338554
      3        6           0.000833806   -0.000552841    0.000492219
      4        6          -0.000822427    0.000863764   -0.000248459
      5        6          -0.000152262   -0.000595480   -0.000131726
      6        6           0.000334642   -0.000106476    0.000108329
      7        6          -0.000919949    0.000680911    0.000173308
      8        6          -0.001072187    0.000197862   -0.000573874
      9        6          -0.001437681    0.000298130    0.001171315
     10        6           0.002082527    0.000384453   -0.001041304
     11        8          -0.000763878   -0.000896179    0.000669110
     12        6           0.000122839   -0.000111963   -0.000424522
     13        6          -0.000290038   -0.000194818    0.000557395
     14        8          -0.000292984    0.000174844    0.000464267
     15        6           0.000774007   -0.000237072   -0.001094534
     16        8          -0.000081989    0.000425124    0.001211751
     17        6           0.000089971   -0.000295089    0.000396292
     18        6          -0.000970278   -0.000545017   -0.000850553
     19        8           0.001205853    0.000304676    0.000526025
     20        1          -0.000210182    0.000067598   -0.000101103
     21        1          -0.000135173   -0.000036940    0.000098352
     22        1          -0.000175432   -0.000076497   -0.000005568
     23        1          -0.000078235   -0.000019720    0.000123908
     24        1          -0.000158483   -0.000113153   -0.000065961
     25        1          -0.000206830    0.000076843   -0.000090268
     26        1          -0.000066090   -0.000164742    0.000071132
     27        1          -0.000124772    0.000172761    0.000020934
     28        1           0.000075115    0.000174371   -0.000180939
     29        1           0.000555709   -0.000343127   -0.000604846
     30        1           0.000111130   -0.000053864    0.000062107
     31        1           0.000078640    0.000235819    0.000132848
     32        1          -0.000049464   -0.000072404    0.000138634
     33        1           0.000027894    0.000233057    0.000111820
     34        1          -0.000070165    0.000172486   -0.000182982
     35        1           0.000029011   -0.000012575    0.000019403
     36        1           0.000238063   -0.000064289   -0.000084470
     37        1          -0.000172233   -0.000113994   -0.000453532
     38        1           0.000083927   -0.000016068   -0.000245223
     39        1           0.000087706    0.000252215   -0.000062948
     40        1           0.000239246    0.000033732    0.000000828
     41        1           0.000510653    0.000186041    0.000393928
     42        1           0.000204947    0.000241759    0.000017848
     43        1          -0.000385818    0.000021914    0.000188324
 -------------------------------------------------------------------
 Cartesian Forces:  Max     0.002466908 RMS     0.000552797

 GradGradGradGradGradGradGradGradGradGradGradGradGradGradGradGradGradGrad
 Berny optimization.
 Using GEDIIS/GDIIS optimizer.
 FormGI is forming the generalized inverse of G from B-inverse, IUseBI=4.
 Internal  Forces:  Max     0.001571556 RMS     0.000286037
 Search for a local minimum.
 Step number   3 out of a maximum of  258
 All quantities printed in internal units (Hartrees-Bohrs-Radians)
 Mixed Optimization -- En-DIIS/RFO-DIIS
 Swapping is turned off.
 Update second derivatives using D2CorX and points    1    2    3
 DE= -6.32D-04 DEPred=-6.03D-04 R= 1.05D+00
 TightC=F SS=  1.41D+00  RLast= 2.58D-01 DXNew= 8.4853D-01 7.7313D-01
 Trust test= 1.05D+00 RLast= 2.58D-01 DXMaxT set to 7.73D-01
 ITU=  1  1  0
     Eigenvalues ---    0.00226   0.00230   0.00254   0.00340   0.00367
     Eigenvalues ---    0.00397   0.00483   0.00702   0.00780   0.00904
     Eigenvalues ---    0.01113   0.01155   0.01222   0.01293   0.01352
     Eigenvalues ---    0.01396   0.02485   0.02619   0.03222   0.03853
     Eigenvalues ---    0.03997   0.04176   0.04414   0.04557   0.04680
     Eigenvalues ---    0.04766   0.04881   0.04993   0.05019   0.05284
     Eigenvalues ---    0.05421   0.05476   0.05550   0.05563   0.05578
     Eigenvalues ---    0.05615   0.05649   0.05705   0.05808   0.05927
     Eigenvalues ---    0.06077   0.06113   0.07108   0.07809   0.08139
     Eigenvalues ---    0.08638   0.09035   0.09073   0.09213   0.09755
     Eigenvalues ---    0.10287   0.11809   0.12267   0.13277   0.13813
     Eigenvalues ---    0.14581   0.15492   0.15911   0.15997   0.16000
     Eigenvalues ---    0.16000   0.16000   0.16000   0.16000   0.16000
     Eigenvalues ---    0.16000   0.16000   0.16000   0.16079   0.16386
     Eigenvalues ---    0.16703   0.17178   0.18564   0.20305   0.20748
     Eigenvalues ---    0.21847   0.23051   0.24719   0.24976   0.26411
     Eigenvalues ---    0.26636   0.26892   0.27831   0.28012   0.28344
     Eigenvalues ---    0.28598   0.28744   0.29368   0.29715   0.30150
     Eigenvalues ---    0.30841   0.31809   0.32240   0.33717   0.33759
     Eigenvalues ---    0.33822   0.33835   0.33847   0.33950   0.33974
     Eigenvalues ---    0.34019   0.34089   0.34134   0.34148   0.34165
     Eigenvalues ---    0.34202   0.34215   0.34274   0.34290   0.34313
     Eigenvalues ---    0.34351   0.34377   0.34411   0.34504   0.34843
     Eigenvalues ---    0.39496   0.40986   0.41857   0.51841   0.52243
     Eigenvalues ---    0.52752   0.52879   0.94684
 En-DIIS/RFO-DIIS IScMMF=        0 using points:     3    2
 RFO step:  Lambda=-6.30701478D-05.
 DidBck=F Rises=F RFO-DIIS coefs:    1.12456   -0.12456
 Iteration  1 RMS(Cart)=  0.03192080 RMS(Int)=  0.00051663
 Iteration  2 RMS(Cart)=  0.00072095 RMS(Int)=  0.00003759
 Iteration  3 RMS(Cart)=  0.00000023 RMS(Int)=  0.00003759
 Variable       Old X    -DE/DX   Delta X   Delta X   Delta X     New X
                                 (Linear)    (Quad)   (Total)
    R1        2.56157  -0.00058  -0.00072  -0.00171  -0.00241   2.55915
    R2        2.85064   0.00093   0.00109   0.00614   0.00723   2.85787
    R3        2.78890  -0.00157  -0.00106  -0.00712  -0.00810   2.78080
    R4        2.84341  -0.00053  -0.00070  -0.00351  -0.00423   2.83918
    R5        2.89702   0.00026   0.00125   0.00419   0.00538   2.90240
    R6        2.92742   0.00024   0.00061   0.00184   0.00245   2.92987
    R7        2.07875  -0.00008   0.00016   0.00015   0.00031   2.07906
    R8        2.06614   0.00003  -0.00034  -0.00044  -0.00078   2.06536
    R9        2.92912  -0.00075   0.00016  -0.00315  -0.00298   2.92614
   R10        2.95976  -0.00156   0.00080  -0.00579  -0.00499   2.95477
   R11        2.07407  -0.00006  -0.00001  -0.00028  -0.00029   2.07378
   R12        2.91089  -0.00008  -0.00022  -0.00019  -0.00040   2.91049
   R13        2.07465   0.00015  -0.00006   0.00039   0.00033   2.07499
   R14        2.07129   0.00003  -0.00026  -0.00044  -0.00070   2.07060
   R15        2.91354  -0.00001  -0.00022   0.00008  -0.00014   2.91340
   R16        2.07500  -0.00017  -0.00017  -0.00089  -0.00106   2.07393
   R17        2.07554  -0.00013   0.00003  -0.00038  -0.00035   2.07519
   R18        2.91440   0.00001   0.00015   0.00093   0.00108   2.91548
   R19        2.07907   0.00001   0.00005   0.00016   0.00021   2.07928
   R20        2.87148  -0.00056   0.00051   0.00008   0.00062   2.87210
   R21        2.32849  -0.00129  -0.00029  -0.00158  -0.00188   2.32661
   R22        2.92561  -0.00118  -0.00124  -0.00585  -0.00716   2.91844
   R23        2.06985   0.00014   0.00040   0.00124   0.00164   2.07148
   R24        2.07132   0.00011   0.00018   0.00076   0.00094   2.07226
   R25        2.88875   0.00026   0.00042   0.00183   0.00225   2.89100
   R26        2.72460  -0.00032   0.00015   0.00024   0.00039   2.72499
   R27        2.07338  -0.00008  -0.00002  -0.00020  -0.00021   2.07316
   R28        2.07068  -0.00024   0.00009  -0.00055  -0.00047   2.07022
   R29        2.07105  -0.00012  -0.00006  -0.00050  -0.00056   2.07049
   R30        2.06957  -0.00008  -0.00033  -0.00090  -0.00123   2.06833
   R31        2.07140  -0.00013  -0.00009  -0.00062  -0.00072   2.07069
   R32        2.06882   0.00002   0.00017   0.00033   0.00051   2.06933
   R33        1.83930   0.00000   0.00021   0.00039   0.00060   1.83990
   R34        2.73396   0.00068   0.00077   0.00369   0.00445   2.73841
   R35        2.90318  -0.00004  -0.00017  -0.00074  -0.00091   2.90227
   R36        2.91344  -0.00032   0.00093  -0.00014   0.00079   2.91423
   R37        1.83720  -0.00010   0.00011  -0.00006   0.00005   1.83725
   R38        2.07040   0.00025  -0.00008   0.00073   0.00065   2.07104
   R39        2.06944  -0.00017  -0.00011  -0.00069  -0.00081   2.06863
   R40        2.06671  -0.00023  -0.00018  -0.00121  -0.00140   2.06532
   R41        2.70520  -0.00095  -0.00101  -0.00433  -0.00534   2.69986
   R42        2.07005   0.00037  -0.00026   0.00086   0.00059   2.07064
   R43        2.06769   0.00012   0.00031   0.00094   0.00124   2.06893
   R44        1.83997   0.00021  -0.00010   0.00008  -0.00002   1.83995
    A1        2.26418  -0.00038  -0.00130  -0.00514  -0.00647   2.25770
    A2        1.90891   0.00010   0.00062   0.00272   0.00325   1.91215
    A3        2.10890   0.00028   0.00080   0.00281   0.00367   2.11258
    A4        2.23458   0.00044   0.00031   0.00244   0.00277   2.23736
    A5        1.96574  -0.00044  -0.00083  -0.00381  -0.00486   1.96088
    A6        2.08223   0.00000   0.00050   0.00173   0.00237   2.08460
    A7        1.99377  -0.00035   0.00015  -0.00447  -0.00438   1.98939
    A8        1.90698   0.00028  -0.00014   0.00240   0.00226   1.90924
    A9        1.86622   0.00018  -0.00061   0.00146   0.00088   1.86709
   A10        1.91730  -0.00009  -0.00047  -0.00222  -0.00269   1.91461
   A11        1.92690   0.00006   0.00085   0.00269   0.00357   1.93047
   A12        1.84634  -0.00006   0.00023   0.00063   0.00086   1.84720
   A13        1.95447   0.00014  -0.00076  -0.00254  -0.00333   1.95115
   A14        1.94394   0.00012  -0.00034  -0.00136  -0.00169   1.94225
   A15        1.86617   0.00002  -0.00070   0.00147   0.00078   1.86694
   A16        1.96134  -0.00047   0.00199  -0.00075   0.00124   1.96258
   A17        1.88852   0.00019   0.00039   0.00451   0.00490   1.89342
   A18        1.84238   0.00003  -0.00068  -0.00084  -0.00154   1.84084
   A19        2.04002  -0.00001  -0.00063  -0.00269  -0.00334   2.03668
   A20        1.89704  -0.00003  -0.00009  -0.00101  -0.00110   1.89594
   A21        1.89673  -0.00008   0.00043   0.00055   0.00098   1.89770
   A22        1.87060   0.00003  -0.00023  -0.00079  -0.00102   1.86958
   A23        1.89557   0.00010  -0.00014   0.00286   0.00273   1.89829
   A24        1.85547  -0.00001   0.00080   0.00143   0.00222   1.85769
   A25        2.04234  -0.00018  -0.00083  -0.00089  -0.00173   2.04060
   A26        1.91529  -0.00006   0.00006  -0.00139  -0.00133   1.91395
   A27        1.87612   0.00000   0.00032   0.00028   0.00061   1.87673
   A28        1.88519   0.00021  -0.00045  -0.00037  -0.00082   1.88437
   A29        1.88832   0.00009   0.00034   0.00183   0.00218   1.89050
   A30        1.84693  -0.00006   0.00073   0.00077   0.00149   1.84842
   A31        1.95391  -0.00003  -0.00015   0.00020   0.00003   1.95394
   A32        1.96291  -0.00013  -0.00033  -0.00040  -0.00073   1.96218
   A33        1.83862   0.00009  -0.00031  -0.00106  -0.00137   1.83725
   A34        1.97932   0.00026   0.00019   0.00343   0.00363   1.98295
   A35        1.86496  -0.00003   0.00073   0.00070   0.00144   1.86640
   A36        1.85239  -0.00016  -0.00009  -0.00341  -0.00351   1.84887
   A37        1.90304   0.00047   0.00012   0.00041   0.00041   1.90345
   A38        2.19469  -0.00027   0.00030   0.00060   0.00095   2.19564
   A39        2.18537  -0.00020  -0.00040  -0.00106  -0.00140   2.18397
   A40        1.83387  -0.00028  -0.00031  -0.00036  -0.00096   1.83291
   A41        1.93561   0.00000   0.00159   0.00061   0.00228   1.93789
   A42        1.90556   0.00015   0.00154   0.00684   0.00847   1.91403
   A43        1.94476   0.00018  -0.00010   0.00003   0.00002   1.94478
   A44        1.96815   0.00027  -0.00037   0.00283   0.00250   1.97066
   A45        1.87636  -0.00031  -0.00215  -0.00936  -0.01156   1.86480
   A46        1.81321   0.00015   0.00044   0.00088   0.00114   1.81435
   A47        1.96591  -0.00025   0.00020  -0.00345  -0.00318   1.96273
   A48        1.92174  -0.00012   0.00010  -0.00045  -0.00029   1.92144
   A49        1.96632   0.00012   0.00014   0.00312   0.00333   1.96965
   A50        1.96200   0.00002  -0.00084   0.00094   0.00015   1.96215
   A51        1.83776   0.00006  -0.00006  -0.00110  -0.00122   1.83654
   A52        1.92620  -0.00013  -0.00049  -0.00222  -0.00271   1.92349
   A53        1.95612   0.00017  -0.00032   0.00086   0.00054   1.95666
   A54        1.93211  -0.00016  -0.00021  -0.00170  -0.00192   1.93020
   A55        1.88566  -0.00001   0.00021   0.00049   0.00070   1.88636
   A56        1.88015   0.00008   0.00038   0.00071   0.00108   1.88123
   A57        1.88106   0.00005   0.00050   0.00199   0.00249   1.88355
   A58        1.93856   0.00002  -0.00102  -0.00170  -0.00272   1.93584
   A59        1.91692  -0.00031  -0.00036  -0.00300  -0.00335   1.91357
   A60        1.93210   0.00007   0.00032   0.00033   0.00064   1.93274
   A61        1.88636   0.00019   0.00120   0.00471   0.00591   1.89227
   A62        1.89571  -0.00007   0.00012  -0.00036  -0.00024   1.89547
   A63        1.89297   0.00010  -0.00022   0.00020  -0.00002   1.89294
   A64        1.88117   0.00003   0.00022   0.00037   0.00059   1.88177
   A65        1.93415   0.00003  -0.00006  -0.00269  -0.00277   1.93138
   A66        1.95241   0.00004   0.00024   0.00150   0.00176   1.95417
   A67        1.94894  -0.00073   0.00051  -0.00628  -0.00579   1.94315
   A68        1.91406  -0.00002  -0.00093   0.00194   0.00101   1.91507
   A69        1.80595  -0.00004  -0.00003  -0.00264  -0.00269   1.80326
   A70        1.90265   0.00073   0.00023   0.00811   0.00834   1.91099
   A71        1.89262  -0.00056   0.00102  -0.00208  -0.00106   1.89156
   A72        1.93465   0.00011  -0.00117  -0.00174  -0.00291   1.93173
   A73        1.95476  -0.00019   0.00049  -0.00095  -0.00047   1.95429
   A74        1.91817   0.00012  -0.00014   0.00040   0.00026   1.91843
   A75        1.88520  -0.00004  -0.00047  -0.00225  -0.00273   1.88247
   A76        1.88951  -0.00007  -0.00006  -0.00014  -0.00020   1.88930
   A77        1.87945   0.00008   0.00142   0.00484   0.00626   1.88571
   A78        1.95545   0.00014   0.00075   0.00334   0.00408   1.95952
   A79        1.92552  -0.00057  -0.00003  -0.00779  -0.00781   1.91771
   A80        1.92124  -0.00001   0.00109   0.00252   0.00359   1.92483
   A81        1.90675   0.00015  -0.00115  -0.00051  -0.00165   1.90510
   A82        1.85963   0.00027  -0.00064   0.00440   0.00373   1.86336
   A83        1.89321   0.00004  -0.00007  -0.00170  -0.00177   1.89144
   A84        1.83875   0.00051   0.00006   0.00403   0.00409   1.84284
    D1        0.09555  -0.00004  -0.00001  -0.00174  -0.00175   0.09380
    D2       -3.08503   0.00007  -0.00092   0.00903   0.00810  -3.07693
    D3       -3.09925   0.00002   0.00237   0.00708   0.00942  -3.08983
    D4        0.00335   0.00013   0.00146   0.01785   0.01928   0.02263
    D5        0.38815  -0.00006   0.00116  -0.00473  -0.00359   0.38456
    D6       -1.86438  -0.00028   0.00131  -0.00930  -0.00800  -1.87239
    D7        2.40871  -0.00007   0.00177  -0.00442  -0.00267   2.40604
    D8       -2.69498  -0.00012  -0.00144  -0.01439  -0.01583  -2.71080
    D9        1.33568  -0.00033  -0.00129  -0.01895  -0.02024   1.31544
   D10       -0.67442  -0.00012  -0.00083  -0.01407  -0.01490  -0.68932
   D11       -0.00084  -0.00008   0.00092   0.00562   0.00648   0.00564
   D12       -3.12902   0.00007  -0.00038   0.00914   0.00870  -3.12032
   D13        3.09309  -0.00005   0.00295   0.01323   0.01621   3.10930
   D14       -0.03508   0.00010   0.00165   0.01675   0.01842  -0.01666
   D15        0.62884   0.00003   0.00025   0.01028   0.01052   0.63935
   D16       -1.52650   0.00018   0.00087   0.01455   0.01543  -1.51107
   D17        2.76606   0.00001   0.00099   0.01187   0.01286   2.77892
   D18       -2.47148  -0.00008   0.00122  -0.00101   0.00019  -2.47130
   D19        1.65636   0.00007   0.00185   0.00325   0.00510   1.66146
   D20       -0.33426  -0.00010   0.00196   0.00058   0.00253  -0.33172
   D21       -0.00440  -0.00013  -0.00314  -0.03312  -0.03626  -0.04067
   D22        2.12871  -0.00002  -0.00258  -0.03067  -0.03324   2.09547
   D23       -2.10899  -0.00018  -0.00246  -0.03451  -0.03695  -2.14594
   D24        3.10197  -0.00001  -0.00396  -0.02337  -0.02734   3.07463
   D25       -1.04810   0.00010  -0.00339  -0.02092  -0.02432  -1.07242
   D26        0.99738  -0.00006  -0.00328  -0.02475  -0.02802   0.96936
   D27       -1.35769  -0.00027  -0.00089  -0.01019  -0.01106  -1.36875
   D28        2.71255   0.00016  -0.00268  -0.00608  -0.00876   2.70379
   D29        0.70805   0.00005  -0.00128  -0.00522  -0.00649   0.70155
   D30        0.79208  -0.00022  -0.00133  -0.01200  -0.01333   0.77875
   D31       -1.42086   0.00020  -0.00312  -0.00790  -0.01102  -1.43189
   D32        2.85781   0.00010  -0.00173  -0.00703  -0.00876   2.84906
   D33        2.82173  -0.00031  -0.00083  -0.01097  -0.01179   2.80995
   D34        0.60879   0.00012  -0.00262  -0.00686  -0.00948   0.59931
   D35       -1.39572   0.00001  -0.00123  -0.00600  -0.00722  -1.40294
   D36        0.64458   0.00015  -0.00030   0.00009  -0.00022   0.64435
   D37       -1.47435   0.00014   0.00052   0.00384   0.00435  -1.47000
   D38        2.79653   0.00021  -0.00061   0.00240   0.00178   2.79831
   D39        2.84808   0.00004   0.00023  -0.00440  -0.00418   2.84390
   D40        0.72916   0.00003   0.00105  -0.00065   0.00039   0.72955
   D41       -1.28315   0.00010  -0.00008  -0.00210  -0.00218  -1.28533
   D42       -1.40784  -0.00008   0.00075  -0.00307  -0.00231  -1.41014
   D43        2.75642  -0.00008   0.00157   0.00068   0.00226   2.75868
   D44        0.74411  -0.00001   0.00045  -0.00076  -0.00030   0.74381
   D45        1.02031   0.00011  -0.00279   0.00157  -0.00123   1.01908
   D46       -1.12158   0.00009  -0.00171  -0.00007  -0.00179  -1.12338
   D47        3.02375  -0.00036  -0.00255  -0.00712  -0.00968   3.01408
   D48       -1.18887   0.00020  -0.00307   0.00667   0.00360  -1.18527
   D49        2.95242   0.00018  -0.00199   0.00504   0.00304   2.95546
   D50        0.81457  -0.00027  -0.00283  -0.00202  -0.00484   0.80972
   D51        3.03950   0.00021  -0.00418   0.00215  -0.00202   3.03748
   D52        0.89760   0.00019  -0.00310   0.00052  -0.00258   0.89502
   D53       -1.24025  -0.00026  -0.00394  -0.00653  -0.01047  -1.25072
   D54        0.83844   0.00007   0.00138   0.00539   0.00676   0.84520
   D55       -1.31680  -0.00003   0.00258   0.00775   0.01032  -1.30648
   D56        2.96568   0.00007   0.00152   0.00740   0.00892   2.97460
   D57        2.97117   0.00005   0.00065   0.00159   0.00224   2.97341
   D58        0.81593  -0.00005   0.00185   0.00395   0.00580   0.82173
   D59       -1.18478   0.00005   0.00079   0.00361   0.00440  -1.18038
   D60       -1.31410   0.00010   0.00139   0.00427   0.00566  -1.30845
   D61        2.81384   0.00000   0.00259   0.00663   0.00922   2.82306
   D62        0.81313   0.00010   0.00153   0.00628   0.00782   0.82095
   D63       -1.29751   0.00001  -0.00256  -0.00171  -0.00427  -1.30178
   D64        0.94639   0.00001  -0.00299   0.00087  -0.00212   0.94427
   D65        2.98119  -0.00006  -0.00254  -0.00095  -0.00348   2.97771
   D66        0.87304  -0.00003  -0.00348  -0.00455  -0.00803   0.86501
   D67        3.11694  -0.00002  -0.00391  -0.00197  -0.00588   3.11106
   D68       -1.13145  -0.00010  -0.00346  -0.00379  -0.00724  -1.13869
   D69        2.86479   0.00006  -0.00268  -0.00292  -0.00560   2.85919
   D70       -1.17449   0.00006  -0.00311  -0.00034  -0.00345  -1.17794
   D71        0.86031  -0.00002  -0.00266  -0.00216  -0.00482   0.85549
   D72       -3.09516   0.00012   0.00303   0.02293   0.02594  -3.06922
   D73        1.08551   0.00011   0.00331   0.02326   0.02656   1.11207
   D74       -1.01523   0.00004   0.00305   0.02131   0.02435  -0.99088
   D75        0.94876   0.00006   0.00336   0.02001   0.02338   0.97214
   D76       -1.15376   0.00005   0.00365   0.02034   0.02400  -1.12976
   D77        3.02869  -0.00002   0.00338   0.01839   0.02178   3.05047
   D78       -1.09342   0.00006   0.00243   0.01945   0.02188  -1.07153
   D79        3.08725   0.00005   0.00272   0.01978   0.02250   3.10975
   D80        0.98651  -0.00002   0.00245   0.01783   0.02029   1.00680
   D81       -0.00187  -0.00001  -0.00280  -0.02557  -0.02838  -0.03026
   D82        2.10159   0.00004  -0.00225  -0.02543  -0.02772   2.07388
   D83       -2.11720  -0.00025  -0.00299  -0.03230  -0.03528  -2.15248
   D84        3.12639  -0.00015  -0.00149  -0.02905  -0.03056   3.09583
   D85       -1.05333  -0.00010  -0.00095  -0.02891  -0.02989  -1.08322
   D86        1.01107  -0.00039  -0.00169  -0.03578  -0.03746   0.97361
   D87        0.00354   0.00007   0.00342   0.03361   0.03703   0.04057
   D88       -2.12931   0.00021   0.00281   0.03551   0.03831  -2.09100
   D89        2.08078   0.00004   0.00338   0.03408   0.03745   2.11822
   D90       -2.09387   0.00014   0.00175   0.03308   0.03486  -2.05901
   D91        2.05647   0.00028   0.00114   0.03498   0.03615   2.09261
   D92       -0.01663   0.00011   0.00171   0.03356   0.03528   0.01865
   D93        2.07731   0.00023   0.00489   0.04319   0.04805   2.12536
   D94       -0.05553   0.00036   0.00428   0.04509   0.04933  -0.00620
   D95       -2.12864   0.00019   0.00485   0.04366   0.04847  -2.08016
   D96        1.06663  -0.00021  -0.00549  -0.02843  -0.03384   1.03279
   D97       -3.13078  -0.00016  -0.00487  -0.02558  -0.03038   3.12202
   D98       -1.04088  -0.00018  -0.00517  -0.02705  -0.03215  -1.07303
   D99        3.11089  -0.00010  -0.00469  -0.02752  -0.03229   3.07860
   D100      -1.08653  -0.00005  -0.00407  -0.02468  -0.02882  -1.11535
   D101       1.00338  -0.00007  -0.00438  -0.02615  -0.03060   0.97278
   D102      -1.02802   0.00004  -0.00569  -0.02525  -0.03094  -1.05896
   D103       1.05775   0.00009  -0.00507  -0.02241  -0.02748   1.03028
   D104      -3.13553   0.00007  -0.00537  -0.02388  -0.02925   3.11841
   D105       0.99096   0.00030   0.00240   0.01962   0.02194   1.01290
   D106      -1.02158   0.00018   0.00229   0.01825   0.02062  -1.00096
   D107       3.11456  -0.00003   0.00266   0.01458   0.01724   3.13180
   D108      -1.35344  -0.00053  -0.00245  -0.03089  -0.03334  -1.38678
   D109       0.81056  -0.00047  -0.00284  -0.02947  -0.03230   0.77826
   D110       2.83851   0.00033  -0.00300  -0.02065  -0.02364   2.81487
   D111      -0.94665   0.00015   0.00234  -0.01439  -0.01206  -0.95871
   D112       1.16021   0.00005   0.00126  -0.01913  -0.01788   1.14233
   D113      -3.03467   0.00010   0.00326  -0.01339  -0.01013  -3.04480
   D114      -3.09994   0.00010   0.00293  -0.01338  -0.01045  -3.11039
   D115      -0.99308   0.00000   0.00184  -0.01812  -0.01627  -1.00935
   D116       1.09523   0.00005   0.00384  -0.01237  -0.00853   1.08670
   D117       1.21738  -0.00022   0.00332  -0.01557  -0.01225   1.20514
   D118      -2.95894  -0.00033   0.00224  -0.02031  -0.01807  -2.97701
   D119      -0.87063  -0.00027   0.00424  -0.01457  -0.01032  -0.88095
   D120       3.12339   0.00046  -0.00225   0.07202   0.06977  -3.09002
   D121      -1.03133   0.00035  -0.00322   0.06816   0.06493  -0.96640
   D122       1.05747   0.00003  -0.00263   0.06274   0.06008   1.11755
   D123      -1.07871   0.00011  -0.00209   0.06416   0.06209  -1.01662
   D124       1.04975   0.00000  -0.00305   0.06030   0.05725   1.10700
   D125       3.13856  -0.00031  -0.00247   0.05488   0.05240  -3.09223
   D126       0.95731   0.00038  -0.00307   0.06862   0.06557   1.02287
   D127       3.08577   0.00027  -0.00403   0.06476   0.06073  -3.13669
   D128      -1.10861  -0.00004  -0.00345   0.05934   0.05588  -1.05273
   D129       0.88629  -0.00011   0.00059   0.01003   0.01061   0.89690
   D130      -1.25288   0.00042   0.00093   0.01803   0.01896  -1.23391
   D131       2.98840   0.00014   0.00196   0.01790   0.01986   3.00826
         Item               Value     Threshold  Converged?
 Maximum Force            0.001572     0.000450     NO 
 RMS     Force            0.000286     0.000300     YES
 Maximum Displacement     0.145371     0.001800     NO 
 RMS     Displacement     0.031980     0.001200     NO 
 Predicted change in Energy=-2.048076D-04
 GradGradGradGradGradGradGradGradGradGradGradGradGradGradGradGradGradGrad

                          Input orientation:                          
 ---------------------------------------------------------------------
 Center     Atomic      Atomic             Coordinates (Angstroms)
 Number     Number       Type             X           Y           Z
 ---------------------------------------------------------------------
      1          6           0        1.766836    0.734011    0.104293
      2          6           0        1.165470   -0.464585    0.293266
      3          6           0       -0.265534   -0.738337    0.660114
      4          6           0       -1.280326    0.237677    0.010966
      5          6           0       -1.320471    1.599068    0.747640
      6          6           0        0.019945    2.135072    1.284380
      7          6           0        1.215119    2.126916    0.310546
      8          6           0        3.162584    0.524656   -0.312208
      9          6           0        3.438117   -0.967868   -0.392166
     10          6           0        2.120785   -1.642224    0.049388
     11          8           0        3.985856    1.410495   -0.543161
     12          6           0        0.931508    2.850888   -1.021998
     13          6           0        2.290590   -2.523222    1.288524
     14          8           0        1.582673   -2.514747   -0.964768
     15          6           0       -2.695482   -0.415398   -0.114195
     16          8           0       -3.188720   -0.820041    1.186911
     17          6           0       -2.689364   -1.621938   -1.064434
     18          6           0       -3.745935    0.608688   -0.589599
     19          8           0       -5.059735    0.050193   -0.646229
     20          1           0       -0.373540   -0.711749    1.754667
     21          1           0       -0.479355   -1.768511    0.364245
     22          1           0       -0.945017    0.409543   -1.019720
     23          1           0       -2.001161    1.514007    1.605024
     24          1           0       -1.757137    2.348610    0.078241
     25          1           0        0.310051    1.572707    2.181065
     26          1           0       -0.146581    3.168058    1.617738
     27          1           0        2.026492    2.691244    0.794160
     28          1           0        3.717061   -1.262442   -1.410514
     29          1           0        4.285729   -1.221892    0.255552
     30          1           0        0.603713    3.880396   -0.831656
     31          1           0        0.152821    2.348705   -1.606467
     32          1           0        1.837595    2.896309   -1.636331
     33          1           0        1.328527   -2.933622    1.610971
     34          1           0        2.963010   -3.357170    1.058151
     35          1           0        2.720680   -1.949536    2.116185
     36          1           0        1.450600   -1.987064   -1.772278
     37          1           0       -2.766210   -1.662234    1.426560
     38          1           0       -2.288875   -1.340339   -2.044952
     39          1           0       -2.080753   -2.445268   -0.677102
     40          1           0       -3.708550   -1.990994   -1.204172
     41          1           0       -3.752114    1.474879    0.081454
     42          1           0       -3.506880    0.956509   -1.599811
     43          1           0       -5.206222   -0.362649    0.223320
 ---------------------------------------------------------------------
                    Distance matrix (angstroms):
                    1          2          3          4          5
     1  C    0.000000
     2  C    1.354246   0.000000
     3  C    2.570461   1.502428   0.000000
     4  C    3.088730   2.560232   1.550419   0.000000
     5  C    3.270119   3.262671   2.565933   1.548446   0.000000
     6  C    2.531245   3.008778   2.954265   2.629143   1.540164
     7  C    1.512321   2.592033   3.244103   3.144236   2.626574
     8  C    1.471535   2.309471   3.780549   4.463883   4.730266
     9  C    2.436400   2.426528   3.857073   4.886672   5.525620
    10  C    2.403078   1.535883   2.623837   3.886266   4.778679
    11  O    2.408502   3.488569   4.913214   5.423582   5.464324
    12  C    2.539188   3.574496   4.140646   3.576045   3.125713
    13  C    3.505180   2.548415   3.180328   4.691072   5.506868
    14  O    3.425089   2.441285   3.035086   4.089580   5.318276
    15  C    4.613150   3.882705   2.570698   1.563597   2.586791
    16  O    5.305155   4.459140   2.971398   2.478625   3.087945
    17  C    5.174372   4.247654   3.103186   2.569054   3.941111
    18  C    5.557682   5.104240   3.935664   2.564674   2.941417
    19  O    6.901663   6.316710   5.031170   3.840701   4.280652
    20  H    3.065153   2.136665   1.100190   2.182697   2.692704
    21  H    3.372768   2.100170   1.092940   2.188870   3.492142
    22  H    2.953444   2.634803   2.145033   1.097399   2.163215
    23  H    4.130180   3.957662   2.996383   2.165558   1.098036
    24  H    3.876338   4.062257   3.477455   2.165159   1.095712
    25  H    2.671819   2.906215   2.825865   3.003487   2.171175
    26  H    3.446196   4.083111   4.023818   3.529055   2.144019
    27  H    2.091435   3.309306   4.127151   4.191472   3.520962
    28  H    3.175506   3.170182   4.519209   5.407850   6.182442
    29  H    3.192688   3.211067   4.594724   5.759439   6.295192
    30  H    3.482613   4.523259   4.930888   4.186766   3.376553
    31  H    2.852890   3.542463   3.852562   3.020999   2.876519
    32  H    2.776745   3.933282   4.786174   4.416259   4.164077
    33  H    3.989201   2.803405   2.874794   4.407184   5.320509
    34  H    4.367887   3.490451   4.176149   5.659101   6.558119
    35  H    3.486969   2.819005   3.536187   5.022340   5.549451
    36  H    3.320508   2.581805   3.228152   3.948087   5.185476
    37  H    5.295175   4.263429   2.773879   2.796680   3.631416
    38  H    5.036960   4.262242   3.431282   2.781026   4.168512
    39  H    5.051963   3.924626   2.827858   2.883108   4.354833
    40  H    6.254405   5.322436   4.110848   3.512806   4.732973
    41  H    5.568502   5.290465   4.170061   2.765027   2.524305
    42  H    5.546670   5.237757   4.299544   2.840574   3.271665
    43  H    7.059771   6.372892   4.974166   3.977203   4.384326
                    6          7          8          9         10
     6  C    0.000000
     7  C    1.541706   0.000000
     8  C    3.875397   2.597629   0.000000
     9  C    4.911511   3.874689   1.519849   0.000000
    10  C    4.495186   3.885209   2.431351   1.544374   0.000000
    11  O    4.426439   2.986479   1.231189   2.445287   3.626113
    12  C    2.581224   1.542805   3.300433   4.611147   4.769728
    13  C    5.182234   4.872049   3.551377   2.561380   1.529853
    14  O    5.396443   4.827686   3.487109   2.482616   1.442004
    15  C    3.979252   4.683648   5.936316   6.164700   4.972755
    16  O    4.363224   5.370882   6.662930   6.813979   5.491884
    17  C    5.193496   5.584752   6.278455   6.198853   4.937464
    18  C    4.474762   5.265675   6.914596   7.357657   6.316116
    19  O    5.820406   6.678472   8.242767   8.562388   7.409995
    20  H    2.912111   3.559121   4.278416   4.382148   3.161553
    21  H    4.041523   4.248350   4.356595   4.069371   2.622178
    22  H    3.036030   3.063522   4.169677   4.637128   3.840818
    23  H    2.138552   3.520765   5.596325   6.303509   5.419616
    24  H    2.158330   2.989552   5.261455   6.181503   5.564698
    25  H    1.097479   2.150613   3.930873   4.781301   4.261289
    26  H    1.098144   2.155680   4.654335   5.830580   5.544320
    27  H    2.139129   1.100307   2.684931   4.097457   4.398013
    28  H    5.698615   4.550770   2.169664   1.096182   2.196279
    29  H    5.524907   4.543807   2.152728   1.096591   2.214986
    30  H    2.804380   2.180169   4.251898   5.633175   5.794573
    31  H    2.901773   2.202864   3.749791   4.823624   4.747868
    32  H    3.523334   2.183982   3.022191   4.363655   4.849756
    33  H    5.245065   5.226185   4.361430   3.511000   2.175758
    34  H    6.235185   5.804242   4.121443   2.835121   2.160552
    35  H    4.966879   4.705794   3.494853   2.787510   2.173928
    36  H    5.327470   4.617190   3.372156   2.625585   1.971429
    37  H    4.711943   5.608397   6.554113   6.502583   5.077374
    38  H    5.337938   5.463351   6.016561   5.972342   4.891063
    39  H    5.407389   5.722157   6.037067   5.720300   4.338847
    40  H    6.092535   6.595004   7.371335   7.265053   5.972789
    41  H    4.013890   5.015081   6.990775   7.608598   6.648933
    42  H    4.705960   5.226528   6.806332   7.307162   6.414350
    43  H    5.888742   6.887610   8.432735   8.687331   7.439933
                   11         12         13         14         15
    11  O    0.000000
    12  C    3.410727   0.000000
    13  C    4.658662   6.005554   0.000000
    14  O    4.621750   5.405306   2.361894   0.000000
    15  C    6.939609   4.964654   5.592089   4.840801   0.000000
    16  O    7.709928   5.944012   5.738815   5.501631   1.449102
    17  C    7.350234   5.754884   5.581099   4.365471   1.535816
    18  C    7.773393   5.205084   7.055199   6.187945   1.542145
    19  O    9.147883   6.624205   8.024526   7.127550   2.467697
    20  H    5.365470   4.701639   3.255198   3.804326   2.995310
    21  H    5.555860   5.025043   3.016037   2.564197   2.640272
    22  H    5.053961   3.079208   4.939459   3.865710   2.136499
    23  H    6.361587   4.158010   5.900722   5.973153   2.675892
    24  H    5.852193   2.948155   6.448537   5.991197   2.925280
    25  H    4.578129   3.504222   4.636356   5.312543   4.272471
    26  H    4.983528   2.868986   6.199908   6.477186   4.726271
    27  H    2.695895   2.126713   5.244502   5.512998   5.724803
    28  H    2.822968   4.982945   3.302906   2.514472   6.596865
    29  H    2.767188   5.428671   2.596357   3.235300   7.037361
    30  H    4.197920   1.097071   6.953203   6.471007   5.463815
    31  H    4.086932   1.095512   6.056955   5.109738   4.240279
    32  H    2.831553   1.095656   6.175055   5.458527   5.816621
    33  H    5.529289   6.367945   1.094516   2.621923   5.050773
    34  H    5.132353   6.855218   1.095760   2.589827   6.484362
    35  H    4.467953   6.007779   1.095042   3.332686   6.054996
    36  H    4.413804   4.923227   3.218937   0.973635   4.733853
    37  H    7.675406   6.327466   5.131430   5.035674   1.983313
    38  H    7.013894   5.383650   5.786430   4.187471   2.179144
    39  H    7.189478   6.102618   4.793579   3.675360   2.194340
    40  H    8.438658   6.708737   6.518165   5.322469   2.167224
    41  H    7.763406   5.004730   7.345482   6.743267   2.174373
    42  H    7.580482   4.860229   7.352663   6.193258   2.178887
    43  H    9.392861   7.039132   7.874321   7.220262   2.533874
                   16         17         18         19         20
    16  O    0.000000
    17  C    2.441506   0.000000
    18  C    2.346858   2.513464   0.000000
    19  O    2.760146   2.930798   1.428704   0.000000
    20  H    2.873902   3.760161   4.314184   5.320271   0.000000
    21  H    2.986140   2.635668   4.151076   5.030767   1.749633
    22  H    3.378654   2.677995   2.840740   4.147232   3.046490
    23  H    2.651961   4.175378   2.946220   4.070107   2.761437
    24  H    3.649511   4.235564   2.725556   4.088366   3.753737
    25  H    4.353732   5.453027   5.005690   6.256696   2.422365
    26  H    5.034398   6.050112   4.937414   6.243854   3.888851
    27  H    6.299351   6.655615   6.290687   7.698343   4.273534
    28  H    7.391356   6.425829   7.737657   8.907260   5.201408
    29  H    7.542964   7.110156   8.280877   9.474656   4.921014
    30  H    6.367987   6.416713   5.448128   6.839552   5.360213
    31  H    5.386075   4.913025   4.388846   5.777192   4.576096
    32  H    6.858994   6.421446   6.124105   7.526874   5.422737
    33  H    5.005255   5.002175   6.568154   7.403243   2.802571
    34  H    6.655628   6.282175   7.965742   8.881411   4.314621
    35  H    6.087719   6.284284   7.462096   8.494981   3.352165
    36  H    5.625125   4.215882   5.927953   6.913961   4.170522
    37  H    0.972232   2.492505   3.190901   3.533995   2.595369
    38  H    3.394903   1.095949   2.835451   3.401128   4.301248
    39  H    2.709889   1.094672   3.479531   3.886208   3.439936
    40  H    2.712679   1.092918   2.671600   2.510666   4.638263
    41  H    2.608852   3.468829   1.095736   2.066186   4.358411
    42  H    3.320116   2.757417   1.094830   2.035211   4.883996
    43  H    2.282110   3.094947   1.933074   0.973660   5.081507
                   21         22         23         24         25
    21  H    0.000000
    22  H    2.622235   0.000000
    23  H    3.824964   3.037197   0.000000
    24  H    4.320325   2.371717   1.757036   0.000000
    25  H    3.884293   3.629486   2.382639   3.049124   0.000000
    26  H    5.104086   3.899114   2.485058   2.373907   1.752426
    27  H    5.133567   4.162474   4.273801   3.865978   2.474025
    28  H    4.584297   4.968222   7.035638   6.724800   5.704842
    29  H    4.797565   5.625709   6.987932   7.021121   5.227178
    30  H    5.874807   3.805358   4.280487   2.957683   3.806330
    31  H    4.608125   2.304315   3.956012   2.546798   3.869404
    32  H    5.579526   3.782479   5.210872   4.020178   4.319471
    33  H    2.486011   4.823515   5.555922   6.306549   4.655030
    34  H    3.854247   5.811914   6.976419   7.469668   5.709887
    35  H    3.652710   5.369962   5.878196   6.532849   4.268669
    36  H    2.887425   3.471174   5.964757   5.701936   5.440748
    37  H    2.523789   3.686908   3.271950   4.350065   4.527416
    38  H    3.043340   2.432928   4.642456   4.289410   5.753214
    39  H    2.026543   3.091477   4.570590   4.863799   5.479889
    40  H    3.596822   3.665203   4.805392   4.927957   6.348933
    41  H    4.616330   3.198018   2.321344   2.177924   4.573742
    42  H    4.522074   2.683061   3.584545   2.795605   5.407742
    43  H    4.933516   4.505474   3.962747   4.389552   6.165033
                   26         27         28         29         30
    26  H    0.000000
    27  H    2.372315   0.000000
    28  H    6.612667   4.832209   0.000000
    29  H    6.385341   4.550481   1.760910   0.000000
    30  H    2.658927   2.466102   6.039602   6.385342   0.000000
    31  H    3.340131   3.064472   5.077656   5.770373   1.774743
    32  H    3.820964   2.446431   4.569311   5.150938   1.771551
    33  H    6.277459   5.726557   4.198488   3.675897   7.274794
    34  H    7.249917   6.126179   3.324272   2.636885   7.843469
    35  H    5.887224   4.875088   3.728603   2.537873   6.867271
    36  H    6.373263   5.367013   2.406823   3.568689   6.002422
    37  H    5.498247   6.505589   7.088132   7.162053   6.868526
    38  H    6.191152   6.552603   6.039854   6.966474   6.090584
    39  H    6.365276   6.739275   5.962517   6.549701   6.873446
    40  H    6.875072   7.668598   7.464118   8.162770   7.294354
    41  H    4.269296   5.948091   8.093669   8.479965   5.059002
    42  H    5.151230   6.273644   7.559424   8.301358   5.102563
    43  H    6.325367   7.871739   9.116141   9.530817   7.271296
                   31         32         33         34         35
    31  H    0.000000
    32  H    1.771786   0.000000
    33  H    6.295806   6.692699   0.000000
    34  H    6.895967   6.901652   1.776664   0.000000
    35  H    6.239143   6.192207   1.778133   1.777525   0.000000
    36  H    4.528865   4.900570   3.515288   3.489398   4.090801
    37  H    5.814432   7.166354   4.291539   5.986024   5.537516
    38  H    4.445581   5.928230   5.384229   6.424885   6.540781
    39  H    5.369799   6.693730   4.134847   5.411304   5.576913
    40  H    5.822801   7.404878   5.846856   7.175950   7.236124
    41  H    4.342944   6.017981   6.898350   8.330398   7.600251
    42  H    3.915567   5.685734   6.987374   8.217789   7.812568
    43  H    6.278448   7.980882   7.158102   8.740735   8.302826
                   36         37         38         39         40
    36  H    0.000000
    37  H    5.302788   0.000000
    38  H    3.804770   3.518929   0.000000
    39  H    3.725562   2.346996   1.770649   0.000000
    40  H    5.190336   2.813688   1.773624   1.770280   0.000000
    41  H    6.518405   3.552858   3.819440   4.328557   3.696892
    42  H    5.768099   4.070052   2.637650   3.802278   2.980767
    43  H    7.136835   3.015024   3.822545   3.862204   2.632919
                   41         42         43
    41  H    0.000000
    42  H    1.776372   0.000000
    43  H    2.347566   2.819885   0.000000
 Stoichiometry    C15H24O4
 Framework group  C1[X(C15H24O4)]
 Deg. of freedom   123
 Full point group                 C1      NOp   1
 Largest Abelian subgroup         C1      NOp   1
 Largest concise Abelian subgroup C1      NOp   1
                         Standard orientation:                         
 ---------------------------------------------------------------------
 Center     Atomic      Atomic             Coordinates (Angstroms)
 Number     Number       Type             X           Y           Z
 ---------------------------------------------------------------------
      1          6           0        1.793549    0.742691    0.093488
      2          6           0        1.199678   -0.461255    0.271851
      3          6           0       -0.227422   -0.746961    0.644746
      4          6           0       -1.251549    0.231476    0.014172
      5          6           0       -1.293867    1.583624    0.767559
      6          6           0        0.047282    2.120148    1.301943
      7          6           0        1.235994    2.130072    0.320249
      8          6           0        3.187571    0.545747   -0.334686
      9          6           0        3.470308   -0.944228   -0.434558
     10          6           0        2.159451   -1.630808    0.007429
     11          8           0        4.004686    1.438641   -0.560278
     12          6           0        0.939795    2.868611   -1.001520
     13          6           0        2.342041   -2.525828    1.234640
     14          8           0        1.619156   -2.493819   -1.013682
     15          6           0       -2.664096   -0.427483   -0.109602
     16          8           0       -3.146585   -0.850432    1.189711
     17          6           0       -2.658023   -1.622388   -1.074432
     18          6           0       -3.722979    0.596732   -0.565632
     19          8           0       -5.034211    0.032050   -0.620400
     20          1           0       -0.328300   -0.734188    1.740227
     21          1           0       -0.437854   -1.774592    0.337810
     22          1           0       -0.923982    0.417565   -1.016534
     23          1           0       -1.968403    1.484610    1.628302
     24          1           0       -1.738848    2.338900    0.110188
     25          1           0        0.346244    1.548511    2.189812
     26          1           0       -0.122386    3.148134    1.648898
     27          1           0        2.047619    2.692774    0.805333
     28          1           0        3.744013   -1.224986   -1.458216
     29          1           0        4.323505   -1.201601    0.204447
     30          1           0        0.607933    3.893999   -0.796549
     31          1           0        0.159864    2.369441   -1.586910
     32          1           0        1.841539    2.926235   -1.621198
     33          1           0        1.384282   -2.945162    1.558399
     34          1           0        3.017236   -3.353373    0.989751
     35          1           0        2.774631   -1.959940    2.066358
     36          1           0        1.478992   -1.957108   -1.813844
     37          1           0       -2.718130   -1.693225    1.416342
     38          1           0       -2.265515   -1.326840   -2.054071
     39          1           0       -2.042592   -2.447127   -0.701126
     40          1           0       -3.676186   -1.995091   -1.211936
     41          1           0       -3.729200    1.454696    0.115909
     42          1           0       -3.492440    0.958005   -1.573097
     43          1           0       -5.172782   -0.392050    0.245020
 ---------------------------------------------------------------------
 Rotational constants (GHZ):      0.5947088      0.2469345      0.1994954
 Standard basis: 6-31G(d) (6D, 7F)
 There are   333 symmetry adapted cartesian basis functions of A   symmetry.
 There are   333 symmetry adapted basis functions of A   symmetry.
   333 basis functions,   628 primitive gaussians,   333 cartesian basis functions
    73 alpha electrons       73 beta electrons
       nuclear repulsion energy      1596.3645373849 Hartrees.
 NAtoms=   43 NActive=   43 NUniq=   43 SFac= 1.00D+00 NAtFMM=   60 NAOKFM=F Big=F
 Integral buffers will be    131072 words long.
 Raffenetti 2 integral format.
 Two-electron integral symmetry is turned on.
 ------------------------------------------------------------------------------
 Polarizable Continuum Model (PCM)
 =================================
 Model                : PCM (using non-symmetric T matrix).
 Atomic radii         : SMD-Coulomb.
 Polarization charges : Total charges.
 Charge compensation  : None.
 Solution method      : On-the-fly selection.
 Cavity type          : VdW (van der Waals Surface) (Alpha=1.000).
 Cavity algorithm     : GePol (No added spheres)
                        Default sphere list used, NSphG=   43.
                        Lebedev-Laikov grids with approx.  5.0 points / Ang**2.
                        Smoothing algorithm: Karplus/York (Gamma=1.0000).
                        Polarization charges: spherical gaussians, with
                                              point-specific exponents (IZeta= 3).
                        Self-potential: point-specific (ISelfS= 7).
                        Self-field    : sphere-specific E.n sum rule (ISelfD= 2).
 1st derivatives      : Analytical E(r).r(x)/FMM algorithm (CHGder, D1EAlg=3).
                        Cavity 1st derivative terms included.
 Solvent              : Methanol, Eps=  32.613000 Eps(inf)=   1.765709
 ------------------------------------------------------------------------------
 ------------------------------------------------------------------------------
 Atomic radii for non-electrostatic terms: SMD-CDS.
 ------------------------------------------------------------------------------
 Nuclear repulsion after PCM non-electrostatic terms =     1596.3659861625 Hartrees.
 One-electron integrals computed using PRISM.
 NBasis=   333 RedAO= T EigKep=  9.24D-04  NBF=   333
 NBsUse=   333 1.00D-06 EigRej= -1.00D+00 NBFU=   333
 Initial guess from the checkpoint file:  "DY-202A-11R_48.chk"
 B after Tr=     0.000000    0.000000    0.000000
         Rot=    0.999999    0.000667   -0.000223   -0.001456 Ang=   0.19 deg.
 ExpMin= 1.61D-01 ExpMax= 5.48D+03 ExpMxC= 8.25D+02 IAcc=1 IRadAn=         1 AccDes= 0.00D+00
 Harris functional with IExCor=  402 and IRadAn=       1 diagonalized for initial guess.
 HarFok:  IExCor=  402 AccDes= 0.00D+00 IRadAn=         1 IDoV= 1 UseB2=F ITyADJ=14
 ICtDFT=  3500011 ScaDFX=  1.000000  1.000000  1.000000  1.000000
 FoFCou: FMM=F IPFlag=           0 FMFlag=      100000 FMFlg1=           0
         NFxFlg=           0 DoJE=T BraDBF=F KetDBF=T FulRan=T
         wScrn=  0.000000 ICntrl=     500 IOpCl=  0 I1Cent=   200000004 NGrid=           0
         NMat0=    1 NMatS0=      1 NMatT0=    0 NMatD0=    1 NMtDS0=    0 NMtDT0=    0
 Petite list used in FoFCou.
 Keep R1 ints in memory in canonical form, NReq=1565304907.
 Requested convergence on RMS density matrix=1.00D-08 within 128 cycles.
 Requested convergence on MAX density matrix=1.00D-06.
 Requested convergence on             energy=1.00D-06.
 No special actions if energy rises.
 Inv3:  Mode=1 IEnd=    21902412.
 Iteration    1 A*A^-1 deviation from unit magnitude is 6.00D-15 for   2688.
 Iteration    1 A*A^-1 deviation from orthogonality  is 3.35D-15 for   2473   1245.
 Iteration    1 A^-1*A deviation from unit magnitude is 6.33D-15 for   2688.
 Iteration    1 A^-1*A deviation from orthogonality  is 6.54D-10 for   2587   2567.
 Iteration    2 A*A^-1 deviation from unit magnitude is 2.44D-15 for      3.
 Iteration    2 A*A^-1 deviation from orthogonality  is 3.14D-15 for   1882     69.
 Iteration    2 A^-1*A deviation from unit magnitude is 1.11D-15 for    313.
 Iteration    2 A^-1*A deviation from orthogonality  is 4.52D-16 for   1959    895.
 Error on total polarization charges =  0.05203
 SCF Done:  E(RB3LYP) =  -886.951343475     A.U. after   10 cycles
            NFock= 10  Conv=0.80D-08     -V/T= 2.0094
 SMD-CDS (non-electrostatic) energy       (kcal/mol) =       0.91
 (included in total energy above)
 D1PCM: PCM CHGder 1st derivatives, ID1Alg=3 FixD1E=F DoIter=F DoCFld=F I1PDM=0.
 Calling FoFJK, ICntrl=      2127 FMM=F ISym2X=0 I1Cent= 0 IOpClX= 0 NMat=1 NMatS=1 NMatT=0.
 ***** Axes restored to original set *****
 -------------------------------------------------------------------
 Center     Atomic                   Forces (Hartrees/Bohr)
 Number     Number              X              Y              Z
 -------------------------------------------------------------------
      1        6          -0.001092463    0.001921459   -0.000455540
      2        6           0.000946434   -0.001394603    0.000237159
      3        6           0.000294098    0.000050663    0.000707641
      4        6          -0.000044836   -0.000746519   -0.000233992
      5        6           0.000478559   -0.000312618    0.000297621
      6        6           0.000363757   -0.000068749   -0.000617785
      7        6           0.000756900   -0.000371328   -0.000407733
      8        6           0.000452158   -0.001301109    0.000073707
      9        6           0.000665938   -0.000202512    0.001052342
     10        6          -0.000802224   -0.000238230   -0.001402756
     11        8           0.000437254    0.000587667   -0.000017221
     12        6          -0.000116678   -0.000285581    0.000510396
     13        6           0.000000724    0.000965880    0.000074644
     14        8          -0.000155202    0.000020698    0.000275286
     15        6          -0.000557322   -0.000210905    0.000105463
     16        8           0.000475690    0.000397166    0.000370215
     17        6           0.000271178    0.001256173   -0.000009775
     18        6          -0.000549181    0.000680481    0.000676876
     19        8           0.000269609   -0.001252136   -0.001170738
     20        1          -0.000169149   -0.000058069   -0.000316352
     21        1          -0.000180670   -0.000157955    0.000030550
     22        1           0.000108949    0.000348486    0.000014856
     23        1          -0.000111436    0.000132808   -0.000066757
     24        1           0.000134731    0.000224673    0.000115881
     25        1          -0.000122933    0.000190363    0.000294280
     26        1           0.000017141   -0.000060998    0.000047422
     27        1          -0.000147686    0.000039240    0.000226562
     28        1          -0.000752432    0.000836809   -0.000196368
     29        1           0.000115987    0.000444417   -0.000346498
     30        1          -0.000025753    0.000036408   -0.000143418
     31        1           0.000132933    0.000069044   -0.000044082
     32        1          -0.000072549    0.000093518   -0.000077968
     33        1          -0.000086931   -0.000459334    0.000222947
     34        1          -0.000109564   -0.000178374    0.000034084
     35        1          -0.000191950    0.000008071   -0.000136882
     36        1           0.000219976   -0.000168623    0.000322127
     37        1          -0.000206957    0.000075821   -0.000334634
     38        1          -0.000060624   -0.000088869   -0.000123315
     39        1          -0.000446518   -0.000279921    0.000032161
     40        1          -0.000599088   -0.000338801    0.000091553
     41        1          -0.000181421   -0.000020101   -0.000223614
     42        1           0.000208106   -0.000119478    0.000326196
     43        1           0.000433443   -0.000065029    0.000185455
 -------------------------------------------------------------------
 Cartesian Forces:  Max     0.001921459 RMS     0.000483894

 GradGradGradGradGradGradGradGradGradGradGradGradGradGradGradGradGradGrad
 Berny optimization.
 Using GEDIIS/GDIIS optimizer.
 FormGI is forming the generalized inverse of G from B-inverse, IUseBI=4.
 Internal  Forces:  Max     0.002454417 RMS     0.000351990
 Search for a local minimum.
 Step number   4 out of a maximum of  258
 All quantities printed in internal units (Hartrees-Bohrs-Radians)
 Mixed Optimization -- En-DIIS/RFO-DIIS
 Swapping is turned off.
 Update second derivatives using D2CorX and points    2    3    4
 DE= -7.00D-05 DEPred=-2.05D-04 R= 3.42D-01
 Trust test= 3.42D-01 RLast= 2.94D-01 DXMaxT set to 7.73D-01
 ITU=  0  1  1  0
     Eigenvalues ---    0.00216   0.00230   0.00241   0.00342   0.00383
     Eigenvalues ---    0.00414   0.00465   0.00702   0.00783   0.00901
     Eigenvalues ---    0.01099   0.01141   0.01245   0.01305   0.01344
     Eigenvalues ---    0.01394   0.02494   0.02637   0.03245   0.03861
     Eigenvalues ---    0.03937   0.04166   0.04415   0.04609   0.04742
     Eigenvalues ---    0.04778   0.04902   0.05015   0.05193   0.05410
     Eigenvalues ---    0.05429   0.05528   0.05563   0.05579   0.05593
     Eigenvalues ---    0.05642   0.05695   0.05725   0.05837   0.05948
     Eigenvalues ---    0.06110   0.06250   0.07331   0.07859   0.08124
     Eigenvalues ---    0.08623   0.09019   0.09052   0.09246   0.09722
     Eigenvalues ---    0.10236   0.11813   0.12270   0.13236   0.13867
     Eigenvalues ---    0.14553   0.15718   0.15913   0.16000   0.16000
     Eigenvalues ---    0.16000   0.16000   0.16000   0.16000   0.16000
     Eigenvalues ---    0.16000   0.16003   0.16025   0.16386   0.16581
     Eigenvalues ---    0.17118   0.17370   0.18611   0.20200   0.20754
     Eigenvalues ---    0.22921   0.23680   0.24733   0.25028   0.26486
     Eigenvalues ---    0.26811   0.27476   0.27863   0.28013   0.28372
     Eigenvalues ---    0.28615   0.28771   0.29453   0.29702   0.30125
     Eigenvalues ---    0.31038   0.32094   0.32270   0.33572   0.33757
     Eigenvalues ---    0.33820   0.33834   0.33848   0.33950   0.33978
     Eigenvalues ---    0.34019   0.34089   0.34146   0.34164   0.34199
     Eigenvalues ---    0.34209   0.34261   0.34274   0.34296   0.34343
     Eigenvalues ---    0.34364   0.34406   0.34484   0.34551   0.34929
     Eigenvalues ---    0.39405   0.40790   0.41766   0.51837   0.52476
     Eigenvalues ---    0.52752   0.53336   0.94864
 En-DIIS/RFO-DIIS IScMMF=        0 using points:     4    3    2
 RFO step:  Lambda=-7.86354674D-05.
 DidBck=T Rises=F RFO-DIIS coefs:    0.56041    0.66835   -0.22876
 Iteration  1 RMS(Cart)=  0.02482076 RMS(Int)=  0.00037030
 Iteration  2 RMS(Cart)=  0.00049936 RMS(Int)=  0.00001583
 Iteration  3 RMS(Cart)=  0.00000015 RMS(Int)=  0.00001583
 Variable       Old X    -DE/DX   Delta X   Delta X   Delta X     New X
                                 (Linear)    (Quad)   (Total)
    R1        2.55915   0.00103  -0.00026  -0.00004  -0.00028   2.55888
    R2        2.85787  -0.00090  -0.00118   0.00264   0.00146   2.85934
    R3        2.78080   0.00035   0.00161  -0.00427  -0.00263   2.77816
    R4        2.83918   0.00043   0.00057  -0.00160  -0.00103   2.83815
    R5        2.90240  -0.00069  -0.00007   0.00096   0.00088   2.90327
    R6        2.92987   0.00033   0.00004   0.00130   0.00134   2.93121
    R7        2.07906  -0.00030   0.00015  -0.00047  -0.00032   2.07874
    R8        2.06536   0.00018  -0.00028   0.00017  -0.00011   2.06524
    R9        2.92614   0.00036   0.00160  -0.00216  -0.00056   2.92558
   R10        2.95477   0.00082   0.00366  -0.00377  -0.00010   2.95467
   R11        2.07378   0.00008   0.00010  -0.00009   0.00001   2.07380
   R12        2.91049   0.00009  -0.00023   0.00011  -0.00012   2.91037
   R13        2.07499   0.00000  -0.00026   0.00037   0.00011   2.07510
   R14        2.07060   0.00003  -0.00017  -0.00006  -0.00023   2.07037
   R15        2.91340  -0.00020  -0.00035  -0.00008  -0.00043   2.91297
   R16        2.07393   0.00011   0.00015  -0.00040  -0.00025   2.07368
   R17        2.07519  -0.00005   0.00021  -0.00039  -0.00018   2.07501
   R18        2.91548  -0.00025  -0.00020   0.00003  -0.00017   2.91531
   R19        2.07928   0.00001   0.00000   0.00009   0.00009   2.07937
   R20        2.87210  -0.00065   0.00067  -0.00172  -0.00105   2.87105
   R21        2.32661   0.00071   0.00029  -0.00082  -0.00053   2.32608
   R22        2.91844   0.00054   0.00087  -0.00308  -0.00224   2.91620
   R23        2.07148  -0.00024   0.00002   0.00030   0.00032   2.07180
   R24        2.07226  -0.00021  -0.00009   0.00014   0.00006   2.07231
   R25        2.89100  -0.00006  -0.00022   0.00098   0.00076   2.89177
   R26        2.72499  -0.00035   0.00010  -0.00059  -0.00049   2.72451
   R27        2.07316   0.00001   0.00006  -0.00015  -0.00009   2.07307
   R28        2.07022  -0.00011   0.00037  -0.00070  -0.00033   2.06989
   R29        2.07049  -0.00001   0.00013  -0.00036  -0.00023   2.07026
   R30        2.06833   0.00032  -0.00006   0.00001  -0.00005   2.06829
   R31        2.07069   0.00006   0.00015  -0.00033  -0.00019   2.07050
   R32        2.06933  -0.00018   0.00010  -0.00012  -0.00002   2.06931
   R33        1.83990  -0.00039   0.00012  -0.00022  -0.00010   1.83981
   R34        2.73841  -0.00020  -0.00055   0.00193   0.00138   2.73979
   R35        2.90227  -0.00044   0.00009  -0.00108  -0.00099   2.90128
   R36        2.91423  -0.00055   0.00136  -0.00170  -0.00033   2.91390
   R37        1.83725  -0.00025   0.00019  -0.00035  -0.00017   1.83709
   R38        2.07104   0.00007  -0.00043   0.00073   0.00030   2.07135
   R39        2.06863  -0.00003   0.00015  -0.00052  -0.00038   2.06825
   R40        2.06532   0.00066   0.00028   0.00012   0.00040   2.06571
   R41        2.69986  -0.00010   0.00049  -0.00273  -0.00224   2.69762
   R42        2.07064  -0.00015  -0.00074   0.00069  -0.00006   2.07058
   R43        2.06893  -0.00029   0.00002   0.00010   0.00012   2.06905
   R44        1.83995   0.00012  -0.00018   0.00032   0.00014   1.84009
    A1        2.25770   0.00032   0.00046  -0.00182  -0.00139   2.25631
    A2        1.91215  -0.00029  -0.00028   0.00045   0.00013   1.91229
    A3        2.11258  -0.00003  -0.00014   0.00140   0.00128   2.11385
    A4        2.23736  -0.00015  -0.00066   0.00120   0.00057   2.23792
    A5        1.96088   0.00017   0.00061  -0.00185  -0.00129   1.95958
    A6        2.08460  -0.00002  -0.00013   0.00090   0.00082   2.08542
    A7        1.98939  -0.00017   0.00220  -0.00435  -0.00218   1.98722
    A8        1.90924   0.00019  -0.00125   0.00312   0.00188   1.91112
    A9        1.86709   0.00014  -0.00151   0.00226   0.00076   1.86786
   A10        1.91461  -0.00002   0.00031  -0.00141  -0.00109   1.91352
   A11        1.93047  -0.00007   0.00000   0.00087   0.00088   1.93135
   A12        1.84720  -0.00006   0.00005  -0.00008  -0.00004   1.84716
   A13        1.95115  -0.00029   0.00006  -0.00248  -0.00242   1.94873
   A14        1.94225  -0.00014   0.00013  -0.00015  -0.00001   1.94224
   A15        1.86694   0.00015  -0.00162   0.00154  -0.00009   1.86686
   A16        1.96258   0.00054   0.00311  -0.00039   0.00272   1.96530
   A17        1.89342  -0.00021  -0.00143   0.00157   0.00013   1.89355
   A18        1.84084  -0.00006  -0.00057   0.00026  -0.00034   1.84050
   A19        2.03668   0.00028   0.00031  -0.00073  -0.00043   2.03625
   A20        1.89594  -0.00007   0.00033  -0.00009   0.00024   1.89618
   A21        1.89770   0.00011   0.00035   0.00031   0.00066   1.89836
   A22        1.86958   0.00002   0.00003   0.00000   0.00003   1.86961
   A23        1.89829  -0.00036  -0.00146   0.00068  -0.00077   1.89752
   A24        1.85769  -0.00001   0.00049  -0.00014   0.00034   1.85803
   A25        2.04060   0.00008  -0.00075   0.00074  -0.00004   2.04057
   A26        1.91395  -0.00009   0.00070  -0.00104  -0.00035   1.91361
   A27        1.87673   0.00000   0.00032  -0.00065  -0.00033   1.87640
   A28        1.88437   0.00016  -0.00046   0.00145   0.00098   1.88535
   A29        1.89050  -0.00008  -0.00033   0.00051   0.00020   1.89070
   A30        1.84842  -0.00009   0.00068  -0.00122  -0.00054   1.84788
   A31        1.95394  -0.00015  -0.00029   0.00013  -0.00017   1.95377
   A32        1.96218   0.00004  -0.00029  -0.00008  -0.00036   1.96182
   A33        1.83725   0.00013   0.00003   0.00051   0.00054   1.83779
   A34        1.98295   0.00003  -0.00124   0.00215   0.00091   1.98386
   A35        1.86640  -0.00009   0.00071  -0.00111  -0.00040   1.86600
   A36        1.84887   0.00005   0.00137  -0.00195  -0.00059   1.84829
   A37        1.90345  -0.00004   0.00004   0.00049   0.00046   1.90391
   A38        2.19564  -0.00009   0.00013  -0.00017  -0.00002   2.19562
   A39        2.18397   0.00013  -0.00011  -0.00026  -0.00035   2.18362
   A40        1.83291   0.00036  -0.00015  -0.00033  -0.00060   1.83231
   A41        1.93789  -0.00045   0.00192  -0.00485  -0.00290   1.93499
   A42        1.91403  -0.00042  -0.00089   0.00345   0.00260   1.91664
   A43        1.94478  -0.00014  -0.00018  -0.00028  -0.00044   1.94434
   A44        1.97066   0.00035  -0.00177   0.00542   0.00367   1.97433
   A45        1.86480   0.00025   0.00113  -0.00339  -0.00230   1.86250
   A46        1.81435  -0.00019   0.00031  -0.00042  -0.00018   1.81417
   A47        1.96273  -0.00023   0.00177  -0.00494  -0.00315   1.95958
   A48        1.92144   0.00020   0.00032   0.00057   0.00092   1.92236
   A49        1.96965   0.00017  -0.00121   0.00256   0.00137   1.97102
   A50        1.96215   0.00020  -0.00160   0.00262   0.00103   1.96318
   A51        1.83654  -0.00014   0.00043  -0.00043  -0.00002   1.83652
   A52        1.92349   0.00017   0.00029  -0.00076  -0.00047   1.92302
   A53        1.95666   0.00007  -0.00083   0.00122   0.00038   1.95704
   A54        1.93020   0.00012   0.00045  -0.00084  -0.00040   1.92980
   A55        1.88636  -0.00010   0.00008  -0.00001   0.00007   1.88644
   A56        1.88123  -0.00015   0.00022  -0.00024  -0.00002   1.88121
   A57        1.88355  -0.00013  -0.00018   0.00062   0.00044   1.88399
   A58        1.93584   0.00047  -0.00067   0.00087   0.00020   1.93603
   A59        1.91357   0.00009   0.00082  -0.00183  -0.00101   1.91256
   A60        1.93274  -0.00018   0.00030  -0.00022   0.00008   1.93282
   A61        1.89227  -0.00035  -0.00039   0.00116   0.00077   1.89303
   A62        1.89547  -0.00012   0.00033  -0.00064  -0.00032   1.89515
   A63        1.89294   0.00008  -0.00040   0.00071   0.00031   1.89326
   A64        1.88177  -0.00017   0.00014  -0.00031  -0.00017   1.88160
   A65        1.93138  -0.00050   0.00110  -0.00209  -0.00098   1.93040
   A66        1.95417   0.00022  -0.00032   0.00159   0.00125   1.95542
   A67        1.94315   0.00131   0.00348  -0.00087   0.00261   1.94576
   A68        1.91507   0.00039  -0.00216   0.00202  -0.00014   1.91494
   A69        1.80326   0.00008   0.00114  -0.00155  -0.00039   1.80286
   A70        1.91099  -0.00153  -0.00325   0.00071  -0.00255   1.90844
   A71        1.89156  -0.00034   0.00233  -0.00358  -0.00124   1.89032
   A72        1.93173   0.00023  -0.00087   0.00093   0.00006   1.93179
   A73        1.95429   0.00029   0.00110  -0.00027   0.00083   1.95512
   A74        1.91843  -0.00020  -0.00037  -0.00052  -0.00090   1.91753
   A75        1.88247  -0.00005   0.00033  -0.00039  -0.00006   1.88241
   A76        1.88930  -0.00001  -0.00003  -0.00010  -0.00013   1.88917
   A77        1.88571  -0.00028  -0.00014   0.00034   0.00020   1.88591
   A78        1.95952  -0.00245  -0.00041  -0.00367  -0.00408   1.95544
   A79        1.91771   0.00096   0.00338  -0.00200   0.00139   1.91910
   A80        1.92483   0.00017   0.00043  -0.00044  -0.00002   1.92481
   A81        1.90510   0.00110  -0.00138   0.00463   0.00326   1.90835
   A82        1.86336   0.00054  -0.00281   0.00239  -0.00044   1.86292
   A83        1.89144  -0.00027   0.00065  -0.00067  -0.00002   1.89142
   A84        1.84284  -0.00079  -0.00169   0.00079  -0.00090   1.84194
    D1        0.09380   0.00005   0.00074  -0.00016   0.00059   0.09439
    D2       -3.07693   0.00000  -0.00525   0.01010   0.00487  -3.07206
    D3       -3.08983  -0.00005   0.00020   0.00096   0.00113  -3.08869
    D4        0.02263  -0.00009  -0.00579   0.01121   0.00541   0.02804
    D5        0.38456  -0.00006   0.00370  -0.00845  -0.00476   0.37980
    D6       -1.87239  -0.00001   0.00592  -0.01146  -0.00556  -1.87795
    D7        2.40604  -0.00017   0.00442  -0.00941  -0.00500   2.40104
    D8       -2.71080   0.00005   0.00432  -0.00965  -0.00533  -2.71613
    D9        1.31544   0.00010   0.00653  -0.01266  -0.00612   1.30931
   D10       -0.68932  -0.00006   0.00503  -0.01060  -0.00557  -0.69488
   D11        0.00564   0.00004  -0.00116   0.01213   0.01096   0.01660
   D12       -3.12032  -0.00002  -0.00452   0.00781   0.00327  -3.11705
   D13        3.10930  -0.00004  -0.00170   0.01305   0.01138   3.12068
   D14       -0.01666  -0.00009  -0.00506   0.00873   0.00369  -0.01297
   D15        0.63935   0.00006  -0.00417   0.00996   0.00579   0.64514
   D16       -1.51107   0.00006  -0.00518   0.01252   0.00733  -1.50374
   D17        2.77892  -0.00004  -0.00384   0.00989   0.00605   2.78497
   D18       -2.47130   0.00011   0.00216  -0.00089   0.00127  -2.47003
   D19        1.66146   0.00010   0.00115   0.00166   0.00282   1.66428
   D20       -0.33172   0.00001   0.00249  -0.00096   0.00153  -0.33019
   D21       -0.04067   0.00013   0.01017  -0.02913  -0.01897  -0.05964
   D22        2.09547   0.00008   0.00988  -0.02904  -0.01917   2.07630
   D23       -2.14594  -0.00010   0.01172  -0.03226  -0.02055  -2.16649
   D24        3.07463   0.00008   0.00475  -0.01986  -0.01511   3.05952
   D25       -1.07242   0.00004   0.00446  -0.01977  -0.01531  -1.08772
   D26        0.96936  -0.00014   0.00630  -0.02299  -0.01669   0.95267
   D27       -1.36875   0.00020   0.00323  -0.00788  -0.00465  -1.37340
   D28        2.70379  -0.00018  -0.00107  -0.00530  -0.00637   2.69743
   D29        0.70155  -0.00013   0.00050  -0.00641  -0.00591   0.69564
   D30        0.77875   0.00032   0.00341  -0.00799  -0.00458   0.77417
   D31       -1.43189  -0.00007  -0.00089  -0.00541  -0.00630  -1.43819
   D32        2.84906  -0.00001   0.00068  -0.00652  -0.00584   2.84321
   D33        2.80995   0.00019   0.00366  -0.00842  -0.00476   2.80518
   D34        0.59931  -0.00020  -0.00064  -0.00584  -0.00648   0.59283
   D35       -1.40294  -0.00014   0.00092  -0.00695  -0.00603  -1.40896
   D36        0.64435   0.00009  -0.00046  -0.00039  -0.00085   0.64350
   D37       -1.47000  -0.00008  -0.00096   0.00019  -0.00078  -1.47078
   D38        2.79831  -0.00009  -0.00189   0.00024  -0.00166   2.79665
   D39        2.84390   0.00011   0.00225  -0.00289  -0.00064   2.84326
   D40        0.72955  -0.00007   0.00175  -0.00231  -0.00057   0.72898
   D41       -1.28533  -0.00008   0.00082  -0.00226  -0.00146  -1.28678
   D42       -1.41014   0.00021   0.00240  -0.00181   0.00059  -1.40955
   D43        2.75868   0.00004   0.00189  -0.00124   0.00067   2.75935
   D44        0.74381   0.00003   0.00096  -0.00118  -0.00022   0.74359
   D45        1.01908  -0.00009  -0.00458   0.01420   0.00962   1.02870
   D46       -1.12338  -0.00038  -0.00236   0.01198   0.00962  -1.11375
   D47        3.01408   0.00049  -0.00044   0.01054   0.01010   3.02418
   D48       -1.18527  -0.00001  -0.00722   0.01795   0.01073  -1.17454
   D49        2.95546  -0.00031  -0.00500   0.01573   0.01072   2.96618
   D50        0.80972   0.00056  -0.00308   0.01429   0.01121   0.82093
   D51        3.03748  -0.00001  -0.00678   0.01610   0.00933   3.04680
   D52        0.89502  -0.00031  -0.00456   0.01388   0.00932   0.90434
   D53       -1.25072   0.00057  -0.00264   0.01244   0.00980  -1.24091
   D54        0.84520   0.00007  -0.00043   0.00364   0.00320   0.84840
   D55       -1.30648  -0.00013   0.00020   0.00199   0.00218  -1.30429
   D56        2.97460   0.00002  -0.00113   0.00431   0.00317   2.97778
   D57        2.97341   0.00019   0.00021   0.00303   0.00324   2.97665
   D58        0.82173  -0.00001   0.00085   0.00138   0.00223   0.82396
   D59       -1.18038   0.00014  -0.00048   0.00370   0.00322  -1.17716
   D60       -1.30845   0.00001   0.00007   0.00321   0.00327  -1.30518
   D61        2.82306  -0.00019   0.00071   0.00155   0.00226   2.82532
   D62        0.82095  -0.00004  -0.00062   0.00387   0.00325   0.82420
   D63       -1.30178   0.00003  -0.00283   0.00343   0.00060  -1.30118
   D64        0.94427  -0.00001  -0.00456   0.00530   0.00074   0.94501
   D65        2.97771   0.00001  -0.00313   0.00340   0.00027   2.97798
   D66        0.86501   0.00011  -0.00286   0.00379   0.00093   0.86594
   D67        3.11106   0.00006  -0.00459   0.00565   0.00106   3.11212
   D68       -1.13869   0.00008  -0.00316   0.00376   0.00060  -1.13809
   D69        2.85919   0.00004  -0.00246   0.00337   0.00090   2.86009
   D70       -1.17794  -0.00001  -0.00419   0.00523   0.00104  -1.17691
   D71        0.85549   0.00001  -0.00276   0.00333   0.00057   0.85607
   D72       -3.06922  -0.00013  -0.00585   0.01205   0.00620  -3.06302
   D73        1.11207  -0.00016  -0.00559   0.01177   0.00617   1.11824
   D74       -0.99088  -0.00013  -0.00511   0.01074   0.00563  -0.98526
   D75        0.97214   0.00001  -0.00411   0.01006   0.00596   0.97810
   D76       -1.12976  -0.00002  -0.00385   0.00978   0.00594  -1.12383
   D77        3.05047   0.00001  -0.00337   0.00875   0.00539   3.05586
   D78       -1.07153   0.00008  -0.00516   0.01148   0.00632  -1.06521
   D79        3.10975   0.00005  -0.00490   0.01120   0.00630   3.11605
   D80        1.00680   0.00008  -0.00442   0.01017   0.00575   1.01255
   D81       -0.03026   0.00004   0.00734  -0.02946  -0.02212  -0.05238
   D82        2.07388  -0.00015   0.00806  -0.03260  -0.02457   2.04931
   D83       -2.15248  -0.00037   0.01001  -0.03757  -0.02754  -2.18002
   D84        3.09583   0.00009   0.01069  -0.02518  -0.01449   3.08134
   D85       -1.08322  -0.00009   0.01140  -0.02832  -0.01693  -1.10015
   D86        0.97361  -0.00031   0.01336  -0.03328  -0.01991   0.95370
   D87        0.04057  -0.00008  -0.01000   0.03378   0.02377   0.06434
   D88       -2.09100   0.00022  -0.01168   0.03866   0.02697  -2.06403
   D89        2.11822   0.00014  -0.01025   0.03556   0.02529   2.14352
   D90       -2.05901   0.00031  -0.01212   0.03996   0.02786  -2.03115
   D91        2.09261   0.00061  -0.01380   0.04484   0.03105   2.12367
   D92        0.01865   0.00053  -0.01237   0.04174   0.02938   0.04803
   D93        2.12536  -0.00017  -0.01215   0.04074   0.02857   2.15394
   D94       -0.00620   0.00014  -0.01383   0.04561   0.03177   0.02557
   D95       -2.08016   0.00005  -0.01239   0.04251   0.03010  -2.05007
   D96        1.03279   0.00019   0.00479  -0.01205  -0.00723   1.02556
   D97        3.12202   0.00010   0.00441  -0.01124  -0.00680   3.11522
   D98       -1.07303   0.00014   0.00463  -0.01167  -0.00701  -1.08004
   D99        3.07860  -0.00010   0.00558  -0.01423  -0.00868   3.06992
   D100      -1.11535  -0.00018   0.00519  -0.01343  -0.00826  -1.12361
   D101       0.97278  -0.00014   0.00541  -0.01385  -0.00847   0.96432
   D102      -1.05896   0.00016   0.00316  -0.00975  -0.00660  -1.06555
   D103       1.03028   0.00007   0.00277  -0.00894  -0.00617   1.02410
   D104       3.11841   0.00011   0.00299  -0.00937  -0.00638   3.11203
   D105       1.01290   0.00017  -0.00524   0.01695   0.01169   1.02458
   D106      -1.00096   0.00016  -0.00486   0.01553   0.01070  -0.99025
   D107       3.13180  -0.00008  -0.00269   0.01110   0.00841   3.14021
   D108      -1.38678   0.00023   0.01016  -0.02673  -0.01657  -1.40335
   D109       0.77826   0.00043   0.00899  -0.02474  -0.01575   0.76251
   D110       2.81487  -0.00112   0.00489  -0.02383  -0.01894   2.79592
   D111      -0.95871  -0.00037   0.00961  -0.00678   0.00283  -0.95588
   D112       1.14233  -0.00007   0.01017  -0.00682   0.00335   1.14568
   D113      -3.04480  -0.00037   0.01044  -0.00691   0.00353  -3.04127
   D114      -3.11039  -0.00016   0.00997  -0.00666   0.00331  -3.10709
   D115      -1.00935   0.00014   0.01053  -0.00669   0.00383  -1.00552
   D116       1.08670  -0.00016   0.01081  -0.00679   0.00401   1.09072
   D117       1.20514   0.00036   0.01148  -0.00628   0.00521   1.21035
   D118      -2.97701   0.00066   0.01205  -0.00631   0.00574  -2.97127
   D119      -0.88095   0.00036   0.01232  -0.00641   0.00592  -0.87504
   D120      -3.09002  -0.00079  -0.03480  -0.02105  -0.05584   3.13732
   D121      -0.96640  -0.00037  -0.03445  -0.01903  -0.05348  -1.01988
   D122       1.11755   0.00001  -0.03125  -0.02139  -0.05264   1.06491
   D123      -1.01662  -0.00069  -0.03113  -0.02482  -0.05595  -1.07257
   D124       1.10700  -0.00027  -0.03078  -0.02280  -0.05358   1.05342
   D125      -3.09223   0.00011  -0.02758  -0.02516  -0.05275   3.13821
   D126       1.02287  -0.00088  -0.03446  -0.02298  -0.05743   0.96544
   D127      -3.13669  -0.00046  -0.03411  -0.02097  -0.05507   3.09142
   D128      -1.05273  -0.00008  -0.03091  -0.02332  -0.05424  -1.10697
   D129       0.89690   0.00033  -0.00358   0.00785   0.00428   0.90118
   D130      -1.23391  -0.00003  -0.00663   0.00959   0.00296  -1.23095
   D131       3.00826  -0.00057  -0.00513   0.00669   0.00155   3.00981
         Item               Value     Threshold  Converged?
 Maximum Force            0.002454     0.000450     NO 
 RMS     Force            0.000352     0.000300     NO 
 Maximum Displacement     0.180568     0.001800     NO 
 RMS     Displacement     0.024834     0.001200     NO 
 Predicted change in Energy=-1.821552D-04
 GradGradGradGradGradGradGradGradGradGradGradGradGradGradGradGradGradGrad

                          Input orientation:                          
 ---------------------------------------------------------------------
 Center     Atomic      Atomic             Coordinates (Angstroms)
 Number     Number       Type             X           Y           Z
 ---------------------------------------------------------------------
      1          6           0        1.767106    0.731963    0.104355
      2          6           0        1.162657   -0.464849    0.293743
      3          6           0       -0.266675   -0.735239    0.667311
      4          6           0       -1.280681    0.242322    0.017565
      5          6           0       -1.316568    1.602457    0.756158
      6          6           0        0.025776    2.132924    1.293399
      7          6           0        1.219414    2.126176    0.318032
      8          6           0        3.158171    0.519132   -0.321034
      9          6           0        3.423953   -0.973313   -0.422120
     10          6           0        2.115999   -1.644208    0.047544
     11          8           0        3.983819    1.402505   -0.551458
     12          6           0        0.937357    2.857169   -1.010901
     13          6           0        2.304227   -2.508384    1.296326
     14          8           0        1.563200   -2.530372   -0.946318
     15          6           0       -2.695982   -0.409889   -0.109769
     16          8           0       -3.195513   -0.803402    1.193165
     17          6           0       -2.688443   -1.623684   -1.049858
     18          6           0       -3.745214    0.608637   -0.599039
     19          8           0       -5.041367    0.023871   -0.724913
     20          1           0       -0.372354   -0.703950    1.761799
     21          1           0       -0.483944   -1.765951    0.376088
     22          1           0       -0.944295    0.414484   -1.012728
     23          1           0       -1.997423    1.518440    1.613592
     24          1           0       -1.750030    2.354960    0.088200
     25          1           0        0.314887    1.566512    2.187692
     26          1           0       -0.138183    3.164729    1.631337
     27          1           0        2.032667    2.686316    0.803462
     28          1           0        3.671774   -1.256981   -1.451733
     29          1           0        4.290211   -1.239305    0.195475
     30          1           0        0.618876    3.888564   -0.815313
     31          1           0        0.152707    2.363928   -1.594683
     32          1           0        1.841970    2.897506   -1.627541
     33          1           0        1.346313   -2.908915    1.642569
     34          1           0        2.968294   -3.348552    1.064803
     35          1           0        2.752362   -1.925198    2.107596
     36          1           0        1.426412   -2.015515   -1.761226
     37          1           0       -2.785946   -1.651584    1.433809
     38          1           0       -2.280298   -1.351647   -2.030099
     39          1           0       -2.086461   -2.446804   -0.652416
     40          1           0       -3.708772   -1.988728   -1.193383
     41          1           0       -3.795169    1.456104    0.093693
     42          1           0       -3.472940    0.988039   -1.589347
     43          1           0       -5.214094   -0.413464    0.127768
 ---------------------------------------------------------------------
                    Distance matrix (angstroms):
                    1          2          3          4          5
     1  C    0.000000
     2  C    1.354099   0.000000
     3  C    2.570188   1.501884   0.000000
     4  C    3.088088   2.558568   1.551129   0.000000
     5  C    3.269810   3.261003   2.564175   1.548152   0.000000
     6  C    2.531551   3.006699   2.950232   2.628490   1.540101
     7  C    1.513095   2.591761   3.243170   3.144784   2.626298
     8  C    1.470141   2.308299   3.778868   4.460345   4.728343
     9  C    2.435216   2.425789   3.855421   4.879003   5.522270
    10  C    2.402320   1.536346   2.624399   3.885528   4.777602
    11  O    2.406976   3.487166   4.911420   5.420772   5.462961
    12  C    2.539445   3.576124   4.143849   3.579785   3.126815
    13  C    3.494158   2.546446   3.185788   4.696081   5.504631
    14  O    3.433412   2.442246   3.028984   4.087121   5.317120
    15  C    4.611814   3.880069   2.571233   1.563544   2.588851
    16  O    5.307584   4.462872   2.976451   2.478337   3.083759
    17  C    5.170416   4.240181   3.098865   2.569662   3.943567
    18  C    5.558386   5.102611   3.938258   2.566771   2.953398
    19  O    6.895244   6.306062   5.031125   3.839499   4.308089
    20  H    3.063700   2.137432   1.100023   2.182393   2.687446
    21  H    3.373520   2.100224   1.092879   2.190089   3.490543
    22  H    2.949638   2.630465   2.145592   1.097406   2.163059
    23  H    4.131346   3.957467   2.994996   2.165524   1.098096
    24  H    3.873581   4.059227   3.476355   2.165299   1.095590
    25  H    2.673145   2.903822   2.819189   3.001461   2.170767
    26  H    3.446760   4.081076   4.019403   3.528459   2.143647
    27  H    2.092551   3.308560   4.124627   4.191541   3.520563
    28  H    3.163078   3.157503   4.502659   5.378992   6.159117
    29  H    3.203163   3.223512   4.608896   5.767296   6.310780
    30  H    3.482578   4.525252   4.935780   4.194888   3.382565
    31  H    2.855928   3.547976   3.859706   3.025749   2.874901
    32  H    2.773922   3.931695   4.786394   4.416710   4.163596
    33  H    3.974816   2.797591   2.877104   4.412712   5.313110
    34  H    4.360724   3.488639   4.177611   5.660819   6.554983
    35  H    3.470476   2.819546   3.550353   5.033071   5.552200
    36  H    3.338427   2.587861   3.225437   3.948452   5.191423
    37  H    5.308392   4.277799   2.788177   2.803292   3.634153
    38  H    5.027803   4.247422   3.422084   2.780809   4.173575
    39  H    5.052449   3.921751   2.825377   2.886097   4.355839
    40  H    6.250722   5.316443   4.108704   3.512777   4.734972
    41  H    5.609224   5.320726   4.193005   2.793154   2.569774
    42  H    5.512920   5.210151   4.282794   2.818556   3.244817
    43  H    7.074582   6.379118   4.987143   3.989228   4.432778
                    6          7          8          9         10
     6  C    0.000000
     7  C    1.541479   0.000000
     8  C    3.875902   2.598033   0.000000
     9  C    4.913177   3.874874   1.519292   0.000000
    10  C    4.493096   3.884948   2.429405   1.543188   0.000000
    11  O    4.427540   2.986912   1.230909   2.444318   3.623536
    12  C    2.581725   1.542714   3.297627   4.604608   4.771991
    13  C    5.170405   4.859324   3.537079   2.561891   1.530257
    14  O    5.396881   4.837376   3.497768   2.482261   1.441747
    15  C    3.980294   4.684545   5.931173   6.153748   4.970256
    16  O    4.359904   5.370276   6.664172   6.815816   5.498323
    17  C    5.193259   5.586047   6.269429   6.178869   4.928222
    18  C    4.486105   5.271762   6.909560   7.343761   6.312464
    19  O    5.847873   6.686165   8.224404   8.529226   7.389659
    20  H    2.902716   3.553562   4.277701   4.387938   3.164594
    21  H    4.037635   4.248936   4.355753   4.066579   2.623445
    22  H    3.035177   3.063079   4.161685   4.621297   3.837680
    23  H    2.138562   3.520775   5.596565   6.304305   5.419878
    24  H    2.157612   2.987099   5.256251   6.173162   5.562479
    25  H    1.097346   2.151052   3.933824   4.788331   4.258281
    26  H    1.098047   2.155559   4.655845   5.833428   5.542167
    27  H    2.138666   1.100354   2.688482   4.102512   4.396793
    28  H    5.685112   4.537828   2.167220   1.096351   2.195042
    29  H    5.546419   4.557551   2.154158   1.096621   2.216535
    30  H    2.807259   2.179707   4.247988   5.626802   5.796331
    31  H    2.900085   2.202923   3.749436   4.818001   4.755689
    32  H    3.523497   2.183524   3.015959   4.351890   4.848522
    33  H    5.223588   5.207941   4.346271   3.510852   2.176236
    34  H    6.225532   5.795593   4.112855   2.839071   2.160096
    35  H    4.956363   4.686801   3.469535   2.785064   2.174334
    36  H    5.338731   4.638940   3.390807   2.620985   1.971053
    37  H    4.716778   5.617770   6.566887   6.516699   5.094198
    38  H    5.339087   5.464152   5.999805   5.938621   4.871306
    39  H    5.405705   5.725620   6.034298   5.708667   4.335294
    40  H    6.092532   6.595743   7.362422   7.245804   5.965446
    41  H    4.061650   5.064125   7.028431   7.634386   6.675025
    42  H    4.675681   5.191496   6.767579   7.264740   6.390960
    43  H    5.941298   6.919248   8.435993   8.673619   7.433130
                   11         12         13         14         15
    11  O    0.000000
    12  C    3.407061   0.000000
    13  C    4.640085   5.998399   0.000000
    14  O    4.634958   5.424154   2.362002   0.000000
    15  C    6.935388   4.968587   5.602042   4.830827   0.000000
    16  O    7.710547   5.944603   5.758884   5.495922   1.449835
    17  C    7.343385   5.764199   5.586952   4.348479   1.535293
    18  C    7.769842   5.210758   7.064274   6.176831   1.541969
    19  O    9.131522   6.622273   8.028417   7.084736   2.463205
    20  H    5.363259   4.699444   3.261401   3.796852   2.998080
    21  H    5.555210   5.031608   3.028521   2.554191   2.639711
    22  H    5.047303   3.083396   4.942448   3.868348   2.136196
    23  H    6.362085   4.158495   5.900861   5.968588   2.678882
    24  H    5.847508   2.946572   6.445828   5.992845   2.928892
    25  H    4.581583   3.504891   4.621340   5.307048   4.271981
    26  H    4.986073   2.869286   6.185614   6.478671   4.727756
    27  H    2.700180   2.126219   5.225090   5.522315   5.725434
    28  H    2.825019   4.959597   3.314818   2.514568   6.562526
    29  H    2.762416   5.429371   2.601263   3.226009   7.041874
    30  H    4.192010   1.097023   6.944089   6.489349   5.473826
    31  H    4.085348   1.095338   6.060231   5.134593   4.244297
    32  H    2.824978   1.095535   6.163305   5.477557   5.816829
    33  H    5.509858   6.360493   1.094490   2.625389   5.065172
    34  H    5.120170   6.851586   1.095660   2.586177   6.488404
    35  H    4.434034   5.990851   1.095030   3.332676   6.074316
    36  H    4.436973   4.954312   3.219022   0.973584   4.722232
    37  H    7.687553   6.337858   5.163611   5.035111   1.983061
    38  H    7.000778   5.395016   5.781091   4.163707   2.178845
    39  H    7.188579   6.115890   4.804116   3.662429   2.194312
    40  H    8.431399   6.715842   6.528771   5.305479   2.166263
    41  H    7.805879   5.057659   7.373339   6.759122   2.175210
    42  H    7.540043   4.824828   7.343551   6.177006   2.178765
    43  H    9.400037   7.059317   7.891728   7.180994   2.529294
                   16         17         18         19         20
    16  O    0.000000
    17  C    2.441544   0.000000
    18  C    2.346918   2.510630   0.000000
    19  O    2.787576   2.890723   1.427518   0.000000
    20  H    2.881573   3.757073   4.321184   5.339770   0.000000
    21  H    2.991107   2.629331   4.150353   5.018543   1.749427
    22  H    3.378934   2.682827   2.837954   4.125701   3.045655
    23  H    2.646343   4.176652   2.962811   4.119215   2.757142
    24  H    3.644945   4.243278   2.739106   4.114369   3.749114
    25  H    4.350688   5.447850   5.016754   6.289075   2.410120
    26  H    5.028451   6.051573   4.951652   6.281569   3.877954
    27  H    6.297926   6.655808   6.298228   7.711452   4.265728
    28  H    7.372981   6.383442   7.695410   8.836723   5.194959
    29  H    7.564487   7.099310   8.283369   9.461557   4.947675
    30  H    6.371663   6.432593   5.463513   6.854369   5.358658
    31  H    5.386525   4.926461   4.389321   5.762878   4.577503
    32  H    6.857794   6.426470   6.124815   7.513510   5.418610
    33  H    5.026264   5.017991   6.581917   7.416782   2.798197
    34  H    6.669841   6.280576   7.968621   8.873048   4.317367
    35  H    6.121423   6.297840   7.480955   8.518461   3.372665
    36  H    5.617814   4.194234   5.914606   6.860408   4.167429
    37  H    0.972145   2.485737   3.187674   3.543183   2.613621
    38  H    3.395235   1.096110   2.834894   3.349486   4.293979
    39  H    2.708678   1.094472   3.477073   3.852396   3.435716
    40  H    2.713678   1.093127   2.664748   2.458827   4.638474
    41  H    2.583369   3.466648   1.095706   2.067466   4.377679
    42  H    3.320934   2.779853   1.094892   2.033920   4.868946
    43  H    2.315555   3.038149   1.931462   0.973735   5.118290
                   21         22         23         24         25
    21  H    0.000000
    22  H    2.625839   0.000000
    23  H    3.822206   3.037327   0.000000
    24  H    4.320621   2.372067   1.757210   0.000000
    25  H    3.876254   3.627037   2.382998   3.048508   0.000000
    26  H    5.099687   3.899327   2.483415   2.373825   1.751885
    27  H    5.132120   4.161980   4.273390   3.863961   2.474029
    28  H    4.568366   4.928957   7.017048   6.694286   5.699667
    29  H    4.806509   5.620927   7.010745   7.029563   5.257826
    30  H    5.882957   3.814670   4.285100   2.963105   3.808198
    31  H    4.620083   2.311367   3.953597   2.540193   3.868919
    32  H    5.583210   3.782415   5.210345   4.017535   4.319668
    33  H    2.502035   4.831405   5.548232   6.301729   4.624980
    34  H    3.859650   5.812481   6.974749   7.466351   5.697307
    35  H    3.673847   5.373622   5.887541   6.532170   4.259076
    36  H    2.877473   3.476405   5.966647   5.710623   5.446132
    37  H    2.535955   3.694030   3.271566   4.351573   4.532069
    38  H    3.031216   2.437040   4.646923   4.302013   5.748078
    39  H    2.022237   3.101828   4.567919   4.870179   5.471690
    40  H    3.593381   3.667478   4.807084   4.934243   6.345174
    41  H    4.628779   3.230576   2.354967   2.233958   4.614064
    42  H    4.514587   2.656219   3.566131   2.766054   5.380361
    43  H    4.925973   4.496378   4.035703   4.434578   6.223602
                   26         27         28         29         30
    26  H    0.000000
    27  H    2.372098   0.000000
    28  H    6.600955   4.829302   0.000000
    29  H    6.408423   4.569097   1.759565   0.000000
    30  H    2.661423   2.462649   6.016797   6.387130   0.000000
    31  H    3.336631   3.064194   5.051262   5.771212   1.774612
    32  H    3.822656   2.447600   4.543000   5.141057   1.771403
    33  H    6.252440   5.699279   4.208486   3.680790   7.264713
    34  H    7.238370   6.112555   3.347014   2.636687   7.837758
    35  H    5.872770   4.846110   3.736396   2.547869   6.847991
    36  H    6.386890   5.390026   2.390149   3.554227   6.033656
    37  H    5.499685   6.514119   7.084081   7.195516   6.880741
    38  H    6.196162   6.552548   5.980856   6.938111   6.110706
    39  H    6.364010   6.740602   5.933958   6.545145   6.890738
    40  H    6.876501   7.668608   7.421230   8.153176   7.308490
    41  H    4.319409   5.998405   8.093479   8.523435   5.121225
    42  H    5.121659   6.238701   7.490393   8.271225   5.074951
    43  H    6.389762   7.910799   9.064491   9.540357   7.308925
                   31         32         33         34         35
    31  H    0.000000
    32  H    1.771833   0.000000
    33  H    6.301378   6.682351   0.000000
    34  H    6.901654   6.894241   1.777053   0.000000
    35  H    6.233913   6.167538   1.777899   1.777634   0.000000
    36  H    4.563943   4.932376   3.520000   3.484370   4.090732
    37  H    5.825099   7.175213   4.324353   6.010587   5.585849
    38  H    4.462577   5.933839   5.391278   6.412002   6.540424
    39  H    5.389330   6.704109   4.155050   5.414106   5.594993
    40  H    5.832467   7.407733   5.868837   7.178561   7.255808
    41  H    4.388676   6.067752   6.920061   8.352976   7.639317
    42  H    3.877939   5.647635   6.989759   8.206097   7.804404
    43  H    6.283573   7.989472   7.180588   8.743241   8.346825
                   36         37         38         39         40
    36  H    0.000000
    37  H    5.299495   0.000000
    38  H    3.775276   3.513445   0.000000
    39  H    3.708874   2.339656   1.770579   0.000000
    40  H    5.166553   2.804890   1.773838   1.770415   0.000000
    41  H    6.538942   3.531595   3.832595   4.325396   3.678437
    42  H    5.749306   4.071736   2.662853   3.820773   3.012233
    43  H    7.087396   3.022348   3.760815   3.811200   2.548116
                   41         42         43
    41  H    0.000000
    42  H    1.776383   0.000000
    43  H    2.347295   2.818565   0.000000
 Stoichiometry    C15H24O4
 Framework group  C1[X(C15H24O4)]
 Deg. of freedom   123
 Full point group                 C1      NOp   1
 Largest Abelian subgroup         C1      NOp   1
 Largest concise Abelian subgroup C1      NOp   1
                         Standard orientation:                         
 ---------------------------------------------------------------------
 Center     Atomic      Atomic             Coordinates (Angstroms)
 Number     Number       Type             X           Y           Z
 ---------------------------------------------------------------------
      1          6           0        1.795444    0.739072    0.089155
      2          6           0        1.197138   -0.461808    0.272190
      3          6           0       -0.227664   -0.741224    0.656276
      4          6           0       -1.251219    0.238961    0.025742
      5          6           0       -1.285175    1.591544    0.778166
      6          6           0        0.060174    2.121643    1.308206
      7          6           0        1.244699    2.129042    0.321797
      8          6           0        3.183254    0.535668   -0.351213
      9          6           0        3.453507   -0.954697   -0.469640
     10          6           0        2.152428   -1.635099    0.005412
     11          8           0        4.003505    1.424360   -0.580457
     12          6           0        0.947631    2.872153   -0.997106
     13          6           0        2.355410   -2.510939    1.243713
     14          8           0        1.593628   -2.513393   -0.992073
     15          6           0       -2.665264   -0.417223   -0.094967
     16          8           0       -3.151213   -0.825528    1.208552
     17          6           0       -2.662062   -1.621576   -1.047147
     18          6           0       -3.722700    0.602199   -0.564305
     19          8           0       -5.017833    0.013886   -0.683985
     20          1           0       -0.323265   -0.721211    1.751954
     21          1           0       -0.443885   -1.769793    0.356813
     22          1           0       -0.925065    0.422610   -1.005857
     23          1           0       -1.957710    1.496470    1.640994
     24          1           0       -1.727567    2.349029    0.121795
     25          1           0        0.359652    1.547450    2.194086
     26          1           0       -0.104383    3.149419    1.657926
     27          1           0        2.060394    2.687355    0.805231
     28          1           0        3.692764   -1.227190   -1.504285
     29          1           0        4.326436   -1.223585    0.137213
     30          1           0        0.627237    3.900358   -0.788295
     31          1           0        0.159380    2.381818   -1.578481
     32          1           0        1.846313    2.921990   -1.621672
     33          1           0        1.402222   -2.918460    1.594808
     34          1           0        3.020343   -3.346283    0.997674
     35          1           0        2.808953   -1.934180    2.056571
     36          1           0        1.447391   -1.990974   -1.800502
     37          1           0       -2.736345   -1.674528    1.436915
     38          1           0       -2.264049   -1.338288   -2.028366
     39          1           0       -2.053419   -2.446356   -0.663533
     40          1           0       -3.682349   -1.988976   -1.184841
     41          1           0       -3.769285    1.442545    0.137280
     42          1           0       -3.461034    0.992439   -1.553260
     43          1           0       -5.181027   -0.432545    0.165855
 ---------------------------------------------------------------------
 Rotational constants (GHZ):      0.5931438      0.2471835      0.1998335
 Standard basis: 6-31G(d) (6D, 7F)
 There are   333 symmetry adapted cartesian basis functions of A   symmetry.
 There are   333 symmetry adapted basis functions of A   symmetry.
   333 basis functions,   628 primitive gaussians,   333 cartesian basis functions
    73 alpha electrons       73 beta electrons
       nuclear repulsion energy      1596.5586895859 Hartrees.
 NAtoms=   43 NActive=   43 NUniq=   43 SFac= 1.00D+00 NAtFMM=   60 NAOKFM=F Big=F
 Integral buffers will be    131072 words long.
 Raffenetti 2 integral format.
 Two-electron integral symmetry is turned on.
 ------------------------------------------------------------------------------
 Polarizable Continuum Model (PCM)
 =================================
 Model                : PCM (using non-symmetric T matrix).
 Atomic radii         : SMD-Coulomb.
 Polarization charges : Total charges.
 Charge compensation  : None.
 Solution method      : On-the-fly selection.
 Cavity type          : VdW (van der Waals Surface) (Alpha=1.000).
 Cavity algorithm     : GePol (No added spheres)
                        Default sphere list used, NSphG=   43.
                        Lebedev-Laikov grids with approx.  5.0 points / Ang**2.
                        Smoothing algorithm: Karplus/York (Gamma=1.0000).
                        Polarization charges: spherical gaussians, with
                                              point-specific exponents (IZeta= 3).
                        Self-potential: point-specific (ISelfS= 7).
                        Self-field    : sphere-specific E.n sum rule (ISelfD= 2).
 1st derivatives      : Analytical E(r).r(x)/FMM algorithm (CHGder, D1EAlg=3).
                        Cavity 1st derivative terms included.
 Solvent              : Methanol, Eps=  32.613000 Eps(inf)=   1.765709
 ------------------------------------------------------------------------------
 ------------------------------------------------------------------------------
 Atomic radii for non-electrostatic terms: SMD-CDS.
 ------------------------------------------------------------------------------
 Nuclear repulsion after PCM non-electrostatic terms =     1596.5601144873 Hartrees.
 One-electron integrals computed using PRISM.
 NBasis=   333 RedAO= T EigKep=  9.24D-04  NBF=   333
 NBsUse=   333 1.00D-06 EigRej= -1.00D+00 NBFU=   333
 Initial guess from the checkpoint file:  "DY-202A-11R_48.chk"
 B after Tr=     0.000000    0.000000    0.000000
         Rot=    0.999998    0.001774   -0.000540    0.000944 Ang=   0.24 deg.
 ExpMin= 1.61D-01 ExpMax= 5.48D+03 ExpMxC= 8.25D+02 IAcc=1 IRadAn=         1 AccDes= 0.00D+00
 Harris functional with IExCor=  402 and IRadAn=       1 diagonalized for initial guess.
 HarFok:  IExCor=  402 AccDes= 0.00D+00 IRadAn=         1 IDoV= 1 UseB2=F ITyADJ=14
 ICtDFT=  3500011 ScaDFX=  1.000000  1.000000  1.000000  1.000000
 FoFCou: FMM=F IPFlag=           0 FMFlag=      100000 FMFlg1=           0
         NFxFlg=           0 DoJE=T BraDBF=F KetDBF=T FulRan=T
         wScrn=  0.000000 ICntrl=     500 IOpCl=  0 I1Cent=   200000004 NGrid=           0
         NMat0=    1 NMatS0=      1 NMatT0=    0 NMatD0=    1 NMtDS0=    0 NMtDT0=    0
 Petite list used in FoFCou.
 Keep R1 ints in memory in canonical form, NReq=1565304907.
 Requested convergence on RMS density matrix=1.00D-08 within 128 cycles.
 Requested convergence on MAX density matrix=1.00D-06.
 Requested convergence on             energy=1.00D-06.
 No special actions if energy rises.
 Inv3:  Mode=1 IEnd=    21708300.
 Iteration    1 A*A^-1 deviation from unit magnitude is 5.33D-15 for   2668.
 Iteration    1 A*A^-1 deviation from orthogonality  is 4.77D-15 for   1814    668.
 Iteration    1 A^-1*A deviation from unit magnitude is 5.33D-15 for   2668.
 Iteration    1 A^-1*A deviation from orthogonality  is 7.70D-11 for   2243   1550.
 Error on total polarization charges =  0.05199
 SCF Done:  E(RB3LYP) =  -886.951509692     A.U. after   10 cycles
            NFock= 10  Conv=0.62D-08     -V/T= 2.0094
 SMD-CDS (non-electrostatic) energy       (kcal/mol) =       0.89
 (included in total energy above)
 D1PCM: PCM CHGder 1st derivatives, ID1Alg=3 FixD1E=F DoIter=F DoCFld=F I1PDM=0.
 Calling FoFJK, ICntrl=      2127 FMM=F ISym2X=0 I1Cent= 0 IOpClX= 0 NMat=1 NMatS=1 NMatT=0.
 ***** Axes restored to original set *****
 -------------------------------------------------------------------
 Center     Atomic                   Forces (Hartrees/Bohr)
 Number     Number              X              Y              Z
 -------------------------------------------------------------------
      1        6          -0.001952463    0.002508116   -0.000015040
      2        6           0.001416835   -0.001709737    0.000424155
      3        6          -0.000035288    0.000152511    0.000560364
      4        6           0.000141432   -0.001240518   -0.000220247
      5        6          -0.000148964   -0.000345022    0.000223166
      6        6           0.000179965    0.000055684   -0.000611297
      7        6           0.001108200   -0.000691085   -0.000449726
      8        6           0.000405784   -0.001354816   -0.000703216
      9        6           0.001551268   -0.000357418    0.001314975
     10        6          -0.001861997   -0.000463351   -0.001320125
     11        8           0.001044771    0.001060501    0.000091312
     12        6          -0.000170259   -0.000210579    0.000673070
     13        6           0.000190287    0.001091491   -0.000073605
     14        8           0.000058129   -0.000138095    0.000249461
     15        6          -0.000279843    0.000434190    0.000695260
     16        8           0.000191691   -0.000010715    0.000084537
     17        6           0.000359394    0.000939866   -0.000409611
     18        6           0.000619934    0.000162808   -0.000286239
     19        8          -0.000825872   -0.000485239   -0.000229251
     20        1          -0.000041958   -0.000062273   -0.000240930
     21        1          -0.000117173   -0.000118596    0.000032231
     22        1           0.000094548    0.000351714   -0.000025704
     23        1          -0.000130883    0.000148134   -0.000122592
     24        1          -0.000259259    0.000233297   -0.000063822
     25        1          -0.000011656    0.000144279    0.000300305
     26        1           0.000021311    0.000028853    0.000031895
     27        1          -0.000094589   -0.000052968    0.000207032
     28        1          -0.000933340    0.000894808   -0.000212705
     29        1          -0.000046624    0.000401059   -0.000258095
     30        1          -0.000074651    0.000071693   -0.000164965
     31        1           0.000078635   -0.000047376   -0.000094592
     32        1          -0.000039900    0.000114896   -0.000144908
     33        1          -0.000120388   -0.000499373    0.000164522
     34        1          -0.000074200   -0.000264886    0.000134058
     35        1          -0.000195013    0.000017069   -0.000136300
     36        1           0.000184613   -0.000147031    0.000227009
     37        1          -0.000172476    0.000027189   -0.000191021
     38        1          -0.000105306   -0.000090388   -0.000083336
     39        1          -0.000309570   -0.000244174    0.000105974
     40        1          -0.000044804   -0.000374877    0.000043365
     41        1           0.000272526    0.000278395    0.000134607
     42        1           0.000099703   -0.000216686    0.000274054
     43        1           0.000027450    0.000008648    0.000085975
 -------------------------------------------------------------------
 Cartesian Forces:  Max     0.002508116 RMS     0.000578896

 GradGradGradGradGradGradGradGradGradGradGradGradGradGradGradGradGradGrad
 Berny optimization.
 Using GEDIIS/GDIIS optimizer.
 FormGI is forming the generalized inverse of G from B-inverse, IUseBI=4.
 Internal  Forces:  Max     0.001440108 RMS     0.000267670
 Search for a local minimum.
 Step number   5 out of a maximum of  258
 All quantities printed in internal units (Hartrees-Bohrs-Radians)
 Mixed Optimization -- En-DIIS/RFO-DIIS
 Swapping is turned off.
 Update second derivatives using D2CorX and points    2    3    4    5
 DE= -1.66D-04 DEPred=-1.82D-04 R= 9.13D-01
 TightC=F SS=  1.41D+00  RLast= 2.07D-01 DXNew= 1.3002D+00 6.2221D-01
 Trust test= 9.13D-01 RLast= 2.07D-01 DXMaxT set to 7.73D-01
 ITU=  1  0  1  1  0
     Eigenvalues ---    0.00172   0.00231   0.00261   0.00342   0.00382
     Eigenvalues ---    0.00439   0.00503   0.00703   0.00785   0.00913
     Eigenvalues ---    0.01103   0.01134   0.01252   0.01305   0.01342
     Eigenvalues ---    0.01396   0.02496   0.02642   0.03246   0.03838
     Eigenvalues ---    0.03917   0.04205   0.04436   0.04608   0.04739
     Eigenvalues ---    0.04820   0.04990   0.05030   0.05198   0.05396
     Eigenvalues ---    0.05431   0.05562   0.05570   0.05583   0.05644
     Eigenvalues ---    0.05687   0.05726   0.05816   0.05860   0.06013
     Eigenvalues ---    0.06149   0.06345   0.07317   0.07862   0.08214
     Eigenvalues ---    0.08580   0.09012   0.09051   0.09240   0.09689
     Eigenvalues ---    0.10209   0.11786   0.12248   0.13217   0.13877
     Eigenvalues ---    0.14603   0.15907   0.15972   0.15999   0.16000
     Eigenvalues ---    0.16000   0.16000   0.16000   0.16000   0.16000
     Eigenvalues ---    0.16002   0.16008   0.16139   0.16321   0.16575
     Eigenvalues ---    0.17072   0.17460   0.19326   0.20639   0.20799
     Eigenvalues ---    0.22971   0.24695   0.24794   0.25050   0.26735
     Eigenvalues ---    0.26869   0.27415   0.27872   0.28074   0.28556
     Eigenvalues ---    0.28597   0.28770   0.29463   0.29700   0.30348
     Eigenvalues ---    0.31279   0.32082   0.32328   0.33753   0.33817
     Eigenvalues ---    0.33833   0.33847   0.33946   0.33974   0.34000
     Eigenvalues ---    0.34084   0.34123   0.34163   0.34191   0.34208
     Eigenvalues ---    0.34232   0.34263   0.34276   0.34306   0.34350
     Eigenvalues ---    0.34400   0.34405   0.34521   0.34614   0.35836
     Eigenvalues ---    0.39416   0.41656   0.42038   0.51836   0.52704
     Eigenvalues ---    0.52752   0.54509   0.96665
 En-DIIS/RFO-DIIS IScMMF=        0 using points:     5    4    3    2
 RFO step:  Lambda=-3.72120904D-05.
 DidBck=F Rises=F RFO-DIIS coefs:    1.05011   -0.05408    0.00902   -0.00504
 Iteration  1 RMS(Cart)=  0.02504023 RMS(Int)=  0.00025586
 Iteration  2 RMS(Cart)=  0.00036274 RMS(Int)=  0.00002459
 Iteration  3 RMS(Cart)=  0.00000004 RMS(Int)=  0.00002459
 Variable       Old X    -DE/DX   Delta X   Delta X   Delta X     New X
                                 (Linear)    (Quad)   (Total)
    R1        2.55888   0.00135  -0.00003   0.00096   0.00094   2.55981
    R2        2.85934  -0.00112   0.00009   0.00007   0.00015   2.85948
    R3        2.77816   0.00105  -0.00014  -0.00099  -0.00110   2.77707
    R4        2.83815   0.00052  -0.00006  -0.00024  -0.00032   2.83783
    R5        2.90327  -0.00071   0.00007   0.00045   0.00051   2.90378
    R6        2.93121   0.00026   0.00008   0.00210   0.00219   2.93340
    R7        2.07874  -0.00024  -0.00001  -0.00061  -0.00062   2.07812
    R8        2.06524   0.00013  -0.00002  -0.00024  -0.00026   2.06498
    R9        2.92558   0.00019  -0.00001  -0.00013  -0.00013   2.92545
   R10        2.95467  -0.00007   0.00005  -0.00017  -0.00012   2.95455
   R11        2.07380   0.00011   0.00000   0.00026   0.00026   2.07406
   R12        2.91037   0.00016  -0.00001  -0.00001  -0.00002   2.91035
   R13        2.07510  -0.00003   0.00000  -0.00004  -0.00003   2.07507
   R14        2.07037   0.00030  -0.00002   0.00033   0.00031   2.07068
   R15        2.91297  -0.00006  -0.00003  -0.00100  -0.00102   2.91195
   R16        2.07368   0.00017  -0.00002  -0.00002  -0.00003   2.07365
   R17        2.07501   0.00003  -0.00001  -0.00002  -0.00002   2.07498
   R18        2.91531  -0.00025  -0.00001  -0.00071  -0.00071   2.91459
   R19        2.07937   0.00000   0.00001   0.00011   0.00012   2.07949
   R20        2.87105  -0.00028  -0.00003  -0.00123  -0.00127   2.86978
   R21        2.32608   0.00144  -0.00003   0.00035   0.00032   2.32640
   R22        2.91620   0.00102  -0.00013  -0.00087  -0.00104   2.91516
   R23        2.07180  -0.00024   0.00003   0.00020   0.00023   2.07203
   R24        2.07231  -0.00028   0.00001  -0.00039  -0.00038   2.07193
   R25        2.89177  -0.00014   0.00005   0.00076   0.00081   2.89258
   R26        2.72451  -0.00024  -0.00002  -0.00080  -0.00082   2.72369
   R27        2.07307   0.00006   0.00000   0.00003   0.00002   2.07309
   R28        2.06989   0.00001  -0.00001  -0.00014  -0.00015   2.06974
   R29        2.07026   0.00006  -0.00001  -0.00012  -0.00013   2.07013
   R30        2.06829   0.00035  -0.00001   0.00035   0.00034   2.06863
   R31        2.07050   0.00013  -0.00001   0.00004   0.00003   2.07053
   R32        2.06931  -0.00018   0.00000  -0.00020  -0.00020   2.06911
   R33        1.83981  -0.00029   0.00000  -0.00022  -0.00022   1.83959
   R34        2.73979  -0.00011   0.00008   0.00186   0.00194   2.74174
   R35        2.90128   0.00002  -0.00005  -0.00065  -0.00070   2.90058
   R36        2.91390  -0.00026   0.00002   0.00033   0.00035   2.91425
   R37        1.83709  -0.00015   0.00000  -0.00019  -0.00019   1.83690
   R38        2.07135   0.00002   0.00001   0.00019   0.00020   2.07155
   R39        2.06825   0.00004  -0.00002  -0.00035  -0.00037   2.06789
   R40        2.06571   0.00016   0.00002   0.00020   0.00022   2.06593
   R41        2.69762   0.00092  -0.00013  -0.00102  -0.00115   2.69646
   R42        2.07058   0.00029  -0.00002   0.00054   0.00052   2.07111
   R43        2.06905  -0.00029   0.00001  -0.00017  -0.00016   2.06889
   R44        1.84009   0.00006   0.00000   0.00011   0.00012   1.84021
    A1        2.25631   0.00049  -0.00010   0.00004  -0.00006   2.25626
    A2        1.91229  -0.00036   0.00002  -0.00064  -0.00069   1.91160
    A3        2.11385  -0.00013   0.00008   0.00054   0.00069   2.11455
    A4        2.23792  -0.00053   0.00003  -0.00021  -0.00016   2.23776
    A5        1.95958   0.00037  -0.00008  -0.00057  -0.00076   1.95882
    A6        2.08542   0.00016   0.00005   0.00086   0.00100   2.08642
    A7        1.98722  -0.00018  -0.00009  -0.00285  -0.00295   1.98426
    A8        1.91112   0.00000   0.00008   0.00173   0.00181   1.91292
    A9        1.86786   0.00022   0.00001   0.00102   0.00104   1.86890
   A10        1.91352   0.00007  -0.00006  -0.00147  -0.00153   1.91198
   A11        1.93135  -0.00004   0.00006   0.00194   0.00201   1.93336
   A12        1.84716  -0.00006   0.00000  -0.00010  -0.00010   1.84706
   A13        1.94873   0.00017  -0.00014  -0.00187  -0.00201   1.94672
   A14        1.94224   0.00068  -0.00001   0.00531   0.00530   1.94754
   A15        1.86686  -0.00012  -0.00004   0.00055   0.00051   1.86737
   A16        1.96530  -0.00081   0.00021  -0.00155  -0.00133   1.96397
   A17        1.89355  -0.00004   0.00000  -0.00237  -0.00238   1.89118
   A18        1.84050   0.00013  -0.00004  -0.00009  -0.00014   1.84036
   A19        2.03625   0.00004  -0.00003  -0.00002  -0.00006   2.03619
   A20        1.89618  -0.00002   0.00001   0.00087   0.00088   1.89706
   A21        1.89836   0.00005   0.00005   0.00022   0.00027   1.89863
   A22        1.86961   0.00015   0.00000   0.00056   0.00056   1.87017
   A23        1.89752  -0.00012  -0.00006  -0.00090  -0.00096   1.89656
   A24        1.85803  -0.00011   0.00004  -0.00081  -0.00077   1.85726
   A25        2.04057  -0.00004  -0.00003   0.00004   0.00001   2.04058
   A26        1.91361  -0.00002  -0.00001   0.00021   0.00019   1.91380
   A27        1.87640   0.00007  -0.00001  -0.00034  -0.00035   1.87606
   A28        1.88535   0.00014   0.00003   0.00108   0.00111   1.88646
   A29        1.89070  -0.00008   0.00002  -0.00010  -0.00009   1.89061
   A30        1.84788  -0.00009   0.00000  -0.00102  -0.00103   1.84685
   A31        1.95377   0.00011  -0.00001   0.00028   0.00025   1.95402
   A32        1.96182  -0.00001  -0.00003  -0.00089  -0.00092   1.96090
   A33        1.83779   0.00006   0.00002   0.00121   0.00123   1.83902
   A34        1.98386  -0.00023   0.00004  -0.00077  -0.00073   1.98313
   A35        1.86600  -0.00007   0.00000  -0.00077  -0.00076   1.86524
   A36        1.84829   0.00017  -0.00002   0.00118   0.00116   1.84945
   A37        1.90391  -0.00023   0.00003   0.00014   0.00003   1.90395
   A38        2.19562   0.00008   0.00001   0.00033   0.00040   2.19602
   A39        2.18362   0.00016  -0.00003  -0.00045  -0.00042   2.18320
   A40        1.83231   0.00049  -0.00004  -0.00033  -0.00060   1.83171
   A41        1.93499  -0.00054  -0.00009  -0.00833  -0.00837   1.92662
   A42        1.91664  -0.00037   0.00016   0.00439   0.00460   1.92124
   A43        1.94434  -0.00025  -0.00003  -0.00262  -0.00261   1.94173
   A44        1.97433   0.00024   0.00016   0.00670   0.00689   1.98122
   A45        1.86250   0.00038  -0.00016  -0.00002  -0.00020   1.86230
   A46        1.81417  -0.00025   0.00000  -0.00092  -0.00103   1.81314
   A47        1.95958  -0.00020  -0.00014  -0.00599  -0.00609   1.95349
   A48        1.92236   0.00036   0.00005   0.00503   0.00512   1.92748
   A49        1.97102   0.00009   0.00006   0.00029   0.00038   1.97140
   A50        1.96318   0.00019   0.00002   0.00164   0.00168   1.96486
   A51        1.83652  -0.00016   0.00000   0.00005   0.00003   1.83654
   A52        1.92302   0.00023  -0.00003   0.00032   0.00028   1.92330
   A53        1.95704  -0.00003   0.00000  -0.00038  -0.00037   1.95667
   A54        1.92980   0.00019  -0.00002   0.00029   0.00027   1.93008
   A55        1.88644  -0.00009   0.00001   0.00002   0.00003   1.88647
   A56        1.88121  -0.00018   0.00001  -0.00019  -0.00018   1.88104
   A57        1.88399  -0.00014   0.00003  -0.00008  -0.00004   1.88395
   A58        1.93603   0.00037  -0.00002   0.00044   0.00042   1.93645
   A59        1.91256   0.00026  -0.00005   0.00006   0.00000   1.91257
   A60        1.93282  -0.00020   0.00001  -0.00009  -0.00008   1.93274
   A61        1.89303  -0.00041   0.00006  -0.00059  -0.00053   1.89250
   A62        1.89515  -0.00007  -0.00001  -0.00028  -0.00029   1.89486
   A63        1.89326   0.00002   0.00001   0.00047   0.00047   1.89373
   A64        1.88160  -0.00009   0.00000  -0.00014  -0.00015   1.88145
   A65        1.93040   0.00002  -0.00004   0.00036   0.00032   1.93073
   A66        1.95542   0.00022   0.00007   0.00204   0.00210   1.95752
   A67        1.94576  -0.00020   0.00017  -0.00163  -0.00146   1.94431
   A68        1.91494  -0.00001  -0.00005   0.00008   0.00003   1.91497
   A69        1.80286   0.00015  -0.00001   0.00080   0.00079   1.80366
   A70        1.90844  -0.00018  -0.00015  -0.00179  -0.00194   1.90650
   A71        1.89032  -0.00015  -0.00002  -0.00047  -0.00048   1.88983
   A72        1.93179   0.00019  -0.00003   0.00027   0.00024   1.93203
   A73        1.95512   0.00007   0.00006   0.00103   0.00109   1.95621
   A74        1.91753   0.00020  -0.00005   0.00020   0.00015   1.91768
   A75        1.88241   0.00001  -0.00001   0.00037   0.00036   1.88277
   A76        1.88917  -0.00014  -0.00001  -0.00046  -0.00047   1.88870
   A77        1.88591  -0.00035   0.00004  -0.00150  -0.00146   1.88445
   A78        1.95544   0.00000  -0.00019  -0.00022  -0.00041   1.95503
   A79        1.91910  -0.00010   0.00010  -0.00115  -0.00105   1.91805
   A80        1.92481  -0.00023   0.00003  -0.00026  -0.00023   1.92459
   A81        1.90835   0.00019   0.00012   0.00170   0.00182   1.91017
   A82        1.86292   0.00012  -0.00006   0.00071   0.00065   1.86357
   A83        1.89142   0.00004   0.00000  -0.00073  -0.00073   1.89069
   A84        1.84194  -0.00010  -0.00006  -0.00033  -0.00039   1.84155
    D1        0.09439   0.00000   0.00004   0.00120   0.00123   0.09562
    D2       -3.07206  -0.00003   0.00017   0.00490   0.00508  -3.06698
    D3       -3.08869  -0.00008   0.00012  -0.00034  -0.00022  -3.08891
    D4        0.02804  -0.00011   0.00025   0.00337   0.00362   0.03166
    D5        0.37980  -0.00011  -0.00018  -0.00358  -0.00376   0.37604
    D6       -1.87795   0.00012  -0.00019  -0.00199  -0.00218  -1.88013
    D7        2.40104  -0.00011  -0.00017  -0.00365  -0.00382   2.39722
    D8       -2.71613  -0.00002  -0.00026  -0.00186  -0.00213  -2.71826
    D9        1.30931   0.00021  -0.00028  -0.00027  -0.00055   1.30876
   D10       -0.69488  -0.00002  -0.00025  -0.00194  -0.00219  -0.69707
   D11        0.01660  -0.00004   0.00056   0.01768   0.01824   0.03484
   D12       -3.11705   0.00011   0.00011   0.01480   0.01491  -3.10214
   D13        3.12068  -0.00010   0.00063   0.01628   0.01690   3.13759
   D14       -0.01297   0.00005   0.00018   0.01340   0.01358   0.00061
   D15        0.64514   0.00002   0.00026   0.00316   0.00341   0.64855
   D16       -1.50374   0.00006   0.00034   0.00579   0.00614  -1.49760
   D17        2.78497   0.00001   0.00029   0.00452   0.00481   2.78978
   D18       -2.47003   0.00005   0.00011  -0.00076  -0.00066  -2.47068
   D19        1.66428   0.00009   0.00020   0.00187   0.00207   1.66635
   D20       -0.33019   0.00005   0.00015   0.00060   0.00074  -0.32945
   D21       -0.05964   0.00024  -0.00093  -0.02220  -0.02313  -0.08277
   D22        2.07630   0.00008  -0.00093  -0.02575  -0.02667   2.04963
   D23       -2.16649  -0.00002  -0.00098  -0.02615  -0.02713  -2.19362
   D24        3.05952   0.00020  -0.00081  -0.01886  -0.01967   3.03985
   D25       -1.08772   0.00004  -0.00081  -0.02242  -0.02322  -1.11094
   D26        0.95267  -0.00006  -0.00086  -0.02282  -0.02367   0.92900
   D27       -1.37340   0.00002  -0.00022  -0.00458  -0.00479  -1.37819
   D28        2.69743   0.00043  -0.00039  -0.00523  -0.00562   2.69181
   D29        0.69564  -0.00001  -0.00032  -0.00817  -0.00849   0.68715
   D30        0.77417  -0.00006  -0.00023  -0.00547  -0.00570   0.76847
   D31       -1.43819   0.00035  -0.00040  -0.00613  -0.00652  -1.44471
   D32        2.84321  -0.00009  -0.00033  -0.00906  -0.00939   2.83382
   D33        2.80518  -0.00011  -0.00023  -0.00534  -0.00556   2.79962
   D34        0.59283   0.00029  -0.00039  -0.00600  -0.00639   0.58644
   D35       -1.40896  -0.00014  -0.00032  -0.00893  -0.00925  -1.41822
   D36        0.64350   0.00004  -0.00005   0.00298   0.00293   0.64644
   D37       -1.47078  -0.00017  -0.00004   0.00157   0.00154  -1.46924
   D38        2.79665  -0.00006  -0.00011   0.00194   0.00183   2.79848
   D39        2.84326   0.00045  -0.00001   0.00739   0.00738   2.85064
   D40        0.72898   0.00024   0.00001   0.00598   0.00599   0.73496
   D41       -1.28678   0.00035  -0.00007   0.00635   0.00628  -1.28050
   D42       -1.40955   0.00011   0.00007   0.00488   0.00496  -1.40460
   D43        2.75935  -0.00010   0.00009   0.00347   0.00356   2.76291
   D44        0.74359   0.00001   0.00001   0.00384   0.00385   0.74745
   D45        1.02870  -0.00006   0.00037  -0.02059  -0.02022   1.00849
   D46       -1.11375  -0.00022   0.00042  -0.02240  -0.02198  -1.13574
   D47        3.02418   0.00001   0.00044  -0.02035  -0.01991   3.00426
   D48       -1.17454  -0.00020   0.00040  -0.02113  -0.02073  -1.19528
   D49        2.96618  -0.00036   0.00044  -0.02294  -0.02250   2.94369
   D50        0.82093  -0.00013   0.00047  -0.02089  -0.02043   0.80050
   D51        3.04680   0.00020   0.00031  -0.01738  -0.01707   3.02973
   D52        0.90434   0.00005   0.00035  -0.01919  -0.01883   0.88551
   D53       -1.24091   0.00028   0.00037  -0.01714  -0.01676  -1.25767
   D54        0.84840   0.00006   0.00019  -0.00088  -0.00069   0.84771
   D55       -1.30429  -0.00009   0.00017  -0.00254  -0.00237  -1.30666
   D56        2.97778  -0.00002   0.00019  -0.00126  -0.00107   2.97670
   D57        2.97665   0.00017   0.00018   0.00068   0.00086   2.97751
   D58        0.82396   0.00003   0.00016  -0.00099  -0.00082   0.82314
   D59       -1.17716   0.00010   0.00018   0.00030   0.00048  -1.17668
   D60       -1.30518   0.00007   0.00020  -0.00042  -0.00022  -1.30540
   D61        2.82532  -0.00008   0.00018  -0.00208  -0.00190   2.82341
   D62        0.82420  -0.00001   0.00019  -0.00080  -0.00060   0.82359
   D63       -1.30118   0.00011  -0.00006   0.00186   0.00181  -1.29937
   D64        0.94501  -0.00001  -0.00008   0.00019   0.00012   0.94513
   D65        2.97798   0.00003  -0.00008   0.00072   0.00065   2.97863
   D66        0.86594   0.00017  -0.00006   0.00307   0.00301   0.86894
   D67        3.11212   0.00006  -0.00008   0.00140   0.00132   3.11344
   D68       -1.13809   0.00009  -0.00008   0.00193   0.00185  -1.13624
   D69        2.86009   0.00010  -0.00004   0.00237   0.00233   2.86242
   D70       -1.17691  -0.00001  -0.00006   0.00070   0.00064  -1.17627
   D71        0.85607   0.00002  -0.00006   0.00123   0.00117   0.85724
   D72       -3.06302  -0.00012   0.00033   0.00000   0.00033  -3.06270
   D73        1.11824  -0.00014   0.00034   0.00001   0.00034   1.11858
   D74       -0.98526  -0.00008   0.00031   0.00016   0.00046  -0.98480
   D75        0.97810  -0.00006   0.00034   0.00108   0.00142   0.97952
   D76       -1.12383  -0.00009   0.00035   0.00108   0.00144  -1.12239
   D77        3.05586  -0.00002   0.00032   0.00123   0.00156   3.05741
   D78       -1.06521   0.00004   0.00033   0.00168   0.00201  -1.06321
   D79        3.11605   0.00002   0.00034   0.00168   0.00202   3.11807
   D80        1.01255   0.00008   0.00031   0.00183   0.00214   1.01469
   D81       -0.05238   0.00019  -0.00111  -0.03054  -0.03166  -0.08404
   D82        2.04931  -0.00011  -0.00121  -0.03833  -0.03955   2.00976
   D83       -2.18002  -0.00019  -0.00136  -0.04069  -0.04204  -2.22206
   D84        3.08134   0.00004  -0.00066  -0.02768  -0.02836   3.05298
   D85       -1.10015  -0.00025  -0.00077  -0.03547  -0.03625  -1.13641
   D86        0.95370  -0.00034  -0.00092  -0.03784  -0.03874   0.91496
   D87        0.06434  -0.00023   0.00118   0.03063   0.03181   0.09615
   D88       -2.06403   0.00014   0.00131   0.03838   0.03969  -2.02434
   D89        2.14352   0.00015   0.00126   0.03694   0.03819   2.18170
   D90       -2.03115   0.00026   0.00133   0.04224   0.04358  -1.98757
   D91        2.12367   0.00062   0.00146   0.04999   0.05147   2.17513
   D92        0.04803   0.00063   0.00140   0.04855   0.04996   0.09799
   D93        2.15394  -0.00023   0.00144   0.03946   0.04089   2.19483
   D94        0.02557   0.00014   0.00157   0.04722   0.04877   0.07434
   D95       -2.05007   0.00015   0.00151   0.04578   0.04727  -2.00280
   D96        1.02556   0.00030  -0.00045  -0.00033  -0.00074   1.02483
   D97        3.11522   0.00020  -0.00042  -0.00075  -0.00113   3.11409
   D98       -1.08004   0.00027  -0.00043  -0.00020  -0.00059  -1.08063
   D99        3.06992  -0.00009  -0.00050  -0.00541  -0.00595   3.06397
   D100      -1.12361  -0.00020  -0.00046  -0.00584  -0.00634  -1.12995
   D101       0.96432  -0.00013  -0.00048  -0.00528  -0.00580   0.95851
   D102      -1.06555   0.00009  -0.00044  -0.00317  -0.00361  -1.06917
   D103       1.02410  -0.00001  -0.00040  -0.00360  -0.00400   1.02010
   D104       3.11203   0.00006  -0.00042  -0.00304  -0.00347   3.10856
   D105       1.02458   0.00014   0.00060   0.01856   0.01911   1.04369
   D106      -0.99025   0.00010   0.00055   0.01552   0.01611  -0.97415
   D107       3.14021  -0.00001   0.00046   0.01415   0.01461  -3.12837
   D108      -1.40335  -0.00026  -0.00080  -0.02661  -0.02741  -1.43076
   D109       0.76251   0.00002  -0.00078  -0.02372  -0.02449   0.73801
   D110       2.79592  -0.00012  -0.00098  -0.02533  -0.02630   2.76962
   D111      -0.95588   0.00011   0.00028   0.00776   0.00805  -0.94784
   D112       1.14568   0.00029   0.00029   0.00911   0.00941   1.15509
   D113      -3.04127   0.00003   0.00035   0.00804   0.00839  -3.03288
   D114      -3.10709  -0.00006   0.00033   0.00582   0.00615  -3.10094
   D115      -1.00552   0.00012   0.00033   0.00718   0.00751  -0.99801
   D116       1.09072  -0.00014   0.00039   0.00610   0.00649   1.09720
   D117       1.21035  -0.00013   0.00044   0.00578   0.00623   1.21657
   D118      -2.97127   0.00005   0.00045   0.00714   0.00758  -2.96369
   D119      -0.87504  -0.00021   0.00051   0.00606   0.00657  -0.86847
   D120       3.13732  -0.00002  -0.00317  -0.00287  -0.00603   3.13129
   D121      -1.01988   0.00015  -0.00307  -0.00166  -0.00473  -1.02460
   D122       1.06491  -0.00001  -0.00298  -0.00345  -0.00643   1.05848
   D123      -1.07257  -0.00001  -0.00313  -0.00277  -0.00590  -1.07847
   D124       1.05342   0.00016  -0.00304  -0.00156  -0.00460   1.04882
   D125       3.13821   0.00000  -0.00295  -0.00335  -0.00630   3.13190
   D126       0.96544  -0.00003  -0.00326  -0.00305  -0.00632   0.95912
   D127       3.09142   0.00014  -0.00316  -0.00185  -0.00501   3.08641
   D128      -1.10697  -0.00002  -0.00308  -0.00364  -0.00672  -1.11369
   D129       0.90118   0.00009   0.00020   0.00681   0.00701   0.90819
   D130      -1.23095   0.00009   0.00011   0.00724   0.00735  -1.22361
   D131       3.00981  -0.00012   0.00008   0.00683   0.00691   3.01672
         Item               Value     Threshold  Converged?
 Maximum Force            0.001440     0.000450     NO 
 RMS     Force            0.000268     0.000300     YES
 Maximum Displacement     0.117259     0.001800     NO 
 RMS     Displacement     0.025039     0.001200     NO 
 Predicted change in Energy=-7.573772D-05
 GradGradGradGradGradGradGradGradGradGradGradGradGradGradGradGradGradGrad

                          Input orientation:                          
 ---------------------------------------------------------------------
 Center     Atomic      Atomic             Coordinates (Angstroms)
 Number     Number       Type             X           Y           Z
 ---------------------------------------------------------------------
      1          6           0        1.765947    0.727490    0.105795
      2          6           0        1.162331   -0.469806    0.298302
      3          6           0       -0.266024   -0.740155    0.674949
      4          6           0       -1.279410    0.235824    0.019121
      5          6           0       -1.317111    1.596328    0.756795
      6          6           0        0.024483    2.128635    1.294065
      7          6           0        1.218216    2.121743    0.319669
      8          6           0        3.155736    0.513871   -0.321357
      9          6           0        3.413602   -0.977575   -0.445057
     10          6           0        2.118397   -1.648356    0.057164
     11          8           0        3.985802    1.396147   -0.540750
     12          6           0        0.935291    2.851057   -1.009562
     13          6           0        2.329941   -2.481176    1.323914
     14          8           0        1.558340   -2.561556   -0.907089
     15          6           0       -2.696121   -0.411480   -0.116520
     16          8           0       -3.193924   -0.828135    1.181015
     17          6           0       -2.696712   -1.606635   -1.079637
     18          6           0       -3.743170    0.619186   -0.585191
     19          8           0       -5.039040    0.038810   -0.726430
     20          1           0       -0.372836   -0.701301    1.768755
     21          1           0       -0.482943   -1.772764    0.390782
     22          1           0       -0.937779    0.409615   -1.009320
     23          1           0       -1.999044    1.513408    1.613455
     24          1           0       -1.750242    2.348461    0.087934
     25          1           0        0.312954    1.564848    2.190202
     26          1           0       -0.140827    3.160808    1.630174
     27          1           0        2.030508    2.682785    0.805810
     28          1           0        3.620550   -1.244197   -1.488290
     29          1           0        4.302687   -1.255110    0.133424
     30          1           0        0.617063    3.882778   -0.815226
     31          1           0        0.150133    2.357003   -1.591827
     32          1           0        1.839186    2.890588   -1.627180
     33          1           0        1.379327   -2.876885    1.695466
     34          1           0        2.993365   -3.324562    1.102377
     35          1           0        2.788304   -1.876568    2.113356
     36          1           0        1.419273   -2.070583   -1.736092
     37          1           0       -2.804533   -1.693039    1.393586
     38          1           0       -2.284452   -1.319312   -2.053895
     39          1           0       -2.103755   -2.443196   -0.697521
     40          1           0       -3.719806   -1.960364   -1.232389
     41          1           0       -3.791711    1.451460    0.126247
     42          1           0       -3.467984    1.020283   -1.566008
     43          1           0       -5.216211   -0.411573    0.118582
 ---------------------------------------------------------------------
                    Distance matrix (angstroms):
                    1          2          3          4          5
     1  C    0.000000
     2  C    1.354595   0.000000
     3  C    2.570374   1.501716   0.000000
     4  C    3.086008   2.556943   1.552287   0.000000
     5  C    3.268628   3.259872   2.563325   1.548081   0.000000
     6  C    2.531381   3.006350   2.949179   2.628375   1.540093
     7  C    1.513173   2.592240   3.243402   3.144067   2.625838
     8  C    1.469560   2.307653   3.778048   4.456877   4.726573
     9  C    2.434225   2.424589   3.853625   4.869513   5.518068
    10  C    2.402339   1.536616   2.625252   3.885444   4.777047
    11  O    2.406840   3.486800   4.911184   5.420540   5.463019
    12  C    2.538414   3.576337   4.144579   3.578062   3.125328
    13  C    3.478138   2.541810   3.192389   4.702339   5.499878
    14  O    3.447732   2.446468   3.024673   4.090968   5.322098
    15  C    4.610501   3.881125   2.576785   1.563480   2.587593
    16  O    5.308143   4.459209   2.972615   2.479389   3.095223
    17  C    5.173849   4.252448   3.120513   2.571122   3.941415
    18  C    5.553338   5.102001   3.940343   2.565594   2.939642
    19  O    6.890191   6.306011   5.035110   3.837901   4.298672
    20  H    3.062886   2.138354   1.099696   2.182041   2.682316
    21  H    3.374906   2.100757   1.092742   2.192468   3.490069
    22  H    2.941880   2.625590   2.147088   1.097545   2.161329
    23  H    4.131084   3.956900   2.993777   2.166102   1.098078
    24  H    3.871879   4.058321   3.476642   2.165561   1.095756
    25  H    2.675277   2.905262   2.818554   3.002586   2.170889
    26  H    3.446818   4.080866   4.018164   3.528087   2.143370
    27  H    2.093608   3.309098   4.124040   4.190711   3.519850
    28  H    3.141371   3.135990   4.476507   5.335950   6.122866
    29  H    3.219708   3.241253   4.629422   5.778906   6.332569
    30  H    3.481961   4.525732   4.936798   4.194403   3.382327
    31  H    2.854486   3.547955   3.860550   3.022936   2.871838
    32  H    2.772645   3.931649   4.786857   4.414037   4.161810
    33  H    3.958288   2.791627   2.883445   4.423570   5.306743
    34  H    4.349581   3.485520   4.181563   5.666251   6.550938
    35  H    3.443346   2.813749   3.562214   5.039277   5.545782
    36  H    3.367780   2.601397   3.228526   3.960199   5.210424
    37  H    5.329789   4.293245   2.805077   2.817031   3.665769
    38  H    5.025872   4.258499   3.443264   2.779560   4.163734
    39  H    5.066868   3.943761   2.856795   2.893141   4.364814
    40  H    6.253701   5.329169   4.129825   3.513552   4.730735
    41  H    5.604651   5.316334   4.187448   2.793010   2.557777
    42  H    5.502243   5.209207   4.286441   2.813870   3.217684
    43  H    7.074472   6.381340   4.992180   3.990917   4.431925
                    6          7          8          9         10
     6  C    0.000000
     7  C    1.540939   0.000000
     8  C    3.875797   2.598106   0.000000
     9  C    4.915202   3.874313   1.518620   0.000000
    10  C    4.492223   3.884956   2.427875   1.542637   0.000000
    11  O    4.426639   2.987698   1.231078   2.443589   3.621284
    12  C    2.580342   1.542336   3.296429   4.595554   4.773087
    13  C    5.154259   4.840590   3.515560   2.562108   1.530685
    14  O    5.403304   4.853237   3.514684   2.482834   1.441313
    15  C    3.980405   4.682896   5.928107   6.144681   4.973892
    16  O    4.371889   5.376865   6.661552   6.806309   5.491499
    17  C    5.195345   5.584401   6.270780   6.175302   4.947659
    18  C    4.472723   5.262300   6.904752   7.334076   6.317621
    19  O    5.838582   6.677290   8.218524   8.518179   7.395232
    20  H    2.896849   3.549771   4.277386   4.394815   3.167443
    21  H    4.036622   4.250433   4.356125   4.063744   2.625595
    22  H    3.030934   3.057108   4.152232   4.601870   3.835733
    23  H    2.138966   3.520613   5.595921   6.303904   5.419605
    24  H    2.157017   2.986109   5.253747   6.165378   5.562541
    25  H    1.097330   2.151400   3.936228   4.798179   4.258422
    26  H    1.098034   2.155012   4.656402   5.836674   5.541346
    27  H    2.137665   1.100418   2.690880   4.108023   4.396246
    28  H    5.661201   4.513256   2.160691   1.096472   2.192769
    29  H    5.576724   4.577312   2.156760   1.096420   2.220717
    30  H    2.806649   2.179590   4.247152   5.619669   5.797285
    31  H    2.897639   2.202264   3.747650   4.804657   4.757745
    32  H    3.522413   2.183334   3.014508   4.340378   4.849431
    33  H    5.201150   5.187009   4.326711   3.511052   2.177048
    34  H    6.211953   5.781525   4.097188   2.842446   2.160487
    35  H    4.934733   4.654995   3.431767   2.782923   2.174576
    36  H    5.362903   4.673562   3.419968   2.615108   1.970487
    37  H    4.755884   5.646979   6.583030   6.523626   5.101300
    38  H    5.331825   5.453747   5.996490   5.930680   4.893866
    39  H    5.421942   5.736623   6.045493   5.714281   4.362097
    40  H    6.092830   6.592158   7.363755   7.243706   5.987061
    41  H    4.047926   5.058267   7.024703   7.625165   6.674055
    42  H    4.648203   5.170055   6.758644   7.252875   6.400310
    43  H    5.941321   6.918091   8.434423   8.666702   7.438406
                   11         12         13         14         15
    11  O    0.000000
    12  C    3.412061   0.000000
    13  C    4.610041   5.985221   0.000000
    14  O    4.657272   5.449318   2.362034   0.000000
    15  C    6.935097   4.962743   5.623147   4.832004   0.000000
    16  O    7.711055   5.948571   5.767673   5.472563   1.450864
    17  C    7.345958   5.750424   5.639958   4.364300   1.534923
    18  C    7.768053   5.200898   7.080933   6.190860   1.542154
    19  O    9.128232   6.609201   8.053330   7.093657   2.462524
    20  H    5.360114   4.695688   3.266625   3.788157   3.005979
    21  H    5.556926   5.035084   3.047113   2.544307   2.647377
    22  H    5.043258   3.077178   4.947591   3.881870   2.136131
    23  H    6.361818   4.156903   5.897512   5.967701   2.680285
    24  H    5.848448   2.944349   6.442122   6.003753   2.924682
    25  H    4.579996   3.504301   4.603152   5.307674   4.275672
    26  H    4.985579   2.867435   6.166885   6.486164   4.726702
    27  H    2.700340   2.126827   5.198518   5.537154   5.724176
    28  H    2.828897   4.920457   3.332309   2.515142   6.517323
    29  H    2.753922   5.431977   2.610026   3.212618   7.053899
    30  H    4.196078   1.097034   6.928909   6.513361   5.468640
    31  H    4.091499   1.095260   6.054840   5.161796   4.235822
    32  H    2.832250   1.095464   6.148629   5.506657   5.809884
    33  H    5.482077   6.350091   1.094670   2.627693   5.096154
    34  H    5.096066   6.843553   1.095678   2.584459   6.507073
    35  H    4.380518   5.961267   1.094927   3.332433   6.098995
    36  H    4.475950   4.998462   3.218935   0.973468   4.723568
    37  H    7.706709   6.356902   5.195078   5.008202   1.983574
    38  H    6.998529   5.371159   5.835422   4.198260   2.178773
    39  H    7.200544   6.112469   4.872915   3.669995   2.194613
    40  H    8.433321   6.698458   6.588275   5.322224   2.166134
    41  H    7.806257   5.059000   7.373918   6.767210   2.174811
    42  H    7.533349   4.801062   7.363953   6.207066   2.178700
    43  H    9.401043   7.053966   7.917102   7.181154   2.531033
                   16         17         18         19         20
    16  O    0.000000
    17  C    2.442096   0.000000
    18  C    2.348593   2.508751   0.000000
    19  O    2.791845   2.884223   1.426908   0.000000
    20  H    2.884452   3.785944   4.317859   5.342957   0.000000
    21  H    2.977618   2.662800   4.159691   5.028716   1.748990
    22  H    3.379317   2.676575   2.845000   4.127695   3.044832
    23  H    2.664126   4.180210   2.945446   4.109877   2.752019
    24  H    3.656474   4.231054   2.723096   4.100472   3.744791
    25  H    4.363831   5.459693   5.004920   6.283262   2.404861
    26  H    5.043294   6.050136   4.934021   6.268410   3.871553
    27  H    6.305714   6.655873   6.287184   7.701746   4.260911
    28  H    7.330440   6.340833   7.649324   8.787209   5.181719
    29  H    7.581486   7.112432   8.292479   9.470029   4.984128
    30  H    6.379757   6.417529   5.451200   6.839261   5.354497
    31  H    5.386694   4.906862   4.380768   5.748952   4.573864
    32  H    6.859086   6.410865   6.116184   7.500266   5.415448
    33  H    5.037526   5.092036   6.607866   7.454013   2.794390
    34  H    6.672396   6.331622   7.986359   8.898109   4.319359
    35  H    6.144552   6.352438   7.494738   8.544026   3.390104
    36  H    5.597747   4.193747   5.933822   6.868680   4.167798
    37  H    0.972045   2.477079   3.184804   3.533665   2.652819
    38  H    3.396033   1.096217   2.835970   3.345805   4.318434
    39  H    2.706620   1.094278   3.475411   3.844098   3.480345
    40  H    2.717170   1.093241   2.659603   2.448075   4.668438
    41  H    2.581944   3.464841   1.095984   2.068447   4.361298
    42  H    3.322332   2.780668   1.094810   2.033814   4.864611
    43  H    2.322054   3.035091   1.930702   0.973797   5.124968
                   21         22         23         24         25
    21  H    0.000000
    22  H    2.632478   0.000000
    23  H    3.820002   3.037037   0.000000
    24  H    4.322298   2.371326   1.756823   0.000000
    25  H    3.874405   3.624340   2.383405   3.048009   0.000000
    26  H    5.098359   3.895013   2.483380   2.372473   1.751181
    27  H    5.132407   4.156047   4.272823   3.862796   2.473118
    28  H    4.544112   4.872666   6.986061   6.651096   5.688781
    29  H    4.820421   5.616018   7.040383   7.044554   5.300987
    30  H    5.886393   3.810258   4.284439   2.962087   3.807607
    31  H    4.624554   2.305469   3.950246   2.536355   3.867526
    32  H    5.586708   3.774720   5.208680   4.014912   4.319650
    33  H    2.527713   4.846229   5.540288   6.299413   4.594661
    34  H    3.872875   5.818697   6.970746   7.464187   5.681047
    35  H    3.698525   5.372284   5.887320   6.523159   4.239883
    36  H    2.868922   3.497896   5.979076   5.735926   5.464072
    37  H    2.530168   3.698632   3.313376   4.376069   4.578991
    38  H    3.070424   2.427726   4.642760   4.280814   5.751283
    39  H    2.064198   3.097620   4.583262   4.868458   5.499441
    40  H    3.625901   3.661452   4.809048   4.918171   6.356446
    41  H    4.627477   3.243437   2.330082   2.230174   4.595764
    42  H    4.532174   2.661720   3.536940   2.729509   5.357346
    43  H    4.932622   4.500166   4.036132   4.430764   6.226517
                   26         27         28         29         30
    26  H    0.000000
    27  H    2.371239   0.000000
    28  H    6.578514   4.817916   0.000000
    29  H    6.440917   4.595859   1.759371   0.000000
    30  H    2.660004   2.462837   5.979951   6.393876   0.000000
    31  H    3.333474   3.064410   5.002316   5.767804   1.774576
    32  H    3.821495   2.449332   4.504330   5.133748   1.771241
    33  H    6.226465   5.667932   4.221972   3.690009   7.251045
    34  H    7.222310   6.091245   3.381248   2.633596   7.827500
    35  H    5.847087   4.803293   3.750250   2.568988   6.816226
    36  H    6.413510   5.424886   2.364306   3.531879   6.077338
    37  H    5.541763   6.547590   7.056087   7.231346   6.904774
    38  H    6.183767   6.543209   5.932504   6.941102   6.083981
    39  H    6.377783   6.754837   5.901744   6.568449   6.887282
    40  H    6.872391   7.666759   7.379648   8.168428   7.288674
    41  H    4.302630   5.989675   8.050771   8.534920   5.122008
    42  H    5.086001   6.214728   7.441856   8.273380   5.044320
    43  H    6.387984   7.909632   9.020180   9.556213   7.303460
                   31         32         33         34         35
    31  H    0.000000
    32  H    1.771684   0.000000
    33  H    6.301650   6.671970   0.000000
    34  H    6.900934   6.885543   1.776875   0.000000
    35  H    6.213811   6.133368   1.777774   1.777868   0.000000
    36  H    4.608150   4.980101   3.525239   3.479531   4.090249
    37  H    5.834859   7.190187   4.358591   6.030115   5.641948
    38  H    4.433509   5.908446   5.468732   6.468264   6.588579
    39  H    5.377890   6.697783   4.248098   5.476958   5.670479
    40  H    5.809068   7.388503   5.950924   7.237321   7.318232
    41  H    4.394305   6.070634   6.923630   8.354668   7.636816
    42  H    3.857234   5.627418   7.022931   8.230855   7.814768
    43  H    6.275998   7.983144   7.215640   8.766441   8.378400
                   36         37         38         39         40
    36  H    0.000000
    37  H    5.270480   0.000000
    38  H    3.792491   3.506462   0.000000
    39  H    3.691774   2.329496   1.770739   0.000000
    40  H    5.164880   2.793730   1.773713   1.769415   0.000000
    41  H    6.559531   3.531082   3.834322   4.323903   3.673092
    42  H    5.785124   4.069579   2.666924   3.822443   3.009812
    43  H    7.086732   3.013964   3.760167   3.805378   2.542264
                   41         42         43
    41  H    0.000000
    42  H    1.776075   0.000000
    43  H    2.345240   2.818573   0.000000
 Stoichiometry    C15H24O4
 Framework group  C1[X(C15H24O4)]
 Deg. of freedom   123
 Full point group                 C1      NOp   1
 Largest Abelian subgroup         C1      NOp   1
 Largest concise Abelian subgroup C1      NOp   1
                         Standard orientation:                         
 ---------------------------------------------------------------------
 Center     Atomic      Atomic             Coordinates (Angstroms)
 Number     Number       Type             X           Y           Z
 ---------------------------------------------------------------------
      1          6           0        1.792683    0.740736    0.085294
      2          6           0        1.198325   -0.462257    0.270971
      3          6           0       -0.223910   -0.745392    0.661140
      4          6           0       -1.250581    0.232041    0.028552
      5          6           0       -1.287490    1.583717    0.782319
      6          6           0        0.057222    2.117755    1.309991
      7          6           0        1.239432    2.129161    0.321687
      8          6           0        3.178567    0.540296   -0.360527
      9          6           0        3.443603   -0.948071   -0.504493
     10          6           0        2.158305   -1.632260    0.005040
     11          8           0        4.000866    1.429948   -0.579382
     12          6           0        0.936668    2.872033   -0.995612
     13          6           0        2.389559   -2.478335    1.259502
     14          8           0        1.592249   -2.537608   -0.963107
     15          6           0       -2.665012   -0.422053   -0.097997
     16          8           0       -3.145096   -0.856560    1.200360
     17          6           0       -2.670004   -1.606027   -1.074814
     18          6           0       -3.723460    0.607708   -0.542426
     19          8           0       -5.017515    0.021318   -0.675212
     20          1           0       -0.318072   -0.719764    1.756498
     21          1           0       -0.438166   -1.775931    0.367594
     22          1           0       -0.922084    0.419681   -1.001732
     23          1           0       -1.958807    1.486899    1.645879
     24          1           0       -1.732811    2.340915    0.127323
     25          1           0        0.359478    1.545413    2.196105
     26          1           0       -0.110104    3.144993    1.659938
     27          1           0        2.054119    2.689380    0.804759
     28          1           0        3.639808   -1.201436   -1.553092
     29          1           0        4.341025   -1.226965    0.060298
     30          1           0        0.614772    3.899543   -0.785635
     31          1           0        0.147593    2.380064   -1.574335
     32          1           0        1.832992    2.924032   -1.623259
     33          1           0        1.445691   -2.883927    1.637538
     34          1           0        3.055209   -3.315165    1.020471
     35          1           0        2.853662   -1.880144    2.050476
     36          1           0        1.440596   -2.037961   -1.784687
     37          1           0       -2.748224   -1.721528    1.398334
     38          1           0       -2.270904   -1.305069   -2.050435
     39          1           0       -2.067753   -2.443397   -0.709371
     40          1           0       -3.692755   -1.964038   -1.219677
     41          1           0       -3.768454    1.431436    0.179119
     42          1           0       -3.462159    1.021693   -1.521685
     43          1           0       -5.182120   -0.439803    0.166543
 ---------------------------------------------------------------------
 Rotational constants (GHZ):      0.5932455      0.2470626      0.1998345
 Standard basis: 6-31G(d) (6D, 7F)
 There are   333 symmetry adapted cartesian basis functions of A   symmetry.
 There are   333 symmetry adapted basis functions of A   symmetry.
   333 basis functions,   628 primitive gaussians,   333 cartesian basis functions
    73 alpha electrons       73 beta electrons
       nuclear repulsion energy      1596.4442292579 Hartrees.
 NAtoms=   43 NActive=   43 NUniq=   43 SFac= 1.00D+00 NAtFMM=   60 NAOKFM=F Big=F
 Integral buffers will be    131072 words long.
 Raffenetti 2 integral format.
 Two-electron integral symmetry is turned on.
 ------------------------------------------------------------------------------
 Polarizable Continuum Model (PCM)
 =================================
 Model                : PCM (using non-symmetric T matrix).
 Atomic radii         : SMD-Coulomb.
 Polarization charges : Total charges.
 Charge compensation  : None.
 Solution method      : On-the-fly selection.
 Cavity type          : VdW (van der Waals Surface) (Alpha=1.000).
 Cavity algorithm     : GePol (No added spheres)
                        Default sphere list used, NSphG=   43.
                        Lebedev-Laikov grids with approx.  5.0 points / Ang**2.
                        Smoothing algorithm: Karplus/York (Gamma=1.0000).
                        Polarization charges: spherical gaussians, with
                                              point-specific exponents (IZeta= 3).
                        Self-potential: point-specific (ISelfS= 7).
                        Self-field    : sphere-specific E.n sum rule (ISelfD= 2).
 1st derivatives      : Analytical E(r).r(x)/FMM algorithm (CHGder, D1EAlg=3).
                        Cavity 1st derivative terms included.
 Solvent              : Methanol, Eps=  32.613000 Eps(inf)=   1.765709
 ------------------------------------------------------------------------------
 ------------------------------------------------------------------------------
 Atomic radii for non-electrostatic terms: SMD-CDS.
 ------------------------------------------------------------------------------
 Nuclear repulsion after PCM non-electrostatic terms =     1596.4456381364 Hartrees.
 One-electron integrals computed using PRISM.
 NBasis=   333 RedAO= T EigKep=  9.27D-04  NBF=   333
 NBsUse=   333 1.00D-06 EigRej= -1.00D+00 NBFU=   333
 Initial guess from the checkpoint file:  "DY-202A-11R_48.chk"
 B after Tr=     0.000000    0.000000    0.000000
         Rot=    0.999999   -0.000306   -0.000731   -0.000863 Ang=  -0.13 deg.
 ExpMin= 1.61D-01 ExpMax= 5.48D+03 ExpMxC= 8.25D+02 IAcc=1 IRadAn=         1 AccDes= 0.00D+00
 Harris functional with IExCor=  402 and IRadAn=       1 diagonalized for initial guess.
 HarFok:  IExCor=  402 AccDes= 0.00D+00 IRadAn=         1 IDoV= 1 UseB2=F ITyADJ=14
 ICtDFT=  3500011 ScaDFX=  1.000000  1.000000  1.000000  1.000000
 FoFCou: FMM=F IPFlag=           0 FMFlag=      100000 FMFlg1=           0
         NFxFlg=           0 DoJE=T BraDBF=F KetDBF=T FulRan=T
         wScrn=  0.000000 ICntrl=     500 IOpCl=  0 I1Cent=   200000004 NGrid=           0
         NMat0=    1 NMatS0=      1 NMatT0=    0 NMatD0=    1 NMtDS0=    0 NMtDT0=    0
 Petite list used in FoFCou.
 Keep R1 ints in memory in canonical form, NReq=1565304907.
 Requested convergence on RMS density matrix=1.00D-08 within 128 cycles.
 Requested convergence on MAX density matrix=1.00D-06.
 Requested convergence on             energy=1.00D-06.
 No special actions if energy rises.
 Inv3:  Mode=1 IEnd=    21853803.
 Iteration    1 A*A^-1 deviation from unit magnitude is 8.44D-15 for   2691.
 Iteration    1 A*A^-1 deviation from orthogonality  is 4.35D-15 for   2664   2639.
 Iteration    1 A^-1*A deviation from unit magnitude is 8.22D-15 for   2691.
 Iteration    1 A^-1*A deviation from orthogonality  is 1.23D-11 for   2574   2565.
 Error on total polarization charges =  0.05198
 SCF Done:  E(RB3LYP) =  -886.951594887     A.U. after   10 cycles
            NFock= 10  Conv=0.39D-08     -V/T= 2.0094
 SMD-CDS (non-electrostatic) energy       (kcal/mol) =       0.88
 (included in total energy above)
 D1PCM: PCM CHGder 1st derivatives, ID1Alg=3 FixD1E=F DoIter=F DoCFld=F I1PDM=0.
 Calling FoFJK, ICntrl=      2127 FMM=F ISym2X=0 I1Cent= 0 IOpClX= 0 NMat=1 NMatS=1 NMatT=0.
 ***** Axes restored to original set *****
 -------------------------------------------------------------------
 Center     Atomic                   Forces (Hartrees/Bohr)
 Number     Number              X              Y              Z
 -------------------------------------------------------------------
      1        6          -0.002305801    0.002206322    0.000229332
      2        6           0.001571403   -0.001445714   -0.000086487
      3        6          -0.000852515    0.000398404    0.000128871
      4        6           0.000370668   -0.001045865   -0.000225418
      5        6          -0.000027329   -0.000104748    0.000276226
      6        6          -0.000083735    0.000114139   -0.000289730
      7        6           0.001198375   -0.000824888   -0.000345056
      8        6           0.000527824   -0.000994912   -0.000705068
      9        6           0.002084243   -0.000298873    0.001264546
     10        6          -0.002328684   -0.000650870   -0.000981982
     11        8           0.000998045    0.001059817    0.000077432
     12        6          -0.000124088   -0.000047014    0.000588843
     13        6           0.000412941    0.000900103   -0.000163024
     14        8           0.000219686   -0.000003889    0.000425338
     15        6          -0.000356904    0.000224558    0.000940621
     16        8           0.000229010    0.000343196   -0.000384399
     17        6           0.000528916    0.000884215   -0.000298665
     18        6           0.000860076    0.000295141   -0.000135777
     19        8          -0.001202776   -0.000278553   -0.000062668
     20        1           0.000009223   -0.000102279   -0.000124684
     21        1          -0.000514130   -0.000401728   -0.000232238
     22        1           0.000031644    0.000175718    0.000069548
     23        1          -0.000055634    0.000070863   -0.000024650
     24        1          -0.000210346    0.000108160   -0.000021155
     25        1           0.000055301    0.000058005    0.000240660
     26        1           0.000014779    0.000072923    0.000008174
     27        1          -0.000024919   -0.000132559    0.000073966
     28        1          -0.000943174    0.000633521   -0.000285407
     29        1          -0.000240057    0.000235110   -0.000106503
     30        1          -0.000084363    0.000064095   -0.000160089
     31        1           0.000055912   -0.000028246   -0.000143350
     32        1           0.000026099    0.000114254   -0.000181420
     33        1          -0.000100208   -0.000376989    0.000065460
     34        1          -0.000058713   -0.000252388    0.000162726
     35        1          -0.000170163    0.000031981   -0.000089501
     36        1           0.000052116   -0.000067207    0.000051270
     37        1           0.000069878    0.000093411   -0.000205819
     38        1          -0.000143459   -0.000106609    0.000013150
     39        1           0.000361890   -0.000303143    0.000364020
     40        1           0.000070760   -0.000356842    0.000112010
     41        1           0.000020944    0.000049245   -0.000028200
     42        1           0.000024445   -0.000265550    0.000164033
     43        1           0.000032820   -0.000044316    0.000025062
 -------------------------------------------------------------------
 Cartesian Forces:  Max     0.002328684 RMS     0.000596845

 GradGradGradGradGradGradGradGradGradGradGradGradGradGradGradGradGradGrad
 Berny optimization.
 Using GEDIIS/GDIIS optimizer.
 FormGI is forming the generalized inverse of G from B-inverse, IUseBI=4.
 Internal  Forces:  Max     0.001414551 RMS     0.000301812
 Search for a local minimum.
 Step number   6 out of a maximum of  258
 All quantities printed in internal units (Hartrees-Bohrs-Radians)
 Mixed Optimization -- En-DIIS/RFO-DIIS
 Swapping is turned off.
 Update second derivatives using D2CorX and points    3    4    5    6
 DE= -8.52D-05 DEPred=-7.57D-05 R= 1.12D+00
 TightC=F SS=  1.41D+00  RLast= 1.96D-01 DXNew= 1.3002D+00 5.8918D-01
 Trust test= 1.12D+00 RLast= 1.96D-01 DXMaxT set to 7.73D-01
 ITU=  1  1  0  1  1  0
     Eigenvalues ---    0.00067   0.00231   0.00337   0.00380   0.00414
     Eigenvalues ---    0.00437   0.00513   0.00700   0.00810   0.00914
     Eigenvalues ---    0.01116   0.01165   0.01254   0.01307   0.01341
     Eigenvalues ---    0.01409   0.02502   0.02653   0.03263   0.03775
     Eigenvalues ---    0.03914   0.04255   0.04444   0.04612   0.04734
     Eigenvalues ---    0.04880   0.04997   0.05025   0.05202   0.05367
     Eigenvalues ---    0.05431   0.05562   0.05575   0.05582   0.05640
     Eigenvalues ---    0.05684   0.05729   0.05811   0.05992   0.06016
     Eigenvalues ---    0.06189   0.06400   0.07413   0.07952   0.08189
     Eigenvalues ---    0.08703   0.09016   0.09051   0.09222   0.09660
     Eigenvalues ---    0.10695   0.11810   0.12185   0.13333   0.13872
     Eigenvalues ---    0.14705   0.15882   0.15943   0.15993   0.16000
     Eigenvalues ---    0.16000   0.16000   0.16000   0.16000   0.16000
     Eigenvalues ---    0.16002   0.16068   0.16103   0.16266   0.16820
     Eigenvalues ---    0.17223   0.18725   0.20463   0.20675   0.21726
     Eigenvalues ---    0.22977   0.24628   0.24809   0.25026   0.26838
     Eigenvalues ---    0.27283   0.27781   0.27862   0.28299   0.28556
     Eigenvalues ---    0.28593   0.29099   0.29440   0.29701   0.30431
     Eigenvalues ---    0.31536   0.31825   0.32494   0.33755   0.33826
     Eigenvalues ---    0.33833   0.33847   0.33954   0.33979   0.33995
     Eigenvalues ---    0.34086   0.34129   0.34164   0.34193   0.34207
     Eigenvalues ---    0.34232   0.34262   0.34275   0.34311   0.34353
     Eigenvalues ---    0.34391   0.34434   0.34584   0.34856   0.37210
     Eigenvalues ---    0.40182   0.41743   0.44153   0.51830   0.52747
     Eigenvalues ---    0.52809   0.54702   0.97312
 En-DIIS/RFO-DIIS IScMMF=        0 using points:     6    5    4    3    2
 RFO step:  Lambda=-4.53520901D-05.
 DidBck=F Rises=F RFO-DIIS coefs:    1.00200    0.67184   -0.37604   -0.49536    0.19757
 Iteration  1 RMS(Cart)=  0.03843938 RMS(Int)=  0.00076221
 Iteration  2 RMS(Cart)=  0.00104018 RMS(Int)=  0.00012482
 Iteration  3 RMS(Cart)=  0.00000033 RMS(Int)=  0.00012482
 Variable       Old X    -DE/DX   Delta X   Delta X   Delta X     New X
                                 (Linear)    (Quad)   (Total)
    R1        2.55981   0.00113   0.00024   0.00125   0.00155   2.56137
    R2        2.85948  -0.00107   0.00141  -0.00100   0.00037   2.85985
    R3        2.77707   0.00129  -0.00251   0.00080  -0.00154   2.77553
    R4        2.83783   0.00064  -0.00084   0.00012  -0.00077   2.83706
    R5        2.90378  -0.00071   0.00021   0.00082   0.00096   2.90475
    R6        2.93340  -0.00079   0.00067   0.00131   0.00200   2.93540
    R7        2.07812  -0.00013  -0.00037  -0.00062  -0.00099   2.07713
    R8        2.06498   0.00054   0.00023   0.00008   0.00030   2.06529
    R9        2.92545   0.00035  -0.00151   0.00161   0.00015   2.92560
   R10        2.95455  -0.00074  -0.00283   0.00084  -0.00198   2.95257
   R11        2.07406  -0.00003  -0.00006   0.00030   0.00024   2.07430
   R12        2.91035   0.00026   0.00015   0.00024   0.00045   2.91080
   R13        2.07507   0.00001   0.00027  -0.00026   0.00001   2.07508
   R14        2.07068   0.00017   0.00005   0.00030   0.00034   2.07102
   R15        2.91195   0.00011   0.00002  -0.00117  -0.00111   2.91085
   R16        2.07365   0.00019  -0.00021   0.00018  -0.00003   2.07362
   R17        2.07498   0.00007  -0.00027   0.00028   0.00001   2.07499
   R18        2.91459  -0.00005  -0.00003  -0.00083  -0.00087   2.91373
   R19        2.07949  -0.00005   0.00004   0.00011   0.00015   2.07964
   R20        2.86978   0.00007  -0.00134  -0.00028  -0.00165   2.86813
   R21        2.32640   0.00141  -0.00045   0.00112   0.00067   2.32707
   R22        2.91516   0.00110  -0.00168   0.00000  -0.00187   2.91329
   R23        2.07203  -0.00006   0.00007   0.00071   0.00078   2.07281
   R24        2.07193  -0.00031   0.00003  -0.00082  -0.00079   2.07114
   R25        2.89258  -0.00017   0.00052   0.00098   0.00150   2.89408
   R26        2.72369  -0.00037  -0.00045  -0.00125  -0.00170   2.72199
   R27        2.07309   0.00006  -0.00010   0.00015   0.00005   2.07314
   R28        2.06974   0.00004  -0.00050   0.00027  -0.00023   2.06951
   R29        2.07013   0.00013  -0.00022   0.00010  -0.00012   2.07000
   R30        2.06863   0.00025   0.00012   0.00037   0.00049   2.06912
   R31        2.07053   0.00013  -0.00019   0.00025   0.00006   2.07059
   R32        2.06911  -0.00013  -0.00014  -0.00016  -0.00030   2.06882
   R33        1.83959  -0.00008  -0.00022   0.00004  -0.00018   1.83941
   R34        2.74174  -0.00076   0.00105   0.00171   0.00276   2.74449
   R35        2.90058  -0.00022  -0.00067  -0.00130  -0.00197   2.89862
   R36        2.91425   0.00006  -0.00147   0.00274   0.00127   2.91552
   R37        1.83690  -0.00011  -0.00028  -0.00006  -0.00033   1.83657
   R38        2.07155  -0.00009   0.00052  -0.00031   0.00022   2.07177
   R39        2.06789   0.00055  -0.00031   0.00055   0.00024   2.06813
   R40        2.06593   0.00003   0.00014   0.00005   0.00020   2.06612
   R41        2.69646   0.00119  -0.00150  -0.00033  -0.00183   2.69464
   R42        2.07111   0.00002   0.00056  -0.00003   0.00053   2.07164
   R43        2.06889  -0.00023  -0.00004  -0.00017  -0.00021   2.06869
   R44        1.84021   0.00003   0.00025  -0.00008   0.00017   1.84038
    A1        2.25626   0.00054  -0.00080   0.00067  -0.00014   2.25612
    A2        1.91160  -0.00033   0.00007  -0.00118  -0.00145   1.91015
    A3        2.11455  -0.00022   0.00068   0.00035   0.00141   2.11595
    A4        2.23776  -0.00048   0.00072  -0.00097  -0.00022   2.23753
    A5        1.95882   0.00045  -0.00100  -0.00025  -0.00184   1.95698
    A6        2.08642   0.00003   0.00047   0.00131   0.00222   2.08864
    A7        1.98426  -0.00004  -0.00301  -0.00140  -0.00452   1.97975
    A8        1.91292  -0.00002   0.00216   0.00110   0.00325   1.91618
    A9        1.86890   0.00032   0.00175   0.00114   0.00295   1.87185
   A10        1.91198   0.00004  -0.00079  -0.00177  -0.00253   1.90945
   A11        1.93336  -0.00029   0.00031   0.00110   0.00146   1.93482
   A12        1.84706   0.00000  -0.00014   0.00000  -0.00016   1.84689
   A13        1.94672   0.00045  -0.00141  -0.00129  -0.00272   1.94400
   A14        1.94754  -0.00092   0.00004   0.00091   0.00093   1.94847
   A15        1.86737   0.00005   0.00128  -0.00108   0.00022   1.86759
   A16        1.96397   0.00032  -0.00096   0.00242   0.00150   1.96547
   A17        1.89118  -0.00019   0.00092  -0.00178  -0.00087   1.89030
   A18        1.84036   0.00029   0.00039   0.00064   0.00104   1.84140
   A19        2.03619  -0.00023  -0.00029   0.00018  -0.00011   2.03608
   A20        1.89706   0.00010  -0.00003   0.00079   0.00075   1.89781
   A21        1.89863   0.00006   0.00006   0.00105   0.00113   1.89976
   A22        1.87017  -0.00001   0.00008  -0.00023  -0.00014   1.87003
   A23        1.89656   0.00020   0.00052  -0.00128  -0.00079   1.89578
   A24        1.85726  -0.00010  -0.00037  -0.00059  -0.00097   1.85629
   A25        2.04058   0.00024   0.00077   0.00016   0.00093   2.04151
   A26        1.91380  -0.00015  -0.00073   0.00068  -0.00006   1.91374
   A27        1.87606   0.00006  -0.00054  -0.00003  -0.00056   1.87550
   A28        1.88646  -0.00005   0.00113   0.00017   0.00131   1.88778
   A29        1.89061  -0.00011   0.00024  -0.00048  -0.00026   1.89035
   A30        1.84685  -0.00001  -0.00108  -0.00060  -0.00167   1.84518
   A31        1.95402  -0.00004   0.00013   0.00086   0.00093   1.95495
   A32        1.96090   0.00005   0.00007  -0.00131  -0.00124   1.95966
   A33        1.83902   0.00006   0.00045   0.00074   0.00122   1.84025
   A34        1.98313  -0.00009   0.00139  -0.00213  -0.00072   1.98241
   A35        1.86524  -0.00001  -0.00100  -0.00022  -0.00120   1.86404
   A36        1.84945   0.00005  -0.00129   0.00248   0.00118   1.85063
   A37        1.90395  -0.00030   0.00024  -0.00047  -0.00087   1.90308
   A38        2.19602   0.00007  -0.00021   0.00105   0.00116   2.19719
   A39        2.18320   0.00023  -0.00003  -0.00058  -0.00028   2.18292
   A40        1.83171   0.00038  -0.00019  -0.00098  -0.00234   1.82937
   A41        1.92662  -0.00042  -0.00382  -0.01125  -0.01482   1.91180
   A42        1.92124  -0.00017   0.00184   0.00800   0.01013   1.93137
   A43        1.94173  -0.00034  -0.00014  -0.00582  -0.00578   1.93595
   A44        1.98122   0.00008   0.00381   0.00822   0.01225   1.99347
   A45        1.86230   0.00043  -0.00158   0.00135  -0.00029   1.86201
   A46        1.81314  -0.00017  -0.00048  -0.00140  -0.00247   1.81067
   A47        1.95349  -0.00007  -0.00340  -0.00751  -0.01070   1.94279
   A48        1.92748   0.00025   0.00038   0.00916   0.00970   1.93718
   A49        1.97140  -0.00015   0.00170  -0.00183   0.00001   1.97140
   A50        1.96486   0.00025   0.00207   0.00144   0.00367   1.96853
   A51        1.83654  -0.00009  -0.00028   0.00034  -0.00009   1.83645
   A52        1.92330   0.00020  -0.00034   0.00075   0.00041   1.92372
   A53        1.95667   0.00004   0.00093  -0.00131  -0.00038   1.95629
   A54        1.93008   0.00017  -0.00050   0.00092   0.00042   1.93050
   A55        1.88647  -0.00011  -0.00008   0.00003  -0.00005   1.88642
   A56        1.88104  -0.00017  -0.00029  -0.00006  -0.00035   1.88068
   A57        1.88395  -0.00015   0.00025  -0.00033  -0.00008   1.88387
   A58        1.93645   0.00017   0.00094  -0.00098  -0.00004   1.93640
   A59        1.91257   0.00031  -0.00111   0.00135   0.00024   1.91280
   A60        1.93274  -0.00015  -0.00026   0.00019  -0.00007   1.93267
   A61        1.89250  -0.00033   0.00037  -0.00101  -0.00064   1.89187
   A62        1.89486  -0.00001  -0.00048   0.00000  -0.00048   1.89439
   A63        1.89373   0.00000   0.00056   0.00044   0.00100   1.89473
   A64        1.88145   0.00003  -0.00028   0.00042   0.00013   1.88159
   A65        1.93073  -0.00003  -0.00138  -0.00068  -0.00208   1.92865
   A66        1.95752  -0.00092   0.00098  -0.00241  -0.00142   1.95610
   A67        1.94431   0.00064  -0.00077   0.00337   0.00260   1.94691
   A68        1.91497   0.00028   0.00169  -0.00252  -0.00084   1.91413
   A69        1.80366  -0.00023  -0.00102   0.00275   0.00171   1.80537
   A70        1.90650   0.00033   0.00040  -0.00017   0.00024   1.90674
   A71        1.88983  -0.00040  -0.00277   0.00070  -0.00206   1.88777
   A72        1.93203   0.00021   0.00103  -0.00069   0.00034   1.93237
   A73        1.95621  -0.00043  -0.00035   0.00013  -0.00022   1.95599
   A74        1.91768   0.00032  -0.00031   0.00153   0.00123   1.91891
   A75        1.88277   0.00008  -0.00010   0.00000  -0.00010   1.88267
   A76        1.88870  -0.00012  -0.00005  -0.00020  -0.00024   1.88845
   A77        1.88445  -0.00007  -0.00026  -0.00081  -0.00107   1.88338
   A78        1.95503   0.00035  -0.00273   0.00263  -0.00010   1.95494
   A79        1.91805  -0.00003  -0.00135  -0.00031  -0.00166   1.91639
   A80        1.92459  -0.00025  -0.00067   0.00061  -0.00007   1.92452
   A81        1.91017  -0.00016   0.00352  -0.00163   0.00189   1.91207
   A82        1.86357   0.00000   0.00183  -0.00086   0.00098   1.86455
   A83        1.89069   0.00009  -0.00043  -0.00055  -0.00099   1.88970
   A84        1.84155  -0.00005   0.00052  -0.00106  -0.00054   1.84100
    D1        0.09562  -0.00014  -0.00010  -0.00057  -0.00068   0.09494
    D2       -3.06698  -0.00012   0.00716   0.00432   0.01143  -3.05556
    D3       -3.08891  -0.00020  -0.00018  -0.00501  -0.00514  -3.09405
    D4        0.03166  -0.00018   0.00708  -0.00012   0.00697   0.03863
    D5        0.37604  -0.00004  -0.00612  -0.00237  -0.00848   0.36756
    D6       -1.88013   0.00008  -0.00821   0.00096  -0.00723  -1.88736
    D7        2.39722  -0.00004  -0.00698  -0.00177  -0.00873   2.38849
    D8       -2.71826   0.00002  -0.00603   0.00255  -0.00350  -2.72175
    D9        1.30876   0.00014  -0.00811   0.00588  -0.00225   1.30652
   D10       -0.69707   0.00002  -0.00688   0.00315  -0.00375  -0.70082
   D11        0.03484   0.00000   0.00789   0.02544   0.03331   0.06814
   D12       -3.10214   0.00012   0.00542   0.02376   0.02917  -3.07298
   D13        3.13759  -0.00003   0.00785   0.02143   0.02923  -3.11637
   D14        0.00061   0.00009   0.00538   0.01975   0.02509   0.02570
   D15        0.64855  -0.00003   0.00665   0.00395   0.01057   0.65912
   D16       -1.49760  -0.00003   0.00817   0.00641   0.01461  -1.48299
   D17        2.78978  -0.00020   0.00635   0.00526   0.01160   2.80138
   D18       -2.47068  -0.00005  -0.00103  -0.00123  -0.00230  -2.47298
   D19        1.66635  -0.00006   0.00049   0.00123   0.00175   1.66810
   D20       -0.32945  -0.00022  -0.00133   0.00008  -0.00126  -0.33071
   D21       -0.08277   0.00031  -0.01864  -0.02418  -0.04280  -0.12557
   D22        2.04963  -0.00001  -0.01878  -0.03137  -0.05008   1.99955
   D23       -2.19362  -0.00001  -0.02100  -0.02975  -0.05071  -2.24433
   D24        3.03985   0.00032  -0.01208  -0.01980  -0.03188   3.00797
   D25       -1.11094   0.00000  -0.01222  -0.02699  -0.03915  -1.15009
   D26        0.92900   0.00000  -0.01444  -0.02537  -0.03978   0.88921
   D27       -1.37819   0.00007  -0.00503  -0.00276  -0.00774  -1.38593
   D28        2.69181   0.00002  -0.00266  -0.00569  -0.00832   2.68349
   D29        0.68715   0.00012  -0.00390  -0.00631  -0.01018   0.67698
   D30        0.76847   0.00004  -0.00495  -0.00366  -0.00859   0.75989
   D31       -1.44471  -0.00001  -0.00259  -0.00659  -0.00917  -1.45388
   D32        2.83382   0.00009  -0.00382  -0.00720  -0.01103   2.82279
   D33        2.79962  -0.00010  -0.00541  -0.00407  -0.00946   2.79017
   D34        0.58644  -0.00015  -0.00305  -0.00700  -0.01004   0.57640
   D35       -1.41822  -0.00005  -0.00428  -0.00762  -0.01190  -1.43011
   D36        0.64644   0.00013  -0.00015   0.00052   0.00039   0.64682
   D37       -1.46924   0.00024  -0.00005   0.00008   0.00005  -1.46919
   D38        2.79848   0.00027   0.00037  -0.00020   0.00018   2.79866
   D39        2.85064  -0.00048  -0.00202   0.00263   0.00063   2.85127
   D40        0.73496  -0.00038  -0.00192   0.00219   0.00029   0.73526
   D41       -1.28050  -0.00035  -0.00150   0.00191   0.00043  -1.28007
   D42       -1.40460  -0.00007  -0.00147   0.00369   0.00223  -1.40237
   D43        2.76291   0.00004  -0.00136   0.00325   0.00189   2.76480
   D44        0.74745   0.00007  -0.00094   0.00296   0.00202   0.74947
   D45        1.00849   0.00017   0.01050   0.01368   0.02417   1.03266
   D46       -1.13574   0.00048   0.00862   0.01914   0.02776  -1.10798
   D47        3.00426   0.00025   0.00794   0.01863   0.02656   3.03082
   D48       -1.19528   0.00005   0.01313   0.01275   0.02588  -1.16939
   D49        2.94369   0.00036   0.01125   0.01822   0.02947   2.97316
   D50        0.80050   0.00013   0.01056   0.01770   0.02827   0.82878
   D51        3.02973  -0.00006   0.01228   0.01322   0.02549   3.05523
   D52        0.88551   0.00025   0.01040   0.01869   0.02908   0.91459
   D53       -1.25767   0.00002   0.00971   0.01817   0.02788  -1.22979
   D54        0.84771  -0.00001   0.00197  -0.00031   0.00168   0.84939
   D55       -1.30666   0.00001   0.00045  -0.00123  -0.00076  -1.30742
   D56        2.97670   0.00007   0.00238  -0.00086   0.00154   2.97824
   D57        2.97751  -0.00005   0.00182   0.00066   0.00248   2.98000
   D58        0.82314  -0.00003   0.00030  -0.00026   0.00004   0.82318
   D59       -1.17668   0.00003   0.00223   0.00011   0.00234  -1.17434
   D60       -1.30540  -0.00007   0.00168  -0.00079   0.00090  -1.30450
   D61        2.82341  -0.00006   0.00015  -0.00171  -0.00155   2.82187
   D62        0.82359   0.00000   0.00208  -0.00134   0.00075   0.82435
   D63       -1.29937   0.00023   0.00320   0.00194   0.00518  -1.29419
   D64        0.94513   0.00018   0.00461  -0.00098   0.00365   0.94878
   D65        2.97863   0.00018   0.00317   0.00073   0.00393   2.98256
   D66        0.86894   0.00016   0.00376   0.00311   0.00689   0.87583
   D67        3.11344   0.00011   0.00516   0.00019   0.00536   3.11880
   D68       -1.13624   0.00011   0.00373   0.00190   0.00564  -1.13060
   D69        2.86242   0.00006   0.00320   0.00225   0.00547   2.86789
   D70       -1.17627   0.00002   0.00460  -0.00067   0.00394  -1.17233
   D71        0.85724   0.00002   0.00317   0.00104   0.00422   0.86145
   D72       -3.06270  -0.00012   0.00710  -0.00517   0.00190  -3.06079
   D73        1.11858  -0.00014   0.00681  -0.00486   0.00193   1.12051
   D74       -0.98480  -0.00009   0.00621  -0.00419   0.00199  -0.98281
   D75        0.97952  -0.00003   0.00565  -0.00335   0.00232   0.98184
   D76       -1.12239  -0.00005   0.00536  -0.00304   0.00235  -1.12004
   D77        3.05741   0.00000   0.00476  -0.00237   0.00241   3.05982
   D78       -1.06321   0.00001   0.00693  -0.00350   0.00343  -1.05978
   D79        3.11807  -0.00001   0.00664  -0.00319   0.00345   3.12152
   D80        1.01469   0.00004   0.00603  -0.00252   0.00352   1.01821
   D81       -0.08404   0.00019  -0.01899  -0.03921  -0.05823  -0.14227
   D82        2.00976  -0.00021  -0.02132  -0.05257  -0.07395   1.93581
   D83       -2.22206  -0.00004  -0.02440  -0.05286  -0.07720  -2.29926
   D84        3.05298   0.00007  -0.01655  -0.03753  -0.05413   2.99886
   D85       -1.13641  -0.00033  -0.01889  -0.05090  -0.06985  -1.20625
   D86        0.91496  -0.00016  -0.02197  -0.05119  -0.07310   0.84186
   D87        0.09615  -0.00026   0.02169   0.03694   0.05862   0.15477
   D88       -2.02434   0.00001   0.02520   0.04800   0.07319  -1.95114
   D89        2.18170   0.00006   0.02291   0.04783   0.07068   2.25238
   D90       -1.98757   0.00020   0.02647   0.05403   0.08058  -1.90698
   D91        2.17513   0.00047   0.02999   0.06508   0.09516   2.27029
   D92        0.09799   0.00052   0.02769   0.06492   0.09264   0.19063
   D93        2.19483  -0.00017   0.02589   0.05074   0.07657   2.27139
   D94        0.07434   0.00010   0.02941   0.06179   0.09114   0.16548
   D95       -2.00280   0.00015   0.02711   0.06162   0.08863  -1.91417
   D96        1.02483   0.00027  -0.00624   0.00350  -0.00252   1.02231
   D97        3.11409   0.00017  -0.00591   0.00251  -0.00319   3.11091
   D98       -1.08063   0.00027  -0.00609   0.00403  -0.00184  -1.08247
   D99        3.06397  -0.00008  -0.00804  -0.00459  -0.01283   3.05114
   D100      -1.12995  -0.00019  -0.00770  -0.00559  -0.01350  -1.14345
   D101       0.95851  -0.00008  -0.00789  -0.00406  -0.01215   0.94636
   D102      -1.06917   0.00007  -0.00465  -0.00368  -0.00834  -1.07750
   D103       1.02010  -0.00003  -0.00431  -0.00468  -0.00900   1.01110
   D104       3.10856   0.00007  -0.00450  -0.00315  -0.00766   3.10091
   D105       1.04369   0.00006   0.01064   0.02408   0.03450   1.07819
   D106      -0.97415  -0.00004   0.00975   0.01908   0.02903  -0.94512
   D107      -3.12837   0.00006   0.00661   0.02025   0.02687  -3.10149
   D108      -1.43076   0.00053  -0.01727  -0.02505  -0.04232  -1.47308
   D109       0.73801  -0.00046  -0.01578  -0.03034  -0.04613   0.69189
   D110       2.76962  -0.00007  -0.01510  -0.03023  -0.04533   2.72429
   D111      -0.94784  -0.00031  -0.00539  -0.00952  -0.01491  -0.96274
   D112       1.15509  -0.00035  -0.00504  -0.00991  -0.01495   1.14014
   D113      -3.03288  -0.00051  -0.00579  -0.00981  -0.01561  -3.04849
   D114      -3.10094   0.00016  -0.00551  -0.00514  -0.01066  -3.11160
   D115      -0.99801   0.00012  -0.00517  -0.00553  -0.01070  -1.00871
   D116       1.09720  -0.00003  -0.00592  -0.00544  -0.01136   1.08585
   D117       1.21657   0.00011  -0.00539  -0.00698  -0.01238   1.20420
   D118      -2.96369   0.00007  -0.00505  -0.00737  -0.01242  -2.97610
   D119      -0.86847  -0.00009  -0.00580  -0.00728  -0.01308  -0.88155
   D120       3.13129  -0.00013  -0.01329   0.00712  -0.00618   3.12511
   D121      -1.02460  -0.00012  -0.01161   0.00661  -0.00500  -1.02961
   D122       1.05848  -0.00019  -0.01341   0.00611  -0.00730   1.05118
   D123      -1.07847   0.00001  -0.01591   0.00954  -0.00637  -1.08484
   D124       1.04882   0.00003  -0.01422   0.00903  -0.00519   1.04363
   D125       3.13190  -0.00004  -0.01603   0.00853  -0.00749   3.12441
   D126       0.95912   0.00037  -0.01432   0.00798  -0.00635   0.95278
   D127       3.08641   0.00038  -0.01264   0.00747  -0.00517   3.08125
   D128      -1.11369   0.00032  -0.01444   0.00697  -0.00747  -1.12116
   D129       0.90819   0.00004   0.00512   0.00617   0.01128   0.91947
   D130      -1.22361  -0.00004   0.00619   0.00594   0.01213  -1.21148
   D131       3.01672  -0.00006   0.00386   0.00791   0.01178   3.02850
         Item               Value     Threshold  Converged?
 Maximum Force            0.001415     0.000450     NO 
 RMS     Force            0.000302     0.000300     NO 
 Maximum Displacement     0.254635     0.001800     NO 
 RMS     Displacement     0.038489     0.001200     NO 
 Predicted change in Energy=-1.269410D-04
 GradGradGradGradGradGradGradGradGradGradGradGradGradGradGradGradGradGrad

                          Input orientation:                          
 ---------------------------------------------------------------------
 Center     Atomic      Atomic             Coordinates (Angstroms)
 Number     Number       Type             X           Y           Z
 ---------------------------------------------------------------------
      1          6           0        1.762618    0.721640    0.109258
      2          6           0        1.155267   -0.476011    0.293420
      3          6           0       -0.271353   -0.744413    0.676354
      4          6           0       -1.281765    0.237055    0.021627
      5          6           0       -1.316678    1.592699    0.768496
      6          6           0        0.025814    2.117156    1.311887
      7          6           0        1.221129    2.115796    0.340338
      8          6           0        3.149870    0.505163   -0.321889
      9          6           0        3.385622   -0.983232   -0.502609
     10          6           0        2.112253   -1.653991    0.049919
     11          8           0        3.993077    1.382950   -0.508743
     12          6           0        0.943452    2.861430   -0.980387
     13          6           0        2.363666   -2.442473    1.338530
     14          8           0        1.538446   -2.603621   -0.868635
     15          6           0       -2.698420   -0.405905   -0.122877
     16          8           0       -3.213933   -0.798351    1.176921
     17          6           0       -2.688006   -1.618739   -1.061877
     18          6           0       -3.736843    0.618126   -0.626223
     19          8           0       -5.029174    0.036037   -0.782291
     20          1           0       -0.377443   -0.702292    1.769582
     21          1           0       -0.493672   -1.776816    0.395007
     22          1           0       -0.935359    0.417410   -1.004219
     23          1           0       -2.000588    1.506954    1.623309
     24          1           0       -1.745984    2.351710    0.104662
     25          1           0        0.310415    1.546857    2.205116
     26          1           0       -0.137811    3.146953    1.656024
     27          1           0        2.034323    2.667535    0.835708
     28          1           0        3.515382   -1.207331   -1.568489
     29          1           0        4.310072   -1.291980   -0.001323
     30          1           0        0.631602    3.893008   -0.775111
     31          1           0        0.155472    2.378638   -1.568030
     32          1           0        1.847529    2.902295   -1.597535
     33          1           0        1.425423   -2.827532    1.751206
     34          1           0        3.022731   -3.291853    1.126958
     35          1           0        2.842058   -1.809685    2.093012
     36          1           0        1.396693   -2.148557   -1.717326
     37          1           0       -2.860306   -1.678166    1.390002
     38          1           0       -2.272969   -1.348423   -2.039946
     39          1           0       -2.091970   -2.444282   -0.660699
     40          1           0       -3.707972   -1.982603   -1.212470
     41          1           0       -3.795998    1.460980    0.072268
     42          1           0       -3.443013    1.005240   -1.607130
     43          1           0       -5.225859   -0.392576    0.069801
 ---------------------------------------------------------------------
                    Distance matrix (angstroms):
                    1          2          3          4          5
     1  C    0.000000
     2  C    1.355418   0.000000
     3  C    2.570593   1.501307   0.000000
     4  C    3.083953   2.553714   1.553345   0.000000
     5  C    3.267323   3.258184   2.561891   1.548161   0.000000
     6  C    2.531851   3.006236   2.946318   2.628558   1.540329
     7  C    1.513367   2.593068   3.243641   3.145747   2.626293
     8  C    1.468747   2.306458   3.776598   4.453007   4.724587
     9  C    2.432101   2.421863   3.849734   4.852672   5.510241
    10  C    2.401955   1.537125   2.627038   3.885384   4.776496
    11  O    2.407116   3.486024   4.910753   5.423866   5.465239
    12  C    2.537136   3.578542   4.150018   3.583708   3.126732
    13  C    3.447315   2.533665   3.203936   4.712034   5.491127
    14  O    3.473311   2.454368   3.019771   4.100682   5.333013
    15  C    4.607180   3.876741   2.577599   1.562431   2.588083
    16  O    5.311905   4.469271   2.985340   2.477911   3.079530
    17  C    5.163041   4.232423   3.102597   2.568164   3.942606
    18  C    5.549389   5.096628   3.944977   2.567554   2.958418
    19  O    6.884283   6.298147   5.037223   3.837938   4.314019
    20  H    3.060085   2.139967   1.099171   2.180715   2.674195
    21  H    3.378577   2.102716   1.092903   2.194579   3.488619
    22  H    2.934530   2.617782   2.148270   1.097672   2.160839
    23  H    4.131681   3.957294   2.992596   2.166735   1.098085
    24  H    3.868777   4.055723   3.476687   2.166602   1.095937
    25  H    2.680018   2.908668   2.815224   3.003039   2.171038
    26  H    3.447645   4.081006   4.015012   3.528086   2.143161
    27  H    2.094769   3.308881   4.121034   4.191229   3.519801
    28  H    3.099669   3.093813   4.426395   5.256171   6.053963
    29  H    3.249064   3.271922   4.663532   5.797164   6.369796
    30  H    3.481218   4.528167   4.942444   4.202589   3.386730
    31  H    2.853394   3.551563   3.869482   3.029693   2.871286
    32  H    2.770489   3.932923   4.791525   4.417881   4.162373
    33  H    3.925088   2.779888   2.893741   4.439820   5.293702
    34  H    4.328017   3.480112   4.188494   5.674825   6.543532
    35  H    3.392356   2.804012   3.582604   5.048336   5.534044
    36  H    3.421746   2.626556   3.237855   3.986131   5.247732
    37  H    5.363842   4.332724   2.843214   2.834134   3.669825
    38  H    5.018984   4.237747   3.427766   2.783219   4.177563
    39  H    5.047152   3.915225   2.826997   2.882979   4.352113
    40  H    6.243977   5.309295   4.112313   3.512314   4.735535
    41  H    5.607691   5.321265   4.201405   2.796771   2.578587
    42  H    5.488626   5.191375   4.281940   2.813174   3.241914
    43  H    7.076852   6.385588   5.003881   3.994325   4.439728
                    6          7          8          9         10
     6  C    0.000000
     7  C    1.540353   0.000000
     8  C    3.876528   2.598601   0.000000
     9  C    4.918650   3.872928   1.517748   0.000000
    10  C    4.490806   3.884552   2.424219   1.541646   0.000000
    11  O    4.426390   2.990267   1.231431   2.442920   3.615607
    12  C    2.578861   1.541878   3.294525   4.579727   4.776678
    13  C    5.124107   4.804123   3.473279   2.561947   1.531480
    14  O    5.415576   4.882131   3.544030   2.484289   1.440414
    15  C    3.980683   4.683632   5.922174   6.123159   4.972942
    16  O    4.360546   5.372327   6.666601   6.812424   5.510944
    17  C    5.191965   5.585186   6.256144   6.132341   4.927456
    18  C    4.490095   5.268657   6.894360   7.301311   6.311229
    19  O    5.854020   6.682214   8.205413   8.480915   7.385712
    20  H    2.884682   3.541158   4.274826   4.404820   3.171996
    21  H    4.034049   4.253935   4.358528   4.060100   2.631543
    22  H    3.029413   3.056598   4.142749   4.569933   3.832734
    23  H    2.139074   3.520819   5.595945   6.303318   5.420571
    24  H    2.156775   2.985793   5.249864   6.150122   5.561891
    25  H    1.097313   2.151857   3.941242   4.815603   4.258747
    26  H    1.098037   2.154306   4.658331   5.842321   5.539985
    27  H    2.136299   1.100496   2.694500   4.116455   4.393077
    28  H    5.614790   4.466586   2.149475   1.096885   2.188040
    29  H    5.630417   4.612075   2.162996   1.096002   2.228023
    30  H    2.806455   2.179506   4.245536   5.606835   5.800189
    31  H    2.894669   2.201495   3.745556   4.782380   4.765380
    32  H    3.521338   2.183187   3.011579   4.319944   4.852209
    33  H    5.157698   5.144782   4.286991   3.510485   2.177915
    34  H    6.186525   5.753887   4.066037   2.849019   2.161383
    35  H    4.895045   4.594418   3.359318   2.777721   2.175106
    36  H    5.408489   4.738092   3.473198   2.605639   1.969715
    37  H    4.768675   5.670455   6.619646   6.563271   5.150024
    38  H    5.341295   5.465829   5.982866   5.875068   4.867348
    39  H    5.402113   5.724772   6.024193   5.671303   4.336477
    40  H    6.092747   6.595766   7.349293   7.198730   5.964614
    41  H    4.071053   5.066775   7.022395   7.607912   6.679144
    42  H    4.667953   5.174958   6.735579   7.197516   6.377954
    43  H    5.951605   6.923061   8.432804   8.650672   7.445767
                   11         12         13         14         15
    11  O    0.000000
    12  C    3.421779   0.000000
    13  C    4.549864   5.960350   0.000000
    14  O    4.695475   5.498480   2.361893   0.000000
    15  C    6.937221   4.967296   5.648720   4.830853   0.000000
    16  O    7.716251   5.944058   5.817118   5.479818   1.452324
    17  C    7.345269   5.767673   5.653307   4.343988   1.533883
    18  C    7.768554   5.202212   7.102375   6.186040   1.542828
    19  O    9.126337   6.610170   8.080531   7.078763   2.462225
    20  H    5.351677   4.691185   3.275318   3.774370   3.009349
    21  H    5.561637   5.046817   3.081836   2.531779   2.647360
    22  H    5.046509   3.082812   4.954894   3.907009   2.136117
    23  H    6.362786   4.157067   5.892859   5.969202   2.682381
    24  H    5.852486   2.944522   6.433960   6.024126   2.926320
    25  H    4.577543   3.503750   4.569635   5.308717   4.276203
    26  H    4.986197   2.863793   6.131874   6.500219   4.726944
    27  H    2.700819   2.127392   5.145238   5.561992   5.723965
    28  H    2.839157   4.849279   3.361962   2.519463   6.429885
    29  H    2.741023   5.435394   2.628182   3.186619   7.065328
    30  H    4.203672   1.097060   6.899698   6.560281   5.476779
    31  H    4.103742   1.095137   6.047092   5.217726   4.241090
    32  H    2.845568   1.095398   6.119920   5.562548   5.812439
    33  H    5.424793   6.329154   1.094929   2.631821   5.136395
    34  H    5.046868   6.828412   1.095709   2.580535   6.528580
    35  H    4.276317   5.905066   1.094770   3.331830   6.130062
    36  H    4.546804   5.084140   3.218646   0.973372   4.727479
    37  H    7.742385   6.379283   5.279839   5.030600   1.983346
    38  H    7.004878   5.402860   5.840328   4.180236   2.178187
    39  H    7.190174   6.120994   4.883607   3.639856   2.193630
    40  H    8.433762   6.719692   6.601808   5.294222   2.166191
    41  H    7.811105   5.052893   7.401474   6.772191   2.174400
    42  H    7.526258   4.804094   7.367575   6.195497   2.179164
    43  H    9.406167   7.053499   7.963205   7.178105   2.534807
                   16         17         18         19         20
    16  O    0.000000
    17  C    2.441691   0.000000
    18  C    2.351845   2.508669   0.000000
    19  O    2.798181   2.880542   1.425939   0.000000
    20  H    2.899336   3.767724   4.332316   5.356845   0.000000
    21  H    2.994762   2.638674   4.158944   5.024265   1.748590
    22  H    3.380436   2.687192   2.833987   4.117526   3.042857
    23  H    2.643085   4.177647   2.977414   4.137976   2.745317
    24  H    3.636963   4.244136   2.739166   4.114409   3.737887
    25  H    4.356398   5.448373   5.025865   6.302252   2.391968
    26  H    5.025683   6.049984   4.955467   6.288768   3.858369
    27  H    6.298649   6.653824   6.296323   7.709455   4.247879
    28  H    7.279301   6.237623   7.537568   8.670266   5.152851
    29  H    7.631682   7.085524   8.294085   9.465467   5.045457
    30  H    6.372395   6.440605   5.461715   6.849866   5.348871
    31  H    5.383392   4.931590   4.374531   5.743320   4.573378
    32  H    6.856441   6.426333   6.111144   7.494605   5.411195
    33  H    5.096175   5.127857   6.646332   7.502031   2.786989
    34  H    6.716846   6.340570   8.003338   8.919264   4.322034
    35  H    6.207821   6.369568   7.521333   8.580813   3.419958
    36  H    5.608707   4.170742   5.932810   6.851169   4.171064
    37  H    0.971869   2.458645   3.179063   3.515869   2.694628
    38  H    3.396502   1.096332   2.829991   3.330929   4.303836
    39  H    2.710117   1.094405   3.476368   3.846288   3.446795
    40  H    2.712142   1.093346   2.666141   2.450620   4.650188
    41  H    2.581402   3.463900   1.096263   2.069168   4.387156
    42  H    3.325111   2.784350   1.094701   2.033623   4.869864
    43  H    2.331998   3.037247   1.929543   0.973887   5.147068
                   21         22         23         24         25
    21  H    0.000000
    22  H    2.639612   0.000000
    23  H    3.816106   3.037388   0.000000
    24  H    4.324039   2.372392   1.756339   0.000000
    25  H    3.869089   3.623180   2.383448   3.047700   0.000000
    26  H    5.095126   3.894018   2.482056   2.371783   1.750062
    27  H    5.131981   4.155407   4.271741   3.863275   2.470437
    28  H    4.500239   4.771507   6.926821   6.568728   5.665462
    29  H    4.844389   5.607349   7.092101   7.068488   5.378162
    30  H    5.897654   3.819376   4.286502   2.966903   3.806486
    31  H    4.641411   2.313916   3.948807   2.532619   3.866846
    32  H    5.598708   3.777717   5.208533   4.014218   4.319732
    33  H    2.574142   4.867783   5.526453   6.292335   4.537021
    34  H    3.898228   5.828124   6.964815   7.458924   5.650859
    35  H    3.743180   5.368582   5.888288   6.505450   4.205729
    36  H    2.858956   3.539940   6.005342   5.783465   5.497421
    37  H    2.569183   3.718757   3.307346   4.374210   4.595503
    38  H    3.046049   2.445424   4.652613   4.309065   5.751266
    39  H    2.028443   3.105646   4.564790   4.868986   5.469327
    40  H    3.599729   3.672984   4.809762   4.936649   6.347000
    41  H    4.636037   3.229724   2.373045   2.235399   4.628071
    42  H    4.521836   2.645255   3.573240   2.761000   5.377247
    43  H    4.941201   4.496441   4.052650   4.431913   6.242699
                   26         27         28         29         30
    26  H    0.000000
    27  H    2.370850   0.000000
    28  H    6.534761   4.794610   0.000000
    29  H    6.498815   4.642996   1.759177   0.000000
    30  H    2.656880   2.462549   5.912621   6.404216   0.000000
    31  H    3.327288   3.064556   4.914078   5.760964   1.774468
    32  H    3.819303   2.451668   4.435269   5.118980   1.770979
    33  H    6.176345   5.603986   4.244214   3.708164   7.223440
    34  H    7.192161   6.047817   3.442872   2.632444   7.807534
    35  H    5.799900   4.720037   3.771310   2.609468   6.755216
    36  H    6.463484   5.488105   2.323123   3.488003   6.162275
    37  H    5.546577   6.568847   7.044413   7.314318   6.922363
    38  H    6.198991   6.553630   5.809233   6.891705   6.124454
    39  H    6.359862   6.737670   5.813479   6.538251   6.898708
    40  H    6.876528   7.667644   7.273558   8.138358   7.317512
    41  H    4.328177   6.002604   7.954134   8.561108   5.122153
    42  H    5.114632   6.223495   7.301796   8.244159   5.062998
    43  H    6.397859   7.915879   8.930684   9.578515   7.306843
                   31         32         33         34         35
    31  H    0.000000
    32  H    1.771480   0.000000
    33  H    6.303516   6.650050   0.000000
    34  H    6.902072   6.868147   1.776703   0.000000
    35  H    6.177622   6.067288   1.777553   1.778405   0.000000
    36  H    4.696638   5.072348   3.534480   3.470026   4.089326
    37  H    5.856836   7.215934   4.451852   6.106006   5.747041
    38  H    4.473367   5.936568   5.498973   6.469207   6.592238
    39  H    5.397666   6.706952   4.282082   5.484001   5.685971
    40  H    5.837212   7.407705   5.987406   7.244958   7.338869
    41  H    4.375705   6.059292   6.962285   8.378357   7.671013
    42  H    3.851863   5.620386   7.047711   8.230801   7.817734
    43  H    6.270633   7.979285   7.279813   8.806964   8.437586
                   36         37         38         39         40
    36  H    0.000000
    37  H    5.291390   0.000000
    38  H    3.769711   3.495460   0.000000
    39  H    3.657142   2.320054   1.770872   0.000000
    40  H    5.132254   2.753921   1.773734   1.768915   0.000000
    41  H    6.572324   3.530748   3.830640   4.323427   3.676487
    42  H    5.777658   4.064851   2.663843   3.823643   3.025420
    43  H    7.080642   2.998585   3.752896   3.816331   2.544874
                   41         42         43
    41  H    0.000000
    42  H    1.775577   0.000000
    43  H    2.340978   2.818604   0.000000
 Stoichiometry    C15H24O4
 Framework group  C1[X(C15H24O4)]
 Deg. of freedom   123
 Full point group                 C1      NOp   1
 Largest Abelian subgroup         C1      NOp   1
 Largest concise Abelian subgroup C1      NOp   1
                         Standard orientation:                         
 ---------------------------------------------------------------------
 Center     Atomic      Atomic             Coordinates (Angstroms)
 Number     Number       Type             X           Y           Z
 ---------------------------------------------------------------------
      1          6           0        1.790123    0.738985    0.074878
      2          6           0        1.193830   -0.463431    0.264057
      3          6           0       -0.224641   -0.742915    0.668717
      4          6           0       -1.251962    0.234184    0.034075
      5          6           0       -1.283973    1.586717    0.786692
      6          6           0        0.063514    2.118164    1.310578
      7          6           0        1.243089    2.128565    0.320031
      8          6           0        3.171705    0.533520   -0.379252
      9          6           0        3.414487   -0.952552   -0.569528
     10          6           0        2.154654   -1.633988    0.000680
     11          8           0        4.005916    1.417686   -0.576145
     12          6           0        0.939297    2.877313   -0.993163
     13          6           0        2.431956   -2.425639    1.282018
     14          8           0        1.572569   -2.583979   -0.912275
     15          6           0       -2.666416   -0.417776   -0.090253
     16          8           0       -3.158394   -0.818626    1.216086
     17          6           0       -2.662934   -1.626941   -1.034026
     18          6           0       -3.719602    0.601120   -0.572920
     19          8           0       -5.010344    0.010912   -0.710561
     20          1           0       -0.313478   -0.705661    1.763659
     21          1           0       -0.444526   -1.775720    0.386936
     22          1           0       -0.923255    0.420767   -0.996470
     23          1           0       -1.953508    1.493112    1.651997
     24          1           0       -1.728933    2.345325    0.132779
     25          1           0        0.366203    1.546414    2.196906
     26          1           0       -0.101464    3.145519    1.661304
     27          1           0        2.060406    2.683899    0.804476
     28          1           0        3.528646   -1.171722   -1.638214
     29          1           0        4.348897   -1.256948   -0.084306
     30          1           0        0.623881    3.905974   -0.778899
     31          1           0        0.145251    2.391443   -1.570003
     32          1           0        1.833074    2.926626   -1.624532
     33          1           0        1.503046   -2.818589    1.708146
     34          1           0        3.093216   -3.269739    1.056614
     35          1           0        2.918132   -1.792502    2.031212
     36          1           0        1.414191   -2.126666   -1.756807
     37          1           0       -2.795518   -1.696834    1.420046
     38          1           0       -2.265443   -1.350117   -2.017547
     39          1           0       -2.055034   -2.449955   -0.645660
     40          1           0       -3.682724   -1.997111   -1.169699
     41          1           0       -3.773195    1.440898    0.129713
     42          1           0       -3.444127    0.993930   -1.556884
     43          1           0       -5.190475   -0.422251    0.142889
 ---------------------------------------------------------------------
 Rotational constants (GHZ):      0.5924445      0.2471052      0.1999627
 Standard basis: 6-31G(d) (6D, 7F)
 There are   333 symmetry adapted cartesian basis functions of A   symmetry.
 There are   333 symmetry adapted basis functions of A   symmetry.
   333 basis functions,   628 primitive gaussians,   333 cartesian basis functions
    73 alpha electrons       73 beta electrons
       nuclear repulsion energy      1596.4341229840 Hartrees.
 NAtoms=   43 NActive=   43 NUniq=   43 SFac= 1.00D+00 NAtFMM=   60 NAOKFM=F Big=F
 Integral buffers will be    131072 words long.
 Raffenetti 2 integral format.
 Two-electron integral symmetry is turned on.
 ------------------------------------------------------------------------------
 Polarizable Continuum Model (PCM)
 =================================
 Model                : PCM (using non-symmetric T matrix).
 Atomic radii         : SMD-Coulomb.
 Polarization charges : Total charges.
 Charge compensation  : None.
 Solution method      : On-the-fly selection.
 Cavity type          : VdW (van der Waals Surface) (Alpha=1.000).
 Cavity algorithm     : GePol (No added spheres)
                        Default sphere list used, NSphG=   43.
                        Lebedev-Laikov grids with approx.  5.0 points / Ang**2.
                        Smoothing algorithm: Karplus/York (Gamma=1.0000).
                        Polarization charges: spherical gaussians, with
                                              point-specific exponents (IZeta= 3).
                        Self-potential: point-specific (ISelfS= 7).
                        Self-field    : sphere-specific E.n sum rule (ISelfD= 2).
 1st derivatives      : Analytical E(r).r(x)/FMM algorithm (CHGder, D1EAlg=3).
                        Cavity 1st derivative terms included.
 Solvent              : Methanol, Eps=  32.613000 Eps(inf)=   1.765709
 ------------------------------------------------------------------------------
 ------------------------------------------------------------------------------
 Atomic radii for non-electrostatic terms: SMD-CDS.
 ------------------------------------------------------------------------------
 Nuclear repulsion after PCM non-electrostatic terms =     1596.4354879607 Hartrees.
 One-electron integrals computed using PRISM.
 NBasis=   333 RedAO= T EigKep=  9.30D-04  NBF=   333
 NBsUse=   333 1.00D-06 EigRej= -1.00D+00 NBFU=   333
 Initial guess from the checkpoint file:  "DY-202A-11R_48.chk"
 B after Tr=     0.000000    0.000000    0.000000
         Rot=    0.999991    0.004128   -0.000702    0.000129 Ang=   0.48 deg.
 ExpMin= 1.61D-01 ExpMax= 5.48D+03 ExpMxC= 8.25D+02 IAcc=1 IRadAn=         1 AccDes= 0.00D+00
 Harris functional with IExCor=  402 and IRadAn=       1 diagonalized for initial guess.
 HarFok:  IExCor=  402 AccDes= 0.00D+00 IRadAn=         1 IDoV= 1 UseB2=F ITyADJ=14
 ICtDFT=  3500011 ScaDFX=  1.000000  1.000000  1.000000  1.000000
 FoFCou: FMM=F IPFlag=           0 FMFlag=      100000 FMFlg1=           0
         NFxFlg=           0 DoJE=T BraDBF=F KetDBF=T FulRan=T
         wScrn=  0.000000 ICntrl=     500 IOpCl=  0 I1Cent=   200000004 NGrid=           0
         NMat0=    1 NMatS0=      1 NMatT0=    0 NMatD0=    1 NMtDS0=    0 NMtDT0=    0
 Petite list used in FoFCou.
 Keep R1 ints in memory in canonical form, NReq=1565304907.
 Requested convergence on RMS density matrix=1.00D-08 within 128 cycles.
 Requested convergence on MAX density matrix=1.00D-06.
 Requested convergence on             energy=1.00D-06.
 No special actions if energy rises.
 Inv3:  Mode=1 IEnd=    21999792.
 Iteration    1 A*A^-1 deviation from unit magnitude is 7.33D-15 for   2694.
 Iteration    1 A*A^-1 deviation from orthogonality  is 3.82D-15 for   2481   1243.
 Iteration    1 A^-1*A deviation from unit magnitude is 7.44D-15 for   2694.
 Iteration    1 A^-1*A deviation from orthogonality  is 3.83D-09 for   2325   2252.
 Iteration    2 A*A^-1 deviation from unit magnitude is 6.33D-15 for    670.
 Iteration    2 A*A^-1 deviation from orthogonality  is 5.56D-15 for   1840    661.
 Iteration    2 A^-1*A deviation from unit magnitude is 1.11D-15 for    424.
 Iteration    2 A^-1*A deviation from orthogonality  is 4.29D-16 for   1224    348.
 Error on total polarization charges =  0.05198
 SCF Done:  E(RB3LYP) =  -886.951647785     A.U. after   10 cycles
            NFock= 10  Conv=0.10D-07     -V/T= 2.0094
 SMD-CDS (non-electrostatic) energy       (kcal/mol) =       0.86
 (included in total energy above)
 D1PCM: PCM CHGder 1st derivatives, ID1Alg=3 FixD1E=F DoIter=F DoCFld=F I1PDM=0.
 Calling FoFJK, ICntrl=      2127 FMM=F ISym2X=0 I1Cent= 0 IOpClX= 0 NMat=1 NMatS=1 NMatT=0.
 ***** Axes restored to original set *****
 -------------------------------------------------------------------
 Center     Atomic                   Forces (Hartrees/Bohr)
 Number     Number              X              Y              Z
 -------------------------------------------------------------------
      1        6          -0.002965369    0.001742842    0.000544306
      2        6           0.001967814   -0.001136835   -0.000529503
      3        6          -0.001357359    0.000684650   -0.000305657
      4        6           0.000678841   -0.001002485   -0.000114335
      5        6          -0.000378899    0.000205940    0.000064512
      6        6          -0.000441168    0.000196519    0.000071406
      7        6           0.001320646   -0.001018136   -0.000228802
      8        6           0.000968065   -0.000411938   -0.000646397
      9        6           0.002621127   -0.000279402    0.000737265
     10        6          -0.002828022   -0.000872644   -0.000379488
     11        8           0.000816788    0.000984349    0.000049806
     12        6          -0.000111217    0.000124436    0.000505892
     13        6           0.000634888    0.000523573   -0.000373769
     14        8           0.000634139    0.000495405    0.000558281
     15        6          -0.000717730    0.000073034    0.001513985
     16        8           0.000148449    0.000170455   -0.000982395
     17        6           0.000321708    0.000191495   -0.000840727
     18        6           0.001964815    0.000512900    0.000347793
     19        8          -0.001452552   -0.000266676    0.000160595
     20        1           0.000240188   -0.000124951    0.000159294
     21        1          -0.000030612   -0.000018704   -0.000057795
     22        1          -0.000049830    0.000031733    0.000018025
     23        1          -0.000097884   -0.000004472   -0.000057127
     24        1          -0.000233101   -0.000019061   -0.000106853
     25        1           0.000146851   -0.000072163    0.000141885
     26        1           0.000005176    0.000132074   -0.000058050
     27        1           0.000063010   -0.000203463   -0.000086444
     28        1          -0.000933454    0.000294563   -0.000242042
     29        1          -0.000573757    0.000017183    0.000421151
     30        1          -0.000098098    0.000048307   -0.000132887
     31        1           0.000000297   -0.000100069   -0.000187152
     32        1           0.000111700    0.000111408   -0.000229066
     33        1          -0.000039598   -0.000260283   -0.000062633
     34        1          -0.000024557   -0.000219805    0.000164634
     35        1          -0.000117621    0.000021842   -0.000070654
     36        1          -0.000340273   -0.000051305   -0.000061156
     37        1           0.000238889    0.000188182    0.000087553
     38        1          -0.000104930   -0.000096023    0.000097318
     39        1           0.000015826   -0.000197133    0.000142253
     40        1           0.000039715   -0.000140507    0.000009396
     41        1          -0.000043686    0.000119302   -0.000018460
     42        1          -0.000000883   -0.000312211    0.000043847
     43        1           0.000001668   -0.000061928   -0.000067806
 -------------------------------------------------------------------
 Cartesian Forces:  Max     0.002965369 RMS     0.000682396

 GradGradGradGradGradGradGradGradGradGradGradGradGradGradGradGradGradGrad
 Berny optimization.
 Using GEDIIS/GDIIS optimizer.
 FormGI is forming the generalized inverse of G from B-inverse, IUseBI=4.
 Internal  Forces:  Max     0.001672236 RMS     0.000298439
 Search for a local minimum.
 Step number   7 out of a maximum of  258
 All quantities printed in internal units (Hartrees-Bohrs-Radians)
 Mixed Optimization -- En-DIIS/RFO-DIIS
 Swapping is turned off.
 Update second derivatives using D2CorX and points    5    6    7
 DE= -5.29D-05 DEPred=-1.27D-04 R= 4.17D-01
 Trust test= 4.17D-01 RLast= 3.52D-01 DXMaxT set to 7.73D-01
 ITU=  0  1  1  0  1  1  0
     Eigenvalues ---    0.00131   0.00231   0.00350   0.00377   0.00401
     Eigenvalues ---    0.00475   0.00514   0.00703   0.00818   0.00905
     Eigenvalues ---    0.01118   0.01187   0.01251   0.01309   0.01359
     Eigenvalues ---    0.01454   0.02502   0.02660   0.03274   0.03690
     Eigenvalues ---    0.03924   0.04217   0.04435   0.04586   0.04696
     Eigenvalues ---    0.04786   0.05008   0.05032   0.05179   0.05303
     Eigenvalues ---    0.05430   0.05520   0.05560   0.05582   0.05585
     Eigenvalues ---    0.05639   0.05728   0.05773   0.05945   0.06006
     Eigenvalues ---    0.06185   0.06464   0.07416   0.07978   0.08155
     Eigenvalues ---    0.08859   0.09026   0.09076   0.09202   0.09683
     Eigenvalues ---    0.10683   0.11809   0.12157   0.13630   0.13891
     Eigenvalues ---    0.14693   0.15634   0.15949   0.15993   0.16000
     Eigenvalues ---    0.16000   0.16000   0.16000   0.16000   0.16002
     Eigenvalues ---    0.16037   0.16052   0.16141   0.16334   0.16823
     Eigenvalues ---    0.17199   0.18718   0.20271   0.20800   0.21150
     Eigenvalues ---    0.22973   0.24694   0.24824   0.25019   0.26713
     Eigenvalues ---    0.27254   0.27485   0.27854   0.28274   0.28558
     Eigenvalues ---    0.28830   0.29042   0.29421   0.29702   0.30465
     Eigenvalues ---    0.31498   0.31697   0.32520   0.33756   0.33819
     Eigenvalues ---    0.33833   0.33847   0.33953   0.33973   0.34000
     Eigenvalues ---    0.34088   0.34137   0.34156   0.34192   0.34207
     Eigenvalues ---    0.34219   0.34262   0.34275   0.34313   0.34343
     Eigenvalues ---    0.34364   0.34425   0.34700   0.34731   0.37009
     Eigenvalues ---    0.40224   0.41812   0.44518   0.51832   0.52740
     Eigenvalues ---    0.52839   0.53283   0.96181
 En-DIIS/RFO-DIIS IScMMF=        0 using points:     7    6    5    4    3
 RFO step:  Lambda=-4.59554461D-05.
 DidBck=F Rises=F RFO-DIIS coefs:    0.82067    0.12500   -0.52842    0.24936    0.33338
 Iteration  1 RMS(Cart)=  0.02845524 RMS(Int)=  0.00030043
 Iteration  2 RMS(Cart)=  0.00041464 RMS(Int)=  0.00014956
 Iteration  3 RMS(Cart)=  0.00000005 RMS(Int)=  0.00014956
 Variable       Old X    -DE/DX   Delta X   Delta X   Delta X     New X
                                 (Linear)    (Quad)   (Total)
    R1        2.56137   0.00058   0.00064  -0.00023   0.00032   2.56169
    R2        2.85985  -0.00110  -0.00334  -0.00106  -0.00435   2.85550
    R3        2.77553   0.00167   0.00457   0.00065   0.00497   2.78050
    R4        2.83706   0.00062   0.00216   0.00019   0.00243   2.83948
    R5        2.90475  -0.00077  -0.00250  -0.00111  -0.00349   2.90125
    R6        2.93540  -0.00081  -0.00208  -0.00111  -0.00321   2.93219
    R7        2.07713   0.00013   0.00029   0.00006   0.00035   2.07748
    R8        2.06529   0.00004   0.00029  -0.00001   0.00027   2.06556
    R9        2.92560   0.00019   0.00130   0.00007   0.00131   2.92691
   R10        2.95257  -0.00050   0.00208  -0.00217  -0.00009   2.95248
   R11        2.07430  -0.00003   0.00003  -0.00011  -0.00008   2.07422
   R12        2.91080   0.00021   0.00012   0.00042   0.00048   2.91128
   R13        2.07508   0.00002  -0.00018   0.00020   0.00002   2.07510
   R14        2.07102   0.00014   0.00029   0.00001   0.00030   2.07132
   R15        2.91085   0.00046   0.00055   0.00081   0.00131   2.91215
   R16        2.07362   0.00019   0.00051   0.00011   0.00062   2.07424
   R17        2.07499   0.00010   0.00022   0.00003   0.00025   2.07524
   R18        2.91373   0.00014  -0.00007   0.00017   0.00010   2.91383
   R19        2.07964  -0.00009  -0.00016  -0.00015  -0.00030   2.07933
   R20        2.86813   0.00049   0.00077  -0.00016   0.00063   2.86876
   R21        2.32707   0.00125   0.00080   0.00006   0.00085   2.32792
   R22        2.91329   0.00106   0.00409  -0.00040   0.00394   2.91723
   R23        2.07281   0.00007  -0.00088   0.00054  -0.00034   2.07247
   R24        2.07114  -0.00030  -0.00018  -0.00049  -0.00068   2.07047
   R25        2.89408  -0.00025  -0.00151   0.00013  -0.00138   2.89269
   R26        2.72199  -0.00072   0.00050  -0.00199  -0.00149   2.72050
   R27        2.07314   0.00005   0.00011  -0.00005   0.00007   2.07321
   R28        2.06951   0.00014   0.00040  -0.00008   0.00032   2.06983
   R29        2.07000   0.00023   0.00035   0.00025   0.00061   2.07061
   R30        2.06912   0.00010   0.00033   0.00003   0.00037   2.06948
   R31        2.07059   0.00013   0.00034   0.00003   0.00036   2.07095
   R32        2.06882  -0.00009  -0.00009  -0.00014  -0.00023   2.06858
   R33        1.83941   0.00008  -0.00010   0.00011   0.00001   1.83942
   R34        2.74449  -0.00103  -0.00289  -0.00079  -0.00368   2.74081
   R35        2.89862   0.00054   0.00127   0.00064   0.00191   2.90053
   R36        2.91552  -0.00046  -0.00032  -0.00143  -0.00175   2.91377
   R37        1.83657  -0.00007   0.00015  -0.00021  -0.00006   1.83651
[truncated: 793,015 more chars]
