# Supplementary material for: New patchoulol- and guaiane-type sesquiterpenoids from Sanguisorba officinalis with anti-melanogenic activity
Source: Nat Prod Bioprospect. 2026 May 12;16(1):63. doi: 10.1007/s13659-026-00616-0 (PMC13161421; doi:10.1007/s13659-026-00616-0)
Supplement: Supplementary file 2 — Additional file 2. It includes the calculated NMR data of compound 11. [file 13659_2026_616_MOESM2_ESM.zip › New folder/11R-opt_freq-conf-49.log]

 Entering Gaussian System, Link 0=/gpfs/home/zhengshan/software/Gaussian/g09/g09
 Input=DY-202A-11R_49.gjf
 Output=DY-202A-11R_49.log
 Initial command:
 /gpfs/home/zhengshan/software/Gaussian/g09/l1.exe "/gpfs/home/zhengshan/software/Gaussian/g09/scratch/zhengshan/%J/Gau-14399.inp" -scrdir="/gpfs/home/zhengshan/software/Gaussian/g09/scratch/zhengshan/%J/"
 Entering Link 1 = /gpfs/home/zhengshan/software/Gaussian/g09/l1.exe PID=     14400.
  
 Copyright (c) 1988,1990,1992,1993,1995,1998,2003,2009,2013,
            Gaussian, Inc.  All Rights Reserved.
  
 This is part of the Gaussian(R) 09 program.  It is based on
 the Gaussian(R) 03 system (copyright 2003, Gaussian, Inc.),
 the Gaussian(R) 98 system (copyright 1998, Gaussian, Inc.),
 the Gaussian(R) 94 system (copyright 1995, Gaussian, Inc.),
 the Gaussian 92(TM) system (copyright 1992, Gaussian, Inc.),
 the Gaussian 90(TM) system (copyright 1990, Gaussian, Inc.),
 the Gaussian 88(TM) system (copyright 1988, Gaussian, Inc.),
 the Gaussian 86(TM) system (copyright 1986, Carnegie Mellon
 University), and the Gaussian 82(TM) system (copyright 1983,
 Carnegie Mellon University). Gaussian is a federally registered
 trademark of Gaussian, Inc.
  
 This software contains proprietary and confidential information,
 including trade secrets, belonging to Gaussian, Inc.
  
 This software is provided under written license and may be
 used, copied, transmitted, or stored only in accord with that
 written license.
  
 The following legend is applicable only to US Government
 contracts under FAR:
  
                    RESTRICTED RIGHTS LEGEND
  
 Use, reproduction and disclosure by the US Government is
 subject to restrictions as set forth in subparagraphs (a)
 and (c) of the Commercial Computer Software - Restricted
 Rights clause in FAR 52.227-19.
  
 Gaussian, Inc.
 340 Quinnipiac St., Bldg. 40, Wallingford CT 06492
  
  
 ---------------------------------------------------------------
 Warning -- This program may not be used in any manner that
 competes with the business of Gaussian, Inc. or will provide
 assistance to any competitor of Gaussian, Inc.  The licensee
 of this program is prohibited from giving any competitor of
 Gaussian, Inc. access to this program.  By using this program,
 the user acknowledges that Gaussian, Inc. is engaged in the
 business of creating and licensing software in the field of
 computational chemistry and represents and warrants to the
 licensee that it is not a competitor of Gaussian, Inc. and that
 it will not use this program in any manner prohibited above.
 ---------------------------------------------------------------
  

 Cite this work as:
 Gaussian 09, Revision D.01,
 M. J. Frisch, G. W. Trucks, H. B. Schlegel, G. E. Scuseria, 
 M. A. Robb, J. R. Cheeseman, G. Scalmani, V. Barone, B. Mennucci, 
 G. A. Petersson, H. Nakatsuji, M. Caricato, X. Li, H. P. Hratchian, 
 A. F. Izmaylov, J. Bloino, G. Zheng, J. L. Sonnenberg, M. Hada, 
 M. Ehara, K. Toyota, R. Fukuda, J. Hasegawa, M. Ishida, T. Nakajima, 
 Y. Honda, O. Kitao, H. Nakai, T. Vreven, J. A. Montgomery, Jr., 
 J. E. Peralta, F. Ogliaro, M. Bearpark, J. J. Heyd, E. Brothers, 
 K. N. Kudin, V. N. Staroverov, T. Keith, R. Kobayashi, J. Normand, 
 K. Raghavachari, A. Rendell, J. C. Burant, S. S. Iyengar, J. Tomasi, 
 M. Cossi, N. Rega, J. M. Millam, M. Klene, J. E. Knox, J. B. Cross, 
 V. Bakken, C. Adamo, J. Jaramillo, R. Gomperts, R. E. Stratmann, 
 O. Yazyev, A. J. Austin, R. Cammi, C. Pomelli, J. W. Ochterski, 
 R. L. Martin, K. Morokuma, V. G. Zakrzewski, G. A. Voth, 
 P. Salvador, J. J. Dannenberg, S. Dapprich, A. D. Daniels, 
 O. Farkas, J. B. Foresman, J. V. Ortiz, J. Cioslowski, 
 and D. J. Fox, Gaussian, Inc., Wallingford CT, 2013.
 
 ******************************************
 Gaussian 09:  ES64L-G09RevD.01 24-Apr-2013
                10-Mar-2024 
 ******************************************
 %nprocshared=4
 Will use up to    4 processors via shared memory.
 %mem=12GB
 %chk=DY-202A-11R_49.chk
 ----------------------------------------------------------
 # opt freq b3lyp/6-31g(d) scrf=(smd,solvent=methanol,read)
 ----------------------------------------------------------
 1/14=-1,18=20,19=15,26=3,38=1,40=2/1,3;
 2/9=110,12=2,17=6,18=5,40=1/2;
 3/5=1,6=6,7=1,11=2,16=1,25=1,30=1,70=32203,71=1,72=3,74=-5/1,2,3;
 4//1;
 5/5=2,38=5,53=3/2;
 6/7=2,8=2,9=2,10=2,28=1/1;
 7//1,2,3,16;
 1/14=-1,18=20,19=15,26=3/3(2);
 2/9=110/2;
 99//99;
 2/9=110/2;
 3/5=1,6=6,7=1,11=2,16=1,25=1,30=1,70=32205,71=1,72=3,74=-5/1,2,3;
 4/5=5,16=3,69=1/1;
 5/5=2,38=5,53=3/2;
 7//1,2,3,16;
 1/14=-1,18=20,19=15,26=3/3(-5);
 2/9=110/2;
 6/7=2,8=2,9=2,10=2,19=2,28=1/1;
 99/9=1/99;
 --------
 opt+freq
 --------
 Symbolic Z-matrix:
 Charge =  0 Multiplicity = 1
 C                     1.7535    0.7332    0.0859 
 C                     1.1905   -0.4708    0.2655 
 C                    -0.2462   -0.7449    0.6387 
 C                    -1.2704    0.2268    0.0018 
 C                    -1.29      1.5902    0.7408 
 C                     0.0371    2.1548    1.2549 
 C                     1.2322    2.1179    0.2909 
 C                     3.1621    0.4754   -0.2767 
 C                     3.4849   -0.9862   -0.3038 
 C                     2.1372   -1.6267    0.0381 
 O                     3.965     1.3644   -0.5206 
 C                     0.9426    2.8239   -1.0346 
 C                     2.2533   -2.5601    1.2408 
 O                     1.6695   -2.3856   -1.0741 
 C                    -2.7107   -0.3952   -0.0856 
 O                    -3.0996   -0.8436    1.2209 
 C                    -2.7472   -1.6246   -1.0134 
 C                    -3.771     0.6325   -0.5647 
 O                    -5.0747    0.0403   -0.5629 
 H                    -0.3429   -0.7508    1.7315 
 H                    -0.4675   -1.7655    0.3191 
 H                    -0.9588    0.419    -1.034 
 H                    -1.9621    1.527     1.6065 
 H                    -1.7312    2.3387    0.0701 
 H                     0.3071    1.6365    2.1853 
 H                    -0.1391    3.198     1.5509 
 H                     2.0273    2.6899    0.7901 
 H                     3.8469   -1.266    -1.2976 
 H                     4.2523   -1.1826    0.4517 
 H                     0.5624    3.8357   -0.8573 
 H                     0.2057    2.2886   -1.6404 
 H                     1.8539    2.9165   -1.636 
 H                     1.3031   -3.0653    1.4478 
 H                     2.9832   -3.3536    1.0422 
 H                     2.5626   -2.0244    2.1446 
 H                     1.484    -1.7703   -1.8039 
 H                    -4.075    -0.9235    1.1957 
 H                    -2.4103   -1.3702   -2.0234 
 H                    -2.1366   -2.4494   -0.6363 
 H                    -3.7575   -2.0429   -1.0837 
 H                    -3.8432    1.4772    0.1254 
 H                    -3.5491    1.0144   -1.5667 
 H                    -5.2173   -0.356    -1.4405 
 

 GradGradGradGradGradGradGradGradGradGradGradGradGradGradGradGradGradGrad
 Berny optimization.
 Initialization pass.
                           ----------------------------
                           !    Initial Parameters    !
                           ! (Angstroms and Degrees)  !
 --------------------------                            --------------------------
 ! Name  Definition              Value          Derivative Info.                !
 --------------------------------------------------------------------------------
 ! R1    R(1,2)                  1.3412         estimate D2E/DX2                !
 ! R2    R(1,7)                  1.4937         estimate D2E/DX2                !
 ! R3    R(1,8)                  1.4772         estimate D2E/DX2                !
 ! R4    R(2,3)                  1.5095         estimate D2E/DX2                !
 ! R5    R(2,10)                 1.5113         estimate D2E/DX2                !
 ! R6    R(3,4)                  1.5488         estimate D2E/DX2                !
 ! R7    R(3,20)                 1.0971         estimate D2E/DX2                !
 ! R8    R(3,21)                 1.0921         estimate D2E/DX2                !
 ! R9    R(4,5)                  1.5509         estimate D2E/DX2                !
 ! R10   R(4,15)                 1.5713         estimate D2E/DX2                !
 ! R11   R(4,22)                 1.0986         estimate D2E/DX2                !
 ! R12   R(5,6)                  1.5311         estimate D2E/DX2                !
 ! R13   R(5,23)                 1.0978         estimate D2E/DX2                !
 ! R14   R(5,24)                 1.0976         estimate D2E/DX2                !
 ! R15   R(6,7)                  1.5359         estimate D2E/DX2                !
 ! R16   R(6,25)                 1.0987         estimate D2E/DX2                !
 ! R17   R(6,26)                 1.0986         estimate D2E/DX2                !
 ! R18   R(7,12)                 1.5295         estimate D2E/DX2                !
 ! R19   R(7,27)                 1.0993         estimate D2E/DX2                !
 ! R20   R(8,9)                  1.4971         estimate D2E/DX2                !
 ! R21   R(8,11)                 1.2225         estimate D2E/DX2                !
 ! R22   R(9,10)                 1.5308         estimate D2E/DX2                !
 ! R23   R(9,28)                 1.0941         estimate D2E/DX2                !
 ! R24   R(9,29)                 1.0946         estimate D2E/DX2                !
 ! R25   R(10,13)                1.5268         estimate D2E/DX2                !
 ! R26   R(10,14)                1.4254         estimate D2E/DX2                !
 ! R27   R(12,30)                1.0953         estimate D2E/DX2                !
 ! R28   R(12,31)                1.0939         estimate D2E/DX2                !
 ! R29   R(12,32)                1.0958         estimate D2E/DX2                !
 ! R30   R(13,33)                1.0959         estimate D2E/DX2                !
 ! R31   R(13,34)                1.0963         estimate D2E/DX2                !
 ! R32   R(13,35)                1.0952         estimate D2E/DX2                !
 ! R33   R(14,36)                0.9724         estimate D2E/DX2                !
 ! R34   R(15,16)                1.435          estimate D2E/DX2                !
 ! R35   R(15,17)                1.5406         estimate D2E/DX2                !
 ! R36   R(15,18)                1.5524         estimate D2E/DX2                !
 ! R37   R(16,37)                0.979          estimate D2E/DX2                !
 ! R38   R(17,38)                1.0947         estimate D2E/DX2                !
 ! R39   R(17,39)                1.0933         estimate D2E/DX2                !
 ! R40   R(17,40)                1.0957         estimate D2E/DX2                !
 ! R41   R(18,19)                1.4319         estimate D2E/DX2                !
 ! R42   R(18,41)                1.0931         estimate D2E/DX2                !
 ! R43   R(18,42)                1.095          estimate D2E/DX2                !
 ! R44   R(19,43)                0.9734         estimate D2E/DX2                !
 ! A1    A(2,1,7)              131.8596         estimate D2E/DX2                !
 ! A2    A(2,1,8)              106.0504         estimate D2E/DX2                !
 ! A3    A(7,1,8)              121.8882         estimate D2E/DX2                !
 ! A4    A(1,2,3)              126.5589         estimate D2E/DX2                !
 ! A5    A(1,2,10)             113.7966         estimate D2E/DX2                !
 ! A6    A(3,2,10)             119.6386         estimate D2E/DX2                !
 ! A7    A(2,3,4)              114.4441         estimate D2E/DX2                !
 ! A8    A(2,3,20)             109.3381         estimate D2E/DX2                !
 ! A9    A(2,3,21)             106.8702         estimate D2E/DX2                !
 ! A10   A(4,3,20)             110.7749         estimate D2E/DX2                !
 ! A11   A(4,3,21)             109.3877         estimate D2E/DX2                !
 ! A12   A(20,3,21)            105.5816         estimate D2E/DX2                !
 ! A13   A(3,4,5)              111.3424         estimate D2E/DX2                !
 ! A14   A(3,4,15)             112.3753         estimate D2E/DX2                !
 ! A15   A(3,4,22)             108.0539         estimate D2E/DX2                !
 ! A16   A(5,4,15)             111.2789         estimate D2E/DX2                !
 ! A17   A(5,4,22)             107.4            estimate D2E/DX2                !
 ! A18   A(15,4,22)            106.0692         estimate D2E/DX2                !
 ! A19   A(4,5,6)              118.2426         estimate D2E/DX2                !
 ! A20   A(4,5,23)             109.4437         estimate D2E/DX2                !
 ! A21   A(4,5,24)             108.2643         estimate D2E/DX2                !
 ! A22   A(6,5,23)             106.6846         estimate D2E/DX2                !
 ! A23   A(6,5,24)             107.5847         estimate D2E/DX2                !
 ! A24   A(23,5,24)            105.9639         estimate D2E/DX2                !
 ! A25   A(5,6,7)              117.0546         estimate D2E/DX2                !
 ! A26   A(5,6,25)             108.8674         estimate D2E/DX2                !
 ! A27   A(5,6,26)             107.5543         estimate D2E/DX2                !
 ! A28   A(7,6,25)             109.2051         estimate D2E/DX2                !
 ! A29   A(7,6,26)             108.4649         estimate D2E/DX2                !
 ! A30   A(25,6,26)            105.0225         estimate D2E/DX2                !
 ! A31   A(1,7,6)              112.3321         estimate D2E/DX2                !
 ! A32   A(1,7,12)             112.0277         estimate D2E/DX2                !
 ! A33   A(1,7,27)             106.9924         estimate D2E/DX2                !
 ! A34   A(6,7,12)             112.6765         estimate D2E/DX2                !
 ! A35   A(6,7,27)             105.3826         estimate D2E/DX2                !
 ! A36   A(12,7,27)            106.8761         estimate D2E/DX2                !
 ! A37   A(1,8,9)              112.3609         estimate D2E/DX2                !
 ! A38   A(1,8,11)             123.2535         estimate D2E/DX2                !
 ! A39   A(9,8,11)             124.3853         estimate D2E/DX2                !
 ! A40   A(8,9,10)             102.3931         estimate D2E/DX2                !
 ! A41   A(8,9,28)             109.723          estimate D2E/DX2                !
 ! A42   A(8,9,29)             108.2905         estimate D2E/DX2                !
 ! A43   A(10,9,28)            112.7784         estimate D2E/DX2                !
 ! A44   A(10,9,29)            112.8281         estimate D2E/DX2                !
 ! A45   A(28,9,29)            110.4311         estimate D2E/DX2                !
 ! A46   A(2,10,9)             105.3713         estimate D2E/DX2                !
 ! A47   A(2,10,13)            113.3706         estimate D2E/DX2                !
 ! A48   A(2,10,14)            108.6074         estimate D2E/DX2                !
 ! A49   A(9,10,13)            111.3934         estimate D2E/DX2                !
 ! A50   A(9,10,14)            109.7166         estimate D2E/DX2                !
 ! A51   A(13,10,14)           108.3069         estimate D2E/DX2                !
 ! A52   A(7,12,30)            110.6001         estimate D2E/DX2                !
 ! A53   A(7,12,31)            112.4343         estimate D2E/DX2                !
 ! A54   A(7,12,32)            110.9273         estimate D2E/DX2                !
 ! A55   A(30,12,31)           107.9301         estimate D2E/DX2                !
 ! A56   A(30,12,32)           107.4248         estimate D2E/DX2                !
 ! A57   A(31,12,32)           107.3166         estimate D2E/DX2                !
 ! A58   A(10,13,33)           111.388          estimate D2E/DX2                !
 ! A59   A(10,13,34)           110.5127         estimate D2E/DX2                !
 ! A60   A(10,13,35)           111.8696         estimate D2E/DX2                !
 ! A61   A(33,13,34)           106.1308         estimate D2E/DX2                !
 ! A62   A(33,13,35)           108.3294         estimate D2E/DX2                !
 ! A63   A(34,13,35)           108.3912         estimate D2E/DX2                !
 ! A64   A(10,14,36)           108.138          estimate D2E/DX2                !
 ! A65   A(4,15,16)            108.7516         estimate D2E/DX2                !
 ! A66   A(4,15,17)            111.7831         estimate D2E/DX2                !
 ! A67   A(4,15,18)            112.4065         estimate D2E/DX2                !
 ! A68   A(16,15,17)           107.0089         estimate D2E/DX2                !
 ! A69   A(16,15,18)           107.6222         estimate D2E/DX2                !
 ! A70   A(17,15,18)           109.0402         estimate D2E/DX2                !
 ! A71   A(15,16,37)           105.7882         estimate D2E/DX2                !
 ! A72   A(15,17,38)           111.278          estimate D2E/DX2                !
 ! A73   A(15,17,39)           112.399          estimate D2E/DX2                !
 ! A74   A(15,17,40)           111.4146         estimate D2E/DX2                !
 ! A75   A(38,17,39)           108.7643         estimate D2E/DX2                !
 ! A76   A(38,17,40)           108.2576         estimate D2E/DX2                !
 ! A77   A(39,17,40)           104.4228         estimate D2E/DX2                !
 ! A78   A(15,18,19)           110.3454         estimate D2E/DX2                !
 ! A79   A(15,18,41)           111.2126         estimate D2E/DX2                !
 ! A80   A(15,18,42)           112.0165         estimate D2E/DX2                !
 ! A81   A(19,18,41)           104.9901         estimate D2E/DX2                !
 ! A82   A(19,18,42)           109.262          estimate D2E/DX2                !
 ! A83   A(41,18,42)           108.757          estimate D2E/DX2                !
 ! A84   A(18,19,43)           107.4946         estimate D2E/DX2                !
 ! D1    D(7,1,2,3)              5.7341         estimate D2E/DX2                !
 ! D2    D(7,1,2,10)          -175.1545         estimate D2E/DX2                !
 ! D3    D(8,1,2,3)           -179.5028         estimate D2E/DX2                !
 ! D4    D(8,1,2,10)            -0.3914         estimate D2E/DX2                !
 ! D5    D(2,1,7,6)             21.1136         estimate D2E/DX2                !
 ! D6    D(2,1,7,12)          -106.8969         estimate D2E/DX2                !
 ! D7    D(2,1,7,27)           136.2891         estimate D2E/DX2                !
 ! D8    D(8,1,7,6)           -152.9568         estimate D2E/DX2                !
 ! D9    D(8,1,7,12)            79.0327         estimate D2E/DX2                !
 ! D10   D(8,1,7,27)           -37.7812         estimate D2E/DX2                !
 ! D11   D(2,1,8,9)             -0.7519         estimate D2E/DX2                !
 ! D12   D(2,1,8,11)           179.4723         estimate D2E/DX2                !
 ! D13   D(7,1,8,9)            174.656          estimate D2E/DX2                !
 ! D14   D(7,1,8,11)            -5.1198         estimate D2E/DX2                !
 ! D15   D(1,2,3,4)             36.5861         estimate D2E/DX2                !
 ! D16   D(1,2,3,20)           -88.3343         estimate D2E/DX2                !
 ! D17   D(1,2,3,21)           157.8436         estimate D2E/DX2                !
 ! D18   D(10,2,3,4)          -142.4785         estimate D2E/DX2                !
 ! D19   D(10,2,3,20)           92.6011         estimate D2E/DX2                !
 ! D20   D(10,2,3,21)          -21.221          estimate D2E/DX2                !
 ! D21   D(1,2,10,9)             1.3284         estimate D2E/DX2                !
 ! D22   D(1,2,10,13)          123.3952         estimate D2E/DX2                !
 ! D23   D(1,2,10,14)         -116.171          estimate D2E/DX2                !
 ! D24   D(3,2,10,9)          -179.4928         estimate D2E/DX2                !
 ! D25   D(3,2,10,13)          -57.426          estimate D2E/DX2                !
 ! D26   D(3,2,10,14)           63.0078         estimate D2E/DX2                !
 ! D27   D(2,3,4,5)            -77.7166         estimate D2E/DX2                !
 ! D28   D(2,3,4,15)           156.6778         estimate D2E/DX2                !
 ! D29   D(2,3,4,22)            39.9968         estimate D2E/DX2                !
 ! D30   D(20,3,4,5)            46.4417         estimate D2E/DX2                !
 ! D31   D(20,3,4,15)          -79.164          estimate D2E/DX2                !
 ! D32   D(20,3,4,22)          164.155          estimate D2E/DX2                !
 ! D33   D(21,3,4,5)           162.4221         estimate D2E/DX2                !
 ! D34   D(21,3,4,15)           36.8164         estimate D2E/DX2                !
 ! D35   D(21,3,4,22)          -79.8646         estimate D2E/DX2                !
 ! D36   D(3,4,5,6)             37.369          estimate D2E/DX2                !
 ! D37   D(3,4,5,23)           -84.9907         estimate D2E/DX2                !
 ! D38   D(3,4,5,24)           159.9445         estimate D2E/DX2                !
 ! D39   D(15,4,5,6)           163.5811         estimate D2E/DX2                !
 ! D40   D(15,4,5,23)           41.2215         estimate D2E/DX2                !
 ! D41   D(15,4,5,24)          -73.8433         estimate D2E/DX2                !
 ! D42   D(22,4,5,6)           -80.7389         estimate D2E/DX2                !
 ! D43   D(22,4,5,23)          156.9014         estimate D2E/DX2                !
 ! D44   D(22,4,5,24)           41.8366         estimate D2E/DX2                !
 ! D45   D(3,4,15,16)           54.0881         estimate D2E/DX2                !
 ! D46   D(3,4,15,17)          -63.8385         estimate D2E/DX2                !
 ! D47   D(3,4,15,18)          173.1522         estimate D2E/DX2                !
 ! D48   D(5,4,15,16)          -71.5522         estimate D2E/DX2                !
 ! D49   D(5,4,15,17)          170.5212         estimate D2E/DX2                !
 ! D50   D(5,4,15,18)           47.5119         estimate D2E/DX2                !
 ! D51   D(22,4,15,16)         171.9506         estimate D2E/DX2                !
 ! D52   D(22,4,15,17)          54.0241         estimate D2E/DX2                !
 ! D53   D(22,4,15,18)         -68.9853         estimate D2E/DX2                !
 ! D54   D(4,5,6,7)             45.9734         estimate D2E/DX2                !
 ! D55   D(4,5,6,25)           -78.4205         estimate D2E/DX2                !
 ! D56   D(4,5,6,26)           168.2885         estimate D2E/DX2                !
 ! D57   D(23,5,6,7)           169.7163         estimate D2E/DX2                !
 ! D58   D(23,5,6,25)           45.3224         estimate D2E/DX2                !
 ! D59   D(23,5,6,26)          -67.9686         estimate D2E/DX2                !
 ! D60   D(24,5,6,7)           -76.9439         estimate D2E/DX2                !
 ! D61   D(24,5,6,25)          158.6622         estimate D2E/DX2                !
 ! D62   D(24,5,6,26)           45.3712         estimate D2E/DX2                !
 ! D63   D(5,6,7,1)            -71.7297         estimate D2E/DX2                !
 ! D64   D(5,6,7,12)            55.9374         estimate D2E/DX2                !
 ! D65   D(5,6,7,27)           172.1221         estimate D2E/DX2                !
 ! D66   D(25,6,7,1)            52.4935         estimate D2E/DX2                !
 ! D67   D(25,6,7,12)         -179.8395         estimate D2E/DX2                !
 ! D68   D(25,6,7,27)          -63.6548         estimate D2E/DX2                !
 ! D69   D(26,6,7,1)           166.4276         estimate D2E/DX2                !
 ! D70   D(26,6,7,12)          -65.9054         estimate D2E/DX2                !
 ! D71   D(26,6,7,27)           50.2793         estimate D2E/DX2                !
 ! D72   D(1,7,12,30)         -179.9866         estimate D2E/DX2                !
 ! D73   D(1,7,12,31)           59.2827         estimate D2E/DX2                !
 ! D74   D(1,7,12,32)          -60.8929         estimate D2E/DX2                !
 ! D75   D(6,7,12,30)           52.186          estimate D2E/DX2                !
 ! D76   D(6,7,12,31)          -68.5446         estimate D2E/DX2                !
 ! D77   D(6,7,12,32)          171.2798         estimate D2E/DX2                !
 ! D78   D(27,7,12,30)         -63.1027         estimate D2E/DX2                !
 ! D79   D(27,7,12,31)         176.1666         estimate D2E/DX2                !
 ! D80   D(27,7,12,32)          55.9911         estimate D2E/DX2                !
 ! D81   D(1,8,9,10)             1.4972         estimate D2E/DX2                !
 ! D82   D(1,8,9,28)           121.4897         estimate D2E/DX2                !
 ! D83   D(1,8,9,29)          -117.9086         estimate D2E/DX2                !
 ! D84   D(11,8,9,10)         -178.7299         estimate D2E/DX2                !
 ! D85   D(11,8,9,28)          -58.7375         estimate D2E/DX2                !
 ! D86   D(11,8,9,29)           61.8642         estimate D2E/DX2                !
 ! D87   D(8,9,10,2)            -1.5949         estimate D2E/DX2                !
 ! D88   D(8,9,10,13)         -124.93           estimate D2E/DX2                !
 ! D89   D(8,9,10,14)          115.152          estimate D2E/DX2                !
 ! D90   D(28,9,10,2)         -119.4361         estimate D2E/DX2                !
 ! D91   D(28,9,10,13)         117.2288         estimate D2E/DX2                !
 ! D92   D(28,9,10,14)          -2.6893         estimate D2E/DX2                !
 ! D93   D(29,9,10,2)          114.5809         estimate D2E/DX2                !
 ! D94   D(29,9,10,13)          -8.7542         estimate D2E/DX2                !
 ! D95   D(29,9,10,14)        -128.6722         estimate D2E/DX2                !
 ! D96   D(2,10,13,33)          64.822          estimate D2E/DX2                !
 ! D97   D(2,10,13,34)        -177.4605         estimate D2E/DX2                !
 ! D98   D(2,10,13,35)         -56.5861         estimate D2E/DX2                !
 ! D99   D(9,10,13,33)        -176.5301         estimate D2E/DX2                !
 ! D100  D(9,10,13,34)         -58.8126         estimate D2E/DX2                !
 ! D101  D(9,10,13,35)          62.0617         estimate D2E/DX2                !
 ! D102  D(14,10,13,33)        -55.7819         estimate D2E/DX2                !
 ! D103  D(14,10,13,34)         61.9355         estimate D2E/DX2                !
 ! D104  D(14,10,13,35)       -177.1901         estimate D2E/DX2                !
 ! D105  D(2,10,14,36)          49.0859         estimate D2E/DX2                !
 ! D106  D(9,10,14,36)         -65.6081         estimate D2E/DX2                !
 ! D107  D(13,10,14,36)        172.6081         estimate D2E/DX2                !
 ! D108  D(4,15,16,37)         160.6147         estimate D2E/DX2                !
 ! D109  D(17,15,16,37)        -78.4767         estimate D2E/DX2                !
 ! D110  D(18,15,16,37)         38.596          estimate D2E/DX2                !
 ! D111  D(4,15,17,38)         -58.0851         estimate D2E/DX2                !
 ! D112  D(4,15,17,39)          64.1834         estimate D2E/DX2                !
 ! D113  D(4,15,17,40)        -179.0075         estimate D2E/DX2                !
 ! D114  D(16,15,17,38)       -177.0495         estimate D2E/DX2                !
 ! D115  D(16,15,17,39)        -54.7811         estimate D2E/DX2                !
 ! D116  D(16,15,17,40)         62.0281         estimate D2E/DX2                !
 ! D117  D(18,15,17,38)         66.8159         estimate D2E/DX2                !
 ! D118  D(18,15,17,39)       -170.9156         estimate D2E/DX2                !
 ! D119  D(18,15,17,40)        -54.1065         estimate D2E/DX2                !
 ! D120  D(4,15,18,19)        -177.0525         estimate D2E/DX2                !
 ! D121  D(4,15,18,41)         -60.9592         estimate D2E/DX2                !
 ! D122  D(4,15,18,42)          60.9789         estimate D2E/DX2                !
 ! D123  D(16,15,18,19)        -57.3297         estimate D2E/DX2                !
 ! D124  D(16,15,18,41)         58.7636         estimate D2E/DX2                !
 ! D125  D(16,15,18,42)       -179.2984         estimate D2E/DX2                !
 ! D126  D(17,15,18,19)         58.4117         estimate D2E/DX2                !
 ! D127  D(17,15,18,41)        174.505          estimate D2E/DX2                !
 ! D128  D(17,15,18,42)        -63.5569         estimate D2E/DX2                !
 ! D129  D(15,18,19,43)        -90.2729         estimate D2E/DX2                !
 ! D130  D(41,18,19,43)        149.8071         estimate D2E/DX2                !
 ! D131  D(42,18,19,43)         33.3074         estimate D2E/DX2                !
 --------------------------------------------------------------------------------
 Trust Radius=3.00D-01 FncErr=1.00D-07 GrdErr=1.00D-06
 Number of steps in this run=    258 maximum allowed number of steps=    258.
 GradGradGradGradGradGradGradGradGradGradGradGradGradGradGradGradGradGrad

                          Input orientation:                          
 ---------------------------------------------------------------------
 Center     Atomic      Atomic             Coordinates (Angstroms)
 Number     Number       Type             X           Y           Z
 ---------------------------------------------------------------------
      1          6           0        1.753500    0.733200    0.085900
      2          6           0        1.190500   -0.470800    0.265500
      3          6           0       -0.246200   -0.744900    0.638700
      4          6           0       -1.270400    0.226800    0.001800
      5          6           0       -1.290000    1.590200    0.740800
      6          6           0        0.037100    2.154800    1.254900
      7          6           0        1.232200    2.117900    0.290900
      8          6           0        3.162100    0.475400   -0.276700
      9          6           0        3.484900   -0.986200   -0.303800
     10          6           0        2.137200   -1.626700    0.038100
     11          8           0        3.965000    1.364400   -0.520600
     12          6           0        0.942600    2.823900   -1.034600
     13          6           0        2.253300   -2.560100    1.240800
     14          8           0        1.669500   -2.385600   -1.074100
     15          6           0       -2.710700   -0.395200   -0.085600
     16          8           0       -3.099600   -0.843600    1.220900
     17          6           0       -2.747200   -1.624600   -1.013400
     18          6           0       -3.771000    0.632500   -0.564700
     19          8           0       -5.074700    0.040300   -0.562900
     20          1           0       -0.342900   -0.750800    1.731500
     21          1           0       -0.467500   -1.765500    0.319100
     22          1           0       -0.958800    0.419000   -1.034000
     23          1           0       -1.962100    1.527000    1.606500
     24          1           0       -1.731200    2.338700    0.070100
     25          1           0        0.307100    1.636500    2.185300
     26          1           0       -0.139100    3.198000    1.550900
     27          1           0        2.027300    2.689900    0.790100
     28          1           0        3.846900   -1.266000   -1.297600
     29          1           0        4.252300   -1.182600    0.451700
     30          1           0        0.562400    3.835700   -0.857300
     31          1           0        0.205700    2.288600   -1.640400
     32          1           0        1.853900    2.916500   -1.636000
     33          1           0        1.303100   -3.065300    1.447800
     34          1           0        2.983200   -3.353600    1.042200
     35          1           0        2.562600   -2.024400    2.144600
     36          1           0        1.484000   -1.770300   -1.803900
     37          1           0       -4.075000   -0.923500    1.195700
     38          1           0       -2.410300   -1.370200   -2.023400
     39          1           0       -2.136600   -2.449400   -0.636300
     40          1           0       -3.757500   -2.042900   -1.083700
     41          1           0       -3.843200    1.477200    0.125400
     42          1           0       -3.549100    1.014400   -1.566700
     43          1           0       -5.217300   -0.356000   -1.440500
 ---------------------------------------------------------------------
                    Distance matrix (angstroms):
                    1          2          3          4          5
     1  C    0.000000
     2  C    1.341209   0.000000
     3  C    2.547384   1.509475   0.000000
     4  C    3.067162   2.571422   1.548815   0.000000
     5  C    3.228968   3.259833   2.559811   1.550924   0.000000
     6  C    2.516652   3.033648   2.977956   2.645184   1.531100
     7  C    1.493711   2.589160   3.240718   3.150055   2.615792
     8  C    1.477191   2.253105   3.734113   4.448193   4.700987
     9  C    2.471022   2.419506   3.855858   4.917076   5.525278
    10  C    2.391368   1.511310   2.611300   3.879242   4.752676
    11  O    2.378442   3.418152   4.850498   5.382978   5.408987
    12  C    2.506812   3.550600   4.116978   3.566009   3.107823
    13  C    3.525538   2.538883   3.147217   4.660300   5.479960
    14  O    3.328599   2.385462   3.048850   4.077402   5.278209
    15  C    4.607796   3.917697   2.592424   1.571301   2.577429
    16  O    5.227533   4.410978   2.913862   2.444981   3.070591
    17  C    5.198460   4.297944   3.123829   2.576674   3.941521
    18  C    5.563589   5.150047   3.971098   2.595865   2.962580
    19  O    6.893864   6.340363   5.037340   3.850502   4.292526
    20  H    3.050434   2.139830   1.097086   2.192674   2.712705
    21  H    3.351227   2.104302   1.092127   2.171310   3.480669
    22  H    2.951181   2.664570   2.158793   1.098598   2.152050
    23  H    4.092435   3.965901   3.007072   2.178080   1.097793
    24  H    3.836797   4.058054   3.469455   2.162666   1.097610
    25  H    2.704719   2.984416   2.892953   3.040301   2.153939
    26  H    3.435607   4.108550   4.048461   3.536606   2.136786
    27  H    2.097508   3.311414   4.121841   4.190836   3.495175
    28  H    3.208301   3.183094   4.557880   5.486679   6.220988
    29  H    3.169874   3.148960   4.523611   5.717432   6.203957
    30  H    3.454541   4.494567   4.886077   4.137797   3.320780
    31  H    2.791964   3.495222   3.821077   3.021045   2.897412
    32  H    2.782412   3.940762   4.794844   4.436003   4.158408
    33  H    4.060324   2.853409   2.905035   4.421735   5.375658
    34  H    4.373626   3.482466   4.170989   5.656395   6.541578
    35  H    3.535144   2.797740   3.434270   4.934712   5.466124
    36  H    3.148251   2.461150   3.164069   3.851711   5.046141
    37  H    6.160172   5.366162   3.873223   3.257970   3.779133
    38  H    5.119636   4.360475   3.487278   2.819790   4.202361
    39  H    5.077735   3.974632   2.846850   2.884358   4.351035
    40  H    6.280590   5.364191   4.120764   3.537727   4.755709
    41  H    5.646074   5.399303   4.259063   2.863228   2.628748
    42  H    5.561270   5.294014   4.343740   2.876279   3.280188
    43  H    7.218608   6.632007   5.402421   4.242394   4.895860
                    6          7          8          9         10
     6  C    0.000000
     7  C    1.535878   0.000000
     8  C    3.864170   2.597016   0.000000
     9  C    4.917596   3.881206   1.497067   0.000000
    10  C    4.493413   3.860694   2.359734   1.530827   0.000000
    11  O    4.382412   2.948642   1.222480   2.408904   3.549602
    12  C    2.551360   1.529462   3.319043   4.638342   4.731342
    13  C    5.209801   4.881459   3.513258   2.525824   1.526827
    14  O    5.357630   4.726094   3.324007   2.418131   1.425364
    15  C    3.981186   4.690830   5.940054   6.227548   5.003402
    16  O    4.339406   5.329153   6.572021   6.760228   5.425526
    17  C    5.213576   5.616327   6.314472   6.304773   4.996301
    18  C    4.486643   5.288712   6.940857   7.438840   6.354068
    19  O    5.822886   6.694952   8.253248   8.624824   7.426412
    20  H    2.968848   3.575711   4.221547   4.341649   3.128210
    21  H    4.061908   4.239171   4.307042   4.076368   2.623488
    22  H    3.040375   3.072800   4.190287   4.717441   3.862577
    23  H    2.124748   3.504785   5.559652   6.295652   5.404624
    24  H    2.136459   2.979806   5.247527   6.196972   5.539850
    25  H    1.098717   2.162477   3.944695   4.813791   4.313723
    26  H    1.098603   2.152831   4.653020   5.837878   5.545073
    27  H    2.112645   1.099349   2.707368   4.103039   4.382992
    28  H    5.721163   4.561882   2.131587   1.094061   2.199380
    29  H    5.436109   4.476624   2.113780   1.094649   2.200440
    30  H    2.750046   2.172057   4.288024   5.665517   5.754959
    31  H    2.903290   2.193800   3.726617   4.823273   4.677353
    32  H    3.498321   2.176515   3.085134   4.434635   4.850107
    33  H    5.374887   5.311215   4.355036   3.485830   2.180034
    34  H    6.250377   5.793769   4.053732   2.769116   2.169359
    35  H    4.963409   4.729145   3.531444   2.814811   2.185514
    36  H    5.182296   4.423764   3.192417   2.620823   1.959657
    37  H    5.137003   6.183458   7.516681   7.707433   6.358141
    38  H    5.400245   5.548931   6.124446   6.152874   4.999533
    39  H    5.431415   5.750543   6.063002   5.818314   4.404204
    40  H    6.122804   6.640699   7.407695   7.360517   6.014910
    41  H    4.097760   5.118356   7.087984   7.742971   6.738472
    42  H    4.703485   5.246829   6.855277   7.421218   6.471847
    43  H    6.417010   7.121375   8.500588   8.798723   7.608522
                   11         12         13         14         15
    11  O    0.000000
    12  C    3.395473   0.000000
    13  C    4.629703   5.990228   0.000000
    14  O    4.431499   5.260117   2.393749   0.000000
    15  C    6.917397   4.960827   5.575610   4.911718   0.000000
    16  O    7.603727   5.905694   5.621415   5.512631   1.435008
    17  C    7.364143   5.779639   5.564313   4.482192   1.540639
    18  C    7.770670   5.219297   7.052993   6.242392   1.552398
    19  O    9.136258   6.646716   7.982167   7.185440   2.450708
    20  H    5.301323   4.699181   3.202282   3.820172   3.005791
    21  H    5.490758   4.988334   2.980549   2.625319   2.659596
    22  H    5.039957   3.065757   4.936328   3.843872   2.152101
    23  H    6.299326   4.134567   5.882833   5.973489   2.668044
    24  H    5.809034   2.933426   6.422229   5.932366   2.908242
    25  H    4.558088   3.490206   4.721359   5.353234   4.288579
    26  H    4.949428   2.827514   6.243033   6.429483   4.711936
    27  H    2.688785   2.126984   5.274155   5.418853   5.721305
    28  H    2.745302   5.023088   3.264618   2.458562   6.725277
    29  H    2.741371   5.405113   2.552682   3.232047   7.027948
    30  H    4.218812   1.095320   6.940276   6.322756   5.404555
    31  H    4.029942   1.093874   6.000323   4.930675   4.257414
    32  H    2.847784   1.095776   6.199084   5.334979   5.848647
    33  H    5.530149   6.401168   1.095881   2.637465   5.058788
    34  H    5.066142   6.829250   1.096284   2.672369   6.514949
    35  H    4.533650   6.019778   1.095215   3.359780   5.952796
    36  H    4.198638   4.689521   3.238179   0.972426   4.736978
    37  H    8.533567   6.647823   6.536656   6.347362   1.944774
    38  H    7.097950   5.459866   5.815499   4.310102   2.189962
    39  H    7.196387   6.119461   4.775665   3.831728   2.202862
    40  H    8.459538   6.766025   6.465332   5.437818   2.192466
    41  H    7.835689   5.105202   7.396703   6.837389   2.198399
    42  H    7.594638   4.871631   7.370682   6.247915   2.209874
    43  H    9.387259   6.944126   8.237554   7.188987   2.849620
                   16         17         18         19         20
    16  O    0.000000
    17  C    2.392957   0.000000
    18  C    2.412056   2.518730   0.000000
    19  O    2.804326   2.896912   1.431900   0.000000
    20  H    2.805124   3.752154   4.351772   5.317898   0.000000
    21  H    2.931057   2.644322   4.176676   5.026443   1.743564
    22  H    3.355854   2.715714   2.859072   4.160046   3.065250
    23  H    2.657506   4.172870   2.964179   4.074905   2.797464
    24  H    3.650191   4.232490   2.734021   4.106376   3.772617
    25  H    4.322796   5.495016   5.020101   6.250138   2.515479
    26  H    5.020756   6.052709   4.924251   6.228914   3.958178
    27  H    6.241499   6.683066   6.299894   7.699961   4.282814
    28  H    7.401022   6.609956   7.885039   9.046610   5.195700
    29  H    7.399799   7.164837   8.288607   9.461386   4.789593
    30  H    6.294840   6.386916   5.396708   6.802105   5.343916
    31  H    5.377985   4.942255   4.440038   5.839391   4.572595
    32  H    6.843785   6.494562   6.164725   7.578230   5.441974
    33  H    4.936720   4.953590   6.593206   7.373195   2.854245
    34  H    6.582742   6.328698   8.005644   8.889581   4.279327
    35  H    5.857305   6.190863   7.383354   8.361931   3.199162
    36  H    5.569343   4.306875   5.909661   6.916278   4.108041
    37  H    0.978991   2.671089   2.369084   2.240755   3.774318
    38  H    3.358262   1.094678   2.826680   3.349865   4.330944
    39  H    2.637263   1.093312   3.489197   3.851808   3.421853
    40  H    2.679988   1.095729   2.725309   2.519121   4.610246
    41  H    2.671923   3.481271   1.093146   2.013711   4.449229
    42  H    3.380078   2.813095   1.095030   2.069768   4.926842
    43  H    3.435907   2.809476   1.958556   0.973432   5.828999
                   21         22         23         24         25
    21  H    0.000000
    22  H    2.616160   0.000000
    23  H    3.838201   3.034224   0.000000
    24  H    4.301557   2.345397   1.752911   0.000000
    25  H    3.956806   3.667247   2.344412   3.020236   0.000000
    26  H    5.124599   3.882841   2.473593   2.337937   1.743514
    27  H    5.128007   4.171465   4.234874   3.842924   2.452615
    28  H    4.634357   5.099359   7.069592   6.780831   5.751981
    29  H    4.757506   5.650486   6.877082   6.953233   5.149495
    30  H    5.815329   3.744210   4.215864   2.891657   3.762854
    31  H    4.552863   2.284554   3.977656   2.584551   3.882203
    32  H    5.579645   3.809356   5.196766   4.012178   4.316633
    33  H    2.469508   4.838995   5.637015   6.348878   4.862391
    34  H    3.866816   5.838020   6.970989   7.454718   5.776616
    35  H    3.546968   5.336100   5.777102   6.463506   4.300131
    36  H    2.883662   3.369429   5.863328   5.543759   5.376346
    37  H    3.806763   4.060120   3.261603   4.171609   5.170658
    38  H    3.068883   2.507389   4.665922   4.312755   5.842745
    39  H    2.041177   3.126195   4.568628   4.856877   5.534228
    40  H    3.587325   3.727753   4.817138   4.963423   6.383206
    41  H    4.684866   3.283863   2.394718   2.281619   4.636114
    42  H    4.558546   2.710706   3.584763   2.781662   5.416160
    43  H    5.257707   4.347492   4.840065   4.657919   6.901846
                   26         27         28         29         30
    26  H    0.000000
    27  H    2.351653   0.000000
    28  H    6.627929   4.828932   0.000000
    29  H    6.299388   4.478995   1.797597   0.000000
    30  H    2.588086   2.484495   6.083514   6.364918   0.000000
    31  H    3.336209   3.063756   5.100101   5.727223   1.770310
    32  H    3.769300   2.442821   4.645414   5.187816   1.766147
    33  H    6.428024   5.837753   4.152785   3.637933   7.313407
    34  H    7.275369   6.123822   3.252494   2.583127   7.820128
    35  H    5.909748   4.934150   3.751445   2.535670   6.881350
    36  H    6.210728   5.188198   2.468594   3.618924   5.759569
    37  H    5.710012   7.103466   8.312061   8.364484   6.954874
    38  H    6.229159   6.640217   6.300015   7.109961   6.107219
    39  H    6.377066   6.766468   6.135147   6.603527   6.843678
    40  H    6.892095   7.705481   7.646975   8.200882   7.298680
    41  H    4.325917   6.031189   8.287805   8.527492   5.092890
    42  H    5.110346   6.281564   7.744253   8.352400   5.036607
    43  H    6.882405   8.169291   9.110886   9.692111   7.163477
                   31         32         33         34         35
    31  H    0.000000
    32  H    1.763758   0.000000
    33  H    6.277381   6.752417   0.000000
    34  H    6.837051   6.911022   1.752245   0.000000
    35  H    6.203481   6.261604   1.776329   1.777347   0.000000
    36  H    4.258574   4.704371   3.504754   3.585349   4.101048
    37  H    6.056851   7.610255   5.794378   7.466400   6.794860
    38  H    4.514085   6.058818   5.358352   6.513188   6.521498
    39  H    5.379891   6.761388   4.068703   5.463268   5.476907
    40  H    5.897352   7.509227   5.750084   7.188492   7.096896
    41  H    4.491104   6.134416   6.990526   8.412900   7.574473
    42  H    3.965796   5.728455   7.019616   8.279899   7.769230
    43  H    6.036787   7.794187   7.628774   9.077313   8.727161
                   36         37         38         39         40
    36  H    0.000000
    37  H    6.373159   0.000000
    38  H    3.920948   3.651489   0.000000
    39  H    3.864351   3.072782   1.778660   0.000000
    40  H    5.297766   2.559204   1.774967   1.729950   0.000000
    41  H    6.530506   2.638680   3.844246   4.348662   3.722952
    42  H    5.756988   3.415096   2.681745   3.854700   3.102225
    43  H    6.858551   2.928559   3.040990   3.810482   2.259193
                   41         42         43
    41  H    0.000000
    42  H    1.778730   0.000000
    43  H    2.775034   2.162594   0.000000
 Stoichiometry    C15H24O4
 Framework group  C1[X(C15H24O4)]
 Deg. of freedom   123
 Full point group                 C1      NOp   1
 Largest Abelian subgroup         C1      NOp   1
 Largest concise Abelian subgroup C1      NOp   1
                         Standard orientation:                         
 ---------------------------------------------------------------------
 Center     Atomic      Atomic             Coordinates (Angstroms)
 Number     Number       Type             X           Y           Z
 ---------------------------------------------------------------------
      1          6           0        1.778755    0.745714    0.075345
      2          6           0        1.228716   -0.464808    0.251227
      3          6           0       -0.201661   -0.755112    0.636275
      4          6           0       -1.241004    0.211754    0.016786
      5          6           0       -1.265993    1.569307    0.766313
      6          6           0        0.060791    2.142383    1.271777
      7          6           0        1.246685    2.123903    0.295952
      8          6           0        3.186064    0.503813   -0.302885
      9          6           0        3.522106   -0.954464   -0.344262
     10          6           0        2.183808   -1.610075    0.005831
     11          8           0        3.978270    1.402081   -0.547795
     12          6           0        0.937595    2.837132   -1.021251
     13          6           0        2.320318   -2.551382    1.200195
     14          8           0        1.712289   -2.364909   -1.107523
     15          6           0       -2.676268   -0.422989   -0.061347
     16          8           0       -3.048188   -0.884827    1.245415
     17          6           0       -2.710463   -1.645653   -0.998093
     18          6           0       -3.750681    0.598347   -0.522270
     19          8           0       -5.048760   -0.005994   -0.512311
     20          1           0       -0.287598   -0.770145    1.729886
     21          1           0       -0.416618   -1.775297    0.311071
     22          1           0       -0.941354    0.414650   -1.020499
     23          1           0       -1.928971    1.493317    1.637998
     24          1           0       -1.720652    2.318686    0.105658
     25          1           0        0.344676    1.619634    2.195530
     26          1           0       -0.122157    3.181634    1.577419
     27          1           0        2.041303    2.699525    0.791745
     28          1           0        3.876934   -1.223380   -1.343638
     29          1           0        4.298653   -1.149376    0.402224
     30          1           0        0.549794    3.843975   -0.832556
     31          1           0        0.199788    2.299554   -1.623921
     32          1           0        1.842066    2.942763   -1.630757
     33          1           0        1.376910   -3.066975    1.412565
     34          1           0        3.055557   -3.336515    0.988467
     35          1           0        2.633478   -2.019640    2.105003
     36          1           0        1.513962   -1.745889   -1.830774
     37          1           0       -4.023006   -0.973637    1.229090
     38          1           0       -2.385839   -1.380519   -2.009352
     39          1           0       -2.088587   -2.467534   -0.633244
     40          1           0       -3.717486   -2.072825   -1.061755
     41          1           0       -3.823940    1.437115    0.174918
     42          1           0       -3.542149    0.989838   -1.523440
     43          1           0       -5.196270   -0.396987   -1.391479
 ---------------------------------------------------------------------
 Rotational constants (GHZ):      0.6054306      0.2453428      0.1992662
 Standard basis: 6-31G(d) (6D, 7F)
 There are   333 symmetry adapted cartesian basis functions of A   symmetry.
 There are   333 symmetry adapted basis functions of A   symmetry.
   333 basis functions,   628 primitive gaussians,   333 cartesian basis functions
    73 alpha electrons       73 beta electrons
       nuclear repulsion energy      1599.2692888338 Hartrees.
 NAtoms=   43 NActive=   43 NUniq=   43 SFac= 1.00D+00 NAtFMM=   60 NAOKFM=F Big=F
 Integral buffers will be    131072 words long.
 Raffenetti 2 integral format.
 Two-electron integral symmetry is turned on.
 Using the following non-standard input for PCM:
 --- end of non-standard input.
 ------------------------------------------------------------------------------
 Polarizable Continuum Model (PCM)
 =================================
 Model                : PCM (using non-symmetric T matrix).
 Atomic radii         : SMD-Coulomb.
 Polarization charges : Total charges.
 Charge compensation  : None.
 Solution method      : On-the-fly selection.
 Cavity type          : VdW (van der Waals Surface) (Alpha=1.000).
 Cavity algorithm     : GePol (No added spheres)
                        Default sphere list used, NSphG=   43.
                        Lebedev-Laikov grids with approx.  5.0 points / Ang**2.
                        Smoothing algorithm: Karplus/York (Gamma=1.0000).
                        Polarization charges: spherical gaussians, with
                                              point-specific exponents (IZeta= 3).
                        Self-potential: point-specific (ISelfS= 7).
                        Self-field    : sphere-specific E.n sum rule (ISelfD= 2).
 1st derivatives      : Analytical E(r).r(x)/FMM algorithm (CHGder, D1EAlg=3).
                        Cavity 1st derivative terms included.
 Solvent              : Methanol, Eps=  32.613000 Eps(inf)=   1.765709
 ------------------------------------------------------------------------------
 ------------------------------------------------------------------------------
 Atomic radii for non-electrostatic terms: SMD-CDS.
 ------------------------------------------------------------------------------
 Nuclear repulsion after PCM non-electrostatic terms =     1599.2704170470 Hartrees.
 One-electron integrals computed using PRISM.
 NBasis=   333 RedAO= T EigKep=  8.54D-04  NBF=   333
 NBsUse=   333 1.00D-06 EigRej= -1.00D+00 NBFU=   333
 ExpMin= 1.61D-01 ExpMax= 5.48D+03 ExpMxC= 8.25D+02 IAcc=1 IRadAn=         1 AccDes= 0.00D+00
 Harris functional with IExCor=  402 and IRadAn=       1 diagonalized for initial guess.
 HarFok:  IExCor=  402 AccDes= 0.00D+00 IRadAn=         1 IDoV= 1 UseB2=F ITyADJ=14
 ICtDFT=  3500011 ScaDFX=  1.000000  1.000000  1.000000  1.000000
 FoFCou: FMM=F IPFlag=           0 FMFlag=      100000 FMFlg1=           0
         NFxFlg=           0 DoJE=T BraDBF=F KetDBF=T FulRan=T
         wScrn=  0.000000 ICntrl=     500 IOpCl=  0 I1Cent=   200000004 NGrid=           0
         NMat0=    1 NMatS0=      1 NMatT0=    0 NMatD0=    1 NMtDS0=    0 NMtDT0=    0
 Petite list used in FoFCou.
 Keep R1 ints in memory in canonical form, NReq=1565304907.
 Requested convergence on RMS density matrix=1.00D-08 within 128 cycles.
 Requested convergence on MAX density matrix=1.00D-06.
 Requested convergence on             energy=1.00D-06.
 No special actions if energy rises.
 Inv3:  Mode=1 IEnd=    21870000.
 Iteration    1 A*A^-1 deviation from unit magnitude is 5.44D-15 for   2700.
 Iteration    1 A*A^-1 deviation from orthogonality  is 3.41D-15 for   2307   1214.
 Iteration    1 A^-1*A deviation from unit magnitude is 5.55D-15 for    671.
 Iteration    1 A^-1*A deviation from orthogonality  is 1.37D-09 for   2001   1957.
 Iteration    2 A*A^-1 deviation from unit magnitude is 6.88D-15 for   1349.
 Iteration    2 A*A^-1 deviation from orthogonality  is 5.20D-15 for   1839    662.
 Iteration    2 A^-1*A deviation from unit magnitude is 1.22D-15 for    164.
 Iteration    2 A^-1*A deviation from orthogonality  is 3.82D-16 for   1951    921.
 Error on total polarization charges =  0.05191
 SCF Done:  E(RB3LYP) =  -886.943783511     A.U. after   12 cycles
            NFock= 12  Conv=0.66D-08     -V/T= 2.0091
 SMD-CDS (non-electrostatic) energy       (kcal/mol) =       0.71
 (included in total energy above)

 **********************************************************************

            Population analysis using the SCF density.

 **********************************************************************

 Orbital symmetries:
       Occupied  (A) (A) (A) (A) (A) (A) (A) (A) (A) (A) (A) (A)
                 (A) (A) (A) (A) (A) (A) (A) (A) (A) (A) (A) (A)
                 (A) (A) (A) (A) (A) (A) (A) (A) (A) (A) (A) (A)
                 (A) (A) (A) (A) (A) (A) (A) (A) (A) (A) (A) (A)
                 (A) (A) (A) (A) (A) (A) (A) (A) (A) (A) (A) (A)
                 (A) (A) (A) (A) (A) (A) (A) (A) (A) (A) (A) (A)
                 (A)
       Virtual   (A) (A) (A) (A) (A) (A) (A) (A) (A) (A) (A) (A)
                 (A) (A) (A) (A) (A) (A) (A) (A) (A) (A) (A) (A)
                 (A) (A) (A) (A) (A) (A) (A) (A) (A) (A) (A) (A)
                 (A) (A) (A) (A) (A) (A) (A) (A) (A) (A) (A) (A)
                 (A) (A) (A) (A) (A) (A) (A) (A) (A) (A) (A) (A)
                 (A) (A) (A) (A) (A) (A) (A) (A) (A) (A) (A) (A)
                 (A) (A) (A) (A) (A) (A) (A) (A) (A) (A) (A) (A)
                 (A) (A) (A) (A) (A) (A) (A) (A) (A) (A) (A) (A)
                 (A) (A) (A) (A) (A) (A) (A) (A) (A) (A) (A) (A)
                 (A) (A) (A) (A) (A) (A) (A) (A) (A) (A) (A) (A)
                 (A) (A) (A) (A) (A) (A) (A) (A) (A) (A) (A) (A)
                 (A) (A) (A) (A) (A) (A) (A) (A) (A) (A) (A) (A)
                 (A) (A) (A) (A) (A) (A) (A) (A) (A) (A) (A) (A)
                 (A) (A) (A) (A) (A) (A) (A) (A) (A) (A) (A) (A)
                 (A) (A) (A) (A) (A) (A) (A) (A) (A) (A) (A) (A)
                 (A) (A) (A) (A) (A) (A) (A) (A) (A) (A) (A) (A)
                 (A) (A) (A) (A) (A) (A) (A) (A) (A) (A) (A) (A)
                 (A) (A) (A) (A) (A) (A) (A) (A) (A) (A) (A) (A)
                 (A) (A) (A) (A) (A) (A) (A) (A) (A) (A) (A) (A)
                 (A) (A) (A) (A) (A) (A) (A) (A) (A) (A) (A) (A)
                 (A) (A) (A) (A) (A) (A) (A) (A) (A) (A) (A) (A)
                 (A) (A) (A) (A) (A) (A) (A) (A)
 The electronic state is 1-A.
 Alpha  occ. eigenvalues --  -19.14932 -19.14550 -19.13805 -19.12997 -10.26318
 Alpha  occ. eigenvalues --  -10.24403 -10.23621 -10.22213 -10.20161 -10.18680
 Alpha  occ. eigenvalues --  -10.18642 -10.18350 -10.17960 -10.17581 -10.17175
 Alpha  occ. eigenvalues --  -10.17080 -10.16863 -10.16608 -10.16257  -1.03324
 Alpha  occ. eigenvalues --   -1.02675  -1.02349  -1.00120  -0.85697  -0.80914
 Alpha  occ. eigenvalues --   -0.78695  -0.74484  -0.73863  -0.72088  -0.68673
 Alpha  occ. eigenvalues --   -0.67876  -0.64978  -0.63261  -0.59624  -0.57063
 Alpha  occ. eigenvalues --   -0.55294  -0.53868  -0.51893  -0.50872  -0.49549
 Alpha  occ. eigenvalues --   -0.48440  -0.46562  -0.45683  -0.45529  -0.44898
 Alpha  occ. eigenvalues --   -0.43717  -0.43398  -0.42090  -0.41128  -0.40466
 Alpha  occ. eigenvalues --   -0.39990  -0.39448  -0.38741  -0.38367  -0.37960
 Alpha  occ. eigenvalues --   -0.37149  -0.36955  -0.36335  -0.35411  -0.35188
 Alpha  occ. eigenvalues --   -0.34530  -0.33931  -0.33277  -0.33203  -0.32004
 Alpha  occ. eigenvalues --   -0.31176  -0.30437  -0.30122  -0.28587  -0.27378
 Alpha  occ. eigenvalues --   -0.25377  -0.24946  -0.23738
 Alpha virt. eigenvalues --   -0.03780   0.05444   0.06946   0.08879   0.10319
 Alpha virt. eigenvalues --    0.10641   0.12072   0.13205   0.13792   0.14232
 Alpha virt. eigenvalues --    0.14336   0.14785   0.15518   0.15967   0.16264
 Alpha virt. eigenvalues --    0.16794   0.17670   0.17778   0.18202   0.18624
 Alpha virt. eigenvalues --    0.19009   0.19434   0.20568   0.21103   0.21554
 Alpha virt. eigenvalues --    0.22031   0.22578   0.22885   0.23014   0.23409
 Alpha virt. eigenvalues --    0.24697   0.25185   0.25659   0.26482   0.27363
 Alpha virt. eigenvalues --    0.27980   0.29438   0.29806   0.30106   0.32460
 Alpha virt. eigenvalues --    0.33326   0.34238   0.36464   0.37051   0.45581
 Alpha virt. eigenvalues --    0.47526   0.50417   0.51400   0.52340   0.53237
 Alpha virt. eigenvalues --    0.53680   0.54217   0.55097   0.56432   0.57178
 Alpha virt. eigenvalues --    0.57841   0.59114   0.60211   0.60585   0.61067
 Alpha virt. eigenvalues --    0.62212   0.62734   0.63540   0.64902   0.65539
 Alpha virt. eigenvalues --    0.66003   0.66410   0.68474   0.70731   0.71312
 Alpha virt. eigenvalues --    0.72065   0.73905   0.74438   0.75410   0.76612
 Alpha virt. eigenvalues --    0.77928   0.78318   0.78878   0.80070   0.80439
 Alpha virt. eigenvalues --    0.80890   0.81863   0.82399   0.83309   0.83665
 Alpha virt. eigenvalues --    0.84186   0.84844   0.85820   0.86378   0.87232
 Alpha virt. eigenvalues --    0.88233   0.88921   0.89221   0.89720   0.90719
 Alpha virt. eigenvalues --    0.91129   0.91540   0.92018   0.92747   0.93380
 Alpha virt. eigenvalues --    0.93604   0.94590   0.94750   0.95939   0.97078
 Alpha virt. eigenvalues --    0.97877   0.98371   0.98661   0.99340   1.01524
 Alpha virt. eigenvalues --    1.01992   1.03476   1.04003   1.04323   1.06320
 Alpha virt. eigenvalues --    1.06562   1.07824   1.08499   1.08971   1.10087
 Alpha virt. eigenvalues --    1.11198   1.12460   1.12892   1.14972   1.15943
 Alpha virt. eigenvalues --    1.17715   1.20848   1.22487   1.25792   1.29259
 Alpha virt. eigenvalues --    1.30339   1.34067   1.35964   1.36766   1.38166
 Alpha virt. eigenvalues --    1.39641   1.41846   1.42794   1.45450   1.47824
 Alpha virt. eigenvalues --    1.50422   1.51664   1.56743   1.57906   1.60675
 Alpha virt. eigenvalues --    1.61846   1.62309   1.64783   1.66263   1.68109
 Alpha virt. eigenvalues --    1.69160   1.69380   1.71387   1.72437   1.73878
 Alpha virt. eigenvalues --    1.74402   1.76467   1.77145   1.79267   1.79907
 Alpha virt. eigenvalues --    1.80631   1.81943   1.82698   1.83395   1.84447
 Alpha virt. eigenvalues --    1.85827   1.87231   1.89331   1.90117   1.90443
 Alpha virt. eigenvalues --    1.91396   1.92719   1.93291   1.94946   1.95795
 Alpha virt. eigenvalues --    1.96968   1.98081   1.99425   2.00459   2.02581
 Alpha virt. eigenvalues --    2.04986   2.05586   2.06092   2.07305   2.09524
 Alpha virt. eigenvalues --    2.09923   2.11668   2.13190   2.14917   2.15971
 Alpha virt. eigenvalues --    2.19083   2.20359   2.21547   2.24020   2.24308
 Alpha virt. eigenvalues --    2.25188   2.26632   2.27151   2.28285   2.29399
 Alpha virt. eigenvalues --    2.30963   2.31628   2.32278   2.33098   2.35898
 Alpha virt. eigenvalues --    2.36608   2.38248   2.39558   2.42510   2.42997
 Alpha virt. eigenvalues --    2.44770   2.46180   2.46308   2.48338   2.48692
 Alpha virt. eigenvalues --    2.50520   2.51874   2.53678   2.54558   2.57863
 Alpha virt. eigenvalues --    2.60235   2.63251   2.64927   2.66864   2.68298
 Alpha virt. eigenvalues --    2.69054   2.73529   2.75304   2.76649   2.78427
 Alpha virt. eigenvalues --    2.80320   2.82005   2.83931   2.86543   2.89474
 Alpha virt. eigenvalues --    2.94984   2.95581   2.98969   3.01578   3.17926
 Alpha virt. eigenvalues --    3.21237   3.78022   3.83038   3.87773   4.01172
 Alpha virt. eigenvalues --    4.13799   4.21395   4.24116   4.27129   4.30061
 Alpha virt. eigenvalues --    4.32448   4.36895   4.40608   4.45285   4.55100
 Alpha virt. eigenvalues --    4.61132   4.66983   4.73732   4.77125   4.78463
          Condensed to atoms (all electrons):
               1          2          3          4          5          6
     1  C    5.116302   0.526936  -0.053773  -0.003411  -0.004919  -0.028738
     2  C    0.526936   4.997157   0.317703  -0.018605  -0.005573  -0.007209
     3  C   -0.053773   0.317703   5.246803   0.337558  -0.043959  -0.001288
     4  C   -0.003411  -0.018605   0.337558   5.034378   0.358619  -0.039526
     5  C   -0.004919  -0.005573  -0.043959   0.358619   5.068599   0.361002
     6  C   -0.028738  -0.007209  -0.001288  -0.039526   0.361002   5.076612
     7  C    0.345590  -0.067533  -0.011183  -0.000260  -0.039621   0.357174
     8  C    0.346682   0.009082   0.005440  -0.000162  -0.000053   0.004317
     9  C   -0.145000  -0.077476   0.007899  -0.000171  -0.000005  -0.000098
    10  C   -0.009973   0.408064  -0.058018   0.002389  -0.000042  -0.000166
    11  O   -0.087025   0.005372  -0.000108   0.000002  -0.000005   0.000277
    12  C   -0.035975  -0.002017   0.001431  -0.003323  -0.003868  -0.049507
    13  C    0.002756  -0.062239  -0.006250   0.000265  -0.000005   0.000015
    14  O   -0.001321  -0.048809  -0.004610  -0.000413  -0.000002   0.000000
    15  C    0.000298   0.002465  -0.025986   0.348044  -0.022100   0.003346
    16  O   -0.000003   0.000402   0.003169  -0.053484  -0.005174  -0.000031
    17  C    0.000025   0.000101  -0.011395  -0.055592   0.004569  -0.000106
    18  C   -0.000013   0.000002   0.003750  -0.045118  -0.008428   0.000328
    19  O    0.000000   0.000000  -0.000037   0.002656   0.000023  -0.000001
    20  H   -0.004961  -0.022504   0.351586  -0.028514  -0.006420  -0.000359
    21  H    0.004764  -0.040476   0.357778  -0.041882   0.004758   0.000026
    22  H   -0.001538   0.000840  -0.053217   0.371274  -0.042385  -0.002513
    23  H    0.000031  -0.000045  -0.004218  -0.041392   0.364270  -0.034577
    24  H   -0.000367   0.000033   0.005103  -0.031779   0.369748  -0.038182
    25  H   -0.004567  -0.000236   0.004019  -0.004976  -0.037825   0.370816
    26  H    0.005446   0.000356  -0.000121   0.004589  -0.032751   0.364906
    27  H   -0.051448   0.004256  -0.000216  -0.000064   0.004901  -0.042236
    28  H    0.004392   0.001309  -0.000099   0.000005   0.000000   0.000001
    29  H    0.003681   0.001283  -0.000147   0.000002   0.000000   0.000004
    30  H    0.004605  -0.000010  -0.000035   0.000212  -0.001134  -0.003241
    31  H   -0.005799   0.001454  -0.000409  -0.000723   0.003551  -0.006451
    32  H   -0.007629  -0.000061  -0.000014   0.000048  -0.000002   0.005260
    33  H   -0.000145  -0.008261   0.003123   0.000015   0.000001   0.000000
    34  H   -0.000113   0.005270  -0.000019  -0.000002   0.000000   0.000000
    35  H    0.000262   0.001165   0.000067  -0.000012   0.000000   0.000000
    36  H    0.003222  -0.000204  -0.001003   0.000111   0.000002   0.000002
    37  H    0.000000  -0.000004  -0.000301   0.007866  -0.000072   0.000008
    38  H   -0.000005  -0.000021   0.000262  -0.001000  -0.000096   0.000000
    39  H   -0.000003   0.000094  -0.000706  -0.005754  -0.000003  -0.000001
    40  H    0.000000   0.000001   0.000138   0.004955  -0.000116   0.000001
    41  H    0.000001  -0.000001  -0.000117  -0.006196   0.004483  -0.000073
    42  H   -0.000001  -0.000005  -0.000125   0.002331  -0.001094  -0.000030
    43  H    0.000000   0.000000  -0.000001  -0.000103   0.000011   0.000000
               7          8          9         10         11         12
     1  C    0.345590   0.346682  -0.145000  -0.009973  -0.087025  -0.035975
     2  C   -0.067533   0.009082  -0.077476   0.408064   0.005372  -0.002017
     3  C   -0.011183   0.005440   0.007899  -0.058018  -0.000108   0.001431
     4  C   -0.000260  -0.000162  -0.000171   0.002389   0.000002  -0.003323
     5  C   -0.039621  -0.000053  -0.000005  -0.000042  -0.000005  -0.003868
     6  C    0.357174   0.004317  -0.000098  -0.000166   0.000277  -0.049507
     7  C    5.022799  -0.053070   0.007878   0.005709   0.000872   0.353784
     8  C   -0.053070   4.531454   0.331714  -0.058978   0.526165  -0.000957
     9  C    0.007878   0.331714   5.487562   0.287442  -0.077871  -0.000224
    10  C    0.005709  -0.058978   0.287442   4.735891   0.004113  -0.000179
    11  O    0.000872   0.526165  -0.077871   0.004113   8.201945  -0.003769
    12  C    0.353784  -0.000957  -0.000224  -0.000179  -0.003769   5.151116
    13  C   -0.000142   0.000345  -0.055418   0.370063  -0.000083  -0.000003
    14  O   -0.000078   0.001150  -0.050918   0.201533  -0.000017   0.000008
    15  C   -0.000095   0.000000   0.000002  -0.000089   0.000000   0.000041
    16  O   -0.000001   0.000000   0.000000   0.000001   0.000000   0.000000
    17  C   -0.000002   0.000000   0.000000  -0.000029   0.000000   0.000000
    18  C   -0.000008   0.000000   0.000000   0.000001   0.000000   0.000000
    19  O    0.000000   0.000000   0.000000   0.000000   0.000000   0.000000
    20  H    0.001071  -0.000097  -0.000212   0.000715   0.000002  -0.000065
    21  H   -0.000072  -0.000126   0.000680  -0.006441   0.000001   0.000003
    22  H    0.003252  -0.000051  -0.000044   0.000230   0.000000  -0.001201
    23  H    0.004980   0.000004   0.000000   0.000000   0.000000  -0.000025
    24  H   -0.006140  -0.000002   0.000000   0.000005   0.000000   0.004843
    25  H   -0.037319   0.000076  -0.000010  -0.000060  -0.000001   0.005747
    26  H   -0.031776  -0.000108   0.000004   0.000002   0.000003  -0.004633
    27  H    0.375928  -0.006513   0.000551  -0.000194   0.009265  -0.044038
    28  H   -0.000073  -0.018087   0.344436  -0.023233  -0.000160   0.000017
    29  H   -0.000072  -0.017091   0.340492  -0.024602  -0.000413  -0.000004
    30  H   -0.031238  -0.000040   0.000004   0.000003   0.000026   0.367963
    31  H   -0.030996  -0.000197   0.000016  -0.000019   0.000051   0.372847
    32  H   -0.027133   0.002905   0.000110  -0.000003   0.006998   0.365309
    33  H   -0.000002  -0.000077   0.005349  -0.023058   0.000001   0.000000
    34  H    0.000004   0.000273  -0.007980  -0.022426   0.000000   0.000000
    35  H   -0.000028  -0.000051  -0.001474  -0.024871  -0.000007   0.000000
    36  H   -0.000065   0.000146  -0.001745  -0.021700  -0.000064  -0.000008
    37  H    0.000000   0.000000   0.000000   0.000000   0.000000   0.000000
    38  H    0.000001   0.000000   0.000000  -0.000002   0.000000  -0.000001
    39  H    0.000000   0.000000   0.000000  -0.000031   0.000000   0.000000
    40  H    0.000000   0.000000   0.000000   0.000000   0.000000   0.000000
    41  H    0.000006   0.000000   0.000000   0.000000   0.000000  -0.000004
    42  H    0.000004   0.000000   0.000000   0.000000   0.000000  -0.000008
    43  H    0.000000   0.000000   0.000000   0.000000   0.000000   0.000000
              13         14         15         16         17         18
     1  C    0.002756  -0.001321   0.000298  -0.000003   0.000025  -0.000013
     2  C   -0.062239  -0.048809   0.002465   0.000402   0.000101   0.000002
     3  C   -0.006250  -0.004610  -0.025986   0.003169  -0.011395   0.003750
     4  C    0.000265  -0.000413   0.348044  -0.053484  -0.055592  -0.045118
     5  C   -0.000005  -0.000002  -0.022100  -0.005174   0.004569  -0.008428
     6  C    0.000015   0.000000   0.003346  -0.000031  -0.000106   0.000328
     7  C   -0.000142  -0.000078  -0.000095  -0.000001  -0.000002  -0.000008
     8  C    0.000345   0.001150   0.000000   0.000000   0.000000   0.000000
     9  C   -0.055418  -0.050918   0.000002   0.000000   0.000000   0.000000
    10  C    0.370063   0.201533  -0.000089   0.000001  -0.000029   0.000001
    11  O   -0.000083  -0.000017   0.000000   0.000000   0.000000   0.000000
    12  C   -0.000003   0.000008   0.000041   0.000000   0.000000   0.000000
    13  C    5.202801  -0.055036   0.000003   0.000000   0.000003   0.000000
    14  O   -0.055036   8.397801  -0.000020   0.000000  -0.000023   0.000000
    15  C    0.000003  -0.000020   4.768749   0.204910   0.354323   0.352265
    16  O    0.000000   0.000000   0.204910   8.415827  -0.060893  -0.034419
    17  C    0.000003  -0.000023   0.354323  -0.060893   5.261713  -0.058022
    18  C    0.000000   0.000000   0.352265  -0.034419  -0.058022   4.957546
    19  O    0.000000   0.000000  -0.049783  -0.007908  -0.007826   0.229473
    20  H    0.001379   0.000265  -0.004892   0.004405   0.000313   0.000041
    21  H   -0.002752   0.013931  -0.004384  -0.000384   0.002865   0.000096
    22  H    0.000009   0.000144  -0.037558   0.003065  -0.002635  -0.002639
    23  H    0.000000   0.000000  -0.008502   0.012550   0.000590  -0.003498
    24  H    0.000000   0.000000  -0.005611   0.000243  -0.000045   0.002336
    25  H   -0.000003   0.000001  -0.000107   0.000017  -0.000003   0.000007
    26  H    0.000000   0.000000  -0.000071  -0.000001   0.000002  -0.000006
    27  H    0.000020  -0.000001   0.000002   0.000000   0.000000   0.000000
    28  H    0.001355   0.002603   0.000000   0.000000   0.000000   0.000000
    29  H   -0.002567   0.002765   0.000000   0.000000   0.000000   0.000000
    30  H    0.000000   0.000000  -0.000001   0.000000   0.000000  -0.000001
    31  H    0.000001  -0.000002   0.000014   0.000000  -0.000004  -0.000001
    32  H    0.000000   0.000000   0.000000   0.000000   0.000000   0.000000
    33  H    0.360394   0.000105  -0.000001   0.000000  -0.000009   0.000000
    34  H    0.361333   0.001273   0.000000   0.000000   0.000000   0.000000
    35  H    0.365192   0.002941   0.000000   0.000000   0.000000   0.000000
    36  H    0.007515   0.235511  -0.000009   0.000000   0.000046   0.000000
    37  H    0.000000   0.000000  -0.029298   0.230940  -0.001550  -0.015398
    38  H    0.000000   0.000005  -0.024871   0.004158   0.345518   0.000099
    39  H    0.000002   0.000011  -0.024118   0.000475   0.365747   0.005053
    40  H    0.000000   0.000000  -0.025757  -0.000926   0.353188  -0.009542
    41  H    0.000000   0.000000  -0.038391  -0.001737   0.005914   0.373267
    42  H    0.000000   0.000000  -0.037109   0.003428  -0.002878   0.357312
    43  H    0.000000   0.000000  -0.001862   0.000255   0.003651  -0.022589
              19         20         21         22         23         24
     1  C    0.000000  -0.004961   0.004764  -0.001538   0.000031  -0.000367
     2  C    0.000000  -0.022504  -0.040476   0.000840  -0.000045   0.000033
     3  C   -0.000037   0.351586   0.357778  -0.053217  -0.004218   0.005103
     4  C    0.002656  -0.028514  -0.041882   0.371274  -0.041392  -0.031779
     5  C    0.000023  -0.006420   0.004758  -0.042385   0.364270   0.369748
     6  C   -0.000001  -0.000359   0.000026  -0.002513  -0.034577  -0.038182
     7  C    0.000000   0.001071  -0.000072   0.003252   0.004980  -0.006140
     8  C    0.000000  -0.000097  -0.000126  -0.000051   0.000004  -0.000002
     9  C    0.000000  -0.000212   0.000680  -0.000044   0.000000   0.000000
    10  C    0.000000   0.000715  -0.006441   0.000230   0.000000   0.000005
    11  O    0.000000   0.000002   0.000001   0.000000   0.000000   0.000000
    12  C    0.000000  -0.000065   0.000003  -0.001201  -0.000025   0.004843
    13  C    0.000000   0.001379  -0.002752   0.000009   0.000000   0.000000
    14  O    0.000000   0.000265   0.013931   0.000144   0.000000   0.000000
    15  C   -0.049783  -0.004892  -0.004384  -0.037558  -0.008502  -0.005611
    16  O   -0.007908   0.004405  -0.000384   0.003065   0.012550   0.000243
    17  C   -0.007826   0.000313   0.002865  -0.002635   0.000590  -0.000045
    18  C    0.229473   0.000041   0.000096  -0.002639  -0.003498   0.002336
    19  O    8.302394   0.000000  -0.000003  -0.000026  -0.000031   0.000029
    20  H    0.000000   0.546496  -0.030186   0.005233   0.003166   0.000111
    21  H   -0.000003  -0.030186   0.565699  -0.000978  -0.000102  -0.000159
    22  H   -0.000026   0.005233  -0.000978   0.601682   0.006067  -0.007986
    23  H   -0.000031   0.003166  -0.000102   0.006067   0.600410  -0.037323
    24  H    0.000029   0.000111  -0.000159  -0.007986  -0.037323   0.597798
    25  H    0.000000   0.001047  -0.000011  -0.000157  -0.006977   0.005949
    26  H    0.000000  -0.000080   0.000001  -0.000090  -0.000450  -0.006984
    27  H    0.000000   0.000044   0.000003   0.000025  -0.000163  -0.000082
    28  H    0.000000  -0.000004  -0.000003  -0.000001   0.000000   0.000000
    29  H    0.000000   0.000013  -0.000031   0.000000   0.000000   0.000000
    30  H    0.000000   0.000002   0.000000   0.000011  -0.000014   0.000630
    31  H    0.000000   0.000012   0.000003   0.005391  -0.000024  -0.000299
    32  H    0.000000   0.000000   0.000000  -0.000029   0.000000  -0.000053
    33  H    0.000000   0.000102   0.003480   0.000000   0.000000   0.000000
    34  H    0.000000   0.000003  -0.000138   0.000000   0.000000   0.000000
    35  H    0.000000   0.000137   0.000159   0.000000   0.000000   0.000000
    36  H    0.000000   0.000025  -0.000444   0.000274   0.000000   0.000000
    37  H    0.027398  -0.000089  -0.000089  -0.000188  -0.000454  -0.000006
    38  H    0.000113  -0.000005   0.000006   0.002877  -0.000022  -0.000034
    39  H    0.000252   0.000183   0.006447   0.000146  -0.000001  -0.000002
    40  H    0.011978  -0.000012  -0.000259   0.000005  -0.000005   0.000001
    41  H   -0.039161   0.000000   0.000000   0.000060   0.003625   0.000541
    42  H   -0.028850   0.000001  -0.000007   0.002822   0.000303   0.000833
    43  H    0.242919   0.000000   0.000000  -0.000011  -0.000002  -0.000004
              25         26         27         28         29         30
     1  C   -0.004567   0.005446  -0.051448   0.004392   0.003681   0.004605
     2  C   -0.000236   0.000356   0.004256   0.001309   0.001283  -0.000010
     3  C    0.004019  -0.000121  -0.000216  -0.000099  -0.000147  -0.000035
     4  C   -0.004976   0.004589  -0.000064   0.000005   0.000002   0.000212
     5  C   -0.037825  -0.032751   0.004901   0.000000   0.000000  -0.001134
     6  C    0.370816   0.364906  -0.042236   0.000001   0.000004  -0.003241
     7  C   -0.037319  -0.031776   0.375928  -0.000073  -0.000072  -0.031238
     8  C    0.000076  -0.000108  -0.006513  -0.018087  -0.017091  -0.000040
     9  C   -0.000010   0.000004   0.000551   0.344436   0.340492   0.000004
    10  C   -0.000060   0.000002  -0.000194  -0.023233  -0.024602   0.000003
    11  O   -0.000001   0.000003   0.009265  -0.000160  -0.000413   0.000026
    12  C    0.005747  -0.004633  -0.044038   0.000017  -0.000004   0.367963
    13  C   -0.000003   0.000000   0.000020   0.001355  -0.002567   0.000000
    14  O    0.000001   0.000000  -0.000001   0.002603   0.002765   0.000000
    15  C   -0.000107  -0.000071   0.000002   0.000000   0.000000  -0.000001
    16  O    0.000017  -0.000001   0.000000   0.000000   0.000000   0.000000
    17  C   -0.000003   0.000002   0.000000   0.000000   0.000000   0.000000
    18  C    0.000007  -0.000006   0.000000   0.000000   0.000000  -0.000001
    19  O    0.000000   0.000000   0.000000   0.000000   0.000000   0.000000
    20  H    0.001047  -0.000080   0.000044  -0.000004   0.000013   0.000002
    21  H   -0.000011   0.000001   0.000003  -0.000003  -0.000031   0.000000
    22  H   -0.000157  -0.000090   0.000025  -0.000001   0.000000   0.000011
    23  H   -0.006977  -0.000450  -0.000163   0.000000   0.000000  -0.000014
    24  H    0.005949  -0.006984  -0.000082   0.000000   0.000000   0.000630
    25  H    0.601130  -0.036705  -0.002761   0.000000   0.000000  -0.000019
    26  H   -0.036705   0.597626  -0.004936   0.000000   0.000000   0.003881
    27  H   -0.002761  -0.004936   0.611295  -0.000015  -0.000004  -0.002771
    28  H    0.000000   0.000000  -0.000015   0.505668  -0.016406   0.000000
    29  H    0.000000   0.000000  -0.000004  -0.016406   0.511763   0.000000
    30  H   -0.000019   0.003881  -0.002771   0.000000   0.000000   0.564784
    31  H   -0.000054  -0.000152   0.005547  -0.000002   0.000000  -0.029043
    32  H   -0.000161  -0.000033  -0.004307  -0.000002   0.000001  -0.028370
    33  H   -0.000002   0.000000   0.000000  -0.000177   0.000132   0.000000
    34  H    0.000000   0.000000   0.000000   0.000633   0.001467   0.000000
    35  H    0.000015   0.000000  -0.000001   0.000097   0.001207   0.000000
    36  H    0.000000   0.000000   0.000003   0.001217  -0.000052   0.000000
    37  H   -0.000001   0.000000   0.000000   0.000000   0.000000   0.000000
    38  H    0.000000   0.000000   0.000000   0.000000   0.000000   0.000000
    39  H    0.000000   0.000000   0.000000   0.000000   0.000000   0.000000
    40  H    0.000000   0.000000   0.000000   0.000000   0.000000   0.000000
    41  H   -0.000002   0.000012   0.000000   0.000000   0.000000  -0.000001
    42  H    0.000000   0.000000   0.000000   0.000000   0.000000   0.000000
    43  H    0.000000   0.000000   0.000000   0.000000   0.000000   0.000000
              31         32         33         34         35         36
     1  C   -0.005799  -0.007629  -0.000145  -0.000113   0.000262   0.003222
     2  C    0.001454  -0.000061  -0.008261   0.005270   0.001165  -0.000204
     3  C   -0.000409  -0.000014   0.003123  -0.000019   0.000067  -0.001003
     4  C   -0.000723   0.000048   0.000015  -0.000002  -0.000012   0.000111
     5  C    0.003551  -0.000002   0.000001   0.000000   0.000000   0.000002
     6  C   -0.006451   0.005260   0.000000   0.000000   0.000000   0.000002
     7  C   -0.030996  -0.027133  -0.000002   0.000004  -0.000028  -0.000065
     8  C   -0.000197   0.002905  -0.000077   0.000273  -0.000051   0.000146
     9  C    0.000016   0.000110   0.005349  -0.007980  -0.001474  -0.001745
    10  C   -0.000019  -0.000003  -0.023058  -0.022426  -0.024871  -0.021700
    11  O    0.000051   0.006998   0.000001   0.000000  -0.000007  -0.000064
    12  C    0.372847   0.365309   0.000000   0.000000   0.000000  -0.000008
    13  C    0.000001   0.000000   0.360394   0.361333   0.365192   0.007515
    14  O   -0.000002   0.000000   0.000105   0.001273   0.002941   0.235511
    15  C    0.000014   0.000000  -0.000001   0.000000   0.000000  -0.000009
    16  O    0.000000   0.000000   0.000000   0.000000   0.000000   0.000000
    17  C   -0.000004   0.000000  -0.000009   0.000000   0.000000   0.000046
    18  C   -0.000001   0.000000   0.000000   0.000000   0.000000   0.000000
    19  O    0.000000   0.000000   0.000000   0.000000   0.000000   0.000000
    20  H    0.000012   0.000000   0.000102   0.000003   0.000137   0.000025
    21  H    0.000003   0.000000   0.003480  -0.000138   0.000159  -0.000444
    22  H    0.005391  -0.000029   0.000000   0.000000   0.000000   0.000274
    23  H   -0.000024   0.000000   0.000000   0.000000   0.000000   0.000000
    24  H   -0.000299  -0.000053   0.000000   0.000000   0.000000   0.000000
    25  H   -0.000054  -0.000161  -0.000002   0.000000   0.000015   0.000000
    26  H   -0.000152  -0.000033   0.000000   0.000000   0.000000   0.000000
    27  H    0.005547  -0.004307   0.000000   0.000000  -0.000001   0.000003
    28  H   -0.000002  -0.000002  -0.000177   0.000633   0.000097   0.001217
    29  H    0.000000   0.000001   0.000132   0.001467   0.001207  -0.000052
    30  H   -0.029043  -0.028370   0.000000   0.000000   0.000000   0.000000
    31  H    0.554135  -0.030331   0.000000   0.000000   0.000000   0.000020
    32  H   -0.030331   0.563958   0.000000   0.000000   0.000000   0.000000
    33  H    0.000000   0.000000   0.549881  -0.030670  -0.025542  -0.000139
    34  H    0.000000   0.000000  -0.030670   0.549642  -0.025519  -0.000211
    35  H    0.000000   0.000000  -0.025542  -0.025519   0.534331  -0.000237
    36  H    0.000020   0.000000  -0.000139  -0.000211  -0.000237   0.344859
    37  H    0.000000   0.000000   0.000000   0.000000   0.000000   0.000000
    38  H   -0.000006   0.000000   0.000000   0.000000   0.000000   0.000042
    39  H    0.000000   0.000000   0.000002   0.000000   0.000000   0.000017
    40  H    0.000000   0.000000   0.000000   0.000000   0.000000   0.000000
    41  H   -0.000005   0.000000   0.000000   0.000000   0.000000   0.000000
    42  H    0.000046   0.000000   0.000000   0.000000   0.000000   0.000000
    43  H    0.000000   0.000000   0.000000   0.000000   0.000000   0.000000
              37         38         39         40         41         42
     1  C    0.000000  -0.000005  -0.000003   0.000000   0.000001  -0.000001
     2  C   -0.000004  -0.000021   0.000094   0.000001  -0.000001  -0.000005
     3  C   -0.000301   0.000262  -0.000706   0.000138  -0.000117  -0.000125
     4  C    0.007866  -0.001000  -0.005754   0.004955  -0.006196   0.002331
     5  C   -0.000072  -0.000096  -0.000003  -0.000116   0.004483  -0.001094
     6  C    0.000008   0.000000  -0.000001   0.000001  -0.000073  -0.000030
     7  C    0.000000   0.000001   0.000000   0.000000   0.000006   0.000004
     8  C    0.000000   0.000000   0.000000   0.000000   0.000000   0.000000
     9  C    0.000000   0.000000   0.000000   0.000000   0.000000   0.000000
    10  C    0.000000  -0.000002  -0.000031   0.000000   0.000000   0.000000
    11  O    0.000000   0.000000   0.000000   0.000000   0.000000   0.000000
    12  C    0.000000  -0.000001   0.000000   0.000000  -0.000004  -0.000008
    13  C    0.000000   0.000000   0.000002   0.000000   0.000000   0.000000
    14  O    0.000000   0.000005   0.000011   0.000000   0.000000   0.000000
    15  C   -0.029298  -0.024871  -0.024118  -0.025757  -0.038391  -0.037109
    16  O    0.230940   0.004158   0.000475  -0.000926  -0.001737   0.003428
    17  C   -0.001550   0.345518   0.365747   0.353188   0.005914  -0.002878
    18  C   -0.015398   0.000099   0.005053  -0.009542   0.373267   0.357312
    19  O    0.027398   0.000113   0.000252   0.011978  -0.039161  -0.028850
    20  H   -0.000089  -0.000005   0.000183  -0.000012   0.000000   0.000001
    21  H   -0.000089   0.000006   0.006447  -0.000259   0.000000  -0.000007
    22  H   -0.000188   0.002877   0.000146   0.000005   0.000060   0.002822
    23  H   -0.000454  -0.000022  -0.000001  -0.000005   0.003625   0.000303
    24  H   -0.000006  -0.000034  -0.000002   0.000001   0.000541   0.000833
    25  H   -0.000001   0.000000   0.000000   0.000000  -0.000002   0.000000
    26  H    0.000000   0.000000   0.000000   0.000000   0.000012   0.000000
    27  H    0.000000   0.000000   0.000000   0.000000   0.000000   0.000000
    28  H    0.000000   0.000000   0.000000   0.000000   0.000000   0.000000
    29  H    0.000000   0.000000   0.000000   0.000000   0.000000   0.000000
    30  H    0.000000   0.000000   0.000000   0.000000  -0.000001   0.000000
    31  H    0.000000  -0.000006   0.000000   0.000000  -0.000005   0.000046
    32  H    0.000000   0.000000   0.000000   0.000000   0.000000   0.000000
    33  H    0.000000   0.000000   0.000002   0.000000   0.000000   0.000000
    34  H    0.000000   0.000000   0.000000   0.000000   0.000000   0.000000
    35  H    0.000000   0.000000   0.000000   0.000000   0.000000   0.000000
    36  H    0.000000   0.000042   0.000017   0.000000   0.000000   0.000000
    37  H    0.351448  -0.000197  -0.000381   0.003895   0.000306   0.000949
    38  H   -0.000197   0.575138  -0.025513  -0.026479  -0.000104   0.000760
    39  H   -0.000381  -0.025513   0.543328  -0.031329  -0.000137  -0.000072
    40  H    0.003895  -0.026479  -0.031329   0.566574   0.000174   0.000753
    41  H    0.000306  -0.000104  -0.000137   0.000174   0.557609  -0.032834
    42  H    0.000949   0.000760  -0.000072   0.000753  -0.032834   0.583564
    43  H   -0.000873   0.000049  -0.000083   0.001993   0.005510  -0.009004
              43
     1  C    0.000000
     2  C    0.000000
     3  C   -0.000001
     4  C   -0.000103
     5  C    0.000011
     6  C    0.000000
     7  C    0.000000
     8  C    0.000000
     9  C    0.000000
    10  C    0.000000
    11  O    0.000000
    12  C    0.000000
    13  C    0.000000
    14  O    0.000000
    15  C   -0.001862
    16  O    0.000255
    17  C    0.003651
    18  C   -0.022589
    19  O    0.242919
    20  H    0.000000
    21  H    0.000000
    22  H   -0.000011
    23  H   -0.000002
    24  H   -0.000004
    25  H    0.000000
    26  H    0.000000
    27  H    0.000000
    28  H    0.000000
    29  H    0.000000
    30  H    0.000000
    31  H    0.000000
    32  H    0.000000
    33  H    0.000000
    34  H    0.000000
    35  H    0.000000
    36  H    0.000000
    37  H   -0.000873
    38  H    0.000049
    39  H   -0.000083
    40  H    0.001993
    41  H    0.005510
    42  H   -0.009004
    43  H    0.335896
 Mulliken charges:
               1
     1  C    0.081732
     2  C    0.077943
     3  C   -0.368474
     4  C   -0.092856
     5  C   -0.288886
     6  C   -0.289763
     7  C   -0.142146
     8  C    0.395910
     9  C   -0.395491
    10  C    0.257953
    11  O   -0.585569
    12  C   -0.473301
    13  C   -0.488954
    14  O   -0.698798
    15  C    0.306156
    16  O   -0.718885
    17  C   -0.497552
    18  C   -0.081894
    19  O   -0.683607
    20  H    0.182047
    21  H    0.168228
    22  H    0.149841
    23  H    0.141827
    24  H    0.146857
    25  H    0.143132
    26  H    0.142073
    27  H    0.147910
    28  H    0.196530
    29  H    0.198579
    30  H    0.153796
    31  H    0.161431
    32  H    0.153540
    33  H    0.165498
    34  H    0.167181
    35  H    0.172168
    36  H    0.432868
    37  H    0.426091
    38  H    0.149330
    39  H    0.166377
    40  H    0.150768
    41  H    0.167253
    42  H    0.158910
    43  H    0.444247
 Sum of Mulliken charges =   0.00000
 Mulliken charges with hydrogens summed into heavy atoms:
               1
     1  C    0.081732
     2  C    0.077943
     3  C   -0.018198
     4  C    0.056985
     5  C   -0.000202
     6  C   -0.004558
     7  C    0.005764
     8  C    0.395910
     9  C   -0.000383
    10  C    0.257953
    11  O   -0.585569
    12  C   -0.004534
    13  C    0.015893
    14  O   -0.265930
    15  C    0.306156
    16  O   -0.292794
    17  C   -0.031077
    18  C    0.244269
    19  O   -0.239360
 Electronic spatial extent (au):  <R**2>=           5676.8347
 Charge=              0.0000 electrons
 Dipole moment (field-independent basis, Debye):
    X=             -3.9469    Y=             -0.8950    Z=             -2.0937  Tot=              4.5566
 Quadrupole moment (field-independent basis, Debye-Ang):
   XX=           -129.8698   YY=           -121.6168   ZZ=           -108.0568
   XY=             -9.8565   XZ=             16.2457   YZ=              1.6032
 Traceless Quadrupole moment (field-independent basis, Debye-Ang):
   XX=            -10.0220   YY=             -1.7690   ZZ=             11.7910
   XY=             -9.8565   XZ=             16.2457   YZ=              1.6032
 Octapole moment (field-independent basis, Debye-Ang**2):
  XXX=            -97.3010  YYY=             12.5338  ZZZ=            -21.8431  XYY=            -34.4191
  XXY=            -77.9802  XXZ=            -24.9088  XZZ=            -14.8252  YZZ=             -6.6106
  YYZ=             12.9284  XYZ=             -3.9703
 Hexadecapole moment (field-independent basis, Debye-Ang**3):
 XXXX=          -5126.4484 YYYY=          -1954.6584 ZZZZ=           -582.8517 XXXY=           -105.8045
 XXXZ=            259.3935 YYYX=             12.4176 YYYZ=            -19.1353 ZZZX=             12.8873
 ZZZY=             19.9777 XXYY=          -1154.5318 XXZZ=           -773.6565 YYZZ=           -428.1275
 XXYZ=             45.5503 YYXZ=             32.4723 ZZXY=             -3.2269
 N-N= 1.599270417047D+03 E-N=-5.264267426005D+03  KE= 8.789741989767D+02
 D1PCM: PCM CHGder 1st derivatives, ID1Alg=3 FixD1E=F DoIter=F DoCFld=F I1PDM=0.
 Calling FoFJK, ICntrl=      2127 FMM=F ISym2X=0 I1Cent= 0 IOpClX= 0 NMat=1 NMatS=1 NMatT=0.
 ***** Axes restored to original set *****
 -------------------------------------------------------------------
 Center     Atomic                   Forces (Hartrees/Bohr)
 Number     Number              X              Y              Z
 -------------------------------------------------------------------
      1        6           0.019200401   -0.010155554    0.000226214
      2        6          -0.023780471    0.001235491    0.011978053
      3        6           0.000124228   -0.006414693   -0.005775454
      4        6          -0.004255505    0.004166919    0.005926587
      5        6          -0.006924274    0.004353888   -0.003075300
      6        6          -0.000017214   -0.003025674    0.005382637
      7        6          -0.004102269    0.004719232    0.004128901
      8        6          -0.002276682    0.018601239   -0.001830605
      9        6          -0.004624190    0.006562622    0.005217239
     10        6           0.008342321   -0.006342433   -0.001291274
     11        8           0.015317746    0.012858998   -0.003434449
     12        6           0.001387390    0.004226648   -0.006308003
     13        6          -0.006061709   -0.008916510   -0.000228495
     14        8          -0.008675101   -0.015566133   -0.003917656
     15        6           0.001697855   -0.004776176   -0.006259100
     16        8          -0.003016059    0.004093271    0.007570517
     17        6           0.000690384   -0.001306828   -0.002940298
     18        6           0.001070065   -0.000697773   -0.000345237
     19        8          -0.004145018   -0.000519955   -0.002004081
     20        1          -0.000939088    0.001177064    0.001019236
     21        1          -0.000280199   -0.001516738    0.000654782
     22        1          -0.000507532   -0.002921047    0.000751250
     23        1          -0.000773268   -0.001449183   -0.000585185
     24        1          -0.001327636   -0.001072763   -0.000149207
     25        1           0.002588489   -0.000576274   -0.001087458
     26        1           0.000169364    0.000039381   -0.001015211
     27        1           0.002908938   -0.001406111   -0.002136321
     28        1           0.001459590   -0.003063864    0.001909734
     29        1           0.002828522   -0.001801064   -0.002481355
     30        1          -0.000373883    0.001221571    0.000322166
     31        1          -0.001171150   -0.000541324   -0.000007057
     32        1           0.000465849   -0.000306651    0.000101150
     33        1          -0.001383192    0.001934076    0.000633407
     34        1           0.001626251    0.001547226   -0.001211054
     35        1           0.000440686    0.001427086   -0.001942167
     36        1           0.001276699    0.000168708    0.000012971
     37        1           0.004054332   -0.000830151   -0.000615727
     38        1           0.000548056   -0.000754621   -0.001841899
     39        1           0.003672267    0.002347023    0.000703655
     40        1          -0.001634441    0.004041309   -0.000167134
     41        1           0.002768511   -0.000762271    0.000332024
     42        1           0.003896257    0.000859564    0.000104624
     43        1          -0.000265321   -0.000857524    0.003674581
 -------------------------------------------------------------------
 Cartesian Forces:  Max     0.023780471 RMS     0.005103258

 GradGradGradGradGradGradGradGradGradGradGradGradGradGradGradGradGradGrad
 Berny optimization.
 FormGI is forming the generalized inverse of G from B-inverse, IUseBI=4.
 Internal  Forces:  Max     0.020096577 RMS     0.003533219
 Search for a local minimum.
 Step number   1 out of a maximum of  258
 All quantities printed in internal units (Hartrees-Bohrs-Radians)
 Mixed Optimization -- RFO/linear search
 Second derivative matrix not updated -- first step.
 ITU=  0
     Eigenvalues ---    0.00230   0.00230   0.00230   0.00339   0.00376
     Eigenvalues ---    0.00411   0.00530   0.00685   0.00772   0.00906
     Eigenvalues ---    0.01098   0.01209   0.01229   0.01270   0.01356
     Eigenvalues ---    0.01403   0.02438   0.02608   0.03194   0.03899
     Eigenvalues ---    0.04143   0.04286   0.04421   0.04605   0.04681
     Eigenvalues ---    0.04794   0.04843   0.04907   0.05061   0.05205
     Eigenvalues ---    0.05369   0.05387   0.05396   0.05466   0.05481
     Eigenvalues ---    0.05570   0.05605   0.05620   0.05836   0.05901
     Eigenvalues ---    0.05935   0.06030   0.06594   0.07758   0.08061
     Eigenvalues ---    0.08452   0.09004   0.09096   0.09241   0.09726
     Eigenvalues ---    0.10330   0.11623   0.12101   0.13580   0.13805
     Eigenvalues ---    0.14533   0.15831   0.16000   0.16000   0.16000
     Eigenvalues ---    0.16000   0.16000   0.16000   0.16000   0.16000
     Eigenvalues ---    0.16000   0.16000   0.16000   0.16000   0.16168
     Eigenvalues ---    0.16482   0.17012   0.18204   0.19609   0.20731
     Eigenvalues ---    0.22019   0.23347   0.24643   0.25000   0.25917
     Eigenvalues ---    0.26764   0.26850   0.27448   0.27915   0.28450
     Eigenvalues ---    0.28462   0.28826   0.29473   0.29718   0.30038
     Eigenvalues ---    0.30875   0.32110   0.32334   0.33754   0.33824
     Eigenvalues ---    0.33837   0.33838   0.33899   0.33927   0.33948
     Eigenvalues ---    0.34006   0.34096   0.34142   0.34154   0.34159
     Eigenvalues ---    0.34205   0.34217   0.34238   0.34278   0.34281
     Eigenvalues ---    0.34347   0.34369   0.34433   0.34452   0.34568
     Eigenvalues ---    0.40278   0.40718   0.41663   0.51581   0.51588
     Eigenvalues ---    0.52682   0.52884   0.94293
 RFO step:  Lambda=-1.37777745D-02 EMin= 2.30000000D-03
 Linear search not attempted -- first point.
 Iteration  1 RMS(Cart)=  0.03456702 RMS(Int)=  0.00064928
 Iteration  2 RMS(Cart)=  0.00083008 RMS(Int)=  0.00020290
 Iteration  3 RMS(Cart)=  0.00000097 RMS(Int)=  0.00020290
 Variable       Old X    -DE/DX   Delta X   Delta X   Delta X     New X
                                 (Linear)    (Quad)   (Total)
    R1        2.53452   0.01663   0.00000   0.03329   0.03335   2.56786
    R2        2.82270   0.00602   0.00000   0.01932   0.01940   2.84210
    R3        2.79149   0.00223   0.00000   0.00645   0.00650   2.79798
    R4        2.85250  -0.00164   0.00000  -0.00180  -0.00180   2.85070
    R5        2.85596   0.00909   0.00000   0.03056   0.03051   2.88647
    R6        2.92684  -0.00080   0.00000  -0.00382  -0.00386   2.92297
    R7        2.07319   0.00109   0.00000   0.00308   0.00308   2.07627
    R8        2.06382   0.00128   0.00000   0.00357   0.00357   2.06740
    R9        2.93082   0.00022   0.00000  -0.00162  -0.00171   2.92911
   R10        2.96933  -0.00880   0.00000  -0.03223  -0.03223   2.93710
   R11        2.07605  -0.00136   0.00000  -0.00388  -0.00388   2.07217
   R12        2.89336   0.00685   0.00000   0.01933   0.01930   2.91265
   R13        2.07453   0.00010   0.00000   0.00028   0.00028   2.07481
   R14        2.07418  -0.00011   0.00000  -0.00032  -0.00032   2.07387
   R15        2.90239   0.00475   0.00000   0.01283   0.01286   2.91525
   R16        2.07627  -0.00001   0.00000  -0.00002  -0.00002   2.07626
   R17        2.07606  -0.00027   0.00000  -0.00075  -0.00075   2.07530
   R18        2.89026   0.00715   0.00000   0.02318   0.02318   2.91344
   R19        2.07747   0.00040   0.00000   0.00115   0.00115   2.07862
   R20        2.82905   0.01423   0.00000   0.03785   0.03789   2.86693
   R21        2.31015   0.02010   0.00000   0.02101   0.02101   2.33116
   R22        2.89284   0.01449   0.00000   0.04414   0.04412   2.93696
   R23        2.06748  -0.00046   0.00000  -0.00129  -0.00129   2.06618
   R24        2.06859   0.00059   0.00000   0.00165   0.00165   2.07024
   R25        2.88529  -0.00014   0.00000  -0.00046  -0.00046   2.88482
   R26        2.69355   0.01368   0.00000   0.03179   0.03179   2.72534
   R27        2.06986   0.00131   0.00000   0.00369   0.00369   2.07355
   R28        2.06712   0.00105   0.00000   0.00294   0.00294   2.07007
   R29        2.07072   0.00030   0.00000   0.00085   0.00085   2.07157
   R30        2.07092   0.00043   0.00000   0.00120   0.00120   2.07212
   R31        2.07168   0.00019   0.00000   0.00053   0.00053   2.07220
   R32        2.06966  -0.00079   0.00000  -0.00222  -0.00222   2.06743
   R33        1.83762  -0.00014   0.00000  -0.00025  -0.00025   1.83736
   R34        2.71177   0.00503   0.00000   0.01208   0.01208   2.72385
   R35        2.91139  -0.00098   0.00000  -0.00329  -0.00329   2.90810
   R36        2.93361  -0.00412   0.00000  -0.01428  -0.01428   2.91933
   R37        1.85003  -0.00396   0.00000  -0.00747  -0.00747   1.84255
   R38        2.06864   0.00170   0.00000   0.00476   0.00476   2.07340
   R39        2.06606   0.00052   0.00000   0.00145   0.00145   2.06751
   R40        2.07063  -0.00002   0.00000  -0.00007  -0.00007   2.07056
   R41        2.70590   0.00458   0.00000   0.01089   0.01089   2.71679
   R42        2.06575  -0.00056   0.00000  -0.00155  -0.00155   2.06419
   R43        2.06931   0.00099   0.00000   0.00278   0.00278   2.07209
   R44        1.83952  -0.00293   0.00000  -0.00542  -0.00542   1.83410
    A1        2.30138  -0.00756   0.00000  -0.02699  -0.02695   2.27443
    A2        1.85093   0.01325   0.00000   0.05374   0.05379   1.90472
    A3        2.12735  -0.00565   0.00000  -0.02526  -0.02550   2.10185
    A4        2.20887   0.00573   0.00000   0.02425   0.02428   2.23315
    A5        1.98613  -0.00478   0.00000  -0.01455  -0.01456   1.97157
    A6        2.08809  -0.00095   0.00000  -0.00995  -0.01012   2.07797
    A7        1.99743  -0.00069   0.00000  -0.00682  -0.00688   1.99055
    A8        1.90831   0.00067   0.00000   0.00097   0.00082   1.90913
    A9        1.86524   0.00046   0.00000   0.00895   0.00897   1.87421
   A10        1.93339  -0.00138   0.00000  -0.01245  -0.01244   1.92095
   A11        1.90918   0.00115   0.00000   0.01034   0.01032   1.91950
   A12        1.84275  -0.00008   0.00000   0.00046   0.00049   1.84324
   A13        1.94329   0.00273   0.00000   0.01787   0.01790   1.96119
   A14        1.96132  -0.00288   0.00000  -0.01374  -0.01388   1.94744
   A15        1.88590  -0.00025   0.00000  -0.01173  -0.01204   1.87386
   A16        1.94218   0.00005   0.00000   0.00322   0.00334   1.94552
   A17        1.87448   0.00027   0.00000   0.01431   0.01435   1.88884
   A18        1.85126   0.00006   0.00000  -0.01061  -0.01080   1.84045
   A19        2.06372  -0.00224   0.00000  -0.01868  -0.01875   2.04497
   A20        1.91015  -0.00169   0.00000  -0.01320  -0.01318   1.89697
   A21        1.88957   0.00095   0.00000   0.00368   0.00381   1.89338
   A22        1.86200   0.00243   0.00000   0.01044   0.01018   1.87218
   A23        1.87771   0.00113   0.00000   0.01986   0.01986   1.89757
   A24        1.84942  -0.00041   0.00000  -0.00001  -0.00016   1.84926
   A25        2.04299   0.00282   0.00000   0.00607   0.00609   2.04907
   A26        1.90009   0.00074   0.00000   0.01409   0.01417   1.91426
   A27        1.87718  -0.00086   0.00000  -0.00320  -0.00322   1.87396
   A28        1.90599  -0.00207   0.00000  -0.01714  -0.01721   1.88878
   A29        1.89307  -0.00179   0.00000  -0.00764  -0.00764   1.88543
   A30        1.83299   0.00101   0.00000   0.00837   0.00828   1.84127
   A31        1.96056  -0.00041   0.00000  -0.00494  -0.00499   1.95558
   A32        1.95525   0.00117   0.00000   0.01091   0.01088   1.96613
   A33        1.86737  -0.00168   0.00000  -0.02700  -0.02700   1.84037
   A34        1.96658   0.00005   0.00000   0.01097   0.01087   1.97745
   A35        1.83927   0.00189   0.00000   0.02019   0.02017   1.85944
   A36        1.86534  -0.00115   0.00000  -0.01249  -0.01259   1.85275
   A37        1.96107  -0.01424   0.00000  -0.05988  -0.05972   1.90134
   A38        2.15118   0.01014   0.00000   0.04135   0.04117   2.19234
   A39        2.17093   0.00410   0.00000   0.01845   0.01828   2.18921
   A40        1.78710   0.01185   0.00000   0.04933   0.04913   1.83623
   A41        1.91503  -0.00191   0.00000   0.01022   0.01040   1.92543
   A42        1.89003  -0.00338   0.00000   0.00152   0.00112   1.89115
   A43        1.96835  -0.00415   0.00000  -0.02166  -0.02244   1.94591
   A44        1.96922  -0.00137   0.00000   0.00144   0.00087   1.97009
   A45        1.92739  -0.00037   0.00000  -0.03321  -0.03349   1.89390
   A46        1.83908  -0.00612   0.00000  -0.02921  -0.02937   1.80971
   A47        1.97869   0.00067   0.00000  -0.01260  -0.01254   1.96615
   A48        1.89556   0.00404   0.00000   0.02574   0.02536   1.92092
   A49        1.94418   0.00454   0.00000   0.02165   0.02181   1.96600
   A50        1.91492   0.00558   0.00000   0.05131   0.05160   1.96652
   A51        1.89031  -0.00818   0.00000  -0.05224  -0.05254   1.83777
   A52        1.93034  -0.00001   0.00000  -0.00033  -0.00033   1.93001
   A53        1.96235  -0.00054   0.00000  -0.00332  -0.00332   1.95903
   A54        1.93605  -0.00046   0.00000  -0.00217  -0.00217   1.93387
   A55        1.88374   0.00016   0.00000   0.00005   0.00005   1.88378
   A56        1.87492   0.00030   0.00000   0.00215   0.00215   1.87706
   A57        1.87303   0.00061   0.00000   0.00403   0.00402   1.87705
   A58        1.94409  -0.00012   0.00000   0.00283   0.00281   1.94690
   A59        1.92881  -0.00190   0.00000  -0.00938  -0.00951   1.91930
   A60        1.95249  -0.00305   0.00000  -0.02272  -0.02288   1.92961
   A61        1.85233   0.00253   0.00000   0.02472   0.02472   1.87706
   A62        1.89070   0.00129   0.00000   0.00454   0.00450   1.89521
   A63        1.89178   0.00164   0.00000   0.00271   0.00243   1.89422
   A64        1.88736  -0.00091   0.00000  -0.00525  -0.00525   1.88211
   A65        1.89807  -0.00209   0.00000  -0.02074  -0.02085   1.87722
   A66        1.95098  -0.00048   0.00000  -0.00450  -0.00437   1.94662
   A67        1.96186  -0.00086   0.00000  -0.02077  -0.02088   1.94099
   A68        1.86766   0.00345   0.00000   0.04151   0.04148   1.90913
   A69        1.87836  -0.00001   0.00000   0.00138   0.00068   1.87904
   A70        1.90311   0.00021   0.00000   0.00636   0.00607   1.90918
   A71        1.84635  -0.00062   0.00000  -0.00357  -0.00357   1.84278
   A72        1.94217   0.00249   0.00000   0.01012   0.01014   1.95231
   A73        1.96173  -0.00332   0.00000  -0.01734  -0.01735   1.94439
   A74        1.94455  -0.00406   0.00000  -0.02096  -0.02096   1.92359
   A75        1.89829  -0.00017   0.00000  -0.00528  -0.00527   1.89303
   A76        1.88945   0.00036   0.00000  -0.00126  -0.00123   1.88822
   A77        1.82252   0.00495   0.00000   0.03652   0.03649   1.85901
   A78        1.92589   0.00146   0.00000   0.01033   0.01038   1.93627
   A79        1.94103  -0.00219   0.00000  -0.02307  -0.02331   1.91772
   A80        1.95506  -0.00323   0.00000  -0.01989  -0.02031   1.93475
   A81        1.83242   0.00023   0.00000   0.00288   0.00295   1.83538
   A82        1.90698   0.00316   0.00000   0.03622   0.03629   1.94327
   A83        1.89817   0.00091   0.00000  -0.00408  -0.00473   1.89343
   A84        1.87614   0.00286   0.00000   0.01643   0.01643   1.89257
    D1        0.10008  -0.00069   0.00000  -0.00598  -0.00591   0.09417
    D2       -3.05702  -0.00118   0.00000  -0.02493  -0.02490  -3.08192
    D3       -3.13292  -0.00018   0.00000   0.01298   0.01318  -3.11973
    D4       -0.00683  -0.00067   0.00000  -0.00597  -0.00580  -0.01263
    D5        0.36850   0.00039   0.00000   0.01261   0.01232   0.38082
    D6       -1.86570  -0.00032   0.00000  -0.00739  -0.00763  -1.87333
    D7        2.37869   0.00145   0.00000   0.01816   0.01798   2.39668
    D8       -2.66960  -0.00095   0.00000  -0.01211  -0.01193  -2.68153
    D9        1.37938  -0.00166   0.00000  -0.03211  -0.03188   1.34750
   D10       -0.65941   0.00011   0.00000  -0.00656  -0.00627  -0.66568
   D11       -0.01312  -0.00008   0.00000  -0.00543  -0.00539  -0.01852
   D12        3.13238   0.00040   0.00000   0.01504   0.01522  -3.13559
   D13        3.04832   0.00011   0.00000   0.01051   0.01083   3.05915
   D14       -0.08936   0.00058   0.00000   0.03097   0.03144  -0.05792
   D15        0.63855  -0.00139   0.00000  -0.01231  -0.01226   0.62629
   D16       -1.54172   0.00043   0.00000   0.00854   0.00856  -1.53317
   D17        2.75489  -0.00004   0.00000   0.00290   0.00290   2.75779
   D18       -2.48672  -0.00084   0.00000   0.00765   0.00775  -2.47897
   D19        1.61619   0.00097   0.00000   0.02849   0.02857   1.64476
   D20       -0.37038   0.00051   0.00000   0.02286   0.02291  -0.34746
   D21        0.02318   0.00112   0.00000   0.01446   0.01395   0.03713
   D22        2.15365   0.00298   0.00000   0.01390   0.01407   2.16772
   D23       -2.02757  -0.00412   0.00000  -0.04235  -0.04280  -2.07037
   D24       -3.13274   0.00073   0.00000  -0.00271  -0.00284  -3.13558
   D25       -1.00227   0.00259   0.00000  -0.00327  -0.00272  -1.00499
   D26        1.09969  -0.00451   0.00000  -0.05952  -0.05958   1.04011
   D27       -1.35641   0.00005   0.00000   0.00524   0.00525  -1.35116
   D28        2.73454   0.00007   0.00000  -0.00244  -0.00238   2.73216
   D29        0.69808   0.00180   0.00000   0.02572   0.02561   0.72369
   D30        0.81056  -0.00070   0.00000  -0.00874  -0.00865   0.80191
   D31       -1.38167  -0.00068   0.00000  -0.01642  -0.01628  -1.39796
   D32        2.86505   0.00105   0.00000   0.01174   0.01171   2.87676
   D33        2.83480  -0.00092   0.00000  -0.00922  -0.00919   2.82561
   D34        0.64257  -0.00090   0.00000  -0.01690  -0.01682   0.62574
   D35       -1.39390   0.00083   0.00000   0.01126   0.01117  -1.38273
   D36        0.65221   0.00148   0.00000  -0.00174  -0.00164   0.65057
   D37       -1.48337   0.00131   0.00000   0.00952   0.00946  -1.47391
   D38        2.79156   0.00217   0.00000   0.01452   0.01454   2.80610
   D39        2.85503  -0.00018   0.00000  -0.00367  -0.00355   2.85148
   D40        0.71945  -0.00035   0.00000   0.00759   0.00755   0.72700
   D41       -1.28881   0.00051   0.00000   0.01259   0.01263  -1.27618
   D42       -1.40916   0.00008   0.00000  -0.00633  -0.00630  -1.41546
   D43        2.73845  -0.00010   0.00000   0.00493   0.00479   2.74324
   D44        0.73019   0.00077   0.00000   0.00993   0.00988   0.74006
   D45        0.94401   0.00262   0.00000   0.03567   0.03552   0.97953
   D46       -1.11419  -0.00001   0.00000   0.00037   0.00037  -1.11382
   D47        3.02208   0.00070   0.00000   0.01086   0.01089   3.03296
   D48       -1.24882   0.00118   0.00000   0.02001   0.01990  -1.22892
   D49        2.97616  -0.00145   0.00000  -0.01529  -0.01525   2.96091
   D50        0.82924  -0.00074   0.00000  -0.00480  -0.00473   0.82451
   D51        3.00110   0.00080   0.00000   0.00745   0.00737   3.00848
   D52        0.94290  -0.00184   0.00000  -0.02785  -0.02777   0.91513
   D53       -1.20402  -0.00112   0.00000  -0.01736  -0.01726  -1.22128
   D54        0.80239   0.00200   0.00000   0.02218   0.02215   0.82454
   D55       -1.36870   0.00202   0.00000   0.02880   0.02875  -1.33994
   D56        2.93719   0.00090   0.00000   0.01374   0.01369   2.95088
   D57        2.96211   0.00018   0.00000  -0.00017  -0.00025   2.96186
   D58        0.79103   0.00020   0.00000   0.00646   0.00635   0.79738
   D59       -1.18628  -0.00091   0.00000  -0.00860  -0.00871  -1.19499
   D60       -1.34292   0.00139   0.00000   0.01398   0.01407  -1.32885
   D61        2.76918   0.00140   0.00000   0.02060   0.02067   2.78985
   D62        0.79188   0.00029   0.00000   0.00554   0.00561   0.79749
   D63       -1.25192  -0.00138   0.00000  -0.02455  -0.02462  -1.27654
   D64        0.97629  -0.00008   0.00000  -0.00452  -0.00461   0.97168
   D65        3.00410  -0.00029   0.00000  -0.00174  -0.00168   3.00242
   D66        0.91618   0.00003   0.00000  -0.01535  -0.01546   0.90072
   D67       -3.13879   0.00133   0.00000   0.00468   0.00456  -3.13423
   D68       -1.11099   0.00112   0.00000   0.00745   0.00749  -1.10350
   D69        2.90471  -0.00080   0.00000  -0.01843  -0.01847   2.88624
   D70       -1.15027   0.00050   0.00000   0.00160   0.00155  -1.14872
   D71        0.87754   0.00029   0.00000   0.00437   0.00447   0.88201
   D72       -3.14136   0.00094   0.00000   0.02377   0.02384  -3.11752
   D73        1.03468   0.00110   0.00000   0.02621   0.02628   1.06095
   D74       -1.06278   0.00101   0.00000   0.02484   0.02491  -1.03787
   D75        0.91082   0.00047   0.00000   0.01216   0.01205   0.92286
   D76       -1.19633   0.00064   0.00000   0.01459   0.01448  -1.18185
   D77        2.98940   0.00055   0.00000   0.01323   0.01311   3.00251
   D78       -1.10135  -0.00115   0.00000  -0.01051  -0.01046  -1.11181
   D79        3.07469  -0.00098   0.00000  -0.00807  -0.00803   3.06666
   D80        0.97723  -0.00107   0.00000  -0.00944  -0.00939   0.96784
   D81        0.02613   0.00085   0.00000   0.01417   0.01421   0.04035
   D82        2.12040   0.00158   0.00000   0.02047   0.02075   2.14114
   D83       -2.05789  -0.00207   0.00000  -0.01296  -0.01318  -2.07107
   D84       -3.11943   0.00039   0.00000  -0.00651  -0.00629  -3.12571
   D85       -1.02516   0.00111   0.00000  -0.00021   0.00024  -1.02492
   D86        1.07973  -0.00253   0.00000  -0.03364  -0.03368   1.04605
   D87       -0.02784  -0.00130   0.00000  -0.01684  -0.01701  -0.04485
   D88       -2.18044  -0.00080   0.00000   0.00486   0.00490  -2.17554
   D89        2.00978   0.00285   0.00000   0.02255   0.02179   2.03157
   D90       -2.08455  -0.00409   0.00000  -0.04788  -0.04753  -2.13208
   D91        2.04603  -0.00360   0.00000  -0.02618  -0.02561   2.02042
   D92       -0.04694   0.00006   0.00000  -0.00850  -0.00872  -0.05566
   D93        1.99981   0.00096   0.00000   0.01406   0.01419   2.01400
   D94       -0.15279   0.00145   0.00000   0.03576   0.03610  -0.11669
   D95       -2.24575   0.00511   0.00000   0.05345   0.05299  -2.19277
   D96        1.13136   0.00028   0.00000  -0.01953  -0.01916   1.11220
   D97       -3.09727   0.00214   0.00000   0.00701   0.00729  -3.08998
   D98       -0.98761   0.00085   0.00000  -0.01138  -0.01097  -0.99858
   D99       -3.08103  -0.00392   0.00000  -0.05039  -0.05024  -3.13127
   D100      -1.02647  -0.00206   0.00000  -0.02385  -0.02379  -1.05027
   D101       1.08318  -0.00335   0.00000  -0.04225  -0.04205   1.04113
   D102      -0.97358   0.00045   0.00000  -0.00753  -0.00801  -0.98159
   D103       1.08098   0.00231   0.00000   0.01901   0.01844   1.09942
   D104      -3.09255   0.00102   0.00000   0.00061   0.00019  -3.09236
   D105       0.85671   0.00059   0.00000   0.03804   0.03876   0.89547
   D106      -1.14508   0.00266   0.00000   0.03118   0.03015  -1.11492
   D107       3.01258  -0.00118   0.00000   0.00602   0.00633   3.01891
   D108       2.80326  -0.00006   0.00000   0.01560   0.01572   2.81897
   D109      -1.36968   0.00020   0.00000   0.02265   0.02245  -1.34723
   D110       0.67363   0.00221   0.00000   0.05205   0.05214   0.72576
   D111      -1.01378   0.00020   0.00000   0.00485   0.00489  -1.00889
   D112       1.12021  -0.00059   0.00000  -0.00708  -0.00705   1.11316
   D113      -3.12427   0.00082   0.00000   0.01390   0.01396  -3.11031
   D114      -3.09010   0.00086   0.00000   0.00670   0.00678  -3.08332
   D115      -0.95611   0.00007   0.00000  -0.00523  -0.00516  -0.96127
   D116       1.08259   0.00148   0.00000   0.01575   0.01585   1.09844
   D117       1.16616  -0.00108   0.00000  -0.02034  -0.02047   1.14568
   D118      -2.98304  -0.00187   0.00000  -0.03228  -0.03241  -3.01545
   D119      -0.94434  -0.00046   0.00000  -0.01129  -0.01140  -0.95574
   D120      -3.09015   0.00231   0.00000   0.06090   0.06087  -3.02928
   D121      -1.06394   0.00216   0.00000   0.05688   0.05670  -1.00724
   D122       1.06428  -0.00053   0.00000   0.02092   0.02115   1.08543
   D123      -1.00059  -0.00080   0.00000   0.02365   0.02364  -0.97695
   D124       1.02562  -0.00095   0.00000   0.01963   0.01947   1.04509
   D125      -3.12935  -0.00364   0.00000  -0.01632  -0.01608   3.13776
   D126       1.01948   0.00337   0.00000   0.07660   0.07654   1.09602
   D127       3.04569   0.00322   0.00000   0.07258   0.07236   3.11805
   D128      -1.10928   0.00053   0.00000   0.03663   0.03681  -1.07246
   D129      -1.57556   0.00082   0.00000   0.03138   0.03118  -1.54438
   D130       2.61463   0.00253   0.00000   0.05170   0.05176   2.66639
   D131       0.58132  -0.00014   0.00000   0.03778   0.03792   0.61924
         Item               Value     Threshold  Converged?
 Maximum Force            0.020097     0.000450     NO 
 RMS     Force            0.003533     0.000300     NO 
 Maximum Displacement     0.190784     0.001800     NO 
 RMS     Displacement     0.034689     0.001200     NO 
 Predicted change in Energy=-7.694967D-03
 GradGradGradGradGradGradGradGradGradGradGradGradGradGradGradGradGradGrad

                          Input orientation:                          
 ---------------------------------------------------------------------
 Center     Atomic      Atomic             Coordinates (Angstroms)
 Number     Number       Type             X           Y           Z
 ---------------------------------------------------------------------
      1          6           0        1.763624    0.739169    0.090457
      2          6           0        1.172261   -0.469912    0.277272
      3          6           0       -0.263530   -0.753827    0.642703
      4          6           0       -1.280528    0.224194    0.008912
      5          6           0       -1.317990    1.591109    0.738773
      6          6           0        0.021849    2.148592    1.258080
      7          6           0        1.222483    2.128216    0.289611
      8          6           0        3.180825    0.533303   -0.285605
      9          6           0        3.474539   -0.955012   -0.302655
     10          6           0        2.120764   -1.641591    0.031044
     11          8           0        3.998883    1.426438   -0.519802
     12          6           0        0.944180    2.853592   -1.042042
     13          6           0        2.218175   -2.581205    1.230250
     14          8           0        1.629038   -2.456910   -1.052174
     15          6           0       -2.697148   -0.407799   -0.088304
     16          8           0       -3.080932   -0.820892    1.238233
     17          6           0       -2.708261   -1.627653   -1.026412
     18          6           0       -3.737355    0.624497   -0.577048
     19          8           0       -5.066654    0.079615   -0.522788
     20          1           0       -0.368930   -0.750791    1.736347
     21          1           0       -0.484352   -1.778231    0.328518
     22          1           0       -0.966119    0.397233   -1.027244
     23          1           0       -1.993734    1.511430    1.600456
     24          1           0       -1.771165    2.331638    0.067484
     25          1           0        0.311965    1.619154    2.176062
     26          1           0       -0.151927    3.189464    1.562119
     27          1           0        2.030645    2.689797    0.780945
     28          1           0        3.845561   -1.257550   -1.285653
     29          1           0        4.251735   -1.161815    0.441231
     30          1           0        0.574571    3.870152   -0.857637
     31          1           0        0.200260    2.329703   -1.652036
     32          1           0        1.860227    2.938049   -1.638227
     33          1           0        1.256664   -3.063361    1.443267
     34          1           0        2.947663   -3.374138    1.026399
     35          1           0        2.539122   -2.034293    2.121767
     36          1           0        1.445951   -1.871258   -1.806390
     37          1           0       -4.049647   -0.927904    1.209270
     38          1           0       -2.364837   -1.369699   -2.036043
     39          1           0       -2.076653   -2.433567   -0.640951
     40          1           0       -3.721909   -2.036363   -1.103980
     41          1           0       -3.753086    1.483696    0.097268
     42          1           0       -3.492017    0.978403   -1.585450
     43          1           0       -5.248213   -0.370974   -1.363026
 ---------------------------------------------------------------------
                    Distance matrix (angstroms):
                    1          2          3          4          5
     1  C    0.000000
     2  C    1.358855   0.000000
     3  C    2.577473   1.508523   0.000000
     4  C    3.088480   2.563196   1.546771   0.000000
     5  C    3.262278   3.265293   2.572905   1.550018   0.000000
     6  C    2.526578   3.023573   2.980632   2.638165   1.541310
     7  C    1.503977   2.598643   3.261760   3.157397   2.635192
     8  C    1.480629   2.314649   3.792366   4.481736   4.733671
     9  C    2.439675   2.423246   3.861002   4.908998   5.525906
    10  C    2.408132   1.527455   2.616698   3.879489   4.772448
    11  O    2.416845   3.495893   4.926778   5.440323   5.466285
    12  C    2.534724   3.583056   4.160577   3.601051   3.143657
    13  C    3.539863   2.541586   3.137416   4.647887   5.491285
    14  O    3.396858   2.433975   3.058580   4.096315   5.317793
    15  C    4.609335   3.887136   2.564489   1.554245   2.565495
    16  O    5.217365   4.374504   2.880436   2.417621   3.029055
    17  C    5.181409   4.254222   3.086459   2.557275   3.925450
    18  C    5.542515   5.102149   3.931289   2.557262   2.918741
    19  O    6.889396   6.313963   5.012285   3.826011   4.234221
    20  H    3.078428   2.140809   1.098715   2.183034   2.716682
    21  H    3.383396   2.111561   1.094019   2.178474   3.495098
    22  H    2.969456   2.650730   2.146461   1.096547   2.160548
    23  H    4.122404   3.962329   3.007040   2.167637   1.097941
    24  H    3.877011   4.068962   3.481945   2.164596   1.097443
    25  H    2.689133   2.951222   2.883301   3.029602   2.173325
    26  H    3.440794   4.098211   4.050595   3.532565   2.142975
    27  H    2.086390   3.312744   4.140157   4.199893   3.524522
    28  H    3.196096   3.195253   4.566938   5.490742   6.235016
    29  H    3.150791   3.160502   4.538134   5.719603   6.220045
    30  H    3.480773   4.525639   4.933013   4.181545   3.365168
    31  H    2.830227   3.536221   3.871574   3.063437   2.926871
    32  H    2.798706   3.969463   4.831453   4.465694   4.191115
    33  H    4.067719   2.844758   2.878513   4.393488   5.365561
    34  H    4.381465   3.485365   4.162332   5.644544   6.552267
    35  H    3.524162   2.778086   3.417906   4.914738   5.471154
    36  H    3.242418   2.525930   3.188892   3.888436   5.109326
    37  H    6.150203   5.324162   3.832230   3.230512   3.745496
    38  H    5.100344   4.321123   3.459837   2.810349   4.190689
    39  H    5.034772   3.905702   2.785087   2.849531   4.321715
    40  H    6.262693   5.321139   4.081199   3.508417   4.725793
    41  H    5.566727   5.301700   4.181030   2.776273   2.520467
    42  H    5.521562   5.227125   4.288172   2.828693   3.240959
    43  H    7.246439   6.627432   5.386705   4.240161   4.869700
                    6          7          8          9         10
     6  C    0.000000
     7  C    1.542683   0.000000
     8  C    3.869270   2.590313   0.000000
     9  C    4.897889   3.863784   1.517116   0.000000
    10  C    4.502949   3.883969   2.440115   1.554173   0.000000
    11  O    4.415787   2.975910   1.233596   2.448141   3.639171
    12  C    2.576486   1.541727   3.310365   4.631940   4.768914
    13  C    5.214940   4.904574   3.595090   2.563738   1.526583
    14  O    5.397312   4.794691   3.455003   2.494664   1.442186
    15  C    3.967472   4.683770   5.956103   6.199605   4.974813
    16  O    4.294820   5.302500   6.585251   6.735468   5.402638
    17  C    5.189647   5.593677   6.316634   6.261253   4.943470
    18  C    4.452211   5.254737   6.924916   7.387933   6.310506
    19  O    5.774515   6.664083   8.263352   8.606444   7.411360
    20  H    2.964434   3.593650   4.282283   4.355627   3.146452
    21  H    4.066972   4.263230   4.376512   4.092540   2.625603
    22  H    3.044018   3.085513   4.214936   4.698195   3.847808
    23  H    2.141441   3.527434   5.593747   6.293423   5.416059
    24  H    2.160076   3.008762   5.280235   6.201329   5.561924
    25  H    1.098709   2.155663   3.933095   4.772027   4.301781
    26  H    1.098204   2.152795   4.645052   5.814233   5.554134
    27  H    2.134437   1.099959   2.666629   4.067389   4.396749
    28  H    5.717793   4.563486   2.156183   1.093377   2.203657
    29  H    5.433044   4.474781   2.132737   1.095522   2.222493
    30  H    2.783080   2.184104   4.272510   5.656856   5.793081
    31  H    2.921200   2.203527   3.738710   4.830226   4.721470
    32  H    3.520153   2.186117   3.058818   4.421049   4.881337
    33  H    5.359432   5.318323   4.430280   3.523116   2.182308
    34  H    6.254167   5.813347   4.128415   2.810010   2.162455
    35  H    4.957736   4.734640   3.577677   2.813837   2.168031
    36  H    5.251499   4.520946   3.332340   2.686242   1.970859
    37  H    5.103361   6.162873   7.526586   7.674635   6.322305
    38  H    5.378279   5.523852   6.118808   6.105318   4.946452
    39  H    5.385741   5.706146   6.047285   5.754676   4.324016
    40  H    6.091708   6.613080   7.410847   7.321223   5.964977
    41  H    4.004960   5.020825   7.009205   7.638441   6.653865
    42  H    4.669289   5.202349   6.812821   7.342789   6.401620
    43  H    6.402497   7.130713   8.545597   8.806355   7.606558
                   11         12         13         14         15
    11  O    0.000000
    12  C    3.411848   0.000000
    13  C    4.721738   6.026889   0.000000
    14  O    4.580391   5.354490   2.360507   0.000000
    15  C    6.956108   4.980518   5.533775   4.883010   0.000000
    16  O    7.633149   5.907878   5.583843   5.486925   1.441401
    17  C    7.387145   5.781188   5.501959   4.415937   1.538900
    18  C    7.777902   5.205944   7.000799   6.206367   1.544842
    19  O    9.165037   6.640384   7.951216   7.179589   2.457826
    20  H    5.376646   4.736589   3.209308   3.831262   2.977850
    21  H    5.575747   5.037154   2.959990   2.614065   2.635960
    22  H    5.095881   3.111778   4.909898   3.857668   2.127474
    23  H    6.357214   4.173192   5.884461   5.992382   2.651442
    24  H    5.870072   2.979360   6.434507   5.978730   2.895899
    25  H    4.571454   3.504244   4.708631   5.363813   4.276757
    26  H    4.967079   2.845332   6.247250   6.472086   4.705565
    27  H    2.676188   2.128500   5.293440   5.478158   5.718630
    28  H    2.795323   5.037742   3.275701   2.530998   6.705427
    29  H    2.772467   5.409576   2.602419   3.284216   7.009702
    30  H    4.220401   1.097274   6.977156   6.417279   5.440302
    31  H    4.065388   1.095432   6.041239   5.031193   4.281839
    32  H    2.847752   1.096226   6.230445   5.431620   5.862306
    33  H    5.615310   6.425320   1.096519   2.594932   5.003034
    34  H    5.151828   6.861269   1.096564   2.626889   6.473455
    35  H    4.591890   6.036965   1.094039   3.328777   5.911719
    36  H    4.364352   4.812506   3.212715   0.972292   4.717923
    37  H    8.562211   6.656308   6.482240   6.300750   1.945112
    38  H    7.114373   5.456539   5.756771   4.254534   2.197583
    39  H    7.199059   6.102487   4.687082   3.728511   2.189559
    40  H    8.481915   6.759282   6.405472   5.367698   2.175765
    41  H    7.776701   5.023838   7.311841   6.768815   2.174212
    42  H    7.579573   4.846800   7.294194   6.189585   2.189708
    43  H    9.457827   6.989034   8.207140   7.193354   2.852053
                   16         17         18         19         20
    16  O    0.000000
    17  C    2.432769   0.000000
    18  C    2.411491   2.516573   0.000000
    19  O    2.802713   2.954728   1.437663   0.000000
    20  H    2.758258   3.724808   4.311554   5.278435   0.000000
    21  H    2.913127   2.608502   4.144295   5.017350   1.746693
    22  H    3.329963   2.671184   2.816748   4.143639   3.051562
    23  H    2.598641   4.155097   2.927181   4.000138   2.788565
    24  H    3.608960   4.213164   2.682472   4.034883   3.775280
    25  H    4.283118   5.469859   4.996594   6.211563   2.504717
    26  H    4.976638   6.036552   4.900040   6.178393   3.950070
    27  H    6.217900   6.660642   6.275304   7.673619   4.302139
    28  H    7.384916   6.569381   7.845051   9.044200   5.210683
    29  H    7.383729   7.128291   8.249446   9.450019   4.816307
    30  H    6.305655   6.405571   5.404232   6.804684   5.382570
    31  H    5.389446   4.950916   4.423588   5.837677   4.614602
    32  H    6.842421   6.487761   6.149110   7.576050   5.473978
    33  H    4.887274   4.886840   6.528568   7.329940   2.841907
    34  H    6.550412   6.265279   7.952961   8.863277   4.287863
    35  H    5.817042   6.132815   7.331230   8.325269   3.201983
    36  H    5.555688   4.233815   5.882749   6.918639   4.135242
    37  H    0.975038   2.699488   2.387134   2.247092   3.722480
    38  H    3.396302   1.097195   2.826533   3.419103   4.312495
    39  H    2.672196   1.094078   3.480484   3.907704   3.376329
    40  H    2.715545   1.095692   2.712576   2.573613   4.578495
    41  H    2.657954   3.469122   1.092325   2.020241   4.374016
    42  H    3.373373   2.778188   1.096501   2.101560   4.876281
    43  H    3.415565   2.853753   1.972667   0.970564   5.792907
                   21         22         23         24         25
    21  H    0.000000
    22  H    2.608225   0.000000
    23  H    3.836395   3.033518   0.000000
    24  H    4.314517   2.363991   1.752792   0.000000
    25  H    3.948388   3.658929   2.378901   3.048469   0.000000
    26  H    5.129353   3.894132   2.491890   2.364684   1.748712
    27  H    5.147153   4.184017   4.272677   3.884722   2.458961
    28  H    4.650248   5.094836   7.077728   6.801534   5.722342
    29  H    4.777363   5.640307   6.891729   6.972749   5.124960
    30  H    5.867923   3.803112   4.266378   2.953871   3.786725
    31  H    4.611552   2.342060   4.007728   2.615964   3.895086
    32  H    5.622138   3.849322   5.232334   4.057610   4.322661
    33  H    2.434207   4.797906   5.614135   6.337709   4.832742
    34  H    3.848725   5.810197   6.972497   7.466106   5.762082
    35  H    3.524586   5.302387   5.778469   6.469932   4.279119
    36  H    2.879680   3.401648   5.905981   5.614765   5.415610
    37  H    3.769630   4.033129   3.214057   4.137605   5.142553
    38  H    3.048651   2.469035   4.654326   4.298508   5.817245
    39  H    1.976046   3.065279   4.538037   4.827254   5.483211
    40  H    3.549712   3.677316   4.784078   4.925157   6.355597
    41  H    4.623663   3.195639   2.314231   2.155899   4.567753
    42  H    4.506479   2.651322   3.560754   2.743131   5.387932
    43  H    5.247482   4.363395   4.787202   4.630371   6.884862
                   26         27         28         29         30
    26  H    0.000000
    27  H    2.371396   0.000000
    28  H    6.623115   4.811060   0.000000
    29  H    6.291443   4.459099   1.776590   0.000000
    30  H    2.616555   2.489646   6.097204   6.366262   0.000000
    31  H    3.345746   3.065840   5.127459   5.743424   1.773179
    32  H    3.788692   2.437840   4.654988   5.181925   1.769477
    33  H    6.410622   5.842649   4.172570   3.686516   7.337099
    34  H    7.278414   6.137791   3.260636   2.633894   7.852445
    35  H    5.902761   4.936941   3.731035   2.553128   6.899188
    36  H    6.285776   5.276305   2.530994   3.664361   5.884151
    37  H    5.680620   7.088101   8.286593   8.340117   6.976880
    38  H    6.215280   6.613259   6.256572   7.068177   6.122483
    39  H    6.338498   6.718671   6.072171   6.544995   6.841989
    40  H    6.867468   7.679936   7.609609   8.168936   7.308033
    41  H    4.245442   5.947574   8.195507   8.437665   5.033451
    42  H    5.094329   6.247279   7.676549   8.285751   5.042724
    43  H    6.870613   8.182097   9.137216   9.702051   7.221315
                   31         32         33         34         35
    31  H    0.000000
    32  H    1.767984   0.000000
    33  H    6.307300   6.773243   0.000000
    34  H    6.874303   6.937323   1.769135   0.000000
    35  H    6.225458   6.270777   1.778775   1.778179   0.000000
    36  H    4.384478   4.830046   3.466585   3.540972   4.080689
    37  H    6.071308   7.614489   5.724672   7.414840   6.743043
    38  H    4.518047   6.046992   5.299939   6.451278   6.463581
    39  H    5.375440   6.734080   3.981408   5.376661   5.394201
    40  H    5.894599   7.496028   5.685893   7.128208   7.043149
    41  H    4.405080   6.052798   6.898191   8.328377   7.487772
    42  H    3.932347   5.699957   6.932457   8.199747   7.693792
    43  H    6.087942   7.845718   7.578763   9.049902   8.692123
                   36         37         38         39         40
    36  H    0.000000
    37  H    6.339221   0.000000
    38  H    3.850507   3.683182   0.000000
    39  H    3.752756   3.095650   1.777961   0.000000
    40  H    5.217990   2.585966   1.776184   1.754718   0.000000
    41  H    6.473764   2.672136   3.823626   4.324389   3.719514
    42  H    5.705516   3.428618   2.643322   3.812725   3.061614
    43  H    6.874537   2.891961   3.124782   3.851555   2.273814
                   41         42         43
    41  H    0.000000
    42  H    1.776237   0.000000
    43  H    2.794220   2.225874   0.000000
 Stoichiometry    C15H24O4
 Framework group  C1[X(C15H24O4)]
 Deg. of freedom   123
 Full point group                 C1      NOp   1
 Largest Abelian subgroup         C1      NOp   1
 Largest concise Abelian subgroup C1      NOp   1
                         Standard orientation:                         
 ---------------------------------------------------------------------
 Center     Atomic      Atomic             Coordinates (Angstroms)
 Number     Number       Type             X           Y           Z
 ---------------------------------------------------------------------
      1          6           0        1.792022    0.740225    0.083811
      2          6           0        1.208535   -0.473766    0.263416
      3          6           0       -0.223209   -0.768943    0.635736
      4          6           0       -1.249748    0.209210    0.017727
      5          6           0       -1.289798    1.569154    0.760361
      6          6           0        0.050417    2.129249    1.275876
      7          6           0        1.244644    2.124378    0.299317
      8          6           0        3.207781    0.545644   -0.303521
      9          6           0        3.509501   -0.940807   -0.336206
     10          6           0        2.161758   -1.637883    0.000137
     11          8           0        4.019365    1.445392   -0.534915
     12          6           0        0.953489    2.860374   -1.023733
     13          6           0        2.272312   -2.587890    1.189978
     14          8           0        1.667264   -2.445948   -1.087249
     15          6           0       -2.663512   -0.429682   -0.075898
     16          8           0       -3.036160   -0.857023    1.249300
     17          6           0       -2.674232   -1.640934   -1.025091
     18          6           0       -3.712587    0.601287   -0.548218
     19          8           0       -5.038497    0.048596   -0.490155
     20          1           0       -0.321313   -0.776508    1.730037
     21          1           0       -0.440527   -1.791630    0.313615
     22          1           0       -0.943222    0.393468   -1.018856
     23          1           0       -1.959322    1.477854    1.625738
     24          1           0       -1.751488    2.313287    0.098932
     25          1           0        0.349549    1.593035    2.187004
     26          1           0       -0.127006    3.166316    1.590621
     27          1           0        2.052993    2.685891    0.790423
     28          1           0        3.875592   -1.232274   -1.324385
     29          1           0        4.292770   -1.150120    0.400575
     30          1           0        0.579574    3.873145   -0.827539
     31          1           0        0.208381    2.337993   -1.633572
     32          1           0        1.865056    2.955348   -1.625179
     33          1           0        1.314895   -3.077281    1.404924
     34          1           0        3.004743   -3.374880    0.974008
     35          1           0        2.596218   -2.047404    2.084338
     36          1           0        1.475944   -1.854432   -1.834816
     37          1           0       -4.004448   -0.969114    1.225780
     38          1           0       -2.338977   -1.371848   -2.034563
     39          1           0       -2.035668   -2.446843   -0.651257
     40          1           0       -3.686127   -2.054509   -1.099690
     41          1           0       -3.728503    1.454173    0.134062
     42          1           0       -3.475931    0.965765   -1.554927
     43          1           0       -5.223203   -0.395273   -1.333278
 ---------------------------------------------------------------------
 Rotational constants (GHZ):      0.5964273      0.2466502      0.1990758
 Standard basis: 6-31G(d) (6D, 7F)
 There are   333 symmetry adapted cartesian basis functions of A   symmetry.
 There are   333 symmetry adapted basis functions of A   symmetry.
   333 basis functions,   628 primitive gaussians,   333 cartesian basis functions
    73 alpha electrons       73 beta electrons
       nuclear repulsion energy      1595.3469966913 Hartrees.
 NAtoms=   43 NActive=   43 NUniq=   43 SFac= 1.00D+00 NAtFMM=   60 NAOKFM=F Big=F
 Integral buffers will be    131072 words long.
 Raffenetti 2 integral format.
 Two-electron integral symmetry is turned on.
 ------------------------------------------------------------------------------
 Polarizable Continuum Model (PCM)
 =================================
 Model                : PCM (using non-symmetric T matrix).
 Atomic radii         : SMD-Coulomb.
 Polarization charges : Total charges.
 Charge compensation  : None.
 Solution method      : On-the-fly selection.
 Cavity type          : VdW (van der Waals Surface) (Alpha=1.000).
 Cavity algorithm     : GePol (No added spheres)
                        Default sphere list used, NSphG=   43.
                        Lebedev-Laikov grids with approx.  5.0 points / Ang**2.
                        Smoothing algorithm: Karplus/York (Gamma=1.0000).
                        Polarization charges: spherical gaussians, with
                                              point-specific exponents (IZeta= 3).
                        Self-potential: point-specific (ISelfS= 7).
                        Self-field    : sphere-specific E.n sum rule (ISelfD= 2).
 1st derivatives      : Analytical E(r).r(x)/FMM algorithm (CHGder, D1EAlg=3).
                        Cavity 1st derivative terms included.
 Solvent              : Methanol, Eps=  32.613000 Eps(inf)=   1.765709
 ------------------------------------------------------------------------------
 ------------------------------------------------------------------------------
 Atomic radii for non-electrostatic terms: SMD-CDS.
 ------------------------------------------------------------------------------
 Nuclear repulsion after PCM non-electrostatic terms =     1595.3483622821 Hartrees.
 One-electron integrals computed using PRISM.
 NBasis=   333 RedAO= T EigKep=  9.34D-04  NBF=   333
 NBsUse=   333 1.00D-06 EigRej= -1.00D+00 NBFU=   333
 Initial guess from the checkpoint file:  "DY-202A-11R_49.chk"
 B after Tr=     0.000000    0.000000    0.000000
         Rot=    0.999997   -0.000524    0.001171    0.002006 Ang=  -0.27 deg.
 ExpMin= 1.61D-01 ExpMax= 5.48D+03 ExpMxC= 8.25D+02 IAcc=1 IRadAn=         1 AccDes= 0.00D+00
 Harris functional with IExCor=  402 and IRadAn=       1 diagonalized for initial guess.
 HarFok:  IExCor=  402 AccDes= 0.00D+00 IRadAn=         1 IDoV= 1 UseB2=F ITyADJ=14
 ICtDFT=  3500011 ScaDFX=  1.000000  1.000000  1.000000  1.000000
 FoFCou: FMM=F IPFlag=           0 FMFlag=      100000 FMFlg1=           0
         NFxFlg=           0 DoJE=T BraDBF=F KetDBF=T FulRan=T
         wScrn=  0.000000 ICntrl=     500 IOpCl=  0 I1Cent=   200000004 NGrid=           0
         NMat0=    1 NMatS0=      1 NMatT0=    0 NMatD0=    1 NMtDS0=    0 NMtDT0=    0
 Petite list used in FoFCou.
 Keep R1 ints in memory in canonical form, NReq=1565304907.
 Requested convergence on RMS density matrix=1.00D-08 within 128 cycles.
 Requested convergence on MAX density matrix=1.00D-06.
 Requested convergence on             energy=1.00D-06.
 No special actions if energy rises.
 Inv3:  Mode=1 IEnd=    21951075.
 Iteration    1 A*A^-1 deviation from unit magnitude is 7.99D-15 for   2695.
 Iteration    1 A*A^-1 deviation from orthogonality  is 4.00D-15 for   2694   2472.
 Iteration    1 A^-1*A deviation from unit magnitude is 7.33D-15 for   2695.
 Iteration    1 A^-1*A deviation from orthogonality  is 9.43D-13 for   2453   2383.
 Error on total polarization charges =  0.05187
 SCF Done:  E(RB3LYP) =  -886.950213248     A.U. after   11 cycles
            NFock= 11  Conv=0.26D-08     -V/T= 2.0094
 SMD-CDS (non-electrostatic) energy       (kcal/mol) =       0.86
 (included in total energy above)
 D1PCM: PCM CHGder 1st derivatives, ID1Alg=3 FixD1E=F DoIter=F DoCFld=F I1PDM=0.
 Calling FoFJK, ICntrl=      2127 FMM=F ISym2X=0 I1Cent= 0 IOpClX= 0 NMat=1 NMatS=1 NMatT=0.
 ***** Axes restored to original set *****
 -------------------------------------------------------------------
 Center     Atomic                   Forces (Hartrees/Bohr)
 Number     Number              X              Y              Z
 -------------------------------------------------------------------
      1        6           0.005619325   -0.006318634   -0.000554741
      2        6          -0.004584358    0.004735741    0.000834191
      3        6           0.002434983   -0.000565054   -0.001516365
      4        6          -0.000923342    0.002792954    0.001835308
      5        6           0.001055989    0.001417480   -0.000399921
      6        6          -0.000275143    0.000007921    0.000750214
      7        6          -0.003713329    0.002129424    0.001292331
      8        6          -0.003461882    0.002752538    0.000551066
      9        6          -0.003858493    0.000355232   -0.000216211
     10        6           0.004683712    0.001299910   -0.000853752
     11        8          -0.002082850   -0.002993645    0.000891262
     12        6           0.000471919    0.000199185   -0.001471689
     13        6           0.000023343   -0.002234206    0.001361950
     14        8           0.000122352    0.000193041    0.000943614
     15        6           0.000107065   -0.000858265   -0.002905191
     16        8          -0.000777836    0.000116073   -0.000055278
     17        6          -0.001257386   -0.001941962    0.001303181
     18        6          -0.001369893   -0.000811743    0.001793828
     19        8           0.000761713    0.002336618   -0.000502415
     20        1          -0.000088044    0.000401486    0.000298843
     21        1           0.001177353    0.000941875    0.000556637
     22        1           0.000782084   -0.000118884   -0.000377141
     23        1           0.000593029   -0.000172072    0.000020066
     24        1           0.001261068   -0.000293394    0.000355707
     25        1           0.000084575   -0.000441017   -0.000869047
     26        1          -0.000057266    0.000097006    0.000000893
     27        1           0.000176350    0.000215390   -0.000198932
     28        1           0.001419498   -0.001554065   -0.000325078
     29        1           0.001002233   -0.001837073   -0.000842988
     30        1           0.000150052   -0.000161631    0.000498218
     31        1          -0.000436973   -0.000245980    0.000362013
     32        1           0.000012558   -0.000325539    0.000376264
     33        1           0.000245516    0.001634543   -0.000490603
     34        1           0.000189059    0.000542036   -0.000183461
     35        1           0.000680181   -0.000139860    0.000543815
     36        1           0.000805754    0.000466279   -0.001125607
     37        1           0.000096766   -0.000762637   -0.000379403
     38        1          -0.000142805    0.000486518    0.000698032
     39        1          -0.000080956    0.000354583   -0.000752213
     40        1          -0.000377786    0.000497698   -0.000424768
     41        1          -0.000664756   -0.000734746   -0.000687358
     42        1          -0.000661114   -0.000297385   -0.000457664
     43        1           0.000857735   -0.001165744    0.000322391
 -------------------------------------------------------------------
 Cartesian Forces:  Max     0.006318634 RMS     0.001534492

 GradGradGradGradGradGradGradGradGradGradGradGradGradGradGradGradGradGrad
 Berny optimization.
 Using GEDIIS/GDIIS optimizer.
 FormGI is forming the generalized inverse of G from B-inverse, IUseBI=4.
 Internal  Forces:  Max     0.004453576 RMS     0.000880541
 Search for a local minimum.
 Step number   2 out of a maximum of  258
 All quantities printed in internal units (Hartrees-Bohrs-Radians)
 Mixed Optimization -- En-DIIS/RFO-DIIS
 Update second derivatives using D2CorX and points    1    2
 DE= -6.43D-03 DEPred=-7.69D-03 R= 8.36D-01
 TightC=F SS=  1.41D+00  RLast= 3.45D-01 DXNew= 5.0454D-01 1.0363D+00
 Trust test= 8.36D-01 RLast= 3.45D-01 DXMaxT set to 5.05D-01
 ITU=  1  0
 Use linear search instead of GDIIS.
     Eigenvalues ---    0.00230   0.00230   0.00234   0.00340   0.00376
     Eigenvalues ---    0.00411   0.00525   0.00686   0.00768   0.00911
     Eigenvalues ---    0.01110   0.01226   0.01232   0.01263   0.01352
     Eigenvalues ---    0.01394   0.02468   0.02608   0.03180   0.03865
     Eigenvalues ---    0.04039   0.04302   0.04424   0.04589   0.04718
     Eigenvalues ---    0.04812   0.04860   0.04984   0.05006   0.05275
     Eigenvalues ---    0.05396   0.05468   0.05527   0.05533   0.05581
     Eigenvalues ---    0.05584   0.05688   0.05710   0.05906   0.05965
     Eigenvalues ---    0.06008   0.06047   0.06579   0.07801   0.08174
     Eigenvalues ---    0.08672   0.09079   0.09135   0.09218   0.09689
     Eigenvalues ---    0.10314   0.11588   0.12094   0.13328   0.13818
     Eigenvalues ---    0.14515   0.15762   0.15922   0.16000   0.16000
     Eigenvalues ---    0.16000   0.16000   0.16000   0.16000   0.16000
     Eigenvalues ---    0.16000   0.16000   0.16000   0.16066   0.16152
     Eigenvalues ---    0.16434   0.17149   0.18227   0.20479   0.20699
     Eigenvalues ---    0.22038   0.23053   0.24548   0.24980   0.26435
     Eigenvalues ---    0.26842   0.26939   0.27445   0.27871   0.28460
     Eigenvalues ---    0.28634   0.28813   0.29395   0.29739   0.30389
     Eigenvalues ---    0.31079   0.31680   0.32275   0.33754   0.33824
     Eigenvalues ---    0.33837   0.33838   0.33927   0.33944   0.34004
     Eigenvalues ---    0.34095   0.34120   0.34153   0.34158   0.34194
     Eigenvalues ---    0.34209   0.34236   0.34253   0.34278   0.34315
     Eigenvalues ---    0.34366   0.34413   0.34441   0.34511   0.34940
     Eigenvalues ---    0.40267   0.40851   0.41759   0.51566   0.52620
     Eigenvalues ---    0.52711   0.53065   0.95077
 RFO step:  Lambda=-1.46194503D-03 EMin= 2.29972123D-03
 Quartic linear search produced a step of -0.05302.
 Iteration  1 RMS(Cart)=  0.03465619 RMS(Int)=  0.00070725
 Iteration  2 RMS(Cart)=  0.00083560 RMS(Int)=  0.00003149
 Iteration  3 RMS(Cart)=  0.00000050 RMS(Int)=  0.00003149
 Variable       Old X    -DE/DX   Delta X   Delta X   Delta X     New X
                                 (Linear)    (Quad)   (Total)
    R1        2.56786  -0.00419  -0.00177  -0.00401  -0.00574   2.56212
    R2        2.84210   0.00291  -0.00103   0.00963   0.00860   2.85070
    R3        2.79798  -0.00343  -0.00034  -0.00844  -0.00873   2.78925
    R4        2.85070  -0.00199   0.00010  -0.00663  -0.00651   2.84418
    R5        2.88647   0.00303  -0.00162   0.01222   0.01058   2.89705
    R6        2.92297   0.00140   0.00020   0.00530   0.00551   2.92849
    R7        2.07627   0.00031  -0.00016   0.00121   0.00105   2.07732
    R8        2.06740  -0.00128  -0.00019  -0.00304  -0.00323   2.06417
    R9        2.92911   0.00040   0.00009   0.00203   0.00213   2.93124
   R10        2.93710   0.00445   0.00171   0.01223   0.01394   2.95104
   R11        2.07217   0.00056   0.00021   0.00109   0.00129   2.07347
   R12        2.91265  -0.00105  -0.00102  -0.00068  -0.00171   2.91094
   R13        2.07481  -0.00033  -0.00001  -0.00089  -0.00091   2.07390
   R14        2.07387  -0.00094   0.00002  -0.00264  -0.00262   2.07125
   R15        2.91525  -0.00098  -0.00068  -0.00117  -0.00187   2.91338
   R16        2.07626  -0.00049   0.00000  -0.00135  -0.00135   2.07491
   R17        2.07530   0.00010   0.00004   0.00019   0.00023   2.07553
   R18        2.91344  -0.00009  -0.00123   0.00248   0.00126   2.91470
   R19        2.07862   0.00015  -0.00006   0.00056   0.00050   2.07912
   R20        2.86693   0.00046  -0.00201   0.00655   0.00454   2.87147
   R21        2.33116  -0.00372  -0.00111  -0.00122  -0.00233   2.32883
   R22        2.93696  -0.00427  -0.00234  -0.00787  -0.01026   2.92670
   R23        2.06618   0.00121   0.00007   0.00315   0.00322   2.06940
   R24        2.07024   0.00048  -0.00009   0.00151   0.00142   2.07166
   R25        2.88482   0.00114   0.00002   0.00355   0.00358   2.88840
   R26        2.72534  -0.00054  -0.00169   0.00257   0.00088   2.72622
   R27        2.07355  -0.00012  -0.00020   0.00012  -0.00007   2.07348
   R28        2.07007   0.00021  -0.00016   0.00093   0.00077   2.07084
   R29        2.07157  -0.00022  -0.00005  -0.00050  -0.00055   2.07102
   R30        2.07212  -0.00103  -0.00006  -0.00269  -0.00275   2.06937
   R31        2.07220  -0.00023  -0.00003  -0.00056  -0.00059   2.07161
   R32        2.06743   0.00056   0.00012   0.00128   0.00140   2.06883
   R33        1.83736   0.00101   0.00001   0.00176   0.00177   1.83914
   R34        2.72385  -0.00003  -0.00064   0.00138   0.00074   2.72459
   R35        2.90810  -0.00003   0.00017  -0.00048  -0.00030   2.90780
   R36        2.91933   0.00013   0.00076  -0.00126  -0.00051   2.91882
   R37        1.84255   0.00000   0.00040  -0.00089  -0.00050   1.84206
   R38        2.07340  -0.00057  -0.00025  -0.00100  -0.00126   2.07214
   R39        2.06751  -0.00058  -0.00008  -0.00140  -0.00147   2.06603
   R40        2.07056   0.00020   0.00000   0.00053   0.00053   2.07109
   R41        2.71679  -0.00195  -0.00058  -0.00319  -0.00377   2.71302
   R42        2.06419  -0.00099   0.00008  -0.00287  -0.00279   2.06141
   R43        2.07209   0.00017  -0.00015   0.00080   0.00065   2.07274
   R44        1.83410   0.00009   0.00029  -0.00048  -0.00019   1.83391
    A1        2.27443  -0.00127   0.00143  -0.01220  -0.01086   2.26357
    A2        1.90472   0.00048  -0.00285   0.00850   0.00559   1.91031
    A3        2.10185   0.00079   0.00135   0.00490   0.00625   2.10810
    A4        2.23315   0.00121  -0.00129   0.00369   0.00242   2.23557
    A5        1.97157  -0.00132   0.00077  -0.00769  -0.00702   1.96455
    A6        2.07797   0.00011   0.00054   0.00371   0.00430   2.08227
    A7        1.99055   0.00058   0.00036   0.00167   0.00204   1.99258
    A8        1.90913   0.00022  -0.00004  -0.00018  -0.00023   1.90890
    A9        1.87421  -0.00114  -0.00048  -0.00583  -0.00630   1.86791
   A10        1.92095  -0.00033   0.00066  -0.00396  -0.00329   1.91766
   A11        1.91950   0.00051  -0.00055   0.00728   0.00673   1.92623
   A12        1.84324   0.00011  -0.00003   0.00097   0.00094   1.84418
   A13        1.96119  -0.00139  -0.00095  -0.00636  -0.00738   1.95381
   A14        1.94744  -0.00022   0.00074  -0.00037   0.00037   1.94781
   A15        1.87386   0.00003   0.00064  -0.01058  -0.00997   1.86389
   A16        1.94552   0.00209  -0.00018   0.01927   0.01909   1.96461
   A17        1.88884  -0.00006  -0.00076  -0.00054  -0.00140   1.88744
   A18        1.84045  -0.00048   0.00057  -0.00244  -0.00188   1.83857
   A19        2.04497   0.00050   0.00099  -0.00572  -0.00477   2.04020
   A20        1.89697   0.00001   0.00070  -0.00153  -0.00081   1.89616
   A21        1.89338   0.00004  -0.00020   0.00440   0.00418   1.89756
   A22        1.87218  -0.00047  -0.00054  -0.00032  -0.00085   1.87133
   A23        1.89757  -0.00047  -0.00105  -0.00223  -0.00325   1.89432
   A24        1.84926   0.00040   0.00001   0.00661   0.00662   1.85588
   A25        2.04907  -0.00040  -0.00032  -0.00652  -0.00692   2.04215
   A26        1.91426   0.00043  -0.00075   0.00213   0.00138   1.91564
   A27        1.87396  -0.00021   0.00017   0.00163   0.00181   1.87577
   A28        1.88878  -0.00032   0.00091  -0.00368  -0.00277   1.88601
   A29        1.88543   0.00039   0.00040   0.00152   0.00197   1.88741
   A30        1.84127   0.00017  -0.00044   0.00640   0.00595   1.84722
   A31        1.95558   0.00022   0.00026  -0.00189  -0.00168   1.95390
   A32        1.96613  -0.00019  -0.00058  -0.00220  -0.00275   1.96338
   A33        1.84037  -0.00027   0.00143  -0.00342  -0.00198   1.83839
   A34        1.97745   0.00012  -0.00058   0.00172   0.00116   1.97861
   A35        1.85944   0.00003  -0.00107   0.00723   0.00618   1.86562
   A36        1.85275   0.00006   0.00067  -0.00115  -0.00050   1.85225
   A37        1.90134   0.00159   0.00317  -0.00231   0.00077   1.90211
   A38        2.19234  -0.00027  -0.00218   0.00460   0.00244   2.19479
   A39        2.18921  -0.00132  -0.00097  -0.00209  -0.00303   2.18618
   A40        1.83623  -0.00187  -0.00260   0.00060  -0.00216   1.83407
   A41        1.92543   0.00135  -0.00055   0.01394   0.01341   1.93885
   A42        1.89115   0.00131  -0.00006   0.01165   0.01168   1.90283
   A43        1.94591   0.00048   0.00119  -0.00137  -0.00013   1.94578
   A44        1.97009   0.00004  -0.00005  -0.00411  -0.00411   1.96598
   A45        1.89390  -0.00121   0.00178  -0.01876  -0.01708   1.87682
   A46        1.80971   0.00114   0.00156   0.00241   0.00387   1.81358
   A47        1.96615  -0.00022   0.00067   0.00166   0.00235   1.96849
   A48        1.92092  -0.00040  -0.00134   0.00134   0.00006   1.92097
   A49        1.96600  -0.00032  -0.00116   0.00223   0.00110   1.96710
   A50        1.96652  -0.00111  -0.00274  -0.00404  -0.00677   1.95974
   A51        1.83777   0.00084   0.00279  -0.00351  -0.00074   1.83703
   A52        1.93001  -0.00060   0.00002  -0.00398  -0.00397   1.92603
   A53        1.95903  -0.00044   0.00018  -0.00303  -0.00286   1.95617
   A54        1.93387  -0.00035   0.00012  -0.00179  -0.00168   1.93220
   A55        1.88378   0.00045   0.00000   0.00171   0.00170   1.88548
   A56        1.87706   0.00050  -0.00011   0.00325   0.00313   1.88019
   A57        1.87705   0.00052  -0.00021   0.00440   0.00419   1.88124
   A58        1.94690  -0.00150  -0.00015  -0.00816  -0.00831   1.93859
   A59        1.91930  -0.00041   0.00050  -0.00312  -0.00261   1.91668
   A60        1.92961   0.00080   0.00121   0.00120   0.00242   1.93203
   A61        1.87706   0.00114  -0.00131   0.01094   0.00962   1.88668
   A62        1.89521   0.00028  -0.00024   0.00139   0.00116   1.89636
   A63        1.89422  -0.00026  -0.00013  -0.00183  -0.00194   1.89228
   A64        1.88211   0.00001   0.00028  -0.00060  -0.00032   1.88179
   A65        1.87722  -0.00026   0.00111   0.00038   0.00152   1.87874
   A66        1.94662   0.00101   0.00023   0.00883   0.00909   1.95571
   A67        1.94099   0.00103   0.00111   0.00860   0.00974   1.95073
   A68        1.90913  -0.00032  -0.00220  -0.00365  -0.00592   1.90322
   A69        1.87904   0.00011  -0.00004  -0.00374  -0.00382   1.87522
   A70        1.90918  -0.00159  -0.00032  -0.01081  -0.01119   1.89799
   A71        1.84278  -0.00029   0.00019  -0.00212  -0.00193   1.84086
   A72        1.95231  -0.00119  -0.00054  -0.00822  -0.00877   1.94353
   A73        1.94439   0.00097   0.00092   0.00556   0.00648   1.95086
   A74        1.92359  -0.00021   0.00111  -0.00328  -0.00221   1.92138
   A75        1.89303   0.00002   0.00028  -0.00139  -0.00110   1.89193
   A76        1.88822   0.00028   0.00007  -0.00245  -0.00243   1.88579
   A77        1.85901   0.00019  -0.00193   0.01050   0.00855   1.86756
   A78        1.93627  -0.00014  -0.00055  -0.00070  -0.00127   1.93500
   A79        1.91772   0.00116   0.00124   0.00821   0.00945   1.92717
   A80        1.93475  -0.00016   0.00108  -0.00463  -0.00355   1.93120
   A81        1.83538  -0.00049  -0.00016  -0.00205  -0.00222   1.83316
   A82        1.94327  -0.00033  -0.00192  -0.00297  -0.00492   1.93835
   A83        1.89343  -0.00001   0.00025   0.00267   0.00295   1.89638
   A84        1.89257  -0.00071  -0.00087  -0.00216  -0.00303   1.88953
    D1        0.09417   0.00042   0.00031   0.00093   0.00126   0.09543
    D2       -3.08192   0.00018   0.00132  -0.00918  -0.00781  -3.08973
    D3       -3.11973   0.00061  -0.00070   0.02096   0.02019  -3.09954
    D4       -0.01263   0.00036   0.00031   0.01085   0.01112  -0.00152
    D5        0.38082   0.00020  -0.00065   0.00447   0.00379   0.38461
    D6       -1.87333   0.00000   0.00040   0.00563   0.00601  -1.86733
    D7        2.39668   0.00019  -0.00095   0.01014   0.00915   2.40583
    D8       -2.68153   0.00002   0.00063  -0.01750  -0.01685  -2.69838
    D9        1.34750  -0.00017   0.00169  -0.01634  -0.01464   1.33286
   D10       -0.66568   0.00001   0.00033  -0.01183  -0.01150  -0.67717
   D11       -0.01852  -0.00001   0.00029   0.00894   0.00917  -0.00935
   D12       -3.13559   0.00001  -0.00081   0.00042  -0.00048  -3.13607
   D13        3.05915   0.00005  -0.00057   0.02579   0.02529   3.08444
   D14       -0.05792   0.00007  -0.00167   0.01727   0.01564  -0.04228
   D15        0.62629   0.00009   0.00065   0.00597   0.00663   0.63292
   D16       -1.53317  -0.00006  -0.00045   0.01010   0.00965  -1.52352
   D17        2.75779   0.00029  -0.00015   0.01212   0.01196   2.76975
   D18       -2.47897   0.00036  -0.00041   0.01682   0.01643  -2.46253
   D19        1.64476   0.00021  -0.00151   0.02095   0.01945   1.66421
   D20       -0.34746   0.00057  -0.00121   0.02297   0.02176  -0.32570
   D21        0.03713  -0.00049  -0.00074  -0.02509  -0.02584   0.01130
   D22        2.16772  -0.00027  -0.00075  -0.01991  -0.02068   2.14704
   D23       -2.07037   0.00038   0.00227  -0.02238  -0.02010  -2.09047
   D24       -3.13558  -0.00068   0.00015  -0.03419  -0.03404   3.11357
   D25       -1.00499  -0.00046   0.00014  -0.02901  -0.02888  -1.03387
   D26        1.04011   0.00019   0.00316  -0.03148  -0.02830   1.01181
   D27       -1.35116   0.00019  -0.00028  -0.00594  -0.00623  -1.35739
   D28        2.73216  -0.00135   0.00013  -0.02641  -0.02626   2.70590
   D29        0.72369  -0.00068  -0.00136  -0.01712  -0.01844   0.70525
   D30        0.80191   0.00064   0.00046  -0.00802  -0.00759   0.79432
   D31       -1.39796  -0.00090   0.00086  -0.02849  -0.02762  -1.42558
   D32        2.87676  -0.00022  -0.00062  -0.01920  -0.01980   2.85695
   D33        2.82561   0.00088   0.00049  -0.00491  -0.00445   2.82117
   D34        0.62574  -0.00066   0.00089  -0.02537  -0.02447   0.60127
   D35       -1.38273   0.00002  -0.00059  -0.01608  -0.01666  -1.39938
   D36        0.65057  -0.00058   0.00009  -0.01107  -0.01099   0.63959
   D37       -1.47391  -0.00032  -0.00050  -0.00532  -0.00582  -1.47973
   D38        2.80610  -0.00082  -0.00077  -0.01462  -0.01541   2.79069
   D39        2.85148  -0.00030   0.00019  -0.00124  -0.00107   2.85041
   D40        0.72700  -0.00003  -0.00040   0.00452   0.00411   0.73110
   D41       -1.27618  -0.00053  -0.00067  -0.00479  -0.00549  -1.28167
   D42       -1.41546   0.00025   0.00033   0.00614   0.00648  -1.40898
   D43        2.74324   0.00051  -0.00025   0.01189   0.01165   2.75489
   D44        0.74006   0.00001  -0.00052   0.00259   0.00206   0.74212
   D45        0.97953  -0.00015  -0.00188   0.01486   0.01302   0.99256
   D46       -1.11382  -0.00018  -0.00002   0.01387   0.01391  -1.09991
   D47        3.03296   0.00040  -0.00058   0.01539   0.01482   3.04778
   D48       -1.22892   0.00022  -0.00105   0.00852   0.00744  -1.22148
   D49        2.96091   0.00019   0.00081   0.00753   0.00833   2.96924
   D50        0.82451   0.00078   0.00025   0.00904   0.00924   0.83375
   D51        3.00848  -0.00050  -0.00039   0.00070   0.00032   3.00879
   D52        0.91513  -0.00054   0.00147  -0.00029   0.00120   0.91633
   D53       -1.22128   0.00005   0.00091   0.00123   0.00211  -1.21916
   D54        0.82454  -0.00022  -0.00117   0.02068   0.01947   0.84401
   D55       -1.33994   0.00016  -0.00152   0.02896   0.02743  -1.31251
   D56        2.95088  -0.00015  -0.00073   0.01950   0.01875   2.96963
   D57        2.96186  -0.00024   0.00001   0.01443   0.01442   2.97628
   D58        0.79738   0.00014  -0.00034   0.02271   0.02239   0.81976
   D59       -1.19499  -0.00017   0.00046   0.01325   0.01371  -1.18128
   D60       -1.32885  -0.00024  -0.00075   0.02087   0.02009  -1.30876
   D61        2.78985   0.00013  -0.00110   0.02915   0.02806   2.81791
   D62        0.79749  -0.00018  -0.00030   0.01969   0.01938   0.81687
   D63       -1.27654  -0.00050   0.00131  -0.02224  -0.02094  -1.29749
   D64        0.97168  -0.00047   0.00024  -0.02548  -0.02524   0.94645
   D65        3.00242  -0.00031   0.00009  -0.02140  -0.02131   2.98110
   D66        0.90072  -0.00049   0.00082  -0.02745  -0.02664   0.87408
   D67       -3.13423  -0.00046  -0.00024  -0.03069  -0.03093   3.11802
   D68       -1.10350  -0.00030  -0.00040  -0.02662  -0.02701  -1.13051
   D69        2.88624  -0.00025   0.00098  -0.02107  -0.02009   2.86614
   D70       -1.14872  -0.00022  -0.00008  -0.02431  -0.02439  -1.17311
   D71        0.88201  -0.00006  -0.00024  -0.02023  -0.02047   0.86155
   D72       -3.11752   0.00028  -0.00126   0.02311   0.02183  -3.09569
   D73        1.06095   0.00042  -0.00139   0.02576   0.02434   1.08530
   D74       -1.03787   0.00029  -0.00132   0.02345   0.02211  -1.01576
   D75        0.92286   0.00003  -0.00064   0.02620   0.02558   0.94845
   D76       -1.18185   0.00017  -0.00077   0.02885   0.02810  -1.15375
   D77        3.00251   0.00005  -0.00070   0.02653   0.02586   3.02838
   D78       -1.11181  -0.00011   0.00055   0.01720   0.01775  -1.09406
   D79        3.06666   0.00003   0.00043   0.01985   0.02027   3.08693
   D80        0.96784  -0.00010   0.00050   0.01754   0.01803   0.98587
   D81        0.04035  -0.00029  -0.00075  -0.02374  -0.02450   0.01585
   D82        2.14114  -0.00009  -0.00110  -0.01761  -0.01874   2.12240
   D83       -2.07107   0.00001   0.00070  -0.02526  -0.02452  -2.09559
   D84       -3.12571  -0.00030   0.00033  -0.01512  -0.01481  -3.14053
   D85       -1.02492  -0.00010  -0.00001  -0.00899  -0.00906  -1.03398
   D86        1.04605   0.00000   0.00179  -0.01664  -0.01484   1.03122
   D87       -0.04485   0.00050   0.00090   0.02813   0.02904  -0.01581
   D88       -2.17554   0.00022  -0.00026   0.02333   0.02306  -2.15248
   D89        2.03157   0.00015  -0.00116   0.02915   0.02802   2.05959
   D90       -2.13208  -0.00025   0.00252   0.01176   0.01430  -2.11778
   D91        2.02042  -0.00053   0.00136   0.00696   0.00831   2.02873
   D92       -0.05566  -0.00060   0.00046   0.01278   0.01327  -0.04239
   D93        2.01400   0.00095  -0.00075   0.04040   0.03961   2.05361
   D94       -0.11669   0.00066  -0.00191   0.03560   0.03363  -0.08306
   D95       -2.19277   0.00060  -0.00281   0.04142   0.03859  -2.15418
   D96        1.11220  -0.00071   0.00102  -0.04583  -0.04480   1.06740
   D97       -3.08998  -0.00052  -0.00039  -0.03941  -0.03977  -3.12976
   D98       -0.99858  -0.00060   0.00058  -0.04292  -0.04232  -1.04091
   D99       -3.13127   0.00037   0.00266  -0.04010  -0.03748   3.11444
   D100      -1.05027   0.00056   0.00126  -0.03368  -0.03245  -1.08272
   D101       1.04113   0.00048   0.00223  -0.03719  -0.03500   1.00613
   D102      -0.98159  -0.00064   0.00042  -0.04614  -0.04570  -1.02729
   D103       1.09942  -0.00045  -0.00098  -0.03973  -0.04068   1.05874
   D104      -3.09236  -0.00053  -0.00001  -0.04323  -0.04323  -3.13559
   D105       0.89547   0.00077  -0.00205   0.04266   0.04053   0.93600
   D106      -1.11492   0.00029  -0.00160   0.04125   0.03976  -1.07517
   D107       3.01891   0.00079  -0.00034   0.04329   0.04293   3.06183
   D108       2.81897   0.00058  -0.00083   0.03836   0.03752   2.85649
   D109      -1.34723   0.00146  -0.00119   0.04714   0.04597  -1.30126
   D110       0.72576  -0.00055  -0.00276   0.03001   0.02724   0.75300
   D111      -1.00889  -0.00037  -0.00026   0.00583   0.00560  -1.00329
   D112       1.11316  -0.00050   0.00037   0.00219   0.00256   1.11572
   D113      -3.11031   0.00021  -0.00074   0.01662   0.01587  -3.09444
   D114      -3.08332  -0.00046  -0.00036   0.00225   0.00192  -3.08139
   D115      -0.96127  -0.00059   0.00027  -0.00140  -0.00112  -0.96239
   D116       1.09844   0.00012  -0.00084   0.01303   0.01220   1.11064
   D117       1.14568   0.00052   0.00109   0.01519   0.01626   1.16195
   D118      -3.01545   0.00038   0.00172   0.01154   0.01323  -3.00223
   D119      -0.95574   0.00110   0.00060   0.02597   0.02654  -0.92920
   D120      -3.02928   0.00009  -0.00323   0.03876   0.03553  -2.99375
   D121      -1.00724   0.00010  -0.00301   0.04077   0.03776  -0.96948
   D122       1.08543   0.00074  -0.00112   0.04645   0.04530   1.13073
   D123      -0.97695   0.00041  -0.00125   0.04180   0.04053  -0.93642
   D124       1.04509   0.00043  -0.00103   0.04380   0.04277   1.08785
   D125       3.13776   0.00106   0.00085   0.04949   0.05031  -3.09512
   D126       1.09602  -0.00079  -0.00406   0.02925   0.02523   1.12124
   D127       3.11805  -0.00078  -0.00384   0.03126   0.02746  -3.13767
   D128      -1.07246  -0.00014  -0.00195   0.03694   0.03501  -1.03746
   D129      -1.54438   0.00135  -0.00165   0.06650   0.06485  -1.47954
   D130       2.66639   0.00033  -0.00274   0.05830   0.05556   2.72194
   D131       0.61924   0.00080  -0.00201   0.05783   0.05582   0.67506
         Item               Value     Threshold  Converged?
 Maximum Force            0.004454     0.000450     NO 
 RMS     Force            0.000881     0.000300     NO 
 Maximum Displacement     0.166062     0.001800     NO 
 RMS     Displacement     0.034577     0.001200     NO 
 Predicted change in Energy=-8.275021D-04
 GradGradGradGradGradGradGradGradGradGradGradGradGradGradGradGradGradGrad

                          Input orientation:                          
 ---------------------------------------------------------------------
 Center     Atomic      Atomic             Coordinates (Angstroms)
 Number     Number       Type             X           Y           Z
 ---------------------------------------------------------------------
      1          6           0        1.768942    0.739024    0.107425
      2          6           0        1.167507   -0.461063    0.297973
      3          6           0       -0.266573   -0.733026    0.664995
      4          6           0       -1.282298    0.245611    0.023038
      5          6           0       -1.311664    1.613033    0.754705
      6          6           0        0.031789    2.148612    1.284925
      7          6           0        1.225971    2.131789    0.310005
      8          6           0        3.172773    0.526754   -0.296054
      9          6           0        3.453321   -0.965906   -0.342829
     10          6           0        2.112215   -1.640218    0.038415
     11          8           0        3.993692    1.412902   -0.540086
     12          6           0        0.937689    2.852405   -1.022878
     13          6           0        2.241663   -2.571426    1.243543
     14          8           0        1.593117   -2.465505   -1.024925
     15          6           0       -2.699826   -0.397483   -0.102299
     16          8           0       -3.110866   -0.809708    1.216747
     17          6           0       -2.698241   -1.622464   -1.033501
     18          6           0       -3.745227    0.616221   -0.617323
     19          8           0       -5.070069    0.068566   -0.539766
     20          1           0       -0.372316   -0.716864    1.759048
     21          1           0       -0.484829   -1.759745    0.362751
     22          1           0       -0.949045    0.417004   -1.008216
     23          1           0       -1.992489    1.537563    1.612146
     24          1           0       -1.744640    2.362571    0.082348
     25          1           0        0.321666    1.595157    2.187837
     26          1           0       -0.131076    3.185540    1.608295
     27          1           0        2.039808    2.694108    0.791622
     28          1           0        3.787574   -1.272948   -1.339425
     29          1           0        4.259103   -1.200336    0.362560
     30          1           0        0.589520    3.875982   -0.835803
     31          1           0        0.172064    2.336250   -1.613019
     32          1           0        1.845438    2.915108   -1.633726
     33          1           0        1.274174   -3.011841    1.506533
     34          1           0        2.935126   -3.387645    1.009745
     35          1           0        2.626998   -2.028358    2.112529
     36          1           0        1.426634   -1.891615   -1.793112
     37          1           0       -4.072815   -0.955063    1.155818
     38          1           0       -2.332159   -1.363014   -2.034025
     39          1           0       -2.078240   -2.431592   -0.638268
     40          1           0       -3.714955   -2.018599   -1.136110
     41          1           0       -3.766286    1.499460    0.022521
     42          1           0       -3.507861    0.930229   -1.641105
     43          1           0       -5.229311   -0.456769   -1.340053
 ---------------------------------------------------------------------
                    Distance matrix (angstroms):
                    1          2          3          4          5
     1  C    0.000000
     2  C    1.355818   0.000000
     3  C    2.573157   1.505076   0.000000
     4  C    3.092028   2.564473   1.549689   0.000000
     5  C    3.266955   3.264471   2.569875   1.551143   0.000000
     6  C    2.528071   3.012363   2.962629   2.634501   1.540404
     7  C    1.508526   2.593539   3.249749   3.151417   2.628014
     8  C    1.476007   2.312951   3.786788   4.475323   4.732259
     9  C    2.438575   2.427022   3.861030   4.901807   5.528163
    10  C    2.404869   1.533052   2.621876   3.883208   4.776993
    11  O    2.413068   3.493052   4.920070   5.432840   5.464736
    12  C    2.536719   3.574428   4.141797   3.580176   3.123369
    13  C    3.531758   2.549813   3.163176   4.673717   5.511334
    14  O    3.403254   2.439055   3.052173   4.088567   5.314067
    15  C    4.615790   3.888513   2.573335   1.561623   2.589137
    16  O    5.238482   4.389782   2.898330   2.425346   3.052914
    17  C    5.180161   4.250375   3.096612   2.571162   3.948256
    18  C    5.562949   5.112071   3.945357   2.571660   2.966197
    19  O    6.902205   6.315827   5.016730   3.833446   4.264580
    20  H    3.071230   2.138044   1.099270   2.183610   2.705457
    21  H    3.374688   2.102614   1.092309   2.184677   3.494699
    22  H    2.955639   2.637599   2.141955   1.097232   2.160988
    23  H    4.129190   3.963223   3.005238   2.167666   1.097462
    24  H    3.870632   4.062020   3.479495   2.167672   1.096057
    25  H    2.675010   2.918059   2.843502   3.013358   2.173005
    26  H    3.442110   4.086683   4.032783   3.532922   2.143638
    27  H    2.088982   3.310544   4.132877   4.197886   3.521711
    28  H    3.196292   3.194523   4.554703   5.464973   6.222258
    29  H    3.166562   3.179412   4.559780   5.736999   6.253181
    30  H    3.481554   4.519898   4.922219   4.173835   3.356360
    31  H    2.839204   3.530972   3.847363   3.026982   2.886280
    32  H    2.787974   3.948365   4.801415   4.433262   4.167409
    33  H    4.033769   2.824618   2.876645   4.398556   5.351754
    34  H    4.382187   3.492274   4.173336   5.653388   6.565596
    35  H    3.523508   2.806981   3.485110   4.981917   5.533216
    36  H    3.263354   2.546815   3.201808   3.899288   5.125643
    37  H    6.172129   5.333002   3.844176   3.242190   3.792092
    38  H    5.081673   4.301093   3.456623   2.814497   4.204199
    39  H    5.040801   3.910807   2.804596   2.870238   4.345919
    40  H    6.262906   5.321743   4.097319   3.519672   4.747604
    41  H    5.587863   5.316186   4.200566   2.782505   2.564013
    42  H    5.562245   5.249266   4.311667   2.862029   3.321056
    43  H    7.245733   6.603214   5.359599   4.234415   4.901026
                    6          7          8          9         10
     6  C    0.000000
     7  C    1.541695   0.000000
     8  C    3.872428   2.594896   0.000000
     9  C    4.904761   3.870788   1.519516   0.000000
    10  C    4.498577   3.884228   2.435656   1.548744   0.000000
    11  O    4.423642   2.983242   1.232363   2.447374   3.632652
    12  C    2.577195   1.542391   3.306437   4.622810   4.763351
    13  C    5.211911   4.901363   3.582742   2.561715   1.528476
    14  O    5.391032   4.801244   3.461240   2.484836   1.442654
    15  C    3.983555   4.688187   5.948040   6.184026   4.971914
    16  O    4.316548   5.318152   6.599911   6.748720   5.418376
    17  C    5.200883   5.594539   6.295378   6.224935   4.928469
    18  C    4.498069   5.279176   6.926034   7.375470   6.311191
    19  O    5.803882   6.679754   8.259164   8.588195   7.405366
    20  H    2.932413   3.573384   4.282253   4.372117   3.160072
    21  H    4.048772   4.251312   4.363502   4.078853   2.619946
    22  H    3.036280   3.067391   4.184329   4.662188   3.833916
    23  H    2.139663   3.522380   5.598473   6.304453   5.424345
    24  H    2.155846   2.988247   5.262544   6.186949   5.558739
    25  H    1.097994   2.152207   3.929378   4.771852   4.277117
    26  H    1.098323   2.153492   4.648775   5.821451   5.548407
    27  H    2.138470   1.100222   2.676578   4.084201   4.399880
    28  H    5.718409   4.568880   2.169223   1.095081   2.200036
    29  H    5.471416   4.506186   2.143998   1.096274   2.215332
    30  H    2.791479   2.181777   4.264019   5.646969   5.788896
    31  H    2.907398   2.202395   3.743385   4.825377   4.722681
    32  H    3.520705   2.185273   3.042272   4.394766   4.859858
    33  H    5.312524   5.281188   4.401779   3.514921   2.176933
    34  H    6.257414   5.820224   4.133292   2.821843   2.161982
    35  H    4.986694   4.745398   3.553553   2.800071   2.172005
    36  H    5.267195   4.544354   3.337468   2.658517   1.971728
    37  H    5.147547   6.190411   7.536727   7.673902   6.322390
    38  H    5.379145   5.510754   6.074212   6.040663   4.911650
    39  H    5.397144   5.713272   6.036726   5.730068   4.317880
    40  H    6.104519   6.612845   7.390894   7.288459   5.956390
    41  H    4.054681   5.040349   7.014142   7.637684   6.664428
    42  H    4.751341   5.259253   6.826627   7.330682   6.404158
    43  H    6.430995   7.148006   8.523630   8.754528   7.562984
                   11         12         13         14         15
    11  O    0.000000
    12  C    3.412391   0.000000
    13  C    4.703808   6.021209   0.000000
    14  O    4.586924   5.358149   2.361732   0.000000
    15  C    6.947830   4.963946   5.563779   4.853588   0.000000
    16  O    7.648608   5.900660   5.635064   5.467561   1.441793
    17  C    7.364705   5.765809   5.521605   4.373391   1.538739
    18  C    7.780202   5.205257   7.033262   6.177466   1.544574
    19  O    9.162915   6.639000   7.975662   7.145274   2.454920
    20  H    5.374379   4.711147   3.246234   3.830297   2.997318
    21  H    5.562190   5.021499   2.977983   2.596459   2.641636
    22  H    5.063754   3.080773   4.917494   3.843400   2.132911
    23  H    6.362547   4.154287   5.911659   5.986256   2.680308
    24  H    5.849594   2.942168   6.448513   5.973022   2.926496
    25  H    4.578051   3.502691   4.683854   5.331735   4.283077
    26  H    4.977098   2.859425   6.237435   6.468462   4.728918
    27  H    2.689349   2.128881   5.288745   5.488258   5.728976
    28  H    2.809843   5.024001   3.278355   2.517289   6.662078
    29  H    2.777450   5.419958   2.593469   3.260867   7.020496
    30  H    4.212197   1.097237   6.972971   6.423195   5.442456
    31  H    4.075365   1.095840   6.043879   5.042033   4.243032
    32  H    2.840364   1.095936   6.207876   5.420821   5.829061
    33  H    5.582364   6.395352   1.095064   2.609308   5.021542
    34  H    5.154395   6.859995   1.096251   2.605995   6.475368
    35  H    4.554832   6.042052   1.094779   3.332210   5.995021
    36  H    4.368031   4.830948   3.216783   0.973231   4.703080
    37  H    8.576240   6.659480   6.518663   6.256186   1.943927
    38  H    7.067811   5.429925   5.755221   4.200186   2.190661
    39  H    7.187359   6.096260   4.714057   3.691817   2.193452
    40  H    8.458941   6.736958   6.438142   5.328012   2.174229
    41  H    7.780828   5.005067   7.359243   6.748428   2.179749
    42  H    7.597271   4.882611   7.323921   6.158788   2.187159
    43  H    9.444543   7.005935   8.183043   7.118978   2.816708
                   16         17         18         19         20
    16  O    0.000000
    17  C    2.427849   0.000000
    18  C    2.408215   2.506211   0.000000
    19  O    2.774018   2.954475   1.435670   0.000000
    20  H    2.793272   3.745446   4.335987   5.288698   0.000000
    21  H    2.920266   2.620603   4.151621   5.018136   1.746398
    22  H    3.335979   2.686961   2.830392   4.162174   3.045656
    23  H    2.629979   4.181304   2.981861   4.032391   2.780104
    24  H    3.635491   4.246761   2.746202   4.087538   3.765304
    25  H    4.302170   5.463510   5.036552   6.232263   2.451716
    26  H    4.999447   6.056925   4.961539   6.222809   3.912759
    27  H    6.243950   6.664307   6.306297   7.695221   4.288238
    28  H    7.371370   6.502427   7.799582   8.994274   5.216747
    29  H    7.429581   7.108574   8.266157   9.458211   4.861478
    30  H    6.313597   6.409474   5.428057   6.827517   5.362146
    31  H    5.355582   4.924013   4.392616   5.811559   4.581341
    32  H    6.823811   6.449407   6.129722   7.558028   5.442478
    33  H    4.915481   4.915509   6.547365   7.343410   2.835775
    34  H    6.575914   6.247043   7.956470   8.856045   4.316678
    35  H    5.933854   6.198422   7.419646   8.406938   3.292546
    36  H    5.551459   4.202862   5.866845   6.900750   4.151398
    37  H    0.974774   2.669831   2.391710   2.217507   3.756902
    38  H    3.388223   1.096530   2.814458   3.431965   4.318089
    39  H    2.671686   1.093298   3.473967   3.900197   3.405524
    40  H    2.713352   1.095974   2.685579   2.558949   4.609738
    41  H    2.681045   3.464435   1.090850   2.015806   4.409835
    42  H    3.369318   2.746071   1.096847   2.096641   4.909745
    43  H    3.339102   2.803414   1.968794   0.970461   5.767362
                   21         22         23         24         25
    21  H    0.000000
    22  H    2.614055   0.000000
    23  H    3.834875   3.034917   0.000000
    24  H    4.319635   2.368023   1.755662   0.000000
    25  H    3.903426   3.635588   2.385383   3.048218   0.000000
    26  H    5.111983   3.896152   2.486102   2.368414   1.752188
    27  H    5.137561   4.166277   4.274375   3.864587   2.471664
    28  H    4.624695   5.039960   7.072473   6.770807   5.716653
    29  H    4.776801   5.623133   6.938297   6.986971   5.162347
    30  H    5.861072   3.789648   4.257631   2.929456   3.796881
    31  H    4.594817   2.303514   3.965461   2.559046   3.875320
    32  H    5.591986   3.800121   5.211813   4.017321   4.320705
    33  H    2.443374   4.798296   5.601725   6.326599   4.753512
    34  H    3.842493   5.799509   6.992993   7.471631   5.748599
    35  H    3.580132   5.339188   5.857119   6.520209   4.295357
    36  H    2.884238   3.404356   5.919920   5.627827   5.406153
    37  H    3.761664   4.040241   3.278593   4.192783   5.184607
    38  H    3.051977   2.476641   4.671540   4.324835   5.798076
    39  H    1.998093   3.086494   4.563541   4.859484   5.473675
    40  H    3.570337   3.687652   4.813117   4.955950   6.356270
    41  H    4.637470   3.189196   2.382166   2.198998   4.626997
    42  H    4.515543   2.685422   3.639897   2.851464   5.456025
    43  H    5.206476   4.381127   4.813507   4.702641   6.889830
                   26         27         28         29         30
    26  H    0.000000
    27  H    2.370907   0.000000
    28  H    6.627442   4.830484   0.000000
    29  H    6.329411   4.502894   1.767588   0.000000
    30  H    2.639997   2.479652   6.082159   6.377376   0.000000
    31  H    3.345154   3.065751   5.115963   5.754498   1.774573
    32  H    3.806632   2.443140   4.625831   5.171829   1.771240
    33  H    6.355519   5.801306   4.176172   3.674239   7.307352
    34  H    7.277817   6.151170   3.273715   2.637439   7.852910
    35  H    5.919963   4.938753   3.719351   2.532149   6.906896
    36  H    6.306627   5.299593   2.482462   3.625972   5.906130
    37  H    5.734687   7.128341   8.253060   8.373188   7.003064
    38  H    6.229014   6.599895   6.159685   7.015328   6.117109
    39  H    6.355366   6.728723   6.020121   6.532960   6.851383
    40  H    6.889051   7.683948   7.542233   8.154825   7.305120
    41  H    4.309559   5.977410   8.161001   8.474160   5.035635
    42  H    5.200742   6.309205   7.626820   8.299381   5.110235
    43  H    6.924679   8.204399   9.053748   9.668598   7.272261
                   31         32         33         34         35
    31  H    0.000000
    32  H    1.770787   0.000000
    33  H    6.288747   6.731738   0.000000
    34  H    6.875782   6.920986   1.773919   0.000000
    35  H    6.241492   6.251650   1.778933   1.777283   0.000000
    36  H    4.413754   4.827565   3.487952   3.517053   4.088228
    37  H    6.043028   7.601677   5.739654   7.419571   6.852354
    38  H    4.486973   5.992903   5.315997   6.411549   6.498449
    39  H    5.361560   6.706220   4.021883   5.363192   5.465231
    40  H    5.856711   7.450306   5.732495   7.120573   7.125596
    41  H    4.345780   6.019855   6.925342   8.352684   7.595243
    42  H    3.939484   5.709432   6.950929   8.196532   7.776858
    43  H    6.086897   7.842695   7.544983   8.987192   8.724208
                   36         37         38         39         40
    36  H    0.000000
    37  H    6.310092   0.000000
    38  H    3.803418   3.656693   0.000000
    39  H    3.729529   3.062223   1.776084   0.000000
    40  H    5.184951   2.551884   1.774308   1.759899   0.000000
    41  H    6.462378   2.720846   3.805240   4.328892   3.704295
    42  H    5.686401   3.419982   2.606842   3.788316   2.998916
    43  H    6.823903   2.795560   3.113898   3.784399   2.184990
                   41         42         43
    41  H    0.000000
    42  H    1.777205   0.000000
    43  H    2.797120   2.231095   0.000000
 Stoichiometry    C15H24O4
 Framework group  C1[X(C15H24O4)]
 Deg. of freedom   123
 Full point group                 C1      NOp   1
 Largest Abelian subgroup         C1      NOp   1
 Largest concise Abelian subgroup C1      NOp   1
                         Standard orientation:                         
 ---------------------------------------------------------------------
 Center     Atomic      Atomic             Coordinates (Angstroms)
 Number     Number       Type             X           Y           Z
 ---------------------------------------------------------------------
      1          6           0        1.801426    0.739109    0.090962
      2          6           0        1.208484   -0.465028    0.282576
      3          6           0       -0.220519   -0.746373    0.662115
      4          6           0       -1.247697    0.229015    0.033579
      5          6           0       -1.277691    1.593465    0.770750
      6          6           0        0.067748    2.134509    1.290279
      7          6           0        1.252696    2.128046    0.304034
      8          6           0        3.202519    0.536202   -0.326609
      9          6           0        3.490873   -0.954682   -0.381786
     10          6           0        2.157202   -1.637903    0.009544
     11          8           0        4.016163    1.427833   -0.574993
     12          6           0        0.947788    2.852099   -1.023274
     13          6           0        2.303241   -2.572944    1.209799
     14          8           0        1.632613   -2.462029   -1.052000
     15          6           0       -2.662768   -0.421491   -0.080802
     16          8           0       -3.058979   -0.841006    1.240482
     17          6           0       -2.663237   -1.642900   -1.016686
     18          6           0       -3.718609    0.588317   -0.581996
     19          8           0       -5.039601    0.032993   -0.494003
     20          1           0       -0.315961   -0.734955    1.757174
     21          1           0       -0.435944   -1.773138    0.358001
     22          1           0       -0.925203    0.406178   -1.000118
     23          1           0       -1.949917    1.510945    1.634303
     24          1           0       -1.721175    2.343125    0.105413
     25          1           0        0.369244    1.579254    2.188268
     26          1           0       -0.097782    3.169278    1.619167
     27          1           0        2.067942    2.693061    0.780083
     28          1           0        3.817347   -1.256069   -1.382677
     29          1           0        4.304601   -1.187293    0.315033
     30          1           0        0.595746    3.873001   -0.828971
     31          1           0        0.179466    2.333927   -1.608120
     32          1           0        1.849336    2.922180   -1.642447
     33          1           0        1.340746   -3.019742    1.480244
     34          1           0        2.998963   -3.384390    0.966303
     35          1           0        2.693793   -2.031040    2.077181
     36          1           0        1.455670   -1.886163   -1.816361
     37          1           0       -4.020642   -0.991490    1.188107
     38          1           0       -2.308111   -1.377616   -2.019626
     39          1           0       -2.035039   -2.450054   -0.630460
     40          1           0       -3.678669   -2.044305   -1.111185
     41          1           0       -3.738485    1.468988    0.061414
     42          1           0       -3.492715    0.907528   -1.606764
     43          1           0       -5.203520   -0.490179   -1.294763
 ---------------------------------------------------------------------
 Rotational constants (GHZ):      0.5954068      0.2464648      0.1991715
 Standard basis: 6-31G(d) (6D, 7F)
 There are   333 symmetry adapted cartesian basis functions of A   symmetry.
 There are   333 symmetry adapted basis functions of A   symmetry.
   333 basis functions,   628 primitive gaussians,   333 cartesian basis functions
    73 alpha electrons       73 beta electrons
       nuclear repulsion energy      1595.0784218494 Hartrees.
 NAtoms=   43 NActive=   43 NUniq=   43 SFac= 1.00D+00 NAtFMM=   60 NAOKFM=F Big=F
 Integral buffers will be    131072 words long.
 Raffenetti 2 integral format.
 Two-electron integral symmetry is turned on.
 ------------------------------------------------------------------------------
 Polarizable Continuum Model (PCM)
 =================================
 Model                : PCM (using non-symmetric T matrix).
 Atomic radii         : SMD-Coulomb.
 Polarization charges : Total charges.
 Charge compensation  : None.
 Solution method      : On-the-fly selection.
 Cavity type          : VdW (van der Waals Surface) (Alpha=1.000).
 Cavity algorithm     : GePol (No added spheres)
                        Default sphere list used, NSphG=   43.
                        Lebedev-Laikov grids with approx.  5.0 points / Ang**2.
                        Smoothing algorithm: Karplus/York (Gamma=1.0000).
                        Polarization charges: spherical gaussians, with
                                              point-specific exponents (IZeta= 3).
                        Self-potential: point-specific (ISelfS= 7).
                        Self-field    : sphere-specific E.n sum rule (ISelfD= 2).
 1st derivatives      : Analytical E(r).r(x)/FMM algorithm (CHGder, D1EAlg=3).
                        Cavity 1st derivative terms included.
 Solvent              : Methanol, Eps=  32.613000 Eps(inf)=   1.765709
 ------------------------------------------------------------------------------
 ------------------------------------------------------------------------------
 Atomic radii for non-electrostatic terms: SMD-CDS.
 ------------------------------------------------------------------------------
 Nuclear repulsion after PCM non-electrostatic terms =     1595.0798589204 Hartrees.
 One-electron integrals computed using PRISM.
 NBasis=   333 RedAO= T EigKep=  9.30D-04  NBF=   333
 NBsUse=   333 1.00D-06 EigRej= -1.00D+00 NBFU=   333
 Initial guess from the checkpoint file:  "DY-202A-11R_49.chk"
 B after Tr=     0.000000    0.000000    0.000000
         Rot=    0.999995    0.003001   -0.000890    0.000459 Ang=   0.36 deg.
 ExpMin= 1.61D-01 ExpMax= 5.48D+03 ExpMxC= 8.25D+02 IAcc=1 IRadAn=         1 AccDes= 0.00D+00
 Harris functional with IExCor=  402 and IRadAn=       1 diagonalized for initial guess.
 HarFok:  IExCor=  402 AccDes= 0.00D+00 IRadAn=         1 IDoV= 1 UseB2=F ITyADJ=14
 ICtDFT=  3500011 ScaDFX=  1.000000  1.000000  1.000000  1.000000
 FoFCou: FMM=F IPFlag=           0 FMFlag=      100000 FMFlg1=           0
         NFxFlg=           0 DoJE=T BraDBF=F KetDBF=T FulRan=T
         wScrn=  0.000000 ICntrl=     500 IOpCl=  0 I1Cent=   200000004 NGrid=           0
         NMat0=    1 NMatS0=      1 NMatT0=    0 NMatD0=    1 NMtDS0=    0 NMtDT0=    0
 Petite list used in FoFCou.
 Keep R1 ints in memory in canonical form, NReq=1565304907.
 Requested convergence on RMS density matrix=1.00D-08 within 128 cycles.
 Requested convergence on MAX density matrix=1.00D-06.
 Requested convergence on             energy=1.00D-06.
 No special actions if energy rises.
 Inv3:  Mode=1 IEnd=    22162572.
 Iteration    1 A*A^-1 deviation from unit magnitude is 8.22D-15 for   2704.
 Iteration    1 A*A^-1 deviation from orthogonality  is 3.66D-15 for   2695   2616.
 Iteration    1 A^-1*A deviation from unit magnitude is 8.22D-15 for   2704.
 Iteration    1 A^-1*A deviation from orthogonality  is 2.90D-12 for   2554   2499.
 Error on total polarization charges =  0.05193
 SCF Done:  E(RB3LYP) =  -886.951089128     A.U. after   11 cycles
            NFock= 11  Conv=0.33D-08     -V/T= 2.0094
 SMD-CDS (non-electrostatic) energy       (kcal/mol) =       0.90
 (included in total energy above)
 D1PCM: PCM CHGder 1st derivatives, ID1Alg=3 FixD1E=F DoIter=F DoCFld=F I1PDM=0.
 Calling FoFJK, ICntrl=      2127 FMM=F ISym2X=0 I1Cent= 0 IOpClX= 0 NMat=1 NMatS=1 NMatT=0.
 ***** Axes restored to original set *****
 -------------------------------------------------------------------
 Center     Atomic                   Forces (Hartrees/Bohr)
 Number     Number              X              Y              Z
 -------------------------------------------------------------------
      1        6           0.002394028   -0.001286311   -0.000378748
      2        6          -0.001433903    0.000839555   -0.000354508
      3        6           0.000859051   -0.000674811    0.000364484
      4        6          -0.000720694    0.000186168   -0.000485204
      5        6          -0.000530943   -0.000598657   -0.000127165
      6        6           0.000303571   -0.000151750    0.000068416
      7        6          -0.000946410    0.000620547    0.000122433
      8        6          -0.001156257    0.000105754   -0.000607430
      9        6          -0.001563129    0.000260675    0.001189753
     10        6           0.002295319    0.000383812   -0.001129700
     11        8          -0.000912262   -0.001073199    0.000752057
     12        6           0.000124945   -0.000163908   -0.000384292
     13        6          -0.000114534   -0.000138040    0.000525802
     14        8          -0.000734561    0.000305571    0.000719550
     15        6           0.000687274   -0.000512670   -0.000073410
     16        8           0.001057006    0.000617389    0.000736106
     17        6           0.000645988   -0.000238407    0.000135577
     18        6           0.000153948    0.000096574    0.000519508
     19        8          -0.000105338    0.001453027   -0.000283994
     20        1          -0.000170942    0.000079946    0.000034674
     21        1          -0.000106281   -0.000048882    0.000150316
     22        1          -0.000166243    0.000003843   -0.000209792
     23        1          -0.000229041    0.000135382    0.000081710
     24        1          -0.000087999   -0.000082103   -0.000120783
     25        1          -0.000194710    0.000062826   -0.000130056
     26        1          -0.000146026   -0.000183928    0.000105423
     27        1          -0.000182720    0.000202500    0.000066907
     28        1           0.000089435    0.000183447   -0.000206077
     29        1           0.000573247   -0.000345045   -0.000585654
     30        1           0.000123841   -0.000075538    0.000049493
     31        1           0.000088633    0.000211968    0.000149490
     32        1          -0.000069891   -0.000079485    0.000129302
     33        1           0.000033602    0.000260989    0.000142663
     34        1          -0.000115840    0.000169243   -0.000177682
     35        1           0.000022962   -0.000018732    0.000044890
     36        1           0.000595882   -0.000042929   -0.000276654
     37        1          -0.000444430   -0.000039979   -0.000462253
     38        1           0.000003545    0.000049554   -0.000058798
     39        1          -0.000168116   -0.000006078   -0.000158112
     40        1           0.000144293   -0.000152211    0.000082654
     41        1           0.000131030    0.000215748    0.000144704
     42        1          -0.000286948    0.000408464   -0.000147314
     43        1           0.000259619   -0.000940318    0.000041716
 -------------------------------------------------------------------
 Cartesian Forces:  Max     0.002394028 RMS     0.000562428

 GradGradGradGradGradGradGradGradGradGradGradGradGradGradGradGradGradGrad
 Berny optimization.
 Using GEDIIS/GDIIS optimizer.
 FormGI is forming the generalized inverse of G from B-inverse, IUseBI=4.
 Internal  Forces:  Max     0.002335296 RMS     0.000342363
 Search for a local minimum.
 Step number   3 out of a maximum of  258
 All quantities printed in internal units (Hartrees-Bohrs-Radians)
 Mixed Optimization -- En-DIIS/RFO-DIIS
 Swapping is turned off.
 Update second derivatives using D2CorX and points    1    2    3
 DE= -8.76D-04 DEPred=-8.28D-04 R= 1.06D+00
 TightC=F SS=  1.41D+00  RLast= 2.97D-01 DXNew= 8.4853D-01 8.9226D-01
 Trust test= 1.06D+00 RLast= 2.97D-01 DXMaxT set to 8.49D-01
 ITU=  1  1  0
     Eigenvalues ---    0.00228   0.00231   0.00237   0.00331   0.00372
     Eigenvalues ---    0.00402   0.00488   0.00695   0.00776   0.00900
     Eigenvalues ---    0.01067   0.01133   0.01231   0.01249   0.01334
     Eigenvalues ---    0.01391   0.02483   0.02624   0.03223   0.03861
     Eigenvalues ---    0.04016   0.04239   0.04419   0.04601   0.04726
     Eigenvalues ---    0.04788   0.04875   0.04969   0.05028   0.05310
     Eigenvalues ---    0.05403   0.05447   0.05548   0.05565   0.05579
     Eigenvalues ---    0.05616   0.05665   0.05716   0.05916   0.05960
     Eigenvalues ---    0.06036   0.06107   0.07015   0.07892   0.08156
     Eigenvalues ---    0.08651   0.09046   0.09072   0.09223   0.09743
     Eigenvalues ---    0.10294   0.11599   0.12186   0.13311   0.13841
     Eigenvalues ---    0.14639   0.15648   0.15913   0.16000   0.16000
     Eigenvalues ---    0.16000   0.16000   0.16000   0.16000   0.16000
     Eigenvalues ---    0.16000   0.16000   0.16015   0.16115   0.16134
     Eigenvalues ---    0.16830   0.17203   0.19028   0.20349   0.20753
     Eigenvalues ---    0.22035   0.23037   0.24736   0.24977   0.26703
     Eigenvalues ---    0.26850   0.27421   0.27761   0.28131   0.28478
     Eigenvalues ---    0.28641   0.28779   0.29435   0.29746   0.30394
     Eigenvalues ---    0.31042   0.31894   0.32273   0.33753   0.33821
     Eigenvalues ---    0.33838   0.33840   0.33930   0.33957   0.33986
     Eigenvalues ---    0.34025   0.34096   0.34149   0.34154   0.34167
     Eigenvalues ---    0.34211   0.34223   0.34240   0.34278   0.34301
     Eigenvalues ---    0.34364   0.34385   0.34435   0.34517   0.34866
     Eigenvalues ---    0.40273   0.40813   0.41759   0.51618   0.52436
     Eigenvalues ---    0.52709   0.52925   0.94818
 En-DIIS/RFO-DIIS IScMMF=        0 using points:     3    2
 RFO step:  Lambda=-8.58883178D-05.
 DidBck=F Rises=F RFO-DIIS coefs:    1.16789   -0.16789
 Iteration  1 RMS(Cart)=  0.03553809 RMS(Int)=  0.00076791
 Iteration  2 RMS(Cart)=  0.00087190 RMS(Int)=  0.00004175
 Iteration  3 RMS(Cart)=  0.00000150 RMS(Int)=  0.00004174
 Iteration  4 RMS(Cart)=  0.00000000 RMS(Int)=  0.00004174
 Variable       Old X    -DE/DX   Delta X   Delta X   Delta X     New X
                                 (Linear)    (Quad)   (Total)
    R1        2.56212  -0.00078  -0.00096  -0.00178  -0.00273   2.55940
    R2        2.85070   0.00093   0.00144   0.00514   0.00658   2.85728
    R3        2.78925  -0.00165  -0.00147  -0.00680  -0.00819   2.78106
    R4        2.84418  -0.00062  -0.00109  -0.00341  -0.00452   2.83967
    R5        2.89705   0.00022   0.00178   0.00297   0.00469   2.90174
    R6        2.92849   0.00030   0.00093   0.00185   0.00278   2.93127
    R7        2.07732   0.00005   0.00018   0.00038   0.00056   2.07788
    R8        2.06417   0.00003  -0.00054  -0.00027  -0.00082   2.06335
    R9        2.93124  -0.00077   0.00036  -0.00325  -0.00290   2.92834
   R10        2.95104  -0.00234   0.00234  -0.00943  -0.00709   2.94395
   R11        2.07347   0.00015   0.00022   0.00061   0.00083   2.07429
   R12        2.91094  -0.00025  -0.00029  -0.00081  -0.00110   2.90984
   R13        2.07390   0.00020  -0.00015   0.00059   0.00044   2.07434
   R14        2.07125   0.00004  -0.00044  -0.00022  -0.00066   2.07059
   R15        2.91338  -0.00006  -0.00031  -0.00005  -0.00035   2.91303
   R16        2.07491  -0.00018  -0.00023  -0.00081  -0.00104   2.07387
   R17        2.07553  -0.00012   0.00004  -0.00042  -0.00038   2.07515
   R18        2.91470  -0.00009   0.00021   0.00030   0.00051   2.91521
   R19        2.07912   0.00000   0.00008   0.00010   0.00019   2.07930
   R20        2.87147  -0.00064   0.00076  -0.00076   0.00002   2.87149
   R21        2.32883  -0.00153  -0.00039  -0.00179  -0.00219   2.32664
   R22        2.92670  -0.00144  -0.00172  -0.00612  -0.00790   2.91880
   R23        2.06940   0.00017   0.00054   0.00102   0.00156   2.07096
   R24        2.07166   0.00011   0.00024   0.00062   0.00086   2.07252
   R25        2.88840   0.00021   0.00060   0.00134   0.00194   2.89034
   R26        2.72622  -0.00041   0.00015  -0.00036  -0.00021   2.72601
   R27        2.07348  -0.00010  -0.00001  -0.00026  -0.00027   2.07320
   R28        2.07084  -0.00025   0.00013  -0.00070  -0.00057   2.07027
   R29        2.07102  -0.00014  -0.00009  -0.00055  -0.00064   2.07038
   R30        2.06937  -0.00010  -0.00046  -0.00070  -0.00117   2.06821
   R31        2.07161  -0.00015  -0.00010  -0.00060  -0.00070   2.07091
   R32        2.06883   0.00002   0.00023   0.00021   0.00044   2.06927
   R33        1.83914   0.00011   0.00030   0.00048   0.00078   1.83992
   R34        2.72459  -0.00009   0.00012   0.00010   0.00022   2.72482
   R35        2.90780   0.00026  -0.00005   0.00099   0.00094   2.90874
   R36        2.91882   0.00063  -0.00009   0.00236   0.00228   2.92110
   R37        1.84206   0.00047  -0.00008   0.00086   0.00077   1.84283
   R38        2.07214   0.00007  -0.00021   0.00018  -0.00003   2.07211
   R39        2.06603  -0.00016  -0.00025  -0.00072  -0.00097   2.06507
   R40        2.07109  -0.00009   0.00009  -0.00023  -0.00014   2.07095
   R41        2.71302  -0.00036  -0.00063  -0.00133  -0.00197   2.71106
   R42        2.06141   0.00027  -0.00047   0.00049   0.00003   2.06143
   R43        2.07274   0.00019   0.00011   0.00080   0.00091   2.07365
   R44        1.83391   0.00042  -0.00003   0.00081   0.00078   1.83468
    A1        2.26357  -0.00031  -0.00182  -0.00395  -0.00588   2.25770
    A2        1.91031  -0.00007   0.00094   0.00139   0.00224   1.91255
    A3        2.10810   0.00038   0.00105   0.00289   0.00405   2.11215
    A4        2.23557   0.00034   0.00041   0.00172   0.00209   2.23767
    A5        1.96455  -0.00037  -0.00118  -0.00285  -0.00422   1.96033
    A6        2.08227   0.00003   0.00072   0.00150   0.00241   2.08468
    A7        1.99258  -0.00057   0.00034  -0.00543  -0.00516   1.98742
    A8        1.90890   0.00030  -0.00004   0.00248   0.00243   1.91133
    A9        1.86791   0.00025  -0.00106   0.00192   0.00092   1.86882
   A10        1.91766   0.00004  -0.00055  -0.00066  -0.00119   1.91646
   A11        1.92623   0.00012   0.00113   0.00192   0.00307   1.92930
   A12        1.84418  -0.00010   0.00016   0.00027   0.00042   1.84460
   A13        1.95381   0.00048  -0.00124   0.00019  -0.00112   1.95269
   A14        1.94781   0.00034   0.00006   0.00026   0.00033   1.94814
   A15        1.86389  -0.00015  -0.00167   0.00239   0.00072   1.86461
   A16        1.96461  -0.00111   0.00320  -0.00792  -0.00467   1.95994
   A17        1.88744   0.00028  -0.00023   0.00459   0.00433   1.89177
   A18        1.83857   0.00019  -0.00032   0.00136   0.00103   1.83961
   A19        2.04020  -0.00022  -0.00080  -0.00284  -0.00377   2.03643
   A20        1.89616   0.00005  -0.00014  -0.00008  -0.00019   1.89597
   A21        1.89756   0.00002   0.00070   0.00056   0.00130   1.89886
   A22        1.87133   0.00010  -0.00014   0.00023   0.00013   1.87145
   A23        1.89432   0.00014  -0.00055   0.00225   0.00174   1.89605
   A24        1.85588  -0.00008   0.00111   0.00010   0.00119   1.85707
   A25        2.04215  -0.00034  -0.00116  -0.00149  -0.00273   2.03942
   A26        1.91564   0.00000   0.00023  -0.00079  -0.00056   1.91508
   A27        1.87577   0.00000   0.00030  -0.00080  -0.00046   1.87531
   A28        1.88601   0.00028  -0.00046   0.00120   0.00075   1.88676
   A29        1.88741   0.00017   0.00033   0.00178   0.00213   1.88954
   A30        1.84722  -0.00008   0.00100   0.00030   0.00129   1.84851
   A31        1.95390   0.00018  -0.00028   0.00104   0.00070   1.95460
   A32        1.96338  -0.00024  -0.00046  -0.00109  -0.00154   1.96184
   A33        1.83839   0.00009  -0.00033   0.00045   0.00014   1.83853
   A34        1.97861   0.00012   0.00019   0.00205   0.00227   1.98088
   A35        1.86562  -0.00006   0.00104   0.00015   0.00121   1.86683
   A36        1.85225  -0.00009  -0.00008  -0.00293  -0.00303   1.84922
   A37        1.90211   0.00064   0.00013   0.00151   0.00150   1.90361
   A38        2.19479  -0.00035   0.00041  -0.00029   0.00018   2.19497
   A39        2.18618  -0.00029  -0.00051  -0.00127  -0.00172   2.18446
   A40        1.83407  -0.00041  -0.00036  -0.00073  -0.00137   1.83270
   A41        1.93885   0.00001   0.00225  -0.00107   0.00125   1.94010
   A42        1.90283   0.00021   0.00196   0.00574   0.00780   1.91062
   A43        1.94578   0.00024  -0.00002   0.00060   0.00066   1.94644
   A44        1.96598   0.00030  -0.00069   0.00325   0.00260   1.96858
   A45        1.87682  -0.00033  -0.00287  -0.00737  -0.01029   1.86653
   A46        1.81358   0.00021   0.00065   0.00126   0.00172   1.81530
   A47        1.96849  -0.00023   0.00039  -0.00328  -0.00283   1.96567
   A48        1.92097  -0.00021   0.00001  -0.00206  -0.00199   1.91899
   A49        1.96710   0.00004   0.00019   0.00269   0.00296   1.97006
   A50        1.95974   0.00001  -0.00114   0.00127   0.00017   1.95991
   A51        1.83703   0.00015  -0.00012  -0.00002  -0.00021   1.83681
   A52        1.92603  -0.00014  -0.00067  -0.00187  -0.00254   1.92350
   A53        1.95617   0.00013  -0.00048   0.00083   0.00035   1.95652
   A54        1.93220  -0.00014  -0.00028  -0.00134  -0.00162   1.93058
   A55        1.88548   0.00001   0.00029   0.00041   0.00069   1.88617
   A56        1.88019   0.00008   0.00053   0.00043   0.00095   1.88114
   A57        1.88124   0.00006   0.00070   0.00164   0.00234   1.88358
   A58        1.93859   0.00001  -0.00140  -0.00103  -0.00242   1.93616
   A59        1.91668  -0.00032  -0.00044  -0.00277  -0.00321   1.91348
   A60        1.93203   0.00010   0.00041   0.00048   0.00088   1.93291
   A61        1.88668   0.00018   0.00162   0.00347   0.00508   1.89176
   A62        1.89636  -0.00009   0.00019  -0.00065  -0.00045   1.89591
   A63        1.89228   0.00011  -0.00033   0.00063   0.00031   1.89258
   A64        1.88179  -0.00002  -0.00005  -0.00033  -0.00039   1.88140
   A65        1.87874  -0.00004   0.00025  -0.00482  -0.00458   1.87416
   A66        1.95571   0.00001   0.00153   0.00122   0.00277   1.95847
   A67        1.95073  -0.00083   0.00164  -0.00849  -0.00686   1.94387
   A68        1.90322   0.00005  -0.00099   0.00515   0.00414   1.90736
   A69        1.87522   0.00005  -0.00064   0.00003  -0.00067   1.87455
   A70        1.89799   0.00077  -0.00188   0.00703   0.00514   1.90313
   A71        1.84086  -0.00079  -0.00032  -0.00618  -0.00651   1.83435
   A72        1.94353  -0.00011  -0.00147  -0.00157  -0.00305   1.94049
   A73        1.95086   0.00023   0.00109   0.00215   0.00324   1.95410
   A74        1.92138   0.00011  -0.00037  -0.00009  -0.00047   1.92091
   A75        1.89193  -0.00005  -0.00018  -0.00034  -0.00052   1.89140
   A76        1.88579   0.00001  -0.00041  -0.00014  -0.00056   1.88522
   A77        1.86756  -0.00021   0.00143  -0.00001   0.00142   1.86898
   A78        1.93500   0.00044  -0.00021   0.00287   0.00265   1.93765
   A79        1.92717  -0.00003   0.00159   0.00117   0.00275   1.92992
   A80        1.93120   0.00012  -0.00060   0.00050  -0.00010   1.93109
   A81        1.83316  -0.00012  -0.00037  -0.00038  -0.00076   1.83240
   A82        1.93835  -0.00031  -0.00083  -0.00204  -0.00287   1.93548
   A83        1.89638  -0.00013   0.00049  -0.00225  -0.00176   1.89462
   A84        1.88953  -0.00003  -0.00051  -0.00028  -0.00079   1.88874
    D1        0.09543  -0.00009   0.00021  -0.00369  -0.00348   0.09195
    D2       -3.08973   0.00001  -0.00131   0.00674   0.00543  -3.08430
    D3       -3.09954  -0.00001   0.00339   0.00356   0.00692  -3.09262
    D4       -0.00152   0.00009   0.00187   0.01399   0.01583   0.01431
    D5        0.38461  -0.00015   0.00064  -0.01447  -0.01384   0.37077
    D6       -1.86733  -0.00026   0.00101  -0.01727  -0.01626  -1.88359
    D7        2.40583  -0.00009   0.00154  -0.01351  -0.01198   2.39385
    D8       -2.69838  -0.00023  -0.00283  -0.02236  -0.02519  -2.72357
    D9        1.33286  -0.00033  -0.00246  -0.02515  -0.02760   1.30525
   D10       -0.67717  -0.00016  -0.00193  -0.02140  -0.02332  -0.70049
   D11       -0.00935  -0.00003   0.00154   0.00796   0.00945   0.00010
   D12       -3.13607   0.00009  -0.00008   0.01217   0.01203  -3.12403
   D13        3.08444   0.00002   0.00425   0.01421   0.01848   3.10292
   D14       -0.04228   0.00014   0.00263   0.01842   0.02107  -0.02122
   D15        0.63292   0.00008   0.00111   0.02052   0.02163   0.65455
   D16       -1.52352   0.00021   0.00162   0.02338   0.02503  -1.49849
   D17        2.76975   0.00004   0.00201   0.02084   0.02286   2.79261
   D18       -2.46253  -0.00002   0.00276   0.00957   0.01231  -2.45022
   D19        1.66421   0.00011   0.00327   0.01243   0.01571   1.67992
   D20       -0.32570  -0.00005   0.00365   0.00989   0.01354  -0.31217
   D21        0.01130  -0.00010  -0.00434  -0.02933  -0.03369  -0.02240
   D22        2.14704  -0.00004  -0.00347  -0.02706  -0.03054   2.11650
   D23       -2.09047  -0.00013  -0.00337  -0.03051  -0.03387  -2.12434
   D24        3.11357  -0.00001  -0.00572  -0.01990  -0.02564   3.08792
   D25       -1.03387   0.00006  -0.00485  -0.01763  -0.02249  -1.05636
   D26        1.01181  -0.00003  -0.00475  -0.02108  -0.02583   0.98598
   D27       -1.35739  -0.00045  -0.00105  -0.00794  -0.00893  -1.36632
   D28        2.70590   0.00038  -0.00441   0.00233  -0.00204   2.70386
   D29        0.70525   0.00006  -0.00310  -0.00079  -0.00386   0.70139
   D30        0.79432  -0.00045  -0.00127  -0.00914  -0.01039   0.78393
   D31       -1.42558   0.00038  -0.00464   0.00114  -0.00350  -1.42907
   D32        2.85695   0.00007  -0.00332  -0.00199  -0.00531   2.85164
   D33        2.82117  -0.00047  -0.00075  -0.00808  -0.00879   2.81237
   D34        0.60127   0.00036  -0.00411   0.00220  -0.00190   0.59937
   D35       -1.39938   0.00004  -0.00280  -0.00093  -0.00372  -1.40310
   D36        0.63959   0.00011  -0.00184  -0.01646  -0.01831   0.62128
   D37       -1.47973   0.00009  -0.00098  -0.01470  -0.01568  -1.49540
   D38        2.79069   0.00015  -0.00259  -0.01507  -0.01768   2.77301
   D39        2.85041   0.00007  -0.00018  -0.02238  -0.02254   2.82788
   D40        0.73110   0.00005   0.00069  -0.02061  -0.01991   0.71119
   D41       -1.28167   0.00011  -0.00092  -0.02099  -0.02192  -1.30358
   D42       -1.40898  -0.00016   0.00109  -0.02236  -0.02125  -1.43023
   D43        2.75489  -0.00017   0.00196  -0.02059  -0.01862   2.73628
   D44        0.74212  -0.00012   0.00035  -0.02097  -0.02062   0.72150
   D45        0.99256   0.00018   0.00219   0.02310   0.02527   1.01782
   D46       -1.09991   0.00014   0.00234   0.01914   0.02148  -1.07843
   D47        3.04778  -0.00026   0.00249   0.01532   0.01780   3.06558
   D48       -1.22148   0.00015   0.00125   0.02901   0.03025  -1.19123
   D49        2.96924   0.00011   0.00140   0.02506   0.02646   2.99570
   D50        0.83375  -0.00029   0.00155   0.02123   0.02279   0.85653
   D51        3.00879   0.00028   0.00005   0.02683   0.02687   3.03567
   D52        0.91633   0.00024   0.00020   0.02287   0.02308   0.93941
   D53       -1.21916  -0.00016   0.00035   0.01905   0.01941  -1.19975
   D54        0.84401   0.00013   0.00327   0.02026   0.02351   0.86752
   D55       -1.31251   0.00001   0.00461   0.02045   0.02506  -1.28745
   D56        2.96963   0.00011   0.00315   0.02094   0.02408   2.99371
   D57        2.97628   0.00012   0.00242   0.01839   0.02079   2.99707
   D58        0.81976   0.00000   0.00376   0.01858   0.02234   0.84211
   D59       -1.18128   0.00010   0.00230   0.01907   0.02136  -1.15992
   D60       -1.30876   0.00015   0.00337   0.01973   0.02310  -1.28566
   D61        2.81791   0.00003   0.00471   0.01993   0.02466   2.84257
   D62        0.81687   0.00013   0.00325   0.02041   0.02367   0.84054
   D63       -1.29749   0.00004  -0.00352   0.00087  -0.00261  -1.30010
   D64        0.94645  -0.00004  -0.00424   0.00203  -0.00218   0.94426
   D65        2.98110  -0.00012  -0.00358  -0.00030  -0.00386   2.97725
   D66        0.87408   0.00002  -0.00447  -0.00031  -0.00477   0.86931
   D67        3.11802  -0.00006  -0.00519   0.00086  -0.00434   3.11368
   D68       -1.13051  -0.00014  -0.00453  -0.00148  -0.00601  -1.13652
   D69        2.86614   0.00015  -0.00337   0.00155  -0.00181   2.86434
   D70       -1.17311   0.00007  -0.00409   0.00271  -0.00138  -1.17448
   D71        0.86155  -0.00001  -0.00344   0.00038  -0.00305   0.85850
   D72       -3.09569   0.00015   0.00366   0.01950   0.02313  -3.07256
   D73        1.08530   0.00014   0.00409   0.01971   0.02377   1.10907
   D74       -1.01576   0.00007   0.00371   0.01798   0.02167  -0.99409
   D75        0.94845   0.00001   0.00430   0.01722   0.02153   0.96998
   D76       -1.15375   0.00000   0.00472   0.01743   0.02217  -1.13158
   D77        3.02838  -0.00006   0.00434   0.01571   0.02007   3.04845
   D78       -1.09406   0.00008   0.00298   0.01776   0.02075  -1.07331
   D79        3.08693   0.00007   0.00340   0.01797   0.02138   3.10831
   D80        0.98587   0.00000   0.00303   0.01625   0.01928   1.00515
   D81        0.01585  -0.00003  -0.00411  -0.02549  -0.02962  -0.01378
   D82        2.12240   0.00001  -0.00315  -0.02580  -0.02899   2.09341
   D83       -2.09559  -0.00026  -0.00412  -0.03191  -0.03601  -2.13160
   D84       -3.14053  -0.00015  -0.00249  -0.02967  -0.03217   3.11049
   D85       -1.03398  -0.00011  -0.00152  -0.02997  -0.03153  -1.06551
   D86        1.03122  -0.00038  -0.00249  -0.03608  -0.03856   0.99266
   D87       -0.01581   0.00008   0.00488   0.03153   0.03641   0.02060
   D88       -2.15248   0.00020   0.00387   0.03321   0.03707  -2.11541
   D89        2.05959  -0.00004   0.00470   0.03048   0.03516   2.09475
   D90       -2.11778   0.00019   0.00240   0.03295   0.03538  -2.08240
   D91        2.02873   0.00031   0.00140   0.03463   0.03605   2.06478
   D92       -0.04239   0.00008   0.00223   0.03190   0.03414  -0.00825
   D93        2.05361   0.00024   0.00665   0.03976   0.04638   2.09999
   D94       -0.08306   0.00036   0.00565   0.04143   0.04704  -0.03601
   D95       -2.15418   0.00012   0.00648   0.03870   0.04514  -2.10904
   D96        1.06740  -0.00024  -0.00752  -0.02769  -0.03514   1.03226
   D97       -3.12976  -0.00021  -0.00668  -0.02582  -0.03242   3.12101
   D98       -1.04091  -0.00021  -0.00711  -0.02651  -0.03354  -1.07445
   D99        3.11444  -0.00010  -0.00629  -0.02648  -0.03284   3.08160
   D100      -1.08272  -0.00006  -0.00545  -0.02460  -0.03012  -1.11284
   D101       1.00613  -0.00006  -0.00588  -0.02529  -0.03124   0.97489
   D102      -1.02729   0.00004  -0.00767  -0.02334  -0.03102  -1.05830
   D103       1.05874   0.00007  -0.00683  -0.02146  -0.02830   1.03045
   D104      -3.13559   0.00007  -0.00726  -0.02215  -0.02941   3.11818
   D105       0.93600   0.00052   0.00680   0.04048   0.04720   0.98320
   D106      -1.07517   0.00039   0.00667   0.03946   0.04622  -1.02895
   D107       3.06183   0.00023   0.00721   0.03541   0.04261   3.10445
   D108       2.85649  -0.00028   0.00630   0.00468   0.01098   2.86747
   D109      -1.30126  -0.00026   0.00772   0.00628   0.01399  -1.28727
   D110       0.75300   0.00070   0.00457   0.01739   0.02196   0.77496
   D111      -1.00329   0.00013   0.00094  -0.01495  -0.01401  -1.01730
   D112       1.11572   0.00016   0.00043  -0.01499  -0.01457   1.10115
   D113      -3.09444   0.00012   0.00267  -0.01369  -0.01103  -3.10547
   D114      -3.08139   0.00014   0.00032  -0.01308  -0.01275  -3.09415
   D115      -0.96239   0.00016  -0.00019  -0.01313  -0.01331  -0.97570
   D116       1.11064   0.00012   0.00205  -0.01183  -0.00978   1.10087
   D117       1.16195  -0.00037   0.00273  -0.01990  -0.01717   1.14477
   D118      -3.00223  -0.00035   0.00222  -0.01995  -0.01773  -3.01996
   D119      -0.92920  -0.00039   0.00446  -0.01865  -0.01420  -0.94340
   D120      -2.99375   0.00018   0.00596   0.02748   0.03343  -2.96032
   D121      -0.96948   0.00027   0.00634   0.02944   0.03578  -0.93371
   D122       1.13073   0.00018   0.00761   0.02771   0.03531   1.16604
   D123      -0.93642  -0.00031   0.00680   0.01682   0.02363  -0.91279
   D124       1.08785  -0.00021   0.00718   0.01879   0.02597   1.11382
   D125      -3.09512  -0.00031   0.00845   0.01706   0.02550  -3.06961
   D126       1.12124   0.00018   0.00424   0.02669   0.03094   1.15218
   D127      -3.13767   0.00028   0.00461   0.02866   0.03328  -3.10439
   D128      -1.03746   0.00018   0.00588   0.02693   0.03281  -1.00464
   D129      -1.47954   0.00046   0.01089   0.05483   0.06572  -1.41382
   D130       2.72194   0.00033   0.00933   0.05217   0.06150   2.78345
   D131       0.67506   0.00071   0.00937   0.05607   0.06544   0.74050
         Item               Value     Threshold  Converged?
 Maximum Force            0.002335     0.000450     NO 
 RMS     Force            0.000342     0.000300     NO 
 Maximum Displacement     0.169215     0.001800     NO 
 RMS     Displacement     0.035610     0.001200     NO 
 Predicted change in Energy=-2.617069D-04
 GradGradGradGradGradGradGradGradGradGradGradGradGradGradGradGradGradGrad

                          Input orientation:                          
 ---------------------------------------------------------------------
 Center     Atomic      Atomic             Coordinates (Angstroms)
 Number     Number       Type             X           Y           Z
 ---------------------------------------------------------------------
      1          6           0        1.766284    0.736942    0.118594
      2          6           0        1.159604   -0.460536    0.298365
      3          6           0       -0.271462   -0.731213    0.668294
      4          6           0       -1.284287    0.244643    0.014082
      5          6           0       -1.320171    1.612702    0.741007
      6          6           0        0.016678    2.134041    1.299661
      7          6           0        1.221780    2.130267    0.338429
      8          6           0        3.160650    0.525237   -0.301824
      9          6           0        3.432192   -0.967382   -0.387388
     10          6           0        2.106284   -1.639737    0.031629
     11          8           0        3.985718    1.410198   -0.529804
     12          6           0        0.953629    2.872675   -0.986987
     13          6           0        2.262081   -2.555670    1.246608
     14          8           0        1.565542   -2.479308   -1.009356
     15          6           0       -2.699082   -0.395370   -0.111230
     16          8           0       -3.124773   -0.762804    1.216507
     17          6           0       -2.694469   -1.646387   -1.007994
     18          6           0       -3.728550    0.617017   -0.663230
     19          8           0       -5.064201    0.105433   -0.551512
     20          1           0       -0.379763   -0.702507    1.762135
     21          1           0       -0.488660   -1.760867    0.377032
     22          1           0       -0.946398    0.409244   -1.017235
     23          1           0       -2.019936    1.543689    1.583916
     24          1           0       -1.731379    2.364595    0.058263
     25          1           0        0.292501    1.561827    2.194580
     26          1           0       -0.148460    3.164802    1.640437
     27          1           0        2.031582    2.683996    0.836737
     28          1           0        3.727427   -1.258231   -1.401910
     29          1           0        4.267343   -1.225575    0.274939
     30          1           0        0.627473    3.900745   -0.786233
     31          1           0        0.178700    2.381048   -1.585311
     32          1           0        1.865514    2.923101   -1.592179
     33          1           0        1.295170   -2.966914    1.552837
     34          1           0        2.928596   -3.388856    0.996583
     35          1           0        2.693142   -2.008971    2.091806
     36          1           0        1.418892   -1.922585   -1.794554
     37          1           0       -4.085020   -0.915741    1.142209
     38          1           0       -2.328845   -1.410961   -2.014589
     39          1           0       -2.072914   -2.443975   -0.593623
     40          1           0       -3.710741   -2.045735   -1.101329
     41          1           0       -3.725543    1.530535   -0.067024
     42          1           0       -3.495137    0.878025   -1.703195
     43          1           0       -5.220993   -0.498736   -1.295145
 ---------------------------------------------------------------------
                    Distance matrix (angstroms):
                    1          2          3          4          5
     1  C    0.000000
     2  C    1.354374   0.000000
     3  C    2.571003   1.502686   0.000000
     4  C    3.091806   2.559433   1.551161   0.000000
     5  C    3.268112   3.262443   2.568854   1.549611   0.000000
     6  C    2.531388   3.006776   2.948107   2.629649   1.539823
     7  C    1.512008   2.591858   3.244480   3.152960   2.625159
     8  C    1.471675   2.310013   3.781427   4.464975   4.727350
     9  C    2.436389   2.427304   3.858406   4.886242   5.524044
    10  C    2.402450   1.535535   2.623821   3.879068   4.777256
    11  O    2.408233   3.488901   4.913722   5.424693   5.459710
    12  C    2.538518   3.578386   4.150760   3.594017   3.121484
    13  C    3.515611   2.550335   3.175206   4.683759   5.519374
    14  O    3.414210   2.439337   3.040548   4.072943   5.304306
    15  C    4.612423   3.880912   2.571728   1.557872   2.580708
    16  O    5.232311   4.392065   2.905669   2.418297   3.020880
    17  C    5.181484   4.238715   3.085198   2.570845   3.945803
    18  C    5.551471   5.097042   3.942352   2.563559   2.960331
    19  O    6.892269   6.307009   5.015800   3.824529   4.237950
    20  H    3.062476   2.137949   1.099565   2.184250   2.699493
    21  H    3.374998   2.100911   1.091877   2.187881   3.493544
    22  H    2.959077   2.631077   2.144105   1.097669   2.163200
    23  H    4.139260   3.972283   3.011761   2.166351   1.097692
    24  H    3.858307   4.049296   3.476711   2.167035   1.095708
    25  H    2.676227   2.904729   2.811697   2.995965   2.171675
    26  H    3.446267   4.081086   4.017353   3.530222   2.142638
    27  H    2.092160   3.307305   4.122625   4.197880   3.520098
    28  H    3.184137   3.181347   4.533719   5.420419   6.189717
    29  H    3.182956   3.200605   4.582562   5.748929   6.284373
    30  H    3.482133   4.525515   4.937486   4.202668   3.370597
    31  H    2.850754   3.547535   3.868791   3.043455   2.872060
    32  H    2.777748   3.939729   4.799002   4.435703   4.160469
    33  H    3.999693   2.806066   2.869689   4.397211   5.335912
    34  H    4.375390   3.491690   4.172674   5.649425   6.567566
    35  H    3.506090   2.822378   3.528162   5.021519   5.572060
    36  H    3.294525   2.566151   3.215942   3.908352   5.140991
    37  H    6.165784   5.331544   3.847319   3.234696   3.768072
    38  H    5.092547   4.292126   3.448585   2.819154   4.213463
    39  H    5.036360   3.896004   2.787690   2.867037   4.336414
    40  H    6.263330   5.309639   4.085116   3.518188   4.742698
    41  H    5.551973   5.287961   4.193670   2.760403   2.538795
    42  H    5.569683   5.240668   4.313431   2.870204   3.353260
    43  H    7.235163   6.576683   5.329821   4.214776   4.880624
                    6          7          8          9         10
     6  C    0.000000
     7  C    1.541509   0.000000
     8  C    3.877830   2.597164   0.000000
     9  C    4.912301   3.874037   1.519529   0.000000
    10  C    4.496194   3.884508   2.431048   1.544561   0.000000
    11  O    4.429918   2.985244   1.231206   2.445315   3.626236
    12  C    2.579189   1.542661   3.294064   4.609646   4.767395
    13  C    5.199812   4.885184   3.563292   2.561593   1.529503
    14  O    5.386421   4.814860   3.474516   2.481359   1.442544
    15  C    3.970377   4.685531   5.934670   6.164088   4.965924
    16  O    4.274031   5.294658   6.593248   6.753378   5.434786
    17  C    5.192998   5.604729   6.284668   6.195335   4.912036
    18  C    4.492331   5.272478   6.899284   7.339117   6.294526
    19  O    5.775589   6.663746   8.239342   8.565428   7.402805
    20  H    2.901216   3.551970   4.278061   4.384246   3.170722
    21  H    4.034467   4.250649   4.359424   4.072718   2.620631
    22  H    3.044741   3.082327   4.170505   4.632910   3.823258
    23  H    2.139420   3.521937   5.606401   6.318008   5.437783
    24  H    2.156369   2.975660   5.238783   6.161423   5.546444
    25  H    1.097446   2.152203   3.941171   4.787601   4.268276
    26  H    1.098120   2.154773   4.657241   5.831646   5.545785
    27  H    2.139295   1.100320   2.689118   4.097896   4.398687
    28  H    5.707509   4.559492   2.170756   1.095906   2.197427
    29  H    5.514093   4.532235   2.150062   1.096730   2.213799
    30  H    2.800940   2.180059   4.248023   5.632423   5.792472
    31  H    2.900056   2.202654   3.739439   4.819981   4.743078
    32  H    3.521867   2.184085   3.015319   4.363698   4.849146
    33  H    5.264825   5.240365   4.372059   3.511333   2.175632
    34  H    6.250881   5.814387   4.130355   2.834170   2.160266
    35  H    4.995548   4.729961   3.517135   2.788819   2.173721
    36  H    5.291180   4.584112   3.354668   2.635508   1.971663
    37  H    5.113696   6.171414   7.527375   7.671428   6.331650
    38  H    5.390063   5.539308   6.067700   6.002840   4.889756
    39  H    5.376723   5.713792   6.024248   5.703424   4.301562
    40  H    6.093352   6.621304   7.380049   7.259067   5.940220
    41  H    4.029425   5.000008   6.963147   7.587845   6.638566
    42  H    4.788274   5.290147   6.810860   7.288673   6.381587
    43  H    6.410751   7.147695   8.502185   8.713280   7.533339
                   11         12         13         14         15
    11  O    0.000000
    12  C    3.397267   0.000000
    13  C    4.674898   6.013977   0.000000
    14  O    4.606026   5.386897   2.362282   0.000000
    15  C    6.936991   4.978892   5.578868   4.830782   0.000000
    16  O    7.637449   5.891133   5.677452   5.468081   1.441911
    17  C    7.361813   5.807838   5.520636   4.340675   1.539237
    18  C    7.756087   5.207265   7.042804   6.142837   1.545780
    19  O    9.143518   6.637887   7.999320   7.130498   2.457323
    20  H    5.364134   4.702928   3.267923   3.823925   2.997178
    21  H    5.558603   5.040878   2.992399   2.580306   2.643662
    22  H    5.056211   3.111191   4.920369   3.828007   2.130763
    23  H    6.368164   4.149438   5.937524   5.980403   2.663589
    24  H    5.825967   2.925740   6.447394   5.955912   2.929605
    25  H    4.591853   3.503966   4.661725   5.311932   4.254051
    26  H    4.987987   2.864140   6.220097   6.466467   4.716867
    27  H    2.703450   2.126865   5.260724   5.503177   5.723663
    28  H    2.819184   4.993045   3.293210   2.513737   6.611385
    29  H    2.770239   5.419300   2.595066   3.243607   7.026339
    30  H    4.188841   1.097091   6.963453   6.452506   5.475236
    31  H    4.068173   1.095537   6.060645   5.087054   4.261812
    32  H    2.812966   1.095598   6.183277   5.442030   5.834467
    33  H    5.543965   6.377159   1.094447   2.622154   5.033489
    34  H    5.145705   6.858703   1.095880   2.590171   6.469851
    35  H    4.498257   6.027880   1.095012   3.333153   6.044266
    36  H    4.392679   4.884992   3.218762   0.973643   4.703581
    37  H    8.564019   6.653837   6.556368   6.245224   1.939772
    38  H    7.073700   5.493645   5.746509   4.161503   2.188899
    39  H    7.180929   6.130372   4.710744   3.662301   2.195808
    40  H    8.456099   6.779393   6.437970   5.294867   2.174271
    41  H    7.726072   4.954020   7.367112   6.705401   2.182816
    42  H    7.590998   4.927788   7.323739   6.112575   2.188513
    43  H    9.433626   7.041826   8.166265   7.075408   2.787897
                   16         17         18         19         20
    16  O    0.000000
    17  C    2.431930   0.000000
    18  C    2.408706   2.512207   0.000000
    19  O    2.764256   2.982092   1.434629   0.000000
    20  H    2.799361   3.731272   4.340267   5.286747   0.000000
    21  H    2.941077   2.607105   4.151309   5.028006   1.746567
    22  H    3.332959   2.698418   2.812270   4.155178   3.046631
    23  H    2.583711   4.165282   2.971152   3.987001   2.786992
    24  H    3.614375   4.260566   2.750141   4.072265   3.759942
    25  H    4.247152   5.428730   5.022808   6.193252   2.401282
    26  H    4.946134   6.053420   4.961364   6.191033   3.876131
    27  H    6.213908   6.670143   6.300907   7.676351   4.259031
    28  H    7.352156   6.445665   7.723588   8.937308   5.214309
    29  H    7.466195   7.091532   8.258911   9.462151   4.907234
    30  H    6.311815   6.469556   5.456459   6.845046   5.357111
    31  H    5.352282   4.980826   4.385048   5.808199   4.585367
    32  H    6.810109   6.481894   6.121644   7.552695   5.425655
    33  H    4.950466   4.921267   6.556926   7.369478   2.824313
    34  H    6.602104   6.218793   7.944784   8.859540   4.329871
    35  H    6.013918   6.226281   7.464862   8.463699   3.355335
    36  H    5.572833   4.196988   5.850268   6.905686   4.168188
    37  H    0.975184   2.662864   2.395000   2.206872   3.762805
    38  H    3.390220   1.096513   2.810346   3.452856   4.308652
    39  H    2.685016   1.092786   3.480754   3.930528   3.383647
    40  H    2.713233   1.095901   2.698610   2.600321   4.593377
    41  H    2.695882   3.470067   1.090864   2.014361   4.418885
    42  H    3.369592   2.738070   1.097331   2.094095   4.920584
    43  H    3.282114   2.789781   1.967639   0.970872   5.729398
                   21         22         23         24         25
    21  H    0.000000
    22  H    2.619710   0.000000
    23  H    3.836856   3.034046   0.000000
    24  H    4.320347   2.365648   1.756351   0.000000
    25  H    3.867039   3.630299   2.391779   3.050307   0.000000
    26  H    5.096483   3.910630   2.476616   2.376812   1.752441
    27  H    5.130278   4.180918   4.274737   3.855893   2.475359
    28  H    4.603549   4.977257   7.056777   6.712342   5.717183
    29  H    4.787120   5.614751   6.993720   6.994349   5.220536
    30  H    5.886662   3.836798   4.264047   2.938897   3.803681
    31  H    4.631589   2.340207   3.947045   2.519922   3.869321
    32  H    5.599954   3.815349   5.204525   3.996689   4.320530
    33  H    2.453389   4.798785   5.597896   6.310209   4.682593
    34  H    3.835600   5.787625   7.011628   7.463109   5.735282
    35  H    3.622964   5.362849   5.923888   6.545209   4.303980
    36  H    2.894942   3.411194   5.937563   5.633564   5.415078
    37  H    3.772736   4.033575   3.241677   4.180331   5.138922
    38  H    3.037855   2.493797   4.666328   4.348391   5.781525
    39  H    1.979563   3.096666   4.543781   4.864560   5.423626
    40  H    3.556474   3.698052   4.790963   4.971271   6.316919
    41  H    4.637663   3.143857   2.373788   2.165189   4.610912
    42  H    4.508880   2.680740   3.663935   2.902321   5.477813
    43  H    5.175338   4.378792   4.765213   4.712513   6.842713
                   26         27         28         29         30
    26  H    0.000000
    27  H    2.372698   0.000000
    28  H    6.621299   4.840308   0.000000
    29  H    6.374897   4.538611   1.761930   0.000000
    30  H    2.651870   2.466988   6.050108   6.376041   0.000000
    31  H    3.335679   3.064517   5.086399   5.760665   1.774656
    32  H    3.816323   2.446300   4.581098   5.144553   1.771464
    33  H    6.299975   5.743508   4.191181   3.674111   7.285726
    34  H    7.268649   6.140823   3.306125   2.644389   7.849323
    35  H    5.919997   4.902734   3.720136   2.528404   6.890199
    36  H    6.335398   5.340381   2.434105   3.589191   5.962737
    37  H    5.691710   7.103818   8.223391   8.402982   7.008924
    38  H    6.249072   6.626617   6.089100   6.984697   6.201847
    39  H    6.336634   6.722269   5.975222   6.514426   6.898164
    40  H    6.881629   7.687700   7.485777   8.137358   7.367497
    41  H    4.287397   5.940685   8.068822   8.461637   5.008384
    42  H    5.254472   6.344873   7.537891   8.282164   5.193609
    43  H    6.911566   8.202106   8.981228   9.644790   7.336142
                   31         32         33         34         35
    31  H    0.000000
    32  H    1.771782   0.000000
    33  H    6.300410   6.701395   0.000000
    34  H    6.893467   6.904537   1.776382   0.000000
    35  H    6.254268   6.211445   1.778332   1.777367   0.000000
    36  H    4.483650   4.870431   3.508696   3.495654   4.090839
    37  H    6.040487   7.590944   5.772553   7.438300   6.931115
    38  H    4.566333   6.046087   5.317989   6.373375   6.514633
    39  H    5.416092   6.731555   4.027995   5.332603   5.487809
    40  H    5.912563   7.484977   5.740411   7.091263   7.155919
    41  H    4.274538   5.960307   6.932428   8.343214   7.641214
    42  H    3.971153   5.738575   6.952146   8.170643   7.812271
    43  H    6.126502   7.875009   7.527502   8.945424   8.739896
                   36         37         38         39         40
    36  H    0.000000
    37  H    6.319126   0.000000
    38  H    3.788893   3.646199   0.000000
    39  H    3.729181   3.065482   1.775321   0.000000
    40  H    5.177728   2.539771   1.773871   1.760352   0.000000
    41  H    6.432232   2.752405   3.794229   4.336498   3.722863
    42  H    5.656805   3.414949   2.587790   3.780152   2.992841
    43  H    6.809172   2.721218   3.116773   3.766495   2.170629
                   41         42         43
    41  H    0.000000
    42  H    1.776488   0.000000
    43  H    2.804031   2.245117   0.000000
 Stoichiometry    C15H24O4
 Framework group  C1[X(C15H24O4)]
 Deg. of freedom   123
 Full point group                 C1      NOp   1
 Largest Abelian subgroup         C1      NOp   1
 Largest concise Abelian subgroup C1      NOp   1
                         Standard orientation:                         
 ---------------------------------------------------------------------
 Center     Atomic      Atomic             Coordinates (Angstroms)
 Number     Number       Type             X           Y           Z
 ---------------------------------------------------------------------
      1          6           0        1.800237    0.738908    0.095174
      2          6           0        1.205081   -0.462925    0.284159
      3          6           0       -0.219743   -0.744093    0.670016
      4          6           0       -1.247256    0.222137    0.024478
      5          6           0       -1.286266    1.591578    0.748633
      6          6           0        0.052285    2.124842    1.291742
      7          6           0        1.247027    2.128377    0.317662
      8          6           0        3.191670    0.537299   -0.339680
      9          6           0        3.474170   -0.953312   -0.424755
     10          6           0        2.158223   -1.635193    0.009975
     11          8           0        4.007170    1.428249   -0.578501
     12          6           0        0.958801    2.865501   -1.006490
     13          6           0        2.334305   -2.546989    1.225295
     14          8           0        1.613086   -2.481487   -1.023244
     15          6           0       -2.658164   -0.429393   -0.084210
     16          8           0       -3.066683   -0.797065    1.248845
     17          6           0       -2.653172   -1.682446   -0.978124
     18          6           0       -3.701516    0.573476   -0.627446
     19          8           0       -5.031774    0.051558   -0.500259
     20          1           0       -0.316561   -0.713668    1.764887
     21          1           0       -0.431830   -1.776125    0.383441
     22          1           0       -0.921742    0.386984   -1.010772
     23          1           0       -1.976402    1.518996    1.599147
     24          1           0       -1.710735    2.338567    0.068627
     25          1           0        0.342218    1.556951    2.184953
     26          1           0       -0.117411    3.155059    1.631924
     27          1           0        2.057673    2.689698    0.806003
     28          1           0        3.760845   -1.244199   -1.441718
     29          1           0        4.318390   -1.203297    0.229170
     30          1           0        0.626627    3.891418   -0.804590
     31          1           0        0.181460    2.366321   -1.595355
     32          1           0        1.863730    2.921745   -1.621532
     33          1           0        1.374035   -2.965180    1.542802
     34          1           0        3.004728   -3.375439    0.970037
     35          1           0        2.770011   -1.994890    2.064580
     36          1           0        1.453611   -1.927802   -1.808088
     37          1           0       -4.026420   -0.957802    1.185190
     38          1           0       -2.300225   -1.446497   -1.989113
     39          1           0       -2.020881   -2.474089   -0.568625
     40          1           0       -3.667168   -2.090076   -1.059655
     41          1           0       -3.699413    1.488393   -0.033386
     42          1           0       -3.481329    0.833876   -1.670444
     43          1           0       -5.191691   -0.555589   -1.240793
 ---------------------------------------------------------------------
 Rotational constants (GHZ):      0.5952747      0.2472054      0.1995763
 Standard basis: 6-31G(d) (6D, 7F)
 There are   333 symmetry adapted cartesian basis functions of A   symmetry.
 There are   333 symmetry adapted basis functions of A   symmetry.
   333 basis functions,   628 primitive gaussians,   333 cartesian basis functions
    73 alpha electrons       73 beta electrons
       nuclear repulsion energy      1596.1808979321 Hartrees.
 NAtoms=   43 NActive=   43 NUniq=   43 SFac= 1.00D+00 NAtFMM=   60 NAOKFM=F Big=F
 Integral buffers will be    131072 words long.
 Raffenetti 2 integral format.
 Two-electron integral symmetry is turned on.
 ------------------------------------------------------------------------------
 Polarizable Continuum Model (PCM)
 =================================
 Model                : PCM (using non-symmetric T matrix).
 Atomic radii         : SMD-Coulomb.
 Polarization charges : Total charges.
 Charge compensation  : None.
 Solution method      : On-the-fly selection.
 Cavity type          : VdW (van der Waals Surface) (Alpha=1.000).
 Cavity algorithm     : GePol (No added spheres)
                        Default sphere list used, NSphG=   43.
                        Lebedev-Laikov grids with approx.  5.0 points / Ang**2.
                        Smoothing algorithm: Karplus/York (Gamma=1.0000).
                        Polarization charges: spherical gaussians, with
                                              point-specific exponents (IZeta= 3).
                        Self-potential: point-specific (ISelfS= 7).
                        Self-field    : sphere-specific E.n sum rule (ISelfD= 2).
 1st derivatives      : Analytical E(r).r(x)/FMM algorithm (CHGder, D1EAlg=3).
                        Cavity 1st derivative terms included.
 Solvent              : Methanol, Eps=  32.613000 Eps(inf)=   1.765709
 ------------------------------------------------------------------------------
 ------------------------------------------------------------------------------
 Atomic radii for non-electrostatic terms: SMD-CDS.
 ------------------------------------------------------------------------------
 Nuclear repulsion after PCM non-electrostatic terms =     1596.1823657440 Hartrees.
 One-electron integrals computed using PRISM.
 NBasis=   333 RedAO= T EigKep=  9.26D-04  NBF=   333
 NBsUse=   333 1.00D-06 EigRej= -1.00D+00 NBFU=   333
 Initial guess from the checkpoint file:  "DY-202A-11R_49.chk"
 B after Tr=     0.000000    0.000000    0.000000
         Rot=    0.999996    0.002883   -0.000043   -0.000362 Ang=   0.33 deg.
 ExpMin= 1.61D-01 ExpMax= 5.48D+03 ExpMxC= 8.25D+02 IAcc=1 IRadAn=         1 AccDes= 0.00D+00
 Harris functional with IExCor=  402 and IRadAn=       1 diagonalized for initial guess.
 HarFok:  IExCor=  402 AccDes= 0.00D+00 IRadAn=         1 IDoV= 1 UseB2=F ITyADJ=14
 ICtDFT=  3500011 ScaDFX=  1.000000  1.000000  1.000000  1.000000
 FoFCou: FMM=F IPFlag=           0 FMFlag=      100000 FMFlg1=           0
         NFxFlg=           0 DoJE=T BraDBF=F KetDBF=T FulRan=T
         wScrn=  0.000000 ICntrl=     500 IOpCl=  0 I1Cent=   200000004 NGrid=           0
         NMat0=    1 NMatS0=      1 NMatT0=    0 NMatD0=    1 NMtDS0=    0 NMtDT0=    0
 Petite list used in FoFCou.
 Keep R1 ints in memory in canonical form, NReq=1565304907.
 Requested convergence on RMS density matrix=1.00D-08 within 128 cycles.
 Requested convergence on MAX density matrix=1.00D-06.
 Requested convergence on             energy=1.00D-06.
 No special actions if energy rises.
 Inv3:  Mode=1 IEnd=    21789075.
 Iteration    1 A*A^-1 deviation from unit magnitude is 6.00D-15 for   2688.
 Iteration    1 A*A^-1 deviation from orthogonality  is 5.42D-15 for   2242   1999.
 Iteration    1 A^-1*A deviation from unit magnitude is 5.66D-15 for   2688.
 Iteration    1 A^-1*A deviation from orthogonality  is 1.38D-10 for   2584   2565.
 Iteration    2 A*A^-1 deviation from unit magnitude is 4.44D-15 for    851.
 Iteration    2 A*A^-1 deviation from orthogonality  is 3.99D-15 for   2458   1291.
 Iteration    2 A^-1*A deviation from unit magnitude is 1.33D-15 for    707.
 Iteration    2 A^-1*A deviation from orthogonality  is 4.85D-16 for   2671   1702.
 Error on total polarization charges =  0.05198
 SCF Done:  E(RB3LYP) =  -886.951365661     A.U. after   11 cycles
            NFock= 11  Conv=0.29D-08     -V/T= 2.0094
 SMD-CDS (non-electrostatic) energy       (kcal/mol) =       0.92
 (included in total energy above)
 D1PCM: PCM CHGder 1st derivatives, ID1Alg=3 FixD1E=F DoIter=F DoCFld=F I1PDM=0.
 Calling FoFJK, ICntrl=      2127 FMM=F ISym2X=0 I1Cent= 0 IOpClX= 0 NMat=1 NMatS=1 NMatT=0.
 ***** Axes restored to original set *****
 -------------------------------------------------------------------
 Center     Atomic                   Forces (Hartrees/Bohr)
 Number     Number              X              Y              Z
 -------------------------------------------------------------------
      1        6          -0.000862215    0.001800741   -0.000361268
      2        6           0.000857462   -0.001217129    0.000270434
      3        6           0.000117121   -0.000207789    0.000684856
      4        6           0.000193101   -0.000902800   -0.000780019
      5        6           0.000265854   -0.000083028    0.000468585
      6        6           0.000107684    0.000117118   -0.000569013
      7        6           0.000552918   -0.000393681   -0.000315953
      8        6           0.000229227   -0.001070358    0.000035071
      9        6           0.000500999   -0.000111923    0.001250635
     10        6          -0.000505843   -0.000252574   -0.001412361
     11        8           0.000613506    0.000583785   -0.000031899
     12        6          -0.000074512   -0.000299739    0.000412283
     13        6           0.000026467    0.000831448    0.000045299
     14        8          -0.000483602    0.000004400    0.000342176
     15        6           0.000443395    0.000179820    0.000759911
     16        8           0.000254313   -0.000534139   -0.000361634
     17        6          -0.000002258    0.000783590    0.000013945
     18        6          -0.000054727   -0.000280417   -0.000212555
     19        8          -0.000322100    0.000321640   -0.000145691
     20        1          -0.000127284    0.000077336   -0.000245639
     21        1          -0.000134852   -0.000080147    0.000049956
     22        1           0.000062187    0.000213630    0.000039693
     23        1           0.000011636    0.000174584   -0.000211225
     24        1           0.000020941    0.000216504   -0.000049801
     25        1          -0.000096051    0.000154457    0.000218017
     26        1           0.000043491   -0.000010857    0.000082702
     27        1          -0.000108817    0.000020997    0.000216387
     28        1          -0.000654009    0.000744948   -0.000217001
     29        1           0.000166246    0.000363106   -0.000429870
     30        1          -0.000018104    0.000032400   -0.000142267
     31        1           0.000089162   -0.000058809   -0.000023513
     32        1          -0.000087739    0.000080258   -0.000086379
     33        1          -0.000095569   -0.000407019    0.000248797
     34        1          -0.000096518   -0.000129846    0.000039965
     35        1          -0.000190184    0.000031932   -0.000115815
     36        1           0.000371635   -0.000216557    0.000246097
     37        1          -0.000401807    0.000321176    0.000184378
     38        1           0.000007845   -0.000000491   -0.000035372
     39        1          -0.000416297   -0.000132574    0.000099222
     40        1          -0.000099382   -0.000357864   -0.000071616
     41        1          -0.000106494   -0.000270480    0.000148334
     42        1           0.000088333    0.000417858   -0.000019887
     43        1          -0.000085159   -0.000453508   -0.000017964
 -------------------------------------------------------------------
 Cartesian Forces:  Max     0.001800741 RMS     0.000420381

 GradGradGradGradGradGradGradGradGradGradGradGradGradGradGradGradGradGrad
 Berny optimization.
 Using GEDIIS/GDIIS optimizer.
 FormGI is forming the generalized inverse of G from B-inverse, IUseBI=4.
 Internal  Forces:  Max     0.001041006 RMS     0.000216962
 Search for a local minimum.
 Step number   4 out of a maximum of  258
 All quantities printed in internal units (Hartrees-Bohrs-Radians)
 Mixed Optimization -- En-DIIS/RFO-DIIS
 Swapping is turned off.
 Update second derivatives using D2CorX and points    2    3    4
 DE= -2.77D-04 DEPred=-2.62D-04 R= 1.06D+00
 TightC=F SS=  1.41D+00  RLast= 3.00D-01 DXNew= 1.4270D+00 8.9872D-01
 Trust test= 1.06D+00 RLast= 3.00D-01 DXMaxT set to 8.99D-01
 ITU=  1  1  1  0
     Eigenvalues ---    0.00219   0.00231   0.00241   0.00318   0.00358
     Eigenvalues ---    0.00385   0.00459   0.00696   0.00782   0.00891
     Eigenvalues ---    0.01033   0.01129   0.01232   0.01312   0.01336
     Eigenvalues ---    0.01391   0.02496   0.02647   0.03254   0.03867
     Eigenvalues ---    0.03990   0.04249   0.04447   0.04616   0.04743
     Eigenvalues ---    0.04832   0.04864   0.05007   0.05054   0.05315
     Eigenvalues ---    0.05431   0.05532   0.05571   0.05580   0.05629
     Eigenvalues ---    0.05638   0.05652   0.05734   0.05933   0.05973
     Eigenvalues ---    0.06118   0.06290   0.07089   0.07880   0.08172
     Eigenvalues ---    0.08629   0.09021   0.09040   0.09268   0.09708
     Eigenvalues ---    0.10243   0.11614   0.12174   0.13300   0.13863
     Eigenvalues ---    0.14603   0.15842   0.15888   0.16000   0.16000
     Eigenvalues ---    0.16000   0.16000   0.16000   0.16000   0.16000
     Eigenvalues ---    0.16000   0.16025   0.16065   0.16082   0.16282
     Eigenvalues ---    0.16841   0.17210   0.18977   0.20493   0.20884
     Eigenvalues ---    0.22016   0.23023   0.24742   0.24979   0.26780
     Eigenvalues ---    0.26872   0.27443   0.27877   0.28376   0.28606
     Eigenvalues ---    0.28750   0.29219   0.29461   0.29768   0.30333
     Eigenvalues ---    0.31181   0.32116   0.32237   0.33751   0.33824
     Eigenvalues ---    0.33837   0.33842   0.33905   0.33978   0.33995
     Eigenvalues ---    0.34037   0.34096   0.34152   0.34164   0.34194
     Eigenvalues ---    0.34211   0.34224   0.34265   0.34285   0.34330
     Eigenvalues ---    0.34377   0.34428   0.34486   0.34698   0.34868
     Eigenvalues ---    0.40271   0.40941   0.41722   0.51592   0.52671
     Eigenvalues ---    0.52764   0.53814   0.95650
 En-DIIS/RFO-DIIS IScMMF=        0 using points:     4    3    2
 RFO step:  Lambda=-3.71972188D-05.
 DidBck=F Rises=F RFO-DIIS coefs:    0.91616    0.22979   -0.14595
 Iteration  1 RMS(Cart)=  0.02925652 RMS(Int)=  0.00036108
 Iteration  2 RMS(Cart)=  0.00049988 RMS(Int)=  0.00003837
 Iteration  3 RMS(Cart)=  0.00000012 RMS(Int)=  0.00003837
 Variable       Old X    -DE/DX   Delta X   Delta X   Delta X     New X
                                 (Linear)    (Quad)   (Total)
    R1        2.55940   0.00104  -0.00061   0.00092   0.00034   2.55974
    R2        2.85728  -0.00079   0.00070   0.00136   0.00206   2.85934
    R3        2.78106   0.00034  -0.00059  -0.00293  -0.00345   2.77761
    R4        2.83967   0.00050  -0.00057  -0.00058  -0.00117   2.83850
    R5        2.90174  -0.00060   0.00115   0.00111   0.00223   2.90397
    R6        2.93127   0.00037   0.00057   0.00207   0.00265   2.93392
    R7        2.07788  -0.00023   0.00011  -0.00027  -0.00016   2.07772
    R8        2.06335   0.00009  -0.00040  -0.00008  -0.00048   2.06287
    R9        2.92834   0.00051   0.00055   0.00009   0.00065   2.92899
   R10        2.94395   0.00059   0.00263  -0.00212   0.00051   2.94446
   R11        2.07429   0.00001   0.00012   0.00036   0.00047   2.07477
   R12        2.90984  -0.00015  -0.00016  -0.00066  -0.00082   2.90903
   R13        2.07434  -0.00018  -0.00017  -0.00020  -0.00037   2.07397
   R14        2.07059   0.00017  -0.00033   0.00011  -0.00021   2.07037
   R15        2.91303  -0.00020  -0.00024  -0.00081  -0.00104   2.91199
   R16        2.07387   0.00008  -0.00011  -0.00027  -0.00038   2.07349
   R17        2.07515   0.00001   0.00007  -0.00018  -0.00011   2.07503
   R18        2.91521  -0.00028   0.00014  -0.00025  -0.00011   2.91510
   R19        2.07930   0.00003   0.00006   0.00018   0.00023   2.07954
   R20        2.87149  -0.00051   0.00066  -0.00102  -0.00036   2.87113
   R21        2.32664   0.00084  -0.00016  -0.00001  -0.00017   2.32648
   R22        2.91880   0.00052  -0.00083  -0.00165  -0.00255   2.91624
   R23        2.07096  -0.00017   0.00034   0.00027   0.00061   2.07158
   R24        2.07252  -0.00022   0.00014  -0.00011   0.00002   2.07254
   R25        2.89034  -0.00007   0.00036   0.00066   0.00102   2.89136
   R26        2.72601  -0.00025   0.00015  -0.00018  -0.00004   2.72598
   R27        2.07320   0.00001   0.00001  -0.00005  -0.00003   2.07317
   R28        2.07027  -0.00004   0.00016  -0.00032  -0.00016   2.07010
   R29        2.07038  -0.00003  -0.00003  -0.00035  -0.00037   2.07001
   R30        2.06821   0.00031  -0.00030   0.00024  -0.00007   2.06814
   R31        2.07091   0.00004  -0.00003  -0.00023  -0.00025   2.07066
   R32        2.06927  -0.00016   0.00017  -0.00022  -0.00005   2.06922
   R33        1.83992  -0.00037   0.00019  -0.00022  -0.00003   1.83989
   R34        2.72482  -0.00008   0.00009   0.00010   0.00019   2.72501
   R35        2.90874  -0.00024  -0.00012  -0.00029  -0.00041   2.90833
   R36        2.92110   0.00026  -0.00026   0.00165   0.00139   2.92249
   R37        1.84283   0.00033  -0.00014   0.00080   0.00066   1.84349
   R38        2.07211   0.00004  -0.00018   0.00017  -0.00001   2.07210
   R39        2.06507  -0.00011  -0.00013  -0.00068  -0.00081   2.06425
   R40        2.07095   0.00023   0.00009   0.00047   0.00056   2.07151
   R41        2.71106   0.00041  -0.00039   0.00007  -0.00031   2.71074
   R42        2.06143  -0.00014  -0.00041  -0.00030  -0.00071   2.06072
   R43        2.07365   0.00014   0.00002   0.00079   0.00081   2.07446
   R44        1.83468   0.00031  -0.00009   0.00077   0.00068   1.83536
    A1        2.25770   0.00029  -0.00109  -0.00155  -0.00268   2.25502
    A2        1.91255  -0.00025   0.00063   0.00091   0.00144   1.91399
    A3        2.11215  -0.00005   0.00057   0.00073   0.00139   2.11354
    A4        2.23767  -0.00023   0.00018   0.00107   0.00127   2.23894
    A5        1.96033   0.00016  -0.00067  -0.00133  -0.00217   1.95816
    A6        2.08468   0.00006   0.00042   0.00036   0.00094   2.08562
    A7        1.98742  -0.00031   0.00073  -0.00374  -0.00305   1.98438
    A8        1.91133   0.00011  -0.00024   0.00193   0.00169   1.91302
    A9        1.86882   0.00027  -0.00100   0.00212   0.00115   1.86997
   A10        1.91646   0.00002  -0.00038  -0.00183  -0.00220   1.91427
   A11        1.92930  -0.00003   0.00073   0.00171   0.00244   1.93174
   A12        1.84460  -0.00004   0.00010   0.00021   0.00031   1.84490
   A13        1.95269  -0.00012  -0.00098  -0.00098  -0.00198   1.95071
   A14        1.94814   0.00045   0.00003   0.00369   0.00372   1.95186
   A15        1.86461   0.00003  -0.00152   0.00141  -0.00010   1.86451
   A16        1.95994  -0.00026   0.00318  -0.00393  -0.00073   1.95921
   A17        1.89177  -0.00011  -0.00057  -0.00081  -0.00140   1.89037
   A18        1.83961   0.00001  -0.00036   0.00086   0.00049   1.84009
   A19        2.03643   0.00034  -0.00038  -0.00018  -0.00060   2.03583
   A20        1.89597  -0.00006  -0.00010   0.00083   0.00073   1.89671
   A21        1.89886   0.00000   0.00050   0.00003   0.00054   1.89940
   A22        1.87145   0.00002  -0.00013   0.00097   0.00085   1.87230
   A23        1.89605  -0.00031  -0.00062  -0.00110  -0.00171   1.89434
   A24        1.85707   0.00000   0.00087  -0.00058   0.00028   1.85735
   A25        2.03942  -0.00018  -0.00078  -0.00123  -0.00204   2.03738
   A26        1.91508   0.00000   0.00025   0.00031   0.00056   1.91563
   A27        1.87531   0.00010   0.00030  -0.00042  -0.00010   1.87521
   A28        1.88676   0.00021  -0.00047   0.00174   0.00128   1.88804
   A29        1.88954  -0.00001   0.00011   0.00041   0.00052   1.89006
   A30        1.84851  -0.00012   0.00076  -0.00083  -0.00008   1.84844
   A31        1.95460   0.00013  -0.00030   0.00028  -0.00005   1.95454
   A32        1.96184  -0.00018  -0.00027  -0.00177  -0.00204   1.95980
   A33        1.83853   0.00010  -0.00030   0.00141   0.00112   1.83965
   A34        1.98088  -0.00005  -0.00002   0.00012   0.00010   1.98098
   A35        1.86683  -0.00015   0.00080  -0.00020   0.00060   1.86743
   A36        1.84922   0.00018   0.00018   0.00039   0.00056   1.84978
   A37        1.90361  -0.00010  -0.00001  -0.00040  -0.00060   1.90301
   A38        2.19497   0.00008   0.00034   0.00095   0.00135   2.19632
   A39        2.18446   0.00002  -0.00030  -0.00036  -0.00061   2.18385
   A40        1.83270   0.00039  -0.00020   0.00084   0.00031   1.83301
   A41        1.94010  -0.00044   0.00185  -0.00584  -0.00390   1.93620
   A42        1.91062  -0.00038   0.00105   0.00295   0.00409   1.91472
   A43        1.94644  -0.00014  -0.00007  -0.00121  -0.00120   1.94524
   A44        1.96858   0.00035  -0.00082   0.00616   0.00540   1.97398
   A45        1.86653   0.00019  -0.00163  -0.00288  -0.00456   1.86196
   A46        1.81530  -0.00021   0.00042  -0.00081  -0.00057   1.81473
   A47        1.96567  -0.00018   0.00058  -0.00505  -0.00440   1.96127
   A48        1.91899   0.00015   0.00018   0.00098   0.00120   1.92019
   A49        1.97006   0.00015  -0.00009   0.00205   0.00202   1.97208
   A50        1.95991   0.00025  -0.00100   0.00381   0.00286   1.96277
   A51        1.83681  -0.00015  -0.00009  -0.00092  -0.00107   1.83574
   A52        1.92350   0.00018  -0.00037  -0.00009  -0.00046   1.92304
   A53        1.95652  -0.00010  -0.00045  -0.00044  -0.00089   1.95563
   A54        1.93058   0.00016  -0.00011  -0.00001  -0.00012   1.93046
   A55        1.88617  -0.00003   0.00019   0.00027   0.00046   1.88662
   A56        1.88114  -0.00015   0.00038  -0.00009   0.00029   1.88143
   A57        1.88358  -0.00008   0.00041   0.00039   0.00080   1.88438
   A58        1.93616   0.00047  -0.00101   0.00133   0.00032   1.93648
   A59        1.91348   0.00006  -0.00011  -0.00138  -0.00149   1.91199
   A60        1.93291  -0.00019   0.00028  -0.00074  -0.00046   1.93245
   A61        1.89176  -0.00031   0.00098   0.00078   0.00176   1.89352
   A62        1.89591  -0.00013   0.00021  -0.00071  -0.00050   1.89541
   A63        1.89258   0.00008  -0.00031   0.00075   0.00044   1.89302
   A64        1.88140  -0.00015  -0.00001  -0.00100  -0.00101   1.88039
   A65        1.87416   0.00011   0.00061   0.00022   0.00082   1.87498
   A66        1.95847   0.00018   0.00110   0.00225   0.00334   1.96182
   A67        1.94387   0.00009   0.00200  -0.00319  -0.00119   1.94268
   A68        1.90736  -0.00004  -0.00121   0.00216   0.00094   1.90830
   A69        1.87455   0.00001  -0.00050  -0.00072  -0.00121   1.87334
   A70        1.90313  -0.00035  -0.00206  -0.00072  -0.00279   1.90034
   A71        1.83435   0.00022   0.00026  -0.00199  -0.00173   1.83262
   A72        1.94049  -0.00002  -0.00102  -0.00074  -0.00177   1.93872
   A73        1.95410   0.00007   0.00067   0.00140   0.00208   1.95618
   A74        1.92091   0.00032  -0.00028   0.00076   0.00047   1.92139
   A75        1.89140   0.00006  -0.00012   0.00072   0.00061   1.89201
   A76        1.88522  -0.00011  -0.00031  -0.00050  -0.00082   1.88440
   A77        1.86898  -0.00034   0.00113  -0.00175  -0.00063   1.86835
   A78        1.93765   0.00011  -0.00041   0.00197   0.00156   1.93921
   A79        1.92992  -0.00012   0.00115  -0.00030   0.00085   1.93076
   A80        1.93109   0.00012  -0.00051   0.00091   0.00040   1.93150
   A81        1.83240  -0.00005  -0.00026  -0.00109  -0.00135   1.83105
   A82        1.93548  -0.00004  -0.00048  -0.00011  -0.00059   1.93489
   A83        1.89462  -0.00004   0.00058  -0.00158  -0.00100   1.89362
   A84        1.88874   0.00027  -0.00038   0.00124   0.00087   1.88961
    D1        0.09195   0.00004   0.00048  -0.00094  -0.00047   0.09148
    D2       -3.08430  -0.00002  -0.00160   0.00259   0.00099  -3.08331
    D3       -3.09262  -0.00002   0.00237   0.00140   0.00374  -3.08888
    D4        0.01431  -0.00007   0.00030   0.00492   0.00520   0.01951
    D5        0.37077  -0.00003   0.00171  -0.00806  -0.00635   0.36442
    D6       -1.88359   0.00009   0.00224  -0.00694  -0.00470  -1.88829
    D7        2.39385  -0.00009   0.00234  -0.00734  -0.00500   2.38884
    D8       -2.72357   0.00004  -0.00035  -0.01062  -0.01096  -2.73453
    D9        1.30525   0.00016   0.00018  -0.00950  -0.00932   1.29594
   D10       -0.70049  -0.00002   0.00028  -0.00990  -0.00962  -0.71011
   D11        0.00010   0.00002   0.00055   0.01855   0.01906   0.01915
   D12       -3.12403  -0.00002  -0.00108   0.00669   0.00555  -3.11848
   D13        3.10292  -0.00003   0.00214   0.02059   0.02275   3.12566
   D14       -0.02122  -0.00006   0.00052   0.00873   0.00925  -0.01197
   D15        0.65455   0.00004  -0.00085   0.01028   0.00942   0.66397
   D16       -1.49849   0.00015  -0.00069   0.01387   0.01319  -1.48531
   D17        2.79261   0.00000  -0.00017   0.01155   0.01138   2.80398
   D18       -2.45022   0.00010   0.00137   0.00656   0.00792  -2.44230
   D19        1.67992   0.00021   0.00152   0.01015   0.01169   1.69161
   D20       -0.31217   0.00005   0.00204   0.00783   0.00988  -0.30229
   D21       -0.02240   0.00011  -0.00095  -0.02544  -0.02640  -0.04879
   D22        2.11650   0.00006  -0.00046  -0.02632  -0.02677   2.08974
   D23       -2.12434  -0.00015  -0.00009  -0.02996  -0.03004  -2.15438
   D24        3.08792   0.00005  -0.00282  -0.02224  -0.02507   3.06286
   D25       -1.05636   0.00000  -0.00233  -0.02311  -0.02544  -1.08180
   D26        0.98598  -0.00020  -0.00197  -0.02676  -0.02871   0.95727
   D27       -1.36632   0.00016  -0.00016  -0.00299  -0.00312  -1.36945
   D28        2.70386   0.00024  -0.00366   0.00011  -0.00354   2.70032
   D29        0.70139  -0.00002  -0.00237  -0.00364  -0.00599   0.69540
   D30        0.78393   0.00009  -0.00024  -0.00455  -0.00478   0.77915
   D31       -1.42907   0.00018  -0.00374  -0.00146  -0.00519  -1.43427
   D32        2.85164  -0.00008  -0.00244  -0.00520  -0.00764   2.84400
   D33        2.81237   0.00004   0.00009  -0.00438  -0.00428   2.80809
   D34        0.59937   0.00013  -0.00341  -0.00129  -0.00470   0.59467
   D35       -1.40310  -0.00014  -0.00212  -0.00504  -0.00715  -1.41025
   D36        0.62128   0.00005  -0.00007  -0.00853  -0.00859   0.61269
   D37       -1.49540  -0.00016   0.00047  -0.01034  -0.00987  -1.50527
   D38        2.77301  -0.00012  -0.00077  -0.01011  -0.01088   2.76213
   D39        2.82788   0.00035   0.00173  -0.00751  -0.00577   2.82211
   D40        0.71119   0.00014   0.00227  -0.00931  -0.00704   0.70415
   D41       -1.30358   0.00018   0.00104  -0.00909  -0.00806  -1.31164
   D42       -1.43023   0.00015   0.00273  -0.00919  -0.00644  -1.43667
   D43        2.73628  -0.00007   0.00326  -0.01099  -0.00772   2.72855
   D44        0.72150  -0.00003   0.00203  -0.01077  -0.00873   0.71277
   D45        1.01782  -0.00022  -0.00022  -0.03365  -0.03387   0.98395
   D46       -1.07843  -0.00035   0.00023  -0.03781  -0.03758  -1.11601
   D47        3.06558  -0.00009   0.00067  -0.03616  -0.03550   3.03009
   D48       -1.19123  -0.00021  -0.00145  -0.03217  -0.03362  -1.22485
   D49        2.99570  -0.00035  -0.00100  -0.03633  -0.03733   2.95837
   D50        0.85653  -0.00008  -0.00056  -0.03468  -0.03525   0.82129
   D51        3.03567   0.00005  -0.00221  -0.02966  -0.03186   3.00381
   D52        0.93941  -0.00008  -0.00176  -0.03381  -0.03557   0.90385
   D53       -1.19975   0.00018  -0.00132  -0.03216  -0.03348  -1.23324
   D54        0.86752   0.00003   0.00087   0.01085   0.01172   0.87924
   D55       -1.28745  -0.00012   0.00190   0.00917   0.01108  -1.27637
   D56        2.99371  -0.00003   0.00072   0.01022   0.01094   3.00465
   D57        2.99707   0.00019   0.00036   0.01258   0.01294   3.01001
   D58        0.84211   0.00004   0.00139   0.01090   0.01229   0.85440
   D59       -1.15992   0.00013   0.00021   0.01195   0.01215  -1.14776
   D60       -1.28566   0.00004   0.00100   0.01185   0.01284  -1.27281
   D61        2.84257  -0.00011   0.00203   0.01017   0.01220   2.85477
   D62        0.84054  -0.00002   0.00084   0.01122   0.01206   0.85260
   D63       -1.30010   0.00009  -0.00284   0.00082  -0.00200  -1.30210
   D64        0.94426  -0.00009  -0.00350  -0.00130  -0.00480   0.93947
   D65        2.97725   0.00000  -0.00279  -0.00089  -0.00367   2.97358
   D66        0.86931   0.00014  -0.00349   0.00178  -0.00170   0.86761
   D67        3.11368  -0.00004  -0.00415  -0.00034  -0.00449   3.10918
   D68       -1.13652   0.00005  -0.00344   0.00007  -0.00337  -1.13989
   D69        2.86434   0.00010  -0.00278   0.00190  -0.00087   2.86347
   D70       -1.17448  -0.00009  -0.00344  -0.00022  -0.00366  -1.17815
   D71        0.85850   0.00001  -0.00273   0.00019  -0.00254   0.85596
   D72       -3.07256  -0.00008   0.00125   0.00443   0.00566  -3.06690
   D73        1.10907  -0.00010   0.00156   0.00444   0.00599   1.11505
   D74       -0.99409  -0.00005   0.00141   0.00425   0.00565  -0.98844
   D75        0.96998  -0.00005   0.00193   0.00550   0.00744   0.97742
   D76       -1.13158  -0.00007   0.00224   0.00551   0.00777  -1.12381
   D77        3.04845  -0.00002   0.00209   0.00533   0.00743   3.05587
   D78       -1.07331   0.00004   0.00085   0.00544   0.00629  -1.06702
   D79        3.10831   0.00002   0.00117   0.00545   0.00662   3.11493
   D80        1.00515   0.00008   0.00102   0.00527   0.00628   1.01144
   D81       -0.01378   0.00005  -0.00109  -0.03333  -0.03443  -0.04821
   D82        2.09341  -0.00012  -0.00031  -0.03745  -0.03779   2.05563
   D83       -2.13160  -0.00039  -0.00056  -0.04268  -0.04321  -2.17481
   D84        3.11049   0.00009   0.00053  -0.02154  -0.02103   3.08946
   D85       -1.06551  -0.00009   0.00132  -0.02566  -0.02438  -1.08989
   D86        0.99266  -0.00036   0.00107  -0.03089  -0.02981   0.96285
   D87        0.02060  -0.00008   0.00119   0.03414   0.03533   0.05593
   D88       -2.11541   0.00018   0.00026   0.03970   0.03995  -2.07546
   D89        2.09475   0.00010   0.00114   0.03676   0.03788   2.13264
   D90       -2.08240   0.00029  -0.00088   0.04132   0.04048  -2.04192
   D91        2.06478   0.00056  -0.00181   0.04688   0.04510   2.10988
   D92       -0.00825   0.00047  -0.00093   0.04394   0.04303   0.03478
   D93        2.09999  -0.00010   0.00189   0.04158   0.04345   2.14345
   D94       -0.03601   0.00017   0.00096   0.04714   0.04807   0.01206
   D95       -2.10904   0.00008   0.00185   0.04420   0.04601  -2.06303
   D96        1.03226   0.00015  -0.00359  -0.00869  -0.01221   1.02005
   D97        3.12101   0.00010  -0.00309  -0.00777  -0.01079   3.11022
   D98       -1.07445   0.00013  -0.00337  -0.00818  -0.01148  -1.08592
   D99        3.08160  -0.00014  -0.00272  -0.01181  -0.01459   3.06700
   D100      -1.11284  -0.00018  -0.00221  -0.01089  -0.01317  -1.12601
   D101       0.97489  -0.00016  -0.00249  -0.01131  -0.01386   0.96103
   D102      -1.05830   0.00017  -0.00407  -0.00650  -0.01057  -1.06887
   D103       1.03045   0.00012  -0.00356  -0.00558  -0.00915   1.02130
   D104       3.11818   0.00014  -0.00384  -0.00600  -0.00984   3.10834
   D105       0.98320   0.00025   0.00196   0.03506   0.03695   1.02015
   D106      -1.02895   0.00026   0.00193   0.03319   0.03519  -0.99376
   D107       3.10445   0.00003   0.00269   0.02902   0.03171   3.13616
   D108       2.86747  -0.00028   0.00456  -0.01113  -0.00657   2.86090
   D109      -1.28727  -0.00001   0.00554  -0.00700  -0.00147  -1.28873
   D110       0.77496  -0.00045   0.00213  -0.00709  -0.00496   0.77000
   D111      -1.01730   0.00012   0.00199   0.01664   0.01864  -0.99866
   D112       1.10115   0.00024   0.00159   0.01802   0.01962   1.12077
   D113      -3.10547   0.00006   0.00324   0.01724   0.02048  -3.08499
   D114      -3.09415  -0.00010   0.00135   0.01353   0.01488  -3.07926
   D115      -0.97570   0.00001   0.00095   0.01491   0.01586  -0.95983
   D116       1.10087  -0.00016   0.00260   0.01413   0.01673   1.11759
   D117       1.14477   0.00011   0.00381   0.01358   0.01739   1.16217
   D118      -3.01996   0.00023   0.00342   0.01496   0.01837  -3.00159
   D119      -0.94340   0.00005   0.00506   0.01418   0.01924  -0.92416
   D120      -2.96032  -0.00012   0.00238  -0.02845  -0.02607  -2.98639
   D121      -0.93371  -0.00019   0.00251  -0.02878  -0.02626  -0.95997
   D122       1.16604  -0.00024   0.00365  -0.03035  -0.02670   1.13934
   D123      -0.91279   0.00007   0.00393  -0.03040  -0.02646  -0.93925
   D124       1.11382   0.00000   0.00406  -0.03072  -0.02666   1.08716
   D125      -3.06961  -0.00005   0.00520  -0.03230  -0.02710  -3.09671
   D126       1.15218  -0.00017   0.00109  -0.02862  -0.02753   1.12465
   D127      -3.10439  -0.00023   0.00122  -0.02895  -0.02773  -3.13212
   D128      -1.00464  -0.00028   0.00236  -0.03052  -0.02816  -1.03281
   D129      -1.41382   0.00007   0.00395   0.04087   0.04482  -1.36900
   D130       2.78345   0.00018   0.00295   0.04084   0.04379   2.82724
   D131       0.74050   0.00027   0.00266   0.04337   0.04603   0.78652
         Item               Value     Threshold  Converged?
 Maximum Force            0.001041     0.000450     NO 
 RMS     Force            0.000217     0.000300     YES
 Maximum Displacement     0.126543     0.001800     NO 
 RMS     Displacement     0.029260     0.001200     NO 
 Predicted change in Energy=-1.399418D-04
 GradGradGradGradGradGradGradGradGradGradGradGradGradGradGradGradGradGrad

                          Input orientation:                          
 ---------------------------------------------------------------------
 Center     Atomic      Atomic             Coordinates (Angstroms)
 Number     Number       Type             X           Y           Z
 ---------------------------------------------------------------------
      1          6           0        1.766939    0.733095    0.125343
      2          6           0        1.158513   -0.463261    0.308019
      3          6           0       -0.271720   -0.732803    0.679491
      4          6           0       -1.283339    0.237071    0.011341
      5          6           0       -1.321833    1.610803    0.728092
      6          6           0        0.010718    2.129696    1.297994
      7          6           0        1.220624    2.127125    0.343704
      8          6           0        3.157685    0.520808   -0.300354
      9          6           0        3.419047   -0.971626   -0.413129
     10          6           0        2.106933   -1.643185    0.043885
     11          8           0        3.985046    1.403923   -0.526698
     12          6           0        0.958442    2.867385   -0.984039
     13          6           0        2.288086   -2.531888    1.276128
     14          8           0        1.549427   -2.508154   -0.967002
     15          6           0       -2.698976   -0.400942   -0.117949
     16          8           0       -3.115384   -0.799641    1.203809
     17          6           0       -2.706659   -1.628219   -1.046557
     18          6           0       -3.732795    0.625619   -0.636689
     19          8           0       -5.065484    0.100495   -0.560066
     20          1           0       -0.383566   -0.689255    1.772400
     21          1           0       -0.487105   -1.766191    0.401359
     22          1           0       -0.938980    0.395194   -1.019116
     23          1           0       -2.032298    1.551989    1.562526
     24          1           0       -1.719607    2.360238    0.034946
     25          1           0        0.279832    1.555505    2.193443
     26          1           0       -0.156375    3.159703    1.639898
     27          1           0        2.027493    2.681963    0.845794
     28          1           0        3.673381   -1.248038   -1.442999
     29          1           0        4.280929   -1.244088    0.207975
     30          1           0        0.636571    3.897313   -0.786005
     31          1           0        0.182215    2.377301   -1.581786
     32          1           0        1.871640    2.912127   -1.587340
     33          1           0        1.327091   -2.930258    1.616023
     34          1           0        2.944863   -3.373181    1.028083
     35          1           0        2.742374   -1.967711    2.097296
     36          1           0        1.413616   -1.975864   -1.770851
     37          1           0       -4.077371   -0.945048    1.132369
     38          1           0       -2.333701   -1.369819   -2.044786
     39          1           0       -2.098575   -2.445444   -0.652076
     40          1           0       -3.727920   -2.011277   -1.155817
     41          1           0       -3.744033    1.513118   -0.003141
     42          1           0       -3.492192    0.933145   -1.662657
     43          1           0       -5.197556   -0.505022   -1.307861
 ---------------------------------------------------------------------
                    Distance matrix (angstroms):
                    1          2          3          4          5
     1  C    0.000000
     2  C    1.354555   0.000000
     3  C    2.571394   1.502069   0.000000
     4  C    3.092448   2.557562   1.552563   0.000000
     5  C    3.267138   3.260417   2.568577   1.549953   0.000000
     6  C    2.531782   3.003482   2.942145   2.629084   1.539392
     7  C    1.513097   2.591376   3.243306   3.154774   2.622676
     8  C    1.469849   2.309804   3.780536   4.460981   4.723544
     9  C    2.434232   2.426624   3.856503   4.873762   5.517905
    10  C    2.401862   1.536714   2.625030   3.876902   4.776298
    11  O    2.407315   3.488899   4.913303   5.422814   5.457129
    12  C    2.537635   3.578078   4.152347   3.596514   3.116095
    13  C    3.500859   2.548017   3.185167   4.692749   5.522114
    14  O    3.427276   2.441327   3.029750   4.064232   5.299367
    15  C    4.614068   3.881437   2.576356   1.558141   2.580587
    16  O    5.229670   4.379701   2.892369   2.419326   3.041936
    17  C    5.192517   4.258117   3.116078   2.573771   3.944413
    18  C    5.553316   5.099316   3.944196   2.563347   2.940400
    19  O    6.895793   6.309479   5.021061   3.827503   4.237370
    20  H    3.059502   2.138573   1.099480   2.183804   2.694660
    21  H    3.376882   2.101047   1.091623   2.190699   3.493940
    22  H    2.957357   2.626348   2.145432   1.097920   2.162642
    23  H    4.143705   3.976970   3.016564   2.167054   1.097497
    24  H    3.848607   4.041076   3.475445   2.167654   1.095595
    25  H    2.676730   2.898676   2.798681   2.990542   2.171553
    26  H    3.446946   4.077830   4.010896   3.530442   2.142142
    27  H    2.094045   3.307078   4.120032   4.199454   3.518411
    28  H    3.165297   3.163305   4.509352   5.374917   6.151323
    29  H    3.199410   3.220121   4.605469   5.761386   6.309664
    30  H    3.481460   4.525916   4.940713   4.209416   3.369861
    31  H    2.851149   3.548705   3.871973   3.044090   2.860982
    32  H    2.773522   3.936265   4.797711   4.434591   4.153666
    33  H    3.979416   2.797386   2.874387   4.406963   5.331647
    34  H    4.366228   3.489582   4.176066   5.652025   6.567709
    35  H    3.483450   2.823738   3.552454   5.041690   5.585540
    36  H    3.325484   2.583552   3.223311   3.917506   5.156702
    37  H    6.163297   5.322232   3.838375   3.234304   3.780054
    38  H    5.093815   4.307330   3.475520   2.813008   4.194858
    39  H    5.064552   3.931851   2.836125   2.881079   4.354461
    40  H    6.274267   5.330703   4.116816   3.520413   4.738970
    41  H    5.567383   5.295078   4.191313   2.771916   2.532054
    42  H    5.558365   5.240474   4.316535   2.857590   3.299297
    43  H    7.217423   6.558385   5.316513   4.196676   4.862412
                    6          7          8          9         10
     6  C    0.000000
     7  C    1.540957   0.000000
     8  C    3.879000   2.597550   0.000000
     9  C    4.915572   3.874031   1.519338   0.000000
    10  C    4.494612   3.884672   2.430112   1.543210   0.000000
    11  O    4.433005   2.987080   1.231118   2.444685   3.624602
    12  C    2.578768   1.542604   3.287935   4.595489   4.766645
    13  C    5.188183   4.869835   3.544073   2.562632   1.530043
    14  O    5.385859   4.828237   3.493640   2.482574   1.442524
    15  C    3.968811   4.686951   5.931557   6.151668   4.966500
    16  O    4.285136   5.301576   6.584640   6.733710   5.415680
    17  C    5.196439   5.608832   6.290125   6.193273   4.935582
    18  C    4.474274   5.268021   6.899479   7.331440   6.301832
    19  O    5.773895   6.666272   8.237998   8.553262   7.405994
    20  H    2.885655   3.542117   4.277969   4.395013   3.178102
    21  H    4.028612   4.251773   4.359731   4.068507   2.621441
    22  H    3.046214   3.085572   4.161136   4.607365   3.816091
    23  H    2.139541   3.521053   5.609775   6.323687   5.445057
    24  H    2.154638   2.965575   5.223400   6.140673   5.538041
    25  H    1.097245   2.152527   3.946094   4.799508   4.265035
    26  H    1.098059   2.154637   4.659542   5.836646   5.544146
    27  H    2.139361   1.100444   2.694732   4.107313   4.399577
    28  H    5.686583   4.538728   2.168040   1.096231   2.195615
    29  H    5.550248   4.555103   2.152890   1.096743   2.216407
    30  H    2.803429   2.179662   4.241775   5.620300   5.792047
    31  H    2.895488   2.201907   3.733905   4.801890   4.744645
    32  H    3.521418   2.183800   3.004771   4.342439   4.844289
    33  H    5.238045   5.216057   4.351256   3.511407   2.176311
    34  H    6.242092   5.804717   4.119853   2.840671   2.159550
    35  H    4.988944   4.707280   3.480508   2.784296   2.173844
    36  H    5.314278   4.619860   3.381938   2.621766   1.970947
    37  H    5.118002   6.174868   7.519804   7.654120   6.318055
    38  H    5.377460   5.528718   6.064060   5.992910   4.914927
    39  H    5.402202   5.737338   6.045711   5.716064   4.337543
    40  H    6.094773   6.622917   7.386124   7.260276   5.968274
    41  H    4.021352   5.014491   6.979020   7.592875   6.648178
    42  H    4.739996   5.259440   6.800496   7.276998   6.395308
    43  H    6.392052   7.130842   8.478057   8.675489   7.515198
                   11         12         13         14         15
    11  O    0.000000
    12  C    3.392818   0.000000
    13  C    4.649781   6.002371   0.000000
    14  O    4.629304   5.407954   2.361739   0.000000
    15  C    6.935471   4.980841   5.599568   4.817693   0.000000
    16  O    7.633247   5.901679   5.674803   5.421430   1.442012
    17  C    7.364989   5.800632   5.582021   4.346825   1.539020
    18  C    7.757765   5.210937   7.062558   6.150733   1.546513
    19  O    9.143967   6.642523   8.023468   7.122338   2.459119
    20  H    5.362091   4.695597   3.283185   3.814339   3.002943
    21  H    5.559771   5.047669   3.008853   2.563276   2.650652
    22  H    5.050350   3.116595   4.924419   3.824175   2.131554
    23  H    6.371437   4.142438   5.951957   5.975954   2.661276
    24  H    5.811459   2.909893   6.444768   5.949095   2.933710
    25  H    4.598995   3.503989   4.645571   5.302227   4.247766
    26  H    4.992821   2.865888   6.204992   6.467634   4.715192
    27  H    2.710929   2.127331   5.238066   5.518341   5.724737
    28  H    2.823055   4.951590   3.310736   2.515083   6.563556
    29  H    2.763920   5.418858   2.602077   3.231026   7.038195
    30  H    4.182884   1.097074   6.950865   6.472718   5.481530
    31  H    4.064750   1.095450   6.058259   5.110273   4.261774
    32  H    2.804661   1.095401   6.165240   5.465170   5.833187
    33  H    5.517346   6.364659   1.094412   2.626714   5.060960
    34  H    5.130307   6.851217   1.095745   2.583772   6.480780
    35  H    4.449437   6.004597   1.094984   3.332435   6.080325
    36  H    4.425283   4.927810   3.218376   0.973628   4.703815
    37  H    8.559950   6.661324   6.561842   6.205765   1.938896
    38  H    7.065748   5.469669   5.808596   4.187614   2.187430
    39  H    7.200263   6.138542   4.792518   3.662107   2.196761
    40  H    8.458678   6.767041   6.509817   5.304049   2.174644
    41  H    7.747561   4.990939   7.374623   6.717170   2.183793
    42  H    7.577673   4.899995   7.352178   6.143647   2.189772
    43  H    9.411401   7.026685   8.174351   7.046312   2.769409
                   16         17         18         19         20
    16  O    0.000000
    17  C    2.432641   0.000000
    18  C    2.408318   2.510126   0.000000
    19  O    2.779278   2.964654   1.434464   0.000000
    20  H    2.792545   3.771596   4.330120   5.290034   0.000000
    21  H    2.913073   2.653661   4.163268   5.036904   1.746501
    22  H    3.332531   2.686940   2.829266   4.162404   3.045829
    23  H    2.613793   4.168429   2.930255   3.976486   2.790258
    24  H    3.646816   4.248731   2.740971   4.081099   3.755418
    25  H    4.248951   5.436252   4.997551   6.186378   2.378303
    26  H    4.962088   6.053527   4.939151   6.188534   3.857934
    27  H    6.220846   6.676141   6.293426   7.677938   4.246989
    28  H    7.300273   6.403641   7.681938   8.886274   5.206712
    29  H    7.476273   7.109697   8.272184   9.473817   4.951038
    30  H    6.332290   6.463481   5.460552   6.854218   5.350021
    31  H    5.359726   4.967520   4.391913   5.810861   4.579786
    32  H    6.814554   6.470550   6.127115   7.555412   5.416989
    33  H    4.944192   5.005575   6.581901   7.401746   2.823632
    34  H    6.586394   6.268073   7.959459   8.874362   4.340036
    35  H    6.039539   6.300082   7.491852   8.503040   3.392861
    36  H    5.544721   4.197872   5.877038   6.910571   4.176105
    37  H    0.975534   2.663323   2.390668   2.221230   3.757561
    38  H    3.389616   1.096508   2.814600   3.439309   4.340173
    39  H    2.680835   1.092355   3.478842   3.910603   3.450150
    40  H    2.722333   1.096195   2.687516   2.569743   4.637553
    41  H    2.683427   3.468841   1.090488   2.012934   4.392691
    42  H    3.370631   2.749041   1.097757   2.093862   4.908701
    43  H    3.275778   2.744889   1.968336   0.971231   5.718081
                   21         22         23         24         25
    21  H    0.000000
    22  H    2.625553   0.000000
    23  H    3.840085   3.032886   0.000000
    24  H    4.322122   2.362589   1.756287   0.000000
    25  H    3.851419   3.626619   2.396668   3.050322   0.000000
    26  H    5.089970   3.914759   2.471806   2.378804   1.752182
    27  H    5.129016   4.184156   4.274629   3.847303   2.477778
    28  H    4.580369   4.914647   7.030513   6.654946   5.709618
    29  H    4.800430   5.607178   7.036312   7.001967   5.271487
    30  H    5.894723   3.847277   4.258991   2.930552   3.806368
    31  H    4.642131   2.345724   3.933435   2.496206   3.864872
    32  H    5.604040   3.815418   5.197342   3.979127   4.320717
    33  H    2.474221   4.810163   5.601687   6.306467   4.642438
    34  H    3.841042   5.785837   7.022469   7.457594   5.722972
    35  H    3.653265   5.371006   5.955817   6.549329   4.299582
    36  H    2.893993   3.423700   5.952434   5.646217   5.428780
    37  H    3.754819   4.034183   3.256155   4.205746   5.134575
    38  H    3.090413   2.472350   4.651935   4.314594   5.775003
    39  H    2.041554   3.090081   4.570374   4.869312   5.455400
    40  H    3.603852   3.686188   4.791804   4.955944   6.324679
    41  H    4.639512   3.185951   2.320099   2.194849   4.584569
    42  H    4.536201   2.687458   3.593892   2.839103   5.430010
    43  H    5.167236   4.362251   4.742285   4.702018   6.819581
                   26         27         28         29         30
    26  H    0.000000
    27  H    2.372365   0.000000
    28  H    6.602989   4.836572   0.000000
    29  H    6.413536   4.571506   1.759218   0.000000
    30  H    2.656659   2.464651   6.010698   6.379917   0.000000
    31  H    3.332573   3.064476   5.034936   5.754750   1.774864
    32  H    3.819581   2.448960   4.535866   5.128543   1.771475
    33  H    6.268083   5.707963   4.206252   3.681158   7.270645
    34  H    7.257450   6.126955   3.339644   2.643990   7.840869
    35  H    5.907819   4.867934   3.730736   2.541714   6.866319
    36  H    6.361770   5.377641   2.396613   3.559878   6.005658
    37  H    5.699191   7.106806   8.173034   8.414577   7.024946
    38  H    6.231710   6.617582   6.038378   6.988853   6.176546
    39  H    6.359478   6.749693   5.947673   6.548359   6.908656
    40  H    6.878299   7.691406   7.446091   8.160280   7.355065
    41  H    4.275758   5.949571   8.044576   8.488036   5.048460
    42  H    5.195393   6.310119   7.493413   8.286194   5.157664
    43  H    6.894418   8.185135   8.903025   9.627338   7.327341
                   31         32         33         34         35
    31  H    0.000000
    32  H    1.772068   0.000000
    33  H    6.301341   6.685173   0.000000
    34  H    6.892872   6.891832   1.777369   0.000000
    35  H    6.242530   6.176369   1.777961   1.777517   0.000000
    36  H    4.527928   4.912832   3.519840   3.482994   4.090015
    37  H    6.045553   7.593770   5.777819   7.430914   6.963178
    38  H    4.537081   6.019071   5.407208   6.428003   6.578818
    39  H    5.415277   6.733565   4.136968   5.396285   5.587670
    40  H    5.893235   7.468681   5.837874   7.151940   7.242192
    41  H    4.319069   6.000224   6.934089   8.347495   7.655160
    42  H    3.948847   5.717756   6.992933   8.198793   7.837220
    43  H    6.109399   7.856752   7.549960   8.943263   8.762250
                   36         37         38         39         40
    36  H    0.000000
    37  H    6.296205   0.000000
    38  H    3.805879   3.648990   0.000000
    39  H    3.715864   3.057951   1.775358   0.000000
    40  H    5.178312   2.548481   1.773578   1.759836   0.000000
    41  H    6.472954   2.728200   3.803771   4.335765   3.708138
    42  H    5.704470   3.417924   2.606101   3.791873   2.997011
    43  H    6.788617   2.720874   3.081006   3.714697   2.109917
                   41         42         43
    41  H    0.000000
    42  H    1.775890   0.000000
    43  H    2.808543   2.258865   0.000000
 Stoichiometry    C15H24O4
 Framework group  C1[X(C15H24O4)]
 Deg. of freedom   123
 Full point group                 C1      NOp   1
 Largest Abelian subgroup         C1      NOp   1
 Largest concise Abelian subgroup C1      NOp   1
                         Standard orientation:                         
 ---------------------------------------------------------------------
 Center     Atomic      Atomic             Coordinates (Angstroms)
 Number     Number       Type             X           Y           Z
 ---------------------------------------------------------------------
      1          6           0        1.801935    0.738530    0.096836
      2          6           0        1.205613   -0.462620    0.287777
      3          6           0       -0.217300   -0.743526    0.678443
      4          6           0       -1.245530    0.218085    0.023844
      5          6           0       -1.285395    1.591610    0.740918
      6          6           0        0.050489    2.121266    1.292829
      7          6           0        1.247458    2.128187    0.322381
      8          6           0        3.188495    0.537296   -0.347475
      9          6           0        3.460260   -0.953021   -0.463608
     10          6           0        2.159818   -1.634969    0.011045
     11          8           0        4.005647    1.426959   -0.584990
     12          6           0        0.961556    2.866057   -1.001792
     13          6           0        2.364606   -2.521945    1.240828
     14          8           0        1.595734   -2.504576   -0.992185
     15          6           0       -2.657622   -0.431264   -0.086367
     16          8           0       -3.053043   -0.833017    1.240899
     17          6           0       -2.667945   -1.658751   -1.014673
     18          6           0       -3.706497    0.586885   -0.591278
     19          8           0       -5.033790    0.051126   -0.496720
     20          1           0       -0.314809   -0.700655    1.772751
     21          1           0       -0.428119   -1.778661    0.403325
     22          1           0       -0.916312    0.378751   -1.011158
     23          1           0       -1.984101    1.527279    1.584821
     24          1           0       -1.698426    2.337697    0.053105
     25          1           0        0.336189    1.549428    2.184639
     26          1           0       -0.120239    3.149972    1.636848
     27          1           0        2.056526    2.689567    0.813540
     28          1           0        3.702950   -1.227596   -1.496774
     29          1           0        4.332556   -1.218451    0.145894
     30          1           0        0.634137    3.893416   -0.799551
     31          1           0        0.181323    2.369655   -1.589017
     32          1           0        1.866185    2.917985   -1.617303
     33          1           0        1.411481   -2.927925    1.593633
     34          1           0        3.024709   -3.358004    0.984067
     35          1           0        2.825346   -1.953984    2.055769
     36          1           0        1.444886   -1.973552   -1.794188
     37          1           0       -4.014707   -0.986133    1.182395
     38          1           0       -2.310502   -1.397575   -2.017844
     39          1           0       -2.048096   -2.471003   -0.628315
     40          1           0       -3.687481   -2.049993   -1.110176
     41          1           0       -3.716333    1.474393    0.042280
     42          1           0       -3.482159    0.896119   -1.620412
     43          1           0       -5.171038   -0.555580   -1.242616
 ---------------------------------------------------------------------
 Rotational constants (GHZ):      0.5952515      0.2471559      0.1995998
 Standard basis: 6-31G(d) (6D, 7F)
 There are   333 symmetry adapted cartesian basis functions of A   symmetry.
 There are   333 symmetry adapted basis functions of A   symmetry.
   333 basis functions,   628 primitive gaussians,   333 cartesian basis functions
    73 alpha electrons       73 beta electrons
       nuclear repulsion energy      1596.1744420434 Hartrees.
 NAtoms=   43 NActive=   43 NUniq=   43 SFac= 1.00D+00 NAtFMM=   60 NAOKFM=F Big=F
 Integral buffers will be    131072 words long.
 Raffenetti 2 integral format.
 Two-electron integral symmetry is turned on.
 ------------------------------------------------------------------------------
 Polarizable Continuum Model (PCM)
 =================================
 Model                : PCM (using non-symmetric T matrix).
 Atomic radii         : SMD-Coulomb.
 Polarization charges : Total charges.
 Charge compensation  : None.
 Solution method      : On-the-fly selection.
 Cavity type          : VdW (van der Waals Surface) (Alpha=1.000).
 Cavity algorithm     : GePol (No added spheres)
                        Default sphere list used, NSphG=   43.
                        Lebedev-Laikov grids with approx.  5.0 points / Ang**2.
                        Smoothing algorithm: Karplus/York (Gamma=1.0000).
                        Polarization charges: spherical gaussians, with
                                              point-specific exponents (IZeta= 3).
                        Self-potential: point-specific (ISelfS= 7).
                        Self-field    : sphere-specific E.n sum rule (ISelfD= 2).
 1st derivatives      : Analytical E(r).r(x)/FMM algorithm (CHGder, D1EAlg=3).
                        Cavity 1st derivative terms included.
 Solvent              : Methanol, Eps=  32.613000 Eps(inf)=   1.765709
 ------------------------------------------------------------------------------
 ------------------------------------------------------------------------------
 Atomic radii for non-electrostatic terms: SMD-CDS.
 ------------------------------------------------------------------------------
 Nuclear repulsion after PCM non-electrostatic terms =     1596.1759242755 Hartrees.
 One-electron integrals computed using PRISM.
 NBasis=   333 RedAO= T EigKep=  9.28D-04  NBF=   333
 NBsUse=   333 1.00D-06 EigRej= -1.00D+00 NBFU=   333
 Initial guess from the checkpoint file:  "DY-202A-11R_49.chk"
 B after Tr=     0.000000    0.000000    0.000000
         Rot=    1.000000   -0.000490   -0.000848   -0.000084 Ang=  -0.11 deg.
 ExpMin= 1.61D-01 ExpMax= 5.48D+03 ExpMxC= 8.25D+02 IAcc=1 IRadAn=         1 AccDes= 0.00D+00
 Harris functional with IExCor=  402 and IRadAn=       1 diagonalized for initial guess.
 HarFok:  IExCor=  402 AccDes= 0.00D+00 IRadAn=         1 IDoV= 1 UseB2=F ITyADJ=14
 ICtDFT=  3500011 ScaDFX=  1.000000  1.000000  1.000000  1.000000
 FoFCou: FMM=F IPFlag=           0 FMFlag=      100000 FMFlg1=           0
         NFxFlg=           0 DoJE=T BraDBF=F KetDBF=T FulRan=T
         wScrn=  0.000000 ICntrl=     500 IOpCl=  0 I1Cent=   200000004 NGrid=           0
         NMat0=    1 NMatS0=      1 NMatT0=    0 NMatD0=    1 NMtDS0=    0 NMtDT0=    0
 Petite list used in FoFCou.
 Keep R1 ints in memory in canonical form, NReq=1565304907.
 Requested convergence on RMS density matrix=1.00D-08 within 128 cycles.
 Requested convergence on MAX density matrix=1.00D-06.
 Requested convergence on             energy=1.00D-06.
 No special actions if energy rises.
 Inv3:  Mode=1 IEnd=    21740592.
 Iteration    1 A*A^-1 deviation from unit magnitude is 5.11D-15 for   1337.
 Iteration    1 A*A^-1 deviation from orthogonality  is 4.80D-15 for   2243   2000.
 Iteration    1 A^-1*A deviation from unit magnitude is 6.00D-15 for   1335.
 Iteration    1 A^-1*A deviation from orthogonality  is 4.57D-12 for   1988   1963.
 Error on total polarization charges =  0.05202
 SCF Done:  E(RB3LYP) =  -886.951434264     A.U. after   10 cycles
            NFock= 10  Conv=0.69D-08     -V/T= 2.0094
 SMD-CDS (non-electrostatic) energy       (kcal/mol) =       0.93
 (included in total energy above)
 D1PCM: PCM CHGder 1st derivatives, ID1Alg=3 FixD1E=F DoIter=F DoCFld=F I1PDM=0.
 Calling FoFJK, ICntrl=      2127 FMM=F ISym2X=0 I1Cent= 0 IOpClX= 0 NMat=1 NMatS=1 NMatT=0.
 ***** Axes restored to original set *****
 -------------------------------------------------------------------
 Center     Atomic                   Forces (Hartrees/Bohr)
 Number     Number              X              Y              Z
 -------------------------------------------------------------------
      1        6          -0.002272127    0.002613316    0.000380592
      2        6           0.001907413   -0.001493052   -0.000227090
      3        6          -0.000879168    0.000053338    0.000510226
      4        6           0.000388570   -0.000848170   -0.000944923
      5        6           0.000439010   -0.000192031    0.000536886
      6        6          -0.000058641    0.000261103   -0.000517558
      7        6           0.001206379   -0.000850811   -0.000392117
      8        6           0.000175968   -0.001508393   -0.001387117
      9        6           0.001795628   -0.000416767    0.001599711
     10        6          -0.002089289   -0.000585853   -0.001116149
     11        8           0.000943085    0.000863554    0.000356112
     12        6          -0.000145328   -0.000235355    0.000673381
     13        6           0.000373626    0.001118330   -0.000066905
     14        8           0.000169874    0.000248698    0.000254244
     15        6           0.000112663    0.000811887    0.000788065
     16        8          -0.000379637   -0.000324985   -0.000500427
     17        6           0.000272202    0.001160931   -0.000164536
     18        6           0.000016139   -0.000578487   -0.001006888
     19        8          -0.000284865    0.000244621    0.000190086
     20        1          -0.000042211    0.000000634   -0.000261622
     21        1          -0.000680388   -0.000498199   -0.000331205
     22        1          -0.000055362    0.000154247    0.000260244
     23        1           0.000135118    0.000139000    0.000154487
     24        1          -0.000291355    0.000160776   -0.000088915
     25        1          -0.000032749    0.000157130    0.000303037
     26        1           0.000037492    0.000052988    0.000055770
     27        1          -0.000103548   -0.000064977    0.000154138
     28        1          -0.000942433    0.000935049   -0.000266091
     29        1          -0.000094520    0.000290844   -0.000252542
     30        1          -0.000068119    0.000050437   -0.000217020
     31        1           0.000118678   -0.000044804   -0.000132735
     32        1          -0.000033735    0.000124078   -0.000164883
     33        1          -0.000136141   -0.000507544    0.000147311
     34        1          -0.000097607   -0.000258239    0.000188925
     35        1          -0.000203340    0.000023772   -0.000060842
     36        1           0.000170643   -0.000218072    0.000229546
     37        1          -0.000096707    0.000159059    0.000491162
     38        1          -0.000041079   -0.000133898   -0.000108264
     39        1           0.000471473   -0.000195660    0.000539725
     40        1           0.000333754   -0.000636487    0.000198151
     41        1          -0.000124798   -0.000224152    0.000229440
     42        1           0.000062860    0.000174611   -0.000008549
     43        1           0.000022571    0.000017534   -0.000024859
 -------------------------------------------------------------------
 Cartesian Forces:  Max     0.002613316 RMS     0.000649404

 GradGradGradGradGradGradGradGradGradGradGradGradGradGradGradGradGradGrad
 Berny optimization.
 Using GEDIIS/GDIIS optimizer.
 FormGI is forming the generalized inverse of G from B-inverse, IUseBI=4.
 Internal  Forces:  Max     0.001545731 RMS     0.000352219
 Search for a local minimum.
 Step number   5 out of a maximum of  258
 All quantities printed in internal units (Hartrees-Bohrs-Radians)
 Mixed Optimization -- En-DIIS/RFO-DIIS
 Swapping is turned off.
 Update second derivatives using D2CorX and points    3    4    5
 DE= -6.86D-05 DEPred=-1.40D-04 R= 4.90D-01
 Trust test= 4.90D-01 RLast= 2.52D-01 DXMaxT set to 8.99D-01
 ITU=  0  1  1  1  0
     Eigenvalues ---    0.00104   0.00231   0.00269   0.00350   0.00383
     Eigenvalues ---    0.00448   0.00531   0.00695   0.00782   0.00886
     Eigenvalues ---    0.01096   0.01128   0.01233   0.01310   0.01333
     Eigenvalues ---    0.01391   0.02503   0.02650   0.03256   0.03868
     Eigenvalues ---    0.03961   0.04249   0.04461   0.04620   0.04745
     Eigenvalues ---    0.04853   0.04877   0.05024   0.05064   0.05321
     Eigenvalues ---    0.05439   0.05556   0.05579   0.05584   0.05641
     Eigenvalues ---    0.05643   0.05717   0.05749   0.05950   0.06117
     Eigenvalues ---    0.06229   0.06641   0.07105   0.07983   0.08194
     Eigenvalues ---    0.08599   0.09016   0.09031   0.09291   0.09682
     Eigenvalues ---    0.10494   0.11621   0.12156   0.13339   0.13867
     Eigenvalues ---    0.14721   0.15857   0.15937   0.15999   0.16000
     Eigenvalues ---    0.16000   0.16000   0.16000   0.16000   0.16000
     Eigenvalues ---    0.16007   0.16008   0.16050   0.16249   0.16748
     Eigenvalues ---    0.16921   0.18677   0.20442   0.20666   0.20861
     Eigenvalues ---    0.22130   0.23119   0.24869   0.24987   0.26735
     Eigenvalues ---    0.27362   0.27428   0.27938   0.28330   0.28573
     Eigenvalues ---    0.28723   0.29239   0.29496   0.29788   0.30341
     Eigenvalues ---    0.31428   0.32041   0.32430   0.33754   0.33825
     Eigenvalues ---    0.33841   0.33842   0.33934   0.33977   0.33993
     Eigenvalues ---    0.34091   0.34110   0.34153   0.34180   0.34194
     Eigenvalues ---    0.34209   0.34224   0.34265   0.34288   0.34339
     Eigenvalues ---    0.34377   0.34480   0.34513   0.34701   0.36684
     Eigenvalues ---    0.40333   0.40960   0.41704   0.51585   0.52686
     Eigenvalues ---    0.52787   0.54349   0.96302
 En-DIIS/RFO-DIIS IScMMF=        0 using points:     5    4    3    2
 RFO step:  Lambda=-7.04874409D-05.
 DidBck=T Rises=F RFO-DIIS coefs:    0.68831    0.59018   -0.24378   -0.03471
 Iteration  1 RMS(Cart)=  0.03638411 RMS(Int)=  0.00054754
 Iteration  2 RMS(Cart)=  0.00075580 RMS(Int)=  0.00005776
 Iteration  3 RMS(Cart)=  0.00000048 RMS(Int)=  0.00005776
 Variable       Old X    -DE/DX   Delta X   Delta X   Delta X     New X
                                 (Linear)    (Quad)   (Total)
    R1        2.55974   0.00113  -0.00107   0.00167   0.00063   2.56037
    R2        2.85934  -0.00118   0.00149   0.00003   0.00151   2.86084
    R3        2.77761   0.00110  -0.00151  -0.00140  -0.00281   2.77480
    R4        2.83850   0.00080  -0.00112   0.00024  -0.00090   2.83759
    R5        2.90397  -0.00078   0.00098   0.00051   0.00143   2.90540
    R6        2.93392  -0.00070   0.00014   0.00098   0.00112   2.93504
    R7        2.07772  -0.00026   0.00024  -0.00064  -0.00040   2.07731
    R8        2.06287   0.00069  -0.00019   0.00058   0.00039   2.06326
    R9        2.92899   0.00065  -0.00093   0.00177   0.00084   2.92983
   R10        2.94446  -0.00060  -0.00165  -0.00008  -0.00173   2.94273
   R11        2.07477  -0.00024   0.00013   0.00009   0.00022   2.07499
   R12        2.90903   0.00007  -0.00011  -0.00057  -0.00066   2.90837
   R13        2.07397   0.00003   0.00020  -0.00039  -0.00019   2.07378
   R14        2.07037   0.00026  -0.00021   0.00027   0.00006   2.07043
   R15        2.91199  -0.00011   0.00016  -0.00096  -0.00078   2.91121
   R16        2.07349   0.00017  -0.00022  -0.00005  -0.00026   2.07323
   R17        2.07503   0.00006  -0.00006  -0.00001  -0.00007   2.07496
   R18        2.91510  -0.00021   0.00022  -0.00065  -0.00043   2.91467
   R19        2.07954  -0.00003   0.00000   0.00018   0.00017   2.07971
   R20        2.87113  -0.00037   0.00028  -0.00130  -0.00102   2.87011
   R21        2.32648   0.00119  -0.00064   0.00060  -0.00004   2.32644
   R22        2.91624   0.00085  -0.00176  -0.00064  -0.00250   2.91375
   R23        2.07158  -0.00020   0.00036   0.00019   0.00054   2.07212
   R24        2.07254  -0.00029   0.00028  -0.00051  -0.00023   2.07231
   R25        2.89136  -0.00009   0.00035   0.00073   0.00108   2.89244
   R26        2.72598  -0.00047  -0.00002  -0.00073  -0.00075   2.72523
   R27        2.07317   0.00003  -0.00007   0.00002  -0.00005   2.07312
   R28        2.07010   0.00000  -0.00008  -0.00017  -0.00025   2.06985
   R29        2.07001   0.00006  -0.00008  -0.00026  -0.00034   2.06967
   R30        2.06814   0.00035  -0.00040   0.00060   0.00020   2.06834
   R31        2.07066   0.00011  -0.00014  -0.00005  -0.00019   2.07047
   R32        2.06922  -0.00014   0.00019  -0.00032  -0.00013   2.06909
   R33        1.83989  -0.00032   0.00029  -0.00044  -0.00015   1.83974
   R34        2.72501   0.00017   0.00003   0.00033   0.00036   2.72537
   R35        2.90833  -0.00045   0.00038  -0.00130  -0.00092   2.90740
   R36        2.92249   0.00019   0.00019   0.00175   0.00194   2.92442
   R37        1.84349   0.00004  -0.00001   0.00075   0.00074   1.84423
   R38        2.07210   0.00006  -0.00005   0.00009   0.00004   2.07214
   R39        2.06425   0.00059  -0.00007   0.00005  -0.00002   2.06423
   R40        2.07151  -0.00011  -0.00019   0.00047   0.00028   2.07179
   R41        2.71074   0.00015  -0.00058   0.00006  -0.00052   2.71022
   R42        2.06072  -0.00004   0.00013  -0.00078  -0.00065   2.06008
   R43        2.07446   0.00007   0.00003   0.00088   0.00091   2.07537
   R44        1.83536   0.00000   0.00000   0.00071   0.00071   1.83607
    A1        2.25502   0.00067  -0.00118   0.00001  -0.00124   2.25378
    A2        1.91399  -0.00060   0.00037  -0.00032  -0.00009   1.91390
    A3        2.11354  -0.00008   0.00091   0.00037   0.00145   2.11499
    A4        2.23894  -0.00048   0.00027  -0.00001   0.00026   2.23920
    A5        1.95816   0.00049  -0.00074  -0.00048  -0.00149   1.95667
    A6        2.08562  -0.00001   0.00053   0.00058   0.00136   2.08698
    A7        1.98438  -0.00032  -0.00042  -0.00451  -0.00500   1.97937
    A8        1.91302   0.00019   0.00014   0.00250   0.00263   1.91565
    A9        1.86997   0.00042  -0.00032   0.00335   0.00307   1.87305
   A10        1.91427   0.00004   0.00024  -0.00197  -0.00171   1.91255
   A11        1.93174  -0.00033   0.00033   0.00038   0.00074   1.93248
   A12        1.84490   0.00003   0.00005   0.00076   0.00080   1.84570
   A13        1.95071   0.00035   0.00005  -0.00138  -0.00137   1.94934
   A14        1.95186  -0.00128  -0.00106   0.00020  -0.00085   1.95100
   A15        1.86451   0.00016  -0.00011  -0.00083  -0.00093   1.86358
   A16        1.95921   0.00089  -0.00041   0.00237   0.00200   1.96122
   A17        1.89037  -0.00025   0.00159  -0.00125   0.00033   1.89070
   A18        1.84009   0.00011   0.00007   0.00079   0.00085   1.84095
   A19        2.03583   0.00000  -0.00103   0.00017  -0.00094   2.03489
   A20        1.89671   0.00019  -0.00031   0.00178   0.00149   1.89820
   A21        1.89940  -0.00006   0.00034   0.00014   0.00051   1.89991
   A22        1.87230  -0.00022  -0.00026  -0.00005  -0.00028   1.87203
   A23        1.89434   0.00012   0.00090  -0.00174  -0.00081   1.89353
   A24        1.85735  -0.00004   0.00048  -0.00035   0.00011   1.85746
   A25        2.03738   0.00002  -0.00037  -0.00080  -0.00121   2.03617
   A26        1.91563  -0.00011  -0.00028   0.00040   0.00011   1.91575
   A27        1.87521   0.00014  -0.00003  -0.00004  -0.00005   1.87516
   A28        1.88804   0.00007  -0.00029   0.00148   0.00121   1.88925
   A29        1.89006  -0.00003   0.00050   0.00030   0.00080   1.89087
   A30        1.84844  -0.00009   0.00059  -0.00146  -0.00088   1.84755
   A31        1.95454   0.00002   0.00015   0.00084   0.00095   1.95549
   A32        1.95980  -0.00012   0.00011  -0.00256  -0.00244   1.95736
   A33        1.83965   0.00015  -0.00038   0.00192   0.00156   1.84121
   A34        1.98098  -0.00006   0.00064  -0.00095  -0.00029   1.98069
   A35        1.86743  -0.00009   0.00036  -0.00061  -0.00023   1.86720
   A36        1.84978   0.00012  -0.00103   0.00177   0.00072   1.85050
   A37        1.90301  -0.00002   0.00063  -0.00057  -0.00018   1.90283
   A38        2.19632  -0.00003  -0.00028   0.00111   0.00096   2.19727
   A39        2.18385   0.00005  -0.00040  -0.00051  -0.00077   2.18308
   A40        1.83301   0.00031  -0.00056   0.00054  -0.00050   1.83251
   A41        1.93620  -0.00058   0.00203  -0.01016  -0.00801   1.92819
   A42        1.91472  -0.00018   0.00130   0.00449   0.00593   1.92065
   A43        1.94524  -0.00018   0.00055  -0.00272  -0.00204   1.94320
   A44        1.97398   0.00022  -0.00110   0.00844   0.00741   1.98140
   A45        1.86196   0.00037  -0.00204  -0.00084  -0.00292   1.85904
   A46        1.81473  -0.00017   0.00079  -0.00170  -0.00118   1.81355
   A47        1.96127  -0.00018   0.00067  -0.00665  -0.00588   1.95538
   A48        1.92019   0.00028  -0.00093   0.00367   0.00283   1.92302
   A49        1.97208  -0.00001   0.00023   0.00120   0.00153   1.97361
   A50        1.96277   0.00011  -0.00108   0.00395   0.00294   1.96570
   A51        1.83574  -0.00001   0.00025  -0.00037  -0.00021   1.83553
   A52        1.92304   0.00026  -0.00070   0.00077   0.00006   1.92310
   A53        1.95563   0.00000   0.00027  -0.00101  -0.00073   1.95490
   A54        1.93046   0.00019  -0.00047   0.00059   0.00012   1.93057
   A55        1.88662  -0.00011   0.00011   0.00019   0.00030   1.88692
   A56        1.88143  -0.00020   0.00028  -0.00034  -0.00006   1.88137
   A57        1.88438  -0.00016   0.00055  -0.00021   0.00034   1.88473
   A58        1.93648   0.00033  -0.00106   0.00161   0.00055   1.93703
   A59        1.91199   0.00031  -0.00052  -0.00037  -0.00089   1.91110
   A60        1.93245  -0.00014   0.00047  -0.00078  -0.00030   1.93215
   A61        1.89352  -0.00042   0.00120  -0.00054   0.00066   1.89418
   A62        1.89541  -0.00008   0.00007  -0.00072  -0.00065   1.89476
   A63        1.89302  -0.00001  -0.00012   0.00079   0.00067   1.89369
   A64        1.88039   0.00001   0.00020  -0.00103  -0.00084   1.87955
   A65        1.87498   0.00038  -0.00148   0.00204   0.00055   1.87553
   A66        1.96182  -0.00155   0.00004  -0.00314  -0.00309   1.95873
   A67        1.94268   0.00074  -0.00120   0.00234   0.00114   1.94382
   A68        1.90830   0.00012   0.00066  -0.00032   0.00034   1.90864
   A69        1.87334  -0.00037   0.00006   0.00021   0.00026   1.87359
   A70        1.90034   0.00070   0.00191  -0.00098   0.00093   1.90127
   A71        1.83262   0.00081  -0.00134   0.00120  -0.00014   1.83249
   A72        1.93872   0.00031  -0.00060  -0.00012  -0.00072   1.93799
   A73        1.95618  -0.00087   0.00048  -0.00153  -0.00105   1.95513
   A74        1.92139   0.00074  -0.00035   0.00334   0.00298   1.92437
   A75        1.89201   0.00016  -0.00037   0.00061   0.00024   1.89225
   A76        1.88440  -0.00019   0.00001   0.00024   0.00024   1.88465
   A77        1.86835  -0.00016   0.00089  -0.00260  -0.00171   1.86664
   A78        1.93921   0.00053   0.00021   0.00272   0.00292   1.94214
   A79        1.93076  -0.00032   0.00083  -0.00115  -0.00031   1.93045
   A80        1.93150   0.00003  -0.00028   0.00160   0.00132   1.93282
   A81        1.83105  -0.00028   0.00013  -0.00317  -0.00304   1.82801
   A82        1.93489  -0.00009  -0.00078   0.00055  -0.00024   1.93465
   A83        1.89362   0.00011  -0.00007  -0.00090  -0.00098   1.89265
   A84        1.88961  -0.00006  -0.00060   0.00087   0.00027   1.88988
    D1        0.09148  -0.00009  -0.00078  -0.00088  -0.00167   0.08981
    D2       -3.08331  -0.00012   0.00093   0.00231   0.00322  -3.08009
    D3       -3.08888  -0.00006   0.00146   0.00081   0.00225  -3.08663
    D4        0.01951  -0.00009   0.00317   0.00400   0.00715   0.02666
    D5        0.36442   0.00000  -0.00175  -0.00533  -0.00708   0.35734
    D6       -1.88829   0.00016  -0.00286  -0.00256  -0.00541  -1.89371
    D7        2.38884  -0.00001  -0.00146  -0.00451  -0.00596   2.38288
    D8       -2.73453  -0.00003  -0.00418  -0.00717  -0.01136  -2.74590
    D9        1.29594   0.00013  -0.00529  -0.00440  -0.00970   1.28624
   D10       -0.71011  -0.00004  -0.00389  -0.00635  -0.01025  -0.72036
   D11        0.01915  -0.00010  -0.00299   0.02206   0.01903   0.03818
   D12       -3.11848   0.00017   0.00160   0.01576   0.01731  -3.10117
   D13        3.12566  -0.00005  -0.00107   0.02358   0.02252  -3.13500
   D14       -0.01197   0.00022   0.00353   0.01728   0.02081   0.00884
   D15        0.66397  -0.00003   0.00332   0.00772   0.01102   0.67499
   D16       -1.48531   0.00000   0.00320   0.01160   0.01482  -1.47049
   D17        2.80398  -0.00035   0.00323   0.00769   0.01092   2.81491
   D18       -2.44230   0.00001   0.00153   0.00434   0.00585  -2.43645
   D19        1.69161   0.00003   0.00141   0.00823   0.00965   1.70126
   D20       -0.30229  -0.00032   0.00145   0.00432   0.00575  -0.29653
   D21       -0.04879   0.00026  -0.00205  -0.02736  -0.02942  -0.07822
   D22        2.08974   0.00004  -0.00088  -0.03071  -0.03158   2.05816
   D23       -2.15438   0.00009  -0.00077  -0.03290  -0.03365  -2.18803
   D24        3.06286   0.00021  -0.00051  -0.02450  -0.02502   3.03783
   D25       -1.08180  -0.00001   0.00066  -0.02785  -0.02718  -1.10898
   D26        0.95727   0.00004   0.00077  -0.03003  -0.02925   0.92803
   D27       -1.36945   0.00010  -0.00173  -0.00508  -0.00676  -1.37620
   D28        2.70032  -0.00036  -0.00038  -0.00731  -0.00766   2.69266
   D29        0.69540   0.00009   0.00015  -0.00788  -0.00769   0.68771
   D30        0.77915   0.00015  -0.00167  -0.00652  -0.00817   0.77098
   D31       -1.43427  -0.00030  -0.00032  -0.00876  -0.00907  -1.44334
   D32        2.84400   0.00014   0.00021  -0.00932  -0.00911   2.83489
   D33        2.80809   0.00001  -0.00127  -0.00655  -0.00779   2.80030
   D34        0.59467  -0.00044   0.00009  -0.00878  -0.00869   0.58598
   D35       -1.41025   0.00000   0.00061  -0.00935  -0.00873  -1.41897
   D36        0.61269   0.00027  -0.00280  -0.00055  -0.00334   0.60935
   D37       -1.50527   0.00040  -0.00149  -0.00201  -0.00350  -1.50877
   D38        2.76213   0.00038  -0.00207  -0.00263  -0.00471   2.75742
   D39        2.82211  -0.00046  -0.00452   0.00051  -0.00400   2.81811
   D40        0.70415  -0.00032  -0.00321  -0.00096  -0.00415   0.70000
   D41       -1.31164  -0.00035  -0.00378  -0.00157  -0.00536  -1.31700
   D42       -1.43667   0.00002  -0.00368   0.00205  -0.00161  -1.43828
   D43        2.72855   0.00015  -0.00237   0.00059  -0.00177   2.72678
   D44        0.71277   0.00013  -0.00295  -0.00003  -0.00298   0.70979
   D45        0.98395   0.00023   0.01804   0.01893   0.03696   1.02091
   D46       -1.11601   0.00076   0.01818   0.01987   0.03804  -1.07797
   D47        3.03009   0.00042   0.01654   0.02170   0.03823   3.06832
   D48       -1.22485   0.00007   0.01916   0.01872   0.03789  -1.18696
   D49        2.95837   0.00060   0.01929   0.01967   0.03897   2.99734
   D50        0.82129   0.00027   0.01765   0.02150   0.03916   0.86045
   D51        3.00381  -0.00016   0.01742   0.01849   0.03592   3.03973
   D52        0.90385   0.00037   0.01756   0.01944   0.03700   0.94084
   D53       -1.23324   0.00004   0.01592   0.02127   0.03719  -1.19605
   D54        0.87924  -0.00009   0.00357   0.00279   0.00636   0.88560
   D55       -1.27637  -0.00009   0.00448   0.00106   0.00554  -1.27083
   D56        3.00465   0.00000   0.00395   0.00260   0.00655   3.01120
   D57        3.01001   0.00000   0.00226   0.00520   0.00745   3.01746
   D58        0.85440  -0.00001   0.00317   0.00347   0.00664   0.86104
   D59       -1.14776   0.00008   0.00264   0.00501   0.00764  -1.14012
   D60       -1.27281  -0.00010   0.00313   0.00390   0.00703  -1.26578
   D61        2.85477  -0.00011   0.00404   0.00217   0.00622   2.86099
   D62        0.85260  -0.00001   0.00351   0.00371   0.00723   0.85983
   D63       -1.30210   0.00031  -0.00083   0.00282   0.00202  -1.30008
   D64        0.93947   0.00012   0.00001  -0.00081  -0.00078   0.93868
   D65        2.97358   0.00017  -0.00067   0.00043  -0.00021   2.97336
   D66        0.86761   0.00023  -0.00172   0.00401   0.00229   0.86991
   D67        3.10918   0.00003  -0.00088   0.00037  -0.00052   3.10867
   D68       -1.13989   0.00009  -0.00156   0.00162   0.00005  -1.13984
   D69        2.86347   0.00014  -0.00093   0.00320   0.00229   2.86576
   D70       -1.17815  -0.00006  -0.00009  -0.00043  -0.00052  -1.17867
   D71        0.85596   0.00000  -0.00077   0.00081   0.00005   0.85602
   D72       -3.06690  -0.00016   0.00544  -0.00250   0.00292  -3.06398
   D73        1.11505  -0.00019   0.00560  -0.00259   0.00298   1.11804
   D74       -0.98844  -0.00012   0.00504  -0.00206   0.00296  -0.98548
   D75        0.97742  -0.00003   0.00457  -0.00060   0.00399   0.98141
   D76       -1.12381  -0.00007   0.00473  -0.00070   0.00405  -1.11976
   D77        3.05587   0.00000   0.00417  -0.00016   0.00403   3.05990
   D78       -1.06702   0.00004   0.00443  -0.00047   0.00397  -1.06305
   D79        3.11493   0.00000   0.00459  -0.00056   0.00403   3.11897
   D80        1.01144   0.00007   0.00404  -0.00003   0.00401   1.01545
   D81       -0.04821   0.00026   0.00163  -0.03793  -0.03631  -0.08452
   D82        2.05563  -0.00008   0.00305  -0.04632  -0.04331   2.01231
   D83       -2.17481  -0.00009   0.00259  -0.05071  -0.04810  -2.22291
   D84        3.08946  -0.00002  -0.00292  -0.03167  -0.03461   3.05485
   D85       -1.08989  -0.00035  -0.00150  -0.04007  -0.04161  -1.13150
   D86        0.96285  -0.00036  -0.00196  -0.04446  -0.04640   0.91646
   D87        0.05593  -0.00029   0.00013   0.03798   0.03810   0.09403
   D88       -2.07546   0.00005  -0.00133   0.04655   0.04520  -2.03025
   D89        2.13264   0.00000  -0.00104   0.04336   0.04228   2.17492
   D90       -2.04192   0.00032  -0.00227   0.05133   0.04910  -1.99282
   D91        2.10988   0.00066  -0.00373   0.05990   0.05621   2.16608
   D92        0.03478   0.00060  -0.00345   0.05671   0.05329   0.08807
   D93        2.14345  -0.00018   0.00075   0.04844   0.04916   2.19260
   D94        0.01206   0.00015  -0.00071   0.05702   0.05626   0.06832
   D95       -2.06303   0.00010  -0.00043   0.05383   0.05334  -2.00969
   D96        1.02005   0.00031  -0.00754  -0.00071  -0.00814   1.01192
   D97        3.11022   0.00019  -0.00705  -0.00061  -0.00755   3.10267
   D98       -1.08592   0.00028  -0.00723  -0.00035  -0.00748  -1.09340
   D99        3.06700  -0.00004  -0.00590  -0.00666  -0.01265   3.05435
   D100      -1.12601  -0.00016  -0.00541  -0.00656  -0.01207  -1.13808
   D101       0.96103  -0.00007  -0.00559  -0.00630  -0.01199   0.94903
   D102      -1.06887   0.00008  -0.00693  -0.00129  -0.00823  -1.07710
   D103       1.02130  -0.00004  -0.00644  -0.00119  -0.00764   1.01366
   D104       3.10834   0.00005  -0.00662  -0.00094  -0.00757   3.10077
   D105       1.02015   0.00011   0.00304   0.03955   0.04247   1.06262
   D106      -0.99376   0.00008   0.00328   0.03697   0.04036  -0.95339
   D107       3.13616   0.00004   0.00347   0.03338   0.03685  -3.11018
   D108       2.86090   0.00065   0.00641  -0.01134  -0.00493   2.85597
   D109      -1.28873  -0.00092   0.00595  -0.01409  -0.00814  -1.29688
   D110       0.77000  -0.00023   0.00861  -0.01531  -0.00671   0.76330
   D111      -0.99866  -0.00021  -0.00952  -0.00785  -0.01736  -1.01602
   D112       1.12077  -0.00039  -0.01008  -0.00822  -0.01830   1.10247
   D113      -3.08499  -0.00065  -0.00890  -0.01024  -0.01914  -3.10413
   D114      -3.07926   0.00021  -0.00812  -0.00820  -0.01632  -3.09559
   D115      -0.95983   0.00003  -0.00869  -0.00857  -0.01727  -0.97710
   D116       1.11759  -0.00023  -0.00751  -0.01059  -0.01811   1.09948
   D117       1.16217   0.00018  -0.00964  -0.00772  -0.01735   1.14481
   D118      -3.00159   0.00001  -0.01021  -0.00809  -0.01830  -3.01988
   D119      -0.92416  -0.00026  -0.00903  -0.01011  -0.01914  -0.94330
   D120      -2.98639  -0.00040   0.01867  -0.03871  -0.02004  -3.00643
   D121      -0.95997  -0.00063   0.01946  -0.04166  -0.02220  -0.98217
   D122       1.13934  -0.00068   0.01973  -0.04249  -0.02277   1.11657
   D123      -0.93925   0.00024   0.01624  -0.03483  -0.01859  -0.95785
   D124       1.08716   0.00002   0.01703  -0.03778  -0.02076   1.06641
   D125      -3.09671  -0.00003   0.01729  -0.03861  -0.02132  -3.11803
   D126       1.12465   0.00056   0.01807  -0.03562  -0.01755   1.10711
   D127      -3.13212   0.00034   0.01886  -0.03857  -0.01971   3.13136
   D128      -1.03281   0.00028   0.01913  -0.03940  -0.02027  -1.05308
   D129      -1.36900  -0.00023   0.00658   0.04049   0.04707  -1.32192
   D130       2.82724   0.00005   0.00541   0.04232   0.04773   2.87497
   D131       0.78652   0.00012   0.00581   0.04489   0.05070   0.83722
         Item               Value     Threshold  Converged?
 Maximum Force            0.001546     0.000450     NO 
 RMS     Force            0.000352     0.000300     NO 
 Maximum Displacement     0.199023     0.001800     NO 
 RMS     Displacement     0.036368     0.001200     NO 
 Predicted change in Energy=-1.607863D-04
 GradGradGradGradGradGradGradGradGradGradGradGradGradGradGradGradGradGrad

                          Input orientation:                          
 ---------------------------------------------------------------------
 Center     Atomic      Atomic             Coordinates (Angstroms)
 Number     Number       Type             X           Y           Z
 ---------------------------------------------------------------------
      1          6           0        1.762889    0.730246    0.132484
      2          6           0        1.149804   -0.465193    0.307934
      3          6           0       -0.278632   -0.731770    0.686455
      4          6           0       -1.286277    0.243341    0.018541
      5          6           0       -1.321308    1.614657    0.741039
      6          6           0        0.011384    2.122987    1.319129
      7          6           0        1.222227    2.124773    0.366691
      8          6           0        3.147314    0.515558   -0.307243
      9          6           0        3.391434   -0.975278   -0.463964
     10          6           0        2.094819   -1.646167    0.032139
     11          8           0        3.983152    1.395135   -0.515380
     12          6           0        0.964005    2.877790   -0.954375
     13          6           0        2.306119   -2.514819    1.274545
     14          8           0        1.515282   -2.528071   -0.950773
     15          6           0       -2.701745   -0.391557   -0.116784
     16          8           0       -3.144324   -0.748683    1.208558
     17          6           0       -2.694122   -1.646198   -1.007232
     18          6           0       -3.722543    0.622431   -0.686586
     19          8           0       -5.056610    0.097712   -0.643778
     20          1           0       -0.388678   -0.683836    1.779150
     21          1           0       -0.500414   -1.764813    0.411272
     22          1           0       -0.937535    0.403855   -1.010195
     23          1           0       -2.035968    1.557653    1.571877
     24          1           0       -1.710393    2.369688    0.048986
     25          1           0        0.275890    1.539725    2.209905
     26          1           0       -0.152959    3.150061    1.670921
     27          1           0        2.030444    2.671861    0.875278
     28          1           0        3.592578   -1.222855   -1.513057
     29          1           0        4.282238   -1.271901    0.102657
     30          1           0        0.649276    3.908162   -0.747502
     31          1           0        0.183950    2.397524   -1.554861
     32          1           0        1.876766    2.921438   -1.558092
     33          1           0        1.353245   -2.902195    1.648629
     34          1           0        2.951827   -3.363208    1.022085
     35          1           0        2.785598   -1.938711    2.072690
     36          1           0        1.391457   -2.017184   -1.770196
     37          1           0       -4.106692   -0.887331    1.124576
     38          1           0       -2.316884   -1.414627   -2.010447
     39          1           0       -2.081154   -2.445136   -0.583931
     40          1           0       -3.710422   -2.044037   -1.111274
     41          1           0       -3.757581    1.519909   -0.068750
     42          1           0       -3.450369    0.915254   -1.709476
     43          1           0       -5.151087   -0.553489   -1.358642
 ---------------------------------------------------------------------
                    Distance matrix (angstroms):
                    1          2          3          4          5
     1  C    0.000000
     2  C    1.354891   0.000000
     3  C    2.571417   1.501590   0.000000
     4  C    3.089898   2.553480   1.553158   0.000000
     5  C    3.265699   3.258796   2.568243   1.550399   0.000000
     6  C    2.532908   3.002864   2.938371   2.628406   1.539043
     7  C    1.513894   2.591645   3.242633   3.154931   2.621054
     8  C    1.468361   2.308757   3.778938   4.453871   4.719692
     9  C    2.432432   2.425060   3.853849   4.857862   5.510874
    10  C    2.401580   1.537471   2.626313   3.873272   4.775504
    11  O    2.406527   3.488054   4.912325   5.420201   5.455646
    12  C    2.536025   3.578195   4.155165   3.598702   3.113292
    13  C    3.482794   2.544085   3.194691   4.700032   5.522267
    14  O    3.442585   2.444051   3.020819   4.058205   5.298176
    15  C    4.610155   3.875595   2.575347   1.557228   2.581930
    16  O    5.236975   4.396706   2.912914   2.419213   3.021149
    17  C    5.177971   4.230863   3.088583   2.569941   3.946422
    18  C    5.547293   5.090360   3.947103   2.564431   2.964550
    19  O    6.892623   6.304142   5.028582   3.830834   4.262784
    20  H    3.056203   2.139909   1.099267   2.182907   2.688967
    21  H    3.380175   2.103072   1.091830   2.191918   3.493342
    22  H    2.950345   2.617192   2.145325   1.098036   2.163364
    23  H    4.145813   3.979774   3.018883   2.168480   1.097397
    24  H    3.841670   4.035385   3.474961   2.168445   1.095626
    25  H    2.679944   2.898433   2.790713   2.987147   2.171226
    26  H    3.448588   4.077375   4.006691   3.530409   2.141771
    27  H    2.095996   3.307342   4.117304   4.199088   3.517092
    28  H    3.141683   3.139618   4.479430   5.319657   6.105628
    29  H    3.218167   3.241150   4.629697   5.771602   6.335572
    30  H    3.480468   4.526667   4.944312   4.214748   3.370329
    31  H    2.849560   3.549370   3.876850   3.045926   2.854792
    32  H    2.769899   3.934437   4.798923   4.434277   4.149862
    33  H    3.957415   2.788877   2.880893   4.417993   5.327186
    34  H    4.354461   3.486515   4.180069   5.654717   6.566415
    35  H    3.454514   2.821602   3.573214   5.055793   5.591636
    36  H    3.362518   2.604937   3.236761   3.934439   5.182245
    37  H    6.168694   5.336278   3.856188   3.233647   3.763697
    38  H    5.083029   4.277177   3.448775   2.815635   4.211699
    39  H    5.037158   3.892902   2.792595   2.867527   4.337607
    40  H    6.261047   5.303650   4.090361   3.519241   4.746048
    41  H    5.580291   5.307066   4.212301   2.782910   2.569078
    42  H    5.532188   5.209335   4.302684   2.849703   3.320706
    43  H    7.188497   6.518167   5.287251   4.179513   4.876138
                    6          7          8          9         10
     6  C    0.000000
     7  C    1.540546   0.000000
     8  C    3.881105   2.598022   0.000000
     9  C    4.919696   3.873728   1.518799   0.000000
    10  C    4.494838   3.885014   2.428164   1.541889   0.000000
    11  O    4.435103   2.988834   1.231097   2.443692   3.621477
    12  C    2.577990   1.542377   3.281121   4.580289   4.766355
    13  C    5.174654   4.850241   3.520348   2.563300   1.530614
    14  O    5.389481   4.844642   3.513024   2.483565   1.442128
    15  C    3.968103   4.686494   5.922045   6.130913   4.960166
    16  O    4.268162   5.294550   6.593987   6.750171   5.444084
    17  C    5.190228   5.607645   6.267819   6.146484   4.900433
    18  C    4.496306   5.274199   6.881152   7.294581   6.285284
    19  O    5.799940   6.674865   8.221449   8.517811   7.391949
    20  H    2.872268   3.532470   4.277244   4.405195   3.185261
    21  H    4.025063   4.254217   4.361453   4.066434   2.625462
    22  H    3.046573   3.085766   4.146398   4.576063   3.805814
    23  H    2.138956   3.519934   5.611013   6.325905   5.449647
    24  H    2.153750   2.959930   5.211719   6.122137   5.532361
    25  H    1.097105   2.152969   3.953483   4.814710   4.266272
    26  H    1.098019   2.154847   4.663211   5.842848   5.544539
    27  H    2.138895   1.100536   2.701000   4.116733   4.400045
    28  H    5.660467   4.512054   2.162020   1.096517   2.193195
    29  H    5.589746   4.579386   2.156636   1.096620   2.220327
    30  H    2.804411   2.179490   4.236011   5.607836   5.792065
    31  H    2.892225   2.201085   3.725570   4.780565   4.745674
    32  H    3.520735   2.183549   2.994524   4.321544   4.841425
    33  H    5.211681   5.189503   4.327258   3.511449   2.177287
    34  H    6.231595   5.791286   4.104894   2.846718   2.159325
    35  H    4.976094   4.676159   3.437783   2.780261   2.174076
    36  H    5.346919   4.663768   3.411459   2.606093   1.969970
    37  H    5.104744   6.168026   7.525876   7.665056   6.342554
    38  H    5.387171   5.541069   6.040197   5.930391   4.867123
    39  H    5.372904   5.718398   6.014910   5.667812   4.296119
    40  H    6.092847   6.625284   7.363867   7.210937   5.930136
    41  H    4.061404   5.035272   6.981632   7.582254   6.654683
    42  H    4.755502   5.254195   6.756881   7.206642   6.351631
    43  H    6.401959   7.125236   8.432779   8.599594   7.458643
                   11         12         13         14         15
    11  O    0.000000
    12  C    3.392083   0.000000
    13  C    4.615627   5.987452   0.000000
    14  O    4.655265   5.433899   2.361703   0.000000
    15  C    6.931016   4.982762   5.614511   4.800369   0.000000
    16  O    7.639949   5.891346   5.729827   5.435151   1.442202
    17  C    7.353748   5.818175   5.564479   4.301160   1.538531
    18  C    7.746232   5.207887   7.073410   6.118028   1.547538
    19  O    9.133296   6.638759   8.044567   7.083696   2.462214
    20  H    5.357227   4.689039   3.296825   3.805095   3.005040
    21  H    5.562941   5.056014   3.030573   2.549659   2.647741
    22  H    5.043872   3.120790   4.925443   3.823092   2.131501
    23  H    6.372822   4.138182   5.960466   5.972293   2.663504
    24  H    5.803854   2.901260   6.441489   5.949164   2.938492
    25  H    4.603464   3.503796   4.629909   5.298391   4.243776
    26  H    4.996708   2.865993   6.188299   6.472827   4.715428
    27  H    2.716069   2.127752   5.209325   5.535264   5.723838
    28  H    2.828741   4.902735   3.330897   2.516925   6.500702
    29  H    2.753997   5.417372   2.612128   3.216166   7.042668
    30  H    4.181378   1.097050   6.934587   6.497414   5.487689
    31  H    4.064387   1.095320   6.053119   5.137981   4.263130
    32  H    2.802448   1.095222   6.145004   5.495149   5.832329
    33  H    5.483283   6.351013   1.094517   2.631182   5.085561
    34  H    5.105806   6.841628   1.095645   2.579396   6.487727
    35  H    4.387114   5.973274   1.094913   3.332023   6.107242
    36  H    4.464904   4.980868   3.217872   0.973546   4.704331
    37  H    8.564151   6.649071   6.617806   6.213348   1.939238
    38  H    7.058359   5.504940   5.777002   4.128942   2.186492
    39  H    7.178313   6.143595   4.765181   3.616048   2.195574
    40  H    8.448318   6.789644   6.489417   5.250527   2.176495
    41  H    7.754612   4.992149   7.406209   6.705759   2.184217
    42  H    7.544096   4.889624   7.335322   6.090141   2.192000
    43  H    9.377768   7.023636   8.148031   6.964611   2.750947
                   16         17         18         19         20
    16  O    0.000000
    17  C    2.432681   0.000000
    18  C    2.409536   2.511401   0.000000
    19  O    2.793630   2.958829   1.434189   0.000000
    20  H    2.814847   3.742344   4.347510   5.317046   0.000000
    21  H    2.942524   2.615068   4.157685   5.033990   1.747022
    22  H    3.334835   2.699689   2.812253   4.146657   3.043806
    23  H    2.584500   4.165289   2.969820   4.020552   2.789408
    24  H    3.622845   4.267395   2.764547   4.103531   3.750254
    25  H    4.235253   5.414891   5.021808   6.217593   2.360386
    26  H    4.935813   6.052612   4.968771   6.222577   3.842660
    27  H    6.212038   6.671656   6.303685   7.691561   4.234364
    28  H    7.281337   6.321209   7.589409   8.792497   5.194186
    29  H    7.526659   7.074005   8.263650   9.468215   4.997390
    30  H    6.316944   6.488196   5.469236   6.862028   5.343011
    31  H    5.349066   4.993484   4.377847   5.795057   4.575839
    32  H    6.807017   6.485350   6.115326   7.541956   5.409937
    33  H    5.005937   5.001231   6.606046   7.439141   2.823553
    34  H    6.635779   6.240432   7.959402   8.881899   4.348696
    35  H    6.109572   6.292759   7.518574   8.545551   3.425917
    36  H    5.572735   4.172733   5.856173   6.878893   4.188622
    37  H    0.975924   2.667553   2.388987   2.236007   3.780675
    38  H    3.389710   1.096528   2.806793   3.414829   4.314287
    39  H    2.687248   1.092344   3.480612   3.914460   3.398647
    40  H    2.716621   1.096342   2.700103   2.572521   4.608544
    41  H    2.674717   3.469283   1.090146   2.010169   4.429529
    42  H    3.373021   2.761538   1.098239   2.093824   4.909333
    43  H    3.264309   2.711858   1.968549   0.971607   5.704670
                   21         22         23         24         25
    21  H    0.000000
    22  H    2.629594   0.000000
    23  H    3.839754   3.033957   0.000000
    24  H    4.323125   2.362980   1.756302   0.000000
    25  H    3.841575   3.623761   2.398351   3.050202   0.000000
    26  H    5.085610   3.917345   2.468055   2.380180   1.751456
    27  H    5.128803   4.184227   4.273454   3.842906   2.478189
    28  H    4.555145   4.839523   6.994896   6.593015   5.700238
    29  H    4.817879   5.593981   7.077055   7.012537   5.328842
    30  H    5.903152   3.855794   4.256166   2.927342   3.807252
    31  H    4.653932   2.351405   3.925546   2.482264   3.862348
    32  H    5.611625   3.815588   5.192889   3.969236   4.320849
    33  H    2.502147   4.821513   5.602044   6.303768   4.605038
    34  H    3.853041   5.783430   7.028174   7.453141   5.710543
    35  H    3.686248   5.371547   5.976861   6.547642   4.291501
    36  H    2.898563   3.444305   5.974625   5.672349   5.453191
    37  H    3.779421   4.033356   3.235108   4.184175   5.125969
    38  H    3.047444   2.491984   4.663304   4.350878   5.767325
    39  H    1.987965   3.099405   4.546633   4.870378   5.407429
    40  H    3.563743   3.700175   4.793252   4.982699   6.305891
    41  H    4.650695   3.175619   2.378452   2.219677   4.632661
    42  H    4.514706   2.657980   3.630494   2.869683   5.443943
    43  H    5.121392   4.334967   4.769573   4.729139   6.824085
                   26         27         28         29         30
    26  H    0.000000
    27  H    2.372545   0.000000
    28  H    6.579450   4.828377   0.000000
    29  H    6.456327   4.606602   1.757432   0.000000
    30  H    2.658396   2.463632   5.964599   6.383905   0.000000
    31  H    3.329488   3.064372   4.972689   5.745259   1.774932
    32  H    3.820808   2.450958   4.485667   5.111602   1.771274
    33  H    6.236902   5.668049   4.222683   3.691462   7.253826
    34  H    7.244539   6.106763   3.379144   2.643654   7.829815
    35  H    5.890003   4.823010   3.744495   2.562342   6.833980
    36  H    6.397415   5.421622   2.354148   3.524151   6.058586
    37  H    5.677238   7.098904   8.145455   8.459690   7.008613
    38  H    6.250713   6.627673   5.933457   6.930656   6.222959
    39  H    6.333129   6.724447   5.877795   6.506968   6.917109
    40  H    6.882936   7.690489   7.359998   8.121110   7.387014
    41  H    4.321707   5.976572   7.977069   8.512478   5.058147
    42  H    5.224401   6.309194   7.362961   8.237760   5.166235
    43  H    6.919235   8.183377   8.770608   9.572832   7.343298
                   31         32         33         34         35
    31  H    0.000000
    32  H    1.772039   0.000000
    33  H    6.302113   6.668721   0.000000
    34  H    6.891141   6.878215   1.777795   0.000000
    35  H    6.223394   6.134297   1.777573   1.777806   0.000000
    36  H    4.581930   4.966941   3.531723   3.470356   4.088711
    37  H    6.031523   7.583218   5.843391   7.480853   7.036191
    38  H    4.581945   6.049197   5.391803   6.383771   6.556065
    39  H    5.433668   6.739008   4.121689   5.362186   5.567708
    40  H    5.923712   7.488141   5.830456   7.118777   7.235122
    41  H    4.302837   5.994021   6.973159   8.369642   7.704610
    42  H    3.928016   5.694388   6.994605   8.170360   7.831806
    43  H    6.099967   7.842551   7.540983   8.900538   8.756931
                   36         37         38         39         40
    36  H    0.000000
    37  H    6.315529   0.000000
    38  H    3.764649   3.648263   0.000000
    39  H    3.694508   3.073851   1.775518   0.000000
    40  H    5.144323   2.548337   1.773871   1.758830   0.000000
    41  H    6.474453   2.709374   3.802275   4.335597   3.713596
    42  H    5.660933   3.422269   2.608394   3.799187   3.030327
    43  H    6.716893   2.714513   3.033004   3.688223   2.087688
                   41         42         43
    41  H    0.000000
    42  H    1.775379   0.000000
    43  H    2.811523   2.274364   0.000000
 Stoichiometry    C15H24O4
 Framework group  C1[X(C15H24O4)]
 Deg. of freedom   123
 Full point group                 C1      NOp   1
 Largest Abelian subgroup         C1      NOp   1
 Largest concise Abelian subgroup C1      NOp   1
                         Standard orientation:                         
 ---------------------------------------------------------------------
 Center     Atomic      Atomic             Coordinates (Angstroms)
 Number     Number       Type             X           Y           Z
 ---------------------------------------------------------------------
      1          6           0        1.801606    0.736368    0.093524
      2          6           0        1.201690   -0.462597    0.289263
      3          6           0       -0.217928   -0.737828    0.693869
      4          6           0       -1.244797    0.223097    0.034732
      5          6           0       -1.279409    1.600205    0.746150
      6          6           0        0.058372    2.124556    1.297556
      7          6           0        1.253116    2.128291    0.325005
      8          6           0        3.180281    0.529478   -0.367491
      9          6           0        3.434390   -0.960557   -0.515726
     10          6           0        2.151958   -1.637966    0.007636
     11          8           0        4.005045    1.414181   -0.596982
     12          6           0        0.966537    2.867799   -0.997844
     13          6           0        2.391293   -2.494166    1.253597
     14          8           0        1.563621   -2.533048   -0.957983
     15          6           0       -2.656888   -0.424716   -0.071537
     16          8           0       -3.074273   -0.774169    1.263985
     17          6           0       -2.653467   -1.686821   -0.951399
     18          6           0       -3.695603    0.575813   -0.632686
     19          8           0       -5.024274    0.040373   -0.563141
     20          1           0       -0.310150   -0.681467    1.787810
     21          1           0       -0.435496   -1.775001    0.431138
     22          1           0       -0.914622    0.377707   -1.001011
     23          1           0       -1.979614    1.544352    1.589284
     24          1           0       -1.686363    2.346017    0.054378
     25          1           0        0.342624    1.551161    2.188657
     26          1           0       -0.108788    3.153196    1.643395
     27          1           0        2.065028    2.686430    0.815372
     28          1           0        3.620114   -1.215414   -1.565918
     29          1           0        4.336996   -1.244883    0.038382
     30          1           0        0.646572    3.897244   -0.794409
     31          1           0        0.180684    2.375926   -1.581127
     32          1           0        1.868706    2.913891   -1.617099
     33          1           0        1.448106   -2.886260    1.646823
     34          1           0        3.039876   -3.339269    0.997512
     35          1           0        2.879105   -1.907273    2.038729
     36          1           0        1.421828   -2.030240   -1.779488
     37          1           0       -4.036697   -0.921551    1.197292
     38          1           0       -2.294978   -1.460703   -1.962701
     39          1           0       -2.026776   -2.476970   -0.531710
     40          1           0       -3.667949   -2.093997   -1.035065
     41          1           0       -3.727949    1.478220   -0.021923
     42          1           0       -3.443007    0.862135   -1.662415
     43          1           0       -5.125125   -0.617685   -1.270819
 ---------------------------------------------------------------------
 Rotational constants (GHZ):      0.5936900      0.2476034      0.2000322
 Standard basis: 6-31G(d) (6D, 7F)
 There are   333 symmetry adapted cartesian basis functions of A   symmetry.
 There are   333 symmetry adapted basis functions of A   symmetry.
   333 basis functions,   628 primitive gaussians,   333 cartesian basis functions
    73 alpha electrons       73 beta electrons
       nuclear repulsion energy      1596.5773664620 Hartrees.
 NAtoms=   43 NActive=   43 NUniq=   43 SFac= 1.00D+00 NAtFMM=   60 NAOKFM=F Big=F
 Integral buffers will be    131072 words long.
 Raffenetti 2 integral format.
 Two-electron integral symmetry is turned on.
 ------------------------------------------------------------------------------
 Polarizable Continuum Model (PCM)
 =================================
 Model                : PCM (using non-symmetric T matrix).
 Atomic radii         : SMD-Coulomb.
 Polarization charges : Total charges.
 Charge compensation  : None.
 Solution method      : On-the-fly selection.
 Cavity type          : VdW (van der Waals Surface) (Alpha=1.000).
 Cavity algorithm     : GePol (No added spheres)
                        Default sphere list used, NSphG=   43.
                        Lebedev-Laikov grids with approx.  5.0 points / Ang**2.
                        Smoothing algorithm: Karplus/York (Gamma=1.0000).
                        Polarization charges: spherical gaussians, with
                                              point-specific exponents (IZeta= 3).
                        Self-potential: point-specific (ISelfS= 7).
                        Self-field    : sphere-specific E.n sum rule (ISelfD= 2).
 1st derivatives      : Analytical E(r).r(x)/FMM algorithm (CHGder, D1EAlg=3).
                        Cavity 1st derivative terms included.
 Solvent              : Methanol, Eps=  32.613000 Eps(inf)=   1.765709
 ------------------------------------------------------------------------------
 ------------------------------------------------------------------------------
 Atomic radii for non-electrostatic terms: SMD-CDS.
 ------------------------------------------------------------------------------
 Nuclear repulsion after PCM non-electrostatic terms =     1596.5788322921 Hartrees.
 One-electron integrals computed using PRISM.
 NBasis=   333 RedAO= T EigKep=  9.30D-04  NBF=   333
 NBsUse=   333 1.00D-06 EigRej= -1.00D+00 NBFU=   333
 Initial guess from the checkpoint file:  "DY-202A-11R_49.chk"
 B after Tr=     0.000000    0.000000    0.000000
         Rot=    0.999991    0.004307   -0.000361    0.000532 Ang=   0.50 deg.
 ExpMin= 1.61D-01 ExpMax= 5.48D+03 ExpMxC= 8.25D+02 IAcc=1 IRadAn=         1 AccDes= 0.00D+00
 Harris functional with IExCor=  402 and IRadAn=       1 diagonalized for initial guess.
 HarFok:  IExCor=  402 AccDes= 0.00D+00 IRadAn=         1 IDoV= 1 UseB2=F ITyADJ=14
 ICtDFT=  3500011 ScaDFX=  1.000000  1.000000  1.000000  1.000000
 FoFCou: FMM=F IPFlag=           0 FMFlag=      100000 FMFlg1=           0
         NFxFlg=           0 DoJE=T BraDBF=F KetDBF=T FulRan=T
         wScrn=  0.000000 ICntrl=     500 IOpCl=  0 I1Cent=   200000004 NGrid=           0
         NMat0=    1 NMatS0=      1 NMatT0=    0 NMatD0=    1 NMtDS0=    0 NMtDT0=    0
 Petite list used in FoFCou.
 Keep R1 ints in memory in canonical form, NReq=1565304907.
 Requested convergence on RMS density matrix=1.00D-08 within 128 cycles.
 Requested convergence on MAX density matrix=1.00D-06.
 Requested convergence on             energy=1.00D-06.
 No special actions if energy rises.
 Inv3:  Mode=1 IEnd=    21805248.
 Iteration    1 A*A^-1 deviation from unit magnitude is 6.22D-15 for   2690.
 Iteration    1 A*A^-1 deviation from orthogonality  is 3.10D-15 for   2695   2626.
 Iteration    1 A^-1*A deviation from unit magnitude is 6.00D-15 for   2690.
 Iteration    1 A^-1*A deviation from orthogonality  is 1.57D-11 for   2312   2269.
 Error on total polarization charges =  0.05206
 SCF Done:  E(RB3LYP) =  -886.951494524     A.U. after   10 cycles
            NFock= 10  Conv=0.83D-08     -V/T= 2.0094
 SMD-CDS (non-electrostatic) energy       (kcal/mol) =       0.92
 (included in total energy above)
 D1PCM: PCM CHGder 1st derivatives, ID1Alg=3 FixD1E=F DoIter=F DoCFld=F I1PDM=0.
 Calling FoFJK, ICntrl=      2127 FMM=F ISym2X=0 I1Cent= 0 IOpClX= 0 NMat=1 NMatS=1 NMatT=0.
 ***** Axes restored to original set *****
 -------------------------------------------------------------------
 Center     Atomic                   Forces (Hartrees/Bohr)
 Number     Number              X              Y              Z
 -------------------------------------------------------------------
      1        6          -0.003495419    0.002937933    0.000623580
      2        6           0.002611707   -0.001695963   -0.000380230
      3        6          -0.000996011    0.000467974    0.000642035
      4        6           0.000501746   -0.000903359   -0.000648619
      5        6          -0.000065515   -0.000168425    0.000217278
      6        6          -0.000150927    0.000299838   -0.000458813
      7        6           0.001633697   -0.001127470   -0.000385922
      8        6           0.000592987   -0.001480771   -0.001112170
      9        6           0.002856404   -0.000636816    0.001431346
     10        6          -0.003402503   -0.000785902   -0.000799049
     11        8           0.001130341    0.001116075    0.000172737
     12        6          -0.000194432   -0.000100689    0.000785214
     13        6           0.000668352    0.001246292   -0.000212994
     14        8           0.000752573    0.000266558    0.000180423
     15        6          -0.000530974    0.001171516    0.000651184
     16        8          -0.000793834   -0.000766492   -0.000691142
     17        6          -0.000119464    0.000706948   -0.000548244
     18        6           0.000491823   -0.000667091   -0.001101644
     19        8          -0.000129630   -0.000080634    0.000556460
     20        1           0.000129947   -0.000046328   -0.000119986
     21        1           0.000034486   -0.000006036   -0.000066212
     22        1          -0.000235534    0.000100340    0.000250508
     23        1          -0.000047453   -0.000042010   -0.000079087
     24        1          -0.000517774    0.000092997   -0.000183422
     25        1           0.000055464    0.000095316    0.000326228
     26        1           0.000072357    0.000130628   -0.000032040
     27        1          -0.000032782   -0.000176315    0.000056655
     28        1          -0.001123381    0.000809299   -0.000341507
     29        1          -0.000374233    0.000239445    0.000022172
     30        1          -0.000110971    0.000070680   -0.000236740
     31        1           0.000091744   -0.000053486   -0.000220451
     32        1           0.000057715    0.000140894   -0.000236561
     33        1          -0.000158919   -0.000490247   -0.000000577
     34        1          -0.000058221   -0.000323198    0.000295232
     35        1          -0.000200224    0.000036608    0.000004358
     36        1          -0.000158735   -0.000192241    0.000083724
     37        1           0.000379222    0.000012752    0.000589203
     38        1           0.000041732   -0.000185784   -0.000089440
     39        1          -0.000080397   -0.000187976    0.000212162
     40        1           0.000447600   -0.000522221   -0.000048788
     41        1           0.000363746    0.000284283    0.000655506
     42        1           0.000155734   -0.000140281    0.000088260
     43        1          -0.000092046    0.000553357    0.000149372
 -------------------------------------------------------------------
 Cartesian Forces:  Max     0.003495419 RMS     0.000809230

 GradGradGradGradGradGradGradGradGradGradGradGradGradGradGradGradGradGrad
 Berny optimization.
 Using GEDIIS/GDIIS optimizer.
 FormGI is forming the generalized inverse of G from B-inverse, IUseBI=4.
 Internal  Forces:  Max     0.001807516 RMS     0.000367935
 Search for a local minimum.
 Step number   6 out of a maximum of  258
 All quantities printed in internal units (Hartrees-Bohrs-Radians)
 Mixed Optimization -- En-DIIS/RFO-DIIS
 Swapping is turned off.
 Update second derivatives using D2CorX and points    4    5    6
 DE= -6.03D-05 DEPred=-1.61D-04 R= 3.75D-01
 Trust test= 3.75D-01 RLast= 2.73D-01 DXMaxT set to 8.99D-01
 ITU=  0  0  1  1  1  0
     Eigenvalues ---    0.00084   0.00239   0.00328   0.00377   0.00395
     Eigenvalues ---    0.00437   0.00651   0.00743   0.00861   0.00887
     Eigenvalues ---    0.01101   0.01222   0.01259   0.01283   0.01328
     Eigenvalues ---    0.01394   0.02502   0.02656   0.03266   0.03836
     Eigenvalues ---    0.03973   0.04253   0.04466   0.04614   0.04735
     Eigenvalues ---    0.04863   0.04931   0.05034   0.05165   0.05324
     Eigenvalues ---    0.05443   0.05539   0.05584   0.05592   0.05639
     Eigenvalues ---    0.05641   0.05739   0.05839   0.05987   0.06039
     Eigenvalues ---    0.06235   0.06641   0.07184   0.08019   0.08217
     Eigenvalues ---    0.08691   0.09011   0.09065   0.09271   0.09655
     Eigenvalues ---    0.10484   0.11734   0.12171   0.13323   0.13882
     Eigenvalues ---    0.14715   0.15834   0.15918   0.15958   0.16000
     Eigenvalues ---    0.16000   0.16000   0.16000   0.16000   0.16000
     Eigenvalues ---    0.16002   0.16030   0.16178   0.16362   0.16807
     Eigenvalues ---    0.17823   0.18683   0.20434   0.20601   0.21595
     Eigenvalues ---    0.22119   0.23822   0.24859   0.24981   0.26664
     Eigenvalues ---    0.27368   0.27641   0.27950   0.28346   0.28594
     Eigenvalues ---    0.28747   0.29351   0.29457   0.29772   0.30453
     Eigenvalues ---    0.31461   0.31892   0.32420   0.33756   0.33825
     Eigenvalues ---    0.33840   0.33842   0.33932   0.33978   0.34006
     Eigenvalues ---    0.34095   0.34136   0.34154   0.34185   0.34204
     Eigenvalues ---    0.34222   0.34224   0.34267   0.34288   0.34359
     Eigenvalues ---    0.34403   0.34479   0.34660   0.34973   0.36916
     Eigenvalues ---    0.40385   0.40897   0.41701   0.51667   0.52713
     Eigenvalues ---    0.52865   0.53800   0.96203
 En-DIIS/RFO-DIIS IScMMF=        0 using points:     6    5    4    3    2
 RFO step:  Lambda=-7.95420964D-05.
 DidBck=T Rises=F RFO-DIIS coefs:    0.62159    0.59237   -0.10660   -0.21703    0.10967
 Iteration  1 RMS(Cart)=  0.03135420 RMS(Int)=  0.00032194
 Iteration  2 RMS(Cart)=  0.00053197 RMS(Int)=  0.00002700
 Iteration  3 RMS(Cart)=  0.00000009 RMS(Int)=  0.00002700
 Variable       Old X    -DE/DX   Delta X   Delta X   Delta X     New X
                                 (Linear)    (Quad)   (Total)
    R1        2.56037   0.00095   0.00017   0.00086   0.00104   2.56141
    R2        2.86084  -0.00141  -0.00037  -0.00155  -0.00192   2.85892
    R3        2.77480   0.00181   0.00040   0.00025   0.00068   2.77548
    R4        2.83759   0.00076   0.00032   0.00066   0.00097   2.83856
    R5        2.90540  -0.00094  -0.00072  -0.00054  -0.00126   2.90413
    R6        2.93504  -0.00015  -0.00016   0.00070   0.00054   2.93559
    R7        2.07731  -0.00014   0.00006  -0.00077  -0.00071   2.07660
    R8        2.06326   0.00002   0.00002   0.00034   0.00036   2.06362
    R9        2.92983   0.00007  -0.00072   0.00227   0.00156   2.93139
   R10        2.94273  -0.00024  -0.00153   0.00181   0.00028   2.94302
   R11        2.07499  -0.00029  -0.00003  -0.00015  -0.00019   2.07480
   R12        2.90837   0.00028   0.00015  -0.00062  -0.00046   2.90791
   R13        2.07378  -0.00003   0.00014  -0.00047  -0.00033   2.07345
   R14        2.07043   0.00036   0.00015   0.00046   0.00061   2.07104
   R15        2.91121   0.00031   0.00024  -0.00090  -0.00065   2.91056
   R16        2.07323   0.00023   0.00006   0.00015   0.00021   2.07343
   R17        2.07496   0.00010  -0.00006   0.00020   0.00014   2.07510
   R18        2.91467  -0.00004   0.00006  -0.00115  -0.00109   2.91358
   R19        2.07971  -0.00008  -0.00005   0.00006   0.00001   2.07972
   R20        2.87011   0.00002  -0.00019  -0.00174  -0.00193   2.86818
   R21        2.32644   0.00153   0.00000   0.00053   0.00053   2.32697
   R22        2.91375   0.00117   0.00067  -0.00110  -0.00046   2.91328
   R23        2.07212  -0.00006  -0.00026   0.00049   0.00023   2.07235
   R24        2.07231  -0.00036   0.00003  -0.00087  -0.00084   2.07147
   R25        2.89244  -0.00016  -0.00037   0.00087   0.00050   2.89294
   R26        2.72523  -0.00046   0.00016  -0.00203  -0.00187   2.72336
   R27        2.07312   0.00005  -0.00001   0.00000  -0.00001   2.07311
   R28        2.06985   0.00008  -0.00009  -0.00001  -0.00010   2.06975
   R29        2.06967   0.00018   0.00004  -0.00005  -0.00001   2.06966
   R30        2.06834   0.00031   0.00009   0.00065   0.00073   2.06907
   R31        2.07047   0.00015   0.00001   0.00010   0.00011   2.07058
   R32        2.06909  -0.00007  -0.00007  -0.00016  -0.00023   2.06886
   R33        1.83974  -0.00015  -0.00006  -0.00033  -0.00039   1.83935
   R34        2.72537   0.00022  -0.00015   0.00039   0.00024   2.72561
   R35        2.90740   0.00043   0.00040  -0.00069  -0.00029   2.90711
   R36        2.92442  -0.00067  -0.00014   0.00085   0.00071   2.92514
   R37        1.84423  -0.00043   0.00000   0.00040   0.00040   1.84463
   R38        2.07214   0.00006   0.00012  -0.00013  -0.00001   2.07213
   R39        2.06423   0.00017  -0.00011   0.00036   0.00025   2.06448
   R40        2.07179  -0.00022  -0.00006   0.00011   0.00005   2.07184
   R41        2.71022   0.00005   0.00033  -0.00070  -0.00036   2.70986
   R42        2.06008   0.00060   0.00040  -0.00027   0.00013   2.06020
   R43        2.07537  -0.00008  -0.00015   0.00070   0.00055   2.07592
   R44        1.83607  -0.00047  -0.00002   0.00031   0.00029   1.83636
    A1        2.25378   0.00082   0.00045   0.00209   0.00255   2.25633
    A2        1.91390  -0.00072  -0.00003  -0.00290  -0.00300   1.91090
    A3        2.11499  -0.00011  -0.00050   0.00075   0.00035   2.11534
    A4        2.23920  -0.00085   0.00013  -0.00132  -0.00120   2.23799
    A5        1.95667   0.00077   0.00042   0.00061   0.00090   1.95757
    A6        2.08698   0.00008  -0.00053   0.00094   0.00050   2.08748
    A7        1.97937   0.00041   0.00046  -0.00270  -0.00226   1.97711
    A8        1.91565  -0.00037  -0.00035   0.00129   0.00093   1.91658
    A9        1.87305   0.00000  -0.00013   0.00247   0.00236   1.87541
   A10        1.91255  -0.00009   0.00041  -0.00225  -0.00184   1.91072
   A11        1.93248  -0.00004  -0.00017   0.00069   0.00053   1.93302
   A12        1.84570   0.00006  -0.00029   0.00086   0.00056   1.84626
   A13        1.94934   0.00008   0.00079  -0.00181  -0.00103   1.94831
   A14        1.95100   0.00055   0.00111   0.00024   0.00134   1.95234
   A15        1.86358   0.00013   0.00150   0.00055   0.00206   1.86564
   A16        1.96122  -0.00068  -0.00351   0.00282  -0.00067   1.96054
   A17        1.89070  -0.00013   0.00020  -0.00274  -0.00253   1.88817
   A18        1.84095   0.00007   0.00010   0.00085   0.00095   1.84190
   A19        2.03489  -0.00002   0.00034   0.00157   0.00190   2.03679
   A20        1.89820   0.00006  -0.00034   0.00182   0.00148   1.89968
   A21        1.89991  -0.00024  -0.00039  -0.00075  -0.00113   1.89878
   A22        1.87203   0.00007   0.00039  -0.00073  -0.00033   1.87169
   A23        1.89353   0.00022   0.00049  -0.00156  -0.00108   1.89245
   A24        1.85746  -0.00009  -0.00058  -0.00051  -0.00109   1.85636
   A25        2.03617   0.00033   0.00049   0.00049   0.00096   2.03714
   A26        1.91575  -0.00012  -0.00014  -0.00018  -0.00032   1.91543
   A27        1.87516   0.00003  -0.00025   0.00029   0.00005   1.87521
   A28        1.88925  -0.00015   0.00020   0.00063   0.00084   1.89009
   A29        1.89087  -0.00010  -0.00018   0.00028   0.00010   1.89097
   A30        1.84755  -0.00001  -0.00020  -0.00176  -0.00196   1.84560
   A31        1.95549  -0.00012  -0.00011   0.00141   0.00129   1.95678
   A32        1.95736   0.00003   0.00062  -0.00278  -0.00215   1.95521
   A33        1.84121   0.00007  -0.00012   0.00197   0.00186   1.84307
   A34        1.98069   0.00003   0.00025  -0.00123  -0.00098   1.97972
   A35        1.86720  -0.00008  -0.00033  -0.00156  -0.00189   1.86531
   A36        1.85050   0.00008  -0.00042   0.00259   0.00217   1.85266
   A37        1.90283  -0.00012   0.00002   0.00099   0.00086   1.90369
   A38        2.19727  -0.00001  -0.00032   0.00012  -0.00013   2.19714
   A39        2.18308   0.00013   0.00031  -0.00113  -0.00075   2.18233
   A40        1.83251   0.00022   0.00035  -0.00160  -0.00151   1.83100
   A41        1.92819  -0.00045   0.00086  -0.01296  -0.01207   1.91613
   A42        1.92065  -0.00009  -0.00181   0.00717   0.00541   1.92605
   A43        1.94320  -0.00032   0.00060  -0.00410  -0.00349   1.93971
   A44        1.98140   0.00008  -0.00092   0.00885   0.00797   1.98936
   A45        1.85904   0.00053   0.00090   0.00206   0.00296   1.86200
   A46        1.81355  -0.00011   0.00008  -0.00129  -0.00133   1.81222
   A47        1.95538  -0.00019   0.00072  -0.00749  -0.00673   1.94865
   A48        1.92302   0.00038  -0.00103   0.00643   0.00543   1.92845
   A49        1.97361  -0.00023   0.00005  -0.00136  -0.00129   1.97232
   A50        1.96570   0.00008   0.00026   0.00182   0.00212   1.96782
   A51        1.83553   0.00009  -0.00009   0.00194   0.00182   1.83735
   A52        1.92310   0.00031   0.00004   0.00141   0.00145   1.92455
   A53        1.95490   0.00006   0.00044  -0.00109  -0.00065   1.95425
   A54        1.93057   0.00020  -0.00006   0.00095   0.00089   1.93146
   A55        1.88692  -0.00017  -0.00013   0.00002  -0.00011   1.88681
   A56        1.88137  -0.00022  -0.00016  -0.00051  -0.00067   1.88070
   A57        1.88473  -0.00021  -0.00017  -0.00082  -0.00098   1.88374
   A58        1.93703   0.00009   0.00051   0.00033   0.00084   1.93787
   A59        1.91110   0.00053  -0.00004   0.00135   0.00131   1.91241
   A60        1.93215  -0.00010  -0.00016   0.00022   0.00006   1.93221
   A61        1.89418  -0.00043  -0.00038  -0.00192  -0.00230   1.89187
   A62        1.89476  -0.00001  -0.00004  -0.00067  -0.00071   1.89405
   A63        1.89369  -0.00010   0.00009   0.00065   0.00073   1.89442
   A64        1.87955   0.00033   0.00009   0.00016   0.00025   1.87980
   A65        1.87553   0.00047  -0.00069   0.00326   0.00256   1.87810
   A66        1.95873  -0.00005   0.00118  -0.00430  -0.00311   1.95561
   A67        1.94382  -0.00108  -0.00249   0.00154  -0.00096   1.94286
   A68        1.90864  -0.00042   0.00117  -0.00268  -0.00151   1.90713
   A69        1.87359   0.00006  -0.00001   0.00075   0.00074   1.87433
   A70        1.90127   0.00101   0.00083   0.00155   0.00239   1.90366
   A71        1.83249   0.00101  -0.00080   0.00450   0.00370   1.83619
   A72        1.93799   0.00023   0.00053  -0.00012   0.00040   1.93840
   A73        1.95513  -0.00031   0.00048  -0.00261  -0.00213   1.95300
   A74        1.92437   0.00079  -0.00084   0.00636   0.00553   1.92990
   A75        1.89225  -0.00002   0.00011   0.00009   0.00019   1.89244
   A76        1.88465  -0.00031  -0.00006   0.00039   0.00032   1.88497
   A77        1.86664  -0.00043  -0.00027  -0.00422  -0.00448   1.86216
   A78        1.94214   0.00077  -0.00035   0.00406   0.00370   1.94584
   A79        1.93045  -0.00091  -0.00044  -0.00379  -0.00422   1.92623
   A80        1.93282  -0.00010  -0.00004   0.00270   0.00265   1.93547
   A81        1.82801  -0.00023   0.00102  -0.00574  -0.00471   1.82330
   A82        1.93465   0.00012   0.00020   0.00202   0.00220   1.93685
   A83        1.89265   0.00031  -0.00036   0.00016  -0.00019   1.89246
   A84        1.88988   0.00007   0.00033  -0.00010   0.00023   1.89012
    D1        0.08981  -0.00010   0.00002  -0.00250  -0.00248   0.08733
    D2       -3.08009   0.00005   0.00043   0.00686   0.00728  -3.07281
    D3       -3.08663  -0.00026  -0.00152  -0.00428  -0.00577  -3.09240
    D4        0.02666  -0.00011  -0.00111   0.00508   0.00399   0.03065
    D5        0.35734   0.00006  -0.00058   0.00091   0.00033   0.35768
    D6       -1.89371   0.00009  -0.00136   0.00376   0.00241  -1.89130
    D7        2.38288  -0.00006  -0.00110   0.00092  -0.00017   2.38271
    D8       -2.74590   0.00023   0.00110   0.00293   0.00401  -2.74188
    D9        1.28624   0.00027   0.00032   0.00577   0.00608   1.29232
   D10       -0.72036   0.00012   0.00058   0.00293   0.00350  -0.71685
   D11        0.03818  -0.00013  -0.00311   0.02018   0.01708   0.05526
   D12       -3.10117   0.00018  -0.00402   0.02548   0.02147  -3.07969
   D13       -3.13500  -0.00024  -0.00444   0.01861   0.01416  -3.12084
   D14        0.00884   0.00006  -0.00535   0.02391   0.01856   0.02739
   D15        0.67499  -0.00010  -0.00056   0.00288   0.00232   0.67730
   D16       -1.47049   0.00000  -0.00116   0.00675   0.00561  -1.46488
   D17        2.81491   0.00011  -0.00056   0.00377   0.00321   2.81811
   D18       -2.43645  -0.00026  -0.00100  -0.00708  -0.00809  -2.44454
   D19        1.70126  -0.00016  -0.00160  -0.00321  -0.00480   1.69646
   D20       -0.29653  -0.00005  -0.00100  -0.00619  -0.00720  -0.30373
   D21       -0.07822   0.00032   0.00470  -0.02727  -0.02256  -0.10078
   D22        2.05816  -0.00013   0.00521  -0.03386  -0.02863   2.02953
   D23       -2.18803   0.00010   0.00487  -0.03195  -0.02707  -2.21509
   D24        3.03783   0.00043   0.00508  -0.01887  -0.01377   3.02406
   D25       -1.10898  -0.00002   0.00560  -0.02545  -0.01984  -1.12881
   D26        0.92803   0.00021   0.00526  -0.02355  -0.01828   0.90975
   D27       -1.37620   0.00018   0.00161  -0.00466  -0.00303  -1.37923
   D28        2.69266   0.00058   0.00480  -0.00718  -0.00237   2.69029
   D29        0.68771   0.00015   0.00324  -0.00865  -0.00540   0.68230
   D30        0.77098  -0.00007   0.00178  -0.00658  -0.00478   0.76620
   D31       -1.44334   0.00033   0.00498  -0.00910  -0.00413  -1.44746
   D32        2.83489  -0.00011   0.00341  -0.01057  -0.00716   2.82773
   D33        2.80030  -0.00008   0.00157  -0.00648  -0.00489   2.79541
   D34        0.58598   0.00032   0.00476  -0.00900  -0.00423   0.58175
   D35       -1.41897  -0.00011   0.00320  -0.01046  -0.00727  -1.42624
   D36        0.60935   0.00003  -0.00133   0.00798   0.00665   0.61599
   D37       -1.50877  -0.00009  -0.00183   0.00640   0.00456  -1.50421
   D38        2.75742   0.00011  -0.00076   0.00642   0.00567   2.76309
   D39        2.81811   0.00029  -0.00202   0.00909   0.00708   2.82519
   D40        0.70000   0.00017  -0.00252   0.00751   0.00499   0.70499
   D41       -1.31700   0.00038  -0.00145   0.00754   0.00610  -1.31090
   D42       -1.43828  -0.00009  -0.00376   0.01004   0.00629  -1.43199
   D43        2.72678  -0.00022  -0.00426   0.00846   0.00421   2.73099
   D44        0.70979  -0.00001  -0.00318   0.00849   0.00531   0.71510
   D45        1.02091  -0.00047  -0.01995  -0.01799  -0.03795   0.98296
   D46       -1.07797  -0.00023  -0.02165  -0.01423  -0.03589  -1.11386
   D47        3.06832  -0.00071  -0.02177  -0.01426  -0.03604   3.03227
   D48       -1.18696  -0.00049  -0.01910  -0.01801  -0.03711  -1.22406
   D49        2.99734  -0.00024  -0.02081  -0.01424  -0.03504   2.96230
   D50        0.86045  -0.00073  -0.02093  -0.01428  -0.03520   0.82525
   D51        3.03973  -0.00001  -0.01756  -0.01673  -0.03428   3.00545
   D52        0.94084   0.00023  -0.01926  -0.01296  -0.03222   0.90862
   D53       -1.19605  -0.00025  -0.01938  -0.01300  -0.03237  -1.22842
   D54        0.88560  -0.00025   0.00049  -0.00849  -0.00799   0.87760
   D55       -1.27083  -0.00020  -0.00004  -0.00956  -0.00960  -1.28043
   D56        3.01120  -0.00014   0.00039  -0.00756  -0.00716   3.00404
   D57        3.01746  -0.00014   0.00060  -0.00561  -0.00501   3.01245
   D58        0.86104  -0.00008   0.00006  -0.00668  -0.00662   0.85442
   D59       -1.14012  -0.00002   0.00050  -0.00468  -0.00418  -1.14430
   D60       -1.26578  -0.00010   0.00036  -0.00735  -0.00698  -1.27276
   D61        2.86099  -0.00004  -0.00017  -0.00843  -0.00859   2.85240
   D62        0.85983   0.00002   0.00026  -0.00642  -0.00615   0.85368
   D63       -1.30008   0.00018   0.00082   0.00470   0.00554  -1.29454
   D64        0.93868   0.00014   0.00180   0.00103   0.00284   0.94152
   D65        2.97336   0.00020   0.00122   0.00252   0.00375   2.97711
   D66        0.86991   0.00013   0.00118   0.00534   0.00653   0.87644
   D67        3.10867   0.00009   0.00216   0.00167   0.00383   3.11250
   D68       -1.13984   0.00015   0.00158   0.00316   0.00474  -1.13510
   D69        2.86576  -0.00001   0.00096   0.00376   0.00472   2.87048
   D70       -1.17867  -0.00005   0.00194   0.00008   0.00202  -1.17664
   D71        0.85602   0.00001   0.00135   0.00157   0.00293   0.85894
   D72       -3.06398  -0.00015   0.00020  -0.00790  -0.00771  -3.07168
   D73        1.11804  -0.00020   0.00003  -0.00816  -0.00813   1.10991
   D74       -0.98548  -0.00011  -0.00001  -0.00704  -0.00705  -0.99254
   D75        0.98141  -0.00004  -0.00041  -0.00638  -0.00678   0.97463
   D76       -1.11976  -0.00008  -0.00057  -0.00664  -0.00721  -1.12697
   D77        3.05990   0.00001  -0.00062  -0.00552  -0.00613   3.05377
   D78       -1.06305  -0.00001   0.00013  -0.00545  -0.00532  -1.06837
   D79        3.11897  -0.00005  -0.00004  -0.00571  -0.00575   3.11322
   D80        1.01545   0.00004  -0.00008  -0.00459  -0.00467   1.01078
   D81       -0.08452   0.00033   0.00588  -0.03606  -0.03020  -0.11472
   D82        2.01231  -0.00016   0.00725  -0.04870  -0.04145   1.97086
   D83       -2.22291   0.00016   0.00778  -0.04964  -0.04186  -2.26477
   D84        3.05485   0.00003   0.00677  -0.04130  -0.03455   3.02030
   D85       -1.13150  -0.00047   0.00814  -0.05394  -0.04580  -1.17730
   D86        0.91646  -0.00015   0.00867  -0.05488  -0.04620   0.87025
   D87        0.09403  -0.00036  -0.00613   0.03669   0.03055   0.12458
   D88       -2.03025   0.00007  -0.00711   0.04743   0.04032  -1.98993
   D89        2.17492   0.00007  -0.00719   0.04456   0.03735   2.21227
   D90       -1.99282   0.00022  -0.00769   0.05534   0.04766  -1.94516
   D91        2.16608   0.00065  -0.00866   0.06607   0.05743   2.22351
   D92        0.08807   0.00065  -0.00875   0.06320   0.05446   0.14253
   D93        2.19260  -0.00028  -0.00867   0.04942   0.04074   2.23335
   D94        0.06832   0.00015  -0.00964   0.06016   0.05051   0.11883
   D95       -2.00969   0.00014  -0.00973   0.05729   0.04754  -1.96214
   D96        1.01192   0.00041   0.00161   0.00665   0.00830   1.02021
   D97        3.10267   0.00027   0.00143   0.00534   0.00681   3.10948
   D98       -1.09340   0.00043   0.00141   0.00713   0.00859  -1.08481
   D99        3.05435  -0.00002   0.00225  -0.00104   0.00117   3.05552
   D100      -1.13808  -0.00016   0.00207  -0.00235  -0.00032  -1.13840
   D101       0.94903   0.00000   0.00206  -0.00056   0.00146   0.95049
   D102      -1.07710   0.00000   0.00253   0.00174   0.00427  -1.07283
   D103       1.01366  -0.00014   0.00236   0.00043   0.00279   1.01644
   D104       3.10077   0.00002   0.00234   0.00223   0.00457   3.10534
   D105       1.06262  -0.00003  -0.00754   0.03830   0.03071   1.09333
   D106      -0.95339  -0.00018  -0.00714   0.03470   0.02759  -0.92580
   D107      -3.11018   0.00000  -0.00729   0.03396   0.02667  -3.08350
   D108       2.85597  -0.00037  -0.00248  -0.00687  -0.00934   2.84662
   D109      -1.29688  -0.00039  -0.00077  -0.01168  -0.01245  -1.30933
   D110       0.76330   0.00062   0.00085  -0.01085  -0.01001   0.75329
   D111      -1.01602   0.00043   0.00844  -0.01815  -0.00971  -1.02573
   D112       1.10247   0.00036   0.00928  -0.01994  -0.01066   1.09180
   D113      -3.10413   0.00015   0.00870  -0.02270  -0.01400  -3.11813
   D114      -3.09559   0.00015   0.00778  -0.01774  -0.00996  -3.10554
   D115      -0.97710   0.00008   0.00862  -0.01953  -0.01091  -0.98801
   D116       1.09948  -0.00013   0.00804  -0.02229  -0.01425   1.08523
   D117       1.14481  -0.00026   0.00666  -0.01801  -0.01135   1.13346
   D118      -3.01988  -0.00033   0.00750  -0.01981  -0.01231  -3.03219
   D119      -0.94330  -0.00054   0.00692  -0.02257  -0.01565  -0.95894
   D120      -3.00643   0.00052   0.00170   0.01821   0.01991  -2.98651
   D121      -0.98217   0.00015   0.00248   0.01126   0.01374  -0.96843
   D122       1.11657  -0.00012   0.00172   0.01074   0.01246   1.12904
   D123      -0.95785   0.00053  -0.00053   0.02345   0.02293  -0.93492
   D124       1.06641   0.00016   0.00025   0.01651   0.01676   1.08316
   D125      -3.11803  -0.00011  -0.00051   0.01599   0.01548  -3.10255
   D126       1.10711   0.00061   0.00130   0.02153   0.02284   1.12994
   D127       3.13136   0.00024   0.00209   0.01458   0.01667  -3.13516
   D128      -1.05308  -0.00003   0.00133   0.01407   0.01539  -1.03769
   D129      -1.32192  -0.00064  -0.00828   0.03278   0.02449  -1.29743
   D130       2.87497   0.00017  -0.00818   0.03860   0.03042   2.90539
   D131       0.83722  -0.00012  -0.00843   0.04064   0.03221   0.86943
         Item               Value     Threshold  Converged?
 Maximum Force            0.001808     0.000450     NO 
 RMS     Force            0.000368     0.000300     NO 
 Maximum Displacement     0.170182     0.001800     NO 
 RMS     Displacement     0.031350     0.001200     NO 
 Predicted change in Energy=-1.596836D-04
 GradGradGradGradGradGradGradGradGradGradGradGradGradGradGradGradGradGrad

                          Input orientation:                          
 ---------------------------------------------------------------------
 Center     Atomic      Atomic             Coordinates (Angstroms)
 Number     Number       Type             X           Y           Z
 ---------------------------------------------------------------------
      1          6           0        1.760408    0.724542    0.132237
      2          6           0        1.148238   -0.472187    0.306326
      3          6           0       -0.281015   -0.738929    0.683679
      4          6           0       -1.285857    0.236331    0.011105
      5          6           0       -1.323175    1.607828    0.734910
      6          6           0        0.007632    2.121500    1.311971
      7          6           0        1.220818    2.118940    0.363077
      8          6           0        3.147504    0.507196   -0.298888
      9          6           0        3.385010   -0.981642   -0.473809
     10          6           0        2.097131   -1.652281    0.044145
     11          8           0        3.991693    1.384324   -0.484039
     12          6           0        0.965143    2.866506   -0.960904
     13          6           0        2.323494   -2.486477    1.307656
     14          8           0        1.518853   -2.561714   -0.912622
     15          6           0       -2.701725   -0.396616   -0.130730
     16          8           0       -3.132462   -0.801387    1.184921
     17          6           0       -2.696312   -1.620913   -1.062219
     18          6           0       -3.729044    0.634755   -0.656973
     19          8           0       -5.066776    0.121840   -0.595849
     20          1           0       -0.394065   -0.686069    1.775461
     21          1           0       -0.504102   -1.772733    0.411679
     22          1           0       -0.932867    0.400213   -1.015544
     23          1           0       -2.037448    1.550697    1.565844
     24          1           0       -1.714629    2.361851    0.042587
     25          1           0        0.270077    1.545341    2.208097
     26          1           0       -0.158754    3.150472    1.657432
     27          1           0        2.026856    2.667444    0.873604
     28          1           0        3.550560   -1.209140   -1.533740
     29          1           0        4.292405   -1.288222    0.059332
     30          1           0        0.643124    3.895818   -0.760100
     31          1           0        0.191363    2.379253   -1.563779
     32          1           0        1.880127    2.913833   -1.560956
     33          1           0        1.376801   -2.875669    1.696396
     34          1           0        2.976761   -3.334877    1.075229
     35          1           0        2.799064   -1.884660    2.088823
     36          1           0        1.408870   -2.079123   -1.750718
     37          1           0       -4.097011   -0.931201    1.109873
     38          1           0       -2.337667   -1.352919   -2.063177
     39          1           0       -2.067479   -2.425492   -0.673988
     40          1           0       -3.707451   -2.032443   -1.163532
     41          1           0       -3.745441    1.515533   -0.014692
     42          1           0       -3.476465    0.953693   -1.677390
     43          1           0       -5.176187   -0.530516   -1.307735
 ---------------------------------------------------------------------
                    Distance matrix (angstroms):
                    1          2          3          4          5
     1  C    0.000000
     2  C    1.355440   0.000000
     3  C    2.571622   1.502103   0.000000
     4  C    3.087515   2.552248   1.553446   0.000000
     5  C    3.263724   3.258532   2.568265   1.551222   0.000000
     6  C    2.532882   3.006579   2.942809   2.630443   1.538800
     7  C    1.512875   2.592765   3.244334   3.154603   2.621335
     8  C    1.468722   2.307063   3.777964   4.452432   4.718803
     9  C    2.432629   2.423077   3.852068   4.851349   5.507573
    10  C    2.402172   1.536802   2.626556   3.874604   4.775349
    11  O    2.407019   3.486623   4.912006   5.423614   5.457436
    12  C    2.532867   3.575789   4.154121   3.595778   3.113913
    13  C    3.465446   2.537962   3.197927   4.703418   5.512673
    14  O    3.456813   2.447308   3.018319   4.068013   5.308161
    15  C    4.608338   3.875429   2.576874   1.557377   2.582156
    16  O    5.232283   4.382317   2.895841   2.421705   3.046366
    17  C    5.175929   4.239464   3.108009   2.567248   3.942074
    18  C    5.546621   5.093246   3.946297   2.564027   2.944897
    19  O    6.892300   6.308184   5.028084   3.831038   4.241890
    20  H    3.054792   2.140748   1.098891   2.181528   2.684763
    21  H    3.382673   2.105410   1.092018   2.192701   3.493358
    22  H    2.945560   2.615229   2.147072   1.097938   2.162120
    23  H    4.142640   3.978322   3.017558   2.170175   1.097224
    24  H    3.842486   4.036996   3.475785   2.168564   1.095946
    25  H    2.684025   2.908319   2.800971   2.993528   2.170860
    26  H    3.448846   4.081345   4.011306   3.531709   2.141652
    27  H    2.096542   3.309238   4.118946   4.198605   3.516352
    28  H    3.117571   3.114497   4.451855   5.278907   6.069215
    29  H    3.235358   3.257714   4.648409   5.783043   6.354388
    30  H    3.478733   4.524585   4.941600   4.208036   3.366941
    31  H    2.841909   3.541696   3.872631   3.042130   2.858828
    32  H    2.770241   3.935420   4.801207   4.434394   4.151843
    33  H    3.944016   2.785904   2.887838   4.428825   5.321284
    34  H    4.341385   3.482772   4.183941   5.661784   6.560152
    35  H    3.422713   2.810267   3.574075   5.049960   5.569866
    36  H    3.395531   2.623280   3.252402   3.965715   5.218814
    37  H    6.164950   5.326258   3.844533   3.236203   3.779078
    38  H    5.092142   4.306016   3.485975   2.816854   4.198156
    39  H    5.022492   3.888091   2.806993   2.857549   4.336663
    40  H    6.259190   5.307787   4.101930   3.520117   4.747676
    41  H    5.564318   5.291709   4.191965   2.772468   2.537281
    42  H    5.545458   5.230310   4.318625   2.857339   3.299052
    43  H    7.194793   6.527400   5.288845   4.178764   4.857018
                    6          7          8          9         10
     6  C    0.000000
     7  C    1.540204   0.000000
     8  C    3.880676   2.597698   0.000000
     9  C    4.921908   3.872688   1.517776   0.000000
    10  C    4.496089   3.884811   2.425757   1.541643   0.000000
    11  O    4.431909   2.989149   1.231377   2.442533   3.617916
    12  C    2.576397   1.541801   3.281358   4.571790   4.765602
    13  C    5.157198   4.828870   3.496005   2.562218   1.530876
    14  O    5.400473   4.860531   3.528085   2.484296   1.441138
    15  C    3.970254   4.685960   5.921034   6.124402   4.963497
    16  O    4.291807   5.306109   6.584228   6.727653   5.419782
    17  C    5.191700   5.600168   6.265917   6.143075   4.919566
    18  C    4.477712   5.267299   6.887047   7.297674   6.298129
    19  O    5.778238   6.666467   8.228675   8.524391   7.408014
    20  H    2.873783   3.531395   4.274285   4.407718   3.183877
    21  H    4.029573   4.257093   4.363166   4.066338   2.629830
    22  H    3.043796   3.081068   4.144210   4.565859   3.810062
    23  H    2.138368   3.519353   5.608016   6.322655   5.446961
    24  H    2.152971   2.962865   5.215045   6.119798   5.535592
    25  H    1.097214   2.153375   3.955036   4.825046   4.271487
    26  H    1.098094   2.154677   4.663200   5.845923   5.546003
    27  H    2.137168   1.100542   2.701344   4.120186   4.399201
    28  H    5.634143   4.483495   2.152469   1.096638   2.190560
    29  H    5.617347   4.597354   2.159316   1.096174   2.225308
    30  H    2.800988   2.180035   4.238796   5.602635   5.791576
    31  H    2.893118   2.200071   3.720661   4.762670   4.740321
    32  H    3.519622   2.183677   2.998493   4.315239   4.844878
    33  H    5.195585   5.171865   4.308169   3.511414   2.178413
    34  H    6.216416   5.773614   4.083978   2.846735   2.160558
    35  H    4.944180   4.636580   3.397579   2.779542   2.174262
    36  H    5.384121   4.703958   3.437980   2.596168   1.969119
    37  H    5.119367   6.175789   7.519082   7.647956   6.326384
    38  H    5.381788   5.532028   6.054738   5.950880   4.919132
    39  H    5.378220   5.704407   5.994782   5.643971   4.296225
    40  H    6.097967   6.622111   7.361236   7.202978   5.941059
    41  H    4.026511   5.017025   6.972102   7.569016   6.646365
    42  H    4.736981   5.252216   6.780605   7.230073   6.389034
    43  H    6.384985   7.122704   8.448578   8.613538   7.482453
                   11         12         13         14         15
    11  O    0.000000
    12  C    3.403567   0.000000
    13  C    4.579974   5.970419   0.000000
    14  O    4.676520   5.456602   2.362782   0.000000
    15  C    6.935303   4.978260   5.629325   4.807524   0.000000
    16  O    7.636514   5.903251   5.711572   5.397516   1.442329
    17  C    7.354941   5.792533   5.618181   4.321471   1.538377
    18  C    7.758965   5.206580   7.087670   6.150057   1.547916
    19  O    9.146706   6.637055   8.064908   7.118449   2.465481
    20  H    5.350396   4.685715   3.293240   3.795140   3.007099
    21  H    5.566103   5.056205   3.050820   2.543347   2.649048
    22  H    5.049977   3.112559   4.932963   3.846368   2.132297
    23  H    6.370262   4.139005   5.948382   5.975115   2.666769
    24  H    5.813347   2.905658   6.435302   5.967355   2.934883
    25  H    4.596080   3.503022   4.613336   5.307187   4.251225
    26  H    4.993134   2.863471   6.169205   6.484491   4.716573
    27  H    2.711121   2.128916   5.180665   5.549123   5.723341
    28  H    2.832406   4.860392   3.348255   2.518547   6.459079
    29  H    2.743754   5.419716   2.621209   3.202978   7.053293
    30  H    4.194845   1.097042   6.916136   6.518427   5.478058
    31  H    4.074092   1.095266   6.038745   5.157460   4.257821
    32  H    2.820967   1.095216   6.130975   5.525620   5.830780
    33  H    5.453393   6.340605   1.094905   2.631677   5.110623
    34  H    5.072698   6.830051   1.095702   2.583569   6.506376
    35  H    4.327614   5.936133   1.094793   3.332569   6.115503
    36  H    4.502323   5.027916   3.218093   0.973342   4.727809
    37  H    8.563255   6.658535   6.609151   6.187648   1.942086
    38  H    7.074389   5.470567   5.862925   4.202108   2.186642
    39  H    7.159912   6.106091   4.817808   3.596843   2.194022
    40  H    8.450611   6.773027   6.533392   5.259024   2.180388
    41  H    7.752467   4.990997   7.388955   6.718856   2.181541
    42  H    7.575151   4.888771   7.374604   6.155986   2.194474
    43  H    9.401868   7.026805   8.179931   7.007528   2.743398
                   16         17         18         19         20
    16  O    0.000000
    17  C    2.431355   0.000000
    18  C    2.410599   2.513722   0.000000
    19  O    2.786586   2.978890   1.433996   0.000000
    20  H    2.803722   3.771830   4.333982   5.301892   0.000000
    21  H    2.906836   2.645980   4.163925   5.042074   1.747240
    22  H    3.335283   2.682698   2.828814   4.164473   3.043029
    23  H    2.622300   4.171322   2.939619   3.986399   2.783482
    24  H    3.649829   4.248141   2.744105   4.081928   3.746539
    25  H    4.258085   5.433193   5.003075   6.194390   2.368005
    26  H    4.968239   6.049943   4.942901   6.191815   3.845562
    27  H    6.224811   6.666763   6.293241   7.678477   4.233232
    28  H    7.226352   6.278161   7.560510   8.769813   5.175372
    29  H    7.525464   7.085953   8.279769   9.487455   5.026995
    30  H    6.332606   6.455806   5.455366   6.846375   5.338400
    31  H    5.359071   4.958988   4.385791   5.803519   4.570498
    32  H    6.816800   6.461923   6.121616   7.548915   5.409521
    33  H    4.989760   5.076871   6.628052   7.467204   2.817190
    34  H    6.614622   6.300010   7.982877   8.912905   4.343843
    35  H    6.097010   6.340172   7.516851   8.550143   3.425038
    36  H    5.556463   4.187661   5.912662   6.936277   4.198226
    37  H    0.976134   2.675003   2.389427   2.226842   3.770266
    38  H    3.389105   1.096524   2.804316   3.431617   4.354012
    39  H    2.688392   1.092475   3.482269   3.935834   3.438852
    40  H    2.713180   1.096368   2.714962   2.609783   4.629139
    41  H    2.680099   3.469189   1.090212   2.006502   4.391289
    42  H    3.375125   2.759650   1.098531   2.095424   4.910417
    43  H    3.234736   2.720114   1.968647   0.971762   5.692011
                   21         22         23         24         25
    21  H    0.000000
    22  H    2.634863   0.000000
    23  H    3.837765   3.034349   0.000000
    24  H    4.323932   2.361951   1.755703   0.000000
    25  H    3.851764   3.626328   2.395242   3.048799   0.000000
    26  H    5.090100   3.912541   2.469242   2.377056   1.750307
    27  H    5.131696   4.179615   4.271403   3.844826   2.475128
    28  H    4.532392   4.791625   6.960600   6.554311   5.687713
    29  H    4.833775   5.595502   7.099020   7.029066   5.368929
    30  H    5.900989   3.842948   4.253831   2.925126   3.804484
    31  H    4.650280   2.341165   3.930476   2.492694   3.863762
    32  H    5.616026   3.811653   5.194460   3.974709   4.320972
    33  H    2.530763   4.839483   5.591677   6.302669   4.586066
    34  H    3.872596   5.797191   7.017965   7.451724   5.694388
    35  H    3.706244   5.365171   5.955421   6.526359   4.263204
    36  H    2.903325   3.488742   6.004355   5.717905   5.486875
    37  H    3.755615   4.037557   3.257227   4.202265   5.139145
    38  H    3.108556   2.478804   4.657350   4.315314   5.783081
    39  H    2.012191   3.064084   4.563751   4.853517   5.434896
    40  H    3.579131   3.692971   4.803884   4.973518   6.323697
    41  H    4.636892   3.186882   2.327353   2.200849   4.589778
    42  H    4.542307   2.685939   3.598021   2.836423   5.429883
    43  H    5.131069   4.354009   4.737150   4.708667   6.806765
                   26         27         28         29         30
    26  H    0.000000
    27  H    2.371622   0.000000
    28  H    6.553533   4.810913   0.000000
    29  H    6.486042   4.630664   1.759110   0.000000
    30  H    2.653867   2.468321   5.925563   6.392417   0.000000
    31  H    3.330700   3.064788   4.915452   5.736149   1.774812
    32  H    3.817205   2.451392   4.448594   5.108981   1.770831
    33  H    6.218828   5.641423   4.235130   3.701447   7.240558
    34  H    7.227044   6.080364   3.413901   2.636619   7.816472
    35  H    5.855539   4.774381   3.760855   2.589331   6.795466
    36  H    6.435961   5.458834   2.321807   3.495222   6.104720
    37  H    5.698222   7.106885   8.096375   8.462470   7.018959
    38  H    6.234671   6.620957   5.913729   6.961831   6.175141
    39  H    6.337990   6.715401   5.812146   6.502251   6.878498
    40  H    6.885761   7.689027   7.313932   8.126928   7.364411
    41  H    4.281746   5.952763   7.934922   8.513137   5.047861
    42  H    5.191732   6.303258   7.353744   8.270292   5.144758
    43  H    6.893223   8.177348   8.756011   9.596730   7.331898
                   31         32         33         34         35
    31  H    0.000000
    32  H    1.771357   0.000000
    33  H    6.296682   6.661982   0.000000
    34  H    6.882884   6.870113   1.776681   0.000000
    35  H    6.190522   6.098431   1.777337   1.778223   0.000000
    36  H    4.625406   5.018735   3.538094   3.467157   4.088096
    37  H    6.041330   7.592351   5.838457   7.471085   7.030169
    38  H    4.535912   6.020564   5.500040   6.482353   6.626301
    39  H    5.383277   6.699156   4.205288   5.415819   5.622176
    40  H    5.901188   7.472926   5.894051   7.168478   7.275602
    41  H    4.317883   5.999433   6.960448   8.360766   7.669200
    42  H    3.936762   5.705154   7.042772   8.222705   7.850024
    43  H    6.110885   7.856159   7.580646   8.945028   8.773537
                   36         37         38         39         40
    36  H    0.000000
    37  H    6.309947   0.000000
    38  H    3.829039   3.652586   0.000000
    39  H    3.655724   3.087728   1.775743   0.000000
    40  H    5.150117   2.555947   1.774098   1.756032   0.000000
    41  H    6.519376   2.715649   3.795542   4.333809   3.729533
    42  H    5.750638   3.421511   2.601182   3.796175   3.038818
    43  H    6.779188   2.677685   3.050284   3.695488   2.105651
                   41         42         43
    41  H    0.000000
    42  H    1.775550   0.000000
    43  H    2.811639   2.286609   0.000000
 Stoichiometry    C15H24O4
 Framework group  C1[X(C15H24O4)]
 Deg. of freedom   123
 Full point group                 C1      NOp   1
 Largest Abelian subgroup         C1      NOp   1
 Largest concise Abelian subgroup C1      NOp   1
                         Standard orientation:                         
 ---------------------------------------------------------------------
 Center     Atomic      Atomic             Coordinates (Angstroms)
 Number     Number       Type             X           Y           Z
 ---------------------------------------------------------------------
      1          6           0        1.796718    0.739468    0.088279
      2          6           0        1.201488   -0.462924    0.281080
      3          6           0       -0.217436   -0.743287    0.686496
      4          6           0       -1.245527    0.216302    0.026638
      5          6           0       -1.285042    1.591893    0.742513
      6          6           0        0.050274    2.124163    1.291626
      7          6           0        1.245689    2.129165    0.320447
      8          6           0        3.177997    0.534966   -0.367123
      9          6           0        3.429116   -0.952198   -0.537203
     10          6           0        2.158713   -1.633937    0.008666
     11          8           0        4.008614    1.420321   -0.573308
     12          6           0        0.957148    2.865329   -1.003168
     13          6           0        2.417814   -2.457440    1.272901
     14          8           0        1.573232   -2.555909   -0.931578
     15          6           0       -2.656497   -0.433405   -0.085019
     16          8           0       -3.058253   -0.834567    1.240867
     17          6           0       -2.654384   -1.663495   -1.008857
     18          6           0       -3.704995    0.582975   -0.598504
     19          8           0       -5.035462    0.055465   -0.509431
     20          1           0       -0.310906   -0.684720    1.779837
     21          1           0       -0.433758   -1.781251    0.425077
     22          1           0       -0.913432    0.377571   -1.007371
     23          1           0       -1.983160    1.532057    1.586877
     24          1           0       -1.697742    2.337029    0.052912
     25          1           0        0.335739    1.556731    2.186281
     26          1           0       -0.121375    3.153389    1.633739
     27          1           0        2.054736    2.689942    0.812549
     28          1           0        3.577644   -1.184595   -1.598592
     29          1           0        4.349619   -1.245150   -0.019081
     30          1           0        0.627230    3.892222   -0.802802
     31          1           0        0.177953    2.365569   -1.588575
     32          1           0        1.860305    2.919094   -1.620352
     33          1           0        1.482937   -2.854749    1.681517
     34          1           0        3.076267   -3.299917    1.033661
     35          1           0        2.900862   -1.845336    2.041384
     36          1           0        1.442326   -2.079952   -1.770460
     37          1           0       -4.022487   -0.975686    1.184510
     38          1           0       -2.317342   -1.397895   -2.017928
     39          1           0       -2.009399   -2.458460   -0.627375
     40          1           0       -3.662484   -2.086998   -1.088868
     41          1           0       -3.719529    1.467601    0.038510
     42          1           0       -3.474931    0.898198   -1.625380
     43          1           0       -5.150585   -0.602618   -1.215118
 ---------------------------------------------------------------------
 Rotational constants (GHZ):      0.5950643      0.2473506      0.1998150
 Standard basis: 6-31G(d) (6D, 7F)
 There are   333 symmetry adapted cartesian basis functions of A   symmetry.
 There are   333 symmetry adapted basis functions of A   symmetry.
   333 basis functions,   628 primitive gaussians,   333 cartesian basis functions
    73 alpha electrons       73 beta electrons
       nuclear repulsion energy      1596.4456686872 Hartrees.
 NAtoms=   43 NActive=   43 NUniq=   43 SFac= 1.00D+00 NAtFMM=   60 NAOKFM=F Big=F
 Integral buffers will be    131072 words long.
 Raffenetti 2 integral format.
 Two-electron integral symmetry is turned on.
 ------------------------------------------------------------------------------
 Polarizable Continuum Model (PCM)
 =================================
 Model                : PCM (using non-symmetric T matrix).
 Atomic radii         : SMD-Coulomb.
 Polarization charges : Total charges.
 Charge compensation  : None.
 Solution method      : On-the-fly selection.
 Cavity type          : VdW (van der Waals Surface) (Alpha=1.000).
 Cavity algorithm     : GePol (No added spheres)
                        Default sphere list used, NSphG=   43.
                        Lebedev-Laikov grids with approx.  5.0 points / Ang**2.
                        Smoothing algorithm: Karplus/York (Gamma=1.0000).
                        Polarization charges: spherical gaussians, with
                                              point-specific exponents (IZeta= 3).
                        Self-potential: point-specific (ISelfS= 7).
                        Self-field    : sphere-specific E.n sum rule (ISelfD= 2).
 1st derivatives      : Analytical E(r).r(x)/FMM algorithm (CHGder, D1EAlg=3).
                        Cavity 1st derivative terms included.
 Solvent              : Methanol, Eps=  32.613000 Eps(inf)=   1.765709
 ------------------------------------------------------------------------------
 ------------------------------------------------------------------------------
 Atomic radii for non-electrostatic terms: SMD-CDS.
 ------------------------------------------------------------------------------
 Nuclear repulsion after PCM non-electrostatic terms =     1596.4471305437 Hartrees.
 One-electron integrals computed using PRISM.
 NBasis=   333 RedAO= T EigKep=  9.32D-04  NBF=   333
 NBsUse=   333 1.00D-06 EigRej= -1.00D+00 NBFU=   333
 Initial guess from the checkpoint file:  "DY-202A-11R_49.chk"
 B after Tr=     0.000000    0.000000    0.000000
         Rot=    0.999999   -0.001038   -0.000548   -0.001206 Ang=  -0.19 deg.
 ExpMin= 1.61D-01 ExpMax= 5.48D+03 ExpMxC= 8.25D+02 IAcc=1 IRadAn=         1 AccDes= 0.00D+00
 Harris functional with IExCor=  402 and IRadAn=       1 diagonalized for initial guess.
 HarFok:  IExCor=  402 AccDes= 0.00D+00 IRadAn=         1 IDoV= 1 UseB2=F ITyADJ=14
 ICtDFT=  3500011 ScaDFX=  1.000000  1.000000  1.000000  1.000000
 FoFCou: FMM=F IPFlag=           0 FMFlag=      100000 FMFlg1=           0
         NFxFlg=           0 DoJE=T BraDBF=F KetDBF=T FulRan=T
         wScrn=  0.000000 ICntrl=     500 IOpCl=  0 I1Cent=   200000004 NGrid=           0
         NMat0=    1 NMatS0=      1 NMatT0=    0 NMatD0=    1 NMtDS0=    0 NMtDT0=    0
 Petite list used in FoFCou.
 Keep R1 ints in memory in canonical form, NReq=1565304907.
 Requested convergence on RMS density matrix=1.00D-08 within 128 cycles.
 Requested convergence on MAX density matrix=1.00D-06.
 Requested convergence on             energy=1.00D-06.
 No special actions if energy rises.
 Inv3:  Mode=1 IEnd=    21886203.
 Iteration    1 A*A^-1 deviation from unit magnitude is 5.77D-15 for   2680.
 Iteration    1 A*A^-1 deviation from orthogonality  is 3.69D-15 for   2165    713.
 Iteration    1 A^-1*A deviation from unit magnitude is 5.77D-15 for   2680.
 Iteration    1 A^-1*A deviation from orthogonality  is 1.86D-10 for   1990   1965.
 Iteration    2 A*A^-1 deviation from unit magnitude is 2.78D-15 for    199.
 Iteration    2 A*A^-1 deviation from orthogonality  is 4.20D-15 for   1627    543.
 Iteration    2 A^-1*A deviation from unit magnitude is 1.11D-15 for    187.
 Iteration    2 A^-1*A deviation from orthogonality  is 3.68D-16 for    987    974.
 Error on total polarization charges =  0.05209
 SCF Done:  E(RB3LYP) =  -886.951618597     A.U. after   10 cycles
            NFock= 10  Conv=0.34D-08     -V/T= 2.0094
 SMD-CDS (non-electrostatic) energy       (kcal/mol) =       0.92
 (included in total energy above)
 D1PCM: PCM CHGder 1st derivatives, ID1Alg=3 FixD1E=F DoIter=F DoCFld=F I1PDM=0.
 Calling FoFJK, ICntrl=      2127 FMM=F ISym2X=0 I1Cent= 0 IOpClX= 0 NMat=1 NMatS=1 NMatT=0.
 ***** Axes restored to original set *****
 -------------------------------------------------------------------
 Center     Atomic                   Forces (Hartrees/Bohr)
 Number     Number              X              Y              Z
 -------------------------------------------------------------------
      1        6          -0.002969452    0.001651940    0.000374046
      2        6           0.001858917   -0.001085463   -0.000299107
      3        6          -0.001224577    0.000694647   -0.000035032
      4        6           0.000404334   -0.000099169    0.000007446
      5        6           0.000039883   -0.000010781   -0.000182701
      6        6          -0.000180065    0.000046255    0.000010632
      7        6           0.001295579   -0.000859274   -0.000145820
      8        6           0.000944967   -0.000543201   -0.000000382
      9        6           0.002696229   -0.000316673    0.000800889
     10        6          -0.003178652   -0.000790946   -0.000473497
     11        8           0.000856109    0.001026895   -0.000144051
     12        6          -0.000160460    0.000168552    0.000480762
     13        6           0.000585202    0.000620709   -0.000189202
     14        8           0.000998865    0.000133656    0.000368089
     15        6          -0.001258761    0.000477544    0.000090070
     16        8          -0.000344926    0.000041777   -0.000390288
     17        6           0.000097134    0.000352109   -0.000349788
     18        6           0.000170140    0.000067240   -0.000028314
     19        8           0.000291516   -0.001054153    0.000070102
     20        1           0.000208634   -0.000104812    0.000064307
     21        1           0.000031432   -0.000052065   -0.000099063
     22        1          -0.000272440   -0.000088974    0.000277006
     23        1          -0.000078308   -0.000202194    0.000204762
     24        1          -0.000354000   -0.000056758   -0.000045522
     25        1           0.000167355   -0.000064370    0.000191672
     26        1           0.000058505    0.000129289   -0.000150712
     27        1           0.000101023   -0.000235535   -0.000157953
     28        1          -0.000865610    0.000248443   -0.000330958
     29        1          -0.000485823    0.000016153    0.000186683
     30        1          -0.000096394    0.000072894   -0.000161767
     31        1           0.000009866    0.000008580   -0.000229904
     32        1           0.000164805    0.000094922   -0.000220312
     33        1          -0.000095199   -0.000219322   -0.000151367
     34        1           0.000001962   -0.000218792    0.000206821
     35        1          -0.000110988    0.000053585   -0.000023584
     36        1          -0.000522100   -0.000089850   -0.000075895
     37        1           0.000544025    0.000312718    0.000155440
     38        1           0.000017006   -0.000241563   -0.000085363
     39        1           0.000380528   -0.000191491    0.000166382
     40        1          -0.000084946    0.000160639    0.000191159
     41        1           0.000208680    0.000238324    0.000121539
     42        1           0.000123977   -0.000474838    0.000184603
     43        1           0.000026026    0.000383355   -0.000181825
 -------------------------------------------------------------------
 Cartesian Forces:  Max     0.003178652 RMS     0.000638856

 GradGradGradGradGradGradGradGradGradGradGradGradGradGradGradGradGradGrad
 Berny optimization.
 Using GEDIIS/GDIIS optimizer.
 FormGI is forming the generalized inverse of G from B-inverse, IUseBI=4.
 Internal  Forces:  Max     0.001645364 RMS     0.000299015
 Search for a local minimum.
 Step number   7 out of a maximum of  258
 All quantities printed in internal units (Hartrees-Bohrs-Radians)
 Mixed Optimization -- En-DIIS/RFO-DIIS
 Swapping is turned off.
 Update second derivatives using D2CorX and points    5    6    7
 DE= -1.24D-04 DEPred=-1.60D-04 R= 7.77D-01
 TightC=F SS=  1.41D+00  RLast= 2.38D-01 DXNew= 1.5115D+00 7.1278D-01
 Trust test= 7.77D-01 RLast= 2.38D-01 DXMaxT set to 8.99D-01
 ITU=  1  0  0  1  1  1  0
     Eigenvalues ---    0.00132   0.00239   0.00329   0.00377   0.00387
     Eigenvalues ---    0.00417   0.00663   0.00772   0.00853   0.00911
     Eigenvalues ---    0.01108   0.01171   0.01255   0.01280   0.01359
     Eigenvalues ---    0.01406   0.02530   0.02656   0.03258   0.03733
     Eigenvalues ---    0.03961   0.04269   0.04432   0.04604   0.04725
     Eigenvalues ---    0.04877   0.04985   0.05040   0.05258   0.05336
     Eigenvalues ---    0.05418   0.05445   0.05548   0.05581   0.05601
     Eigenvalues ---    0.05632   0.05650   0.05734   0.05944   0.06058
     Eigenvalues ---    0.06191   0.06535   0.07155   0.08000   0.08206
     Eigenvalues ---    0.08781   0.09027   0.09092   0.09269   0.09730
     Eigenvalues ---    0.10416   0.11782   0.12116   0.13346   0.13888
     Eigenvalues ---    0.14727   0.15692   0.15885   0.15984   0.16000
     Eigenvalues ---    0.16000   0.16000   0.16000   0.16000   0.16001
     Eigenvalues ---    0.16026   0.16114   0.16265   0.16399   0.16804
     Eigenvalues ---    0.17846   0.18452   0.20244   0.20827   0.21165
     Eigenvalues ---    0.23433   0.24025   0.24740   0.25032   0.26723
     Eigenvalues ---    0.27149   0.27786   0.27954   0.28494   0.28583
     Eigenvalues ---    0.28868   0.29187   0.29470   0.29743   0.30484
     Eigenvalues ---    0.31052   0.31741   0.32420   0.33757   0.33825
     Eigenvalues ---    0.33840   0.33842   0.33960   0.33975   0.34004
     Eigenvalues ---    0.34095   0.34142   0.34154   0.34198   0.34200
     Eigenvalues ---    0.34222   0.34238   0.34263   0.34284   0.34369
     Eigenvalues ---    0.34406   0.34472   0.34759   0.34830   0.35281
     Eigenvalues ---    0.40466   0.40884   0.41684   0.51772   0.52560
     Eigenvalues ---    0.52782   0.53063   0.95169
 En-DIIS/RFO-DIIS IScMMF=        0 using points:     7    6    5    4    3
 RFO step:  Lambda=-5.41571437D-05.
 DidBck=F Rises=F RFO-DIIS coefs:    0.94691    0.11112   -0.39296   -0.01480    0.34973
 Iteration  1 RMS(Cart)=  0.01370655 RMS(Int)=  0.00015577
 Iteration  2 RMS(Cart)=  0.00012566 RMS(Int)=  0.00012291
 Iteration  3 RMS(Cart)=  0.00000001 RMS(Int)=  0.00012291
 Variable       Old X    -DE/DX   Delta X   Delta X   Delta X     New X
                                 (Linear)    (Quad)   (Total)
    R1        2.56141   0.00054   0.00082   0.00008   0.00085   2.56226
    R2        2.85892  -0.00106  -0.00280  -0.00155  -0.00431   2.85461
    R3        2.77548   0.00165   0.00382   0.00188   0.00548   2.78097
    R4        2.83856   0.00055   0.00187   0.00018   0.00212   2.84068
    R5        2.90413  -0.00054  -0.00224  -0.00091  -0.00303   2.90111
    R6        2.93559  -0.00061  -0.00182  -0.00054  -0.00238   2.93321
    R7        2.07660   0.00003  -0.00013   0.00005  -0.00008   2.07652
    R8        2.06362   0.00007   0.00045  -0.00031   0.00014   2.06376
    R9        2.93139  -0.00009   0.00076  -0.00097  -0.00025   2.93114
   R10        2.94302  -0.00018   0.00219  -0.00229  -0.00010   2.94292
   R11        2.07480  -0.00036  -0.00043  -0.00065  -0.00108   2.07372
   R12        2.90791   0.00054   0.00064   0.00130   0.00189   2.90980
   R13        2.07345   0.00022  -0.00002   0.00055   0.00053   2.07398
   R14        2.07104   0.00011   0.00027   0.00031   0.00058   2.07162
   R15        2.91056   0.00037   0.00046   0.00102   0.00142   2.91198
   R16        2.07343   0.00024   0.00046   0.00037   0.00084   2.07427
   R17        2.07510   0.00006   0.00016   0.00007   0.00023   2.07533
   R18        2.91358   0.00027  -0.00011   0.00044   0.00033   2.91392
   R19        2.07972  -0.00011  -0.00013  -0.00024  -0.00038   2.07934
   R20        2.86818   0.00051   0.00016   0.00036   0.00051   2.86869
   R21        2.32697   0.00134   0.00079   0.00058   0.00137   2.32834
   R22        2.91328   0.00124   0.00350   0.00083   0.00454   2.91782
   R23        2.07235   0.00015  -0.00073   0.00091   0.00018   2.07252
   R24        2.07147  -0.00032  -0.00028  -0.00083  -0.00111   2.07036
   R25        2.89294  -0.00025  -0.00098  -0.00007  -0.00106   2.89188
   R26        2.72336  -0.00040   0.00014  -0.00165  -0.00151   2.72185
   R27        2.07311   0.00007   0.00011   0.00007   0.00017   2.07328
   R28        2.06975   0.00011   0.00025   0.00003   0.00027   2.07003
   R29        2.06966   0.00025   0.00033   0.00045   0.00078   2.07044
   R30        2.06907   0.00010   0.00040   0.00014   0.00054   2.06961
   R31        2.07058   0.00014   0.00031   0.00016   0.00047   2.07105
   R32        2.06886  -0.00005  -0.00013  -0.00007  -0.00020   2.06866
   R33        1.83935   0.00010  -0.00025   0.00027   0.00001   1.83936
   R34        2.72561  -0.00036  -0.00013  -0.00082  -0.00095   2.72465
   R35        2.90711  -0.00003  -0.00023   0.00056   0.00033   2.90744
   R36        2.92514  -0.00116  -0.00119  -0.00288  -0.00406   2.92107
[truncated: 893,621 more chars]
