# Supplementary material for: New patchoulol- and guaiane-type sesquiterpenoids from Sanguisorba officinalis with anti-melanogenic activity
Source: Nat Prod Bioprospect. 2026 May 12;16(1):63. doi: 10.1007/s13659-026-00616-0 (PMC13161421; doi:10.1007/s13659-026-00616-0)
Supplement: Supplementary file 2 — Additional file 2. It includes the calculated NMR data of compound 11. [file 13659_2026_616_MOESM2_ESM.zip › New folder/11R-opt_freq-conf-5.log]

 Entering Gaussian System, Link 0=/gpfs/home/zhengshan/software/Gaussian/g09/g09
 Input=DY-202A-11R_5.gjf
 Output=DY-202A-11R_5.log
 Initial command:
 /gpfs/home/zhengshan/software/Gaussian/g09/l1.exe "/gpfs/home/zhengshan/software/Gaussian/g09/scratch/zhengshan/%J/Gau-4889.inp" -scrdir="/gpfs/home/zhengshan/software/Gaussian/g09/scratch/zhengshan/%J/"
 Entering Link 1 = /gpfs/home/zhengshan/software/Gaussian/g09/l1.exe PID=      4890.
  
 Copyright (c) 1988,1990,1992,1993,1995,1998,2003,2009,2013,
            Gaussian, Inc.  All Rights Reserved.
  
 This is part of the Gaussian(R) 09 program.  It is based on
 the Gaussian(R) 03 system (copyright 2003, Gaussian, Inc.),
 the Gaussian(R) 98 system (copyright 1998, Gaussian, Inc.),
 the Gaussian(R) 94 system (copyright 1995, Gaussian, Inc.),
 the Gaussian 92(TM) system (copyright 1992, Gaussian, Inc.),
 the Gaussian 90(TM) system (copyright 1990, Gaussian, Inc.),
 the Gaussian 88(TM) system (copyright 1988, Gaussian, Inc.),
 the Gaussian 86(TM) system (copyright 1986, Carnegie Mellon
 University), and the Gaussian 82(TM) system (copyright 1983,
 Carnegie Mellon University). Gaussian is a federally registered
 trademark of Gaussian, Inc.
  
 This software contains proprietary and confidential information,
 including trade secrets, belonging to Gaussian, Inc.
  
 This software is provided under written license and may be
 used, copied, transmitted, or stored only in accord with that
 written license.
  
 The following legend is applicable only to US Government
 contracts under FAR:
  
                    RESTRICTED RIGHTS LEGEND
  
 Use, reproduction and disclosure by the US Government is
 subject to restrictions as set forth in subparagraphs (a)
 and (c) of the Commercial Computer Software - Restricted
 Rights clause in FAR 52.227-19.
  
 Gaussian, Inc.
 340 Quinnipiac St., Bldg. 40, Wallingford CT 06492
  
  
 ---------------------------------------------------------------
 Warning -- This program may not be used in any manner that
 competes with the business of Gaussian, Inc. or will provide
 assistance to any competitor of Gaussian, Inc.  The licensee
 of this program is prohibited from giving any competitor of
 Gaussian, Inc. access to this program.  By using this program,
 the user acknowledges that Gaussian, Inc. is engaged in the
 business of creating and licensing software in the field of
 computational chemistry and represents and warrants to the
 licensee that it is not a competitor of Gaussian, Inc. and that
 it will not use this program in any manner prohibited above.
 ---------------------------------------------------------------
  

 Cite this work as:
 Gaussian 09, Revision D.01,
 M. J. Frisch, G. W. Trucks, H. B. Schlegel, G. E. Scuseria, 
 M. A. Robb, J. R. Cheeseman, G. Scalmani, V. Barone, B. Mennucci, 
 G. A. Petersson, H. Nakatsuji, M. Caricato, X. Li, H. P. Hratchian, 
 A. F. Izmaylov, J. Bloino, G. Zheng, J. L. Sonnenberg, M. Hada, 
 M. Ehara, K. Toyota, R. Fukuda, J. Hasegawa, M. Ishida, T. Nakajima, 
 Y. Honda, O. Kitao, H. Nakai, T. Vreven, J. A. Montgomery, Jr., 
 J. E. Peralta, F. Ogliaro, M. Bearpark, J. J. Heyd, E. Brothers, 
 K. N. Kudin, V. N. Staroverov, T. Keith, R. Kobayashi, J. Normand, 
 K. Raghavachari, A. Rendell, J. C. Burant, S. S. Iyengar, J. Tomasi, 
 M. Cossi, N. Rega, J. M. Millam, M. Klene, J. E. Knox, J. B. Cross, 
 V. Bakken, C. Adamo, J. Jaramillo, R. Gomperts, R. E. Stratmann, 
 O. Yazyev, A. J. Austin, R. Cammi, C. Pomelli, J. W. Ochterski, 
 R. L. Martin, K. Morokuma, V. G. Zakrzewski, G. A. Voth, 
 P. Salvador, J. J. Dannenberg, S. Dapprich, A. D. Daniels, 
 O. Farkas, J. B. Foresman, J. V. Ortiz, J. Cioslowski, 
 and D. J. Fox, Gaussian, Inc., Wallingford CT, 2013.
 
 ******************************************
 Gaussian 09:  ES64L-G09RevD.01 24-Apr-2013
                10-Mar-2024 
 ******************************************
 %nprocshared=4
 Will use up to    4 processors via shared memory.
 %mem=12GB
 %chk=DY-202A-11R_5.chk
 ----------------------------------------------------------
 # opt freq b3lyp/6-31g(d) scrf=(smd,solvent=methanol,read)
 ----------------------------------------------------------
 1/14=-1,18=20,19=15,26=3,38=1,40=2/1,3;
 2/9=110,12=2,17=6,18=5,40=1/2;
 3/5=1,6=6,7=1,11=2,16=1,25=1,30=1,70=32203,71=1,72=3,74=-5/1,2,3;
 4//1;
 5/5=2,38=5,53=3/2;
 6/7=2,8=2,9=2,10=2,28=1/1;
 7//1,2,3,16;
 1/14=-1,18=20,19=15,26=3/3(2);
 2/9=110/2;
 99//99;
 2/9=110/2;
 3/5=1,6=6,7=1,11=2,16=1,25=1,30=1,70=32205,71=1,72=3,74=-5/1,2,3;
 4/5=5,16=3,69=1/1;
 5/5=2,38=5,53=3/2;
 7//1,2,3,16;
 1/14=-1,18=20,19=15,26=3/3(-5);
 2/9=110/2;
 6/7=2,8=2,9=2,10=2,19=2,28=1/1;
 99/9=1/99;
 --------
 opt+freq
 --------
 Symbolic Z-matrix:
 Charge =  0 Multiplicity = 1
 C                    -1.7821    0.6407   -0.1635 
 C                    -1.0791   -0.4967   -0.2732 
 C                     0.4005   -0.614    -0.539 
 C                     1.257     0.4859    0.1321 
 C                     1.1867    1.8447   -0.6006 
 C                    -0.1512    2.2424   -1.23 
 C                    -1.4088    2.0736   -0.3634 
 C                    -3.1703    0.2316    0.1296 
 C                    -3.3212   -1.2551    0.2126 
 C                    -1.8969   -1.7467   -0.0511 
 O                    -4.0906    1.025     0.2673 
 C                    -1.3099    2.8283    0.9638 
 C                    -1.8402   -2.7174   -1.2298 
 O                    -1.3869   -2.3859    1.1154 
 C                     2.7329    0.0176    0.3694 
 O                     2.7219   -1.1667    1.1972 
 C                     3.547     1.0658    1.1434 
 C                     3.4677   -0.3843   -0.9301 
 O                     4.7411   -0.9535   -0.6159 
 H                     0.5698   -0.6336   -1.6224 
 H                     0.7289   -1.5902   -0.1645 
 H                     0.8315    0.6331    1.1354 
 H                     1.9315    1.8766   -1.4036 
 H                     1.4803    2.6332    0.1042 
 H                    -0.2818    1.6852   -2.168 
 H                    -0.0754    3.296    -1.5314 
 H                    -2.2226    2.5401   -0.9366 
 H                    -3.6895   -1.5324    1.2048 
 H                    -4.0281   -1.5736   -0.5601 
 H                    -1.0359    3.875     0.7928 
 H                    -0.5666    2.3912    1.6372 
 H                    -2.2707    2.8229    1.4905 
 H                    -0.8285   -3.114    -1.3715 
 H                    -2.4853   -3.5844   -1.0461 
 H                    -2.1593   -2.2427   -2.164 
 H                    -1.8796   -3.2147    1.2435 
 H                     2.1886   -0.9714    1.9892 
 H                     3.7443    1.9584    0.5421 
 H                     3.019     1.3701    2.0544 
 H                     4.509     0.6571    1.4734 
 H                     2.9154   -1.1527   -1.4791 
 H                     3.635     0.4674   -1.5944 
 H                     4.5603   -1.5533    0.1367 
 

 GradGradGradGradGradGradGradGradGradGradGradGradGradGradGradGradGradGrad
 Berny optimization.
 Initialization pass.
                           ----------------------------
                           !    Initial Parameters    !
                           ! (Angstroms and Degrees)  !
 --------------------------                            --------------------------
 ! Name  Definition              Value          Derivative Info.                !
 --------------------------------------------------------------------------------
 ! R1    R(1,2)                  1.3416         estimate D2E/DX2                !
 ! R2    R(1,7)                  1.4942         estimate D2E/DX2                !
 ! R3    R(1,8)                  1.4766         estimate D2E/DX2                !
 ! R4    R(2,3)                  1.5079         estimate D2E/DX2                !
 ! R5    R(2,10)                 1.5102         estimate D2E/DX2                !
 ! R6    R(3,4)                  1.5472         estimate D2E/DX2                !
 ! R7    R(3,20)                 1.0967         estimate D2E/DX2                !
 ! R8    R(3,21)                 1.0959         estimate D2E/DX2                !
 ! R9    R(4,5)                  1.5454         estimate D2E/DX2                !
 ! R10   R(4,15)                 1.5665         estimate D2E/DX2                !
 ! R11   R(4,22)                 1.0997         estimate D2E/DX2                !
 ! R12   R(5,6)                  1.5311         estimate D2E/DX2                !
 ! R13   R(5,23)                 1.0957         estimate D2E/DX2                !
 ! R14   R(5,24)                 1.0976         estimate D2E/DX2                !
 ! R15   R(6,7)                  1.5366         estimate D2E/DX2                !
 ! R16   R(6,25)                 1.0988         estimate D2E/DX2                !
 ! R17   R(6,26)                 1.0985         estimate D2E/DX2                !
 ! R18   R(7,12)                 1.53           estimate D2E/DX2                !
 ! R19   R(7,27)                 1.0993         estimate D2E/DX2                !
 ! R20   R(8,9)                  1.4966         estimate D2E/DX2                !
 ! R21   R(8,11)                 1.2229         estimate D2E/DX2                !
 ! R22   R(9,10)                 1.5297         estimate D2E/DX2                !
 ! R23   R(9,28)                 1.0941         estimate D2E/DX2                !
 ! R24   R(9,29)                 1.0946         estimate D2E/DX2                !
 ! R25   R(10,13)                1.528          estimate D2E/DX2                !
 ! R26   R(10,14)                1.4246         estimate D2E/DX2                !
 ! R27   R(12,30)                1.0954         estimate D2E/DX2                !
 ! R28   R(12,31)                1.0941         estimate D2E/DX2                !
 ! R29   R(12,32)                1.0957         estimate D2E/DX2                !
 ! R30   R(13,33)                1.0959         estimate D2E/DX2                !
 ! R31   R(13,34)                1.0962         estimate D2E/DX2                !
 ! R32   R(13,35)                1.0954         estimate D2E/DX2                !
 ! R33   R(14,36)                0.9727         estimate D2E/DX2                !
 ! R34   R(15,16)                1.445          estimate D2E/DX2                !
 ! R35   R(15,17)                1.5364         estimate D2E/DX2                !
 ! R36   R(15,18)                1.546          estimate D2E/DX2                !
 ! R37   R(16,37)                0.9746         estimate D2E/DX2                !
 ! R38   R(17,38)                1.0942         estimate D2E/DX2                !
 ! R39   R(17,39)                1.096          estimate D2E/DX2                !
 ! R40   R(17,40)                1.0961         estimate D2E/DX2                !
 ! R41   R(18,19)                1.4298         estimate D2E/DX2                !
 ! R42   R(18,41)                1.094          estimate D2E/DX2                !
 ! R43   R(18,42)                1.093          estimate D2E/DX2                !
 ! R44   R(19,43)                0.9792         estimate D2E/DX2                !
 ! A1    A(2,1,7)              132.1576         estimate D2E/DX2                !
 ! A2    A(2,1,8)              105.9007         estimate D2E/DX2                !
 ! A3    A(7,1,8)              121.8119         estimate D2E/DX2                !
 ! A4    A(1,2,3)              126.4801         estimate D2E/DX2                !
 ! A5    A(1,2,10)             113.9504         estimate D2E/DX2                !
 ! A6    A(3,2,10)             119.5323         estimate D2E/DX2                !
 ! A7    A(2,3,4)              114.2961         estimate D2E/DX2                !
 ! A8    A(2,3,20)             109.0869         estimate D2E/DX2                !
 ! A9    A(2,3,21)             107.6436         estimate D2E/DX2                !
 ! A10   A(4,3,20)             110.8386         estimate D2E/DX2                !
 ! A11   A(4,3,21)             108.6105         estimate D2E/DX2                !
 ! A12   A(20,3,21)            105.9853         estimate D2E/DX2                !
 ! A13   A(3,4,5)              113.219          estimate D2E/DX2                !
 ! A14   A(3,4,15)             112.0094         estimate D2E/DX2                !
 ! A15   A(3,4,22)             106.0632         estimate D2E/DX2                !
 ! A16   A(5,4,15)             112.1816         estimate D2E/DX2                !
 ! A17   A(5,4,22)             107.2938         estimate D2E/DX2                !
 ! A18   A(15,4,22)            105.4477         estimate D2E/DX2                !
 ! A19   A(4,5,6)              117.5837         estimate D2E/DX2                !
 ! A20   A(4,5,23)             110.0079         estimate D2E/DX2                !
 ! A21   A(4,5,24)             108.3637         estimate D2E/DX2                !
 ! A22   A(6,5,23)             106.5677         estimate D2E/DX2                !
 ! A23   A(6,5,24)             108.1261         estimate D2E/DX2                !
 ! A24   A(23,5,24)            105.5368         estimate D2E/DX2                !
 ! A25   A(5,6,7)              117.0517         estimate D2E/DX2                !
 ! A26   A(5,6,25)             108.848          estimate D2E/DX2                !
 ! A27   A(5,6,26)             107.5554         estimate D2E/DX2                !
 ! A28   A(7,6,25)             109.1755         estimate D2E/DX2                !
 ! A29   A(7,6,26)             108.4567         estimate D2E/DX2                !
 ! A30   A(25,6,26)            105.0911         estimate D2E/DX2                !
 ! A31   A(1,7,6)              112.6614         estimate D2E/DX2                !
 ! A32   A(1,7,12)             111.9098         estimate D2E/DX2                !
 ! A33   A(1,7,27)             106.9639         estimate D2E/DX2                !
 ! A34   A(6,7,12)             112.4664         estimate D2E/DX2                !
 ! A35   A(6,7,27)             105.3786         estimate D2E/DX2                !
 ! A36   A(12,7,27)            106.9085         estimate D2E/DX2                !
 ! A37   A(1,8,9)              112.3963         estimate D2E/DX2                !
 ! A38   A(1,8,11)             123.375          estimate D2E/DX2                !
 ! A39   A(9,8,11)             124.2199         estimate D2E/DX2                !
 ! A40   A(8,9,10)             102.4627         estimate D2E/DX2                !
 ! A41   A(8,9,28)             109.6338         estimate D2E/DX2                !
 ! A42   A(8,9,29)             108.3607         estimate D2E/DX2                !
 ! A43   A(10,9,28)            112.8506         estimate D2E/DX2                !
 ! A44   A(10,9,29)            112.7126         estimate D2E/DX2                !
 ! A45   A(28,9,29)            110.428          estimate D2E/DX2                !
 ! A46   A(2,10,9)             105.2821         estimate D2E/DX2                !
 ! A47   A(2,10,13)            113.0967         estimate D2E/DX2                !
 ! A48   A(2,10,14)            107.3347         estimate D2E/DX2                !
 ! A49   A(9,10,13)            111.8204         estimate D2E/DX2                !
 ! A50   A(9,10,14)            109.6568         estimate D2E/DX2                !
 ! A51   A(13,10,14)           109.4707         estimate D2E/DX2                !
 ! A52   A(7,12,30)            110.6157         estimate D2E/DX2                !
 ! A53   A(7,12,31)            112.3811         estimate D2E/DX2                !
 ! A54   A(7,12,32)            110.9696         estimate D2E/DX2                !
 ! A55   A(30,12,31)           107.9325         estimate D2E/DX2                !
 ! A56   A(30,12,32)           107.4028         estimate D2E/DX2                !
 ! A57   A(31,12,32)           107.3316         estimate D2E/DX2                !
 ! A58   A(10,13,33)           111.3407         estimate D2E/DX2                !
 ! A59   A(10,13,34)           110.5698         estimate D2E/DX2                !
 ! A60   A(10,13,35)           111.8247         estimate D2E/DX2                !
 ! A61   A(33,13,34)           106.1845         estimate D2E/DX2                !
 ! A62   A(33,13,35)           108.3908         estimate D2E/DX2                !
 ! A63   A(34,13,35)           108.3152         estimate D2E/DX2                !
 ! A64   A(10,14,36)           107.9886         estimate D2E/DX2                !
 ! A65   A(4,15,16)            108.9431         estimate D2E/DX2                !
 ! A66   A(4,15,17)            111.8136         estimate D2E/DX2                !
 ! A67   A(4,15,18)            113.4647         estimate D2E/DX2                !
 ! A68   A(16,15,17)           105.9379         estimate D2E/DX2                !
 ! A69   A(16,15,18)           105.7888         estimate D2E/DX2                !
 ! A70   A(17,15,18)           110.4236         estimate D2E/DX2                !
 ! A71   A(15,16,37)           107.787          estimate D2E/DX2                !
 ! A72   A(15,17,38)           112.0399         estimate D2E/DX2                !
 ! A73   A(15,17,39)           110.6635         estimate D2E/DX2                !
 ! A74   A(15,17,40)           111.2439         estimate D2E/DX2                !
 ! A75   A(38,17,39)           108.4904         estimate D2E/DX2                !
 ! A76   A(38,17,40)           108.1421         estimate D2E/DX2                !
 ! A77   A(39,17,40)           106.0267         estimate D2E/DX2                !
 ! A78   A(15,18,19)           110.0037         estimate D2E/DX2                !
 ! A79   A(15,18,41)           111.3736         estimate D2E/DX2                !
 ! A80   A(15,18,42)           112.3983         estimate D2E/DX2                !
 ! A81   A(19,18,41)           106.2772         estimate D2E/DX2                !
 ! A82   A(19,18,42)           107.9056         estimate D2E/DX2                !
 ! A83   A(41,18,42)           108.6375         estimate D2E/DX2                !
 ! A84   A(18,19,43)           104.3773         estimate D2E/DX2                !
 ! D1    D(7,1,2,3)              5.6286         estimate D2E/DX2                !
 ! D2    D(7,1,2,10)          -176.6195         estimate D2E/DX2                !
 ! D3    D(8,1,2,3)           -178.5804         estimate D2E/DX2                !
 ! D4    D(8,1,2,10)            -0.8285         estimate D2E/DX2                !
 ! D5    D(2,1,7,6)             20.5746         estimate D2E/DX2                !
 ! D6    D(2,1,7,12)          -107.3248         estimate D2E/DX2                !
 ! D7    D(2,1,7,27)           135.9037         estimate D2E/DX2                !
 ! D8    D(8,1,7,6)           -154.6608         estimate D2E/DX2                !
 ! D9    D(8,1,7,12)            77.4399         estimate D2E/DX2                !
 ! D10   D(8,1,7,27)           -39.3317         estimate D2E/DX2                !
 ! D11   D(2,1,8,9)              0.3893         estimate D2E/DX2                !
 ! D12   D(2,1,8,11)          -178.5738         estimate D2E/DX2                !
 ! D13   D(7,1,8,9)            176.7185         estimate D2E/DX2                !
 ! D14   D(7,1,8,11)            -2.2446         estimate D2E/DX2                !
 ! D15   D(1,2,3,4)             36.0232         estimate D2E/DX2                !
 ! D16   D(1,2,3,20)           -88.6726         estimate D2E/DX2                !
 ! D17   D(1,2,3,21)           156.7544         estimate D2E/DX2                !
 ! D18   D(10,2,3,4)          -141.6154         estimate D2E/DX2                !
 ! D19   D(10,2,3,20)           93.6888         estimate D2E/DX2                !
 ! D20   D(10,2,3,21)          -20.8842         estimate D2E/DX2                !
 ! D21   D(1,2,10,9)             0.953          estimate D2E/DX2                !
 ! D22   D(1,2,10,13)          123.3258         estimate D2E/DX2                !
 ! D23   D(1,2,10,14)         -115.8287         estimate D2E/DX2                !
 ! D24   D(3,2,10,9)           178.8756         estimate D2E/DX2                !
 ! D25   D(3,2,10,13)          -58.7517         estimate D2E/DX2                !
 ! D26   D(3,2,10,14)           62.0939         estimate D2E/DX2                !
 ! D27   D(2,3,4,5)            -76.7715         estimate D2E/DX2                !
 ! D28   D(2,3,4,15)           155.1664         estimate D2E/DX2                !
 ! D29   D(2,3,4,22)            40.6245         estimate D2E/DX2                !
 ! D30   D(20,3,4,5)            46.989          estimate D2E/DX2                !
 ! D31   D(20,3,4,15)          -81.0731         estimate D2E/DX2                !
 ! D32   D(20,3,4,22)          164.385          estimate D2E/DX2                !
 ! D33   D(21,3,4,5)           163.0355         estimate D2E/DX2                !
 ! D34   D(21,3,4,15)           34.9734         estimate D2E/DX2                !
 ! D35   D(21,3,4,22)          -79.5685         estimate D2E/DX2                !
 ! D36   D(3,4,5,6)             35.8854         estimate D2E/DX2                !
 ! D37   D(3,4,5,23)           -86.2965         estimate D2E/DX2                !
 ! D38   D(3,4,5,24)           158.7913         estimate D2E/DX2                !
 ! D39   D(15,4,5,6)           163.8581         estimate D2E/DX2                !
 ! D40   D(15,4,5,23)           41.6762         estimate D2E/DX2                !
 ! D41   D(15,4,5,24)          -73.236          estimate D2E/DX2                !
 ! D42   D(22,4,5,6)           -80.788          estimate D2E/DX2                !
 ! D43   D(22,4,5,23)          157.03           estimate D2E/DX2                !
 ! D44   D(22,4,5,24)           42.1178         estimate D2E/DX2                !
 ! D45   D(3,4,15,16)          -58.3577         estimate D2E/DX2                !
 ! D46   D(3,4,15,17)         -175.1066         estimate D2E/DX2                !
 ! D47   D(3,4,15,18)           59.1967         estimate D2E/DX2                !
 ! D48   D(5,4,15,16)          173.0314         estimate D2E/DX2                !
 ! D49   D(5,4,15,17)           56.2826         estimate D2E/DX2                !
 ! D50   D(5,4,15,18)          -69.4142         estimate D2E/DX2                !
 ! D51   D(22,4,15,16)          56.5613         estimate D2E/DX2                !
 ! D52   D(22,4,15,17)         -60.1876         estimate D2E/DX2                !
 ! D53   D(22,4,15,18)         174.1156         estimate D2E/DX2                !
 ! D54   D(4,5,6,7)             47.0986         estimate D2E/DX2                !
 ! D55   D(4,5,6,25)           -77.2363         estimate D2E/DX2                !
 ! D56   D(4,5,6,26)           169.4017         estimate D2E/DX2                !
 ! D57   D(23,5,6,7)           171.028          estimate D2E/DX2                !
 ! D58   D(23,5,6,25)           46.6931         estimate D2E/DX2                !
 ! D59   D(23,5,6,26)          -66.6689         estimate D2E/DX2                !
 ! D60   D(24,5,6,7)           -75.9279         estimate D2E/DX2                !
 ! D61   D(24,5,6,25)          159.7371         estimate D2E/DX2                !
 ! D62   D(24,5,6,26)           46.3752         estimate D2E/DX2                !
 ! D63   D(5,6,7,1)            -71.4829         estimate D2E/DX2                !
 ! D64   D(5,6,7,12)            56.1233         estimate D2E/DX2                !
 ! D65   D(5,6,7,27)           172.2372         estimate D2E/DX2                !
 ! D66   D(25,6,7,1)            52.6863         estimate D2E/DX2                !
 ! D67   D(25,6,7,12)         -179.7075         estimate D2E/DX2                !
 ! D68   D(25,6,7,27)          -63.5936         estimate D2E/DX2                !
 ! D69   D(26,6,7,1)           166.6816         estimate D2E/DX2                !
 ! D70   D(26,6,7,12)          -65.7122         estimate D2E/DX2                !
 ! D71   D(26,6,7,27)           50.4017         estimate D2E/DX2                !
 ! D72   D(1,7,12,30)         -179.9789         estimate D2E/DX2                !
 ! D73   D(1,7,12,31)           59.3128         estimate D2E/DX2                !
 ! D74   D(1,7,12,32)          -60.8752         estimate D2E/DX2                !
 ! D75   D(6,7,12,30)           52.0179         estimate D2E/DX2                !
 ! D76   D(6,7,12,31)          -68.6905         estimate D2E/DX2                !
 ! D77   D(6,7,12,32)          171.1216         estimate D2E/DX2                !
 ! D78   D(27,7,12,30)         -63.1739         estimate D2E/DX2                !
 ! D79   D(27,7,12,31)         176.1178         estimate D2E/DX2                !
 ! D80   D(27,7,12,32)          55.9298         estimate D2E/DX2                !
 ! D81   D(1,8,9,10)             0.1769         estimate D2E/DX2                !
 ! D82   D(1,8,9,28)           120.2495         estimate D2E/DX2                !
 ! D83   D(1,8,9,29)          -119.1629         estimate D2E/DX2                !
 ! D84   D(11,8,9,10)          179.1298         estimate D2E/DX2                !
 ! D85   D(11,8,9,28)          -60.7977         estimate D2E/DX2                !
 ! D86   D(11,8,9,29)           59.79           estimate D2E/DX2                !
 ! D87   D(8,9,10,2)            -0.6116         estimate D2E/DX2                !
 ! D88   D(8,9,10,13)         -123.8036         estimate D2E/DX2                !
 ! D89   D(8,9,10,14)          114.5763         estimate D2E/DX2                !
 ! D90   D(28,9,10,2)         -118.4226         estimate D2E/DX2                !
 ! D91   D(28,9,10,13)         118.3855         estimate D2E/DX2                !
 ! D92   D(28,9,10,14)          -3.2347         estimate D2E/DX2                !
 ! D93   D(29,9,10,2)          115.6344         estimate D2E/DX2                !
 ! D94   D(29,9,10,13)          -7.5575         estimate D2E/DX2                !
 ! D95   D(29,9,10,14)        -129.1777         estimate D2E/DX2                !
 ! D96   D(2,10,13,33)          64.9951         estimate D2E/DX2                !
 ! D97   D(2,10,13,34)        -177.2139         estimate D2E/DX2                !
 ! D98   D(2,10,13,35)         -56.4271         estimate D2E/DX2                !
 ! D99   D(9,10,13,33)        -176.3585         estimate D2E/DX2                !
 ! D100  D(9,10,13,34)         -58.5675         estimate D2E/DX2                !
 ! D101  D(9,10,13,35)          62.2193         estimate D2E/DX2                !
 ! D102  D(14,10,13,33)        -54.6311         estimate D2E/DX2                !
 ! D103  D(14,10,13,34)         63.1599         estimate D2E/DX2                !
 ! D104  D(14,10,13,35)       -176.0533         estimate D2E/DX2                !
 ! D105  D(2,10,14,36)        -177.3625         estimate D2E/DX2                !
 ! D106  D(9,10,14,36)          68.7657         estimate D2E/DX2                !
 ! D107  D(13,10,14,36)        -54.2539         estimate D2E/DX2                !
 ! D108  D(4,15,16,37)         -52.2378         estimate D2E/DX2                !
 ! D109  D(17,15,16,37)         68.1987         estimate D2E/DX2                !
 ! D110  D(18,15,16,37)       -174.5505         estimate D2E/DX2                !
 ! D111  D(4,15,17,38)         -69.8338         estimate D2E/DX2                !
 ! D112  D(4,15,17,39)          51.3881         estimate D2E/DX2                !
 ! D113  D(4,15,17,40)         168.9816         estimate D2E/DX2                !
 ! D114  D(16,15,17,38)        171.615          estimate D2E/DX2                !
 ! D115  D(16,15,17,39)        -67.1632         estimate D2E/DX2                !
 ! D116  D(16,15,17,40)         50.4304         estimate D2E/DX2                !
 ! D117  D(18,15,17,38)         57.5176         estimate D2E/DX2                !
 ! D118  D(18,15,17,39)        178.7395         estimate D2E/DX2                !
 ! D119  D(18,15,17,40)        -63.667          estimate D2E/DX2                !
 ! D120  D(4,15,18,19)        -172.8246         estimate D2E/DX2                !
 ! D121  D(4,15,18,41)         -55.2577         estimate D2E/DX2                !
 ! D122  D(4,15,18,42)          66.9156         estimate D2E/DX2                !
 ! D123  D(16,15,18,19)        -53.4504         estimate D2E/DX2                !
 ! D124  D(16,15,18,41)         64.1165         estimate D2E/DX2                !
 ! D125  D(16,15,18,42)       -173.7103         estimate D2E/DX2                !
 ! D126  D(17,15,18,19)         60.7415         estimate D2E/DX2                !
 ! D127  D(17,15,18,41)        178.3084         estimate D2E/DX2                !
 ! D128  D(17,15,18,42)        -59.5184         estimate D2E/DX2                !
 ! D129  D(15,18,19,43)         43.5708         estimate D2E/DX2                !
 ! D130  D(41,18,19,43)        -77.1156         estimate D2E/DX2                !
 ! D131  D(42,18,19,43)        166.5115         estimate D2E/DX2                !
 --------------------------------------------------------------------------------
 Trust Radius=3.00D-01 FncErr=1.00D-07 GrdErr=1.00D-06
 Number of steps in this run=    258 maximum allowed number of steps=    258.
 GradGradGradGradGradGradGradGradGradGradGradGradGradGradGradGradGradGrad

                          Input orientation:                          
 ---------------------------------------------------------------------
 Center     Atomic      Atomic             Coordinates (Angstroms)
 Number     Number       Type             X           Y           Z
 ---------------------------------------------------------------------
      1          6           0       -1.782100    0.640700   -0.163500
      2          6           0       -1.079100   -0.496700   -0.273200
      3          6           0        0.400500   -0.614000   -0.539000
      4          6           0        1.257000    0.485900    0.132100
      5          6           0        1.186700    1.844700   -0.600600
      6          6           0       -0.151200    2.242400   -1.230000
      7          6           0       -1.408800    2.073600   -0.363400
      8          6           0       -3.170300    0.231600    0.129600
      9          6           0       -3.321200   -1.255100    0.212600
     10          6           0       -1.896900   -1.746700   -0.051100
     11          8           0       -4.090600    1.025000    0.267300
     12          6           0       -1.309900    2.828300    0.963800
     13          6           0       -1.840200   -2.717400   -1.229800
     14          8           0       -1.386900   -2.385900    1.115400
     15          6           0        2.732900    0.017600    0.369400
     16          8           0        2.721900   -1.166700    1.197200
     17          6           0        3.547000    1.065800    1.143400
     18          6           0        3.467700   -0.384300   -0.930100
     19          8           0        4.741100   -0.953500   -0.615900
     20          1           0        0.569800   -0.633600   -1.622400
     21          1           0        0.728900   -1.590200   -0.164500
     22          1           0        0.831500    0.633100    1.135400
     23          1           0        1.931500    1.876600   -1.403600
     24          1           0        1.480300    2.633200    0.104200
     25          1           0       -0.281800    1.685200   -2.168000
     26          1           0       -0.075400    3.296000   -1.531400
     27          1           0       -2.222600    2.540100   -0.936600
     28          1           0       -3.689500   -1.532400    1.204800
     29          1           0       -4.028100   -1.573600   -0.560100
     30          1           0       -1.035900    3.875000    0.792800
     31          1           0       -0.566600    2.391200    1.637200
     32          1           0       -2.270700    2.822900    1.490500
     33          1           0       -0.828500   -3.114000   -1.371500
     34          1           0       -2.485300   -3.584400   -1.046100
     35          1           0       -2.159300   -2.242700   -2.164000
     36          1           0       -1.879600   -3.214700    1.243500
     37          1           0        2.188600   -0.971400    1.989200
     38          1           0        3.744300    1.958400    0.542100
     39          1           0        3.019000    1.370100    2.054400
     40          1           0        4.509000    0.657100    1.473400
     41          1           0        2.915400   -1.152700   -1.479100
     42          1           0        3.635000    0.467400   -1.594400
     43          1           0        4.560300   -1.553300    0.136700
 ---------------------------------------------------------------------
                    Distance matrix (angstroms):
                    1          2          3          4          5
     1  C    0.000000
     2  C    1.341612   0.000000
     3  C    2.545391   1.507854   0.000000
     4  C    3.057363   2.566541   1.547174   0.000000
     5  C    3.233334   3.274629   2.582075   1.545357   0.000000
     6  C    2.522439   3.046167   2.990130   2.631280   1.531106
     7  C    1.494160   2.592929   3.244626   3.142101   2.616348
     8  C    1.476607   2.250730   3.729970   4.434598   4.703056
     9  C    2.470696   2.416234   3.850580   4.898722   5.530933
    10  C    2.392800   1.510174   2.607509   3.868482   4.765364
    11  O    2.379590   3.417140   4.848342   5.376405   5.410643
    12  C    2.505867   3.555146   4.127143   3.573169   3.106095
    13  C    3.523806   2.534929   3.149958   4.659244   5.510968
    14  O    3.309392   2.364747   3.011888   4.025459   5.240806
    15  C    4.588841   3.899844   2.581511   1.566492   2.582621
    16  O    5.040259   4.130203   2.951062   2.451827   3.828505
    17  C    5.503454   5.084188   3.943686   2.569652   3.036320
    18  C    5.403582   4.595383   3.100554   2.602443   3.206240
    19  O    6.730400   5.848148   4.354536   3.843219   4.523706
    20  H    3.046910   2.134936   1.096723   2.191756   2.750747
    21  H    3.358874   2.115756   1.095930   2.162649   3.492607
    22  H    2.918579   2.628877   2.131815   1.099695   2.146587
    23  H    4.105621   3.996757   3.048702   2.178846   1.095698
    24  H    3.832098   4.060694   3.481951   2.159060   1.097577
    25  H    2.712914   2.997773   2.899223   3.016071   2.153758
    26  H    3.440144   4.120079   4.061950   3.526923   2.136716
    27  H    2.097485   3.312076   4.121539   4.179650   3.495684
    28  H    3.198872   3.173539   4.540088   5.449044   6.200129
    29  H    3.178826   3.152559   4.531421   5.714277   6.235427
    30  H    3.454276   4.499998   4.897760   4.144866   3.317172
    31  H    2.790020   3.500322   3.834365   3.036612   2.894904
    32  H    2.781446   3.943386   4.802756   4.444264   4.157306
    33  H    4.057880   2.849442   2.907490   4.423732   5.407774
    34  H    4.373207   3.479751   4.172322   5.653345   6.569413
    35  H    3.529628   2.791142   3.441782   4.938465   5.508791
    36  H    4.105273   3.213830   3.890990   4.976737   6.196808
    37  H    4.795773   4.002706   3.117183   2.537799   3.954907
    38  H    5.724972   5.473337   4.355114   2.919421   2.803571
    39  H    5.338695   5.069229   4.185561   2.753487   3.260612
    40  H    6.500588   5.967305   4.748181   3.521917   4.092621
    41  H    5.197460   4.223809   2.738377   2.833949   3.569954
    42  H    5.605576   4.989769   3.570054   2.938712   2.979726
    43  H    6.717871   5.752152   4.317730   3.882029   4.844708
                    6          7          8          9         10
     6  C    0.000000
     7  C    1.536570   0.000000
     8  C    3.873860   2.595938   0.000000
     9  C    4.935838   3.881919   1.496642   0.000000
    10  C    4.511119   3.863996   2.359634   1.529653   0.000000
    11  O    4.386666   2.947778   1.222864   2.407036   3.549087
    12  C    2.549240   1.529972   3.301489   4.613435   4.722840
    13  C    5.239498   4.887784   3.509093   2.532232   1.528008
    14  O    5.333762   4.698348   3.317171   2.415631   1.424570
    15  C    3.978171   4.681646   5.911943   6.188415   4.972386
    16  O    5.076216   5.477016   6.149230   6.123423   4.819540
    17  C    4.549077   5.276937   6.844399   7.309250   6.242839
    18  C    4.481733   5.490234   6.750210   6.939252   5.604258
    19  O    5.875840   6.859181   8.034331   8.110367   6.709039
    20  H    2.990852   3.581741   4.219766   4.346650   3.129310
    21  H    4.074149   4.246499   4.313839   4.081398   2.632903
    22  H    3.025006   3.056204   4.145750   4.654221   3.809908
    23  H    2.121694   3.504059   5.575400   6.325386   5.441894
    24  H    2.143503   2.979715   5.234158   6.179404   5.532913
    25  H    1.098805   2.162768   3.966781   4.852893   4.343702
    26  H    1.098481   2.153240   4.661317   5.855704   5.562191
    27  H    2.113151   1.099296   2.713686   4.114745   4.389401
    28  H    5.718123   4.545776   2.130099   1.094075   2.199233
    29  H    5.480965   4.494607   2.114298   1.094630   2.197967
    30  H    2.745869   2.172762   4.274326   5.645986   5.749522
    31  H    2.900954   2.193757   3.703510   4.786733   4.662861
    32  H    3.497196   2.177445   3.062052   4.400757   4.837096
    33  H    5.400905   5.316409   4.350904   3.489761   2.180469
    34  H    6.279605   5.799819   4.051339   2.776453   2.171032
    35  H    5.002094   4.736650   3.522057   2.823755   2.186142
    36  H    6.235825   5.547062   3.844953   2.642158   1.957374
    37  H    5.115313   5.267641   5.798546   5.796093   4.631978
    38  H    4.289046   5.233320   7.138886   7.768941   6.775160
    39  H    4.647403   5.093730   6.580917   7.105071   6.189802
    40  H    5.615960   6.356152   7.807592   8.158318   7.009844
    41  H    4.581789   5.509311   6.445149   6.462779   5.054726
    42  H    4.197466   5.434626   7.024236   7.390600   6.155155
    43  H    6.202696   7.002475   7.933984   7.887504   6.462825
                   11         12         13         14         15
    11  O    0.000000
    12  C    3.386635   0.000000
    13  C    4.616402   5.987311   0.000000
    14  O    4.434355   5.216972   2.411501   0.000000
    15  C    6.898219   4.959595   5.563354   4.827637   0.000000
    16  O    7.216538   5.680661   5.395160   4.286651   1.444971
    17  C    7.687792   5.169927   6.997614   6.021494   1.536411
    18  C    7.781246   6.060785   5.805771   5.635389   1.546013
    19  O    9.093593   7.308356   6.841179   6.526987   2.438589
    20  H    5.295399   4.712372   3.210056   3.794045   3.011699
    21  H    5.500300   4.995289   3.000953   2.597671   2.624135
    22  H    5.013407   3.071473   4.894691   3.746473   2.140308
    23  H    6.307362   4.125165   5.946492   5.960373   2.691032
    24  H    5.800675   2.926122   6.436940   5.868111   2.912164
    25  H    4.568753   3.488816   4.763582   5.345635   4.278750
    26  H    4.951221   2.822899   6.274270   6.403871   4.716725
    27  H    2.689670   2.127816   5.279536   5.401349   5.711884
    28  H    2.753195   4.973558   3.278935   2.457320   6.659400
    29  H    2.727860   5.393293   2.558062   3.231574   7.007639
    30  H    4.210682   1.095399   6.942445   6.279024   5.409497
    31  H    4.020162   1.094084   5.994960   4.875023   4.257698
    32  H    2.835613   1.095709   6.187106   5.296546   5.844877
    33  H    5.518902   6.402835   1.095859   2.650776   5.051853
    34  H    5.054560   6.822315   1.096170   2.704620   6.496742
    35  H    4.507660   6.018277   1.095397   3.372176   5.954888
    36  H    4.880220   6.076236   2.523108   0.972663   5.699734
    37  H    6.810206   5.265802   5.444420   3.943163   1.974370
    38  H    7.895088   5.145823   7.495957   6.747654   2.195327
    39  H    7.338885   4.696289   7.148808   5.865255   2.179526
    40  H    8.691556   6.231645   7.681594   6.644520   2.186849
    41  H    7.541639   6.298355   5.012601   5.173200   2.195418
    42  H    7.966288   6.047336   6.344580   6.379954   2.207400
    43  H    9.027888   7.371686   6.647470   6.084428   2.421005
                   16         17         18         19         20
    16  O    0.000000
    17  C    2.380702   0.000000
    18  C    2.386163   2.531498   0.000000
    19  O    2.722123   2.932334   1.429775   0.000000
    20  H    3.586903   4.404694   2.989859   4.302920   0.000000
    21  H    2.450638   4.087374   3.088910   4.087407   1.750962
    22  H    2.610883   2.749770   3.500135   4.568295   3.046059
    23  H    4.080511   3.123211   2.774127   4.064946   2.864124
    24  H    4.144329   2.794267   3.758303   4.900590   3.805541
    25  H    5.336677   5.099876   4.458024   5.882285   2.529770
    26  H    5.931765   5.024951   5.143902   6.488071   3.983255
    27  H    6.537702   6.307792   6.397786   7.797513   4.282545
    28  H    6.421826   7.689041   7.556550   8.644368   5.190620
    29  H    6.986857   8.200639   7.598576   8.791274   4.811732
    30  H    6.301059   5.386789   6.433695   7.659803   5.360871
    31  H    4.864821   4.349969   5.529015   6.665970   4.589751
    32  H    6.397577   6.087160   7.005332   8.237928   5.450319
    33  H    4.795366   6.552896   5.109152   6.021556   2.858422
    34  H    6.163814   7.925081   6.759608   7.702439   4.286371
    35  H    6.023417   7.378816   6.053040   7.188475   3.214113
    36  H    5.036889   6.912358   6.428788   7.239065   4.568919
    37  H    0.974585   2.590524   3.240848   3.647208   3.972188
    38  H    3.352716   1.094177   2.780670   3.288425   4.634757
    39  H    2.694144   1.096040   3.490916   3.936400   4.851005
    40  H    2.568318   1.096075   2.818800   2.648222   5.173701
    41  H    2.683323   3.492587   1.094018   2.029280   2.406624
    42  H    3.361111   2.803814   1.093013   2.049360   3.257059
    43  H    2.157275   2.983271   1.923122   0.979212   4.456946
                   21         22         23         24         25
    21  H    0.000000
    22  H    2.577466   0.000000
    23  H    3.873024   3.033614   0.000000
    24  H    4.298129   2.341947   1.746278   0.000000
    25  H    3.970362   3.641264   2.349391   3.027638   0.000000
    26  H    5.137146   3.876252   2.461438   2.352593   1.744287
    27  H    5.134868   4.154198   4.232596   3.847519   2.452326
    28  H    4.626076   5.013347   7.072529   6.729812   5.774179
    29  H    4.773450   5.599996   6.937738   6.962825   5.219184
    30  H    5.822315   3.756923   4.198004   2.889204   3.759019
    31  H    4.558069   2.301609   3.968851   2.568745   3.880605
    32  H    5.586777   3.813786   5.189391   4.003475   4.316794
    33  H    2.490845   4.804259   5.703045   6.366990   4.895469
    34  H    3.883959   5.792013   7.032670   7.463761   5.820890
    35  H    3.572878   5.301052   5.855039   6.493521   4.353553
    36  H    3.380198   4.708218   6.888611   6.839946   6.180641
    37  H    2.674334   2.268285   4.437150   4.128929   5.517491
    38  H    4.710041   3.254663   2.660580   2.402667   4.860942
    39  H    4.351029   2.484529   3.660186   2.786808   5.368727
    40  H    4.692785   3.693078   4.050656   3.866873   6.104797
    41  H    2.588506   3.790426   3.185972   4.347343   4.330167
    42  H    3.837154   3.916488   2.219045   3.495521   4.141663
    43  H    3.843398   4.436406   4.587737   5.197522   6.264619
                   26         27         28         29         30
    26  H    0.000000
    27  H    2.352794   0.000000
    28  H    6.622836   4.829353   0.000000
    29  H    6.346674   4.508227   1.797559   0.000000
    30  H    2.580641   2.486170   6.037492   6.361670   0.000000
    31  H    3.331661   3.064140   5.033300   5.703486   1.770569
    32  H    3.764976   2.443993   4.589472   5.159712   1.765908
    33  H    6.456069   5.839649   4.162223   3.642615   7.319380
    34  H    7.306370   6.131109   3.275264   2.580648   7.818245
    35  H    5.951472   4.938187   3.767606   2.551980   6.887013
    36  H    7.303727   6.163457   2.471309   3.249959   7.153936
    37  H    5.977543   6.352135   5.956682   6.746031   5.942757
    38  H    4.547382   6.174854   8.239311   8.608140   5.156212
    39  H    5.112960   6.147304   7.358689   8.072335   4.930352
    40  H    6.083530   7.393797   8.490080   9.055011   6.447016
    41  H    5.360835   6.350600   7.139481   7.016688   6.786167
    42  H    4.666049   6.248221   8.092158   7.997410   6.255219
    43  H    6.912885   7.994725   8.318682   8.616644   7.823961
                   31         32         33         34         35
    31  H    0.000000
    32  H    1.764042   0.000000
    33  H    6.279179   6.746686   0.000000
    34  H    6.825636   6.894482   1.752754   0.000000
    35  H    6.201519   6.247246   1.777146   1.776552   0.000000
    36  H    5.771056   6.055294   2.820138   2.397044   3.554444
    37  H    4.361434   5.876289   4.998793   6.155173   6.145690
    38  H    4.468827   6.150370   7.092363   8.488400   7.734644
    39  H    3.751430   5.514484   6.829876   8.028542   7.593551
    40  H    5.366158   7.117255   7.127661   8.559114   8.130544
    41  H    5.864715   7.177712   4.227891   5.938705   5.235434
    42  H    5.638944   7.066985   5.727036   7.360420   6.422071
    43  H    6.640458   8.224747   5.809442   7.427305   7.135931
                   36         37         38         39         40
    36  H    0.000000
    37  H    4.705180   0.000000
    38  H    7.673407   3.619120   0.000000
    39  H    6.758271   2.485244   1.777416   0.000000
    40  H    7.473814   2.881374   1.773547   1.751008   0.000000
    41  H    5.886970   3.548269   3.801482   4.342911   3.812111
    42  H    7.212652   4.123640   2.607616   3.808945   3.195506
    43  H    6.742223   3.065179   3.627980   3.820922   2.583654
                   41         42         43
    41  H    0.000000
    42  H    1.776469   0.000000
    43  H    2.340296   2.817111   0.000000
 Stoichiometry    C15H24O4
 Framework group  C1[X(C15H24O4)]
 Deg. of freedom   123
 Full point group                 C1      NOp   1
 Largest Abelian subgroup         C1      NOp   1
 Largest concise Abelian subgroup C1      NOp   1
                         Standard orientation:                         
 ---------------------------------------------------------------------
 Center     Atomic      Atomic             Coordinates (Angstroms)
 Number     Number       Type             X           Y           Z
 ---------------------------------------------------------------------
      1          6           0       -1.797458    0.661701   -0.159444
      2          6           0       -1.121085   -0.493366   -0.250340
      3          6           0        0.354067   -0.649544   -0.520820
      4          6           0        1.238827    0.443274    0.124701
      5          6           0        1.195652    1.788908   -0.633939
      6          6           0       -0.136101    2.204820   -1.264603
      7          6           0       -1.392707    2.081569   -0.388933
      8          6           0       -3.193065    0.290154    0.148132
      9          6           0       -3.377305   -1.190829    0.260736
     10          6           0       -1.965940   -1.719836   -0.000104
     11          8           0       -4.094357    1.106879    0.274740
     12          6           0       -1.269792    2.859327    0.922859
     13          6           0       -1.937440   -2.714180   -1.159964
     14          8           0       -1.464571   -2.347849    1.176172
     15          6           0        2.704904   -0.053937    0.364062
     16          8           0        2.671263   -1.221454    1.214775
     17          6           0        3.546633    0.990162    1.113668
     18          6           0        3.423630   -0.497558   -0.930847
     19          8           0        4.685367   -1.089513   -0.611679
     20          1           0        0.517261   -0.693944   -1.604424
     21          1           0        0.662117   -1.625568   -0.128971
     22          1           0        0.821989    0.619520    1.126955
     23          1           0        1.936813    1.788262   -1.440928
     24          1           0        1.510757    2.583973    0.053998
     25          1           0       -0.284199    1.632721   -2.190962
     26          1           0       -0.037922    3.250391   -1.586787
     27          1           0       -2.198647    2.555367   -0.967231
     28          1           0       -3.746670   -1.440415    1.259875
     29          1           0       -4.095261   -1.507978   -0.502266
     30          1           0       -0.972948    3.895995    0.730243
     31          1           0       -0.533146    2.418463    1.601099
     32          1           0       -2.227724    2.886054    1.454112
     33          1           0       -0.935769   -3.136448   -1.298720
     34          1           0       -2.601130   -3.562508   -0.956386
     35          1           0       -2.250498   -2.250463   -2.101694
     36          1           0       -1.975322   -3.162549    1.322696
     37          1           0        2.146654   -0.998753    2.005347
     38          1           0        3.761063    1.866233    0.494198
     39          1           0        3.030418    1.323994    2.021072
     40          1           0        4.500786    0.566053    1.446988
     41          1           0        2.851160   -1.263612   -1.462179
     42          1           0        3.606812    0.337099   -1.612366
     43          1           0        4.494875   -1.670368    0.153289
 ---------------------------------------------------------------------
 Rotational constants (GHZ):      0.5818412      0.2563433      0.2042521
 Standard basis: 6-31G(d) (6D, 7F)
 There are   333 symmetry adapted cartesian basis functions of A   symmetry.
 There are   333 symmetry adapted basis functions of A   symmetry.
   333 basis functions,   628 primitive gaussians,   333 cartesian basis functions
    73 alpha electrons       73 beta electrons
       nuclear repulsion energy      1603.1362897273 Hartrees.
 NAtoms=   43 NActive=   43 NUniq=   43 SFac= 1.00D+00 NAtFMM=   60 NAOKFM=F Big=F
 Integral buffers will be    131072 words long.
 Raffenetti 2 integral format.
 Two-electron integral symmetry is turned on.
 Using the following non-standard input for PCM:
 --- end of non-standard input.
 ------------------------------------------------------------------------------
 Polarizable Continuum Model (PCM)
 =================================
 Model                : PCM (using non-symmetric T matrix).
 Atomic radii         : SMD-Coulomb.
 Polarization charges : Total charges.
 Charge compensation  : None.
 Solution method      : On-the-fly selection.
 Cavity type          : VdW (van der Waals Surface) (Alpha=1.000).
 Cavity algorithm     : GePol (No added spheres)
                        Default sphere list used, NSphG=   43.
                        Lebedev-Laikov grids with approx.  5.0 points / Ang**2.
                        Smoothing algorithm: Karplus/York (Gamma=1.0000).
                        Polarization charges: spherical gaussians, with
                                              point-specific exponents (IZeta= 3).
                        Self-potential: point-specific (ISelfS= 7).
                        Self-field    : sphere-specific E.n sum rule (ISelfD= 2).
 1st derivatives      : Analytical E(r).r(x)/FMM algorithm (CHGder, D1EAlg=3).
                        Cavity 1st derivative terms included.
 Solvent              : Methanol, Eps=  32.613000 Eps(inf)=   1.765709
 ------------------------------------------------------------------------------
 ------------------------------------------------------------------------------
 Atomic radii for non-electrostatic terms: SMD-CDS.
 ------------------------------------------------------------------------------
 Nuclear repulsion after PCM non-electrostatic terms =     1603.1375385263 Hartrees.
 One-electron integrals computed using PRISM.
 NBasis=   333 RedAO= T EigKep=  8.63D-04  NBF=   333
 NBsUse=   333 1.00D-06 EigRej= -1.00D+00 NBFU=   333
 ExpMin= 1.61D-01 ExpMax= 5.48D+03 ExpMxC= 8.25D+02 IAcc=1 IRadAn=         1 AccDes= 0.00D+00
 Harris functional with IExCor=  402 and IRadAn=       1 diagonalized for initial guess.
 HarFok:  IExCor=  402 AccDes= 0.00D+00 IRadAn=         1 IDoV= 1 UseB2=F ITyADJ=14
 ICtDFT=  3500011 ScaDFX=  1.000000  1.000000  1.000000  1.000000
 FoFCou: FMM=F IPFlag=           0 FMFlag=      100000 FMFlg1=           0
         NFxFlg=           0 DoJE=T BraDBF=F KetDBF=T FulRan=T
         wScrn=  0.000000 ICntrl=     500 IOpCl=  0 I1Cent=   200000004 NGrid=           0
         NMat0=    1 NMatS0=      1 NMatT0=    0 NMatD0=    1 NMtDS0=    0 NMtDT0=    0
 Petite list used in FoFCou.
 Keep R1 ints in memory in canonical form, NReq=1565304907.
 Requested convergence on RMS density matrix=1.00D-08 within 128 cycles.
 Requested convergence on MAX density matrix=1.00D-06.
 Requested convergence on             energy=1.00D-06.
 No special actions if energy rises.
 Inv3:  Mode=1 IEnd=    22097388.
 Iteration    1 A*A^-1 deviation from unit magnitude is 5.88D-15 for   2685.
 Iteration    1 A*A^-1 deviation from orthogonality  is 3.11D-15 for   2649   2000.
 Iteration    1 A^-1*A deviation from unit magnitude is 5.44D-15 for   2685.
 Iteration    1 A^-1*A deviation from orthogonality  is 1.84D-08 for   2557   2318.
 Iteration    2 A*A^-1 deviation from unit magnitude is 7.11D-15 for    665.
 Iteration    2 A*A^-1 deviation from orthogonality  is 8.37D-15 for   1810    676.
 Iteration    2 A^-1*A deviation from unit magnitude is 9.99D-16 for     12.
 Iteration    2 A^-1*A deviation from orthogonality  is 3.90D-16 for   1726    668.
 Error on total polarization charges =  0.05188
 SCF Done:  E(RB3LYP) =  -886.944134579     A.U. after   12 cycles
            NFock= 12  Conv=0.66D-08     -V/T= 2.0090
 SMD-CDS (non-electrostatic) energy       (kcal/mol) =       0.78
 (included in total energy above)

 **********************************************************************

            Population analysis using the SCF density.

 **********************************************************************

 Orbital symmetries:
       Occupied  (A) (A) (A) (A) (A) (A) (A) (A) (A) (A) (A) (A)
                 (A) (A) (A) (A) (A) (A) (A) (A) (A) (A) (A) (A)
                 (A) (A) (A) (A) (A) (A) (A) (A) (A) (A) (A) (A)
                 (A) (A) (A) (A) (A) (A) (A) (A) (A) (A) (A) (A)
                 (A) (A) (A) (A) (A) (A) (A) (A) (A) (A) (A) (A)
                 (A) (A) (A) (A) (A) (A) (A) (A) (A) (A) (A) (A)
                 (A)
       Virtual   (A) (A) (A) (A) (A) (A) (A) (A) (A) (A) (A) (A)
                 (A) (A) (A) (A) (A) (A) (A) (A) (A) (A) (A) (A)
                 (A) (A) (A) (A) (A) (A) (A) (A) (A) (A) (A) (A)
                 (A) (A) (A) (A) (A) (A) (A) (A) (A) (A) (A) (A)
                 (A) (A) (A) (A) (A) (A) (A) (A) (A) (A) (A) (A)
                 (A) (A) (A) (A) (A) (A) (A) (A) (A) (A) (A) (A)
                 (A) (A) (A) (A) (A) (A) (A) (A) (A) (A) (A) (A)
                 (A) (A) (A) (A) (A) (A) (A) (A) (A) (A) (A) (A)
                 (A) (A) (A) (A) (A) (A) (A) (A) (A) (A) (A) (A)
                 (A) (A) (A) (A) (A) (A) (A) (A) (A) (A) (A) (A)
                 (A) (A) (A) (A) (A) (A) (A) (A) (A) (A) (A) (A)
                 (A) (A) (A) (A) (A) (A) (A) (A) (A) (A) (A) (A)
                 (A) (A) (A) (A) (A) (A) (A) (A) (A) (A) (A) (A)
                 (A) (A) (A) (A) (A) (A) (A) (A) (A) (A) (A) (A)
                 (A) (A) (A) (A) (A) (A) (A) (A) (A) (A) (A) (A)
                 (A) (A) (A) (A) (A) (A) (A) (A) (A) (A) (A) (A)
                 (A) (A) (A) (A) (A) (A) (A) (A) (A) (A) (A) (A)
                 (A) (A) (A) (A) (A) (A) (A) (A) (A) (A) (A) (A)
                 (A) (A) (A) (A) (A) (A) (A) (A) (A) (A) (A) (A)
                 (A) (A) (A) (A) (A) (A) (A) (A) (A) (A) (A) (A)
                 (A) (A) (A) (A) (A) (A) (A) (A) (A) (A) (A) (A)
                 (A) (A) (A) (A) (A) (A) (A) (A)
 The electronic state is 1-A.
 Alpha  occ. eigenvalues --  -19.14585 -19.14332 -19.13916 -19.13018 -10.26366
 Alpha  occ. eigenvalues --  -10.24351 -10.23948 -10.22120 -10.20336 -10.18728
 Alpha  occ. eigenvalues --  -10.18610 -10.18478 -10.17913 -10.17589 -10.17189
 Alpha  occ. eigenvalues --  -10.17093 -10.17028 -10.16616 -10.16417  -1.03305
 Alpha  occ. eigenvalues --   -1.02673  -1.02189  -0.99939  -0.85874  -0.81083
 Alpha  occ. eigenvalues --   -0.78764  -0.74695  -0.73670  -0.71805  -0.68873
 Alpha  occ. eigenvalues --   -0.67397  -0.65308  -0.63747  -0.60164  -0.57908
 Alpha  occ. eigenvalues --   -0.55273  -0.54773  -0.50411  -0.50087  -0.48408
 Alpha  occ. eigenvalues --   -0.48173  -0.46621  -0.45787  -0.45040  -0.44126
 Alpha  occ. eigenvalues --   -0.43889  -0.43446  -0.42479  -0.41877  -0.41376
 Alpha  occ. eigenvalues --   -0.40771  -0.40026  -0.38847  -0.38279  -0.37435
 Alpha  occ. eigenvalues --   -0.37284  -0.37047  -0.36691  -0.36021  -0.35078
 Alpha  occ. eigenvalues --   -0.34425  -0.34212  -0.34100  -0.32429  -0.32021
 Alpha  occ. eigenvalues --   -0.31321  -0.30230  -0.29701  -0.27676  -0.26834
 Alpha  occ. eigenvalues --   -0.26104  -0.25128  -0.23798
 Alpha virt. eigenvalues --   -0.03867   0.05530   0.07505   0.08629   0.09616
 Alpha virt. eigenvalues --    0.11021   0.12486   0.12827   0.12977   0.13922
 Alpha virt. eigenvalues --    0.14840   0.15480   0.15814   0.16058   0.16265
 Alpha virt. eigenvalues --    0.16795   0.17000   0.17771   0.18207   0.18495
 Alpha virt. eigenvalues --    0.19262   0.19490   0.20615   0.20826   0.21225
 Alpha virt. eigenvalues --    0.21770   0.22133   0.23048   0.23199   0.23992
 Alpha virt. eigenvalues --    0.24724   0.25520   0.26174   0.26484   0.26932
 Alpha virt. eigenvalues --    0.28317   0.29065   0.30103   0.30569   0.31908
 Alpha virt. eigenvalues --    0.33715   0.34372   0.35958   0.36207   0.45550
 Alpha virt. eigenvalues --    0.47404   0.50030   0.51605   0.52437   0.52521
 Alpha virt. eigenvalues --    0.53462   0.54150   0.56090   0.56192   0.56803
 Alpha virt. eigenvalues --    0.58068   0.58816   0.60356   0.60952   0.61557
 Alpha virt. eigenvalues --    0.61870   0.62551   0.62859   0.65431   0.65978
 Alpha virt. eigenvalues --    0.66525   0.67850   0.68396   0.69311   0.71062
 Alpha virt. eigenvalues --    0.71835   0.73692   0.74659   0.74846   0.76229
 Alpha virt. eigenvalues --    0.76816   0.78165   0.78737   0.79395   0.80010
 Alpha virt. eigenvalues --    0.81075   0.82077   0.82333   0.83540   0.84070
 Alpha virt. eigenvalues --    0.84558   0.85694   0.86011   0.86783   0.87575
 Alpha virt. eigenvalues --    0.87996   0.88674   0.89355   0.89749   0.90110
 Alpha virt. eigenvalues --    0.90661   0.90880   0.91860   0.93709   0.94058
 Alpha virt. eigenvalues --    0.94756   0.94983   0.95243   0.96086   0.96692
 Alpha virt. eigenvalues --    0.97282   0.98178   0.99060   0.99191   1.01220
 Alpha virt. eigenvalues --    1.01802   1.02064   1.04023   1.05122   1.05543
 Alpha virt. eigenvalues --    1.06048   1.06903   1.08046   1.08144   1.10855
 Alpha virt. eigenvalues --    1.11865   1.12946   1.14307   1.14973   1.16934
 Alpha virt. eigenvalues --    1.17938   1.19047   1.22671   1.25880   1.27101
 Alpha virt. eigenvalues --    1.27825   1.33854   1.35274   1.37879   1.40071
 Alpha virt. eigenvalues --    1.41075   1.41440   1.42248   1.45488   1.46782
 Alpha virt. eigenvalues --    1.52185   1.54163   1.56280   1.58482   1.59659
 Alpha virt. eigenvalues --    1.61564   1.63755   1.65025   1.66587   1.67409
 Alpha virt. eigenvalues --    1.67804   1.69648   1.71403   1.72213   1.74547
 Alpha virt. eigenvalues --    1.75973   1.76467   1.78177   1.79296   1.79970
 Alpha virt. eigenvalues --    1.81573   1.82894   1.83408   1.84889   1.85264
 Alpha virt. eigenvalues --    1.86271   1.87431   1.88982   1.90072   1.90855
 Alpha virt. eigenvalues --    1.91428   1.92159   1.93085   1.94115   1.95150
 Alpha virt. eigenvalues --    1.97106   1.98015   2.00156   2.00694   2.03239
 Alpha virt. eigenvalues --    2.04159   2.04664   2.06684   2.06918   2.08228
 Alpha virt. eigenvalues --    2.10566   2.10643   2.12746   2.15107   2.16099
 Alpha virt. eigenvalues --    2.17905   2.18971   2.21208   2.23872   2.24688
 Alpha virt. eigenvalues --    2.25650   2.26377   2.26799   2.27904   2.29861
 Alpha virt. eigenvalues --    2.30703   2.32268   2.32833   2.34266   2.36114
 Alpha virt. eigenvalues --    2.36748   2.38157   2.39944   2.40898   2.41439
 Alpha virt. eigenvalues --    2.43565   2.44698   2.46005   2.47970   2.48558
 Alpha virt. eigenvalues --    2.49696   2.53052   2.53703   2.54368   2.57487
 Alpha virt. eigenvalues --    2.60029   2.63119   2.64126   2.66555   2.69063
 Alpha virt. eigenvalues --    2.70293   2.73567   2.75249   2.76468   2.77003
 Alpha virt. eigenvalues --    2.79475   2.81862   2.85873   2.87160   2.88385
 Alpha virt. eigenvalues --    2.94956   2.98338   2.99449   3.04081   3.18279
 Alpha virt. eigenvalues --    3.21289   3.79367   3.83069   3.87535   4.01164
 Alpha virt. eigenvalues --    4.14244   4.21722   4.24979   4.27194   4.28654
 Alpha virt. eigenvalues --    4.32385   4.36260   4.41258   4.46357   4.54361
 Alpha virt. eigenvalues --    4.60999   4.66462   4.73187   4.76571   4.77735
          Condensed to atoms (all electrons):
               1          2          3          4          5          6
     1  C    5.090255   0.546873  -0.052111  -0.003290  -0.005275  -0.027743
     2  C    0.546873   4.956795   0.313244  -0.017925  -0.006050  -0.006789
     3  C   -0.052111   0.313244   5.260775   0.339810  -0.038847  -0.001891
     4  C   -0.003290  -0.017925   0.339810   5.067720   0.341612  -0.036861
     5  C   -0.005275  -0.006050  -0.038847   0.341612   5.074188   0.360281
     6  C   -0.027743  -0.006789  -0.001891  -0.036861   0.360281   5.071732
     7  C    0.345542  -0.070299  -0.011163  -0.000767  -0.039940   0.356599
     8  C    0.339776   0.017371   0.005434  -0.000103  -0.000056   0.004381
     9  C   -0.141334  -0.082379   0.007720  -0.000163  -0.000005  -0.000104
    10  C   -0.002409   0.406400  -0.058234   0.002237  -0.000039  -0.000179
    11  O   -0.086087   0.004867  -0.000113   0.000002  -0.000005   0.000274
    12  C   -0.036453  -0.002101   0.001392  -0.003345  -0.003675  -0.049648
    13  C    0.001985  -0.058532  -0.007319   0.000222  -0.000004   0.000014
    14  O   -0.000251  -0.051508  -0.003362  -0.000302  -0.000002   0.000000
    15  C    0.000302   0.002871  -0.026397   0.352391  -0.030872   0.003165
    16  O    0.000021   0.000165  -0.012544  -0.042225   0.002851  -0.000039
    17  C   -0.000005  -0.000086   0.005070  -0.053642  -0.002473   0.000112
    18  C   -0.000021   0.000347  -0.008069  -0.045596  -0.005159   0.000042
    19  O    0.000000  -0.000001  -0.000062   0.002758   0.000054   0.000000
    20  H   -0.005366  -0.022344   0.350291  -0.029413  -0.005597  -0.000331
    21  H    0.004330  -0.039070   0.351185  -0.042411   0.005137  -0.000047
    22  H   -0.001763   0.000697  -0.059895   0.364007  -0.038790  -0.003258
    23  H   -0.000022  -0.000045  -0.003678  -0.041237   0.371740  -0.033913
    24  H   -0.000354   0.000010   0.005188  -0.030845   0.370375  -0.037155
    25  H   -0.004378  -0.000331   0.004141  -0.005489  -0.037527   0.371010
    26  H    0.005318   0.000323  -0.000087   0.004526  -0.033027   0.365041
    27  H   -0.050775   0.004310  -0.000214  -0.000060   0.004908  -0.042186
    28  H    0.004560   0.000178  -0.000103   0.000004   0.000000   0.000001
    29  H    0.003957   0.001088  -0.000154   0.000001   0.000000   0.000003
    30  H    0.004578  -0.000006  -0.000034   0.000203  -0.001084  -0.003372
    31  H   -0.005813   0.001441  -0.000382  -0.000606   0.003335  -0.006430
    32  H   -0.007779  -0.000056  -0.000012   0.000051  -0.000003   0.005276
    33  H   -0.000108  -0.009142   0.003661   0.000028   0.000001   0.000000
    34  H   -0.000058   0.004931  -0.000029  -0.000003   0.000000   0.000000
    35  H    0.000242   0.001152   0.000259  -0.000010   0.000000  -0.000001
    36  H   -0.000127   0.006291  -0.000085   0.000015   0.000000   0.000000
    37  H   -0.000011  -0.000131  -0.000074  -0.004425   0.000000  -0.000002
    38  H   -0.000001   0.000001  -0.000111  -0.002145   0.001139   0.000078
    39  H   -0.000004   0.000003   0.000050  -0.005190  -0.001095  -0.000036
    40  H    0.000000   0.000002  -0.000102   0.005230   0.000089  -0.000001
    41  H   -0.000003   0.000247   0.003489  -0.004832   0.000388  -0.000019
    42  H    0.000003  -0.000038  -0.000004  -0.001995   0.000996  -0.000080
    43  H    0.000000   0.000000   0.000000   0.000854  -0.000029   0.000000
               7          8          9         10         11         12
     1  C    0.345542   0.339776  -0.141334  -0.002409  -0.086087  -0.036453
     2  C   -0.070299   0.017371  -0.082379   0.406400   0.004867  -0.002101
     3  C   -0.011163   0.005434   0.007720  -0.058234  -0.000113   0.001392
     4  C   -0.000767  -0.000103  -0.000163   0.002237   0.000002  -0.003345
     5  C   -0.039940  -0.000056  -0.000005  -0.000039  -0.000005  -0.003675
     6  C    0.356599   0.004381  -0.000104  -0.000179   0.000274  -0.049648
     7  C    5.028185  -0.054679   0.008183   0.006612   0.000907   0.354947
     8  C   -0.054679   4.535947   0.329354  -0.062543   0.526343  -0.001121
     9  C    0.008183   0.329354   5.487635   0.289871  -0.078607  -0.000243
    10  C    0.006612  -0.062543   0.289871   4.750124   0.004358  -0.000198
    11  O    0.000907   0.526343  -0.078607   0.004358   8.202152  -0.003873
    12  C    0.354947  -0.001121  -0.000243  -0.000198  -0.003873   5.150133
    13  C   -0.000157  -0.000419  -0.054780   0.353303  -0.000081  -0.000003
    14  O   -0.000052   0.001092  -0.050533   0.201707  -0.000023   0.000007
    15  C   -0.000090   0.000000   0.000002  -0.000089   0.000000   0.000021
    16  O   -0.000001   0.000000   0.000000  -0.000054   0.000000   0.000000
    17  C   -0.000008   0.000000   0.000000   0.000000   0.000000  -0.000004
    18  C    0.000008   0.000000   0.000000   0.000004   0.000000  -0.000002
    19  O    0.000000   0.000000   0.000000   0.000000   0.000000   0.000000
    20  H    0.001116  -0.000124  -0.000195   0.000794   0.000002  -0.000068
    21  H   -0.000025  -0.000142   0.000579  -0.006746   0.000001   0.000004
    22  H    0.003568  -0.000094  -0.000042   0.000256   0.000000  -0.001310
    23  H    0.005163   0.000004   0.000000   0.000000   0.000000  -0.000017
    24  H   -0.006251  -0.000003   0.000000   0.000005   0.000000   0.004903
    25  H   -0.037469   0.000067  -0.000008  -0.000061  -0.000002   0.005725
    26  H   -0.031341  -0.000108   0.000003   0.000003   0.000003  -0.004638
    27  H    0.374915  -0.006671   0.000571  -0.000216   0.009509  -0.044000
    28  H   -0.000101  -0.016171   0.343288  -0.023987  -0.000530   0.000021
    29  H   -0.000079  -0.017464   0.339611  -0.025111  -0.000344  -0.000004
    30  H   -0.031107  -0.000038   0.000004   0.000004   0.000027   0.368387
    31  H   -0.030855  -0.000205   0.000020  -0.000023   0.000055   0.372950
    32  H   -0.027193   0.003184   0.000112  -0.000007   0.007042   0.365389
    33  H   -0.000001  -0.000099   0.005445  -0.023383   0.000001   0.000000
    34  H    0.000003   0.000240  -0.008070  -0.021865   0.000000   0.000000
    35  H   -0.000029   0.000210  -0.000862  -0.021957  -0.000006   0.000000
    36  H    0.000006   0.000083  -0.003782  -0.017163   0.000001   0.000000
    37  H    0.000001   0.000000   0.000000   0.000004   0.000000  -0.000003
    38  H    0.000005   0.000000   0.000000   0.000000   0.000000  -0.000002
    39  H    0.000006   0.000000   0.000000   0.000000   0.000000  -0.000016
    40  H    0.000000   0.000000   0.000000   0.000000   0.000000   0.000000
    41  H    0.000001   0.000000   0.000000   0.000003   0.000000   0.000000
    42  H    0.000000   0.000000   0.000000   0.000000   0.000000   0.000000
    43  H    0.000000   0.000000   0.000000   0.000000   0.000000   0.000000
              13         14         15         16         17         18
     1  C    0.001985  -0.000251   0.000302   0.000021  -0.000005  -0.000021
     2  C   -0.058532  -0.051508   0.002871   0.000165  -0.000086   0.000347
     3  C   -0.007319  -0.003362  -0.026397  -0.012544   0.005070  -0.008069
     4  C    0.000222  -0.000302   0.352391  -0.042225  -0.053642  -0.045596
     5  C   -0.000004  -0.000002  -0.030872   0.002851  -0.002473  -0.005159
     6  C    0.000014   0.000000   0.003165  -0.000039   0.000112   0.000042
     7  C   -0.000157  -0.000052  -0.000090  -0.000001  -0.000008   0.000008
     8  C   -0.000419   0.001092   0.000000   0.000000   0.000000   0.000000
     9  C   -0.054780  -0.050533   0.000002   0.000000   0.000000   0.000000
    10  C    0.353303   0.201707  -0.000089  -0.000054   0.000000   0.000004
    11  O   -0.000081  -0.000023   0.000000   0.000000   0.000000   0.000000
    12  C   -0.000003   0.000007   0.000021   0.000000  -0.000004  -0.000002
    13  C    5.245354  -0.054716   0.000002   0.000005   0.000000  -0.000001
    14  O   -0.054716   8.403723  -0.000031  -0.000015   0.000000   0.000001
    15  C    0.000002  -0.000031   4.752743   0.200920   0.361433   0.364071
    16  O    0.000005  -0.000015   0.200920   8.387388  -0.060088  -0.048855
    17  C    0.000000   0.000000   0.361433  -0.060088   5.231224  -0.063558
    18  C   -0.000001   0.000001   0.364071  -0.048855  -0.063558   4.904493
    19  O    0.000000   0.000000  -0.035701  -0.007756  -0.003121   0.243556
    20  H    0.001577   0.000199  -0.004208   0.000239  -0.000048   0.001726
    21  H   -0.001568   0.011422  -0.008542   0.021474   0.000713  -0.002109
    22  H    0.000019   0.000251  -0.030938  -0.001610  -0.008638   0.004955
    23  H    0.000000   0.000000  -0.006052   0.000074  -0.001953   0.002127
    24  H    0.000000   0.000000  -0.004392  -0.000018   0.003215  -0.000064
    25  H   -0.000006   0.000000  -0.000068   0.000000   0.000004  -0.000012
    26  H    0.000000   0.000000  -0.000070   0.000000   0.000003  -0.000002
    27  H    0.000022  -0.000001   0.000002   0.000000   0.000000   0.000000
    28  H    0.002929   0.003725   0.000000   0.000000   0.000000   0.000000
    29  H   -0.001456   0.002439   0.000000   0.000000   0.000000   0.000000
    30  H    0.000000   0.000000  -0.000001   0.000000  -0.000001   0.000000
    31  H    0.000001  -0.000001   0.000008  -0.000003   0.000007   0.000000
    32  H    0.000000   0.000001   0.000000   0.000000   0.000000   0.000000
    33  H    0.361711   0.000316  -0.000001  -0.000012   0.000000   0.000002
    34  H    0.362476  -0.001520   0.000000   0.000000   0.000000   0.000000
    35  H    0.347441   0.003878   0.000000   0.000000   0.000000   0.000000
    36  H   -0.004318   0.237729   0.000000   0.000001   0.000000   0.000000
    37  H    0.000000   0.000123  -0.021043   0.239112  -0.002393   0.006746
    38  H    0.000000   0.000000  -0.022552   0.004090   0.348790  -0.001212
    39  H    0.000000   0.000000  -0.027055  -0.001051   0.364112   0.004929
    40  H    0.000000   0.000000  -0.024333   0.000136   0.360305  -0.008071
    41  H   -0.000001  -0.000001  -0.037608  -0.002274   0.006545   0.364484
    42  H    0.000000   0.000000  -0.025207   0.002802  -0.005198   0.371076
    43  H    0.000000   0.000000  -0.011636   0.027403  -0.000120  -0.039419
              19         20         21         22         23         24
     1  C    0.000000  -0.005366   0.004330  -0.001763  -0.000022  -0.000354
     2  C   -0.000001  -0.022344  -0.039070   0.000697  -0.000045   0.000010
     3  C   -0.000062   0.350291   0.351185  -0.059895  -0.003678   0.005188
     4  C    0.002758  -0.029413  -0.042411   0.364007  -0.041237  -0.030845
     5  C    0.000054  -0.005597   0.005137  -0.038790   0.371740   0.370375
     6  C    0.000000  -0.000331  -0.000047  -0.003258  -0.033913  -0.037155
     7  C    0.000000   0.001116  -0.000025   0.003568   0.005163  -0.006251
     8  C    0.000000  -0.000124  -0.000142  -0.000094   0.000004  -0.000003
     9  C    0.000000  -0.000195   0.000579  -0.000042   0.000000   0.000000
    10  C    0.000000   0.000794  -0.006746   0.000256   0.000000   0.000005
    11  O    0.000000   0.000002   0.000001   0.000000   0.000000   0.000000
    12  C    0.000000  -0.000068   0.000004  -0.001310  -0.000017   0.004903
    13  C    0.000000   0.001577  -0.001568   0.000019   0.000000   0.000000
    14  O    0.000000   0.000199   0.011422   0.000251   0.000000   0.000000
    15  C   -0.035701  -0.004208  -0.008542  -0.030938  -0.006052  -0.004392
    16  O   -0.007756   0.000239   0.021474  -0.001610   0.000074  -0.000018
    17  C   -0.003121  -0.000048   0.000713  -0.008638  -0.001953   0.003215
    18  C    0.243556   0.001726  -0.002109   0.004955   0.002127  -0.000064
    19  O    8.329015  -0.000021  -0.000026  -0.000062  -0.000089  -0.000003
    20  H   -0.000021   0.549696  -0.030520   0.005415   0.002360   0.000055
    21  H   -0.000026  -0.030520   0.571021  -0.001472  -0.000097  -0.000152
    22  H   -0.000062   0.005415  -0.001472   0.607388   0.005844  -0.008852
    23  H   -0.000089   0.002360  -0.000097   0.005844   0.588846  -0.037284
    24  H   -0.000003   0.000055  -0.000152  -0.008852  -0.037284   0.591220
    25  H    0.000000   0.000966  -0.000005  -0.000170  -0.006560   0.005813
    26  H    0.000000  -0.000074   0.000002  -0.000082  -0.000813  -0.006511
    27  H    0.000000   0.000049   0.000003   0.000031  -0.000162  -0.000077
    28  H    0.000000  -0.000003   0.000004   0.000000   0.000000   0.000000
    29  H    0.000000   0.000014  -0.000028   0.000001   0.000000   0.000000
    30  H    0.000000   0.000002   0.000000   0.000017  -0.000018   0.000616
    31  H    0.000000   0.000013   0.000004   0.005421  -0.000013  -0.000300
    32  H    0.000000   0.000000   0.000000  -0.000035   0.000000  -0.000057
    33  H    0.000000   0.000055   0.002836   0.000000   0.000000   0.000000
    34  H    0.000000   0.000007  -0.000105   0.000000   0.000000   0.000000
    35  H    0.000000   0.000095   0.000150  -0.000001   0.000000   0.000000
    36  H    0.000000  -0.000005  -0.000446  -0.000002   0.000000   0.000000
    37  H    0.000148   0.000026  -0.000316   0.007039   0.000028  -0.000017
    38  H   -0.000138  -0.000006  -0.000037   0.000245   0.001016   0.000807
    39  H    0.000209   0.000002  -0.000015   0.004637   0.000165   0.000619
    40  H    0.010150   0.000003  -0.000013  -0.000140  -0.000073   0.000027
    41  H   -0.041875   0.001852   0.002000  -0.000078  -0.000185  -0.000019
    42  H   -0.033682   0.000038   0.000122  -0.000058   0.004877  -0.000032
    43  H    0.239973  -0.000005   0.000003  -0.000028   0.000000   0.000001
              25         26         27         28         29         30
     1  C   -0.004378   0.005318  -0.050775   0.004560   0.003957   0.004578
     2  C   -0.000331   0.000323   0.004310   0.000178   0.001088  -0.000006
     3  C    0.004141  -0.000087  -0.000214  -0.000103  -0.000154  -0.000034
     4  C   -0.005489   0.004526  -0.000060   0.000004   0.000001   0.000203
     5  C   -0.037527  -0.033027   0.004908   0.000000   0.000000  -0.001084
     6  C    0.371010   0.365041  -0.042186   0.000001   0.000003  -0.003372
     7  C   -0.037469  -0.031341   0.374915  -0.000101  -0.000079  -0.031107
     8  C    0.000067  -0.000108  -0.006671  -0.016171  -0.017464  -0.000038
     9  C   -0.000008   0.000003   0.000571   0.343288   0.339611   0.000004
    10  C   -0.000061   0.000003  -0.000216  -0.023987  -0.025111   0.000004
    11  O   -0.000002   0.000003   0.009509  -0.000530  -0.000344   0.000027
    12  C    0.005725  -0.004638  -0.044000   0.000021  -0.000004   0.368387
    13  C   -0.000006   0.000000   0.000022   0.002929  -0.001456   0.000000
    14  O    0.000000   0.000000  -0.000001   0.003725   0.002439   0.000000
    15  C   -0.000068  -0.000070   0.000002   0.000000   0.000000  -0.000001
    16  O    0.000000   0.000000   0.000000   0.000000   0.000000   0.000000
    17  C    0.000004   0.000003   0.000000   0.000000   0.000000  -0.000001
    18  C   -0.000012  -0.000002   0.000000   0.000000   0.000000   0.000000
    19  O    0.000000   0.000000   0.000000   0.000000   0.000000   0.000000
    20  H    0.000966  -0.000074   0.000049  -0.000003   0.000014   0.000002
    21  H   -0.000005   0.000002   0.000003   0.000004  -0.000028   0.000000
    22  H   -0.000170  -0.000082   0.000031   0.000000   0.000001   0.000017
    23  H   -0.006560  -0.000813  -0.000162   0.000000   0.000000  -0.000018
    24  H    0.005813  -0.006511  -0.000077   0.000000   0.000000   0.000616
    25  H    0.600255  -0.036350  -0.002794   0.000000   0.000000  -0.000010
    26  H   -0.036350   0.596061  -0.004971   0.000000   0.000000   0.003923
    27  H   -0.002794  -0.004971   0.611003  -0.000014  -0.000003  -0.002783
    28  H    0.000000   0.000000  -0.000014   0.505643  -0.017165   0.000000
    29  H    0.000000   0.000000  -0.000003  -0.017165   0.516344   0.000000
    30  H   -0.000010   0.003923  -0.002783   0.000000   0.000000   0.563701
    31  H   -0.000057  -0.000156   0.005518  -0.000003   0.000000  -0.028992
    32  H   -0.000162  -0.000031  -0.004315  -0.000002   0.000001  -0.028383
    33  H   -0.000002   0.000000   0.000000  -0.000177   0.000112   0.000000
    34  H    0.000000   0.000000   0.000000   0.000367   0.001529   0.000000
    35  H    0.000013   0.000000  -0.000002  -0.000054   0.000459   0.000000
    36  H    0.000000   0.000000   0.000000   0.000940   0.000205   0.000000
    37  H    0.000000   0.000000   0.000000   0.000000   0.000000   0.000000
    38  H   -0.000001  -0.000004   0.000000   0.000000   0.000000  -0.000001
    39  H    0.000000   0.000001   0.000000   0.000000   0.000000   0.000000
    40  H    0.000000   0.000000   0.000000   0.000000   0.000000   0.000000
    41  H   -0.000018   0.000001   0.000000   0.000000   0.000000   0.000000
    42  H   -0.000005   0.000003   0.000000   0.000000   0.000000   0.000000
    43  H    0.000000   0.000000   0.000000   0.000000   0.000000   0.000000
              31         32         33         34         35         36
     1  C   -0.005813  -0.007779  -0.000108  -0.000058   0.000242  -0.000127
     2  C    0.001441  -0.000056  -0.009142   0.004931   0.001152   0.006291
     3  C   -0.000382  -0.000012   0.003661  -0.000029   0.000259  -0.000085
     4  C   -0.000606   0.000051   0.000028  -0.000003  -0.000010   0.000015
     5  C    0.003335  -0.000003   0.000001   0.000000   0.000000   0.000000
     6  C   -0.006430   0.005276   0.000000   0.000000  -0.000001   0.000000
     7  C   -0.030855  -0.027193  -0.000001   0.000003  -0.000029   0.000006
     8  C   -0.000205   0.003184  -0.000099   0.000240   0.000210   0.000083
     9  C    0.000020   0.000112   0.005445  -0.008070  -0.000862  -0.003782
    10  C   -0.000023  -0.000007  -0.023383  -0.021865  -0.021957  -0.017163
    11  O    0.000055   0.007042   0.000001   0.000000  -0.000006   0.000001
    12  C    0.372950   0.365389   0.000000   0.000000   0.000000   0.000000
    13  C    0.000001   0.000000   0.361711   0.362476   0.347441  -0.004318
    14  O   -0.000001   0.000001   0.000316  -0.001520   0.003878   0.237729
    15  C    0.000008   0.000000  -0.000001   0.000000   0.000000   0.000000
    16  O   -0.000003   0.000000  -0.000012   0.000000   0.000000   0.000001
    17  C    0.000007   0.000000   0.000000   0.000000   0.000000   0.000000
    18  C    0.000000   0.000000   0.000002   0.000000   0.000000   0.000000
    19  O    0.000000   0.000000   0.000000   0.000000   0.000000   0.000000
    20  H    0.000013   0.000000   0.000055   0.000007   0.000095  -0.000005
    21  H    0.000004   0.000000   0.002836  -0.000105   0.000150  -0.000446
    22  H    0.005421  -0.000035   0.000000   0.000000  -0.000001  -0.000002
    23  H   -0.000013   0.000000   0.000000   0.000000   0.000000   0.000000
    24  H   -0.000300  -0.000057   0.000000   0.000000   0.000000   0.000000
    25  H   -0.000057  -0.000162  -0.000002   0.000000   0.000013   0.000000
    26  H   -0.000156  -0.000031   0.000000   0.000000   0.000000   0.000000
    27  H    0.005518  -0.004315   0.000000   0.000000  -0.000002   0.000000
    28  H   -0.000003  -0.000002  -0.000177   0.000367  -0.000054   0.000940
    29  H    0.000000   0.000001   0.000112   0.001529   0.000459   0.000205
    30  H   -0.028992  -0.028383   0.000000   0.000000   0.000000   0.000000
    31  H    0.552315  -0.030142   0.000000   0.000000   0.000000   0.000000
    32  H   -0.030142   0.562896   0.000000   0.000000   0.000000   0.000000
    33  H    0.000000   0.000000   0.550849  -0.031474  -0.025195  -0.000247
    34  H    0.000000   0.000000  -0.031474   0.548847  -0.025319   0.004391
    35  H    0.000000   0.000000  -0.025195  -0.025319   0.555349  -0.000088
    36  H    0.000000   0.000000  -0.000247   0.004391  -0.000088   0.340373
    37  H   -0.000008   0.000000   0.000001   0.000000   0.000000  -0.000002
    38  H   -0.000005   0.000000   0.000000   0.000000   0.000000   0.000000
    39  H    0.000104   0.000000   0.000000   0.000000   0.000000   0.000000
    40  H    0.000000   0.000000   0.000000   0.000000   0.000000   0.000000
    41  H    0.000000   0.000000   0.000008   0.000000   0.000000   0.000000
    42  H    0.000000   0.000000   0.000000   0.000000   0.000000   0.000000
    43  H    0.000000   0.000000   0.000000   0.000000   0.000000   0.000000
              37         38         39         40         41         42
     1  C   -0.000011  -0.000001  -0.000004   0.000000  -0.000003   0.000003
     2  C   -0.000131   0.000001   0.000003   0.000002   0.000247  -0.000038
     3  C   -0.000074  -0.000111   0.000050  -0.000102   0.003489  -0.000004
     4  C   -0.004425  -0.002145  -0.005190   0.005230  -0.004832  -0.001995
     5  C    0.000000   0.001139  -0.001095   0.000089   0.000388   0.000996
     6  C   -0.000002   0.000078  -0.000036  -0.000001  -0.000019  -0.000080
     7  C    0.000001   0.000005   0.000006   0.000000   0.000001   0.000000
     8  C    0.000000   0.000000   0.000000   0.000000   0.000000   0.000000
     9  C    0.000000   0.000000   0.000000   0.000000   0.000000   0.000000
    10  C    0.000004   0.000000   0.000000   0.000000   0.000003   0.000000
    11  O    0.000000   0.000000   0.000000   0.000000   0.000000   0.000000
    12  C   -0.000003  -0.000002  -0.000016   0.000000   0.000000   0.000000
    13  C    0.000000   0.000000   0.000000   0.000000  -0.000001   0.000000
    14  O    0.000123   0.000000   0.000000   0.000000  -0.000001   0.000000
    15  C   -0.021043  -0.022552  -0.027055  -0.024333  -0.037608  -0.025207
    16  O    0.239112   0.004090  -0.001051   0.000136  -0.002274   0.002802
    17  C   -0.002393   0.348790   0.364112   0.360305   0.006545  -0.005198
    18  C    0.006746  -0.001212   0.004929  -0.008071   0.364484   0.371076
    19  O    0.000148  -0.000138   0.000209   0.010150  -0.041875  -0.033682
    20  H    0.000026  -0.000006   0.000002   0.000003   0.001852   0.000038
    21  H   -0.000316  -0.000037  -0.000015  -0.000013   0.002000   0.000122
    22  H    0.007039   0.000245   0.004637  -0.000140  -0.000078  -0.000058
    23  H    0.000028   0.001016   0.000165  -0.000073  -0.000185   0.004877
    24  H   -0.000017   0.000807   0.000619   0.000027  -0.000019  -0.000032
    25  H    0.000000  -0.000001   0.000000   0.000000  -0.000018  -0.000005
    26  H    0.000000  -0.000004   0.000001   0.000000   0.000001   0.000003
    27  H    0.000000   0.000000   0.000000   0.000000   0.000000   0.000000
    28  H    0.000000   0.000000   0.000000   0.000000   0.000000   0.000000
    29  H    0.000000   0.000000   0.000000   0.000000   0.000000   0.000000
    30  H    0.000000  -0.000001   0.000000   0.000000   0.000000   0.000000
    31  H   -0.000008  -0.000005   0.000104   0.000000   0.000000   0.000000
    32  H    0.000000   0.000000   0.000000   0.000000   0.000000   0.000000
    33  H    0.000001   0.000000   0.000000   0.000000   0.000008   0.000000
    34  H    0.000000   0.000000   0.000000   0.000000   0.000000   0.000000
    35  H    0.000000   0.000000   0.000000   0.000000   0.000000   0.000000
    36  H   -0.000002   0.000000   0.000000   0.000000   0.000000   0.000000
    37  H    0.334914  -0.000115   0.003131  -0.000450  -0.000204  -0.000170
    38  H   -0.000115   0.562058  -0.025984  -0.025603  -0.000089   0.001454
    39  H    0.003131  -0.025984   0.561051  -0.031634  -0.000125  -0.000052
    40  H   -0.000450  -0.025603  -0.031634   0.558584   0.000205  -0.000188
    41  H   -0.000204  -0.000089  -0.000125   0.000205   0.599801  -0.040126
    42  H   -0.000170   0.001454  -0.000052  -0.000188  -0.040126   0.547727
    43  H   -0.000971   0.000007  -0.000146   0.001641  -0.001417   0.005802
              43
     1  C    0.000000
     2  C    0.000000
     3  C    0.000000
     4  C    0.000854
     5  C   -0.000029
     6  C    0.000000
     7  C    0.000000
     8  C    0.000000
     9  C    0.000000
    10  C    0.000000
    11  O    0.000000
    12  C    0.000000
    13  C    0.000000
    14  O    0.000000
    15  C   -0.011636
    16  O    0.027403
    17  C   -0.000120
    18  C   -0.039419
    19  O    0.239973
    20  H   -0.000005
    21  H    0.000003
    22  H   -0.000028
    23  H    0.000000
    24  H    0.000001
    25  H    0.000000
    26  H    0.000000
    27  H    0.000000
    28  H    0.000000
    29  H    0.000000
    30  H    0.000000
    31  H    0.000000
    32  H    0.000000
    33  H    0.000000
    34  H    0.000000
    35  H    0.000000
    36  H    0.000000
    37  H   -0.000971
    38  H    0.000007
    39  H   -0.000146
    40  H    0.001641
    41  H   -0.001417
    42  H    0.005802
    43  H    0.348218
 Mulliken charges:
               1
     1  C    0.083798
     2  C    0.097228
     3  C   -0.366632
     4  C   -0.108794
     5  C   -0.287542
     6  C   -0.287925
     7  C   -0.144159
     8  C    0.396553
     9  C   -0.391291
    10  C    0.248579
    11  O   -0.585875
    12  C   -0.473156
    13  C   -0.493700
    14  O   -0.704297
    15  C    0.278954
    16  O   -0.710140
    17  C   -0.480196
    18  C   -0.046416
    19  O   -0.703325
    20  H    0.181736
    21  H    0.162907
    22  H    0.147526
    23  H    0.149968
    24  H    0.149534
    25  H    0.143487
    26  H    0.143057
    27  H    0.148403
    28  H    0.196647
    29  H    0.196042
    30  H    0.154370
    31  H    0.162806
    32  H    0.154226
    33  H    0.164815
    34  H    0.165651
    35  H    0.164275
    36  H    0.436232
    37  H    0.439062
    38  H    0.158317
    39  H    0.153385
    40  H    0.154235
    41  H    0.149851
    42  H    0.171936
    43  H    0.429868
 Sum of Mulliken charges =   0.00000
 Mulliken charges with hydrogens summed into heavy atoms:
               1
     1  C    0.083798
     2  C    0.097228
     3  C   -0.021989
     4  C    0.038733
     5  C    0.011960
     6  C   -0.001381
     7  C    0.004244
     8  C    0.396553
     9  C    0.001398
    10  C    0.248579
    11  O   -0.585875
    12  C   -0.001755
    13  C    0.001041
    14  O   -0.268065
    15  C    0.278954
    16  O   -0.271077
    17  C   -0.014259
    18  C    0.275370
    19  O   -0.273458
 Electronic spatial extent (au):  <R**2>=           5578.1522
 Charge=              0.0000 electrons
 Dipole moment (field-independent basis, Debye):
    X=             -0.2802    Y=             -2.1368    Z=             -0.2313  Tot=              2.1675
 Quadrupole moment (field-independent basis, Debye-Ang):
   XX=           -150.9897   YY=           -106.2691   ZZ=           -109.0988
   XY=             24.1375   XZ=              7.4771   YZ=             -2.3853
 Traceless Quadrupole moment (field-independent basis, Debye-Ang):
   XX=            -28.8705   YY=             15.8501   ZZ=             13.0204
   XY=             24.1375   XZ=              7.4771   YZ=             -2.3853
 Octapole moment (field-independent basis, Debye-Ang**2):
  XXX=            -21.8743  YYY=            -48.2899  ZZZ=             16.6344  XYY=            -15.3839
  XXY=            -53.5380  XXZ=             23.3036  XZZ=              5.4042  YZZ=             -8.2194
  YYZ=              6.0354  XYZ=              0.3427
 Hexadecapole moment (field-independent basis, Debye-Ang**3):
 XXXX=          -5638.0602 YYYY=          -1812.4399 ZZZZ=           -593.2624 XXXY=            343.6161
 XXXZ=            176.1731 YYYX=             76.7848 YYYZ=            -63.2373 ZZZX=              8.1332
 ZZZY=            -29.9202 XXYY=          -1051.0027 XXZZ=           -839.3834 YYZZ=           -422.8211
 XXYZ=            -79.3663 YYXZ=            -15.7045 ZZXY=              9.3497
 N-N= 1.603137538526D+03 E-N=-5.271928084426D+03  KE= 8.789897419280D+02
 D1PCM: PCM CHGder 1st derivatives, ID1Alg=3 FixD1E=F DoIter=F DoCFld=F I1PDM=0.
 Calling FoFJK, ICntrl=      2127 FMM=F ISym2X=0 I1Cent= 0 IOpClX= 0 NMat=1 NMatS=1 NMatT=0.
 ***** Axes restored to original set *****
 -------------------------------------------------------------------
 Center     Atomic                   Forces (Hartrees/Bohr)
 Number     Number              X              Y              Z
 -------------------------------------------------------------------
      1        6          -0.016948548   -0.013695832   -0.000107767
      2        6           0.025763477    0.001896350   -0.002020381
      3        6           0.000721473   -0.005822167    0.002230121
      4        6           0.000371546    0.000015894   -0.003098558
      5        6           0.004809659    0.005212588    0.003094840
      6        6           0.000870035   -0.002605941   -0.005393388
      7        6           0.003842751    0.004897244   -0.005085030
      8        6          -0.001650195    0.018696424    0.000512721
      9        6           0.003954647    0.005772003   -0.006245781
     10        6          -0.010019463   -0.016615790   -0.001217865
     11        8          -0.015961160    0.011070077    0.002280868
     12        6          -0.002448477    0.003735390    0.006397232
     13        6           0.005111228   -0.004056402   -0.005369629
     14        8           0.011801202   -0.004076053    0.010530037
     15        6          -0.003144960    0.008606169    0.004282081
     16        8          -0.002169816   -0.007271955   -0.005707514
     17        6           0.000882570    0.004689039    0.000184963
     18        6          -0.000088124   -0.011488963    0.007164488
     19        8           0.004878335    0.000322189    0.005391511
     20        1           0.000516570    0.000392699   -0.001917014
     21        1           0.000410733    0.000736178   -0.000556381
     22        1           0.002153355   -0.000844974    0.000615242
     23        1           0.001230034   -0.000545403   -0.000585051
     24        1           0.001054771   -0.001386785    0.000206017
     25        1          -0.002412070   -0.000791222    0.000848865
     26        1          -0.000410578    0.000058236    0.000943369
     27        1          -0.002782058   -0.001564266    0.001892115
     28        1          -0.000479279   -0.002761770   -0.001404863
     29        1          -0.002866042   -0.001701134    0.002536782
     30        1           0.000185083    0.001072457   -0.000626324
     31        1           0.000926635   -0.000466171   -0.000125307
     32        1          -0.000338156   -0.000444100   -0.000037811
     33        1           0.001193463    0.002436856   -0.000297865
     34        1          -0.002507614    0.001026467    0.001083790
     35        1          -0.000861402    0.000099421   -0.000009243
     36        1           0.000033145    0.000246883   -0.001247680
     37        1           0.002355219    0.000156377   -0.001504873
     38        1           0.000109888    0.001210479    0.000581755
     39        1          -0.002530538    0.000942758   -0.000679378
     40        1          -0.000648295   -0.001549964   -0.004064140
     41        1          -0.008039554    0.002221024   -0.001658319
     42        1           0.000178488    0.000507580    0.002518990
     43        1           0.002952023    0.001668106   -0.004335625
 -------------------------------------------------------------------
 Cartesian Forces:  Max     0.025763477 RMS     0.005312609

 GradGradGradGradGradGradGradGradGradGradGradGradGradGradGradGradGradGrad
 Berny optimization.
 FormGI is forming the generalized inverse of G from B-inverse, IUseBI=4.
 Internal  Forces:  Max     0.019453410 RMS     0.003440255
 Search for a local minimum.
 Step number   1 out of a maximum of  258
 All quantities printed in internal units (Hartrees-Bohrs-Radians)
 Mixed Optimization -- RFO/linear search
 Second derivative matrix not updated -- first step.
 ITU=  0
     Eigenvalues ---    0.00230   0.00230   0.00284   0.00338   0.00369
     Eigenvalues ---    0.00395   0.00543   0.00677   0.00764   0.00914
     Eigenvalues ---    0.01097   0.01110   0.01210   0.01298   0.01367
     Eigenvalues ---    0.01396   0.02457   0.02532   0.03106   0.03877
     Eigenvalues ---    0.03900   0.04288   0.04441   0.04592   0.04739
     Eigenvalues ---    0.04856   0.04867   0.04967   0.05044   0.05285
     Eigenvalues ---    0.05369   0.05384   0.05405   0.05495   0.05530
     Eigenvalues ---    0.05562   0.05608   0.05611   0.05773   0.05831
     Eigenvalues ---    0.05995   0.06016   0.06818   0.07797   0.08136
     Eigenvalues ---    0.08475   0.09090   0.09114   0.09151   0.09678
     Eigenvalues ---    0.10335   0.11622   0.12089   0.13599   0.13782
     Eigenvalues ---    0.14679   0.15973   0.16000   0.16000   0.16000
     Eigenvalues ---    0.16000   0.16000   0.16000   0.16000   0.16000
     Eigenvalues ---    0.16000   0.16000   0.16000   0.16000   0.16381
     Eigenvalues ---    0.16575   0.17250   0.18359   0.19576   0.20776
     Eigenvalues ---    0.22005   0.23392   0.24664   0.24993   0.26295
     Eigenvalues ---    0.26896   0.27176   0.27968   0.27993   0.28543
     Eigenvalues ---    0.28839   0.28857   0.29426   0.29608   0.30114
     Eigenvalues ---    0.31017   0.32162   0.32313   0.33716   0.33760
     Eigenvalues ---    0.33815   0.33851   0.33951   0.33968   0.34047
     Eigenvalues ---    0.34109   0.34120   0.34124   0.34136   0.34144
     Eigenvalues ---    0.34161   0.34162   0.34196   0.34196   0.34283
     Eigenvalues ---    0.34334   0.34345   0.34346   0.34352   0.34467
     Eigenvalues ---    0.38911   0.41022   0.41780   0.51528   0.51538
     Eigenvalues ---    0.52451   0.52837   0.94125
 RFO step:  Lambda=-1.36627926D-02 EMin= 2.30000000D-03
 Linear search not attempted -- first point.
 Iteration  1 RMS(Cart)=  0.03098840 RMS(Int)=  0.00053258
 Iteration  2 RMS(Cart)=  0.00071108 RMS(Int)=  0.00024784
 Iteration  3 RMS(Cart)=  0.00000045 RMS(Int)=  0.00024784
 Variable       Old X    -DE/DX   Delta X   Delta X   Delta X     New X
                                 (Linear)    (Quad)   (Total)
    R1        2.53528   0.01529   0.00000   0.03025   0.03031   2.56559
    R2        2.82355   0.00537   0.00000   0.01724   0.01733   2.84089
    R3        2.79038   0.00295   0.00000   0.00652   0.00675   2.79713
    R4        2.84943  -0.00064   0.00000   0.00088   0.00082   2.85025
    R5        2.85382   0.00649   0.00000   0.02381   0.02361   2.87742
    R6        2.92374  -0.00009   0.00000  -0.00143  -0.00150   2.92223
    R7        2.07251   0.00197   0.00000   0.00555   0.00555   2.07806
    R8        2.07101  -0.00072   0.00000  -0.00203  -0.00203   2.06897
    R9        2.92030   0.00202   0.00000   0.00485   0.00477   2.92507
   R10        2.96024  -0.00462   0.00000  -0.01672  -0.01672   2.94352
   R11        2.07812  -0.00038   0.00000  -0.00110  -0.00110   2.07702
   R12        2.89337   0.00676   0.00000   0.01953   0.01955   2.91292
   R13        2.07057   0.00125   0.00000   0.00352   0.00352   2.07409
   R14        2.07412  -0.00058   0.00000  -0.00165  -0.00165   2.07247
   R15        2.90370   0.00455   0.00000   0.01245   0.01251   2.91621
   R16        2.07644  -0.00003   0.00000  -0.00010  -0.00010   2.07634
   R17        2.07583  -0.00023   0.00000  -0.00066  -0.00066   2.07517
   R18        2.89123   0.00667   0.00000   0.02167   0.02167   2.91289
   R19        2.07737   0.00041   0.00000   0.00117   0.00117   2.07853
   R20        2.82824   0.01384   0.00000   0.03631   0.03643   2.86467
   R21        2.31088   0.01945   0.00000   0.02037   0.02037   2.33125
   R22        2.89063   0.01378   0.00000   0.04377   0.04361   2.93423
   R23        2.06750  -0.00041   0.00000  -0.00116  -0.00116   2.06634
   R24        2.06855   0.00056   0.00000   0.00156   0.00156   2.07011
   R25        2.88752   0.00396   0.00000   0.01278   0.01278   2.90029
   R26        2.69205   0.01355   0.00000   0.03141   0.03141   2.72346
   R27        2.07000   0.00117   0.00000   0.00330   0.00330   2.07330
   R28        2.06752   0.00074   0.00000   0.00206   0.00206   2.06958
   R29        2.07059   0.00028   0.00000   0.00078   0.00078   2.07137
   R30        2.07087   0.00026   0.00000   0.00072   0.00072   2.07159
   R31        2.07146   0.00085   0.00000   0.00239   0.00239   2.07385
   R32        2.07000   0.00030   0.00000   0.00085   0.00085   2.07085
   R33        1.83807  -0.00039   0.00000  -0.00072  -0.00072   1.83734
   R34        2.73060   0.00170   0.00000   0.00423   0.00423   2.73483
   R35        2.90340   0.00044   0.00000   0.00147   0.00147   2.90487
   R36        2.92154  -0.00594   0.00000  -0.02022  -0.02022   2.90132
   R37        1.84170  -0.00248   0.00000  -0.00460  -0.00460   1.83709
   R38        2.06770   0.00069   0.00000   0.00192   0.00192   2.06961
   R39        2.07122   0.00092   0.00000   0.00258   0.00258   2.07380
   R40        2.07128  -0.00121   0.00000  -0.00342  -0.00342   2.06786
   R41        2.70188   0.00642   0.00000   0.01514   0.01514   2.71702
   R42        2.06739   0.00333   0.00000   0.00933   0.00933   2.07672
   R43        2.06549  -0.00111   0.00000  -0.00311  -0.00311   2.06239
   R44        1.85044  -0.00489   0.00000  -0.00925  -0.00925   1.84119
    A1        2.30659  -0.00789   0.00000  -0.02872  -0.02872   2.27787
    A2        1.84832   0.01429   0.00000   0.05664   0.05676   1.90508
    A3        2.12602  -0.00638   0.00000  -0.02712  -0.02730   2.09871
    A4        2.20749   0.00631   0.00000   0.02407   0.02415   2.23164
    A5        1.98881  -0.00641   0.00000  -0.01718  -0.01740   1.97141
    A6        2.08623   0.00011   0.00000  -0.00653  -0.00644   2.07979
    A7        1.99484  -0.00064   0.00000  -0.00724  -0.00728   1.98757
    A8        1.90393   0.00023   0.00000   0.00210   0.00202   1.90594
    A9        1.87874   0.00080   0.00000   0.00745   0.00753   1.88626
   A10        1.93450  -0.00029   0.00000  -0.00254  -0.00249   1.93200
   A11        1.89561   0.00003   0.00000   0.00056   0.00054   1.89615
   A12        1.84979  -0.00006   0.00000   0.00052   0.00050   1.85029
   A13        1.97604   0.00079   0.00000   0.00533   0.00530   1.98135
   A14        1.95493  -0.00199   0.00000  -0.00734  -0.00740   1.94753
   A15        1.85115   0.00111   0.00000   0.00609   0.00598   1.85713
   A16        1.95794   0.00102   0.00000   0.00484   0.00494   1.96288
   A17        1.87263   0.00005   0.00000   0.00761   0.00754   1.88017
   A18        1.84041  -0.00101   0.00000  -0.01744  -0.01744   1.82297
   A19        2.05222  -0.00131   0.00000  -0.01444  -0.01448   2.03774
   A20        1.92000  -0.00100   0.00000  -0.00626  -0.00625   1.91375
   A21        1.89130   0.00028   0.00000  -0.00040  -0.00033   1.89097
   A22        1.85996   0.00141   0.00000   0.00494   0.00485   1.86480
   A23        1.88716   0.00099   0.00000   0.01762   0.01760   1.90475
   A24        1.84196  -0.00025   0.00000   0.00027   0.00019   1.84215
   A25        2.04294   0.00287   0.00000   0.00747   0.00743   2.05037
   A26        1.89976   0.00063   0.00000   0.01248   0.01259   1.91234
   A27        1.87720  -0.00078   0.00000  -0.00211  -0.00213   1.87506
   A28        1.90547  -0.00200   0.00000  -0.01637  -0.01643   1.88904
   A29        1.89293  -0.00185   0.00000  -0.00875  -0.00872   1.88420
   A30        1.83419   0.00098   0.00000   0.00762   0.00751   1.84170
   A31        1.96631  -0.00024   0.00000  -0.00340  -0.00339   1.96292
   A32        1.95319   0.00053   0.00000   0.00646   0.00642   1.95961
   A33        1.86687  -0.00147   0.00000  -0.02495  -0.02500   1.84187
   A34        1.96291   0.00051   0.00000   0.01260   0.01246   1.97537
   A35        1.83920   0.00164   0.00000   0.01935   0.01938   1.85858
   A36        1.86591  -0.00108   0.00000  -0.01218  -0.01232   1.85358
   A37        1.96169  -0.01463   0.00000  -0.06155  -0.06127   1.90041
   A38        2.15330   0.00966   0.00000   0.03961   0.03946   2.19276
   A39        2.16805   0.00497   0.00000   0.02186   0.02171   2.18976
   A40        1.78831   0.01032   0.00000   0.04738   0.04695   1.83526
   A41        1.91347  -0.00220   0.00000   0.00537   0.00575   1.91922
   A42        1.89125  -0.00251   0.00000   0.00165   0.00113   1.89238
   A43        1.96962  -0.00367   0.00000  -0.02371  -0.02407   1.94555
   A44        1.96721  -0.00097   0.00000   0.00608   0.00548   1.97269
   A45        1.92733  -0.00038   0.00000  -0.02991  -0.03014   1.89719
   A46        1.83752  -0.00357   0.00000  -0.02515  -0.02497   1.81255
   A47        1.97391   0.00037   0.00000  -0.01435  -0.01425   1.95966
   A48        1.87334  -0.00141   0.00000  -0.02576  -0.02535   1.84799
   A49        1.95163   0.00156   0.00000   0.01478   0.01406   1.96569
   A50        1.91387   0.00442   0.00000   0.04644   0.04611   1.95998
   A51        1.91062  -0.00133   0.00000   0.00379   0.00257   1.91319
   A52        1.93061  -0.00043   0.00000  -0.00261  -0.00262   1.92799
   A53        1.96142  -0.00070   0.00000  -0.00436  -0.00436   1.95706
   A54        1.93678  -0.00028   0.00000  -0.00113  -0.00113   1.93566
   A55        1.88378   0.00047   0.00000   0.00180   0.00179   1.88557
   A56        1.87453   0.00046   0.00000   0.00331   0.00331   1.87785
   A57        1.87329   0.00057   0.00000   0.00356   0.00355   1.87684
   A58        1.94326  -0.00128   0.00000  -0.00440  -0.00439   1.93887
   A59        1.92981  -0.00240   0.00000  -0.01304  -0.01308   1.91673
   A60        1.95171   0.00004   0.00000  -0.00361  -0.00367   1.94804
   A61        1.85327   0.00298   0.00000   0.02464   0.02466   1.87793
   A62        1.89178   0.00046   0.00000   0.00120   0.00119   1.89297
   A63        1.89046   0.00044   0.00000  -0.00317  -0.00327   1.88718
   A64        1.88476  -0.00193   0.00000  -0.01114  -0.01114   1.87362
   A65        1.90142   0.00117   0.00000   0.00759   0.00681   1.90822
   A66        1.95152  -0.00335   0.00000  -0.00577  -0.00606   1.94545
   A67        1.98033   0.00175   0.00000  -0.00492  -0.00508   1.97525
   A68        1.84897   0.00514   0.00000   0.05074   0.05080   1.89977
   A69        1.84636  -0.00592   0.00000  -0.05245  -0.05251   1.79385
   A70        1.92726   0.00135   0.00000   0.00643   0.00683   1.93408
   A71        1.88124  -0.00048   0.00000  -0.00279  -0.00279   1.87845
   A72        1.95547   0.00208   0.00000   0.00878   0.00878   1.96424
   A73        1.93144  -0.00138   0.00000  -0.00553  -0.00552   1.92592
   A74        1.94157  -0.00440   0.00000  -0.02458  -0.02459   1.91698
   A75        1.89351  -0.00059   0.00000  -0.00486  -0.00485   1.88867
   A76        1.88744   0.00064   0.00000  -0.00076  -0.00077   1.88666
   A77        1.85052   0.00383   0.00000   0.02840   0.02840   1.87891
   A78        1.91993   0.00529   0.00000   0.02823   0.02788   1.94781
   A79        1.94384  -0.00478   0.00000  -0.02106  -0.02268   1.92116
   A80        1.96172  -0.00342   0.00000  -0.03870  -0.03915   1.92257
   A81        1.85489   0.00475   0.00000   0.06742   0.06724   1.92213
   A82        1.88331  -0.00292   0.00000  -0.02509  -0.02474   1.85857
   A83        1.89608   0.00155   0.00000  -0.00537  -0.00622   1.88986
   A84        1.82173   0.00426   0.00000   0.02451   0.02451   1.84624
    D1        0.09824  -0.00082   0.00000  -0.01266  -0.01264   0.08559
    D2       -3.08259  -0.00035   0.00000  -0.00222  -0.00210  -3.08469
    D3       -3.11682  -0.00057   0.00000   0.00014   0.00031  -3.11650
    D4       -0.01446  -0.00011   0.00000   0.01057   0.01086  -0.00360
    D5        0.35909   0.00033   0.00000   0.01033   0.01010   0.36919
    D6       -1.87317  -0.00061   0.00000  -0.00950  -0.00964  -1.88281
    D7        2.37197   0.00129   0.00000   0.01677   0.01663   2.38860
    D8       -2.69934  -0.00062   0.00000  -0.00691  -0.00689  -2.70623
    D9        1.35158  -0.00156   0.00000  -0.02674  -0.02663   1.32495
   D10       -0.68647   0.00035   0.00000  -0.00047  -0.00035  -0.68682
   D11        0.00679  -0.00014   0.00000  -0.01061  -0.01064  -0.00384
   D12       -3.11670  -0.00030   0.00000  -0.00557  -0.00561  -3.12231
   D13        3.08432  -0.00013   0.00000  -0.00004   0.00019   3.08451
   D14       -0.03918  -0.00029   0.00000   0.00500   0.00522  -0.03396
   D15        0.62872  -0.00015   0.00000   0.00585   0.00600   0.63472
   D16       -1.54763   0.00052   0.00000   0.01286   0.01300  -1.53463
   D17        2.73588   0.00006   0.00000   0.00727   0.00738   2.74326
   D18       -2.47165  -0.00052   0.00000  -0.00495  -0.00497  -2.47662
   D19        1.63518   0.00015   0.00000   0.00206   0.00204   1.63722
   D20       -0.36450  -0.00031   0.00000  -0.00353  -0.00358  -0.36808
   D21        0.01663   0.00014   0.00000  -0.00762  -0.00741   0.00922
   D22        2.15244  -0.00013   0.00000  -0.01488  -0.01472   2.13772
   D23       -2.02159  -0.00253   0.00000  -0.03661  -0.03661  -2.05820
   D24        3.12197   0.00073   0.00000   0.00280   0.00291   3.12488
   D25       -1.02541   0.00046   0.00000  -0.00446  -0.00440  -1.02981
   D26        1.08374  -0.00194   0.00000  -0.02619  -0.02629   1.05745
   D27       -1.33991   0.00012   0.00000  -0.00417  -0.00409  -1.34400
   D28        2.70817  -0.00024   0.00000  -0.00906  -0.00901   2.69915
   D29        0.70903   0.00131   0.00000   0.01186   0.01194   0.72098
   D30        0.82011  -0.00030   0.00000  -0.00890  -0.00885   0.81126
   D31       -1.41499  -0.00066   0.00000  -0.01379  -0.01377  -1.42877
   D32        2.86906   0.00090   0.00000   0.00713   0.00718   2.87624
   D33        2.84551  -0.00052   0.00000  -0.00937  -0.00932   2.83618
   D34        0.61040  -0.00088   0.00000  -0.01426  -0.01425   0.59615
   D35       -1.38873   0.00068   0.00000   0.00666   0.00671  -1.38202
   D36        0.62632   0.00140   0.00000   0.00035   0.00042   0.62674
   D37       -1.50616   0.00133   0.00000   0.00988   0.00985  -1.49631
   D38        2.77143   0.00201   0.00000   0.01313   0.01314   2.78457
   D39        2.85986   0.00020   0.00000  -0.00109  -0.00101   2.85886
   D40        0.72739   0.00013   0.00000   0.00845   0.00843   0.73581
   D41       -1.27821   0.00081   0.00000   0.01170   0.01171  -1.26650
   D42       -1.41002  -0.00044   0.00000  -0.01497  -0.01488  -1.42490
   D43        2.74069  -0.00051   0.00000  -0.00543  -0.00545   2.73524
   D44        0.73509   0.00017   0.00000  -0.00218  -0.00216   0.73293
   D45       -1.01853   0.00372   0.00000   0.04707   0.04708  -0.97145
   D46       -3.05619  -0.00135   0.00000  -0.01647  -0.01644  -3.07262
   D47        1.03318  -0.00183   0.00000  -0.01649  -0.01665   1.01653
   D48        3.01997   0.00346   0.00000   0.04189   0.04192   3.06189
   D49        0.98232  -0.00161   0.00000  -0.02165  -0.02159   0.96072
   D50       -1.21151  -0.00209   0.00000  -0.02167  -0.02181  -1.23332
   D51        0.98718   0.00347   0.00000   0.04066   0.04077   1.02795
   D52       -1.05047  -0.00159   0.00000  -0.02288  -0.02275  -1.07322
   D53        3.03889  -0.00207   0.00000  -0.02289  -0.02296   3.01593
   D54        0.82203   0.00156   0.00000   0.01818   0.01813   0.84016
   D55       -1.34803   0.00155   0.00000   0.02407   0.02399  -1.32404
   D56        2.95662   0.00049   0.00000   0.01013   0.01005   2.96666
   D57        2.98500   0.00046   0.00000   0.00368   0.00366   2.98867
   D58        0.81495   0.00045   0.00000   0.00958   0.00952   0.82447
   D59       -1.16359  -0.00061   0.00000  -0.00437  -0.00442  -1.16802
   D60       -1.32519   0.00132   0.00000   0.01453   0.01460  -1.31059
   D61        2.78794   0.00130   0.00000   0.02042   0.02046   2.80840
   D62        0.80940   0.00024   0.00000   0.00648   0.00651   0.81591
   D63       -1.24761  -0.00119   0.00000  -0.02008  -0.02020  -1.26781
   D64        0.97954  -0.00023   0.00000  -0.00343  -0.00355   0.97599
   D65        3.00611  -0.00028   0.00000  -0.00007  -0.00005   3.00606
   D66        0.91955   0.00017   0.00000  -0.01136  -0.01148   0.90807
   D67       -3.13649   0.00113   0.00000   0.00529   0.00517  -3.13132
   D68       -1.10992   0.00107   0.00000   0.00866   0.00867  -1.10125
   D69        2.90914  -0.00069   0.00000  -0.01551  -0.01555   2.89359
   D70       -1.14689   0.00026   0.00000   0.00114   0.00110  -1.14579
   D71        0.87968   0.00021   0.00000   0.00450   0.00460   0.88428
   D72       -3.14122   0.00097   0.00000   0.02368   0.02374  -3.11749
   D73        1.03520   0.00114   0.00000   0.02618   0.02624   1.06144
   D74       -1.06247   0.00109   0.00000   0.02540   0.02545  -1.03702
   D75        0.90788   0.00043   0.00000   0.01241   0.01231   0.92020
   D76       -1.19887   0.00060   0.00000   0.01491   0.01481  -1.18406
   D77        2.98664   0.00055   0.00000   0.01413   0.01403   3.00067
   D78       -1.10259  -0.00117   0.00000  -0.01028  -0.01024  -1.11283
   D79        3.07383  -0.00100   0.00000  -0.00778  -0.00774   3.06610
   D80        0.97616  -0.00105   0.00000  -0.00856  -0.00852   0.96764
   D81        0.00309   0.00031   0.00000   0.00625   0.00619   0.00927
   D82        2.09875   0.00061   0.00000   0.00687   0.00704   2.10579
   D83       -2.07978  -0.00270   0.00000  -0.02534  -0.02551  -2.10529
   D84        3.12640   0.00052   0.00000   0.00136   0.00138   3.12779
   D85       -1.06112   0.00083   0.00000   0.00199   0.00224  -1.05888
   D86        1.04353  -0.00248   0.00000  -0.03022  -0.03031   1.01322
   D87       -0.01068  -0.00035   0.00000   0.00007  -0.00002  -0.01070
   D88       -2.16078   0.00063   0.00000   0.02551   0.02560  -2.13518
   D89        1.99973  -0.00177   0.00000  -0.02117  -0.02183   1.97790
   D90       -2.06686  -0.00213   0.00000  -0.02319  -0.02284  -2.08970
   D91        2.06622  -0.00115   0.00000   0.00226   0.00279   2.06901
   D92       -0.05646  -0.00355   0.00000  -0.04443  -0.04464  -0.10110
   D93        2.01820   0.00221   0.00000   0.03203   0.03221   2.05041
   D94       -0.13190   0.00318   0.00000   0.05747   0.05783  -0.07407
   D95       -2.25458   0.00078   0.00000   0.01079   0.01040  -2.24417
   D96        1.13438  -0.00053   0.00000  -0.02388  -0.02373   1.11065
   D97       -3.09297   0.00083   0.00000  -0.00431  -0.00421  -3.09717
   D98       -0.98484  -0.00024   0.00000  -0.01977  -0.01961  -1.00445
   D99       -3.07804  -0.00377   0.00000  -0.05572  -0.05575  -3.13378
   D100      -1.02219  -0.00241   0.00000  -0.03615  -0.03622  -1.05842
   D101       1.08593  -0.00348   0.00000  -0.05162  -0.05163   1.03430
   D102      -0.95349   0.00193   0.00000   0.01544   0.01534  -0.93815
   D103       1.10235   0.00330   0.00000   0.03500   0.03487   1.13722
   D104      -3.07271   0.00223   0.00000   0.01954   0.01946  -3.05325
   D105      -3.09556  -0.00015   0.00000   0.01648   0.01617  -3.07939
   D106       1.20019   0.00258   0.00000   0.03642   0.03684   1.23702
   D107      -0.94691  -0.00138   0.00000  -0.01486  -0.01496  -0.96187
   D108      -0.91172  -0.00084   0.00000  -0.04956  -0.04976  -0.96149
   D109       1.19029  -0.00128   0.00000  -0.02364  -0.02289   1.16740
   D110      -3.04648  -0.00011   0.00000  -0.01720  -0.01774  -3.06423
   D111      -1.21883   0.00071   0.00000   0.02617   0.02623  -1.19260
   D112       0.89689   0.00042   0.00000   0.02209   0.02214   0.91903
   D113       2.94929   0.00154   0.00000   0.03843   0.03848   2.98777
   D114       2.99525  -0.00202   0.00000  -0.01085  -0.01079   2.98445
   D115      -1.17222  -0.00232   0.00000  -0.01492  -0.01488  -1.18710
   D116       0.88018  -0.00119   0.00000   0.00141   0.00146   0.88163
   D117       1.00387   0.00150   0.00000   0.02025   0.02016   1.02403
   D118       3.11959   0.00121   0.00000   0.01617   0.01607   3.13566
   D119      -1.11120   0.00233   0.00000   0.03251   0.03241  -1.07879
   D120      -3.01636  -0.00302   0.00000  -0.03267  -0.03284  -3.04920
   D121      -0.96443   0.00326   0.00000   0.05564   0.05501  -0.90942
   D122       1.16790  -0.00070   0.00000   0.00529   0.00543   1.17333
   D123      -0.93289  -0.00448   0.00000  -0.06062  -0.06035  -0.99323
   D124       1.11904   0.00180   0.00000   0.02769   0.02750   1.14655
   D125      -3.03182  -0.00216   0.00000  -0.02265  -0.02207  -3.05389
   D126       1.06014  -0.00100   0.00000  -0.02631  -0.02627   1.03387
   D127       3.11207   0.00529   0.00000   0.06200   0.06159  -3.10953
   D128      -1.03879   0.00133   0.00000   0.01165   0.01201  -1.02678
   D129       0.76045   0.00155   0.00000   0.04808   0.04909   0.80954
   D130      -1.34592   0.00151   0.00000   0.01746   0.01623  -1.32969
   D131       2.90617  -0.00126   0.00000   0.00179   0.00202   2.90819
         Item               Value     Threshold  Converged?
 Maximum Force            0.019453     0.000450     NO 
 RMS     Force            0.003440     0.000300     NO 
 Maximum Displacement     0.164017     0.001800     NO 
 RMS     Displacement     0.030927     0.001200     NO 
 Predicted change in Energy=-7.612114D-03
 GradGradGradGradGradGradGradGradGradGradGradGradGradGradGradGradGradGrad

                          Input orientation:                          
 ---------------------------------------------------------------------
 Center     Atomic      Atomic             Coordinates (Angstroms)
 Number     Number       Type             X           Y           Z
 ---------------------------------------------------------------------
      1          6           0       -1.802744    0.639464   -0.161081
      2          6           0       -1.065928   -0.495824   -0.268019
      3          6           0        0.413658   -0.617555   -0.534374
      4          6           0        1.263467    0.486230    0.137019
      5          6           0        1.200609    1.847106   -0.597831
      6          6           0       -0.149896    2.230125   -1.234621
      7          6           0       -1.415755    2.077715   -0.365246
      8          6           0       -3.207096    0.280535    0.138743
      9          6           0       -3.322345   -1.229120    0.214044
     10          6           0       -1.886583   -1.759326   -0.047562
     11          8           0       -4.138483    1.077326    0.278466
     12          6           0       -1.336875    2.855838    0.963035
     13          6           0       -1.819142   -2.713755   -1.247575
     14          8           0       -1.320369   -2.399944    1.112631
     15          6           0        2.725882    0.011448    0.386382
     16          8           0        2.707534   -1.206429    1.167951
     17          6           0        3.541212    1.073713    1.141222
     18          6           0        3.448300   -0.419985   -0.897814
     19          8           0        4.748424   -0.965413   -0.616008
     20          1           0        0.585526   -0.633741   -1.620400
     21          1           0        0.746977   -1.591416   -0.161280
     22          1           0        0.846366    0.629935    1.143711
     23          1           0        1.948238    1.867668   -1.401117
     24          1           0        1.502486    2.633111    0.104896
     25          1           0       -0.296808    1.655494   -2.159540
     26          1           0       -0.079447    3.279948   -1.548955
     27          1           0       -2.242072    2.526952   -0.935505
     28          1           0       -3.685285   -1.527030    1.201559
     29          1           0       -4.045068   -1.559238   -0.540087
     30          1           0       -1.076833    3.905509    0.777853
     31          1           0       -0.588300    2.436004    1.643317
     32          1           0       -2.301536    2.840318    1.483294
     33          1           0       -0.797350   -3.078515   -1.404521
     34          1           0       -2.458702   -3.586702   -1.065132
     35          1           0       -2.159630   -2.228260   -2.169117
     36          1           0       -1.792806   -3.240218    1.239404
     37          1           0        2.197939   -1.029556    1.976717
     38          1           0        3.727946    1.967601    0.536621
     39          1           0        3.015313    1.380817    2.054139
     40          1           0        4.508067    0.656987    1.439464
     41          1           0        2.840264   -1.154589   -1.444028
     42          1           0        3.608319    0.442494   -1.547129
     43          1           0        4.620430   -1.587122    0.123174
 ---------------------------------------------------------------------
                    Distance matrix (angstroms):
                    1          2          3          4          5
     1  C    0.000000
     2  C    1.357650   0.000000
     3  C    2.575245   1.508290   0.000000
     4  C    3.084477   2.560190   1.546378   0.000000
     5  C    3.266386   3.276475   2.588025   1.547882   0.000000
     6  C    2.532706   3.033848   2.986172   2.630620   1.541451
     7  C    1.503332   2.599026   3.261876   3.156474   2.636785
     8  C    1.480179   2.313610   3.790714   4.475293   4.735457
     9  C    2.437522   2.421059   3.858998   4.896737   5.529866
    10  C    2.402938   1.522666   2.613759   3.872907   4.779111
    11  O    2.416733   3.494859   4.924968   5.436034   5.465012
    12  C    2.528435   3.580859   4.167860   3.613741   3.145261
    13  C    3.524885   2.538912   3.144536   4.653975   5.508404
    14  O    3.330620   2.365715   2.982681   3.994750   5.226705
    15  C    4.604625   3.881158   2.567064   1.557645   2.581622
    16  O    5.051362   4.099511   2.916599   2.452192   3.835738
    17  C    5.517466   5.067065   3.930599   2.557671   3.016764
    18  C    5.407280   4.558580   3.062707   2.581782   3.206525
    19  O    6.760207   5.843655   4.349468   3.849577   4.527426
    20  H    3.074817   2.138984   1.099660   2.191452   2.752921
    21  H    3.387905   2.120929   1.094854   2.161563   3.495682
    22  H    2.953025   2.630055   2.135284   1.099114   2.154057
    23  H    4.137154   3.994397   3.046722   2.177877   1.097562
    24  H    3.869098   4.065225   3.487269   2.160384   1.096704
    25  H    2.700741   2.966069   2.883171   3.012610   2.172074
    26  H    3.445012   4.107359   4.057470   3.528568   2.143879
    27  H    2.086948   3.311499   4.135424   4.195671   3.525374
    28  H    3.177175   3.175543   4.543340   5.447624   6.204398
    29  H    3.163219   3.174924   4.557087   5.729133   6.254889
    30  H    3.474995   4.523904   4.939799   4.192749   3.363967
    31  H    2.821042   3.532273   3.882071   3.082140   2.927411
    32  H    2.792225   3.965309   4.837370   4.479223   4.193158
    33  H    4.047262   2.834442   2.877502   4.396671   5.376275
    34  H    4.371278   3.482633   4.165091   5.646989   6.567739
    35  H    3.519009   2.794940   3.447981   4.940073   5.510786
    36  H    4.124729   3.214401   3.859162   4.943933   6.181976
    37  H    4.833350   3.997067   3.107890   2.560338   3.987248
    38  H    5.730555   5.449508   4.337576   2.903066   2.772892
    39  H    5.354482   5.056751   4.178815   2.746743   3.247078
    40  H    6.510637   5.942550   4.720665   3.500421   4.062786
    41  H    5.140244   4.132227   2.646562   2.770972   3.523449
    42  H    5.589234   4.936107   3.515002   2.887317   2.944685
    43  H    6.804091   5.803329   4.366848   3.945653   4.899893
                    6          7          8          9         10
     6  C    0.000000
     7  C    1.543192   0.000000
     8  C    3.877306   2.587038   0.000000
     9  C    4.912173   3.860805   1.515919   0.000000
    10  C    4.510090   3.878851   2.437109   1.552730   0.000000
    11  O    4.418959   2.971260   1.233645   2.447432   3.636474
    12  C    2.574903   1.541438   3.287761   4.603255   4.756388
    13  C    5.218093   4.888702   3.579673   2.569064   1.534768
    14  O    5.321385   4.716211   3.419527   2.487207   1.441193
    15  C    3.977472   4.689090   5.944238   6.176549   4.959716
    16  O    5.074167   5.489791   6.184916   6.104908   4.784253
    17  C    4.539406   5.277215   6.868316   7.298707   6.237009
    18  C    4.481466   5.493739   6.771963   6.908876   5.565765
    19  O    5.881130   6.878998   8.087790   8.117626   6.706470
    20  H    2.981845   3.596182   4.279540   4.357880   3.138803
    21  H    4.069474   4.263981   4.385078   4.102622   2.641356
    22  H    3.034734   3.080619   4.190776   4.658167   3.820564
    23  H    2.135711   3.526131   5.609602   6.322807   5.449133
    24  H    2.164964   3.007596   5.264592   6.181241   5.550003
    25  H    1.098753   2.156340   3.955047   4.807159   4.318430
    26  H    1.098133   2.152267   4.650483   5.827199   5.560055
    27  H    2.134192   1.099913   2.670519   4.073884   4.391697
    28  H    5.705275   4.538704   2.150705   1.093462   2.202179
    29  H    5.478505   4.491245   2.132551   1.095455   2.222988
    30  H    2.777801   2.182287   4.252872   5.632461   5.781640
    31  H    2.918409   2.201677   3.710510   4.790716   4.705890
    32  H    3.519795   2.187070   3.029909   4.383306   4.865433
    33  H    5.350675   5.296152   4.412681   3.523580   2.183581
    34  H    6.260574   5.801999   4.118850   2.817866   2.168426
    35  H    4.978907   4.727444   3.566154   2.833663   2.189852
    36  H    6.224517   5.567538   3.950617   2.726787   1.964208
    37  H    5.143009   5.310246   5.857380   5.798309   4.616664
    38  H    4.271285   5.223327   7.148378   7.747882   6.764184
    39  H    4.642824   5.096416   6.602858   7.096734   6.189202
    40  H    5.596617   6.353512   7.833093   8.147049   6.995810
    41  H    4.521195   5.452088   6.413681   6.382203   4.965773
    42  H    4.173424   5.414067   7.022698   7.343714   6.106608
    43  H    6.258674   7.078497   8.047270   7.951358   6.511529
                   11         12         13         14         15
    11  O    0.000000
    12  C    3.388325   0.000000
    13  C    4.698982   6.011634   0.000000
    14  O    4.552911   5.257937   2.432658   0.000000
    15  C    6.947463   4.992903   5.545610   4.765962   0.000000
    16  O    7.271497   5.735961   5.347672   4.201374   1.447208
    17  C    7.728006   5.196485   6.984602   5.975122   1.537190
    18  C    7.822074   6.090293   5.755837   5.540968   1.535311
    19  O    9.162422   7.357051   6.825577   6.471192   2.459618
    20  H    5.371191   4.748360   3.201232   3.771123   3.004092
    21  H    5.584198   5.038312   3.004105   2.559392   2.604836
    22  H    5.079127   3.123112   4.899331   3.725034   2.118644
    23  H    6.363474   4.166253   5.933478   5.934243   2.691735
    24  H    5.854154   2.974555   6.438273   5.857959   2.906725
    25  H    4.586569   3.503290   4.715879   5.310495   4.280334
    26  H    4.966566   2.840966   6.248347   6.394146   4.722128
    27  H    2.677969   2.128850   5.266998   5.414675   5.723260
    28  H    2.800028   4.978098   3.299857   2.522442   6.643379
    29  H    2.762286   5.393198   2.605416   3.295793   7.012215
    30  H    4.197821   1.097143   6.961899   6.319029   5.456886
    31  H    4.038889   1.095175   6.032598   4.919750   4.294433
    32  H    2.816758   1.096121   6.207904   5.344196   5.872023
    33  H    5.591657   6.411938   1.096240   2.658959   5.016808
    34  H    5.136154   6.846771   1.097433   2.728891   6.475607
    35  H    4.564364   6.027882   1.095846   3.391712   5.951059
    36  H    5.006674   6.119326   2.542227   0.972280   5.632008
    37  H    6.890083   5.349649   5.419366   3.873384   1.972708
    38  H    7.920854   5.159768   7.474532   6.700203   2.203006
    39  H    7.377121   4.723106   7.144143   5.829127   2.177235
    40  H    8.734267   6.263009   7.656086   6.589561   2.168383
    41  H    7.526708   6.271042   4.917281   5.039671   2.173276
    42  H    7.984281   6.048148   6.285617   6.280585   2.168631
    43  H    9.156525   7.478953   6.679546   6.077236   2.492793
                   16         17         18         19         20
    16  O    0.000000
    17  C    2.427917   0.000000
    18  C    2.331226   2.529314   0.000000
    19  O    2.721366   2.950128   1.437786   0.000000
    20  H    3.550464   4.390676   2.960287   4.295176   0.000000
    21  H    2.399761   4.075190   3.035108   4.075566   1.752781
    22  H    2.614721   2.731142   3.469901   4.568129   3.050446
    23  H    4.077587   3.103453   2.781520   4.060024   2.856942
    24  H    4.162246   2.768050   3.756729   4.899510   3.806545
    25  H    5.318728   5.095478   4.463787   5.891181   2.511927
    26  H    5.939396   5.021325   5.153493   6.496293   3.970422
    27  H    6.546851   6.314355   6.408290   7.820852   4.295855
    28  H    6.400941   7.680480   7.518042   8.645601   5.196272
    29  H    6.974203   8.204321   7.587914   8.813847   4.844174
    30  H    6.372246   5.429314   6.480323   7.720257   5.396281
    31  H    4.935160   4.377305   5.559510   6.719733   4.631743
    32  H    6.447200   6.113560   7.025658   8.282065   5.480614
    33  H    4.733553   6.522647   5.034886   5.986866   2.817068
    34  H    6.110839   7.911159   6.704384   7.682157   4.277338
    35  H    5.989111   7.372990   6.027848   7.192228   3.221718
    36  H    4.939075   6.860859   6.323812   7.169726   4.541879
    37  H    0.972149   2.631762   3.193416   3.637487   3.961792
    38  H    3.393270   1.095193   2.799351   3.312477   4.614599
    39  H    2.752071   1.097406   3.484880   3.954511   4.844021
    40  H    2.605371   1.094266   2.783135   2.629624   5.139560
    41  H    2.615863   3.484276   1.098955   2.088655   2.320826
    42  H    3.301821   2.762276   1.091369   2.036916   3.209507
    43  H    2.212613   3.046502   1.943840   0.974318   4.497715
                   21         22         23         24         25
    21  H    0.000000
    22  H    2.578232   0.000000
    23  H    3.865939   3.036816   0.000000
    24  H    4.299799   2.349967   1.747190   0.000000
    25  H    3.952841   3.642812   2.379170   3.053009   0.000000
    26  H    5.132135   3.889750   2.475459   2.378263   1.748974
    27  H    5.147309   4.178548   4.267334   3.887855   2.457998
    28  H    4.637501   5.019135   7.073505   6.739615   5.736482
    29  H    4.807102   5.617276   6.957354   6.983348   5.196786
    30  H    5.867234   3.816010   4.248737   2.953770   3.781440
    31  H    4.610818   2.360033   4.003199   2.603262   3.893055
    32  H    5.624795   3.861399   5.227471   4.051358   4.323538
    33  H    2.478317   4.790396   5.657119   6.339579   4.819900
    34  H    3.882588   5.795040   7.020267   7.466328   5.775131
    35  H    3.589617   5.308496   5.851584   6.497320   4.307406
    36  H    3.336309   4.685346   6.859902   6.829499   6.144821
    37  H    2.644241   2.296640   4.457131   4.171630   5.526470
    38  H    4.694661   3.234410   2.632903   2.362617   4.854413
    39  H    4.345986   2.469216   3.648899   2.767026   5.366626
    40  H    4.665136   3.673725   4.010907   3.836620   6.085776
    41  H    2.493614   3.722439   3.151443   4.305286   4.271972
    42  H    3.774208   3.860588   2.192786   3.458688   4.134783
    43  H    3.883886   4.494485   4.625976   5.247121   6.317006
                   26         27         28         29         30
    26  H    0.000000
    27  H    2.370711   0.000000
    28  H    6.608664   4.804652   0.000000
    29  H    6.337325   4.483760   1.778710   0.000000
    30  H    2.607709   2.488734   6.041195   6.356953   0.000000
    31  H    3.340924   3.064891   5.048971   5.716508   1.774018
    32  H    3.784903   2.439739   4.589975   5.146851   1.769795
    33  H    6.400492   5.807621   4.187950   3.688241   7.322395
    34  H    7.283256   6.118864   3.299188   2.627326   7.838328
    35  H    5.920484   4.913313   3.765740   2.579962   6.890589
    36  H    7.295417   6.179993   2.553022   3.326404   7.196323
    37  H    6.015703   6.390891   5.954887   6.752038   6.042870
    38  H    4.535209   6.174232   8.222565   8.603350   5.186481
    39  H    5.115323   6.155622   7.353943   8.076070   4.974800
    40  H    6.070903   7.396055   8.482780   9.054634   6.494747
    41  H    5.310447   6.296227   7.051286   6.956195   6.773847
    42  H    4.653039   6.240683   8.039339   7.974673   6.272852
    43  H    6.969450   8.070956   8.375644   8.690889   7.940807
                   31         32         33         34         35
    31  H    0.000000
    32  H    1.767557   0.000000
    33  H    6.304200   6.755342   0.000000
    34  H    6.863460   6.915617   1.770178   0.000000
    35  H    6.225680   6.249059   1.778581   1.775835   0.000000
    36  H    5.816655   6.106653   2.829738   2.423706   3.574442
    37  H    4.459191   5.955222   4.960117   6.121777   6.132964
    38  H    4.480418   6.165426   7.050504   8.467024   7.719444
    39  H    3.777329   5.543004   6.810606   8.023149   7.592191
    40  H    5.401797   7.151193   7.084467   8.533333   8.112010
    41  H    5.846290   7.139090   4.115250   5.842753   5.165023
    42  H    5.636012   7.061120   5.641610   7.299006   6.386630
    43  H    6.754794   8.328611   5.823267   7.451476   7.185741
                   36         37         38         39         40
    36  H    0.000000
    37  H    4.621332   0.000000
    38  H    7.621940   3.660292   0.000000
    39  H    6.718315   2.546368   1.776238   0.000000
    40  H    7.411426   2.910285   1.772406   1.769200   0.000000
    41  H    5.745954   3.482774   3.802502   4.323899   3.791821
    42  H    7.106285   4.071067   2.585009   3.768452   3.126546
    43  H    6.716270   3.100800   3.688295   3.887632   2.604088
                   41         42         43
    41  H    0.000000
    42  H    1.775166   0.000000
    43  H    2.410850   2.816669   0.000000
 Stoichiometry    C15H24O4
 Framework group  C1[X(C15H24O4)]
 Deg. of freedom   123
 Full point group                 C1      NOp   1
 Largest Abelian subgroup         C1      NOp   1
 Largest concise Abelian subgroup C1      NOp   1
                         Standard orientation:                         
 ---------------------------------------------------------------------
 Center     Atomic      Atomic             Coordinates (Angstroms)
 Number     Number       Type             X           Y           Z
 ---------------------------------------------------------------------
      1          6           0       -1.827414    0.630550   -0.159075
      2          6           0       -1.098996   -0.511959   -0.244490
      3          6           0        0.378334   -0.649909   -0.515420
      4          6           0        1.239153    0.462478    0.127130
      5          6           0        1.181916    1.807173   -0.637367
      6          6           0       -0.169157    2.185462   -1.275779
      7          6           0       -1.431572    2.061187   -0.396971
      8          6           0       -3.232654    0.288183    0.155591
      9          6           0       -3.357918   -1.218592    0.264890
     10          6           0       -1.927200   -1.764497    0.007974
     11          8           0       -4.157801    1.094373    0.282247
     12          6           0       -1.340538    2.867929    0.913338
     13          6           0       -1.872478   -2.745684   -1.170919
     14          8           0       -1.359487   -2.383245    1.179251
     15          6           0        2.699518   -0.016902    0.379692
     16          8           0        2.676775   -1.217035    1.188131
     17          6           0        3.526000    1.056064    1.106758
     18          6           0        3.412367   -0.481683   -0.898199
     19          8           0        4.710126   -1.029836   -0.610833
     20          1           0        0.544529   -0.691316   -1.601660
     21          1           0        0.706838   -1.617590   -0.122500
     22          1           0        0.828207    0.631332    1.132448
     23          1           0        1.925550    1.804727   -1.444612
     24          1           0        1.492794    2.606397    0.046267
     25          1           0       -0.324754    1.591556   -2.187000
     26          1           0       -0.093084    3.227556   -1.613640
     27          1           0       -2.257680    2.503476   -0.972936
     28          1           0       -3.717846   -1.492038    1.260550
     29          1           0       -4.086746   -1.560242   -0.478148
     30          1           0       -1.074220    3.911400    0.703659
     31          1           0       -0.591404    2.458013    1.599031
     32          1           0       -2.302610    2.870676    1.438593
     33          1           0       -0.854039   -3.120973   -1.324813
     34          1           0       -2.517096   -3.609882   -0.966011
     35          1           0       -2.214321   -2.278320   -2.101291
     36          1           0       -1.837049   -3.217180    1.326951
     37          1           0        2.172556   -1.018751    1.995299
     38          1           0        3.715793    1.935030    0.481583
     39          1           0        3.006906    1.386961    2.015245
     40          1           0        4.491473    0.639277    1.409359
     41          1           0        2.796497   -1.223913   -1.424982
     42          1           0        3.575003    0.365081   -1.567248
     43          1           0        4.581633   -1.634131    0.142567
 ---------------------------------------------------------------------
 Rotational constants (GHZ):      0.5783282      0.2559064      0.2033024
 Standard basis: 6-31G(d) (6D, 7F)
 There are   333 symmetry adapted cartesian basis functions of A   symmetry.
 There are   333 symmetry adapted basis functions of A   symmetry.
   333 basis functions,   628 primitive gaussians,   333 cartesian basis functions
    73 alpha electrons       73 beta electrons
       nuclear repulsion energy      1598.4914767233 Hartrees.
 NAtoms=   43 NActive=   43 NUniq=   43 SFac= 1.00D+00 NAtFMM=   60 NAOKFM=F Big=F
 Integral buffers will be    131072 words long.
 Raffenetti 2 integral format.
 Two-electron integral symmetry is turned on.
 ------------------------------------------------------------------------------
 Polarizable Continuum Model (PCM)
 =================================
 Model                : PCM (using non-symmetric T matrix).
 Atomic radii         : SMD-Coulomb.
 Polarization charges : Total charges.
 Charge compensation  : None.
 Solution method      : On-the-fly selection.
 Cavity type          : VdW (van der Waals Surface) (Alpha=1.000).
 Cavity algorithm     : GePol (No added spheres)
                        Default sphere list used, NSphG=   43.
                        Lebedev-Laikov grids with approx.  5.0 points / Ang**2.
                        Smoothing algorithm: Karplus/York (Gamma=1.0000).
                        Polarization charges: spherical gaussians, with
                                              point-specific exponents (IZeta= 3).
                        Self-potential: point-specific (ISelfS= 7).
                        Self-field    : sphere-specific E.n sum rule (ISelfD= 2).
 1st derivatives      : Analytical E(r).r(x)/FMM algorithm (CHGder, D1EAlg=3).
                        Cavity 1st derivative terms included.
 Solvent              : Methanol, Eps=  32.613000 Eps(inf)=   1.765709
 ------------------------------------------------------------------------------
 ------------------------------------------------------------------------------
 Atomic radii for non-electrostatic terms: SMD-CDS.
 ------------------------------------------------------------------------------
 Nuclear repulsion after PCM non-electrostatic terms =     1598.4928549283 Hartrees.
 One-electron integrals computed using PRISM.
 NBasis=   333 RedAO= T EigKep=  9.42D-04  NBF=   333
 NBsUse=   333 1.00D-06 EigRej= -1.00D+00 NBFU=   333
 Initial guess from the checkpoint file:  "DY-202A-11R_5.chk"
 B after Tr=     0.000000    0.000000    0.000000
         Rot=    0.999974    0.001084   -0.000144   -0.007138 Ang=   0.83 deg.
 ExpMin= 1.61D-01 ExpMax= 5.48D+03 ExpMxC= 8.25D+02 IAcc=1 IRadAn=         1 AccDes= 0.00D+00
 Harris functional with IExCor=  402 and IRadAn=       1 diagonalized for initial guess.
 HarFok:  IExCor=  402 AccDes= 0.00D+00 IRadAn=         1 IDoV= 1 UseB2=F ITyADJ=14
 ICtDFT=  3500011 ScaDFX=  1.000000  1.000000  1.000000  1.000000
 FoFCou: FMM=F IPFlag=           0 FMFlag=      100000 FMFlg1=           0
         NFxFlg=           0 DoJE=T BraDBF=F KetDBF=T FulRan=T
         wScrn=  0.000000 ICntrl=     500 IOpCl=  0 I1Cent=   200000004 NGrid=           0
         NMat0=    1 NMatS0=      1 NMatT0=    0 NMatD0=    1 NMtDS0=    0 NMtDT0=    0
 Petite list used in FoFCou.
 Keep R1 ints in memory in canonical form, NReq=1565304907.
 Requested convergence on RMS density matrix=1.00D-08 within 128 cycles.
 Requested convergence on MAX density matrix=1.00D-06.
 Requested convergence on             energy=1.00D-06.
 No special actions if energy rises.
 Inv3:  Mode=1 IEnd=    22260528.
 Iteration    1 A*A^-1 deviation from unit magnitude is 7.55D-15 for   2696.
 Iteration    1 A*A^-1 deviation from orthogonality  is 4.17D-15 for   1810    676.
 Iteration    1 A^-1*A deviation from unit magnitude is 7.33D-15 for   2696.
 Iteration    1 A^-1*A deviation from orthogonality  is 9.79D-07 for   2531   1512.
 Iteration    2 A*A^-1 deviation from unit magnitude is 7.55D-15 for    680.
 Iteration    2 A*A^-1 deviation from orthogonality  is 6.65D-15 for   1826    663.
 Iteration    2 A^-1*A deviation from unit magnitude is 1.22D-15 for    133.
 Iteration    2 A^-1*A deviation from orthogonality  is 3.59D-16 for   2087   1083.
 Error on total polarization charges =  0.05187
 SCF Done:  E(RB3LYP) =  -886.950446473     A.U. after   11 cycles
            NFock= 11  Conv=0.32D-08     -V/T= 2.0094
 SMD-CDS (non-electrostatic) energy       (kcal/mol) =       0.86
 (included in total energy above)
 D1PCM: PCM CHGder 1st derivatives, ID1Alg=3 FixD1E=F DoIter=F DoCFld=F I1PDM=0.
 Calling FoFJK, ICntrl=      2127 FMM=F ISym2X=0 I1Cent= 0 IOpClX= 0 NMat=1 NMatS=1 NMatT=0.
 ***** Axes restored to original set *****
 -------------------------------------------------------------------
 Center     Atomic                   Forces (Hartrees/Bohr)
 Number     Number              X              Y              Z
 -------------------------------------------------------------------
      1        6          -0.004588356   -0.006645429    0.000114863
      2        6           0.004204303    0.006267223    0.000046081
      3        6          -0.002111866   -0.000521204    0.000738313
      4        6          -0.000096816   -0.000431014   -0.001657507
      5        6          -0.000045730    0.001487364    0.000508414
      6        6           0.000045702   -0.000057266   -0.000675506
      7        6           0.003480558    0.002574383   -0.001113599
      8        6           0.003073130    0.003500298   -0.000325655
      9        6           0.002935282    0.000059010   -0.000941971
     10        6          -0.004942719   -0.000864303   -0.001235899
     11        8           0.002598560   -0.002835730   -0.000587303
     12        6          -0.000473257    0.000619426    0.001407661
     13        6           0.000546416   -0.001428931    0.000106057
     14        8          -0.000996643    0.000980631    0.000584094
     15        6           0.001466469    0.000946349   -0.000269301
     16        8          -0.001203730    0.000612152    0.001076857
     17        6          -0.000310692   -0.001227034    0.002430440
     18        6           0.003782331   -0.001005057    0.000443744
     19        8          -0.003619938    0.001803058   -0.000638731
     20        1          -0.000495770    0.000499919   -0.000134036
     21        1          -0.000852862    0.000810207   -0.000219912
     22        1          -0.000188287    0.000048404    0.000334623
     23        1          -0.000308971   -0.000099945   -0.000208892
     24        1          -0.000648936   -0.000341175   -0.000161489
     25        1          -0.000156039   -0.000433890    0.000891870
     26        1           0.000180666    0.000123081    0.000071987
     27        1          -0.000188583    0.000076653    0.000098680
     28        1          -0.000932530   -0.001568888    0.000504181
     29        1          -0.000935698   -0.001922737    0.001101253
     30        1          -0.000079321   -0.000098740   -0.000405788
     31        1           0.000651662   -0.000164507   -0.000229697
     32        1           0.000124670   -0.000470339   -0.000426447
     33        1          -0.000319452    0.001243959    0.000341377
     34        1          -0.000429926    0.000257202   -0.000018618
     35        1          -0.000594772    0.000224824    0.000492206
     36        1          -0.000156307   -0.000927374   -0.000313182
     37        1           0.000785580   -0.000198040    0.001536447
     38        1          -0.000708740   -0.000780231   -0.000185315
     39        1          -0.000195094    0.000162544   -0.000328785
     40        1           0.000318814    0.000059829   -0.000855684
     41        1           0.001048825   -0.000262274    0.000601939
     42        1           0.000888868   -0.000022373   -0.001333960
     43        1          -0.000550801   -0.000050036   -0.001163811
 -------------------------------------------------------------------
 Cartesian Forces:  Max     0.006645429 RMS     0.001546619

 GradGradGradGradGradGradGradGradGradGradGradGradGradGradGradGradGradGrad
 Berny optimization.
 Using GEDIIS/GDIIS optimizer.
 FormGI is forming the generalized inverse of G from B-inverse, IUseBI=4.
 Internal  Forces:  Max     0.004783901 RMS     0.000880218
 Search for a local minimum.
 Step number   2 out of a maximum of  258
 All quantities printed in internal units (Hartrees-Bohrs-Radians)
 Mixed Optimization -- En-DIIS/RFO-DIIS
 Update second derivatives using D2CorX and points    1    2
 DE= -6.31D-03 DEPred=-7.61D-03 R= 8.29D-01
 TightC=F SS=  1.41D+00  RLast= 3.36D-01 DXNew= 5.0454D-01 1.0094D+00
 Trust test= 8.29D-01 RLast= 3.36D-01 DXMaxT set to 5.05D-01
 ITU=  1  0
 Use linear search instead of GDIIS.
     Eigenvalues ---    0.00230   0.00230   0.00284   0.00339   0.00369
     Eigenvalues ---    0.00395   0.00537   0.00678   0.00765   0.00916
     Eigenvalues ---    0.01091   0.01116   0.01234   0.01295   0.01366
     Eigenvalues ---    0.01389   0.02476   0.02539   0.03103   0.03874
     Eigenvalues ---    0.03907   0.04053   0.04425   0.04578   0.04715
     Eigenvalues ---    0.04891   0.04904   0.05010   0.05072   0.05327
     Eigenvalues ---    0.05405   0.05459   0.05484   0.05528   0.05581
     Eigenvalues ---    0.05601   0.05659   0.05687   0.05714   0.05911
     Eigenvalues ---    0.06033   0.06361   0.06913   0.07805   0.08486
     Eigenvalues ---    0.08705   0.09024   0.09146   0.09359   0.09625
     Eigenvalues ---    0.10320   0.11695   0.12073   0.13424   0.13834
     Eigenvalues ---    0.14639   0.15801   0.16000   0.16000   0.16000
     Eigenvalues ---    0.16000   0.16000   0.16000   0.16000   0.16000
     Eigenvalues ---    0.16000   0.16000   0.16035   0.16064   0.16212
     Eigenvalues ---    0.16878   0.17411   0.18369   0.19942   0.20729
     Eigenvalues ---    0.21928   0.23264   0.24612   0.25009   0.26394
     Eigenvalues ---    0.26929   0.27185   0.27898   0.28121   0.28515
     Eigenvalues ---    0.28833   0.28908   0.29348   0.29616   0.30553
     Eigenvalues ---    0.31398   0.31599   0.32256   0.33717   0.33760
     Eigenvalues ---    0.33815   0.33851   0.33949   0.34040   0.34107
     Eigenvalues ---    0.34113   0.34118   0.34123   0.34141   0.34158
     Eigenvalues ---    0.34161   0.34192   0.34196   0.34250   0.34283
     Eigenvalues ---    0.34336   0.34339   0.34346   0.34444   0.34769
     Eigenvalues ---    0.38895   0.41285   0.42175   0.51475   0.52351
     Eigenvalues ---    0.52684   0.52976   0.94922
 RFO step:  Lambda=-1.23759629D-03 EMin= 2.29998469D-03
 Quartic linear search produced a step of -0.06359.
 Iteration  1 RMS(Cart)=  0.03526956 RMS(Int)=  0.00041977
 Iteration  2 RMS(Cart)=  0.00057396 RMS(Int)=  0.00003184
 Iteration  3 RMS(Cart)=  0.00000013 RMS(Int)=  0.00003184
 Variable       Old X    -DE/DX   Delta X   Delta X   Delta X     New X
                                 (Linear)    (Quad)   (Total)
    R1        2.56559  -0.00408  -0.00193  -0.00339  -0.00530   2.56029
    R2        2.84089   0.00343  -0.00110   0.01153   0.01042   2.85130
    R3        2.79713  -0.00315  -0.00043  -0.00753  -0.00792   2.78921
    R4        2.85025  -0.00202  -0.00005  -0.00597  -0.00600   2.84425
    R5        2.87742   0.00435  -0.00150   0.01552   0.01399   2.89141
    R6        2.92223   0.00091   0.00010   0.00324   0.00334   2.92557
    R7        2.07806   0.00005  -0.00035   0.00084   0.00049   2.07854
    R8        2.06897  -0.00105   0.00013  -0.00313  -0.00300   2.06597
    R9        2.92507   0.00026  -0.00030   0.00181   0.00152   2.92660
   R10        2.94352   0.00181   0.00106   0.00423   0.00529   2.94881
   R11        2.07702   0.00039   0.00007   0.00092   0.00099   2.07802
   R12        2.91292  -0.00116  -0.00124  -0.00107  -0.00231   2.91060
   R13        2.07409  -0.00006  -0.00022   0.00030   0.00007   2.07416
   R14        2.07247  -0.00053   0.00011  -0.00166  -0.00155   2.07092
   R15        2.91621  -0.00103  -0.00080  -0.00158  -0.00241   2.91380
   R16        2.07634  -0.00050   0.00001  -0.00139  -0.00138   2.07496
   R17        2.07517   0.00011   0.00004   0.00021   0.00026   2.07543
   R18        2.91289   0.00024  -0.00138   0.00354   0.00217   2.91506
   R19        2.07853   0.00012  -0.00007   0.00049   0.00042   2.07895
   R20        2.86467   0.00115  -0.00232   0.00857   0.00627   2.87094
   R21        2.33125  -0.00386  -0.00130  -0.00122  -0.00252   2.32874
   R22        2.93423  -0.00399  -0.00277  -0.00656  -0.00936   2.92488
   R23        2.06634   0.00119   0.00007   0.00306   0.00314   2.06948
   R24        2.07011   0.00044  -0.00010   0.00140   0.00130   2.07141
   R25        2.90029  -0.00094  -0.00081  -0.00130  -0.00211   2.89818
   R26        2.72346  -0.00027  -0.00200   0.00344   0.00144   2.72490
   R27        2.07330  -0.00004  -0.00021   0.00031   0.00010   2.07340
   R28        2.06958   0.00036  -0.00013   0.00125   0.00111   2.07070
   R29        2.07137  -0.00031  -0.00005  -0.00074  -0.00079   2.07058
   R30        2.07159  -0.00076  -0.00005  -0.00198  -0.00203   2.06957
   R31        2.07385   0.00004  -0.00015   0.00042   0.00027   2.07412
   R32        2.07085  -0.00013  -0.00005  -0.00024  -0.00029   2.07055
   R33        1.83734   0.00084   0.00005   0.00138   0.00143   1.83877
   R34        2.73483   0.00108  -0.00027   0.00312   0.00285   2.73767
   R35        2.90487  -0.00119  -0.00009  -0.00363  -0.00372   2.90114
   R36        2.90132   0.00232   0.00129   0.00510   0.00638   2.90770
   R37        1.83709   0.00084   0.00029   0.00090   0.00119   1.83828
   R38        2.06961  -0.00066  -0.00012  -0.00154  -0.00166   2.06795
   R39        2.07380  -0.00013  -0.00016  -0.00002  -0.00019   2.07361
   R40        2.06786   0.00003   0.00022  -0.00037  -0.00015   2.06771
   R41        2.71702  -0.00478  -0.00096  -0.00891  -0.00987   2.70715
   R42        2.07672  -0.00071  -0.00059  -0.00071  -0.00130   2.07542
   R43        2.06239   0.00090   0.00020   0.00203   0.00222   2.06461
   R44        1.84119  -0.00077   0.00059  -0.00257  -0.00198   1.83921
    A1        2.27787  -0.00105   0.00183  -0.01086  -0.00909   2.26878
    A2        1.90508   0.00019  -0.00361   0.00783   0.00415   1.90923
    A3        2.09871   0.00086   0.00174   0.00379   0.00557   2.10429
    A4        2.23164   0.00062  -0.00154   0.00257   0.00107   2.23271
    A5        1.97141  -0.00102   0.00111  -0.00695  -0.00599   1.96542
    A6        2.07979   0.00040   0.00041   0.00463   0.00511   2.08490
    A7        1.98757   0.00046   0.00046  -0.00158  -0.00115   1.98642
    A8        1.90594  -0.00018  -0.00013  -0.00351  -0.00363   1.90231
    A9        1.88626  -0.00071  -0.00048  -0.00225  -0.00272   1.88354
   A10        1.93200  -0.00005   0.00016  -0.00098  -0.00083   1.93118
   A11        1.89615   0.00018  -0.00003   0.00442   0.00439   1.90054
   A12        1.85029   0.00028  -0.00003   0.00440   0.00436   1.85466
   A13        1.98135  -0.00052  -0.00034  -0.00174  -0.00214   1.97921
   A14        1.94753   0.00145   0.00047   0.01163   0.01210   1.95963
   A15        1.85713  -0.00034  -0.00038  -0.00383  -0.00420   1.85293
   A16        1.96288  -0.00050  -0.00031   0.00385   0.00348   1.96636
   A17        1.88017   0.00032  -0.00048  -0.00358  -0.00407   1.87610
   A18        1.82297  -0.00044   0.00111  -0.00813  -0.00699   1.81598
   A19        2.03774  -0.00002   0.00092  -0.00824  -0.00733   2.03042
   A20        1.91375   0.00010   0.00040   0.00120   0.00162   1.91537
   A21        1.89097   0.00008   0.00002   0.00189   0.00187   1.89284
   A22        1.86480  -0.00017  -0.00031   0.00079   0.00047   1.86528
   A23        1.90475  -0.00017  -0.00112   0.00064  -0.00046   1.90429
   A24        1.84215   0.00021  -0.00001   0.00500   0.00499   1.84714
   A25        2.05037  -0.00065  -0.00047  -0.00734  -0.00788   2.04249
   A26        1.91234   0.00047  -0.00080   0.00233   0.00151   1.91386
   A27        1.87506  -0.00017   0.00014   0.00118   0.00132   1.87638
   A28        1.88904  -0.00015   0.00104  -0.00431  -0.00329   1.88575
   A29        1.88420   0.00042   0.00055   0.00277   0.00337   1.88758
   A30        1.84170   0.00017  -0.00048   0.00705   0.00657   1.84827
   A31        1.96292   0.00052   0.00022  -0.00078  -0.00065   1.96227
   A32        1.95961  -0.00001  -0.00041  -0.00005  -0.00041   1.95920
   A33        1.84187  -0.00042   0.00159  -0.00532  -0.00372   1.83816
   A34        1.97537  -0.00034  -0.00079   0.00071  -0.00006   1.97531
   A35        1.85858   0.00004  -0.00123   0.00583   0.00462   1.86321
   A36        1.85358   0.00021   0.00078  -0.00046   0.00031   1.85389
   A37        1.90041   0.00190   0.00390  -0.00205   0.00177   1.90218
   A38        2.19276  -0.00044  -0.00251   0.00411   0.00163   2.19439
   A39        2.18976  -0.00146  -0.00138  -0.00195  -0.00330   2.18646
   A40        1.83526  -0.00189  -0.00299   0.00050  -0.00260   1.83266
   A41        1.91922   0.00128  -0.00037   0.01086   0.01050   1.92972
   A42        1.89238   0.00136  -0.00007   0.01370   0.01372   1.90610
   A43        1.94555   0.00026   0.00153  -0.00506  -0.00345   1.94209
   A44        1.97269   0.00027  -0.00035  -0.00010  -0.00043   1.97226
   A45        1.89719  -0.00117   0.00192  -0.01792  -0.01609   1.88111
   A46        1.81255   0.00082   0.00159   0.00103   0.00249   1.81504
   A47        1.95966  -0.00009   0.00091   0.00125   0.00218   1.96185
   A48        1.84799  -0.00013   0.00161  -0.00196  -0.00033   1.84766
   A49        1.96569  -0.00029  -0.00089   0.00027  -0.00054   1.96516
   A50        1.95998  -0.00085  -0.00293  -0.00235  -0.00524   1.95474
   A51        1.91319   0.00055  -0.00016   0.00156   0.00144   1.91463
   A52        1.92799  -0.00042   0.00017  -0.00307  -0.00291   1.92508
   A53        1.95706  -0.00039   0.00028  -0.00296  -0.00269   1.95437
   A54        1.93566  -0.00052   0.00007  -0.00273  -0.00266   1.93299
   A55        1.88557   0.00034  -0.00011   0.00135   0.00123   1.88680
   A56        1.87785   0.00052  -0.00021   0.00373   0.00351   1.88136
   A57        1.87684   0.00056  -0.00023   0.00423   0.00401   1.88085
   A58        1.93887  -0.00092   0.00028  -0.00493  -0.00466   1.93421
   A59        1.91673   0.00008   0.00083  -0.00054   0.00029   1.91702
   A60        1.94804  -0.00069   0.00023  -0.00624  -0.00602   1.94202
   A61        1.87793   0.00084  -0.00157   0.01150   0.00994   1.88786
   A62        1.89297   0.00072  -0.00008   0.00295   0.00285   1.89581
   A63        1.88718   0.00007   0.00021  -0.00199  -0.00179   1.88540
   A64        1.87362  -0.00030   0.00071  -0.00318  -0.00247   1.87115
   A65        1.90822   0.00013  -0.00043   0.00190   0.00148   1.90970
   A66        1.94545   0.00024   0.00039  -0.00277  -0.00238   1.94308
   A67        1.97525  -0.00024   0.00032   0.00210   0.00242   1.97767
   A68        1.89977  -0.00114  -0.00323  -0.00590  -0.00914   1.89063
   A69        1.79385   0.00095   0.00334   0.00348   0.00681   1.80067
   A70        1.93408   0.00005  -0.00043   0.00134   0.00090   1.93498
   A71        1.87845   0.00142   0.00018   0.00785   0.00802   1.88648
   A72        1.96424  -0.00131  -0.00056  -0.00891  -0.00949   1.95476
   A73        1.92592   0.00020   0.00035   0.00176   0.00210   1.92802
   A74        1.91698  -0.00002   0.00156  -0.00225  -0.00071   1.91627
   A75        1.88867   0.00034   0.00031  -0.00076  -0.00047   1.88820
   A76        1.88666   0.00038   0.00005  -0.00055  -0.00053   1.88613
   A77        1.87891   0.00050  -0.00181   0.01162   0.00980   1.88872
   A78        1.94781   0.00075  -0.00177   0.00603   0.00427   1.95208
   A79        1.92116   0.00017   0.00144  -0.00153   0.00001   1.92117
   A80        1.92257   0.00102   0.00249   0.00501   0.00753   1.93010
   A81        1.92213  -0.00096  -0.00428  -0.00127  -0.00553   1.91659
   A82        1.85857  -0.00087   0.00157  -0.00816  -0.00663   1.85194
   A83        1.88986  -0.00015   0.00040  -0.00038   0.00005   1.88991
   A84        1.84624  -0.00095  -0.00156  -0.00230  -0.00386   1.84238
    D1        0.08559   0.00026   0.00080  -0.00476  -0.00394   0.08165
    D2       -3.08469   0.00025   0.00013   0.00559   0.00571  -3.07898
    D3       -3.11650   0.00043  -0.00002   0.01067   0.01061  -3.10590
    D4       -0.00360   0.00042  -0.00069   0.02102   0.02026   0.01666
    D5        0.36919   0.00019  -0.00064   0.01322   0.01257   0.38176
    D6       -1.88281   0.00023   0.00061   0.01297   0.01356  -1.86925
    D7        2.38860   0.00024  -0.00106   0.01664   0.01556   2.40416
    D8       -2.70623   0.00003   0.00044  -0.00369  -0.00326  -2.70948
    D9        1.32495   0.00007   0.00169  -0.00395  -0.00226   1.32269
   D10       -0.68682   0.00008   0.00002  -0.00027  -0.00026  -0.68709
   D11       -0.00384  -0.00021   0.00068  -0.00115  -0.00053  -0.00438
   D12       -3.12231  -0.00010   0.00036  -0.00605  -0.00578  -3.12809
   D13        3.08451  -0.00013  -0.00001   0.01182   0.01182   3.09633
   D14       -0.03396  -0.00003  -0.00033   0.00691   0.00658  -0.02738
   D15        0.63472   0.00012  -0.00038   0.00317   0.00279   0.63751
   D16       -1.53463   0.00000  -0.00083   0.00832   0.00749  -1.52713
   D17        2.74326   0.00014  -0.00047   0.00615   0.00569   2.74895
   D18       -2.47662   0.00015   0.00032  -0.00758  -0.00728  -2.48390
   D19        1.63722   0.00002  -0.00013  -0.00244  -0.00258   1.63464
   D20       -0.36808   0.00017   0.00023  -0.00460  -0.00438  -0.37246
   D21        0.00922  -0.00044   0.00047  -0.03140  -0.03095  -0.02172
   D22        2.13772  -0.00033   0.00094  -0.02973  -0.02880   2.10891
   D23       -2.05820   0.00020   0.00233  -0.02837  -0.02604  -2.08424
   D24        3.12488  -0.00044  -0.00019  -0.02205  -0.02226   3.10262
   D25       -1.02981  -0.00033   0.00028  -0.02039  -0.02011  -1.04992
   D26        1.05745   0.00020   0.00167  -0.01902  -0.01735   1.04011
   D27       -1.34400  -0.00031   0.00026  -0.00972  -0.00947  -1.35347
   D28        2.69915  -0.00043   0.00057  -0.02366  -0.02310   2.67605
   D29        0.72098  -0.00043  -0.00076  -0.01762  -0.01839   0.70259
   D30        0.81126  -0.00025   0.00056  -0.01632  -0.01576   0.79550
   D31       -1.42877  -0.00037   0.00088  -0.03026  -0.02939  -1.45816
   D32        2.87624  -0.00037  -0.00046  -0.02422  -0.02468   2.85156
   D33        2.83618   0.00017   0.00059  -0.00897  -0.00837   2.82781
   D34        0.59615   0.00005   0.00091  -0.02291  -0.02201   0.57415
   D35       -1.38202   0.00004  -0.00043  -0.01687  -0.01730  -1.39932
   D36        0.62674  -0.00057  -0.00003  -0.00017  -0.00021   0.62652
   D37       -1.49631  -0.00041  -0.00063   0.00381   0.00317  -1.49313
   D38        2.78457  -0.00075  -0.00084  -0.00380  -0.00465   2.77992
   D39        2.85886   0.00056   0.00006   0.01786   0.01790   2.87676
   D40        0.73581   0.00072  -0.00054   0.02183   0.02128   0.75710
   D41       -1.26650   0.00037  -0.00074   0.01423   0.01346  -1.25303
   D42       -1.42490  -0.00005   0.00095   0.00795   0.00888  -1.41602
   D43        2.73524   0.00011   0.00035   0.01193   0.01226   2.74750
   D44        0.73293  -0.00024   0.00014   0.00432   0.00444   0.73737
   D45       -0.97145  -0.00077  -0.00299  -0.00807  -0.01102  -0.98247
   D46       -3.07262   0.00041   0.00105  -0.00018   0.00091  -3.07172
   D47        1.01653   0.00034   0.00106  -0.00140  -0.00029   1.01623
   D48        3.06189  -0.00087  -0.00267  -0.01881  -0.02151   3.04038
   D49        0.96072   0.00031   0.00137  -0.01092  -0.00959   0.95114
   D50       -1.23332   0.00024   0.00139  -0.01215  -0.01078  -1.24410
   D51        1.02795  -0.00074  -0.00259  -0.01165  -0.01426   1.01369
   D52       -1.07322   0.00044   0.00145  -0.00376  -0.00233  -1.07555
   D53        3.01593   0.00037   0.00146  -0.00498  -0.00353   3.01240
   D54        0.84016  -0.00008  -0.00115   0.01195   0.01074   0.85090
   D55       -1.32404   0.00023  -0.00153   0.02156   0.02002  -1.30401
   D56        2.96666  -0.00011  -0.00064   0.01148   0.01082   2.97748
   D57        2.98867  -0.00010  -0.00023   0.00848   0.00822   2.99688
   D58        0.82447   0.00021  -0.00061   0.01810   0.01750   0.84197
   D59       -1.16802  -0.00013   0.00028   0.00802   0.00829  -1.15973
   D60       -1.31059  -0.00003  -0.00093   0.01502   0.01405  -1.29654
   D61        2.80840   0.00028  -0.00130   0.02463   0.02333   2.83172
   D62        0.81591  -0.00006  -0.00041   0.01455   0.01412   0.83003
   D63       -1.26781  -0.00049   0.00128  -0.02274  -0.02148  -1.28929
   D64        0.97599  -0.00036   0.00023  -0.02289  -0.02267   0.95331
   D65        3.00606  -0.00027   0.00000  -0.01942  -0.01943   2.98663
   D66        0.90807  -0.00048   0.00073  -0.02887  -0.02815   0.87992
   D67       -3.13132  -0.00034  -0.00033  -0.02902  -0.02934   3.12252
   D68       -1.10125  -0.00026  -0.00055  -0.02555  -0.02610  -1.12734
   D69        2.89359  -0.00015   0.00099  -0.02141  -0.02044   2.87315
   D70       -1.14579  -0.00002  -0.00007  -0.02156  -0.02163  -1.16743
   D71        0.88428   0.00007  -0.00029  -0.01809  -0.01839   0.86589
   D72       -3.11749   0.00037  -0.00151   0.03362   0.03208  -3.08541
   D73        1.06144   0.00050  -0.00167   0.03603   0.03433   1.09577
   D74       -1.03702   0.00041  -0.00162   0.03454   0.03289  -1.00413
   D75        0.92020  -0.00004  -0.00078   0.03414   0.03340   0.95359
   D76       -1.18406   0.00009  -0.00094   0.03655   0.03564  -1.14842
   D77        3.00067   0.00001  -0.00089   0.03506   0.03420   3.03487
   D78       -1.11283  -0.00002   0.00065   0.02697   0.02762  -1.08521
   D79        3.06610   0.00010   0.00049   0.02938   0.02986   3.09596
   D80        0.96764   0.00002   0.00054   0.02788   0.02842   0.99606
   D81        0.00927  -0.00007  -0.00039  -0.01785  -0.01828  -0.00900
   D82        2.10579  -0.00017  -0.00045  -0.01787  -0.01838   2.08741
   D83       -2.10529  -0.00004   0.00162  -0.02511  -0.02348  -2.12877
   D84        3.12779  -0.00015  -0.00009  -0.01286  -0.01298   3.11481
   D85       -1.05888  -0.00026  -0.00014  -0.01288  -0.01309  -1.07197
   D86        1.01322  -0.00013   0.00193  -0.02012  -0.01818   0.99504
   D87       -0.01070   0.00030   0.00000   0.02804   0.02803   0.01733
   D88       -2.13518   0.00005  -0.00163   0.02571   0.02407  -2.11111
   D89        1.97790   0.00022   0.00139   0.02525   0.02666   2.00456
   D90       -2.08970  -0.00024   0.00145   0.01741   0.01885  -2.07085
   D91        2.06901  -0.00049  -0.00018   0.01508   0.01489   2.08390
   D92       -0.10110  -0.00032   0.00284   0.01462   0.01749  -0.08361
   D93        2.05041   0.00090  -0.00205   0.04489   0.04279   2.09320
   D94       -0.07407   0.00065  -0.00368   0.04256   0.03883  -0.03524
   D95       -2.24417   0.00082  -0.00066   0.04210   0.04142  -2.20275
   D96        1.11065  -0.00063   0.00151  -0.04009  -0.03854   1.07211
   D97       -3.09717  -0.00012   0.00027  -0.02925  -0.02894  -3.12611
   D98       -1.00445  -0.00042   0.00125  -0.03612  -0.03483  -1.03929
   D99       -3.13378   0.00015   0.00354  -0.03776  -0.03425   3.11516
   D100      -1.05842   0.00066   0.00230  -0.02691  -0.02465  -1.08307
   D101       1.03430   0.00036   0.00328  -0.03378  -0.03054   1.00376
   D102      -0.93815  -0.00076  -0.00098  -0.03943  -0.04040  -0.97855
   D103       1.13722  -0.00025  -0.00222  -0.02859  -0.03081   1.10641
   D104      -3.05325  -0.00055  -0.00124  -0.03546  -0.03670  -3.08995
   D105      -3.07939   0.00042  -0.00103   0.01973   0.01867  -3.06072
   D106       1.23702  -0.00007  -0.00234   0.02074   0.01842   1.25545
   D107      -0.96187   0.00053   0.00095   0.02093   0.02188  -0.93999
   D108      -0.96149  -0.00056   0.00316  -0.06012  -0.05694  -1.01842
   D109       1.16740  -0.00089   0.00146  -0.06604  -0.06462   1.10277
   D110      -3.06423  -0.00085   0.00113  -0.06532  -0.06418  -3.12840
   D111      -1.19260   0.00001  -0.00167   0.03676   0.03510  -1.15750
   D112       0.91903  -0.00031  -0.00141   0.03095   0.02955   0.94858
   D113       2.98777   0.00042  -0.00245   0.04493   0.04248   3.03025
   D114       2.98445   0.00045   0.00069   0.04003   0.04071   3.02516
   D115      -1.18710   0.00013   0.00095   0.03422   0.03516  -1.15194
   D116       0.88163   0.00085  -0.00009   0.04820   0.04810   0.92973
   D117       1.02403  -0.00008  -0.00128   0.03844   0.03717   1.06120
   D118       3.13566  -0.00040  -0.00102   0.03263   0.03161  -3.11591
   D119      -1.07879   0.00032  -0.00206   0.04661   0.04455  -1.03424
   D120      -3.04920   0.00005   0.00209  -0.00810  -0.00600  -3.05520
   D121      -0.90942  -0.00055  -0.00350  -0.00665  -0.01012  -0.91954
   D122       1.17333   0.00001  -0.00035  -0.00495  -0.00531   1.16802
   D123      -0.99323   0.00066   0.00384  -0.00273   0.00110  -0.99213
   D124       1.14655   0.00007  -0.00175  -0.00128  -0.00302   1.14353
   D125      -3.05389   0.00062   0.00140   0.00042   0.00179  -3.05210
   D126       1.03387  -0.00013   0.00167  -0.00711  -0.00543   1.02844
   D127      -3.10953  -0.00072  -0.00392  -0.00566  -0.00955  -3.11909
   D128      -1.02678  -0.00017  -0.00076  -0.00396  -0.00474  -1.03153
   D129       0.80954   0.00017  -0.00312   0.03698   0.03380   0.84334
   D130      -1.32969   0.00011  -0.00103   0.03569   0.03475  -1.29493
   D131       2.90819   0.00129  -0.00013   0.04140   0.04123   2.94942
         Item               Value     Threshold  Converged?
 Maximum Force            0.004784     0.000450     NO 
 RMS     Force            0.000880     0.000300     NO 
 Maximum Displacement     0.179110     0.001800     NO 
 RMS     Displacement     0.035279     0.001200     NO 
 Predicted change in Energy=-7.057880D-04
 GradGradGradGradGradGradGradGradGradGradGradGradGradGradGradGradGradGrad

                          Input orientation:                          
 ---------------------------------------------------------------------
 Center     Atomic      Atomic             Coordinates (Angstroms)
 Number     Number       Type             X           Y           Z
 ---------------------------------------------------------------------
      1          6           0       -1.803008    0.632941   -0.164346
      2          6           0       -1.065400   -0.497986   -0.276343
      3          6           0        0.409671   -0.616986   -0.550882
      4          6           0        1.261601    0.487415    0.120880
      5          6           0        1.200843    1.846546   -0.619055
      6          6           0       -0.151843    2.218510   -1.254805
      7          6           0       -1.405652    2.074060   -0.369031
      8          6           0       -3.199068    0.277653    0.157105
      9          6           0       -3.317063   -1.234567    0.242848
     10          6           0       -1.895669   -1.765358   -0.062957
     11          8           0       -4.126916    1.073780    0.311624
     12          6           0       -1.300544    2.845847    0.962457
     13          6           0       -1.863918   -2.696942   -1.280834
     14          8           0       -1.311816   -2.432184    1.074450
     15          6           0        2.723882    0.019281    0.399407
     16          8           0        2.699111   -1.181758    1.209138
     17          6           0        3.520053    1.093585    1.153648
     18          6           0        3.471971   -0.428118   -0.868568
     19          8           0        4.767978   -0.957199   -0.564142
     20          1           0        0.571910   -0.624144   -1.638746
     21          1           0        0.742258   -1.592156   -0.185290
     22          1           0        0.833847    0.637119    1.122790
     23          1           0        1.946753    1.864103   -1.424061
     24          1           0        1.497506    2.636009    0.080731
     25          1           0       -0.308038    1.624370   -2.164887
     26          1           0       -0.085208    3.263659   -1.585591
     27          1           0       -2.239676    2.529604   -0.923264
     28          1           0       -3.648415   -1.538557    1.241393
     29          1           0       -4.067323   -1.579270   -0.478138
     30          1           0       -1.066617    3.901008    0.773362
     31          1           0       -0.520697    2.435588    1.613785
     32          1           0       -2.248689    2.806024    1.510179
     33          1           0       -0.842356   -3.033582   -1.486931
     34          1           0       -2.483768   -3.582165   -1.088897
     35          1           0       -2.254411   -2.196813   -2.174100
     36          1           0       -1.778499   -3.279148    1.182419
     37          1           0        2.225366   -0.979874    2.034430
     38          1           0        3.676831    1.989946    0.545802
     39          1           0        2.993416    1.388928    2.069897
     40          1           0        4.500881    0.698608    1.435097
     41          1           0        2.880987   -1.179188   -1.409696
     42          1           0        3.640132    0.421024   -1.535153
     43          1           0        4.627495   -1.591014    0.160974
 ---------------------------------------------------------------------
                    Distance matrix (angstroms):
                    1          2          3          4          5
     1  C    0.000000
     2  C    1.354845   0.000000
     3  C    2.570540   1.505113   0.000000
     4  C    3.081292   2.558073   1.548145   0.000000
     5  C    3.271501   3.278741   2.588358   1.548688   0.000000
     6  C    2.535641   3.028420   2.975037   2.624314   1.540226
     7  C    1.508844   2.596109   3.251184   3.141925   2.628325
     8  C    1.475989   2.311283   3.784788   4.465745   4.735300
     9  C    2.438392   2.425304   3.860046   4.893288   5.536028
    10  C    2.402229   1.530069   2.621339   3.882929   4.789936
    11  O    2.412765   3.491280   4.917644   5.423682   5.463364
    12  C    2.533596   3.573673   4.148041   3.582603   3.123575
    13  C    3.512603   2.545986   3.166742   4.676944   5.520326
    14  O    3.342287   2.372022   2.983314   4.006973   5.242990
    15  C    4.602947   3.883665   2.581367   1.560446   2.587626
    16  O    5.044667   4.104356   2.942478   2.457006   3.841578
    17  C    5.503115   5.060074   3.937760   2.556297   3.014658
    18  C    5.426526   4.576390   3.084523   2.589004   3.224031
    19  O    6.772462   5.858498   4.371586   3.853679   4.537450
    20  H    3.065021   2.133739   1.099919   2.192606   2.745840
    21  H    3.380810   2.114976   1.093264   2.165195   3.496158
    22  H    2.934236   2.617857   2.133983   1.099640   2.152074
    23  H    4.142867   3.996222   3.046452   2.179804   1.097600
    24  H    3.868557   4.064223   3.487736   2.161879   1.095883
    25  H    2.687012   2.940168   2.853734   2.996860   2.171563
    26  H    3.448398   4.101814   4.046595   3.526113   2.143905
    27  H    2.089011   3.311153   4.130222   4.185656   3.520836
    28  H    3.177583   3.171478   4.530960   5.428477   6.199636
    29  H    3.181111   3.197098   4.579820   5.746951   6.285670
    30  H    3.478768   4.522502   4.934098   4.183175   3.361698
    31  H    2.838240   3.532017   3.856109   3.033271   2.880320
    32  H    2.779380   3.938060   4.799151   4.430377   4.165754
    33  H    4.014409   2.818602   2.878140   4.405577   5.361298
    34  H    4.368679   3.490584   4.177766   5.661522   6.577843
    35  H    3.500055   2.810915   3.496859   4.983408   5.541273
    36  H    4.137489   3.220459   3.857398   4.955408   6.196332
    37  H    4.864523   4.049819   3.179981   2.596816   4.009898
    38  H    5.689851   5.417977   4.321244   2.876020   2.740068
    39  H    5.345001   5.053640   4.191410   2.758727   3.263923
    40  H    6.503964   5.945111   4.734227   3.502100   4.053092
    41  H    5.174410   4.162030   2.676011   2.782560   3.550080
    42  H    5.617098   4.956936   3.533006   2.899010   2.970098
    43  H    6.811988   5.813348   4.386971   3.956099   4.916016
                    6          7          8          9         10
     6  C    0.000000
     7  C    1.541914   0.000000
     8  C    3.878917   2.592342   0.000000
     9  C    4.917858   3.869742   1.519238   0.000000
    10  C    4.509172   3.882644   2.433345   1.547778   0.000000
    11  O    4.423269   2.978108   1.232314   2.447255   3.630355
    12  C    2.574746   1.542583   3.293722   4.608033   4.761183
    13  C    5.205147   4.878920   3.563497   2.563548   1.533650
    14  O    5.329158   4.732724   3.427311   2.479287   1.441956
    15  C    3.980304   4.676073   5.933531   6.171682   4.973828
    16  O    5.075508   5.471750   6.166455   6.093509   4.803209
    17  C    4.533092   5.248090   6.841449   7.279835   6.243695
    18  C    4.503981   5.504692   6.786227   6.926514   5.590061
    19  O    5.896336   6.880429   8.094373   8.129948   6.731159
    20  H    2.958363   3.578160   4.273008   4.363156   3.142361
    21  H    4.057641   4.253048   4.375782   4.097470   2.646436
    22  H    3.020818   3.050522   4.162471   4.637625   3.824677
    23  H    2.135031   3.520766   5.612164   6.331517   5.458004
    24  H    2.162941   2.991053   5.255995   6.179621   5.559345
    25  H    1.098021   2.152226   3.945041   4.798431   4.292894
    26  H    1.098269   2.153773   4.652885   5.832848   5.557625
    27  H    2.136761   1.100132   2.675614   4.085286   4.393764
    28  H    5.707239   4.546917   2.162455   1.095123   2.196562
    29  H    5.509749   4.521418   2.146058   1.096144   2.218802
    30  H    2.789457   2.181225   4.249214   5.632058   5.787440
    31  H    2.900343   2.201228   3.735273   4.813436   4.727574
    32  H    3.519528   2.185844   3.021040   4.367370   4.847361
    33  H    5.302373   5.258803   4.384202   3.514650   2.178432
    34  H    6.254057   5.802881   4.118540   2.824738   2.167764
    35  H    4.976040   4.713706   3.528438   2.810122   2.184439
    36  H    6.229793   5.585951   3.964860   2.725855   1.963734
    37  H    5.167190   5.318593   5.876241   5.830365   4.690304
    38  H    4.237118   5.164845   7.096549   7.707387   6.747270
    39  H    4.651291   5.076374   6.575756   7.074106   6.196914
    40  H    5.585116   6.327233   7.816628   8.141184   7.016491
    41  H    4.557017   5.481047   6.445488   6.414810   4.997374
    42  H    4.205785   5.436203   7.046910   7.369181   6.131290
    43  H    6.273674   7.079021   8.046553   7.952972   6.529335
                   11         12         13         14         15
    11  O    0.000000
    12  C    3.398851   0.000000
    13  C    4.677118   6.006019   0.000000
    14  O    4.560535   5.279232   2.433574   0.000000
    15  C    6.932035   4.950000   5.590079   4.769929   0.000000
    16  O    7.244834   5.681522   5.414516   4.203479   1.448715
    17  C    7.693213   5.132751   7.020110   5.981996   1.535219
    18  C    7.835281   6.070288   5.812852   5.538612   1.538689
    19  O    9.165750   7.322610   6.893649   6.467183   2.461761
    20  H    5.363381   4.723683   3.218362   3.765484   3.032992
    21  H    5.573418   5.018589   3.035280   2.551826   2.620197
    22  H    5.045576   3.075681   4.916433   3.745241   2.115948
    23  H    6.366056   4.147798   5.945155   5.942972   2.707828
    24  H    5.841917   2.941183   6.449295   5.879316   2.907373
    25  H    4.584766   3.501051   4.677184   5.287392   4.283042
    26  H    4.972967   2.853798   6.227797   6.404921   4.728339
    27  H    2.684408   2.130240   5.252222   5.428732   5.717349
    28  H    2.813848   4.981295   3.299684   2.507216   6.613771
    29  H    2.768745   5.414060   2.597788   3.275792   7.031778
    30  H    4.191879   1.097198   6.956174   6.345085   5.438339
    31  H    4.068778   1.095765   6.043669   4.961044   4.223807
    32  H    2.822222   1.095703   6.182268   5.339140   5.807428
    33  H    5.558197   6.385697   1.095168   2.672592   5.059277
    34  H    5.132175   6.850359   1.097576   2.715879   6.504235
    35  H    4.514629   6.014672   1.095690   3.390718   6.026393
    36  H    5.022084   6.147552   2.532564   0.973035   5.635971
    37  H    6.894712   5.311997   5.537287   3.942388   1.979932
    38  H    7.860831   5.067586   7.483543   6.687398   2.193869
    39  H    7.340979   4.667669   7.177425   5.841818   2.176952
    40  H    8.708721   6.204076   7.708224   6.612063   2.166072
    41  H    7.559729   6.270025   4.983403   5.031955   2.175744
    42  H    8.010225   6.043848   6.330952   6.282723   2.177942
    43  H    9.152243   7.447803   6.740945   6.067736   2.504725
                   16         17         18         19         20
    16  O    0.000000
    17  C    2.419548   0.000000
    18  C    2.341399   2.531255   0.000000
    19  O    2.734074   2.951921   1.432563   0.000000
    20  H    3.598105   4.409036   3.006984   4.344270   0.000000
    21  H    2.437648   4.089267   3.045191   4.093057   1.754594
    22  H    2.606718   2.724888   3.472741   4.567819   3.047208
    23  H    4.095980   3.116657   2.808761   4.081484   2.850904
    24  H    4.158425   2.760601   3.766770   4.901325   3.800253
    25  H    5.319901   5.093986   4.492396   5.915473   2.471224
    26  H    5.943456   5.021012   5.176568   6.512481   3.943303
    27  H    6.535515   6.288894   6.432264   7.835431   4.285214
    28  H    6.357627   7.636936   7.508988   8.627491   5.190616
    29  H    6.984951   8.208237   7.636658   8.857590   4.876655
    30  H    6.340751   5.391083   6.483521   7.709318   5.383310
    31  H    4.859640   4.282565   5.504933   6.650147   4.597250
    32  H    6.361899   6.028097   6.988853   8.227896   5.444039
    33  H    4.820791   6.560242   5.077817   6.052995   2.797962
    34  H    6.156716   7.933316   6.742951   7.730047   4.288286
    35  H    6.083915   7.432702   6.133853   7.310442   3.278412
    36  H    4.944567   6.869954   6.316831   7.162282   4.531274
    37  H    0.972778   2.598312   3.207157   3.635652   4.043845
    38  H    3.384620   1.094312   2.808815   3.332902   4.609365
    39  H    2.726893   1.097308   3.487871   3.948612   4.865201
    40  H    2.614041   1.094186   2.763158   2.609597   5.160910
    41  H    2.625143   3.484915   1.098266   2.079658   2.385869
    42  H    3.314448   2.774241   1.092545   2.028398   3.243006
    43  H    2.232668   3.069023   1.935851   0.973268   4.541101
                   21         22         23         24         25
    21  H    0.000000
    22  H    2.586335   0.000000
    23  H    3.864076   3.038173   0.000000
    24  H    4.303318   2.349870   1.749874   0.000000
    25  H    3.920199   3.617649   2.385452   3.053884   0.000000
    26  H    5.120984   3.883130   2.472592   2.382343   1.752856
    27  H    5.140568   4.149022   4.268475   3.871157   2.468259
    28  H    4.616958   4.983805   7.070265   6.727157   5.724069
    29  H    4.818505   5.612203   6.994333   7.003444   5.219258
    30  H    5.862243   3.792998   4.249476   2.941885   3.793657
    31  H    4.588513   2.304422   3.955176   2.542355   3.870616
    32  H    5.582505   3.788964   5.205643   4.013254   4.320711
    33  H    2.506587   4.805657   5.636524   6.330622   4.737260
    34  H    3.896650   5.805212   7.028776   7.475578   5.744524
    35  H    3.647054   5.332729   5.890958   6.520530   4.288344
    36  H    3.327279   4.707978   6.864712   6.850913   6.116470
    37  H    2.738915   2.319931   4.486312   4.173887   5.552882
    38  H    4.688034   3.200876   2.624760   2.320161   4.833287
    39  H    4.363535   2.475069   3.678184   2.783836   5.374796
    40  H    4.690469   3.680822   4.007085   3.822053   6.078045
    41  H    2.498774   3.728704   3.183492   4.323322   4.312787
    42  H    3.777922   3.871252   2.227634   3.479667   4.175243
    43  H    3.900637   4.503491   4.651511   5.260323   6.333074
                   26         27         28         29         30
    26  H    0.000000
    27  H    2.370495   0.000000
    28  H    6.614345   4.818736   0.000000
    29  H    6.366918   4.518991   1.770290   0.000000
    30  H    2.633256   2.476965   6.039338   6.372122   0.000000
    31  H    3.333371   3.065998   5.071008   5.750981   1.775330
    32  H    3.804455   2.449109   4.572402   5.147002   1.771775
    33  H    6.343362   5.763615   4.189608   3.678736   7.297106
    34  H    7.270839   6.118884   3.311040   2.625312   7.840549
    35  H    5.904959   4.889154   3.747284   2.558182   6.876177
    36  H    7.303248   6.195820   2.555332   3.299356   7.226945
    37  H    6.037457   6.403202   5.953347   6.802221   6.020835
    38  H    4.507562   6.120003   8.160478   8.588345   5.119008
    39  H    5.133726   6.135586   7.305512   8.071971   4.947264
    40  H    6.061044   7.372213   8.453014   9.069913   6.456802
    41  H    5.344917   6.341368   7.056238   7.021885   6.793946
    42  H    4.686286   6.276357   8.041895   8.032640   6.292298
    43  H    6.987697   8.081653   8.346301   8.718283   7.934749
                   31         32         33         34         35
    31  H    0.000000
    32  H    1.770286   0.000000
    33  H    6.295214   6.712782   0.000000
    34  H    6.882695   6.900682   1.775840   0.000000
    35  H    6.230006   6.213077   1.779406   1.774675   0.000000
    36  H    5.867397   6.112104   2.839383   2.397520   3.558674
    37  H    4.402635   5.884304   5.101825   6.221176   6.265866
    38  H    4.354128   6.058696   7.056265   8.466028   7.752835
    39  H    3.694933   5.459040   6.850019   8.042965   7.642561
    40  H    5.316510   7.071318   7.142665   8.572099   8.188024
    41  H    5.812013   7.121879   4.160291   5.887088   5.290765
    42  H    5.593459   7.045601   5.659445   7.329857   6.481278
    43  H    6.695377   8.272618   5.892017   7.489788   7.292476
                   36         37         38         39         40
    36  H    0.000000
    37  H    4.695053   0.000000
    38  H    7.611127   3.625271   0.000000
    39  H    6.734220   2.490458   1.775146   0.000000
    40  H    7.437540   2.890410   1.771286   1.775376   0.000000
    41  H    5.730593   3.511633   3.807985   4.326133   3.773993
    42  H    7.101974   4.087298   2.606384   3.788333   3.104888
    43  H    6.702978   3.107017   3.724933   3.897981   2.623317
                   41         42         43
    41  H    0.000000
    42  H    1.775589   0.000000
    43  H    2.384722   2.810700   0.000000
 Stoichiometry    C15H24O4
 Framework group  C1[X(C15H24O4)]
 Deg. of freedom   123
 Full point group                 C1      NOp   1
 Largest Abelian subgroup         C1      NOp   1
 Largest concise Abelian subgroup C1      NOp   1
                         Standard orientation:                         
 ---------------------------------------------------------------------
 Center     Atomic      Atomic             Coordinates (Angstroms)
 Number     Number       Type             X           Y           Z
 ---------------------------------------------------------------------
      1          6           0       -1.825339    0.637315   -0.158651
      2          6           0       -1.104687   -0.506281   -0.250600
      3          6           0        0.365957   -0.652604   -0.535487
      4          6           0        1.239458    0.455023    0.102409
      5          6           0        1.190823    1.797177   -0.668751
      6          6           0       -0.162387    2.173313   -1.300920
      7          6           0       -1.409797    2.067459   -0.400774
      8          6           0       -3.223178    0.309505    0.183592
      9          6           0       -3.361499   -1.198465    0.305978
     10          6           0       -1.950572   -1.756395    0.000014
     11          8           0       -4.138328    1.122123    0.327640
     12          6           0       -1.281525    2.868649    0.911174
     13          6           0       -1.943181   -2.716603   -1.195824
     14          8           0       -1.365539   -2.404620    1.147523
     15          6           0        2.697579   -0.027169    0.378749
     16          8           0        2.663555   -1.208442    1.216728
     17          6           0        3.515674    1.053095    1.100308
     18          6           0        3.427510   -0.514715   -0.885001
     19          8           0        4.718770   -1.054864   -0.579842
     20          1           0        0.517951   -0.687539   -1.624293
     21          1           0        0.688266   -1.623567   -0.150032
     22          1           0        0.823179    0.634207    1.104314
     23          1           0        1.929383    1.785287   -1.480608
     24          1           0        1.504993    2.598522    0.009559
     25          1           0       -0.335335    1.560299   -2.195320
     26          1           0       -0.084229    3.209377   -1.656811
     27          1           0       -2.242492    2.521691   -0.958074
     28          1           0       -3.687763   -1.474252    1.314337
     29          1           0       -4.123181   -1.549274   -0.399930
     30          1           0       -1.034640    3.915664    0.695191
     31          1           0       -0.501463    2.462728    1.564957
     32          1           0       -2.224997    2.855126    1.468168
     33          1           0       -0.928386   -3.072444   -1.403095
     34          1           0       -2.573532   -3.588200   -0.977540
     35          1           0       -2.334939   -2.232039   -2.097080
     36          1           0       -1.842993   -3.242113    1.279591
     37          1           0        2.200379   -0.980581    2.041256
     38          1           0        3.679306    1.932658    0.470140
     39          1           0        3.001767    1.377261    2.014037
     40          1           0        4.493461    0.650936    1.382167
     41          1           0        2.821074   -1.269788   -1.402966
     42          1           0        3.601315    0.316110   -1.572880
     43          1           0        4.576194   -1.669465    0.161230
 ---------------------------------------------------------------------
 Rotational constants (GHZ):      0.5772551      0.2555797      0.2033470
 Standard basis: 6-31G(d) (6D, 7F)
 There are   333 symmetry adapted cartesian basis functions of A   symmetry.
 There are   333 symmetry adapted basis functions of A   symmetry.
   333 basis functions,   628 primitive gaussians,   333 cartesian basis functions
    73 alpha electrons       73 beta electrons
       nuclear repulsion energy      1598.0008163653 Hartrees.
 NAtoms=   43 NActive=   43 NUniq=   43 SFac= 1.00D+00 NAtFMM=   60 NAOKFM=F Big=F
 Integral buffers will be    131072 words long.
 Raffenetti 2 integral format.
 Two-electron integral symmetry is turned on.
 ------------------------------------------------------------------------------
 Polarizable Continuum Model (PCM)
 =================================
 Model                : PCM (using non-symmetric T matrix).
 Atomic radii         : SMD-Coulomb.
 Polarization charges : Total charges.
 Charge compensation  : None.
 Solution method      : On-the-fly selection.
 Cavity type          : VdW (van der Waals Surface) (Alpha=1.000).
 Cavity algorithm     : GePol (No added spheres)
                        Default sphere list used, NSphG=   43.
                        Lebedev-Laikov grids with approx.  5.0 points / Ang**2.
                        Smoothing algorithm: Karplus/York (Gamma=1.0000).
                        Polarization charges: spherical gaussians, with
                                              point-specific exponents (IZeta= 3).
                        Self-potential: point-specific (ISelfS= 7).
                        Self-field    : sphere-specific E.n sum rule (ISelfD= 2).
 1st derivatives      : Analytical E(r).r(x)/FMM algorithm (CHGder, D1EAlg=3).
                        Cavity 1st derivative terms included.
 Solvent              : Methanol, Eps=  32.613000 Eps(inf)=   1.765709
 ------------------------------------------------------------------------------
 ------------------------------------------------------------------------------
 Atomic radii for non-electrostatic terms: SMD-CDS.
 ------------------------------------------------------------------------------
 Nuclear repulsion after PCM non-electrostatic terms =     1598.0022412604 Hartrees.
 One-electron integrals computed using PRISM.
 NBasis=   333 RedAO= T EigKep=  9.40D-04  NBF=   333
 NBsUse=   333 1.00D-06 EigRej= -1.00D+00 NBFU=   333
 Initial guess from the checkpoint file:  "DY-202A-11R_5.chk"
 B after Tr=     0.000000    0.000000    0.000000
         Rot=    0.999994    0.000520   -0.001035    0.003324 Ang=   0.40 deg.
 ExpMin= 1.61D-01 ExpMax= 5.48D+03 ExpMxC= 8.25D+02 IAcc=1 IRadAn=         1 AccDes= 0.00D+00
 Harris functional with IExCor=  402 and IRadAn=       1 diagonalized for initial guess.
 HarFok:  IExCor=  402 AccDes= 0.00D+00 IRadAn=         1 IDoV= 1 UseB2=F ITyADJ=14
 ICtDFT=  3500011 ScaDFX=  1.000000  1.000000  1.000000  1.000000
 FoFCou: FMM=F IPFlag=           0 FMFlag=      100000 FMFlg1=           0
         NFxFlg=           0 DoJE=T BraDBF=F KetDBF=T FulRan=T
         wScrn=  0.000000 ICntrl=     500 IOpCl=  0 I1Cent=   200000004 NGrid=           0
         NMat0=    1 NMatS0=      1 NMatT0=    0 NMatD0=    1 NMtDS0=    0 NMtDT0=    0
 Petite list used in FoFCou.
 Keep R1 ints in memory in canonical form, NReq=1565304907.
 Requested convergence on RMS density matrix=1.00D-08 within 128 cycles.
 Requested convergence on MAX density matrix=1.00D-06.
 Requested convergence on             energy=1.00D-06.
 No special actions if energy rises.
 Inv3:  Mode=1 IEnd=    22325952.
 Iteration    1 A*A^-1 deviation from unit magnitude is 4.66D-15 for   2723.
 Iteration    1 A*A^-1 deviation from orthogonality  is 3.76D-15 for   2106   1111.
 Iteration    1 A^-1*A deviation from unit magnitude is 4.22D-15 for   2723.
 Iteration    1 A^-1*A deviation from orthogonality  is 3.72D-06 for   2296   2274.
 Iteration    2 A*A^-1 deviation from unit magnitude is 2.89D-15 for    301.
 Iteration    2 A*A^-1 deviation from orthogonality  is 2.83D-15 for   1846     70.
 Iteration    2 A^-1*A deviation from unit magnitude is 1.11D-15 for    306.
 Iteration    2 A^-1*A deviation from orthogonality  is 4.04D-16 for   2061   1057.
 Error on total polarization charges =  0.05185
 SCF Done:  E(RB3LYP) =  -886.951203513     A.U. after   10 cycles
            NFock= 10  Conv=0.63D-08     -V/T= 2.0094
 SMD-CDS (non-electrostatic) energy       (kcal/mol) =       0.89
 (included in total energy above)
 D1PCM: PCM CHGder 1st derivatives, ID1Alg=3 FixD1E=F DoIter=F DoCFld=F I1PDM=0.
 Calling FoFJK, ICntrl=      2127 FMM=F ISym2X=0 I1Cent= 0 IOpClX= 0 NMat=1 NMatS=1 NMatT=0.
 ***** Axes restored to original set *****
 -------------------------------------------------------------------
 Center     Atomic                   Forces (Hartrees/Bohr)
 Number     Number              X              Y              Z
 -------------------------------------------------------------------
      1        6          -0.001858557   -0.001542474    0.000428212
      2        6           0.000978694    0.001194117   -0.000226969
      3        6          -0.000118923    0.000039288    0.000014562
      4        6          -0.000059371   -0.000102236    0.000109865
      5        6          -0.000107894    0.000034012   -0.000294593
      6        6          -0.000242658   -0.000128076    0.000021766
      7        6           0.000974564    0.000785382    0.000009579
      8        6           0.000819542    0.000462865    0.000047944
      9        6           0.001177344    0.000113546   -0.001086021
     10        6          -0.001739400    0.000068821    0.000539661
     11        8           0.001063154   -0.001052280   -0.000481141
     12        6          -0.000192171   -0.000019434    0.000305517
     13        6           0.000520433    0.000127806    0.000137201
     14        8          -0.000620650    0.000037293   -0.000012333
     15        6           0.000342837    0.000735424    0.000666026
     16        8          -0.001291855   -0.000597436   -0.001180967
     17        6          -0.000029672   -0.000367828    0.000277420
     18        6           0.001636709   -0.000114829    0.000225657
     19        8          -0.001336644    0.000830230    0.000292799
     20        1           0.000049463    0.000029151    0.000029888
     21        1           0.000073599   -0.000190678    0.000098580
     22        1           0.000181972   -0.000103768   -0.000069913
     23        1           0.000082813   -0.000093389   -0.000000581
     24        1          -0.000314245   -0.000109308   -0.000154823
     25        1           0.000188164    0.000057192    0.000146916
     26        1           0.000006341   -0.000102485   -0.000072359
     27        1           0.000097696    0.000175468    0.000115296
     28        1           0.000061035    0.000184782    0.000245865
     29        1          -0.000439699   -0.000345333    0.000591529
     30        1          -0.000069850   -0.000087842   -0.000056900
     31        1          -0.000401210    0.000267485   -0.000174105
     32        1           0.000063884   -0.000082236   -0.000117830
     33        1          -0.000085226    0.000108672   -0.000097548
     34        1           0.000079236    0.000142619    0.000020761
     35        1          -0.000122230    0.000092366    0.000096832
     36        1           0.000247455   -0.000243263   -0.000186987
     37        1           0.000911239    0.000447736    0.000346738
     38        1          -0.000003251    0.000036477    0.000021038
     39        1           0.000055157   -0.000112469   -0.000192826
     40        1           0.000009051    0.000117669   -0.000118933
     41        1          -0.000236503   -0.000126020    0.000256462
     42        1          -0.000429608    0.000083595   -0.000413334
     43        1           0.000079235   -0.000650610   -0.000107953
 -------------------------------------------------------------------
 Cartesian Forces:  Max     0.001858557 RMS     0.000515077

 GradGradGradGradGradGradGradGradGradGradGradGradGradGradGradGradGradGrad
 Berny optimization.
 Using GEDIIS/GDIIS optimizer.
 FormGI is forming the generalized inverse of G from B-inverse, IUseBI=4.
 Internal  Forces:  Max     0.001536897 RMS     0.000291405
 Search for a local minimum.
 Step number   3 out of a maximum of  258
 All quantities printed in internal units (Hartrees-Bohrs-Radians)
 Mixed Optimization -- En-DIIS/RFO-DIIS
 Swapping is turned off.
 Update second derivatives using D2CorX and points    1    2    3
 DE= -7.57D-04 DEPred=-7.06D-04 R= 1.07D+00
 TightC=F SS=  1.41D+00  RLast= 2.84D-01 DXNew= 8.4853D-01 8.5334D-01
 Trust test= 1.07D+00 RLast= 2.84D-01 DXMaxT set to 8.49D-01
 ITU=  1  1  0
     Eigenvalues ---    0.00229   0.00231   0.00282   0.00331   0.00377
     Eigenvalues ---    0.00392   0.00484   0.00701   0.00815   0.00893
     Eigenvalues ---    0.00942   0.01115   0.01242   0.01265   0.01358
     Eigenvalues ---    0.01395   0.02487   0.02588   0.03166   0.03878
     Eigenvalues ---    0.03903   0.04007   0.04418   0.04577   0.04706
     Eigenvalues ---    0.04887   0.04903   0.05066   0.05069   0.05401
     Eigenvalues ---    0.05436   0.05512   0.05528   0.05565   0.05584
     Eigenvalues ---    0.05624   0.05657   0.05669   0.05727   0.05916
     Eigenvalues ---    0.06084   0.06544   0.07016   0.07763   0.08449
     Eigenvalues ---    0.08686   0.08944   0.09070   0.09361   0.09635
     Eigenvalues ---    0.10302   0.11782   0.12215   0.13403   0.13866
     Eigenvalues ---    0.14635   0.15752   0.16000   0.16000   0.16000
     Eigenvalues ---    0.16000   0.16000   0.16000   0.16000   0.16000
     Eigenvalues ---    0.16000   0.16020   0.16030   0.16153   0.16345
     Eigenvalues ---    0.16903   0.17696   0.18766   0.19995   0.20730
     Eigenvalues ---    0.22104   0.23227   0.24684   0.25002   0.26450
     Eigenvalues ---    0.26835   0.27176   0.27885   0.28195   0.28588
     Eigenvalues ---    0.28828   0.28904   0.29349   0.29630   0.30329
     Eigenvalues ---    0.31006   0.31735   0.32282   0.33731   0.33761
     Eigenvalues ---    0.33808   0.33853   0.33904   0.33964   0.34057
     Eigenvalues ---    0.34111   0.34121   0.34127   0.34143   0.34160
     Eigenvalues ---    0.34165   0.34189   0.34198   0.34203   0.34283
     Eigenvalues ---    0.34334   0.34338   0.34367   0.34463   0.34650
     Eigenvalues ---    0.39018   0.40968   0.41918   0.51561   0.52164
     Eigenvalues ---    0.52581   0.52876   0.94464
 En-DIIS/RFO-DIIS IScMMF=        0 using points:     3    2
 RFO step:  Lambda=-7.71221876D-05.
 DidBck=F Rises=F RFO-DIIS coefs:    1.21470   -0.21470
 Iteration  1 RMS(Cart)=  0.04142891 RMS(Int)=  0.00080071
 Iteration  2 RMS(Cart)=  0.00097783 RMS(Int)=  0.00004844
 Iteration  3 RMS(Cart)=  0.00000164 RMS(Int)=  0.00004843
 Iteration  4 RMS(Cart)=  0.00000000 RMS(Int)=  0.00004843
 Variable       Old X    -DE/DX   Delta X   Delta X   Delta X     New X
                                 (Linear)    (Quad)   (Total)
    R1        2.56029  -0.00065  -0.00114  -0.00183  -0.00292   2.55736
    R2        2.85130   0.00093   0.00224   0.00555   0.00779   2.85909
    R3        2.78921  -0.00147  -0.00170  -0.00666  -0.00828   2.78094
    R4        2.84425  -0.00043  -0.00129  -0.00305  -0.00435   2.83990
    R5        2.89141   0.00049   0.00300   0.00582   0.00878   2.90019
    R6        2.92557  -0.00044   0.00072  -0.00048   0.00027   2.92584
    R7        2.07854  -0.00002   0.00010   0.00022   0.00032   2.07887
    R8        2.06597   0.00023  -0.00065   0.00010  -0.00055   2.06542
    R9        2.92660   0.00003   0.00033   0.00134   0.00166   2.92825
   R10        2.94881  -0.00033   0.00114  -0.00099   0.00015   2.94896
   R11        2.07802  -0.00015   0.00021  -0.00037  -0.00016   2.07786
   R12        2.91060  -0.00008  -0.00050  -0.00004  -0.00056   2.91005
   R13        2.07416   0.00006   0.00002   0.00035   0.00036   2.07453
   R14        2.07092  -0.00026  -0.00033  -0.00135  -0.00168   2.06924
   R15        2.91380  -0.00005  -0.00052  -0.00023  -0.00071   2.91308
   R16        2.07496  -0.00018  -0.00030  -0.00095  -0.00125   2.07371
   R17        2.07543  -0.00007   0.00006  -0.00024  -0.00018   2.07524
   R18        2.91506  -0.00004   0.00046   0.00107   0.00153   2.91659
   R19        2.07895  -0.00006   0.00009  -0.00009   0.00000   2.07895
   R20        2.87094  -0.00048   0.00135   0.00072   0.00207   2.87301
   R21        2.32874  -0.00154  -0.00054  -0.00184  -0.00238   2.32636
   R22        2.92488  -0.00134  -0.00201  -0.00613  -0.00822   2.91666
   R23        2.06948   0.00015   0.00067   0.00119   0.00186   2.07134
   R24        2.07141   0.00002   0.00028   0.00041   0.00069   2.07210
   R25        2.89818  -0.00041  -0.00045  -0.00173  -0.00218   2.89599
   R26        2.72490  -0.00022   0.00031   0.00077   0.00108   2.72598
   R27        2.07340  -0.00009   0.00002  -0.00017  -0.00015   2.07326
   R28        2.07070  -0.00049   0.00024  -0.00144  -0.00120   2.06950
   R29        2.07058  -0.00012  -0.00017  -0.00056  -0.00073   2.06985
   R30        2.06957  -0.00010  -0.00044  -0.00077  -0.00121   2.06836
   R31        2.07412  -0.00016   0.00006  -0.00042  -0.00036   2.07376
   R32        2.07055   0.00001  -0.00006   0.00000  -0.00006   2.07049
   R33        1.83877   0.00007   0.00031   0.00045   0.00076   1.83953
   R34        2.73767  -0.00033   0.00061  -0.00028   0.00033   2.73800
   R35        2.90114  -0.00023  -0.00080  -0.00173  -0.00253   2.89861
   R36        2.90770  -0.00035   0.00137  -0.00088   0.00049   2.90819
   R37        1.83828  -0.00006   0.00026  -0.00004   0.00022   1.83850
   R38        2.06795   0.00001  -0.00036  -0.00024  -0.00060   2.06735
   R39        2.07361  -0.00022  -0.00004  -0.00074  -0.00078   2.07283
   R40        2.06771  -0.00006  -0.00003  -0.00037  -0.00041   2.06731
   R41        2.70715  -0.00116  -0.00212  -0.00508  -0.00720   2.69995
   R42        2.07542   0.00009  -0.00028   0.00037   0.00010   2.07552
   R43        2.06461   0.00025   0.00048   0.00125   0.00172   2.06634
   R44        1.83921   0.00034  -0.00043   0.00006  -0.00037   1.83884
    A1        2.26878  -0.00023  -0.00195  -0.00427  -0.00627   2.26251
    A2        1.90923  -0.00007   0.00089   0.00241   0.00322   1.91245
    A3        2.10429   0.00030   0.00120   0.00176   0.00306   2.10735
    A4        2.23271   0.00049   0.00023   0.00442   0.00459   2.23730
    A5        1.96542  -0.00035  -0.00129  -0.00398  -0.00552   1.95990
    A6        2.08490  -0.00014   0.00110  -0.00013   0.00108   2.08598
    A7        1.98642   0.00017  -0.00025   0.00316   0.00288   1.98930
    A8        1.90231  -0.00010  -0.00078  -0.00105  -0.00185   1.90047
    A9        1.88354   0.00003  -0.00058  -0.00105  -0.00160   1.88194
   A10        1.93118  -0.00010  -0.00018  -0.00092  -0.00108   1.93010
   A11        1.90054  -0.00004   0.00094  -0.00075   0.00019   1.90073
   A12        1.85466   0.00004   0.00094   0.00045   0.00138   1.85603
   A13        1.97921  -0.00014  -0.00046  -0.00091  -0.00144   1.97776
   A14        1.95963  -0.00071   0.00260  -0.00842  -0.00583   1.95381
   A15        1.85293   0.00019  -0.00090   0.00239   0.00152   1.85445
   A16        1.96636   0.00062   0.00075   0.00070   0.00147   1.96783
   A17        1.87610  -0.00003  -0.00087   0.00554   0.00465   1.88075
   A18        1.81598   0.00011  -0.00150   0.00191   0.00040   1.81639
   A19        2.03042  -0.00003  -0.00157   0.00182   0.00009   2.03050
   A20        1.91537  -0.00006   0.00035  -0.00347  -0.00310   1.91227
   A21        1.89284   0.00009   0.00040   0.00213   0.00258   1.89542
   A22        1.86528  -0.00001   0.00010  -0.00148  -0.00132   1.86396
   A23        1.90429  -0.00004  -0.00010  -0.00071  -0.00078   1.90351
   A24        1.84714   0.00005   0.00107   0.00168   0.00274   1.84988
   A25        2.04249   0.00041  -0.00169   0.00316   0.00141   2.04390
   A26        1.91386  -0.00030   0.00032  -0.00240  -0.00209   1.91176
   A27        1.87638  -0.00007   0.00028  -0.00026   0.00006   1.87645
   A28        1.88575  -0.00004  -0.00071  -0.00060  -0.00127   1.88448
   A29        1.88758  -0.00007   0.00072  -0.00045   0.00028   1.88785
   A30        1.84827   0.00004   0.00141   0.00036   0.00176   1.85003
   A31        1.96227  -0.00043  -0.00014  -0.00023  -0.00042   1.96185
   A32        1.95920  -0.00002  -0.00009   0.00201   0.00188   1.96109
   A33        1.83816   0.00019  -0.00080  -0.00249  -0.00326   1.83490
   A34        1.97531   0.00068  -0.00001   0.00686   0.00687   1.98218
   A35        1.86321  -0.00004   0.00099  -0.00075   0.00025   1.86345
   A36        1.85389  -0.00041   0.00007  -0.00680  -0.00674   1.84715
   A37        1.90218   0.00060   0.00038   0.00084   0.00103   1.90322
   A38        2.19439  -0.00024   0.00035   0.00078   0.00120   2.19559
   A39        2.18646  -0.00036  -0.00071  -0.00148  -0.00212   2.18435
   A40        1.83266  -0.00034  -0.00056  -0.00079  -0.00170   1.83095
   A41        1.92972   0.00008   0.00225  -0.00070   0.00164   1.93135
   A42        1.90610   0.00012   0.00295   0.00724   0.01031   1.91640
   A43        1.94209   0.00009  -0.00074  -0.00192  -0.00254   1.93955
   A44        1.97226   0.00030  -0.00009   0.00420   0.00414   1.97640
   A45        1.88111  -0.00024  -0.00345  -0.00756  -0.01108   1.87003
   A46        1.81504   0.00015   0.00053   0.00083   0.00116   1.81620
   A47        1.96185  -0.00037   0.00047  -0.00501  -0.00448   1.95736
   A48        1.84766   0.00015  -0.00007   0.00171   0.00172   1.84938
   A49        1.96516   0.00015  -0.00011   0.00221   0.00221   1.96737
   A50        1.95474  -0.00010  -0.00112  -0.00007  -0.00118   1.95357
   A51        1.91463   0.00001   0.00031   0.00019   0.00044   1.91507
   A52        1.92508  -0.00012  -0.00062  -0.00161  -0.00224   1.92284
   A53        1.95437   0.00028  -0.00058   0.00175   0.00118   1.95554
   A54        1.93299  -0.00019  -0.00057  -0.00240  -0.00298   1.93002
   A55        1.88680  -0.00002   0.00026   0.00081   0.00107   1.88787
   A56        1.88136   0.00009   0.00075   0.00087   0.00162   1.88298
   A57        1.88085  -0.00004   0.00086   0.00068   0.00154   1.88239
   A58        1.93421   0.00014  -0.00100   0.00033  -0.00067   1.93354
   A59        1.91702  -0.00005   0.00006  -0.00078  -0.00072   1.91630
   A60        1.94202  -0.00025  -0.00129  -0.00377  -0.00507   1.93695
   A61        1.88786   0.00004   0.00213   0.00415   0.00628   1.89415
   A62        1.89581   0.00005   0.00061   0.00095   0.00155   1.89736
   A63        1.88540   0.00008  -0.00038  -0.00066  -0.00106   1.88434
   A64        1.87115   0.00008  -0.00053  -0.00031  -0.00085   1.87030
   A65        1.90970  -0.00018   0.00032  -0.00275  -0.00246   1.90724
   A66        1.94308   0.00060  -0.00051   0.00688   0.00637   1.94945
   A67        1.97767  -0.00052   0.00052  -0.00501  -0.00452   1.97316
   A68        1.89063   0.00002  -0.00196   0.00255   0.00059   1.89122
   A69        1.80067  -0.00001   0.00146  -0.00481  -0.00336   1.79731
   A70        1.93498   0.00005   0.00019   0.00244   0.00264   1.93763
   A71        1.88648  -0.00033   0.00172  -0.00095   0.00077   1.88725
   A72        1.95476   0.00003  -0.00204  -0.00166  -0.00371   1.95105
   A73        1.92802  -0.00011   0.00045  -0.00056  -0.00012   1.92791
   A74        1.91627   0.00008  -0.00015  -0.00027  -0.00043   1.91584
   A75        1.88820   0.00003  -0.00010  -0.00027  -0.00037   1.88783
   A76        1.88613  -0.00008  -0.00011  -0.00088  -0.00101   1.88512
   A77        1.88872   0.00005   0.00210   0.00384   0.00594   1.89466
   A78        1.95208  -0.00029   0.00092   0.00059   0.00149   1.95357
   A79        1.92117  -0.00020   0.00000  -0.00505  -0.00505   1.91612
   A80        1.93010   0.00001   0.00162   0.00145   0.00306   1.93316
   A81        1.91659   0.00012  -0.00119  -0.00004  -0.00123   1.91536
   A82        1.85194   0.00042  -0.00142   0.00461   0.00317   1.85511
   A83        1.88991  -0.00003   0.00001  -0.00127  -0.00126   1.88865
   A84        1.84238   0.00038  -0.00083   0.00294   0.00211   1.84449
    D1        0.08165  -0.00014  -0.00085  -0.00840  -0.00927   0.07238
    D2       -3.07898  -0.00003   0.00123   0.01118   0.01236  -3.06662
    D3       -3.10590  -0.00014   0.00228  -0.01099  -0.00875  -3.11464
    D4        0.01666  -0.00003   0.00435   0.00858   0.01288   0.02954
    D5        0.38176   0.00006   0.00270  -0.01225  -0.00953   0.37223
    D6       -1.86925  -0.00049   0.00291  -0.02326  -0.02033  -1.88958
    D7        2.40416  -0.00010   0.00334  -0.01473  -0.01137   2.39279
    D8       -2.70948   0.00007  -0.00070  -0.00939  -0.01007  -2.71956
    D9        1.32269  -0.00048  -0.00049  -0.02041  -0.02087   1.30182
   D10       -0.68709  -0.00009  -0.00006  -0.01188  -0.01191  -0.69900
   D11       -0.00438   0.00003  -0.00011   0.01511   0.01493   0.01055
   D12       -3.12809   0.00006  -0.00124   0.00686   0.00555  -3.12254
   D13        3.09633   0.00002   0.00254   0.01261   0.01511   3.11144
   D14       -0.02738   0.00005   0.00141   0.00436   0.00573  -0.02165
   D15        0.63751   0.00000   0.00060   0.02055   0.02119   0.65870
   D16       -1.52713   0.00009   0.00161   0.02030   0.02196  -1.50518
   D17        2.74895   0.00008   0.00122   0.02088   0.02214   2.77109
   D18       -2.48390  -0.00011  -0.00156  -0.00017  -0.00175  -2.48565
   D19        1.63464  -0.00003  -0.00055  -0.00042  -0.00098   1.63366
   D20       -0.37246  -0.00003  -0.00094   0.00016  -0.00080  -0.37326
   D21       -0.02172   0.00000  -0.00664  -0.02785  -0.03451  -0.05623
   D22        2.10891   0.00008  -0.00618  -0.02740  -0.03356   2.07535
   D23       -2.08424  -0.00001  -0.00559  -0.02889  -0.03446  -2.11870
   D24        3.10262   0.00011  -0.00478  -0.01006  -0.01492   3.08770
   D25       -1.04992   0.00019  -0.00432  -0.00960  -0.01397  -1.06390
   D26        1.04011   0.00009  -0.00372  -0.01110  -0.01487   1.02524
   D27       -1.35347   0.00018  -0.00203   0.00697   0.00500  -1.34847
   D28        2.67605   0.00006  -0.00496   0.01429   0.00936   2.68541
   D29        0.70259   0.00018  -0.00395   0.01478   0.01087   0.71346
   D30        0.79550   0.00010  -0.00338   0.00721   0.00385   0.79936
   D31       -1.45816  -0.00002  -0.00631   0.01453   0.00821  -1.44995
   D32        2.85156   0.00010  -0.00530   0.01502   0.00972   2.86128
   D33        2.82781   0.00005  -0.00180   0.00678   0.00502   2.83283
   D34        0.57415  -0.00006  -0.00472   0.01410   0.00937   0.58352
   D35       -1.39932   0.00006  -0.00371   0.01459   0.01089  -1.38843
   D36        0.62652   0.00008  -0.00005  -0.02943  -0.02946   0.59707
   D37       -1.49313   0.00017   0.00068  -0.02601  -0.02531  -1.51844
   D38        2.77992   0.00009  -0.00100  -0.02733  -0.02832   2.75160
   D39        2.87676  -0.00049   0.00384  -0.04144  -0.03759   2.83917
   D40        0.75710  -0.00040   0.00457  -0.03802  -0.03344   0.72366
   D41       -1.25303  -0.00048   0.00289  -0.03934  -0.03645  -1.28949
   D42       -1.41602  -0.00005   0.00191  -0.03545  -0.03351  -1.44954
   D43        2.74750   0.00003   0.00263  -0.03202  -0.02936   2.71814
   D44        0.73737  -0.00005   0.00095  -0.03334  -0.03238   0.70499
   D45       -0.98247   0.00023  -0.00237   0.03965   0.03727  -0.94520
   D46       -3.07172  -0.00006   0.00019   0.03395   0.03413  -3.03759
   D47        1.01623  -0.00020  -0.00006   0.02904   0.02897   1.04521
   D48        3.04038   0.00051  -0.00462   0.04770   0.04309   3.08346
   D49        0.95114   0.00023  -0.00206   0.04200   0.03994   0.99108
   D50       -1.24410   0.00008  -0.00232   0.03709   0.03479  -1.20931
   D51        1.01369   0.00018  -0.00306   0.03966   0.03660   1.05030
   D52       -1.07555  -0.00010  -0.00050   0.03396   0.03346  -1.04209
   D53        3.01240  -0.00024  -0.00076   0.02905   0.02830   3.04071
   D54        0.85090   0.00000   0.00231   0.02342   0.02574   0.87664
   D55       -1.30401   0.00000   0.00430   0.02384   0.02816  -1.27585
   D56        2.97748   0.00014   0.00232   0.02479   0.02712   3.00461
   D57        2.99688  -0.00010   0.00176   0.01896   0.02072   3.01760
   D58        0.84197  -0.00011   0.00376   0.01938   0.02315   0.86511
   D59       -1.15973   0.00003   0.00178   0.02033   0.02211  -1.13762
   D60       -1.29654  -0.00007   0.00302   0.01982   0.02285  -1.27369
   D61        2.83172  -0.00008   0.00501   0.02024   0.02528   2.85700
   D62        0.83003   0.00007   0.00303   0.02119   0.02424   0.85427
   D63       -1.28929   0.00004  -0.00461   0.00333  -0.00123  -1.29052
   D64        0.95331   0.00022  -0.00487   0.01188   0.00705   0.96036
   D65        2.98663   0.00006  -0.00417   0.00689   0.00276   2.98939
   D66        0.87992  -0.00009  -0.00604   0.00195  -0.00407   0.87585
   D67        3.12252   0.00009  -0.00630   0.01050   0.00421   3.12673
   D68       -1.12734  -0.00006  -0.00560   0.00551  -0.00008  -1.12743
   D69        2.87315  -0.00010  -0.00439   0.00184  -0.00252   2.87063
   D70       -1.16743   0.00008  -0.00464   0.01039   0.00575  -1.16167
   D71        0.86589  -0.00008  -0.00395   0.00540   0.00147   0.86735
   D72       -3.08541   0.00006   0.00689   0.01344   0.02032  -3.06508
   D73        1.09577  -0.00001   0.00737   0.01236   0.01972   1.11549
   D74       -1.00413  -0.00002   0.00706   0.01196   0.01902  -0.98511
   D75        0.95359   0.00009   0.00717   0.00607   0.01324   0.96683
   D76       -1.14842   0.00002   0.00765   0.00499   0.01264  -1.13578
   D77        3.03487   0.00001   0.00734   0.00459   0.01193   3.04680
   D78       -1.08521   0.00003   0.00593   0.00753   0.01347  -1.07175
   D79        3.09596  -0.00004   0.00641   0.00644   0.01287   3.10883
   D80        0.99606  -0.00005   0.00610   0.00605   0.01216   1.00823
   D81       -0.00900  -0.00003  -0.00392  -0.03145  -0.03540  -0.04440
   D82        2.08741  -0.00008  -0.00395  -0.03457  -0.03857   2.04884
   D83       -2.12877  -0.00026  -0.00504  -0.03979  -0.04482  -2.17358
   D84        3.11481  -0.00006  -0.00279  -0.02322  -0.02605   3.08875
   D85       -1.07197  -0.00011  -0.00281  -0.02634  -0.02922  -1.10119
   D86        0.99504  -0.00029  -0.00390  -0.03156  -0.03547   0.95958
   D87        0.01733   0.00001   0.00602   0.03434   0.04033   0.05767
   D88       -2.11111   0.00028   0.00517   0.03867   0.04382  -2.06730
   D89        2.00456   0.00022   0.00572   0.03677   0.04245   2.04701
   D90       -2.07085   0.00008   0.00405   0.03666   0.04074  -2.03011
   D91        2.08390   0.00034   0.00320   0.04100   0.04422   2.12812
   D92       -0.08361   0.00028   0.00375   0.03909   0.04285  -0.04076
   D93        2.09320   0.00011   0.00919   0.04490   0.05404   2.14724
   D94       -0.03524   0.00037   0.00834   0.04923   0.05753   0.02228
   D95       -2.20275   0.00031   0.00889   0.04733   0.05616  -2.14659
   D96        1.07211  -0.00011  -0.00827  -0.02269  -0.03088   1.04124
   D97       -3.12611  -0.00001  -0.00621  -0.01783  -0.02396   3.13311
   D98       -1.03929  -0.00010  -0.00748  -0.02156  -0.02896  -1.06824
   D99        3.11516  -0.00007  -0.00735  -0.02353  -0.03095   3.08421
   D100      -1.08307   0.00003  -0.00529  -0.01867  -0.02404  -1.10710
   D101       1.00376  -0.00006  -0.00656  -0.02240  -0.02903   0.97473
   D102      -0.97855  -0.00008  -0.00867  -0.02185  -0.03053  -1.00908
   D103       1.10641   0.00002  -0.00661  -0.01699  -0.02362   1.08279
   D104      -3.08995  -0.00007  -0.00788  -0.02072  -0.02861  -3.11856
   D105      -3.06072   0.00041   0.00401   0.02638   0.03030  -3.03042
   D106       1.25545   0.00020   0.00396   0.02448   0.02854   1.28399
   D107      -0.93999   0.00006   0.00470   0.02151   0.02619  -0.91380
   D108      -1.01842  -0.00106  -0.01222  -0.08745  -0.09967  -1.11810
   D109       1.10277  -0.00042  -0.01387  -0.07914  -0.09302   1.00976
   D110      -3.12840  -0.00036  -0.01378  -0.07763  -0.09141   3.06337
   D111      -1.15750   0.00015   0.00754   0.02122   0.02876  -1.12874
   D112       0.94858   0.00013   0.00634   0.01938   0.02572   0.97430
   D113       3.03025   0.00017   0.00912   0.02360   0.03271   3.06297
   D114       3.02516  -0.00001   0.00874   0.01876   0.02750   3.05267
   D115      -1.15194  -0.00003   0.00755   0.01692   0.02446  -1.12748
   D116       0.92973   0.00001   0.01033   0.02114   0.03146   0.96119
   D117       1.06120  -0.00003   0.00798   0.02181   0.02980   1.09100
   D118      -3.11591  -0.00005   0.00679   0.01997   0.02676  -3.08915
   D119      -1.03424  -0.00001   0.00957   0.02419   0.03376  -1.00048
   D120      -3.05520   0.00047  -0.00129   0.00125  -0.00004  -3.05524
   D121      -0.91954   0.00028  -0.00217  -0.00196  -0.00414  -0.92368
   D122       1.16802   0.00012  -0.00114  -0.00585  -0.00700   1.16102
   D123      -0.99213   0.00000   0.00024  -0.00748  -0.00724  -0.99937
   D124       1.14353  -0.00019  -0.00065  -0.01070  -0.01134   1.13219
   D125      -3.05210  -0.00035   0.00038  -0.01459  -0.01420  -3.06630
   D126       1.02844   0.00003  -0.00117  -0.00602  -0.00718   1.02125
   D127      -3.11909  -0.00016  -0.00205  -0.00924  -0.01129  -3.13037
   D128      -1.03153  -0.00032  -0.00102  -0.01313  -0.01415  -1.04567
   D129       0.84334   0.00016   0.00726   0.03438   0.04164   0.88498
   D130      -1.29493   0.00053   0.00746   0.04046   0.04792  -1.24701
   D131       2.94942   0.00027   0.00885   0.03943   0.04828   2.99770
         Item               Value     Threshold  Converged?
 Maximum Force            0.001537     0.000450     NO 
 RMS     Force            0.000291     0.000300     YES
 Maximum Displacement     0.179937     0.001800     NO 
 RMS     Displacement     0.041548     0.001200     NO 
 Predicted change in Energy=-3.013820D-04
 GradGradGradGradGradGradGradGradGradGradGradGradGradGradGradGradGradGrad

                          Input orientation:                          
 ---------------------------------------------------------------------
 Center     Atomic      Atomic             Coordinates (Angstroms)
 Number     Number       Type             X           Y           Z
 ---------------------------------------------------------------------
      1          6           0       -1.806493    0.632007   -0.171022
      2          6           0       -1.061109   -0.494058   -0.259313
      3          6           0        0.412174   -0.614178   -0.530337
      4          6           0        1.267308    0.488485    0.140533
      5          6           0        1.203994    1.848739   -0.598960
      6          6           0       -0.138962    2.202986   -1.264065
      7          6           0       -1.407513    2.073688   -0.397814
      8          6           0       -3.199484    0.277734    0.144730
      9          6           0       -3.309639   -1.232900    0.276133
     10          6           0       -1.897044   -1.763663   -0.047968
     11          8           0       -4.132574    1.070346    0.273607
     12          6           0       -1.341375    2.878519    0.917459
     13          6           0       -1.876395   -2.680108   -1.276073
     14          8           0       -1.306031   -2.444899    1.077867
     15          6           0        2.729888    0.012583    0.404368
     16          8           0        2.701869   -1.220398    1.164798
     17          6           0        3.529827    1.052344    1.199214
     18          6           0        3.473453   -0.391013   -0.881157
     19          8           0        4.767572   -0.928629   -0.602671
     20          1           0        0.574708   -0.621421   -1.618328
     21          1           0        0.741394   -1.589771   -0.163695
     22          1           0        0.847887    0.633799    1.146513
     23          1           0        1.965627    1.873380   -1.389184
     24          1           0        1.474480    2.642178    0.105527
     25          1           0       -0.277654    1.587122   -2.161658
     26          1           0       -0.069502    3.240663   -1.616743
     27          1           0       -2.233465    2.512530   -0.977048
     28          1           0       -3.613002   -1.511608    1.291880
     29          1           0       -4.080603   -1.609897   -0.406374
     30          1           0       -1.126236    3.933190    0.705194
     31          1           0       -0.565611    2.500824    1.591884
     32          1           0       -2.299053    2.830465    1.446855
     33          1           0       -0.853690   -2.990921   -1.511579
     34          1           0       -2.477191   -3.577332   -1.080406
     35          1           0       -2.300045   -2.173803   -2.150509
     36          1           0       -1.758035   -3.302707    1.164097
     37          1           0        2.305993   -1.031587    2.033220
     38          1           0        3.662815    1.980229    0.635150
     39          1           0        3.017786    1.293709    2.138752
     40          1           0        4.521358    0.654940    1.435245
     41          1           0        2.878545   -1.126303   -1.439488
     42          1           0        3.634406    0.478061   -1.524938
     43          1           0        4.627521   -1.614724    0.072998
 ---------------------------------------------------------------------
                    Distance matrix (angstroms):
                    1          2          3          4          5
     1  C    0.000000
     2  C    1.353297   0.000000
     3  C    2.569935   1.502812   0.000000
     4  C    3.092882   2.558670   1.548286   0.000000
     5  C    3.275149   3.276392   2.587982   1.549564   0.000000
     6  C    2.538381   3.022238   2.962857   2.624882   1.539930
     7  C    1.512966   2.594706   3.248608   3.155528   2.628884
     8  C    1.471609   2.309017   3.780912   4.471763   4.734105
     9  C    2.436651   2.426618   3.858121   4.891829   5.534904
    10  C    2.400537   1.534716   2.624210   3.888551   4.792648
    11  O    2.408420   3.487873   4.913113   5.432771   5.463170
    12  C    2.539280   3.582962   4.167731   3.622306   3.136698
    13  C    3.492295   2.545055   3.172023   4.682908   5.518852
    14  O    3.358204   2.377776   2.981624   4.013155   5.248552
    15  C    4.614489   3.881857   2.576490   1.560523   2.589689
    16  O    5.053825   4.088480   2.912678   2.455070   3.843706
    17  C    5.525445   5.059185   3.935531   2.560807   3.045845
    18  C    5.424822   4.578161   3.089386   2.585429   3.201026
    19  O    6.770541   5.854935   4.367334   3.848689   4.518061
    20  H    3.055470   2.130502   1.100088   2.192072   2.745324
    21  H    3.380544   2.111575   1.092974   2.165245   3.496684
    22  H    2.963382   2.625390   2.135209   1.099557   2.156286
    23  H    4.153772   4.005309   3.055942   2.178444   1.097792
    24  H    3.857726   4.049481   3.483773   2.163917   1.094993
    25  H    2.685559   2.926436   2.825384   2.982280   2.169274
    26  H    3.451425   4.095612   4.033868   3.528394   2.143625
    27  H    2.090060   3.305923   4.120104   4.195373   3.521319
    28  H    3.162063   3.154959   4.508646   5.398463   6.170142
    29  H    3.202045   3.222432   4.603462   5.770829   6.318719
    30  H    3.482573   4.531560   4.956995   4.232480   3.387584
    31  H    2.853086   3.555526   3.893985   3.084724   2.890763
    32  H    2.773691   3.936492   4.808909   4.462093   4.173785
    33  H    3.978760   2.800985   2.866034   4.397087   5.337532
    34  H    4.358365   3.490854   4.175079   5.660639   6.574584
    35  H    3.469082   2.816581   3.523282   5.006262   5.555757
    36  H    4.155341   3.224951   3.848258   4.957168   6.198336
    37  H    4.953662   4.108773   3.214436   2.640406   4.054509
    38  H    5.690426   5.407182   4.319257   2.865030   2.754291
    39  H    5.389488   5.058084   4.189664   2.775867   3.330611
    40  H    6.528577   5.946062   4.728590   3.506113   4.070387
    41  H    5.162388   4.160940   2.678025   2.774904   3.515891
    42  H    5.608936   4.959302   3.544714   2.894314   2.939914
    43  H    6.819375   5.807481   4.374272   3.964730   4.916060
                    6          7          8          9         10
     6  C    0.000000
     7  C    1.541536   0.000000
     8  C    3.880476   2.594410   0.000000
     9  C    4.922470   3.873733   1.520334   0.000000
    10  C    4.506001   3.884237   2.429153   1.543429   0.000000
    11  O    4.426765   2.980513   1.231056   2.445848   3.623895
    12  C    2.580928   1.543395   3.288429   4.603165   4.773958
    13  C    5.182993   4.856930   3.538089   2.560848   1.532494
    14  O    5.333810   4.754531   3.445089   2.475109   1.442527
    15  C    3.976410   4.691454   5.940974   6.167946   4.976762
    16  O    5.068457   5.493613   6.173403   6.076850   4.787060
    17  C    4.566370   5.288759   6.855333   7.269987   6.239895
    18  C    4.463741   5.489281   6.784376   6.932418   5.605409
    19  O    5.858201   6.869320   8.092459   8.130572   6.739591
    20  H    2.934638   3.561246   4.261617   4.364749   3.143295
    21  H    4.046090   4.253651   4.371867   4.090437   2.646694
    22  H    3.040906   3.089508   4.184682   4.639735   3.835265
    23  H    2.133914   3.521508   5.619373   6.344343   5.472401
    24  H    2.161451   2.980339   5.238136   6.158987   5.549970
    25  H    1.097359   2.150460   3.946012   4.805026   4.279938
    26  H    1.098171   2.153576   4.656020   5.839026   5.553759
    27  H    2.136619   1.100132   2.680651   4.093514   4.388872
    28  H    5.692101   4.535813   2.165340   1.096107   2.191629
    29  H    5.550697   4.551294   2.154817   1.096507   2.218114
    30  H    2.801125   2.180250   4.239674   5.624929   5.797891
    31  H    2.902961   2.202303   3.738137   4.816802   4.758958
    32  H    3.522615   2.184115   3.003788   4.347736   4.847899
    33  H    5.248692   5.215119   4.350887   3.509734   2.176444
    34  H    6.238038   5.791734   4.109039   2.833643   2.166078
    35  H    4.961083   4.680784   3.476657   2.791624   2.179748
    36  H    6.231373   5.609639   3.992047   2.734969   1.963945
    37  H    5.226122   5.416898   5.965818   5.887546   4.746872
    38  H    4.255602   5.175324   7.087323   7.685584   6.737612
    39  H    4.729800   5.160020   6.607782   7.063244   6.187473
    40  H    5.603686   6.365883   7.837035   8.138304   7.017510
    41  H    4.496697   5.449342   6.436110   6.422487   5.014859
    42  H    4.157129   5.407160   7.037753   7.375025   6.148472
    43  H    6.251560   7.088561   8.052860   7.948934   6.527386
                   11         12         13         14         15
    11  O    0.000000
    12  C    3.387452   0.000000
    13  C    4.643033   5.999680   0.000000
    14  O    4.581826   5.325952   2.433448   0.000000
    15  C    6.944735   5.005200   5.593953   4.772993   0.000000
    16  O    7.263012   5.762822   5.389722   4.191685   1.448889
    17  C    7.718126   5.209886   7.020361   5.969167   1.533879
    18  C    7.830753   6.091586   5.832391   5.558749   1.538946
    19  O    9.163861   7.356928   6.903872   6.481661   2.460114
    20  H    5.347897   4.727702   3.219198   3.759218   3.022922
    21  H    5.569831   5.047022   3.046152   2.542572   2.616169
    22  H    5.075187   3.143899   4.926724   3.757985   2.116274
    23  H    6.371640   4.155378   5.958874   5.952951   2.695086
    24  H    5.825630   2.940090   6.439248   5.878354   2.929185
    25  H    4.588897   3.504307   4.642142   5.273450   4.255464
    26  H    4.979182   2.858493   6.199713   6.412140   4.726730
    27  H    2.692702   2.125777   5.213483   5.445999   5.726510
    28  H    2.823707   4.957187   3.312941   2.497789   6.583547
    29  H    2.765642   5.422341   2.600050   3.255526   7.047874
    30  H    4.173752   1.097120   6.944341   6.391497   5.507391
    31  H    4.062923   1.095131   6.065095   5.027187   4.296726
    32  H    2.799344   1.095316   6.161119   5.380680   5.858113
    33  H    5.516508   6.370902   1.094529   2.684769   5.053110
    34  H    5.116108   6.852705   1.097385   2.704101   6.496592
    35  H    4.445110   5.988108   1.095656   3.388801   6.050447
    36  H    5.055195   6.200160   2.521123   0.973436   5.631144
    37  H    6.997821   5.462338   5.582240   3.994605   1.980690
    38  H    7.856633   5.092007   7.486946   6.668372   2.189805
    39  H    7.392990   4.796401   7.169746   5.813610   2.175375
    40  H    8.741424   6.291585   7.707466   6.610233   2.164415
    41  H    7.544253   6.277063   5.005045   5.058305   2.172318
    42  H    7.994469   6.040355   6.356484   6.302873   2.181065
    43  H    9.164557   7.518648   6.727255   6.075030   2.521695
                   16         17         18         19         20
    16  O    0.000000
    17  C    2.419102   0.000000
    18  C    2.338622   2.532667   0.000000
    19  O    2.734264   2.950093   1.428751   0.000000
    20  H    3.553783   4.412795   2.999871   4.325048   0.000000
    21  H    2.396830   4.075984   3.068536   4.103646   1.755403
    22  H    2.622142   2.714915   3.472072   4.567795   3.048696
    23  H    4.078767   3.133787   2.767509   4.039895   2.865518
    24  H    4.189037   2.819251   3.764265   4.908835   3.798993
    25  H    5.274944   5.106698   4.429842   5.849252   2.428866
    26  H    5.942940   5.066905   5.126664   6.465959   3.915444
    27  H    6.548265   6.331176   6.403801   7.810009   4.256609
    28  H    6.322860   7.589627   7.496377   8.611806   5.176742
    29  H    6.972963   8.220954   7.666475   8.876534   4.910991
    30  H    6.436233   5.497477   6.509407   7.751436   5.388548
    31  H    4.970546   4.361754   5.549117   6.709699   4.621061
    32  H    6.441915   6.099089   7.008522   8.262477   5.437772
    33  H    4.789546   6.550695   5.087348   6.056216   2.768799
    34  H    6.117086   7.919269   6.752961   7.728547   4.282623
    35  H    6.076133   7.457619   6.174372   7.341490   3.310183
    36  H    4.922068   6.850488   6.326886   7.165281   4.513631
    37  H    0.972895   2.556580   3.204199   3.608031   4.061943
    38  H    3.383483   1.093995   2.820964   3.348752   4.624192
    39  H    2.714613   1.096894   3.487947   3.939027   4.873603
    40  H    2.626894   1.093971   2.749153   2.592568   5.150674
    41  H    2.611967   3.483305   1.098316   2.075514   2.365281
    42  H    3.314976   2.785990   1.093458   2.028156   3.252589
    43  H    2.248478   3.096214   1.933845   0.973072   4.502502
                   21         22         23         24         25
    21  H    0.000000
    22  H    2.583069   0.000000
    23  H    3.872206   3.035731   0.000000
    24  H    4.303404   2.347309   1.751124   0.000000
    25  H    3.888825   3.622108   2.389764   3.053399   0.000000
    26  H    5.109010   3.908059   2.462316   2.389201   1.753413
    27  H    5.132270   4.187346   4.267405   3.864923   2.466754
    28  H    4.591903   4.952114   7.054598   6.674118   5.714333
    29  H    4.828142   5.633439   7.046703   7.014351   5.269190
    30  H    5.894583   3.870130   4.264839   2.964800   3.800391
    31  H    4.639319   2.383719   3.960760   2.528084   3.873867
    32  H    5.601489   3.849517   5.210242   4.009260   4.318949
    33  H    2.514817   4.806185   5.623607   6.306125   4.659709
    34  H    3.892306   5.809383   7.038767   7.463541   5.716525
    35  H    3.679521   5.353733   5.929188   6.521535   4.270216
    36  H    3.308221   4.720933   6.868535   6.849188   6.096113
    37  H    2.754264   2.384498   4.501947   4.231307   5.579414
    38  H    4.681640   3.161991   2.643821   2.346804   4.848089
    39  H    4.335629   2.475577   3.726847   2.886896   5.425822
    40  H    4.677976   3.684861   3.999219   3.873077   6.069365
    41  H    2.531771   3.729468   3.135929   4.308123   4.224429
    42  H    3.807680   3.863365   2.179487   3.465126   4.115779
    43  H    3.893408   4.527021   4.624989   5.297541   6.269470
                   26         27         28         29         30
    26  H    0.000000
    27  H    2.371101   0.000000
    28  H    6.603072   4.821291   0.000000
    29  H    6.409512   4.553239   1.764194   0.000000
    30  H    2.643420   2.464583   6.014485   6.378846   0.000000
    31  H    3.329981   3.062888   5.047396   5.765954   1.775441
    32  H    3.811140   2.445545   4.539171   5.130808   1.772446
    33  H    6.281612   5.698901   4.202565   3.679901   7.275416
    34  H    7.250495   6.095614   3.344402   2.626034   7.837180
    35  H    5.880193   4.831476   3.743314   2.555461   6.843116
    36  H    7.307523   6.215103   2.581717   3.275104   7.277909
    37  H    6.100600   6.498396   5.984522   6.861098   6.180037
    38  H    4.537611   6.135849   8.097020   8.598505   5.172425
    39  H    5.236957   6.226506   7.249438   8.080577   5.118092
    40  H    6.089055   7.409280   8.419162   9.083764   6.570785
    41  H    5.271887   6.291868   7.053299   7.052016   6.799736
    42  H    4.621616   6.234673   8.026093   8.070447   6.290876
    43  H    6.963622   8.075268   8.330818   8.721310   8.017777
                   31         32         33         34         35
    31  H    0.000000
    32  H    1.770457   0.000000
    33  H    6.314565   6.688045   0.000000
    34  H    6.909360   6.890475   1.779197   0.000000
    35  H    6.234252   6.163094   1.779847   1.773808   0.000000
    36  H    5.940189   6.163477   2.841530   2.372845   3.543276
    37  H    4.573709   6.038685   5.136943   6.249346   6.326439
    38  H    4.366457   6.076647   7.051212   8.457499   7.782775
    39  H    3.820593   5.577555   6.831640   8.017780   7.661640
    40  H    5.413786   7.158984   7.132125   8.556887   8.209200
    41  H    5.848716   7.127027   4.172718   5.900881   5.331098
    42  H    5.607699   7.040688   5.672479   7.348159   6.530041
    43  H    6.798042   8.344137   5.869283   7.460503   7.297104
                   36         37         38         39         40
    36  H    0.000000
    37  H    4.735999   0.000000
    38  H    7.587806   3.587004   0.000000
    39  H    6.699661   2.434089   1.774314   0.000000
    40  H    7.427467   2.847769   1.770208   1.778673   0.000000
    41  H    5.745717   3.520864   3.817033   4.321996   3.759754
    42  H    7.113616   4.087078   2.631216   3.803699   3.095263
    43  H    6.694409   3.093866   3.764353   3.913766   2.649219
                   41         42         43
    41  H    0.000000
    42  H    1.775560   0.000000
    43  H    2.363279   2.814148   0.000000
 Stoichiometry    C15H24O4
 Framework group  C1[X(C15H24O4)]
 Deg. of freedom   123
 Full point group                 C1      NOp   1
 Largest Abelian subgroup         C1      NOp   1
 Largest concise Abelian subgroup C1      NOp   1
                         Standard orientation:                         
 ---------------------------------------------------------------------
 Center     Atomic      Atomic             Coordinates (Angstroms)
 Number     Number       Type             X           Y           Z
 ---------------------------------------------------------------------
      1          6           0       -1.830551    0.632578   -0.156304
      2          6           0       -1.098565   -0.502952   -0.234943
      3          6           0        0.370739   -0.643525   -0.517480
      4          6           0        1.244199    0.459025    0.129545
      5          6           0        1.189207    1.809089   -0.629040
      6          6           0       -0.155785    2.168772   -1.287075
      7          6           0       -1.417682    2.066260   -0.407619
      8          6           0       -3.224432    0.298580    0.177126
      9          6           0       -3.350149   -1.208666    0.331461
     10          6           0       -1.946575   -1.759897    0.002372
     11          8           0       -4.147435    1.103408    0.302886
     12          6           0       -1.330523    2.889197    0.895165
     13          6           0       -1.947394   -2.694147   -1.212419
     14          8           0       -1.352847   -2.431413    1.132609
     15          6           0        2.703764   -0.029430    0.387057
     16          8           0        2.669039   -1.250914    1.165550
     17          6           0        3.522474    1.012637    1.159452
     18          6           0        3.430956   -0.459872   -0.899126
     19          8           0        4.721527   -1.007925   -0.624547
     20          1           0        0.523179   -0.668297   -1.606673
     21          1           0        0.692457   -1.617362   -0.139683
     22          1           0        0.835679    0.623549    1.137052
     23          1           0        1.943774    1.813759   -1.426381
     24          1           0        1.474953    2.609523    0.061369
     25          1           0       -0.309552    1.541615   -2.174332
     26          1           0       -0.078046    3.200405   -1.655411
     27          1           0       -2.243995    2.505952   -0.985692
     28          1           0       -3.647244   -1.469257    1.353850
     29          1           0       -4.131492   -1.586785   -0.338507
     30          1           0       -1.105641    3.938209    0.665659
     31          1           0       -0.552839    2.512579    1.567979
     32          1           0       -2.283772    2.859557    1.433827
     33          1           0       -0.930412   -3.019803   -1.452605
     34          1           0       -2.556296   -3.581644   -0.998316
     35          1           0       -2.373410   -2.195786   -2.090262
     36          1           0       -1.813541   -3.282751    1.235374
     37          1           0        2.283280   -1.045150    2.034674
     38          1           0        3.660573    1.930731    0.580783
     39          1           0        3.021801    1.273279    2.099966
     40          1           0        4.511656    0.607561    1.392274
     41          1           0        2.822812   -1.196410   -1.441317
     42          1           0        3.595631    0.397956   -1.556898
     43          1           0        4.580078   -1.682578    0.062260
 ---------------------------------------------------------------------
 Rotational constants (GHZ):      0.5774972      0.2550448      0.2029506
 Standard basis: 6-31G(d) (6D, 7F)
 There are   333 symmetry adapted cartesian basis functions of A   symmetry.
 There are   333 symmetry adapted basis functions of A   symmetry.
   333 basis functions,   628 primitive gaussians,   333 cartesian basis functions
    73 alpha electrons       73 beta electrons
       nuclear repulsion energy      1597.5787521030 Hartrees.
 NAtoms=   43 NActive=   43 NUniq=   43 SFac= 1.00D+00 NAtFMM=   60 NAOKFM=F Big=F
 Integral buffers will be    131072 words long.
 Raffenetti 2 integral format.
 Two-electron integral symmetry is turned on.
 ------------------------------------------------------------------------------
 Polarizable Continuum Model (PCM)
 =================================
 Model                : PCM (using non-symmetric T matrix).
 Atomic radii         : SMD-Coulomb.
 Polarization charges : Total charges.
 Charge compensation  : None.
 Solution method      : On-the-fly selection.
 Cavity type          : VdW (van der Waals Surface) (Alpha=1.000).
 Cavity algorithm     : GePol (No added spheres)
                        Default sphere list used, NSphG=   43.
                        Lebedev-Laikov grids with approx.  5.0 points / Ang**2.
                        Smoothing algorithm: Karplus/York (Gamma=1.0000).
                        Polarization charges: spherical gaussians, with
                                              point-specific exponents (IZeta= 3).
                        Self-potential: point-specific (ISelfS= 7).
                        Self-field    : sphere-specific E.n sum rule (ISelfD= 2).
 1st derivatives      : Analytical E(r).r(x)/FMM algorithm (CHGder, D1EAlg=3).
                        Cavity 1st derivative terms included.
 Solvent              : Methanol, Eps=  32.613000 Eps(inf)=   1.765709
 ------------------------------------------------------------------------------
 ------------------------------------------------------------------------------
 Atomic radii for non-electrostatic terms: SMD-CDS.
 ------------------------------------------------------------------------------
 Nuclear repulsion after PCM non-electrostatic terms =     1597.5801430207 Hartrees.
 One-electron integrals computed using PRISM.
 NBasis=   333 RedAO= T EigKep=  9.33D-04  NBF=   333
 NBsUse=   333 1.00D-06 EigRej= -1.00D+00 NBFU=   333
 Initial guess from the checkpoint file:  "DY-202A-11R_5.chk"
 B after Tr=     0.000000    0.000000    0.000000
         Rot=    0.999988   -0.004546   -0.000013   -0.001544 Ang=  -0.55 deg.
 ExpMin= 1.61D-01 ExpMax= 5.48D+03 ExpMxC= 8.25D+02 IAcc=1 IRadAn=         1 AccDes= 0.00D+00
 Harris functional with IExCor=  402 and IRadAn=       1 diagonalized for initial guess.
 HarFok:  IExCor=  402 AccDes= 0.00D+00 IRadAn=         1 IDoV= 1 UseB2=F ITyADJ=14
 ICtDFT=  3500011 ScaDFX=  1.000000  1.000000  1.000000  1.000000
 FoFCou: FMM=F IPFlag=           0 FMFlag=      100000 FMFlg1=           0
         NFxFlg=           0 DoJE=T BraDBF=F KetDBF=T FulRan=T
         wScrn=  0.000000 ICntrl=     500 IOpCl=  0 I1Cent=   200000004 NGrid=           0
         NMat0=    1 NMatS0=      1 NMatT0=    0 NMatD0=    1 NMtDS0=    0 NMtDT0=    0
 Petite list used in FoFCou.
 Keep R1 ints in memory in canonical form, NReq=1565304907.
 Requested convergence on RMS density matrix=1.00D-08 within 128 cycles.
 Requested convergence on MAX density matrix=1.00D-06.
 Requested convergence on             energy=1.00D-06.
 No special actions if energy rises.
 Inv3:  Mode=1 IEnd=    22162572.
 Iteration    1 A*A^-1 deviation from unit magnitude is 6.99D-15 for   2713.
 Iteration    1 A*A^-1 deviation from orthogonality  is 2.81D-15 for   2279    167.
 Iteration    1 A^-1*A deviation from unit magnitude is 7.22D-15 for   2713.
 Iteration    1 A^-1*A deviation from orthogonality  is 2.09D-11 for   2583   1973.
 Error on total polarization charges =  0.05187
 SCF Done:  E(RB3LYP) =  -886.951457473     A.U. after   10 cycles
            NFock= 10  Conv=0.92D-08     -V/T= 2.0094
 SMD-CDS (non-electrostatic) energy       (kcal/mol) =       0.87
 (included in total energy above)
 D1PCM: PCM CHGder 1st derivatives, ID1Alg=3 FixD1E=F DoIter=F DoCFld=F I1PDM=0.
 Calling FoFJK, ICntrl=      2127 FMM=F ISym2X=0 I1Cent= 0 IOpClX= 0 NMat=1 NMatS=1 NMatT=0.
 ***** Axes restored to original set *****
 -------------------------------------------------------------------
 Center     Atomic                   Forces (Hartrees/Bohr)
 Number     Number              X              Y              Z
 -------------------------------------------------------------------
      1        6           0.001095558    0.002448921    0.000189451
      2        6          -0.001373722   -0.001799721   -0.000926197
      3        6           0.000307894   -0.000173972   -0.000079110
      4        6          -0.000273079   -0.000032245    0.000506044
      5        6          -0.000122642   -0.000489113   -0.000524303
      6        6          -0.000183672    0.000029946    0.000566086
      7        6          -0.001043426   -0.000506673    0.000593305
      8        6          -0.000371171   -0.001640258    0.001361155
      9        6          -0.000900568   -0.000236346   -0.001289232
     10        6           0.001461908    0.000501398    0.001848789
     11        8          -0.000574558    0.000579257   -0.000581174
     12        6           0.000272018   -0.000634064   -0.000788846
     13        6          -0.000104150    0.000976033   -0.000123396
     14        8          -0.000404007   -0.000529978   -0.000390655
     15        6           0.000204026   -0.000652924    0.000385050
     16        8          -0.000399441   -0.000467861   -0.000156002
     17        6          -0.000394670   -0.000186541   -0.000932061
     18        6           0.000306107    0.000201842   -0.000498884
     19        8           0.000617661    0.000282676    0.000019693
     20        1           0.000034765   -0.000058185    0.000169489
     21        1           0.000313195   -0.000065629   -0.000061004
     22        1          -0.000442986    0.000127840   -0.000188252
     23        1          -0.000245263    0.000399449    0.000156580
     24        1           0.000320080    0.000297519    0.000302154
     25        1           0.000139990    0.000155701   -0.000290513
     26        1           0.000016398   -0.000025995   -0.000112277
     27        1           0.000089437    0.000060596   -0.000349885
     28        1           0.000768981    0.001088332    0.000135723
     29        1          -0.000047940    0.000457504    0.000124147
     30        1           0.000075268   -0.000050191    0.000187494
     31        1           0.000236153   -0.000121966    0.000190324
     32        1          -0.000008757    0.000034212    0.000065299
     33        1           0.000016150   -0.000483292   -0.000266082
     34        1           0.000260385   -0.000124055   -0.000030736
     35        1           0.000174132   -0.000091879   -0.000206622
     36        1           0.000360625    0.000236191   -0.000025599
     37        1           0.000519040    0.000543320    0.000026343
     38        1          -0.000063188    0.000539299    0.000010326
     39        1           0.000103218    0.000042217    0.000112611
     40        1          -0.000055601    0.000104806    0.000356111
     41        1          -0.000337907    0.000066596   -0.000106382
     42        1          -0.000235256   -0.000459853    0.000404411
     43        1          -0.000110986   -0.000342915    0.000216628
 -------------------------------------------------------------------
 Cartesian Forces:  Max     0.002448921 RMS     0.000568324

 GradGradGradGradGradGradGradGradGradGradGradGradGradGradGradGradGradGrad
 Berny optimization.
 Using GEDIIS/GDIIS optimizer.
 FormGI is forming the generalized inverse of G from B-inverse, IUseBI=4.
 Internal  Forces:  Max     0.001366866 RMS     0.000287670
 Search for a local minimum.
 Step number   4 out of a maximum of  258
 All quantities printed in internal units (Hartrees-Bohrs-Radians)
 Mixed Optimization -- En-DIIS/RFO-DIIS
 Swapping is turned off.
 Update second derivatives using D2CorX and points    2    3    4
 DE= -2.54D-04 DEPred=-3.01D-04 R= 8.43D-01
 TightC=F SS=  1.41D+00  RLast= 3.42D-01 DXNew= 1.4270D+00 1.0261D+00
 Trust test= 8.43D-01 RLast= 3.42D-01 DXMaxT set to 1.03D+00
 ITU=  1  1  1  0
     Eigenvalues ---    0.00197   0.00231   0.00287   0.00338   0.00377
     Eigenvalues ---    0.00393   0.00432   0.00717   0.00744   0.00855
     Eigenvalues ---    0.00962   0.01128   0.01244   0.01276   0.01356
     Eigenvalues ---    0.01394   0.02512   0.02640   0.03201   0.03871
     Eigenvalues ---    0.03920   0.03962   0.04454   0.04582   0.04739
     Eigenvalues ---    0.04873   0.04947   0.05056   0.05120   0.05432
     Eigenvalues ---    0.05439   0.05545   0.05559   0.05569   0.05623
     Eigenvalues ---    0.05642   0.05669   0.05703   0.05907   0.06058
     Eigenvalues ---    0.06291   0.06523   0.07089   0.07769   0.08474
     Eigenvalues ---    0.08657   0.08940   0.09077   0.09365   0.09670
     Eigenvalues ---    0.10316   0.11786   0.12226   0.13411   0.13874
     Eigenvalues ---    0.14609   0.15904   0.16000   0.16000   0.16000
     Eigenvalues ---    0.16000   0.16000   0.16000   0.16000   0.16000
     Eigenvalues ---    0.16019   0.16044   0.16073   0.16176   0.16474
     Eigenvalues ---    0.17186   0.17767   0.19210   0.20014   0.20951
     Eigenvalues ---    0.22110   0.23204   0.24707   0.25032   0.26444
     Eigenvalues ---    0.27062   0.27246   0.27949   0.28377   0.28575
     Eigenvalues ---    0.28835   0.28917   0.29460   0.29634   0.30569
     Eigenvalues ---    0.31260   0.32239   0.32734   0.33732   0.33753
     Eigenvalues ---    0.33815   0.33853   0.33903   0.34019   0.34048
     Eigenvalues ---    0.34110   0.34120   0.34127   0.34146   0.34160
     Eigenvalues ---    0.34173   0.34191   0.34197   0.34201   0.34285
     Eigenvalues ---    0.34338   0.34344   0.34415   0.34571   0.35420
     Eigenvalues ---    0.39023   0.41180   0.41965   0.51546   0.52397
     Eigenvalues ---    0.52711   0.53532   0.94981
 En-DIIS/RFO-DIIS IScMMF=        0 using points:     4    3    2
 RFO step:  Lambda=-5.97663464D-05.
 DidBck=T Rises=F RFO-DIIS coefs:    0.77081    0.49733   -0.26814
 Iteration  1 RMS(Cart)=  0.04283415 RMS(Int)=  0.00072709
 Iteration  2 RMS(Cart)=  0.00112257 RMS(Int)=  0.00002389
 Iteration  3 RMS(Cart)=  0.00000050 RMS(Int)=  0.00002389
 Variable       Old X    -DE/DX   Delta X   Delta X   Delta X     New X
                                 (Linear)    (Quad)   (Total)
    R1        2.55736   0.00092  -0.00075   0.00034  -0.00040   2.55696
    R2        2.85909  -0.00126   0.00101   0.00056   0.00157   2.86066
    R3        2.78094   0.00055  -0.00023  -0.00276  -0.00293   2.77801
    R4        2.83990   0.00028  -0.00061  -0.00081  -0.00143   2.83848
    R5        2.90019  -0.00137   0.00174  -0.00006   0.00164   2.90183
    R6        2.92584  -0.00005   0.00083  -0.00083   0.00000   2.92584
    R7        2.07887  -0.00016   0.00006  -0.00024  -0.00018   2.07869
    R8        2.06542   0.00013  -0.00068   0.00050  -0.00018   2.06524
    R9        2.92825   0.00022   0.00003   0.00091   0.00095   2.92921
   R10        2.94896   0.00022   0.00139  -0.00029   0.00109   2.95005
   R11        2.07786   0.00001   0.00030  -0.00026   0.00005   2.07791
   R12        2.91005  -0.00027  -0.00049  -0.00080  -0.00128   2.90877
   R13        2.07453  -0.00027  -0.00006  -0.00033  -0.00039   2.07413
   R14        2.06924   0.00049  -0.00003   0.00020   0.00017   2.06941
   R15        2.91308  -0.00024  -0.00048  -0.00073  -0.00123   2.91186
   R16        2.07371   0.00014  -0.00008  -0.00025  -0.00034   2.07337
   R17        2.07524   0.00001   0.00011  -0.00014  -0.00003   2.07522
   R18        2.91659  -0.00068   0.00023  -0.00109  -0.00086   2.91574
   R19        2.07895   0.00014   0.00011   0.00019   0.00030   2.07925
   R20        2.87301  -0.00089   0.00121  -0.00198  -0.00076   2.87226
   R21        2.32636   0.00075  -0.00013  -0.00057  -0.00070   2.32566
   R22        2.91666   0.00068  -0.00063  -0.00194  -0.00260   2.91406
   R23        2.07134  -0.00036   0.00042  -0.00013   0.00028   2.07162
   R24        2.07210  -0.00020   0.00019  -0.00022  -0.00003   2.07207
   R25        2.89599   0.00033  -0.00007  -0.00027  -0.00034   2.89566
   R26        2.72598  -0.00020   0.00014  -0.00007   0.00007   2.72605
   R27        2.07326  -0.00007   0.00006  -0.00026  -0.00020   2.07306
   R28        2.06950   0.00032   0.00057  -0.00035   0.00023   2.06973
   R29        2.06985   0.00004  -0.00004  -0.00024  -0.00028   2.06956
   R30        2.06836   0.00021  -0.00027   0.00003  -0.00023   2.06813
   R31        2.07376  -0.00005   0.00016  -0.00038  -0.00022   2.07354
   R32        2.07049   0.00005  -0.00006   0.00011   0.00005   2.07054
   R33        1.83953  -0.00038   0.00021  -0.00027  -0.00006   1.83946
   R34        2.73800  -0.00013   0.00069  -0.00059   0.00010   2.73811
   R35        2.89861  -0.00011  -0.00042  -0.00113  -0.00155   2.89706
   R36        2.90819   0.00015   0.00160  -0.00047   0.00113   2.90931
   R37        1.83850  -0.00008   0.00027  -0.00017   0.00010   1.83860
   R38        2.06735   0.00044  -0.00031   0.00079   0.00048   2.06783
   R39        2.07283   0.00006   0.00013  -0.00035  -0.00023   2.07260
   R40        2.06731  -0.00001   0.00005  -0.00023  -0.00018   2.06713
   R41        2.69995   0.00053  -0.00100  -0.00183  -0.00282   2.69713
   R42        2.07552   0.00019  -0.00037   0.00064   0.00027   2.07578
   R43        2.06634  -0.00064   0.00020  -0.00056  -0.00036   2.06597
   R44        1.83884   0.00041  -0.00045   0.00072   0.00027   1.83911
    A1        2.26251   0.00033  -0.00100  -0.00077  -0.00178   2.26073
    A2        1.91245  -0.00035   0.00038   0.00002   0.00034   1.91280
    A3        2.10735   0.00003   0.00079   0.00072   0.00156   2.10891
    A4        2.23730  -0.00029  -0.00076   0.00187   0.00115   2.23845
    A5        1.95990   0.00035  -0.00034  -0.00101  -0.00148   1.95842
    A6        2.08598  -0.00007   0.00112  -0.00087   0.00034   2.08632
    A7        1.98930  -0.00056  -0.00097  -0.00018  -0.00117   1.98812
    A8        1.90047   0.00021  -0.00055  -0.00009  -0.00064   1.89983
    A9        1.88194   0.00035  -0.00036   0.00185   0.00150   1.88344
   A10        1.93010   0.00011   0.00003  -0.00093  -0.00090   1.92920
   A11        1.90073   0.00004   0.00113  -0.00025   0.00088   1.90161
   A12        1.85603  -0.00013   0.00085  -0.00034   0.00051   1.85654
   A13        1.97776   0.00033  -0.00024  -0.00022  -0.00045   1.97731
   A14        1.95381   0.00005   0.00458  -0.00404   0.00053   1.95434
   A15        1.85445  -0.00003  -0.00147   0.00180   0.00032   1.85477
   A16        1.96783  -0.00032   0.00060  -0.00023   0.00037   1.96820
   A17        1.88075  -0.00024  -0.00216   0.00015  -0.00201   1.87874
   A18        1.81639   0.00021  -0.00197   0.00320   0.00124   1.81763
   A19        2.03050   0.00018  -0.00199   0.00086  -0.00112   2.02939
   A20        1.91227   0.00027   0.00114   0.00171   0.00285   1.91513
   A21        1.89542  -0.00021  -0.00009  -0.00089  -0.00100   1.89442
   A22        1.86396  -0.00013   0.00043   0.00000   0.00042   1.86438
   A23        1.90351  -0.00004   0.00005  -0.00127  -0.00122   1.90229
   A24        1.84988  -0.00009   0.00071  -0.00052   0.00020   1.85008
   A25        2.04390  -0.00050  -0.00244   0.00040  -0.00206   2.04184
   A26        1.91176   0.00013   0.00089  -0.00092  -0.00003   1.91173
   A27        1.87645   0.00010   0.00034  -0.00026   0.00008   1.87653
   A28        1.88448   0.00031  -0.00059   0.00147   0.00087   1.88535
   A29        1.88785   0.00015   0.00084   0.00037   0.00123   1.88909
   A30        1.85003  -0.00018   0.00136  -0.00125   0.00011   1.85013
   A31        1.96185   0.00041  -0.00008  -0.00065  -0.00076   1.96110
   A32        1.96109  -0.00045  -0.00054  -0.00183  -0.00234   1.95875
   A33        1.83490   0.00011  -0.00025   0.00162   0.00137   1.83627
   A34        1.98218  -0.00028  -0.00159   0.00166   0.00007   1.98225
   A35        1.86345  -0.00022   0.00118  -0.00099   0.00021   1.86366
   A36        1.84715   0.00047   0.00163   0.00031   0.00193   1.84908
   A37        1.90322  -0.00019   0.00024   0.00013   0.00029   1.90351
   A38        2.19559  -0.00013   0.00016  -0.00016   0.00003   2.19562
   A39        2.18435   0.00032  -0.00040  -0.00002  -0.00039   2.18395
   A40        1.83095   0.00041  -0.00031  -0.00001  -0.00049   1.83046
   A41        1.93135  -0.00060   0.00244  -0.00778  -0.00531   1.92604
   A42        1.91640  -0.00035   0.00132   0.00328   0.00465   1.92105
   A43        1.93955  -0.00013  -0.00034  -0.00183  -0.00212   1.93743
   A44        1.97640   0.00024  -0.00106   0.00597   0.00490   1.98130
   A45        1.87003   0.00038  -0.00177   0.00008  -0.00174   1.86829
   A46        1.81620  -0.00021   0.00040  -0.00069  -0.00040   1.81580
   A47        1.95736  -0.00026   0.00161  -0.00664  -0.00500   1.95236
   A48        1.84938   0.00025  -0.00048   0.00333   0.00289   1.85227
   A49        1.96737   0.00016  -0.00065   0.00144   0.00083   1.96820
   A50        1.95357   0.00021  -0.00113   0.00239   0.00128   1.95484
   A51        1.91507  -0.00015   0.00028   0.00012   0.00037   1.91544
   A52        1.92284   0.00024  -0.00027   0.00026  -0.00001   1.92283
   A53        1.95554  -0.00010  -0.00099   0.00067  -0.00033   1.95521
   A54        1.93002   0.00007  -0.00003  -0.00095  -0.00098   1.92903
   A55        1.88787  -0.00011   0.00008  -0.00021  -0.00012   1.88774
   A56        1.88298  -0.00010   0.00057   0.00032   0.00089   1.88387
   A57        1.88239  -0.00002   0.00072  -0.00008   0.00064   1.88303
   A58        1.93354   0.00054  -0.00109   0.00249   0.00139   1.93493
   A59        1.91630   0.00001   0.00024  -0.00065  -0.00041   1.91589
   A60        1.93695   0.00024  -0.00045  -0.00053  -0.00099   1.93595
   A61        1.89415  -0.00043   0.00122  -0.00077   0.00046   1.89460
   A62        1.89736  -0.00035   0.00041  -0.00058  -0.00019   1.89717
   A63        1.88434  -0.00005  -0.00024  -0.00003  -0.00028   1.88406
   A64        1.87030   0.00025  -0.00047   0.00102   0.00055   1.87086
   A65        1.90724   0.00022   0.00096  -0.00017   0.00080   1.90804
   A66        1.94945  -0.00073  -0.00210   0.00031  -0.00179   1.94766
   A67        1.97316   0.00040   0.00169  -0.00193  -0.00024   1.97292
   A68        1.89122   0.00023  -0.00259   0.00292   0.00034   1.89156
   A69        1.79731  -0.00022   0.00260  -0.00241   0.00019   1.79750
   A70        1.93763   0.00016  -0.00037   0.00128   0.00091   1.93854
   A71        1.88725  -0.00084   0.00198  -0.00452  -0.00254   1.88471
   A72        1.95105   0.00023  -0.00169   0.00078  -0.00092   1.95013
   A73        1.92791   0.00001   0.00059  -0.00106  -0.00047   1.92743
   A74        1.91584   0.00031  -0.00009   0.00157   0.00147   1.91731
   A75        1.88783  -0.00021  -0.00004  -0.00150  -0.00155   1.88628
   A76        1.88512  -0.00008   0.00009   0.00039   0.00046   1.88558
   A77        1.89466  -0.00029   0.00127  -0.00022   0.00104   1.89570
   A78        1.95357  -0.00015   0.00080  -0.00025   0.00055   1.95412
   A79        1.91612  -0.00010   0.00116  -0.00352  -0.00236   1.91376
   A80        1.93316  -0.00011   0.00132  -0.00046   0.00085   1.93402
   A81        1.91536   0.00026  -0.00120   0.00191   0.00071   1.91608
   A82        1.85511   0.00013  -0.00251   0.00388   0.00136   1.85647
   A83        1.88865  -0.00002   0.00030  -0.00134  -0.00104   1.88760
   A84        1.84449  -0.00008  -0.00152   0.00163   0.00011   1.84460
    D1        0.07238   0.00012   0.00107  -0.00027   0.00081   0.07319
    D2       -3.06662  -0.00012  -0.00130   0.00266   0.00134  -3.06527
    D3       -3.11464   0.00016   0.00485  -0.00080   0.00403  -3.11061
    D4        0.02954  -0.00008   0.00248   0.00212   0.00457   0.03411
    D5        0.37223   0.00003   0.00555   0.00111   0.00665   0.37888
    D6       -1.88958   0.00045   0.00830   0.00098   0.00926  -1.88033
    D7        2.39279   0.00004   0.00678   0.00057   0.00732   2.40011
    D8       -2.71956  -0.00001   0.00144   0.00172   0.00316  -2.71640
    D9        1.30182   0.00041   0.00418   0.00159   0.00576   1.30758
   D10       -0.69900   0.00000   0.00266   0.00118   0.00383  -0.69517
   D11        0.01055  -0.00008  -0.00356   0.01386   0.01025   0.02081
   D12       -3.12254   0.00020  -0.00282   0.02007   0.01719  -3.10534
   D13        3.11144  -0.00003  -0.00029   0.01333   0.01305   3.12449
   D14       -0.02165   0.00025   0.00045   0.01954   0.01999  -0.00166
   D15        0.65870  -0.00020  -0.00411  -0.00121  -0.00530   0.65340
   D16       -1.50518  -0.00011  -0.00302   0.00020  -0.00281  -1.50798
   D17        2.77109  -0.00025  -0.00355  -0.00033  -0.00387   2.76722
   D18       -2.48565   0.00005  -0.00155  -0.00432  -0.00587  -2.49153
   D19        1.63366   0.00014  -0.00047  -0.00291  -0.00338   1.63028
   D20       -0.37326   0.00000  -0.00099  -0.00344  -0.00444  -0.37770
   D21       -0.05623   0.00023  -0.00039  -0.01661  -0.01701  -0.07325
   D22        2.07535   0.00014  -0.00003  -0.01897  -0.01900   2.05635
   D23       -2.11870  -0.00003   0.00092  -0.02045  -0.01954  -2.13824
   D24        3.08770   0.00001  -0.00255  -0.01398  -0.01653   3.07117
   D25       -1.06390  -0.00008  -0.00219  -0.01633  -0.01852  -1.08242
   D26        1.02524  -0.00024  -0.00124  -0.01781  -0.01906   1.00618
   D27       -1.34847   0.00003  -0.00369   0.00202  -0.00167  -1.35013
   D28        2.68541   0.00015  -0.00834   0.00607  -0.00226   2.68315
   D29        0.71346  -0.00011  -0.00742   0.00324  -0.00418   0.70928
   D30        0.79936  -0.00002  -0.00511   0.00105  -0.00407   0.79529
   D31       -1.44995   0.00010  -0.00976   0.00510  -0.00466  -1.45461
   D32        2.86128  -0.00015  -0.00885   0.00227  -0.00658   2.85471
   D33        2.83283  -0.00008  -0.00340  -0.00005  -0.00344   2.82938
   D34        0.58352   0.00004  -0.00805   0.00401  -0.00404   0.57948
   D35       -1.38843  -0.00022  -0.00713   0.00118  -0.00595  -1.39439
   D36        0.59707   0.00017   0.00669   0.00019   0.00688   0.60395
   D37       -1.51844   0.00001   0.00665  -0.00179   0.00485  -1.51359
   D38        2.75160   0.00008   0.00525  -0.00161   0.00363   2.75523
   D39        2.83917   0.00024   0.01341  -0.00586   0.00756   2.84673
   D40        0.72366   0.00008   0.01337  -0.00783   0.00553   0.72920
   D41       -1.28949   0.00015   0.01196  -0.00765   0.00431  -1.28518
   D42       -1.44954   0.00018   0.01006  -0.00201   0.00805  -1.44149
   D43        2.71814   0.00001   0.01002  -0.00399   0.00603   2.72417
   D44        0.70499   0.00009   0.00861  -0.00380   0.00480   0.70980
   D45       -0.94520  -0.00024  -0.01150  -0.04497  -0.05646  -1.00166
   D46       -3.03759  -0.00022  -0.00758  -0.04871  -0.05627  -3.09386
   D47        1.04521  -0.00015  -0.00672  -0.04915  -0.05586   0.98935
   D48        3.08346  -0.00046  -0.01564  -0.04097  -0.05662   3.02685
   D49        0.99108  -0.00043  -0.01173  -0.04470  -0.05643   0.93465
   D50       -1.20931  -0.00037  -0.01086  -0.04514  -0.05602  -1.26533
   D51        1.05030  -0.00014  -0.01221  -0.04294  -0.05515   0.99515
   D52       -1.04209  -0.00011  -0.00829  -0.04667  -0.05496  -1.09705
   D53        3.04071  -0.00005  -0.00743  -0.04711  -0.05455   2.98616
   D54        0.87664  -0.00012  -0.00302  -0.00011  -0.00315   0.87349
   D55       -1.27585  -0.00028  -0.00109  -0.00163  -0.00273  -1.27858
   D56        3.00461  -0.00019  -0.00332   0.00045  -0.00288   3.00173
   D57        3.01760   0.00025  -0.00255   0.00270   0.00015   3.01775
   D58        0.86511   0.00009  -0.00061   0.00118   0.00057   0.86568
   D59       -1.13762   0.00018  -0.00284   0.00327   0.00042  -1.13720
   D60       -1.27369   0.00006  -0.00147   0.00149   0.00000  -1.27369
   D61        2.85700  -0.00010   0.00046  -0.00003   0.00043   2.85743
   D62        0.85427  -0.00001  -0.00177   0.00205   0.00027   0.85454
   D63       -1.29052   0.00016  -0.00548  -0.00018  -0.00568  -1.29620
   D64        0.96036  -0.00035  -0.00769  -0.00187  -0.00957   0.95079
   D65        2.98939  -0.00006  -0.00584  -0.00120  -0.00705   2.98234
   D66        0.87585   0.00023  -0.00662   0.00011  -0.00652   0.86933
   D67        3.12673  -0.00027  -0.00883  -0.00158  -0.01042   3.11631
   D68       -1.12743   0.00001  -0.00698  -0.00091  -0.00789  -1.13532
   D69        2.87063   0.00025  -0.00490  -0.00042  -0.00533   2.86530
   D70       -1.16167  -0.00025  -0.00712  -0.00210  -0.00923  -1.17090
   D71        0.86735   0.00004  -0.00527  -0.00144  -0.00671   0.86065
   D72       -3.06508  -0.00014   0.00395  -0.00086   0.00307  -3.06201
   D73        1.11549  -0.00011   0.00469  -0.00122   0.00345   1.11894
   D74       -0.98511  -0.00007   0.00446  -0.00091   0.00354  -0.98157
   D75        0.96683  -0.00007   0.00592   0.00022   0.00616   0.97299
   D76       -1.13578  -0.00004   0.00666  -0.00014   0.00654  -1.12924
   D77        3.04680   0.00000   0.00644   0.00018   0.00663   3.05343
   D78       -1.07175   0.00004   0.00432   0.00034   0.00465  -1.06710
   D79        3.10883   0.00008   0.00506  -0.00002   0.00503   3.11386
   D80        1.00823   0.00012   0.00483   0.00029   0.00512   1.01335
   D81       -0.04440   0.00022   0.00321  -0.02343  -0.02025  -0.06465
   D82        2.04884  -0.00001   0.00391  -0.02969  -0.02582   2.02302
   D83       -2.17358  -0.00012   0.00398  -0.03231  -0.02833  -2.20191
   D84        3.08875  -0.00006   0.00249  -0.02959  -0.02713   3.06163
   D85       -1.10119  -0.00029   0.00319  -0.03585  -0.03270  -1.13388
   D86        0.95958  -0.00041   0.00325  -0.03847  -0.03521   0.92437
   D87        0.05767  -0.00024  -0.00173   0.02330   0.02156   0.07923
   D88       -2.06730   0.00012  -0.00359   0.03104   0.02744  -2.03985
   D89        2.04701   0.00004  -0.00258   0.02790   0.02530   2.07232
   D90       -2.03011   0.00030  -0.00428   0.03356   0.02929  -2.00081
   D91        2.12812   0.00066  -0.00614   0.04130   0.03517   2.16329
   D92       -0.04076   0.00058  -0.00513   0.03816   0.03304  -0.00772
   D93        2.14724  -0.00027  -0.00091   0.03059   0.02965   2.17689
   D94        0.02228   0.00009  -0.00277   0.03833   0.03553   0.05781
   D95       -2.14659   0.00001  -0.00176   0.03519   0.03339  -2.11320
   D96        1.04124   0.00026  -0.00326  -0.00436  -0.00757   1.03367
   D97        3.13311   0.00007  -0.00227  -0.00415  -0.00638   3.12673
   D98       -1.06824   0.00017  -0.00270  -0.00494  -0.00761  -1.07585
   D99        3.08421  -0.00008  -0.00209  -0.00878  -0.01091   3.07330
   D100      -1.10710  -0.00027  -0.00110  -0.00857  -0.00972  -1.11682
   D101       0.97473  -0.00017  -0.00154  -0.00936  -0.01094   0.96379
   D102      -1.00908   0.00020  -0.00384  -0.00449  -0.00832  -1.01741
   D103       1.08279   0.00001  -0.00285  -0.00428  -0.00714   1.07566
   D104      -3.11856   0.00011  -0.00328  -0.00507  -0.00836  -3.12692
   D105      -3.03042   0.00017  -0.00194   0.02108   0.01909  -3.01133
   D106       1.28399   0.00018  -0.00160   0.01889   0.01734   1.30132
   D107      -0.91380  -0.00007  -0.00014   0.01516   0.01503  -0.89877
   D108      -1.11810   0.00001   0.00758  -0.07003  -0.06246  -1.18055
   D109       1.00976  -0.00061   0.00399  -0.06794  -0.06395   0.94581
   D110       3.06337  -0.00044   0.00374  -0.06641  -0.06267   3.00071
   D111      -1.12874   0.00009   0.00282   0.01511   0.01793  -1.11081
   D112       0.97430  -0.00001   0.00203   0.01301   0.01504   0.98934
   D113       3.06297  -0.00016   0.00389   0.01307   0.01697   3.07993
   D114       3.05267   0.00012   0.00461   0.01321   0.01783   3.07049
   D115      -1.12748   0.00001   0.00382   0.01111   0.01493  -1.11255
   D116       0.96119  -0.00014   0.00569   0.01117   0.01686   0.97805
   D117       1.09100   0.00017   0.00314   0.01380   0.01694   1.10794
   D118      -3.08915   0.00007   0.00234   0.01170   0.01404  -3.07510
   D119      -1.00048  -0.00008   0.00421   0.01177   0.01597  -0.98451
   D120      -3.05524  -0.00033  -0.00160   0.00180   0.00021  -3.05503
   D121      -0.92368  -0.00017  -0.00176   0.00159  -0.00017  -0.92384
   D122       1.16102  -0.00032   0.00018  -0.00261  -0.00243   1.15859
   D123      -0.99937  -0.00001   0.00195  -0.00079   0.00116  -0.99821
   D124       1.13219   0.00015   0.00179  -0.00100   0.00079   1.13297
   D125      -3.06630   0.00000   0.00373  -0.00521  -0.00148  -3.06778
   D126       1.02125   0.00021   0.00019   0.00186   0.00206   1.02331
   D127      -3.13037   0.00037   0.00003   0.00166   0.00168  -3.12869
   D128      -1.04567   0.00022   0.00197  -0.00255  -0.00058  -1.04626
   D129       0.88498   0.00009  -0.00048   0.02273   0.02226   0.90724
   D130      -1.24701   0.00013  -0.00166   0.02605   0.02439  -1.22263
   D131       2.99770  -0.00006  -0.00001   0.02452   0.02451   3.02221
         Item               Value     Threshold  Converged?
 Maximum Force            0.001367     0.000450     NO 
 RMS     Force            0.000288     0.000300     YES
 Maximum Displacement     0.206172     0.001800     NO 
 RMS     Displacement     0.042868     0.001200     NO 
 Predicted change in Energy=-1.879694D-04
 GradGradGradGradGradGradGradGradGradGradGradGradGradGradGradGradGradGrad

                          Input orientation:                          
 ---------------------------------------------------------------------
 Center     Atomic      Atomic             Coordinates (Angstroms)
 Number     Number       Type             X           Y           Z
 ---------------------------------------------------------------------
      1          6           0       -1.807166    0.628456   -0.170964
      2          6           0       -1.058934   -0.494966   -0.265381
      3          6           0        0.414812   -0.611165   -0.531364
      4          6           0        1.263697    0.492266    0.146150
      5          6           0        1.200702    1.853901   -0.591885
      6          6           0       -0.142598    2.208197   -1.254700
      7          6           0       -1.408157    2.072774   -0.386164
      8          6           0       -3.198067    0.269609    0.141593
      9          6           0       -3.302321   -1.240536    0.278672
     10          6           0       -1.895199   -1.767629   -0.067890
     11          8           0       -4.136162    1.057698    0.257689
     12          6           0       -1.335261    2.861669    0.937846
     13          6           0       -1.885577   -2.656149   -1.316260
     14          8           0       -1.295143   -2.473858    1.037626
     15          6           0        2.726435    0.019601    0.418218
     16          8           0        2.699786   -1.172447    1.241471
     17          6           0        3.539697    1.093937    1.149439
     18          6           0        3.452887   -0.454431   -0.853690
     19          8           0        4.745081   -0.986483   -0.563486
     20          1           0        0.580712   -0.612532   -1.618775
     21          1           0        0.746035   -1.587195   -0.167988
     22          1           0        0.837101    0.636821    1.149244
     23          1           0        1.962076    1.882686   -1.381929
     24          1           0        1.469168    2.645946    0.115081
     25          1           0       -0.280906    1.595140   -2.154055
     26          1           0       -0.075014    3.247149   -1.603927
     27          1           0       -2.235396    2.518599   -0.958492
     28          1           0       -3.582329   -1.511975    1.303217
     29          1           0       -4.088543   -1.624911   -0.381940
     30          1           0       -1.123752    3.919180    0.736902
     31          1           0       -0.553935    2.477564    1.602353
     32          1           0       -2.289522    2.804158    1.472135
     33          1           0       -0.864929   -2.955895   -1.573464
     34          1           0       -2.479290   -3.560495   -1.132790
     35          1           0       -2.324237   -2.132250   -2.172781
     36          1           0       -1.737114   -3.338864    1.100371
     37          1           0        2.368428   -0.922485    2.121441
     38          1           0        3.655760    1.997198    0.542782
     39          1           0        3.046295    1.375240    2.087702
     40          1           0        4.537815    0.710902    1.380979
     41          1           0        2.844915   -1.212795   -1.365416
     42          1           0        3.610576    0.378398   -1.544168
     43          1           0        4.605472   -1.651426    0.133300
 ---------------------------------------------------------------------
                    Distance matrix (angstroms):
                    1          2          3          4          5
     1  C    0.000000
     2  C    1.353086   0.000000
     3  C    2.569773   1.502057   0.000000
     4  C    3.090196   2.557069   1.548287   0.000000
     5  C    3.275081   3.275628   2.588018   1.550069   0.000000
     6  C    2.537884   3.020847   2.963566   2.623826   1.539254
     7  C    1.513795   2.594193   3.247742   3.149630   2.626094
     8  C    1.470057   2.307833   3.779091   4.467319   4.732561
     9  C    2.435321   2.425830   3.856078   4.885559   5.532686
    10  C    2.399916   1.535582   2.624570   3.889931   4.793188
    11  O    2.406703   3.486216   4.911118   5.430528   5.462402
    12  C    2.537596   3.576466   4.157151   3.604918   3.128383
    13  C    3.479437   2.541338   3.176446   4.687120   5.512748
    14  O    3.368561   2.381099   2.975785   4.017497   5.254906
    15  C    4.612090   3.880864   2.577436   1.561100   2.590912
    16  O    5.054784   4.105797   2.946030   2.456288   3.842816
    17  C    5.527122   5.066926   3.936671   2.559057   3.013412
    18  C    5.413586   4.550195   3.059144   2.586207   3.235626
    19  O    6.759736   5.832413   4.346622   3.848417   4.542159
    20  H    3.055841   2.129304   1.099994   2.191348   2.742659
    21  H    3.380525   2.111957   1.092879   2.165829   3.496791
    22  H    2.955531   2.622415   2.135472   1.099581   2.155231
    23  H    4.152916   4.003300   3.055615   2.180831   1.097583
    24  H    3.858297   4.049862   3.484011   2.163683   1.095085
    25  H    2.682648   2.922492   2.825762   2.982125   2.168523
    26  H    3.451274   4.094293   4.034466   3.527648   2.143086
    27  H    2.091943   3.308480   4.123283   4.191648   3.518948
    28  H    3.147357   3.140435   4.489352   5.370266   6.148001
    29  H    3.213543   3.235567   4.618465   5.779948   6.334219
    30  H    3.481399   4.526971   4.949718   4.218133   3.381441
    31  H    2.852093   3.546743   3.877043   3.060347   2.877914
    32  H    2.768776   3.926517   4.794983   4.441672   4.164713
    33  H    3.962624   2.793723   2.867310   4.402037   5.325830
    34  H    4.350192   3.488162   4.175653   5.663083   6.568911
    35  H    3.449077   2.814225   3.536996   5.013861   5.551020
    36  H    4.166633   3.226912   3.838448   4.959130   6.201557
    37  H    5.009603   4.198393   3.309216   2.669031   4.053893
    38  H    5.676834   5.393733   4.296638   2.853788   2.708379
    39  H    5.405121   5.087984   4.210702   2.779734   3.288695
    40  H    6.532542   5.957199   4.733294   3.506059   4.041653
    41  H    5.143810   4.118907   2.638751   2.773502   3.564606
    42  H    5.594653   4.919592   3.495413   2.894473   2.981852
    43  H    6.812662   5.794984   4.368702   3.970269   4.940210
                    6          7          8          9         10
     6  C    0.000000
     7  C    1.540888   0.000000
     8  C    3.878614   2.594939   0.000000
     9  C    4.922279   3.874001   1.519933   0.000000
    10  C    4.504145   3.884225   2.427280   1.542052   0.000000
    11  O    4.422615   2.981097   1.230685   2.444916   3.620827
    12  C    2.580064   1.542942   3.289808   4.596947   4.770266
    13  C    5.167555   4.843111   3.522503   2.560260   1.532315
    14  O    5.338984   4.765691   3.456965   2.475047   1.442565
    15  C    3.977431   4.685872   5.936223   6.160626   4.978955
    16  O    5.073339   5.482322   6.170408   6.079219   4.814827
    17  C    4.536601   5.272329   6.862414   7.281566   6.261672
    18  C    4.491982   5.498644   6.763875   6.894420   5.562732
    19  O    5.879894   6.874069   8.072701   8.095335   6.704411
    20  H    2.934661   3.561712   4.261013   4.367222   3.141596
    21  H    4.046679   4.252472   4.370298   4.087647   2.649282
    22  H    3.034465   3.075812   4.175259   4.627870   3.837742
    23  H    2.133494   3.519396   5.616957   6.342395   5.470838
    24  H    2.160027   2.976369   5.237439   6.156185   5.552665
    25  H    1.097181   2.150411   3.941682   4.805014   4.273902
    26  H    1.098157   2.153921   4.654680   5.839435   5.551620
    27  H    2.136327   1.100293   2.682327   4.098780   4.390974
    28  H    5.675771   4.520118   2.161266   1.096256   2.188996
    29  H    5.570001   4.566987   2.157833   1.096494   2.220305
    30  H    2.802964   2.179765   4.239875   5.619502   5.795051
    31  H    2.899053   2.201760   3.741699   4.809368   4.755035
    32  H    3.521375   2.182888   3.003287   4.337011   4.840290
    33  H    5.224100   5.195411   4.334609   3.509094   2.177197
    34  H    6.225174   5.782603   4.100048   2.837572   2.165535
    35  H    4.943875   4.659768   3.448019   2.785933   2.178896
    36  H    6.233677   5.621728   4.009329   2.743728   1.964334
    37  H    5.244497   5.433439   6.027168   5.971126   4.866822
    38  H    4.207492   5.148971   7.079581   7.679034   6.734983
    39  H    4.694092   5.142830   6.633386   7.100690   6.240398
    40  H    5.576285   6.350753   7.846954   8.154196   7.044573
    41  H    4.543201   5.462831   6.402049   6.363356   4.945715
    42  H    4.185483   5.422136   7.015072   7.330199   6.090844
    43  H    6.274344   7.092478   8.036521   7.919795   6.504822
                   11         12         13         14         15
    11  O    0.000000
    12  C    3.400290   0.000000
    13  C    4.618995   5.985830   0.000000
    14  O    4.599085   5.336610   2.433644   0.000000
    15  C    6.942525   4.984449   5.607024   4.772221   0.000000
    16  O    7.257518   5.713833   5.456090   4.206504   1.448943
    17  C    7.727570   5.189881   7.041052   6.009769   1.533060
    18  C    7.817632   6.093642   5.793162   5.495356   1.539542
    19  O    9.150382   7.350702   6.878959   6.423406   2.459854
    20  H    5.344126   4.719886   3.217214   3.746976   3.025403
    21  H    5.568888   5.034585   3.063752   2.531024   2.616757
    22  H    5.070045   3.116696   4.933087   3.772962   2.117768
    23  H    6.368474   4.148758   5.950611   5.953418   2.701085
    24  H    5.827744   2.930580   6.435470   5.891086   2.927507
    25  H    4.579122   3.503657   4.620641   5.269938   4.259461
    26  H    4.975162   2.863115   6.181410   6.418445   4.728028
    27  H    2.688167   2.126978   5.198884   5.458314   5.723643
    28  H    2.828972   4.930677   3.324119   2.495391   6.552057
    29  H    2.758222   5.426951   2.605661   3.246377   7.056104
    30  H    4.182384   1.097016   6.930426   6.402401   5.489282
    31  H    4.081236   1.095251   6.053642   5.038341   4.266683
    32  H    2.816927   1.095166   6.144370   5.388417   5.833037
    33  H    5.492087   6.353892   1.094406   2.689839   5.071318
    34  H    5.099644   6.844014   1.097268   2.700683   6.505558
    35  H    4.400685   5.966012   1.095683   3.388576   6.070670
    36  H    5.078908   6.215667   2.515601   0.973403   5.627424
    37  H    7.050134   5.425683   5.737590   4.123489   1.979056
    38  H    7.853534   5.080716   7.471018   6.689294   2.188618
    39  H    7.418724   4.767564   7.222356   5.896295   2.174222
    40  H    8.753281   6.270182   7.737706   6.654620   2.164694
    41  H    7.518315   6.275360   4.946033   4.950249   2.171219
    42  H    7.982486   6.065338   6.282365   6.234348   2.182063
    43  H    9.152650   7.503841   6.726397   6.025898   2.530670
                   16         17         18         19         20
    16  O    0.000000
    17  C    2.418763   0.000000
    18  C    2.339318   2.533279   0.000000
    19  O    2.734169   2.952153   1.427257   0.000000
    20  H    3.603469   4.396662   2.976532   4.312244   0.000000
    21  H    2.444532   4.090064   3.013368   4.063205   1.755586
    22  H    2.598375   2.740981   3.470578   4.565180   3.047712
    23  H    4.093933   3.085261   2.821998   4.080086   2.861883
    24  H    4.166930   2.786704   3.806047   4.938279   3.796484
    25  H    5.298458   5.075557   4.453414   5.869858   2.429552
    26  H    5.943790   5.028268   5.168233   6.499190   3.915014
    27  H    6.543675   6.310684   6.419225   7.821042   4.262677
    28  H    6.291587   7.585359   7.434037   8.550233   5.165070
    29  H    6.994398   8.241802   7.646289   8.858525   4.935242
    30  H    6.387387   5.468085   6.527181   7.758850   5.384313
    31  H    4.903011   4.344811   5.539256   6.691042   4.605624
    32  H    6.384340   6.083485   7.000223   8.246111   5.428235
    33  H    4.879727   6.573892   5.041719   6.030825   2.753776
    34  H    6.177598   7.943582   6.701958   7.690330   4.276713
    35  H    6.149728   7.472024   6.158753   7.340155   3.324935
    36  H    4.939571   6.891797   6.250953   7.093727   4.494325
    37  H    0.972947   2.526384   3.201020   3.586280   4.157068
    38  H    3.383594   1.094251   2.828742   3.363451   4.575909
    39  H    2.706822   1.096775   3.487807   3.936039   4.875275
    40  H    2.635302   1.093877   2.743868   2.589405   5.138936
    41  H    2.611236   3.482561   1.098458   2.074834   2.356083
    42  H    3.315787   2.787927   1.093266   2.027743   3.188665
    43  H    2.255904   3.115354   1.932718   0.973216   4.510850
                   21         22         23         24         25
    21  H    0.000000
    22  H    2.586434   0.000000
    23  H    3.872012   3.037200   0.000000
    24  H    4.303781   2.346398   1.751161   0.000000
    25  H    3.889257   3.616641   2.389524   3.052201   0.000000
    26  H    5.109493   3.902014   2.461864   2.387662   1.753331
    27  H    5.135306   4.174192   4.266433   3.859089   2.470259
    28  H    4.572181   4.916543   7.033787   6.649632   5.701429
    29  H    4.839457   5.632223   7.064928   7.026764   5.292185
    30  H    5.885159   3.845628   4.261348   2.954831   3.803838
    31  H    4.620205   2.351302   3.948434   2.516600   3.868309
    32  H    5.584675   3.818034   5.202968   3.999297   4.318046
    33  H    2.538485   4.818470   5.607184   6.299192   4.624942
    34  H    3.902240   5.815805   7.029653   7.461060   5.697055
    35  H    3.707135   5.357020   5.926014   6.515781   4.250763
    36  H    3.292888   4.736565   6.863702   6.860685   6.087382
    37  H    2.883658   2.391980   4.506408   4.191402   5.624702
    38  H    4.671142   3.187987   2.566358   2.320557   4.788729
    39  H    4.376683   2.511275   3.670337   2.827234   5.395472
    40  H    4.696609   3.708702   3.954892   3.842328   6.041391
    41  H    2.445262   3.711592   3.218957   4.355966   4.275185
    42  H    3.736712   3.874714   2.237578   3.532776   4.122626
    43  H    3.871712   4.524250   4.666199   5.320164   6.296735
                   26         27         28         29         30
    26  H    0.000000
    27  H    2.369520   0.000000
    28  H    6.588021   4.814051   0.000000
    29  H    6.429514   4.575505   1.763168   0.000000
    30  H    2.651595   2.464089   5.988553   6.385823   0.000000
    31  H    3.331945   3.063808   5.017676   5.767250   1.775375
    32  H    3.816077   2.447942   4.508757   5.127448   1.772811
    33  H    6.253212   5.676836   4.212418   3.685504   7.257509
    34  H    7.235090   6.086481   3.368570   2.626777   7.828076
    35  H    5.858373   4.807577   3.748347   2.564621   6.821087
    36  H    7.311045   6.228730   2.604513   3.265593   7.292979
    37  H    6.102018   6.520908   6.035603   6.960805   6.128132
    38  H    4.482121   6.101754   8.079758   8.599362   5.155137
    39  H    5.184084   6.203452   7.272557   8.124405   5.068095
    40  H    6.051479   7.390350   8.419261   9.109224   6.539207
    41  H    5.336102   6.316523   6.965672   7.014978   6.819622
    42  H    4.670854   6.252908   7.963604   8.039929   6.336741
    43  H    6.994351   8.085703   8.272136   8.709310   8.013738
                   31         32         33         34         35
    31  H    0.000000
    32  H    1.770842   0.000000
    33  H    6.301190   6.669584   0.000000
    34  H    6.902619   6.879713   1.779296   0.000000
    35  H    6.215785   6.136346   1.779650   1.773558   0.000000
    36  H    5.956738   6.179004   2.838444   2.363673   3.537535
    37  H    4.513313   6.000498   5.314290   6.406987   6.474951
    38  H    4.367491   6.071348   7.031946   8.445965   7.758028
    39  H    3.796359   5.558028   6.889161   8.078684   7.700443
    40  H    5.394073   7.141608   7.166852   8.590903   8.234105
    41  H    5.829115   7.109857   4.104220   5.823484   5.312003
    42  H    5.625855   7.056454   5.581085   7.264335   6.474605
    43  H    6.769502   8.317791   5.877071   7.445897   7.319158
                   36         37         38         39         40
    36  H    0.000000
    37  H    4.872058   0.000000
    38  H    7.607073   3.560047   0.000000
    39  H    6.788123   2.395868   1.773430   0.000000
    40  H    7.473559   2.814689   1.770636   1.779167   0.000000
    41  H    5.620967   3.531217   3.821354   4.320012   3.756222
    42  H    7.029183   4.083126   2.641575   3.808226   3.086554
    43  H    6.634084   3.080328   3.792372   3.925739   2.672428
                   41         42         43
    41  H    0.000000
    42  H    1.774847   0.000000
    43  H    2.353318   2.814943   0.000000
 Stoichiometry    C15H24O4
 Framework group  C1[X(C15H24O4)]
 Deg. of freedom   123
 Full point group                 C1      NOp   1
 Largest Abelian subgroup         C1      NOp   1
 Largest concise Abelian subgroup C1      NOp   1
                         Standard orientation:                         
 ---------------------------------------------------------------------
 Center     Atomic      Atomic             Coordinates (Angstroms)
 Number     Number       Type             X           Y           Z
 ---------------------------------------------------------------------
      1          6           0       -1.830909    0.630811   -0.151877
      2          6           0       -1.096633   -0.502851   -0.232443
      3          6           0        0.371470   -0.641651   -0.518071
      4          6           0        1.242791    0.466861    0.121610
      5          6           0        1.183421    1.812383   -0.645697
      6          6           0       -0.165952    2.167081   -1.295838
      7          6           0       -1.419389    2.065368   -0.405398
      8          6           0       -3.220694    0.294808    0.189691
      9          6           0       -3.339440   -1.210636    0.362123
     10          6           0       -1.943713   -1.761237    0.006159
     11          8           0       -4.148157    1.095879    0.302316
     12          6           0       -1.317418    2.882618    0.899353
     13          6           0       -1.963112   -2.677337   -1.221999
     14          8           0       -1.334501   -2.449484    1.117991
     15          6           0        2.704257   -0.016209    0.381988
     16          8           0        2.677178   -1.189286    1.232043
     17          6           0        3.540467    1.064815    1.076548
     18          6           0        3.405758   -0.526608   -0.889852
     19          8           0        4.696336   -1.066709   -0.607429
     20          1           0        0.520567   -0.669069   -1.607568
     21          1           0        0.697491   -1.613059   -0.137989
     22          1           0        0.833322    0.638509    1.127568
     23          1           0        1.932800    1.814959   -1.447640
     24          1           0        1.471453    2.616849    0.039201
     25          1           0       -0.324844    1.535795   -2.179035
     26          1           0       -0.092326    3.197181   -1.669231
     27          1           0       -2.250393    2.507722   -0.974959
     28          1           0       -3.606596   -1.456041    1.396619
     29          1           0       -4.139933   -1.600652   -0.277717
     30          1           0       -1.097404    3.932934    0.671590
     31          1           0       -0.530220    2.504535    1.560373
     32          1           0       -2.263907    2.847831    1.449203
     33          1           0       -0.949911   -2.994289   -1.487870
     34          1           0       -2.563846   -3.570585   -1.009339
     35          1           0       -2.409127   -2.167660   -2.083290
     36          1           0       -1.784948   -3.307811    1.206788
     37          1           0        2.362193   -0.916082    2.111116
     38          1           0        3.657103    1.952994    0.448123
     39          1           0        3.064710    1.372485    2.015648
     40          1           0        4.537758    0.675718    1.301450
     41          1           0        2.781662   -1.289211   -1.375187
     42          1           0        3.561945    0.288825   -1.601122
     43          1           0        4.560171   -1.714373    0.106112
 ---------------------------------------------------------------------
 Rotational constants (GHZ):      0.5764462      0.2557308      0.2032735
 Standard basis: 6-31G(d) (6D, 7F)
 There are   333 symmetry adapted cartesian basis functions of A   symmetry.
 There are   333 symmetry adapted basis functions of A   symmetry.
   333 basis functions,   628 primitive gaussians,   333 cartesian basis functions
    73 alpha electrons       73 beta electrons
       nuclear repulsion energy      1597.9932662423 Hartrees.
 NAtoms=   43 NActive=   43 NUniq=   43 SFac= 1.00D+00 NAtFMM=   60 NAOKFM=F Big=F
 Integral buffers will be    131072 words long.
 Raffenetti 2 integral format.
 Two-electron integral symmetry is turned on.
 ------------------------------------------------------------------------------
 Polarizable Continuum Model (PCM)
 =================================
 Model                : PCM (using non-symmetric T matrix).
 Atomic radii         : SMD-Coulomb.
 Polarization charges : Total charges.
 Charge compensation  : None.
 Solution method      : On-the-fly selection.
 Cavity type          : VdW (van der Waals Surface) (Alpha=1.000).
 Cavity algorithm     : GePol (No added spheres)
                        Default sphere list used, NSphG=   43.
                        Lebedev-Laikov grids with approx.  5.0 points / Ang**2.
                        Smoothing algorithm: Karplus/York (Gamma=1.0000).
                        Polarization charges: spherical gaussians, with
                                              point-specific exponents (IZeta= 3).
                        Self-potential: point-specific (ISelfS= 7).
                        Self-field    : sphere-specific E.n sum rule (ISelfD= 2).
 1st derivatives      : Analytical E(r).r(x)/FMM algorithm (CHGder, D1EAlg=3).
                        Cavity 1st derivative terms included.
 Solvent              : Methanol, Eps=  32.613000 Eps(inf)=   1.765709
 ------------------------------------------------------------------------------
 ------------------------------------------------------------------------------
 Atomic radii for non-electrostatic terms: SMD-CDS.
 ------------------------------------------------------------------------------
 Nuclear repulsion after PCM non-electrostatic terms =     1597.9946724043 Hartrees.
 One-electron integrals computed using PRISM.
 NBasis=   333 RedAO= T EigKep=  9.32D-04  NBF=   333
 NBsUse=   333 1.00D-06 EigRej= -1.00D+00 NBFU=   333
 Initial guess from the checkpoint file:  "DY-202A-11R_5.chk"
 B after Tr=     0.000000    0.000000    0.000000
         Rot=    0.999991    0.003928   -0.001544    0.000152 Ang=   0.48 deg.
 ExpMin= 1.61D-01 ExpMax= 5.48D+03 ExpMxC= 8.25D+02 IAcc=1 IRadAn=         1 AccDes= 0.00D+00
 Harris functional with IExCor=  402 and IRadAn=       1 diagonalized for initial guess.
 HarFok:  IExCor=  402 AccDes= 0.00D+00 IRadAn=         1 IDoV= 1 UseB2=F ITyADJ=14
 ICtDFT=  3500011 ScaDFX=  1.000000  1.000000  1.000000  1.000000
 FoFCou: FMM=F IPFlag=           0 FMFlag=      100000 FMFlg1=           0
         NFxFlg=           0 DoJE=T BraDBF=F KetDBF=T FulRan=T
         wScrn=  0.000000 ICntrl=     500 IOpCl=  0 I1Cent=   200000004 NGrid=           0
         NMat0=    1 NMatS0=      1 NMatT0=    0 NMatD0=    1 NMtDS0=    0 NMtDT0=    0
 Petite list used in FoFCou.
 Keep R1 ints in memory in canonical form, NReq=1565304907.
 Requested convergence on RMS density matrix=1.00D-08 within 128 cycles.
 Requested convergence on MAX density matrix=1.00D-06.
 Requested convergence on             energy=1.00D-06.
 No special actions if energy rises.
 Inv3:  Mode=1 IEnd=    22195200.
 Iteration    1 A*A^-1 deviation from unit magnitude is 6.00D-15 for   2713.
 Iteration    1 A*A^-1 deviation from orthogonality  is 2.88D-15 for   2103   1119.
 Iteration    1 A^-1*A deviation from unit magnitude is 5.77D-15 for   2713.
 Iteration    1 A^-1*A deviation from orthogonality  is 1.53D-10 for   2191   2120.
 Iteration    2 A*A^-1 deviation from unit magnitude is 2.66D-15 for    901.
 Iteration    2 A*A^-1 deviation from orthogonality  is 3.31D-15 for   1811    677.
 Iteration    2 A^-1*A deviation from unit magnitude is 1.33D-15 for     70.
 Iteration    2 A^-1*A deviation from orthogonality  is 3.40D-16 for   1537     13.
 Error on total polarization charges =  0.05179
 SCF Done:  E(RB3LYP) =  -886.951587458     A.U. after    9 cycles
            NFock=  9  Conv=0.76D-08     -V/T= 2.0094
 SMD-CDS (non-electrostatic) energy       (kcal/mol) =       0.88
 (included in total energy above)
 D1PCM: PCM CHGder 1st derivatives, ID1Alg=3 FixD1E=F DoIter=F DoCFld=F I1PDM=0.
 Calling FoFJK, ICntrl=      2127 FMM=F ISym2X=0 I1Cent= 0 IOpClX= 0 NMat=1 NMatS=1 NMatT=0.
 ***** Axes restored to original set *****
 -------------------------------------------------------------------
 Center     Atomic                   Forces (Hartrees/Bohr)
 Number     Number              X              Y              Z
 -------------------------------------------------------------------
      1        6           0.002193516    0.003255378    0.000294750
      2        6          -0.001886121   -0.002657029   -0.000103254
      3        6           0.000566468    0.000325913   -0.000070660
      4        6           0.000034842    0.000201853    0.000402709
      5        6          -0.000281225   -0.000665791   -0.000321048
      6        6          -0.000051483    0.000063435    0.000446085
      7        6          -0.001422961   -0.001058870    0.000455514
      8        6          -0.000963991   -0.002034288    0.000040604
      9        6          -0.001598847   -0.000318568   -0.000737906
     10        6           0.002557119    0.000489188    0.001880368
     11        8          -0.001017925    0.001179676    0.000023622
     12        6           0.000248920   -0.000476755   -0.000830320
     13        6          -0.000513433    0.000926475   -0.000230802
     14        8          -0.000385658   -0.000449511   -0.000632919
     15        6           0.000210533   -0.000058892    0.000352436
     16        8          -0.000965923   -0.000473510   -0.000377679
     17        6          -0.000153402    0.000016633   -0.001187602
     18        6          -0.000792895    0.000258826   -0.000427152
     19        8           0.001386095   -0.000067394   -0.000107120
     20        1           0.000150505   -0.000163742    0.000129137
     21        1           0.000153784   -0.000346564    0.000089348
     22        1          -0.000045238    0.000025532   -0.000222713
     23        1           0.000201940    0.000063582    0.000130805
     24        1           0.000275725    0.000165497    0.000140627
     25        1           0.000025638    0.000136639   -0.000417880
     26        1          -0.000033706   -0.000003790   -0.000090701
     27        1           0.000103545   -0.000062017   -0.000145376
     28        1           0.000892121    0.000916299    0.000163017
     29        1           0.000143227    0.000614013   -0.000026344
     30        1           0.000047828    0.000053259    0.000242054
     31        1          -0.000049715   -0.000012320    0.000163138
     32        1          -0.000104515    0.000161203    0.000180580
     33        1           0.000110529   -0.000495190   -0.000173388
     34        1           0.000216653   -0.000235021   -0.000081538
     35        1           0.000204118   -0.000123932   -0.000205686
     36        1           0.000271924    0.000283915   -0.000024708
     37        1           0.000270900    0.000184322   -0.000189054
     38        1           0.000269886    0.000138455    0.000153991
     39        1           0.000088429    0.000044365    0.000320518
     40        1          -0.000070142    0.000026505    0.000518955
     41        1           0.000008986    0.000121122   -0.000091412
     42        1          -0.000217381   -0.000013353    0.000191433
     43        1          -0.000078669    0.000064450    0.000375572
 -------------------------------------------------------------------
 Cartesian Forces:  Max     0.003255378 RMS     0.000710159

 GradGradGradGradGradGradGradGradGradGradGradGradGradGradGradGradGradGrad
 Berny optimization.
 Using GEDIIS/GDIIS optimizer.
 FormGI is forming the generalized inverse of G from B-inverse, IUseBI=4.
 Internal  Forces:  Max     0.001590067 RMS     0.000316230
 Search for a local minimum.
 Step number   5 out of a maximum of  258
 All quantities printed in internal units (Hartrees-Bohrs-Radians)
 Mixed Optimization -- En-DIIS/RFO-DIIS
 Swapping is turned off.
 Update second derivatives using D2CorX and points    3    4    5
 DE= -1.30D-04 DEPred=-1.88D-04 R= 6.92D-01
 TightC=F SS=  1.41D+00  RLast= 2.53D-01 DXNew= 1.7257D+00 7.5762D-01
 Trust test= 6.92D-01 RLast= 2.53D-01 DXMaxT set to 1.03D+00
 ITU=  1  1  1  1  0
     Eigenvalues ---    0.00133   0.00262   0.00295   0.00358   0.00376
     Eigenvalues ---    0.00419   0.00507   0.00723   0.00838   0.00876
     Eigenvalues ---    0.00977   0.01140   0.01246   0.01337   0.01369
     Eigenvalues ---    0.01395   0.02534   0.02649   0.03205   0.03868
     Eigenvalues ---    0.03925   0.03953   0.04449   0.04593   0.04738
     Eigenvalues ---    0.04931   0.04958   0.05061   0.05138   0.05444
     Eigenvalues ---    0.05458   0.05550   0.05557   0.05568   0.05630
     Eigenvalues ---    0.05646   0.05686   0.05710   0.05920   0.06097
     Eigenvalues ---    0.06216   0.06538   0.07084   0.07770   0.08479
     Eigenvalues ---    0.08664   0.08952   0.09057   0.09390   0.09653
     Eigenvalues ---    0.10301   0.11782   0.12189   0.13407   0.13881
     Eigenvalues ---    0.14626   0.15969   0.16000   0.16000   0.16000
     Eigenvalues ---    0.16000   0.16000   0.16000   0.16000   0.16010
     Eigenvalues ---    0.16013   0.16034   0.16052   0.16321   0.16565
     Eigenvalues ---    0.17442   0.17714   0.19205   0.19997   0.20861
     Eigenvalues ---    0.22081   0.23361   0.24674   0.25045   0.26456
     Eigenvalues ---    0.27089   0.27230   0.27939   0.28460   0.28546
     Eigenvalues ---    0.28836   0.28908   0.29433   0.29636   0.30570
     Eigenvalues ---    0.31522   0.32251   0.32805   0.33728   0.33767
     Eigenvalues ---    0.33817   0.33853   0.33964   0.34046   0.34103
     Eigenvalues ---    0.34113   0.34120   0.34143   0.34159   0.34165
     Eigenvalues ---    0.34188   0.34195   0.34198   0.34270   0.34336
     Eigenvalues ---    0.34343   0.34392   0.34548   0.34604   0.36101
     Eigenvalues ---    0.39008   0.41633   0.42261   0.51547   0.52422
     Eigenvalues ---    0.52758   0.54354   0.96057
 En-DIIS/RFO-DIIS IScMMF=        0 using points:     5    4    3    2
 RFO step:  Lambda=-5.30469969D-05.
 DidBck=F Rises=F RFO-DIIS coefs:    0.83501    0.28129   -0.07864   -0.03766
 Iteration  1 RMS(Cart)=  0.02599499 RMS(Int)=  0.00034563
 Iteration  2 RMS(Cart)=  0.00046449 RMS(Int)=  0.00003463
 Iteration  3 RMS(Cart)=  0.00000022 RMS(Int)=  0.00003463
 Variable       Old X    -DE/DX   Delta X   Delta X   Delta X     New X
                                 (Linear)    (Quad)   (Total)
    R1        2.55696   0.00139  -0.00047   0.00126   0.00081   2.55777
    R2        2.86066  -0.00159   0.00104  -0.00152  -0.00049   2.86017
    R3        2.77801   0.00126  -0.00078  -0.00029  -0.00101   2.77699
    R4        2.83848   0.00083  -0.00050   0.00045  -0.00006   2.83842
    R5        2.90183  -0.00149   0.00128  -0.00141  -0.00015   2.90168
    R6        2.92584  -0.00004   0.00016  -0.00021  -0.00005   2.92579
    R7        2.07869  -0.00011   0.00009  -0.00037  -0.00028   2.07840
    R8        2.06524   0.00039  -0.00015   0.00054   0.00039   2.06564
    R9        2.92921  -0.00019   0.00009   0.00020   0.00030   2.92951
   R10        2.95005  -0.00019   0.00004   0.00064   0.00068   2.95073
   R11        2.07791  -0.00018   0.00001  -0.00030  -0.00029   2.07762
   R12        2.90877   0.00021   0.00006  -0.00074  -0.00067   2.90809
   R13        2.07413   0.00005   0.00011  -0.00024  -0.00013   2.07400
   R14        2.06941   0.00027  -0.00028   0.00065   0.00037   2.06978
   R15        2.91186   0.00018   0.00003  -0.00080  -0.00076   2.91110
   R16        2.07337   0.00027  -0.00014   0.00021   0.00007   2.07344
   R17        2.07522   0.00002  -0.00001   0.00003   0.00003   2.07524
   R18        2.91574  -0.00035   0.00040  -0.00155  -0.00114   2.91459
   R19        2.07925  -0.00003  -0.00003   0.00021   0.00018   2.07943
   R20        2.87226  -0.00063   0.00060  -0.00207  -0.00148   2.87078
   R21        2.32566   0.00154  -0.00026   0.00037   0.00011   2.32577
   R22        2.91406   0.00128  -0.00088   0.00020  -0.00074   2.91332
   R23        2.07162  -0.00030   0.00029  -0.00025   0.00004   2.07166
   R24        2.07207  -0.00031   0.00013  -0.00060  -0.00046   2.07161
   R25        2.89566   0.00050  -0.00028   0.00076   0.00048   2.89613
   R26        2.72605  -0.00046   0.00017  -0.00077  -0.00061   2.72545
   R27        2.07306   0.00002   0.00002  -0.00013  -0.00012   2.07294
   R28        2.06973   0.00007  -0.00013   0.00035   0.00021   2.06994
   R29        2.06956   0.00017  -0.00007   0.00006   0.00000   2.06956
   R30        2.06813   0.00028  -0.00018   0.00029   0.00011   2.06824
   R31        2.07354   0.00007   0.00000  -0.00006  -0.00005   2.07348
   R32        2.07054   0.00002  -0.00003   0.00006   0.00004   2.07058
   R33        1.83946  -0.00038   0.00015  -0.00050  -0.00034   1.83912
   R34        2.73811  -0.00007   0.00013   0.00003   0.00016   2.73826
   R35        2.89706   0.00013  -0.00018  -0.00112  -0.00130   2.89576
   R36        2.90931   0.00009   0.00011   0.00144   0.00155   2.91086
   R37        1.83860  -0.00022   0.00005  -0.00015  -0.00009   1.83851
   R38        2.06783   0.00006  -0.00021   0.00047   0.00026   2.06809
   R39        2.07260   0.00024  -0.00006   0.00028   0.00022   2.07282
   R40        2.06713   0.00004  -0.00002  -0.00007  -0.00009   2.06703
   R41        2.69713   0.00124  -0.00074  -0.00069  -0.00143   2.69569
   R42        2.07578  -0.00004  -0.00008   0.00007  -0.00001   2.07577
   R43        2.06597  -0.00016   0.00034  -0.00055  -0.00020   2.06577
   R44        1.83911   0.00024  -0.00016   0.00052   0.00036   1.83947
    A1        2.26073   0.00060  -0.00078   0.00080   0.00002   2.26075
    A2        1.91280  -0.00035   0.00047  -0.00085  -0.00047   1.91232
    A3        2.10891  -0.00025   0.00031  -0.00001   0.00039   2.10930
    A4        2.23845  -0.00058   0.00038   0.00003   0.00043   2.23888
    A5        1.95842   0.00044  -0.00062  -0.00003  -0.00082   1.95760
    A6        2.08632   0.00013   0.00026   0.00000   0.00038   2.08669
    A7        1.98812  -0.00028   0.00048  -0.00170  -0.00124   1.98689
    A8        1.89983   0.00014  -0.00025   0.00065   0.00040   1.90022
    A9        1.88344   0.00014  -0.00054   0.00116   0.00063   1.88407
   A10        1.92920   0.00007  -0.00001  -0.00038  -0.00038   1.92882
   A11        1.90161   0.00005   0.00004   0.00063   0.00068   1.90229
   A12        1.85654  -0.00011   0.00024  -0.00022   0.00002   1.85656
   A13        1.97731   0.00028  -0.00017   0.00076   0.00059   1.97790
   A14        1.95434  -0.00006  -0.00031   0.00085   0.00053   1.95487
   A15        1.85477  -0.00018  -0.00003  -0.00184  -0.00187   1.85290
   A16        1.96820  -0.00018   0.00024  -0.00011   0.00014   1.96834
   A17        1.87874   0.00000   0.00072  -0.00135  -0.00063   1.87811
   A18        1.81763   0.00014  -0.00042   0.00150   0.00108   1.81871
   A19        2.02939   0.00010  -0.00008   0.00010   0.00002   2.02940
   A20        1.91513  -0.00010  -0.00077   0.00222   0.00144   1.91657
   A21        1.89442  -0.00007   0.00054  -0.00173  -0.00119   1.89323
   A22        1.86438   0.00014  -0.00020   0.00136   0.00116   1.86554
   A23        1.90229   0.00001   0.00009  -0.00081  -0.00072   1.90157
   A24        1.85008  -0.00009   0.00047  -0.00124  -0.00076   1.84931
   A25        2.04184  -0.00012   0.00021  -0.00136  -0.00116   2.04068
   A26        1.91173   0.00000  -0.00018   0.00056   0.00038   1.91210
   A27        1.87653   0.00011   0.00004  -0.00022  -0.00017   1.87636
   A28        1.88535   0.00016  -0.00041   0.00176   0.00135   1.88670
   A29        1.88909  -0.00002  -0.00004   0.00060   0.00056   1.88965
   A30        1.85013  -0.00014   0.00043  -0.00141  -0.00098   1.84915
   A31        1.96110   0.00010   0.00005  -0.00028  -0.00025   1.96085
   A32        1.95875  -0.00021   0.00059  -0.00325  -0.00266   1.95609
   A33        1.83627   0.00013  -0.00075   0.00233   0.00159   1.83786
   A34        1.98225  -0.00005   0.00079  -0.00095  -0.00016   1.98209
   A35        1.86366  -0.00010   0.00017  -0.00039  -0.00022   1.86344
   A36        1.84908   0.00016  -0.00109   0.00326   0.00216   1.85124
   A37        1.90351  -0.00040   0.00014  -0.00039  -0.00043   1.90307
   A38        2.19562  -0.00011   0.00020  -0.00040  -0.00013   2.19549
   A39        2.18395   0.00051  -0.00031   0.00086   0.00064   2.18459
   A40        1.83046   0.00053  -0.00021  -0.00014  -0.00067   1.82979
   A41        1.92604  -0.00047   0.00146  -0.00939  -0.00786   1.91818
   A42        1.92105  -0.00049   0.00095   0.00249   0.00353   1.92458
   A43        1.93743  -0.00031  -0.00008  -0.00351  -0.00352   1.93392
   A44        1.98130   0.00018  -0.00034   0.00692   0.00663   1.98792
   A45        1.86829   0.00051  -0.00161   0.00303   0.00139   1.86968
   A46        1.81580  -0.00020   0.00030  -0.00129  -0.00116   1.81464
   A47        1.95236  -0.00005   0.00039  -0.00614  -0.00570   1.94666
   A48        1.85227   0.00019  -0.00029   0.00464   0.00440   1.85667
   A49        1.96820  -0.00007   0.00010  -0.00041  -0.00026   1.96794
   A50        1.95484   0.00032  -0.00055   0.00314   0.00262   1.95747
   A51        1.91544  -0.00016   0.00004   0.00017   0.00018   1.91561
   A52        1.92283   0.00029  -0.00037   0.00124   0.00087   1.92370
   A53        1.95521   0.00006   0.00009  -0.00012  -0.00003   1.95518
   A54        1.92903   0.00018  -0.00028  -0.00019  -0.00047   1.92856
   A55        1.88774  -0.00017   0.00019  -0.00072  -0.00053   1.88721
   A56        1.88387  -0.00023   0.00017  -0.00005   0.00012   1.88399
   A57        1.88303  -0.00016   0.00023  -0.00020   0.00002   1.88305
   A58        1.93493   0.00035  -0.00048   0.00220   0.00172   1.93665
   A59        1.91589   0.00011  -0.00001  -0.00002  -0.00003   1.91586
   A60        1.93595   0.00031  -0.00065   0.00089   0.00024   1.93619
   A61        1.89460  -0.00043   0.00103  -0.00235  -0.00132   1.89328
   A62        1.89717  -0.00029   0.00032  -0.00089  -0.00058   1.89660
   A63        1.88406  -0.00010  -0.00015   0.00003  -0.00011   1.88395
   A64        1.87086   0.00014  -0.00028   0.00101   0.00073   1.87159
   A65        1.90804  -0.00051  -0.00036  -0.00214  -0.00251   1.90553
   A66        1.94766   0.00005   0.00095  -0.00170  -0.00075   1.94691
   A67        1.97292   0.00040  -0.00040   0.00116   0.00076   1.97368
   A68        1.89156   0.00040  -0.00033   0.00220   0.00187   1.89342
   A69        1.79750   0.00014  -0.00017   0.00163   0.00146   1.79896
   A70        1.93854  -0.00048   0.00019  -0.00084  -0.00065   1.93789
   A71        1.88471  -0.00038   0.00081  -0.00353  -0.00272   1.88198
   A72        1.95013   0.00046  -0.00064   0.00163   0.00099   1.95112
   A73        1.92743   0.00005   0.00014  -0.00056  -0.00041   1.92702
   A74        1.91731   0.00018  -0.00032   0.00178   0.00146   1.91877
   A75        1.88628  -0.00017   0.00019  -0.00142  -0.00123   1.88505
   A76        1.88558  -0.00019  -0.00021   0.00046   0.00024   1.88583
   A77        1.89570  -0.00037   0.00089  -0.00202  -0.00114   1.89456
   A78        1.95412  -0.00021   0.00024  -0.00005   0.00019   1.95431
   A79        1.91376   0.00009  -0.00020  -0.00084  -0.00103   1.91273
   A80        1.93402  -0.00015   0.00050  -0.00075  -0.00025   1.93376
   A81        1.91608   0.00028  -0.00047   0.00291   0.00244   1.91852
   A82        1.85647   0.00004  -0.00011   0.00002  -0.00009   1.85638
   A83        1.88760  -0.00003   0.00003  -0.00127  -0.00124   1.88636
   A84        1.84460  -0.00016   0.00008  -0.00079  -0.00070   1.84390
    D1        0.07319  -0.00003  -0.00136   0.00204   0.00068   0.07386
    D2       -3.06527  -0.00008   0.00143   0.00146   0.00288  -3.06240
    D3       -3.11061  -0.00012  -0.00128   0.00026  -0.00102  -3.11164
    D4        0.03411  -0.00017   0.00151  -0.00032   0.00118   0.03529
    D5        0.37888  -0.00009  -0.00173   0.00405   0.00232   0.38119
    D6       -1.88033   0.00007  -0.00338   0.00843   0.00505  -1.87528
    D7        2.40011  -0.00009  -0.00194   0.00482   0.00287   2.40298
    D8       -2.71640   0.00001  -0.00181   0.00602   0.00420  -2.71220
    D9        1.30758   0.00017  -0.00346   0.01040   0.00693   1.31451
   D10       -0.69517   0.00001  -0.00203   0.00678   0.00475  -0.69041
   D11        0.02081   0.00009   0.00002   0.02032   0.02032   0.04113
   D12       -3.10534   0.00001  -0.00241   0.01543   0.01301  -3.09234
   D13        3.12449   0.00003   0.00005   0.01875   0.01879  -3.13991
   D14       -0.00166  -0.00005  -0.00238   0.01386   0.01147   0.00981
   D15        0.65340  -0.00003   0.00344  -0.00634  -0.00289   0.65051
   D16       -1.50798  -0.00003   0.00330  -0.00513  -0.00182  -1.50981
   D17        2.76722  -0.00005   0.00343  -0.00582  -0.00238   2.76484
   D18       -2.49153   0.00003   0.00049  -0.00572  -0.00524  -2.49676
   D19        1.63028   0.00003   0.00035  -0.00451  -0.00417   1.62611
   D20       -0.37770   0.00001   0.00047  -0.00520  -0.00473  -0.38243
   D21       -0.07325   0.00023  -0.00237  -0.01896  -0.02134  -0.09458
   D22        2.05635  -0.00001  -0.00185  -0.02362  -0.02546   2.03090
   D23       -2.13824  -0.00012  -0.00176  -0.02395  -0.02571  -2.16394
   D24        3.07117   0.00018   0.00015  -0.01949  -0.01935   3.05182
   D25       -1.08242  -0.00006   0.00067  -0.02414  -0.02347  -1.10589
   D26        1.00618  -0.00017   0.00076  -0.02448  -0.02372   0.98246
   D27       -1.35013   0.00002   0.00050  -0.00027   0.00025  -1.34988
   D28        2.68315   0.00009   0.00059  -0.00152  -0.00092   2.68223
   D29        0.70928   0.00006   0.00126  -0.00267  -0.00140   0.70789
   D30        0.79529   0.00005   0.00053  -0.00096  -0.00043   0.79487
   D31       -1.45461   0.00012   0.00062  -0.00221  -0.00159  -1.45621
   D32        2.85471   0.00009   0.00129  -0.00336  -0.00207   2.85263
   D33        2.82938  -0.00001   0.00084  -0.00107  -0.00022   2.82916
   D34        0.57948   0.00006   0.00093  -0.00232  -0.00139   0.57809
   D35       -1.39439   0.00003   0.00160  -0.00347  -0.00187  -1.39626
   D36        0.60395   0.00008  -0.00457   0.00716   0.00260   0.60654
   D37       -1.51359  -0.00010  -0.00362   0.00351  -0.00011  -1.51370
   D38        2.75523   0.00010  -0.00407   0.00475   0.00068   2.75591
   D39        2.84673   0.00007  -0.00494   0.00891   0.00398   2.85070
   D40        0.72920  -0.00010  -0.00400   0.00527   0.00127   0.73046
   D41       -1.28518   0.00009  -0.00444   0.00650   0.00206  -1.28312
   D42       -1.44149   0.00014  -0.00489   0.00985   0.00497  -1.43651
   D43        2.72417  -0.00004  -0.00395   0.00621   0.00226   2.72643
   D44        0.70980   0.00016  -0.00439   0.00744   0.00306   0.71285
   D45       -1.00166   0.00034   0.01323   0.00740   0.02063  -0.98103
   D46       -3.09386   0.00013   0.01329   0.00713   0.02042  -3.07344
   D47        0.98935   0.00042   0.01257   0.00873   0.02130   1.01065
   D48        3.02685   0.00016   0.01354   0.00570   0.01924   3.04608
   D49        0.93465  -0.00004   0.01360   0.00543   0.01902   0.95367
   D50       -1.26533   0.00025   0.01288   0.00703   0.01991  -1.24542
   D51        0.99515   0.00017   0.01282   0.00646   0.01928   1.01443
   D52       -1.09705  -0.00003   0.01287   0.00620   0.01907  -1.07798
   D53        2.98616   0.00026   0.01216   0.00779   0.01995   3.00611
   D54        0.87349   0.00003   0.00392  -0.00502  -0.00110   0.87240
   D55       -1.27858  -0.00009   0.00448  -0.00684  -0.00236  -1.28093
   D56        3.00173   0.00001   0.00404  -0.00534  -0.00130   3.00043
   D57        3.01775   0.00008   0.00269  -0.00098   0.00171   3.01947
   D58        0.86568  -0.00005   0.00326  -0.00281   0.00045   0.86614
   D59       -1.13720   0.00005   0.00281  -0.00131   0.00151  -1.13569
   D60       -1.27369   0.00005   0.00319  -0.00212   0.00107  -1.27262
   D61        2.85743  -0.00008   0.00375  -0.00394  -0.00019   2.85723
   D62        0.85454   0.00003   0.00331  -0.00244   0.00086   0.85541
   D63       -1.29620   0.00019  -0.00002  -0.00159  -0.00160  -1.29780
   D64        0.95079  -0.00005   0.00155  -0.00722  -0.00567   0.94511
   D65        2.98234   0.00005   0.00075  -0.00401  -0.00325   2.97909
   D66        0.86933   0.00024  -0.00046  -0.00038  -0.00083   0.86850
   D67        3.11631  -0.00001   0.00110  -0.00600  -0.00490   3.11141
   D68       -1.13532   0.00009   0.00031  -0.00279  -0.00248  -1.13780
   D69        2.86530   0.00015  -0.00018  -0.00083  -0.00101   2.86430
   D70       -1.17090  -0.00009   0.00138  -0.00646  -0.00508  -1.17598
   D71        0.86065   0.00001   0.00058  -0.00324  -0.00266   0.85799
   D72       -3.06201  -0.00013   0.00306  -0.00545  -0.00239  -3.06441
   D73        1.11894  -0.00014   0.00302  -0.00531  -0.00230   1.11664
   D74       -0.98157  -0.00011   0.00287  -0.00484  -0.00198  -0.98355
   D75        0.97299  -0.00004   0.00178  -0.00134   0.00044   0.97343
   D76       -1.12924  -0.00006   0.00173  -0.00120   0.00054  -1.12871
   D77        3.05343  -0.00002   0.00158  -0.00073   0.00085   3.05429
   D78       -1.06710   0.00001   0.00184  -0.00242  -0.00058  -1.06767
   D79        3.11386  -0.00001   0.00179  -0.00228  -0.00048   3.11337
   D80        1.01335   0.00003   0.00164  -0.00181  -0.00017   1.01318
   D81       -0.06465   0.00006  -0.00146  -0.03104  -0.03252  -0.09717
   D82        2.02302  -0.00024  -0.00092  -0.04013  -0.04107   1.98195
   D83       -2.20191  -0.00021  -0.00142  -0.04060  -0.04200  -2.24392
   D84        3.06163   0.00013   0.00096  -0.02621  -0.02527   3.03636
   D85       -1.13388  -0.00017   0.00150  -0.03529  -0.03382  -1.16770
   D86        0.92437  -0.00013   0.00100  -0.03577  -0.03475   0.88961
   D87        0.07923  -0.00012   0.00219   0.02920   0.03138   0.11061
   D88       -2.03985   0.00011   0.00147   0.03772   0.03919  -2.00066
   D89        2.07232   0.00013   0.00177   0.03535   0.03709   2.10941
   D90       -2.00081   0.00029   0.00061   0.04227   0.04291  -1.95790
   D91        2.16329   0.00052  -0.00010   0.05080   0.05072   2.21401
   D92       -0.00772   0.00054   0.00019   0.04842   0.04862   0.04090
   D93        2.17689  -0.00027   0.00300   0.03604   0.03902   2.21591
   D94        0.05781  -0.00004   0.00229   0.04456   0.04683   0.10464
   D95       -2.11320  -0.00002   0.00258   0.04218   0.04473  -2.06847
   D96        1.03367   0.00030  -0.00379   0.00195  -0.00178   1.03189
   D97        3.12673   0.00007  -0.00282   0.00041  -0.00235   3.12437
   D98       -1.07585   0.00022  -0.00342   0.00100  -0.00237  -1.07821
   D99        3.07330  -0.00004  -0.00309  -0.00409  -0.00724   3.06607
   D100      -1.11682  -0.00027  -0.00212  -0.00564  -0.00781  -1.12463
   D101       0.96379  -0.00012  -0.00272  -0.00505  -0.00782   0.95597
   D102      -1.01741   0.00020  -0.00370  -0.00014  -0.00384  -1.02125
   D103       1.07566  -0.00003  -0.00273  -0.00168  -0.00442   1.07124
   D104      -3.12692   0.00011  -0.00333  -0.00109  -0.00443  -3.13135
   D105      -3.01133   0.00007   0.00108   0.02015   0.02117  -2.99016
   D106       1.30132   0.00005   0.00115   0.01756   0.01877   1.32010
   D107      -0.89877   0.00003   0.00139   0.01564   0.01703  -0.88174
   D108      -1.18055  -0.00004  -0.00343  -0.06372  -0.06715  -1.24770
   D109       0.94581  -0.00003  -0.00270  -0.06573  -0.06844   0.87737
   D110       3.00071  -0.00034  -0.00271  -0.06493  -0.06764   2.93307
   D111      -1.11081  -0.00025   0.00171  -0.00366  -0.00196  -1.11276
   D112       0.98934  -0.00012   0.00162  -0.00476  -0.00313   0.98620
   D113       3.07993  -0.00043   0.00261  -0.00648  -0.00388   3.07606
   D114       3.07049   0.00008   0.00179  -0.00140   0.00039   3.07089
   D115      -1.11255   0.00021   0.00171  -0.00249  -0.00079  -1.11333
   D116       0.97805  -0.00010   0.00269  -0.00421  -0.00153   0.97652
   D117       1.10794  -0.00005   0.00207  -0.00412  -0.00205   1.10589
   D118      -3.07510   0.00007   0.00199  -0.00521  -0.00322  -3.07833
   D119      -0.98451  -0.00023   0.00297  -0.00693  -0.00397  -0.98848
   D120      -3.05503  -0.00020  -0.00026  -0.04623  -0.04649  -3.10152
   D121      -0.92384   0.00008  -0.00083  -0.04315  -0.04398  -0.96783
   D122       1.15859   0.00000  -0.00061  -0.04572  -0.04634   1.11225
   D123      -0.99821  -0.00052  -0.00099  -0.04724  -0.04823  -1.04644
   D124       1.13297  -0.00025  -0.00156  -0.04416  -0.04572   1.08726
   D125      -3.06778  -0.00033  -0.00134  -0.04673  -0.04807  -3.11585
   D126       1.02331  -0.00020  -0.00138  -0.04418  -0.04556   0.97775
   D127      -3.12869   0.00008  -0.00195  -0.04110  -0.04305   3.11145
   D128      -1.04626   0.00000  -0.00173  -0.04367  -0.04540  -1.09166
   D129       0.90724  -0.00002   0.00244   0.01318   0.01562   0.92286
   D130      -1.22263  -0.00019   0.00286   0.01224   0.01510  -1.20753
   D131       3.02221  -0.00031   0.00312   0.01224   0.01536   3.03757
         Item               Value     Threshold  Converged?
 Maximum Force            0.001590     0.000450     NO 
 RMS     Force            0.000316     0.000300     NO 
 Maximum Displacement     0.131959     0.001800     NO 
 RMS     Displacement     0.026037     0.001200     NO 
 Predicted change in Energy=-1.272767D-04
 GradGradGradGradGradGradGradGradGradGradGradGradGradGradGradGradGradGrad

                          Input orientation:                          
 ---------------------------------------------------------------------
 Center     Atomic      Atomic             Coordinates (Angstroms)
 Number     Number       Type             X           Y           Z
 ---------------------------------------------------------------------
      1          6           0       -1.807590    0.626303   -0.174876
      2          6           0       -1.061320   -0.499378   -0.263910
      3          6           0        0.412382   -0.620324   -0.527844
      4          6           0        1.261271    0.486948    0.143306
      5          6           0        1.200974    1.844104   -0.603488
      6          6           0       -0.141662    2.197317   -1.267396
      7          6           0       -1.405700    2.068605   -0.396341
      8          6           0       -3.199150    0.270958    0.136223
      9          6           0       -3.299734   -1.235248    0.306642
     10          6           0       -1.901919   -1.768858   -0.064968
     11          8           0       -4.138611    1.059854    0.235146
     12          6           0       -1.326040    2.857800    0.926393
     13          6           0       -1.915508   -2.638107   -1.327103
     14          8           0       -1.290757   -2.495331    1.020752
     15          6           0        2.723283    0.014985    0.422466
     16          8           0        2.689297   -1.186694    1.231470
     17          6           0        3.526014    1.083176    1.172636
     18          6           0        3.463621   -0.441662   -0.848789
     19          8           0        4.777321   -0.916654   -0.559873
     20          1           0        0.579662   -0.628600   -1.614862
     21          1           0        0.742003   -1.594674   -0.157937
     22          1           0        0.831029    0.638400    1.143653
     23          1           0        1.963135    1.868518   -1.392825
     24          1           0        1.470194    2.639474    0.099754
     25          1           0       -0.281401    1.580702   -2.164138
     26          1           0       -0.072128    3.234306   -1.622075
     27          1           0       -2.232403    2.515840   -0.968523
     28          1           0       -3.545034   -1.477547    1.347286
     29          1           0       -4.107917   -1.634892   -0.316964
     30          1           0       -1.110298    3.914328    0.725113
     31          1           0       -0.544672    2.470654    1.589267
     32          1           0       -2.279301    2.804330    1.462879
     33          1           0       -0.900767   -2.937630   -1.607171
     34          1           0       -2.508369   -3.543782   -1.147645
     35          1           0       -2.367101   -2.100201   -2.168104
     36          1           0       -1.725912   -3.364613    1.067079
     37          1           0        2.407450   -0.934469    2.127838
     38          1           0        3.646573    1.993491    0.577259
     39          1           0        3.021388    1.354202    2.108083
     40          1           0        4.522314    0.700864    1.412808
     41          1           0        2.883315   -1.227775   -1.350650
     42          1           0        3.583699    0.390082   -1.547915
     43          1           0        4.666269   -1.590203    0.134043
 ---------------------------------------------------------------------
                    Distance matrix (angstroms):
                    1          2          3          4          5
     1  C    0.000000
     2  C    1.353516   0.000000
     3  C    2.570398   1.502028   0.000000
     4  C    3.088458   2.555992   1.548260   0.000000
     5  C    3.273867   3.274935   2.588630   1.550229   0.000000
     6  C    2.537125   3.020748   2.965299   2.623673   1.538897
     7  C    1.513538   2.594355   3.248547   3.147316   2.624512
     8  C    1.469520   2.307345   3.778694   4.465653   4.731073
     9  C    2.433871   2.424362   3.854128   4.878054   5.528754
    10  C    2.399536   1.535501   2.624761   3.890734   4.792853
    11  O    2.406188   3.485682   4.910874   5.430965   5.461641
    12  C    2.534613   3.571771   4.151418   3.595601   3.123126
    13  C    3.463473   2.536567   3.182661   4.692546   5.506931
    14  O    3.382491   2.384706   2.968919   4.022033   5.260948
    15  C    4.610786   3.880581   2.578173   1.561461   2.591464
    16  O    5.048442   4.095814   2.932628   2.454473   3.842905
    17  C    5.520132   5.060808   3.935512   2.558138   3.023151
    18  C    5.420367   4.562949   3.073270   2.587840   3.225596
    19  O    6.774216   5.861011   4.375104   3.850606   4.518179
    20  H    3.057338   2.129458   1.099844   2.190934   2.742840
    21  H    3.381339   2.112553   1.093087   2.166457   3.497766
    22  H    2.949741   2.618541   2.133906   1.099427   2.154782
    23  H    4.152694   4.003587   3.057345   2.181981   1.097514
    24  H    3.856443   4.048853   3.484126   2.163080   1.095282
    25  H    2.682777   2.923333   2.829011   2.983359   2.168512
    26  H    3.450781   4.094327   4.036120   3.527392   2.142655
    27  H    2.093010   3.310507   4.126089   4.190266   3.517465
    28  H    3.124400   3.117948   4.462296   5.330045   6.112567
    29  H    3.228730   3.251762   4.637556   5.791566   6.353726
    30  H    3.479555   4.523425   4.944849   4.208299   3.375350
    31  H    2.847594   3.538684   3.866815   3.047511   2.871937
    32  H    2.765602   3.921704   4.789195   4.432514   4.159834
    33  H    3.946570   2.788404   2.873884   4.412064   5.318804
    34  H    4.339007   3.484728   4.178701   5.667762   6.563890
    35  H    3.423425   2.809564   3.550494   5.020064   5.544071
    36  H    4.180495   3.228434   3.827166   4.960962   6.203885
    37  H    5.050255   4.235816   3.336411   2.696761   4.078749
    38  H    5.672989   5.393164   4.302706   2.854409   2.719823
    39  H    5.390804   5.072535   4.201640   2.776776   3.302503
    40  H    6.526408   5.952222   4.733204   3.505966   4.050154
    41  H    5.179251   4.155924   2.674231   2.793421   3.581195
    42  H    5.568396   4.900613   3.481195   2.874592   2.946778
    43  H    6.849758   5.844103   4.412971   3.988565   4.934236
                    6          7          8          9         10
     6  C    0.000000
     7  C    1.540486   0.000000
     8  C    3.876756   2.594537   0.000000
     9  C    4.922755   3.872596   1.519151   0.000000
    10  C    4.502763   3.883576   2.425724   1.541661   0.000000
    11  O    4.418943   2.980798   1.230743   2.444651   3.618628
    12  C    2.579090   1.542336   3.290085   4.586132   4.766592
    13  C    5.150865   4.824869   3.500246   2.559925   1.532568
    14  O    5.345744   4.780259   3.475156   2.476641   1.442245
    15  C    3.978205   4.683621   5.934869   6.152498   4.981183
    16  O    5.070522   5.478663   6.164262   6.060211   4.806135
    17  C    4.543888   5.268261   6.852860   7.260570   6.255255
    18  C    4.487483   5.496948   6.772783   6.907081   5.582548
    19  O    5.864622   6.867916   8.094385   8.129648   6.751550
    20  H    2.937149   3.563898   4.260859   4.371489   3.140160
    21  H    4.048575   4.253126   4.370332   4.084197   2.651284
    22  H    3.031420   3.069206   4.170404   4.612412   3.837272
    23  H    2.134013   3.518816   5.615992   6.341872   5.471046
    24  H    2.159325   2.973680   5.235835   6.148861   5.552627
    25  H    1.097218   2.151094   3.939587   4.810890   4.272253
    26  H    1.098171   2.153995   4.653096   5.840745   5.550168
    27  H    2.135879   1.100386   2.682267   4.103158   4.391385
    28  H    5.650144   4.493571   2.154897   1.096276   2.186127
    29  H    5.596456   4.585212   2.159514   1.096248   2.224382
    30  H    2.802941   2.179820   4.240783   5.611318   5.792193
    31  H    2.897871   2.201285   3.741156   4.792620   4.748902
    32  H    3.520280   2.182010   3.004015   4.323929   4.836401
    33  H    5.201861   5.175274   4.314745   3.509391   2.178698
    34  H    6.210946   5.768815   4.083839   2.840869   2.165717
    35  H    4.922653   4.630592   3.409491   2.782502   2.179304
    36  H    6.236561   5.635956   4.031663   2.754882   1.964420
    37  H    5.275763   5.470837   6.070713   5.998265   4.906656
    38  H    4.218415   5.145775   7.072874   7.664801   6.734500
    39  H    4.702083   5.136304   6.614887   7.064490   6.222106
    40  H    5.583506   6.347054   7.838080   8.133669   7.039469
    41  H    4.570412   5.492948   6.438429   6.401310   4.984397
    42  H    4.150072   5.388661   6.989818   7.311821   6.078829
    43  H    6.278975   7.108937   8.082619   7.975775   6.573630
                   11         12         13         14         15
    11  O    0.000000
    12  C    3.408957   0.000000
    13  C    4.588869   5.969146   0.000000
    14  O    4.622423   5.354079   2.433746   0.000000
    15  C    6.943517   4.973184   5.623012   4.772017   0.000000
    16  O    7.256719   5.707358   5.464167   4.194968   1.449025
    17  C    7.721782   5.172268   7.050305   6.002505   1.532372
    18  C    7.824538   6.081001   5.829938   5.506074   1.540363
    19  O    9.166923   7.328472   6.953129   6.466232   2.460084
    20  H    5.341863   4.716425   3.216643   3.732239   3.026552
    21  H    5.569688   5.027634   3.085136   2.516467   2.617889
    22  H    5.069549   3.102561   4.937974   3.786469   2.118817
    23  H    6.366751   4.144409   5.946247   5.954522   2.703459
    24  H    5.828570   2.924025   6.430533   5.902314   2.926144
    25  H    4.572299   3.503375   4.601008   5.270329   4.262642
    26  H    4.971297   2.865090   6.162003   6.426377   4.728478
    27  H    2.683718   2.128177   5.176115   5.473184   5.722583
    28  H    2.833301   4.888386   3.339852   2.494850   6.509589
    29  H    2.750895   5.428541   2.614093   3.235156   7.066410
    30  H    4.190318   1.096955   6.913346   6.419011   5.476570
    31  H    4.091503   1.095363   6.040185   5.053796   4.251031
    32  H    2.829763   1.095163   6.126700   5.409168   5.821405
    33  H    5.464215   6.339307   1.094464   2.693270   5.096185
    34  H    5.075753   6.832261   1.097241   2.698847   6.519222
    35  H    4.347391   5.936455   1.095702   3.388723   6.090737
    36  H    5.107753   6.236836   2.509156   0.973220   5.624282
    37  H    7.100037   5.455614   5.790248   4.163973   1.977247
    38  H    7.848427   5.059230   7.484319   6.687558   2.188815
    39  H    7.406761   4.749455   7.218861   5.881818   2.173401
    40  H    8.747993   6.252377   7.752509   6.645387   2.165115
    41  H    7.553504   6.292497   5.001828   4.965190   2.171175
    42  H    7.953739   6.026390   6.281716   6.219644   2.182525
    43  H    9.195593   7.504686   6.822963   6.090292   2.536732
                   16         17         18         19         20
    16  O    0.000000
    17  C    2.419890   0.000000
    18  C    2.341394   2.532821   0.000000
    19  O    2.764358   2.926888   1.426499   0.000000
    20  H    3.586591   4.402421   2.989822   4.337778   0.000000
    21  H    2.426696   4.085587   3.035443   4.111575   1.755643
    22  H    2.606116   2.731596   3.473745   4.570932   3.045960
    23  H    4.092499   3.104986   2.807911   4.046064   2.863371
    24  H    4.172117   2.792765   3.790367   4.900841   3.796480
    25  H    5.292795   5.087042   4.454805   5.865247   2.433957
    26  H    5.942510   5.038293   5.158704   6.471159   3.917515
    27  H    6.540020   6.308443   6.419178   7.815705   4.267665
    28  H    6.242187   7.522468   7.417348   8.556486   5.148606
    29  H    6.985746   8.239157   7.683412   8.917529   4.966947
    30  H    6.380733   5.450789   6.509421   7.723577   5.382346
    31  H    4.895178   4.320783   5.521967   6.664553   4.597384
    32  H    6.377209   6.062038   6.990095   8.230016   5.425050
    33  H    4.900226   6.594740   5.084573   6.117341   2.742872
    34  H    6.183186   7.950235   6.736255   7.767146   4.272296
    35  H    6.161068   7.484867   6.203923   7.418218   3.339925
    36  H    4.925893   6.883074   6.256632   7.136632   4.471492
    37  H    0.972899   2.496896   3.196665   3.583350   4.176382
    38  H    3.384959   1.094386   2.827906   3.322740   4.592025
    39  H    2.708300   1.096888   3.487662   3.918938   4.873791
    40  H    2.637369   1.093828   2.746092   2.563760   5.145753
    41  H    2.589724   3.481455   1.098450   2.075906   2.394918
    42  H    3.318307   2.808042   1.093158   2.026949   3.172764
    43  H    2.296863   3.086391   1.931700   0.973406   4.547934
                   21         22         23         24         25
    21  H    0.000000
    22  H    2.586248   0.000000
    23  H    3.874249   3.037856   0.000000
    24  H    4.304030   2.345753   1.750758   0.000000
    25  H    3.892969   3.614818   2.390754   3.051932   0.000000
    26  H    5.111317   3.899188   2.461753   2.386897   1.752722
    27  H    5.138139   4.167815   4.266333   3.855610   2.471920
    28  H    4.545119   4.865041   7.003162   6.607474   5.686324
    29  H    4.852694   5.629782   7.091476   7.039828   5.328632
    30  H    5.878768   3.830879   4.256406   2.945381   3.805346
    31  H    4.608161   2.334155   3.942656   2.511342   3.866443
    32  H    5.577326   3.803591   5.198947   3.992994   4.317884
    33  H    2.569534   4.832612   5.598833   6.295962   4.594469
    34  H    3.917073   5.821707   7.024774   7.457722   5.679170
    35  H    3.736691   5.356837   5.924755   6.506345   4.230745
    36  H    3.274745   4.750571   6.858998   6.870216   6.081407
    37  H    2.904196   2.434675   4.522081   4.214812   5.654827
    38  H    4.674609   3.175589   2.594381   2.319899   4.807768
    39  H    4.361916   2.498033   3.693341   2.844558   5.404774
    40  H    4.693345   3.701613   3.972957   3.846785   6.053457
    41  H    2.478385   3.730420   3.230408   4.365340   4.308680
    42  H    3.734505   3.857900   2.199103   3.498783   4.091003
    43  H    3.935115   4.549181   4.647688   5.301531   6.309969
                   26         27         28         29         30
    26  H    0.000000
    27  H    2.368568   0.000000
    28  H    6.563516   4.799282   0.000000
    29  H    6.457553   4.601158   1.763895   0.000000
    30  H    2.655093   2.466433   5.948727   6.392612   0.000000
    31  H    3.334544   3.064763   4.964777   5.760724   1.775075
    32  H    3.817517   2.448907   4.466532   5.120387   1.772841
    33  H    6.227331   5.649908   4.225258   3.694262   7.241049
    34  H    7.218229   6.068547   3.401277   2.625347   7.815704
    35  H    5.832839   4.771265   3.759414   2.583345   6.791526
    36  H    7.315209   6.243392   2.636047   3.252916   7.312928
    37  H    6.130974   6.558988   6.027957   6.994117   6.152481
    38  H    4.495045   6.101201   8.022484   8.607956   5.132183
    39  H    5.197952   6.198163   7.191349   8.102007   5.053482
    40  H    6.061167   7.388578   8.356547   9.106523   6.521166
    41  H    5.358962   6.350688   6.976024   7.078953   6.833664
    42  H    4.632513   6.219452   7.917642   8.048399   6.294488
    43  H    6.986575   8.103512   8.301213   8.785883   8.001122
                   31         32         33         34         35
    31  H    0.000000
    32  H    1.770946   0.000000
    33  H    6.292341   6.655499   0.000000
    34  H    6.893492   6.867739   1.778474   0.000000
    35  H    6.191268   6.102964   1.779345   1.773477   0.000000
    36  H    5.976483   6.206348   2.831041   2.355705   3.532177
    37  H    4.538716   6.032116   5.376547   6.457754   6.527664
    38  H    4.338016   6.046302   7.054501   8.456950   7.775577
    39  H    3.772588   5.533214   6.899727   8.072683   7.697693
    40  H    5.370069   7.119624   7.195049   8.602526   8.254268
    41  H    5.837172   7.129264   4.160370   5.871572   5.384814
    42  H    5.586962   7.019134   5.584587   7.262837   6.480599
    43  H    6.764772   8.325783   5.986591   7.545504   7.418104
                   36         37         38         39         40
    36  H    0.000000
    37  H    4.910753   0.000000
    38  H    7.603473   3.537325   0.000000
    39  H    6.774050   2.369667   1.772842   0.000000
    40  H    7.462437   2.767351   1.770861   1.778493   0.000000
    41  H    5.626407   3.523117   3.830920   4.318390   3.747355
    42  H    7.009130   4.080338   2.662938   3.822570   3.121453
    43  H    6.699184   3.083418   3.752210   3.907938   2.627727
                   41         42         43
    41  H    0.000000
    42  H    1.773954   0.000000
    43  H    2.348317   2.814688   0.000000
 Stoichiometry    C15H24O4
 Framework group  C1[X(C15H24O4)]
 Deg. of freedom   123
 Full point group                 C1      NOp   1
 Largest Abelian subgroup         C1      NOp   1
 Largest concise Abelian subgroup C1      NOp   1
                         Standard orientation:                         
 ---------------------------------------------------------------------
 Center     Atomic      Atomic             Coordinates (Angstroms)
 Number     Number       Type             X           Y           Z
 ---------------------------------------------------------------------
      1          6           0       -1.828812    0.636508   -0.147421
      2          6           0       -1.101497   -0.502064   -0.229101
      3          6           0        0.365425   -0.650581   -0.515756
      4          6           0        1.242576    0.454865    0.121193
      5          6           0        1.190219    1.799546   -0.648419
      6          6           0       -0.158074    2.162014   -1.295665
      7          6           0       -1.408766    2.068275   -0.401195
      8          6           0       -3.220090    0.308406    0.193438
      9          6           0       -3.340766   -1.192841    0.392214
     10          6           0       -1.957877   -1.754605    0.006518
     11          8           0       -4.145529    1.113472    0.294245
     12          6           0       -1.294302    2.879114    0.905801
     13          6           0       -2.006470   -2.645449   -1.239596
     14          8           0       -1.339322   -2.471451    1.094447
     15          6           0        2.701779   -0.034904    0.383891
     16          8           0        2.663327   -1.221593    1.214533
     17          6           0        3.533545    1.033572    1.101309
     18          6           0        3.413070   -0.525182   -0.891417
     19          8           0        4.724122   -1.015494   -0.616401
     20          1           0        0.513840   -0.680451   -1.605131
     21          1           0        0.686411   -1.623346   -0.134263
     22          1           0        0.831969    0.630461    1.125836
     23          1           0        1.938977    1.798274   -1.450852
     24          1           0        1.483634    2.602780    0.035952
     25          1           0       -0.322633    1.532085   -2.178839
     26          1           0       -0.078789    3.191439   -1.669800
     27          1           0       -2.238247    2.518292   -0.967142
     28          1           0       -3.571811   -1.413069    1.440993
     29          1           0       -4.165575   -1.590657   -0.210440
     30          1           0       -1.065912    3.928471    0.682197
     31          1           0       -0.507666    2.491461    1.562115
     32          1           0       -2.238902    2.849903    1.459209
     33          1           0       -1.001399   -2.965614   -1.531445
     34          1           0       -2.609947   -3.538491   -1.034100
     35          1           0       -2.464176   -2.115334   -2.082238
     36          1           0       -1.786867   -3.332896    1.163539
     37          1           0        2.400830   -0.949382    2.110931
     38          1           0        3.657763    1.931357    0.487931
     39          1           0        3.049287    1.328736    2.040211
     40          1           0        4.527861    0.640015    1.331325
     41          1           0        2.812257   -1.310790   -1.369366
     42          1           0        3.533821    0.292249   -1.607112
     43          1           0        4.614726   -1.675005    0.091129
 ---------------------------------------------------------------------
 Rotational constants (GHZ):      0.5783863      0.2549636      0.2031211
 Standard basis: 6-31G(d) (6D, 7F)
 There are   333 symmetry adapted cartesian basis functions of A   symmetry.
 There are   333 symmetry adapted basis functions of A   symmetry.
   333 basis functions,   628 primitive gaussians,   333 cartesian basis functions
    73 alpha electrons       73 beta electrons
       nuclear repulsion energy      1597.9310984149 Hartrees.
 NAtoms=   43 NActive=   43 NUniq=   43 SFac= 1.00D+00 NAtFMM=   60 NAOKFM=F Big=F
 Integral buffers will be    131072 words long.
 Raffenetti 2 integral format.
 Two-electron integral symmetry is turned on.
 ------------------------------------------------------------------------------
 Polarizable Continuum Model (PCM)
 =================================
 Model                : PCM (using non-symmetric T matrix).
 Atomic radii         : SMD-Coulomb.
 Polarization charges : Total charges.
 Charge compensation  : None.
 Solution method      : On-the-fly selection.
 Cavity type          : VdW (van der Waals Surface) (Alpha=1.000).
 Cavity algorithm     : GePol (No added spheres)
                        Default sphere list used, NSphG=   43.
                        Lebedev-Laikov grids with approx.  5.0 points / Ang**2.
                        Smoothing algorithm: Karplus/York (Gamma=1.0000).
                        Polarization charges: spherical gaussians, with
                                              point-specific exponents (IZeta= 3).
                        Self-potential: point-specific (ISelfS= 7).
                        Self-field    : sphere-specific E.n sum rule (ISelfD= 2).
 1st derivatives      : Analytical E(r).r(x)/FMM algorithm (CHGder, D1EAlg=3).
                        Cavity 1st derivative terms included.
 Solvent              : Methanol, Eps=  32.613000 Eps(inf)=   1.765709
 ------------------------------------------------------------------------------
 ------------------------------------------------------------------------------
 Atomic radii for non-electrostatic terms: SMD-CDS.
 ------------------------------------------------------------------------------
 Nuclear repulsion after PCM non-electrostatic terms =     1597.9324735707 Hartrees.
 One-electron integrals computed using PRISM.
 NBasis=   333 RedAO= T EigKep=  9.33D-04  NBF=   333
 NBsUse=   333 1.00D-06 EigRej= -1.00D+00 NBFU=   333
 Initial guess from the checkpoint file:  "DY-202A-11R_5.chk"
 B after Tr=     0.000000    0.000000    0.000000
         Rot=    0.999995   -0.002704   -0.000321    0.001583 Ang=  -0.36 deg.
 ExpMin= 1.61D-01 ExpMax= 5.48D+03 ExpMxC= 8.25D+02 IAcc=1 IRadAn=         1 AccDes= 0.00D+00
 Harris functional with IExCor=  402 and IRadAn=       1 diagonalized for initial guess.
 HarFok:  IExCor=  402 AccDes= 0.00D+00 IRadAn=         1 IDoV= 1 UseB2=F ITyADJ=14
 ICtDFT=  3500011 ScaDFX=  1.000000  1.000000  1.000000  1.000000
 FoFCou: FMM=F IPFlag=           0 FMFlag=      100000 FMFlg1=           0
         NFxFlg=           0 DoJE=T BraDBF=F KetDBF=T FulRan=T
         wScrn=  0.000000 ICntrl=     500 IOpCl=  0 I1Cent=   200000004 NGrid=           0
         NMat0=    1 NMatS0=      1 NMatT0=    0 NMatD0=    1 NMtDS0=    0 NMtDT0=    0
 Petite list used in FoFCou.
 Keep R1 ints in memory in canonical form, NReq=1565304907.
 Requested convergence on RMS density matrix=1.00D-08 within 128 cycles.
 Requested convergence on MAX density matrix=1.00D-06.
 Requested convergence on             energy=1.00D-06.
 No special actions if energy rises.
 Inv3:  Mode=1 IEnd=    22064832.
 Iteration    1 A*A^-1 deviation from unit magnitude is 6.88D-15 for   2692.
 Iteration    1 A*A^-1 deviation from orthogonality  is 2.72D-15 for   2661   2626.
 Iteration    1 A^-1*A deviation from unit magnitude is 6.55D-15 for   2692.
 Iteration    1 A^-1*A deviation from orthogonality  is 1.39D-11 for   1758   1682.
 Error on total polarization charges =  0.05177
 SCF Done:  E(RB3LYP) =  -886.951689931     A.U. after   10 cycles
            NFock= 10  Conv=0.65D-08     -V/T= 2.0094
 SMD-CDS (non-electrostatic) energy       (kcal/mol) =       0.86
 (included in total energy above)
 D1PCM: PCM CHGder 1st derivatives, ID1Alg=3 FixD1E=F DoIter=F DoCFld=F I1PDM=0.
 Calling FoFJK, ICntrl=      2127 FMM=F ISym2X=0 I1Cent= 0 IOpClX= 0 NMat=1 NMatS=1 NMatT=0.
 ***** Axes restored to original set *****
 -------------------------------------------------------------------
 Center     Atomic                   Forces (Hartrees/Bohr)
 Number     Number              X              Y              Z
 -------------------------------------------------------------------
      1        6           0.002500274    0.002919279   -0.000204839
      2        6          -0.001957890   -0.002434100    0.000421031
      3        6           0.000807318    0.000340399   -0.000323428
      4        6           0.000049010    0.000231538    0.000315232
      5        6          -0.000131583   -0.000559193    0.000089516
      6        6           0.000161575    0.000220061    0.000230535
      7        6          -0.001333271   -0.001303139    0.000198519
      8        6          -0.000763587   -0.001642147    0.000655681
      9        6          -0.002021044   -0.000270315   -0.000709174
     10        6           0.002995423    0.000360663    0.001444771
     11        8          -0.001181690    0.001178480   -0.000155123
     12        6           0.000208014   -0.000188332   -0.000634225
     13        6          -0.000758309    0.000571641   -0.000324809
     14        8          -0.000483230   -0.000160376   -0.000768700
     15        6          -0.000101461   -0.000473704   -0.000539893
     16        8           0.000172152   -0.000124258    0.000156032
     17        6           0.000005886    0.000419621   -0.000729236
     18        6          -0.001389251    0.001028617   -0.000053612
     19        8           0.001315521   -0.000995001    0.000018242
     20        1           0.000170080   -0.000176835   -0.000050978
     21        1           0.000014429   -0.000088020   -0.000028208
     22        1           0.000276561   -0.000105020   -0.000121178
     23        1           0.000088686   -0.000002640    0.000110599
     24        1           0.000260772    0.000145676    0.000075918
     25        1          -0.000052791    0.000056343   -0.000350528
     26        1          -0.000063919    0.000045013   -0.000043296
     27        1           0.000080206   -0.000124919    0.000053749
     28        1           0.000873256    0.000629228    0.000198163
     29        1           0.000296090    0.000338294   -0.000103760
     30        1          -0.000016179    0.000129718    0.000197936
     31        1          -0.000243445    0.000038472    0.000098727
     32        1          -0.000108057    0.000220472    0.000245522
     33        1           0.000184769   -0.000350252   -0.000026539
     34        1           0.000120553   -0.000264588   -0.000084171
     35        1           0.000165259   -0.000116801   -0.000119574
     36        1           0.000110482    0.000243592   -0.000036315
     37        1          -0.000120279   -0.000003982   -0.000211050
     38        1           0.000226040   -0.000002492    0.000077637
     39        1          -0.000033286    0.000068714    0.000256725
     40        1          -0.000112533    0.000085414    0.000368575
     41        1          -0.000166335    0.000021870   -0.000076931
     42        1          -0.000084430    0.000014922    0.000256126
     43        1           0.000040214    0.000078084    0.000226333
 -------------------------------------------------------------------
 Cartesian Forces:  Max     0.002995423 RMS     0.000706988

 GradGradGradGradGradGradGradGradGradGradGradGradGradGradGradGradGradGrad
 Berny optimization.
 Using GEDIIS/GDIIS optimizer.
 FormGI is forming the generalized inverse of G from B-inverse, IUseBI=4.
 Internal  Forces:  Max     0.001646099 RMS     0.000300566
 Search for a local minimum.
 Step number   6 out of a maximum of  258
 All quantities printed in internal units (Hartrees-Bohrs-Radians)
 Mixed Optimization -- En-DIIS/RFO-DIIS
 Swapping is turned off.
 Update second derivatives using D2CorX and points    4    5    6
 DE= -1.02D-04 DEPred=-1.27D-04 R= 8.05D-01
 TightC=F SS=  1.41D+00  RLast= 2.59D-01 DXNew= 1.7257D+00 7.7846D-01
 Trust test= 8.05D-01 RLast= 2.59D-01 DXMaxT set to 1.03D+00
 ITU=  1  1  1  1  1  0
     Eigenvalues ---    0.00135   0.00264   0.00306   0.00368   0.00386
     Eigenvalues ---    0.00407   0.00599   0.00725   0.00830   0.00909
     Eigenvalues ---    0.01009   0.01179   0.01246   0.01332   0.01363
     Eigenvalues ---    0.01396   0.02536   0.02704   0.03217   0.03836
     Eigenvalues ---    0.03918   0.03957   0.04422   0.04587   0.04719
     Eigenvalues ---    0.04947   0.04990   0.05070   0.05169   0.05442
     Eigenvalues ---    0.05446   0.05541   0.05560   0.05590   0.05617
     Eigenvalues ---    0.05652   0.05677   0.05698   0.05802   0.05983
     Eigenvalues ---    0.06156   0.06514   0.07097   0.07768   0.08494
     Eigenvalues ---    0.08719   0.08957   0.09056   0.09357   0.09645
     Eigenvalues ---    0.10289   0.11777   0.12171   0.13430   0.13880
     Eigenvalues ---    0.14616   0.15813   0.15990   0.16000   0.16000
     Eigenvalues ---    0.16000   0.16000   0.16000   0.16000   0.16007
     Eigenvalues ---    0.16018   0.16022   0.16115   0.16303   0.16618
     Eigenvalues ---    0.17415   0.17688   0.19352   0.19969   0.20881
     Eigenvalues ---    0.22159   0.23628   0.24607   0.25026   0.26464
     Eigenvalues ---    0.27015   0.27197   0.27899   0.28386   0.28540
     Eigenvalues ---    0.28835   0.28980   0.29392   0.29633   0.30528
     Eigenvalues ---    0.31669   0.31930   0.32329   0.33728   0.33779
     Eigenvalues ---    0.33816   0.33853   0.33960   0.34045   0.34102
     Eigenvalues ---    0.34114   0.34124   0.34143   0.34156   0.34159
     Eigenvalues ---    0.34193   0.34196   0.34222   0.34273   0.34334
     Eigenvalues ---    0.34351   0.34412   0.34541   0.34650   0.35414
     Eigenvalues ---    0.39018   0.41928   0.42210   0.51551   0.52389
     Eigenvalues ---    0.52757   0.53270   0.95662
 En-DIIS/RFO-DIIS IScMMF=        0 using points:     6    5    4    3    2
 RFO step:  Lambda=-4.56359795D-05.
 DidBck=F Rises=F RFO-DIIS coefs:    0.98752    0.24008   -0.26824   -0.18500    0.22562
 Iteration  1 RMS(Cart)=  0.01699024 RMS(Int)=  0.00015661
 Iteration  2 RMS(Cart)=  0.00019310 RMS(Int)=  0.00002525
 Iteration  3 RMS(Cart)=  0.00000003 RMS(Int)=  0.00002525
 Variable       Old X    -DE/DX   Delta X   Delta X   Delta X     New X
                                 (Linear)    (Quad)   (Total)
    R1        2.55777   0.00120   0.00121   0.00090   0.00210   2.55988
    R2        2.86017  -0.00139  -0.00230  -0.00202  -0.00432   2.85585
    R3        2.77699   0.00153   0.00147   0.00245   0.00384   2.78083
    R4        2.83842   0.00091   0.00121   0.00123   0.00244   2.84086
    R5        2.90168  -0.00125  -0.00314  -0.00088  -0.00396   2.89771
    R6        2.92579   0.00004  -0.00076   0.00084   0.00008   2.92586
    R7        2.07840   0.00008  -0.00016   0.00012  -0.00004   2.07837
    R8        2.06564   0.00007   0.00065  -0.00037   0.00029   2.06592
    R9        2.92951  -0.00019  -0.00020  -0.00048  -0.00068   2.92883
   R10        2.95073  -0.00031  -0.00096   0.00090  -0.00006   2.95068
   R11        2.07762  -0.00023  -0.00020  -0.00047  -0.00067   2.07695
   R12        2.90809   0.00046   0.00026   0.00064   0.00090   2.90900
   R13        2.07400  -0.00002  -0.00012  -0.00008  -0.00020   2.07381
   R14        2.06978   0.00022   0.00045   0.00046   0.00091   2.07070
   R15        2.91110   0.00041   0.00030   0.00047   0.00077   2.91187
   R16        2.07344   0.00026   0.00029   0.00051   0.00080   2.07424
   R17        2.07524   0.00005  -0.00006   0.00026   0.00020   2.07545
   R18        2.91459   0.00001  -0.00073  -0.00018  -0.00091   2.91369
   R19        2.07943  -0.00014  -0.00003  -0.00021  -0.00024   2.07919
   R20        2.87078  -0.00025  -0.00165  -0.00016  -0.00184   2.86894
   R21        2.32577   0.00165   0.00050   0.00103   0.00153   2.32730
   R22        2.91332   0.00128   0.00186   0.00126   0.00317   2.91649
   R23        2.07166  -0.00014  -0.00072   0.00037  -0.00035   2.07131
   R24        2.07161  -0.00029  -0.00032  -0.00070  -0.00102   2.07059
   R25        2.89613   0.00054   0.00048   0.00141   0.00189   2.89802
   R26        2.72545  -0.00080  -0.00035  -0.00207  -0.00241   2.72303
   R27        2.07294   0.00009  -0.00006   0.00021   0.00015   2.07310
   R28        2.06994  -0.00013  -0.00015   0.00019   0.00004   2.06998
   R29        2.06956   0.00020   0.00014   0.00041   0.00055   2.07011
   R30        2.06824   0.00027   0.00045   0.00031   0.00077   2.06900
   R31        2.07348   0.00014  -0.00010   0.00048   0.00039   2.07387
   R32        2.07058  -0.00004   0.00008  -0.00018  -0.00010   2.07048
   R33        1.83912  -0.00027  -0.00036  -0.00028  -0.00064   1.83848
   R34        2.73826   0.00007  -0.00063   0.00103   0.00039   2.73865
   R35        2.89576   0.00043   0.00061  -0.00003   0.00058   2.89634
   R36        2.91086  -0.00048  -0.00122   0.00132   0.00010   2.91096
   R37        1.83851  -0.00016  -0.00025   0.00004  -0.00021   1.83830
   R38        2.06809  -0.00002   0.00051  -0.00047   0.00003   2.06812
   R39        2.07282   0.00025   0.00002   0.00082   0.00084   2.07366
   R40        2.06703  -0.00005   0.00001  -0.00011  -0.00010   2.06693
   R41        2.69569   0.00160   0.00190   0.00079   0.00268   2.69837
   R42        2.07577   0.00011   0.00035  -0.00030   0.00005   2.07582
   R43        2.06577  -0.00016  -0.00065   0.00009  -0.00056   2.06521
   R44        1.83947   0.00010   0.00052  -0.00014   0.00038   1.83985
    A1        2.26075   0.00064   0.00190   0.00195   0.00387   2.26462
    A2        1.91232  -0.00036  -0.00098  -0.00146  -0.00243   1.90989
    A3        2.10930  -0.00028  -0.00103  -0.00070  -0.00176   2.10754
    A4        2.23888  -0.00060  -0.00017  -0.00170  -0.00190   2.23698
    A5        1.95760   0.00049   0.00125   0.00041   0.00180   1.95940
    A6        2.08669   0.00010  -0.00112   0.00125   0.00005   2.08674
    A7        1.98689   0.00010  -0.00011  -0.00009  -0.00018   1.98671
    A8        1.90022   0.00001   0.00074   0.00062   0.00137   1.90159
    A9        1.88407  -0.00001   0.00101  -0.00140  -0.00040   1.88367
   A10        1.92882  -0.00004   0.00003   0.00019   0.00021   1.92903
   A11        1.90229   0.00000  -0.00081   0.00095   0.00015   1.90244
   A12        1.85656  -0.00007  -0.00092  -0.00033  -0.00125   1.85531
   A13        1.97790   0.00003   0.00043   0.00065   0.00109   1.97898
   A14        1.95487  -0.00029  -0.00238   0.00229  -0.00008   1.95479
   A15        1.85290   0.00013   0.00098  -0.00123  -0.00025   1.85265
   A16        1.96834   0.00022  -0.00076   0.00086   0.00009   1.96843
   A17        1.87811  -0.00007   0.00028  -0.00085  -0.00056   1.87754
   A18        1.81871  -0.00002   0.00183  -0.00231  -0.00048   1.81822
   A19        2.02940   0.00004   0.00139   0.00085   0.00226   2.03166
   A20        1.91657  -0.00006   0.00039  -0.00065  -0.00027   1.91630
   A21        1.89323  -0.00005  -0.00074  -0.00034  -0.00107   1.89216
   A22        1.86554   0.00003   0.00003   0.00022   0.00024   1.86578
   A23        1.90157   0.00011  -0.00013   0.00081   0.00068   1.90225
   A24        1.84931  -0.00007  -0.00118  -0.00105  -0.00223   1.84708
   A25        2.04068   0.00026   0.00127   0.00041   0.00170   2.04238
   A26        1.91210  -0.00013  -0.00027   0.00068   0.00041   1.91252
   A27        1.87636   0.00006  -0.00028   0.00000  -0.00029   1.87607
   A28        1.88670  -0.00006   0.00097  -0.00028   0.00070   1.88740
   A29        1.88965  -0.00012  -0.00050  -0.00023  -0.00074   1.88890
   A30        1.84915  -0.00004  -0.00152  -0.00071  -0.00222   1.84693
   A31        1.96085  -0.00017   0.00000   0.00123   0.00124   1.96209
   A32        1.95609   0.00010  -0.00048  -0.00059  -0.00109   1.95500
   A33        1.83786   0.00008   0.00126  -0.00043   0.00084   1.83870
   A34        1.98209   0.00007  -0.00025  -0.00078  -0.00103   1.98106
   A35        1.86344   0.00004  -0.00100   0.00006  -0.00095   1.86249
   A36        1.85124  -0.00011   0.00062   0.00053   0.00115   1.85239
   A37        1.90307  -0.00041  -0.00037  -0.00038  -0.00073   1.90235
   A38        2.19549  -0.00003  -0.00041  -0.00040  -0.00081   2.19468
   A39        2.18459   0.00043   0.00073   0.00081   0.00154   2.18613
   A40        1.82979   0.00042   0.00055  -0.00118  -0.00052   1.82927
   A41        1.91818  -0.00034  -0.00355  -0.00534  -0.00893   1.90925
   A42        1.92458  -0.00024  -0.00250   0.00397   0.00140   1.92598
   A43        1.93392  -0.00036   0.00044  -0.00526  -0.00493   1.92898
   A44        1.98792  -0.00003   0.00096   0.00370   0.00469   1.99261
   A45        1.86968   0.00050   0.00367   0.00365   0.00736   1.87704
   A46        1.81464  -0.00013  -0.00069  -0.00081  -0.00141   1.81323
   A47        1.94666   0.00011  -0.00138  -0.00142  -0.00282   1.94384
   A48        1.85667   0.00015   0.00061   0.00490   0.00545   1.86212
   A49        1.96794  -0.00021   0.00022  -0.00315  -0.00302   1.96493
   A50        1.95747   0.00024   0.00149   0.00100   0.00249   1.95996
   A51        1.91561  -0.00013  -0.00026  -0.00011  -0.00033   1.91529
   A52        1.92370   0.00023   0.00073   0.00129   0.00203   1.92573
   A53        1.95518   0.00011   0.00049  -0.00012   0.00036   1.95554
   A54        1.92856   0.00028   0.00050   0.00075   0.00125   1.92981
   A55        1.88721  -0.00014  -0.00034  -0.00040  -0.00074   1.88647
   A56        1.88399  -0.00028  -0.00066  -0.00100  -0.00165   1.88234
   A57        1.88305  -0.00024  -0.00082  -0.00062  -0.00144   1.88161
   A58        1.93665   0.00005   0.00137  -0.00081   0.00057   1.93722
   A59        1.91586   0.00017  -0.00013   0.00115   0.00102   1.91688
   A60        1.93619   0.00027   0.00134   0.00121   0.00255   1.93874
   A61        1.89328  -0.00028  -0.00238  -0.00161  -0.00398   1.88930
   A62        1.89660  -0.00013  -0.00074  -0.00002  -0.00076   1.89584
   A63        1.88395  -0.00010   0.00038   0.00003   0.00042   1.88437
   A64        1.87159  -0.00004   0.00071  -0.00046   0.00025   1.87184
   A65        1.90553  -0.00006  -0.00002  -0.00225  -0.00227   1.90326
   A66        1.94691  -0.00009  -0.00012  -0.00186  -0.00198   1.94493
   A67        1.97368  -0.00007  -0.00043   0.00089   0.00046   1.97414
   A68        1.89342   0.00012   0.00209  -0.00086   0.00123   1.89465
   A69        1.79896  -0.00004  -0.00138   0.00370   0.00232   1.80128
   A70        1.93789   0.00015  -0.00009   0.00065   0.00055   1.93844
   A71        1.88198  -0.00012  -0.00239   0.00069  -0.00170   1.88028
   A72        1.95112   0.00024   0.00207   0.00005   0.00213   1.95324
   A73        1.92702  -0.00001  -0.00057   0.00021  -0.00035   1.92667
   A74        1.91877   0.00022   0.00049   0.00161   0.00211   1.92088
   A75        1.88505  -0.00007  -0.00022  -0.00039  -0.00060   1.88446
   A76        1.88583  -0.00016   0.00026  -0.00025   0.00001   1.88584
   A77        1.89456  -0.00025  -0.00220  -0.00133  -0.00352   1.89104
   A78        1.95431   0.00033  -0.00090   0.00232   0.00142   1.95573
   A79        1.91273  -0.00020  -0.00032  -0.00121  -0.00154   1.91119
   A80        1.93376  -0.00020  -0.00163   0.00144  -0.00019   1.93357
   A81        1.91852  -0.00013   0.00143  -0.00204  -0.00061   1.91791
   A82        1.85638   0.00011   0.00168  -0.00021   0.00148   1.85786
   A83        1.88636   0.00009  -0.00018  -0.00035  -0.00054   1.88582
   A84        1.84390   0.00006   0.00082  -0.00183  -0.00101   1.84289
    D1        0.07386  -0.00005   0.00144  -0.00008   0.00138   0.07525
    D2       -3.06240   0.00003  -0.00152   0.00919   0.00771  -3.05468
    D3       -3.11164  -0.00017  -0.00111  -0.00563  -0.00669  -3.11833
    D4        0.03529  -0.00009  -0.00407   0.00364  -0.00036   0.03493
    D5        0.38119  -0.00013  -0.00096  -0.00433  -0.00529   0.37591
    D6       -1.87528  -0.00015  -0.00019  -0.00380  -0.00399  -1.87927
    D7        2.40298  -0.00012  -0.00142  -0.00389  -0.00530   2.39768
    D8       -2.71220   0.00001   0.00181   0.00176   0.00357  -2.70863
    D9        1.31451  -0.00002   0.00258   0.00229   0.00487   1.31938
   D10       -0.69041   0.00001   0.00136   0.00220   0.00355  -0.68686
   D11        0.04113   0.00001   0.00159   0.01393   0.01559   0.05672
   D12       -3.09234   0.00009   0.00483   0.00987   0.01477  -3.07757
   D13       -3.13991  -0.00007  -0.00055   0.00903   0.00853  -3.13138
   D14        0.00981   0.00001   0.00269   0.00497   0.00771   0.01752
   D15        0.65051   0.00003  -0.00266   0.00310   0.00041   0.65091
   D16       -1.50981   0.00000  -0.00320   0.00244  -0.00078  -1.51058
   D17        2.76484   0.00008  -0.00303   0.00325   0.00020   2.76503
   D18       -2.49676  -0.00006   0.00044  -0.00677  -0.00633  -2.50309
   D19        1.62611  -0.00009  -0.00010  -0.00743  -0.00751   1.61860
   D20       -0.38243  -0.00001   0.00007  -0.00662  -0.00654  -0.38897
   D21       -0.09458   0.00017   0.00478  -0.01904  -0.01423  -0.10882
   D22        2.03090  -0.00010   0.00386  -0.02409  -0.02022   2.01068
   D23       -2.16394  -0.00010   0.00315  -0.02197  -0.01882  -2.18276
   D24        3.05182   0.00025   0.00211  -0.01067  -0.00850   3.04332
   D25       -1.10589  -0.00002   0.00118  -0.01571  -0.01449  -1.12037
   D26        0.98246  -0.00003   0.00048  -0.01359  -0.01309   0.96937
   D27       -1.34988   0.00008   0.00155   0.00018   0.00172  -1.34816
   D28        2.68223   0.00000   0.00433  -0.00360   0.00072   2.68295
   D29        0.70789   0.00010   0.00277  -0.00129   0.00147   0.70936
   D30        0.79487   0.00014   0.00248   0.00107   0.00355   0.79841
   D31       -1.45621   0.00006   0.00526  -0.00270   0.00255  -1.45365
   D32        2.85263   0.00015   0.00370  -0.00040   0.00330   2.85594
   D33        2.82916   0.00003   0.00091   0.00134   0.00224   2.83140
   D34        0.57809  -0.00005   0.00368  -0.00244   0.00124   0.57933
   D35       -1.39626   0.00004   0.00213  -0.00013   0.00199  -1.39426
   D36        0.60654   0.00005   0.00278  -0.00334  -0.00056   0.60598
   D37       -1.51370   0.00003   0.00142  -0.00372  -0.00230  -1.51600
   D38        2.75591   0.00018   0.00302  -0.00192   0.00110   2.75701
   D39        2.85070  -0.00014  -0.00084   0.00120   0.00036   2.85106
   D40        0.73046  -0.00015  -0.00220   0.00082  -0.00138   0.72909
   D41       -1.28312  -0.00001  -0.00060   0.00262   0.00202  -1.28110
   D42       -1.43651  -0.00009   0.00113  -0.00164  -0.00052  -1.43703
   D43        2.72643  -0.00010  -0.00023  -0.00202  -0.00226   2.72418
   D44        0.71285   0.00004   0.00137  -0.00023   0.00114   0.71399
   D45       -0.98103   0.00001  -0.01214   0.00197  -0.01018  -0.99121
   D46       -3.07344  -0.00004  -0.01465   0.00568  -0.00898  -3.08242
   D47        1.01065  -0.00012  -0.01409   0.00562  -0.00848   1.00217
   D48        3.04608   0.00003  -0.01002  -0.00168  -0.01169   3.03440
   D49        0.95367  -0.00002  -0.01254   0.00204  -0.01049   0.94318
   D50       -1.24542  -0.00010  -0.01198   0.00198  -0.00999  -1.25541
   D51        1.01443   0.00002  -0.01106   0.00029  -0.01077   1.00366
   D52       -1.07798  -0.00004  -0.01358   0.00401  -0.00958  -1.08755
   D53        3.00611  -0.00011  -0.01302   0.00394  -0.00908   2.99704
   D54        0.87240  -0.00002  -0.00417   0.00104  -0.00311   0.86928
   D55       -1.28093  -0.00003  -0.00625   0.00054  -0.00571  -1.28665
   D56        3.00043   0.00005  -0.00418   0.00102  -0.00315   2.99727
   D57        3.01947  -0.00005  -0.00268   0.00094  -0.00174   3.01773
   D58        0.86614  -0.00006  -0.00476   0.00043  -0.00433   0.86180
   D59       -1.13569   0.00002  -0.00269   0.00092  -0.00177  -1.13746
   D60       -1.27262  -0.00006  -0.00411   0.00022  -0.00388  -1.27650
   D61        2.85723  -0.00007  -0.00619  -0.00029  -0.00648   2.85075
   D62        0.85541   0.00000  -0.00412   0.00020  -0.00392   0.85149
   D63       -1.29780   0.00017   0.00362   0.00405   0.00768  -1.29011
   D64        0.94511   0.00021   0.00272   0.00364   0.00636   0.95147
   D65        2.97909   0.00013   0.00271   0.00389   0.00659   2.98568
   D66        0.86850   0.00014   0.00504   0.00504   0.01009   0.87859
   D67        3.11141   0.00018   0.00414   0.00462   0.00876   3.12018
   D68       -1.13780   0.00010   0.00413   0.00487   0.00900  -1.12881
   D69        2.86430   0.00000   0.00351   0.00395   0.00747   2.87176
   D70       -1.17598   0.00004   0.00261   0.00353   0.00615  -1.16983
   D71        0.85799  -0.00003   0.00260   0.00378   0.00638   0.86437
   D72       -3.06441  -0.00008  -0.00734  -0.00320  -0.01053  -3.07494
   D73        1.11664  -0.00015  -0.00773  -0.00351  -0.01123   1.10541
   D74       -0.98355  -0.00011  -0.00736  -0.00315  -0.01050  -0.99405
   D75        0.97343   0.00001  -0.00668  -0.00372  -0.01041   0.96302
   D76       -1.12871  -0.00005  -0.00707  -0.00402  -0.01110  -1.13981
   D77        3.05429  -0.00001  -0.00670  -0.00367  -0.01038   3.04391
   D78       -1.06767   0.00000  -0.00571  -0.00370  -0.00942  -1.07709
   D79        3.11337  -0.00006  -0.00611  -0.00400  -0.01011   3.10326
   D80        1.01318  -0.00003  -0.00574  -0.00365  -0.00939   1.00379
   D81       -0.09717   0.00011   0.00136  -0.02493  -0.02355  -0.12072
   D82        1.98195  -0.00025   0.00035  -0.03449  -0.03408   1.94787
   D83       -2.24392   0.00001   0.00119  -0.03086  -0.02966  -2.27358
   D84        3.03636   0.00003  -0.00187  -0.02090  -0.02275   3.01361
   D85       -1.16770  -0.00033  -0.00288  -0.03046  -0.03328  -1.20098
   D86        0.88961  -0.00007  -0.00204  -0.02684  -0.02886   0.86076
   D87        0.11061  -0.00011  -0.00345   0.02552   0.02211   0.13272
   D88       -2.00066  -0.00005  -0.00145   0.02946   0.02804  -1.97263
   D89        2.10941   0.00010  -0.00244   0.03128   0.02887   2.13828
   D90       -1.95790   0.00023   0.00022   0.03520   0.03542  -1.92248
   D91        2.21401   0.00029   0.00222   0.03914   0.04135   2.25536
   D92        0.04090   0.00044   0.00123   0.04096   0.04218   0.08308
   D93        2.21591  -0.00014  -0.00559   0.03174   0.02619   2.24210
   D94        0.10464  -0.00007  -0.00359   0.03568   0.03211   0.13675
   D95       -2.06847   0.00007  -0.00458   0.03749   0.03294  -2.03553
   D96        1.03189   0.00026   0.00825   0.00267   0.01087   1.04276
   D97        3.12437   0.00005   0.00608   0.00090   0.00694   3.13131
   D98       -1.07821   0.00021   0.00733   0.00243   0.00972  -1.06850
   D99        3.06607   0.00003   0.00659  -0.00134   0.00529   3.07135
   D100      -1.12463  -0.00018   0.00442  -0.00311   0.00135  -1.12328
   D101       0.95597  -0.00002   0.00568  -0.00159   0.00413   0.96010
   D102      -1.02125   0.00009   0.00851  -0.00246   0.00606  -1.01519
   D103       1.07124  -0.00011   0.00634  -0.00423   0.00213   1.07336
   D104      -3.13135   0.00004   0.00760  -0.00270   0.00491  -3.12644
   D105      -2.99016  -0.00003  -0.00136   0.01134   0.01003  -2.98013
   D106       1.32010  -0.00008  -0.00160   0.00902   0.00735   1.32745
   D107      -0.88174   0.00011  -0.00279   0.01249   0.00971  -0.87203
   D108      -1.24770   0.00008   0.00352  -0.02680  -0.02328  -1.27098
   D109       0.87737   0.00001   0.00466  -0.03098  -0.02633   0.85105
   D110       2.93307   0.00021   0.00477  -0.02876  -0.02399   2.90909
   D111      -1.11276  -0.00008  -0.00498  -0.02311  -0.02810  -1.14086
   D112       0.98620  -0.00002  -0.00425  -0.02343  -0.02768   0.95852
   D113       3.07606  -0.00019  -0.00700  -0.02392  -0.03093   3.04513
   D114       3.07089  -0.00003  -0.00625  -0.01861  -0.02486   3.04603
   D115      -1.11333   0.00004  -0.00552  -0.01892  -0.02444  -1.13777
   D116       0.97652  -0.00014  -0.00827  -0.01941  -0.02769   0.94883
   D117       1.10589  -0.00013  -0.00572  -0.02288  -0.02860   1.07729
   D118      -3.07833  -0.00006  -0.00498  -0.02320  -0.02818  -3.10651
   D119      -0.98848  -0.00023  -0.00774  -0.02369  -0.03143  -1.01990
   D120      -3.10152   0.00024   0.00198   0.01662   0.01859  -3.08293
   D121      -0.96783   0.00016   0.00296   0.01473   0.01769  -0.95014
   D122       1.11225   0.00003   0.00151   0.01442   0.01593   1.12818
   D123      -1.04644   0.00012   0.00091   0.01660   0.01751  -1.02893
   D124       1.08726   0.00003   0.00189   0.01472   0.01661   1.10386
   D125      -3.11585  -0.00010   0.00044   0.01440   0.01485  -3.10100
   D126       0.97775   0.00030   0.00255   0.01789   0.02044   0.99819
   D127       3.11145   0.00022   0.00353   0.01601   0.01954   3.13098
   D128      -1.09166   0.00008   0.00208   0.01569   0.01778  -1.07388
   D129       0.92286  -0.00018  -0.00445   0.00060  -0.00385   0.91901
   D130      -1.20753  -0.00005  -0.00443   0.00201  -0.00242  -1.20995
   D131       3.03757  -0.00015  -0.00588   0.00359  -0.00228   3.03529
         Item               Value     Threshold  Converged?
 Maximum Force            0.001646     0.000450     NO 
 RMS     Force            0.000301     0.000300     NO 
 Maximum Displacement     0.076005     0.001800     NO 
 RMS     Displacement     0.016981     0.001200     NO 
 Predicted change in Energy=-8.359750D-05
 GradGradGradGradGradGradGradGradGradGradGradGradGradGradGradGradGradGrad

                          Input orientation:                          
 ---------------------------------------------------------------------
 Center     Atomic      Atomic             Coordinates (Angstroms)
 Number     Number       Type             X           Y           Z
 ---------------------------------------------------------------------
      1          6           0       -1.805114    0.623655   -0.171259
      2          6           0       -1.058804   -0.503510   -0.258076
      3          6           0        0.416206   -0.623029   -0.522697
      4          6           0        1.263720    0.486542    0.146487
      5          6           0        1.200306    1.843480   -0.599698
      6          6           0       -0.142585    2.197468   -1.263783
      7          6           0       -1.409078    2.064643   -0.396193
      8          6           0       -3.199625    0.265193    0.132575
      9          6           0       -3.293538   -1.238291    0.321201
     10          6           0       -1.898076   -1.772293   -0.065358
     11          8           0       -4.143460    1.052163    0.213700
     12          6           0       -1.335561    2.856715    0.924616
     13          6           0       -1.925732   -2.623223   -1.340890
     14          8           0       -1.282471   -2.517358    1.003424
     15          6           0        2.726750    0.017387    0.424880
     16          8           0        2.692549   -1.175670    1.246903
     17          6           0        3.529774    1.094775    1.162096
     18          6           0        3.463409   -0.450786   -0.844381
     19          8           0        4.770646   -0.946308   -0.553626
     20          1           0        0.584402   -0.634122   -1.609528
     21          1           0        0.746953   -1.596506   -0.151048
     22          1           0        0.834505    0.637578    1.146949
     23          1           0        1.962995    1.869966   -1.388313
     24          1           0        1.470509    2.638537    0.104273
     25          1           0       -0.279890    1.585818   -2.164808
     26          1           0       -0.073801    3.235977   -1.614473
     27          1           0       -2.235253    2.507194   -0.972521
     28          1           0       -3.512376   -1.460279    1.372033
     29          1           0       -4.112870   -1.647364   -0.280406
     30          1           0       -1.113062    3.912121    0.724370
     31          1           0       -0.561748    2.467288    1.595010
     32          1           0       -2.292854    2.810154    1.455129
     33          1           0       -0.915076   -2.928898   -1.630503
     34          1           0       -2.523266   -3.528082   -1.171868
     35          1           0       -2.376337   -2.071237   -2.173187
     36          1           0       -1.715140   -3.388180    1.034501
     37          1           0        2.434215   -0.908708    2.145962
     38          1           0        3.672380    1.989528    0.548257
     39          1           0        3.012603    1.394422    2.082358
     40          1           0        4.516681    0.708139    1.432043
     41          1           0        2.871857   -1.228775   -1.345828
     42          1           0        3.595290    0.378135   -1.544267
     43          1           0        4.647867   -1.615663    0.142647
 ---------------------------------------------------------------------
                    Distance matrix (angstroms):
                    1          2          3          4          5
     1  C    0.000000
     2  C    1.354628   0.000000
     3  C    2.571379   1.503318   0.000000
     4  C    3.088285   2.556950   1.548301   0.000000
     5  C    3.271709   3.275462   2.589287   1.549869   0.000000
     6  C    2.536631   3.024267   2.969286   2.625609   1.539374
     7  C    1.511253   2.595608   3.251345   3.150993   2.626635
     8  C    1.471554   2.307948   3.780549   4.468852   4.731449
     9  C    2.434085   2.422705   3.853947   4.875877   5.526301
    10  C    2.400088   1.533403   2.624094   3.891551   4.791587
    11  O    2.408251   3.486803   4.913156   5.437099   5.462933
    12  C    2.531398   3.573019   4.155962   3.602703   3.127427
    13  C    3.453231   2.533225   3.186673   4.696332   5.502083
    14  O    3.393965   2.386837   2.966990   4.029993   5.267930
    15  C    4.610936   3.881776   2.578110   1.561430   2.591217
    16  O    5.047547   4.097489   2.935751   2.452634   3.840832
    17  C    5.519132   5.062258   3.934931   2.556640   3.015111
    18  C    5.418935   4.560367   3.068973   2.588249   3.231897
    19  O    6.771381   5.853709   4.366533   3.852498   4.531265
    20  H    3.059478   2.131574   1.099825   2.191107   2.745470
    21  H    3.382687   2.113493   1.093240   2.166717   3.498617
    22  H    2.950500   2.619312   2.133499   1.099073   2.153784
    23  H    4.151284   4.005259   3.058901   2.181389   1.097411
    24  H    3.855564   4.049838   3.484604   2.162320   1.095765
    25  H    2.688178   2.933876   2.839029   2.988850   2.169548
    26  H    3.450295   4.098025   4.040298   3.528362   2.142934
    27  H    2.091593   3.310409   4.126848   4.192616   3.518889
    28  H    3.104719   3.097205   4.441255   5.301242   6.083742
    29  H    3.239627   3.261322   4.649785   5.800303   6.365358
    30  H    3.477800   4.523930   4.945849   4.209232   3.374034
    31  H    2.839832   3.536473   3.871839   3.058416   2.882831
    32  H    2.768358   3.929163   4.799745   4.445328   4.166406
    33  H    3.942359   2.790469   2.883848   4.423808   5.320995
    34  H    4.330575   3.482484   4.183450   5.674199   6.560948
    35  H    3.405357   2.803802   3.552424   5.017284   5.531117
    36  H    4.190080   3.228444   3.822768   4.967458   6.208115
    37  H    5.068487   4.259668   3.357933   2.704566   4.078691
    38  H    5.690892   5.408282   4.309880   2.867408   2.729520
    39  H    5.374315   5.065188   4.194961   2.762324   3.267950
    40  H    6.522484   5.950683   4.733594   3.504784   4.051581
    41  H    5.165768   4.142380   2.659830   2.784856   3.576247
    42  H    5.577615   4.908378   3.486045   2.882120   2.962329
    43  H    6.837692   5.827826   4.397153   3.983933   4.939880
                    6          7          8          9         10
     6  C    0.000000
     7  C    1.540895   0.000000
     8  C    3.876725   2.593005   0.000000
     9  C    4.923933   3.869783   1.518178   0.000000
    10  C    4.502996   3.882093   2.425810   1.543340   0.000000
    11  O    4.416071   2.978914   1.231555   2.445425   3.619001
    12  C    2.578156   1.541856   3.289080   4.578958   4.766989
    13  C    5.140488   4.809935   3.483797   2.559584   1.533567
    14  O    5.354358   4.792671   3.489476   2.479078   1.440967
    15  C    3.979625   4.687269   5.938752   6.150719   4.983202
    16  O    5.071448   5.479301   6.167295   6.057564   4.811635
    17  C    4.537294   5.268886   6.858056   7.260019   6.260054
    18  C    4.493588   5.501762   6.772229   6.901817   5.576628
    19  O    5.876009   6.876016   8.090971   8.116750   6.737396
    20  H    2.943798   3.567839   4.261753   4.373917   3.137290
    21  H    4.052616   4.255887   4.372853   4.083736   2.652249
    22  H    3.033082   3.074324   4.176341   4.608848   3.839813
    23  H    2.134533   3.520380   5.616141   6.341517   5.470295
    24  H    2.160600   2.978563   5.238675   6.145974   5.552618
    25  H    1.097640   2.152286   3.942952   4.820571   4.278215
    26  H    1.098279   2.153878   4.652796   5.842313   5.550721
    27  H    2.135422   1.100260   2.679145   4.101505   4.387555
    28  H    5.628688   4.469403   2.147399   1.096091   2.183898
    29  H    5.613638   4.593789   2.159269   1.095709   2.228714
    30  H    2.799038   2.180931   4.243118   5.607474   5.792450
    31  H    2.901930   2.201132   3.734479   4.776671   4.745170
    32  H    3.520160   2.182714   3.008025   4.321698   4.844229
    33  H    5.197197   5.167495   4.304627   3.510609   2.180299
    34  H    6.201452   5.755142   4.067918   2.840020   2.167492
    35  H    4.902908   4.604216   3.384264   2.785144   2.181982
    36  H    6.241354   5.645692   4.045281   2.760825   1.963224
    37  H    5.283425   5.484001   6.096878   6.020426   4.940087
    38  H    4.228555   5.169027   7.097223   7.680780   6.749652
    39  H    4.668699   5.113088   6.608221   7.056930   6.225394
    40  H    5.585188   6.348004   7.837486   8.125397   7.038740
    41  H    4.564289   5.484051   6.424990   6.386796   4.968629
    42  H    4.166575   5.404265   6.999673   7.317701   6.081824
    43  H    6.282232   7.107853   8.069748   7.952370   6.551119
                   11         12         13         14         15
    11  O    0.000000
    12  C    3.412638   0.000000
    13  C    4.565471   5.959071   0.000000
    14  O    4.642241   5.374913   2.433269   0.000000
    15  C    6.950910   4.981355   5.633503   4.778441   0.000000
    16  O    7.263730   5.708736   5.488224   4.202403   1.449233
    17  C    7.731739   5.179992   7.060523   6.019168   1.532677
    18  C    7.825781   6.090897   5.831711   5.496224   1.540414
    19  O    9.167549   7.343973   6.947899   6.444596   2.462456
    20  H    5.340448   4.721661   3.213948   3.722809   3.025382
    21  H    5.573565   5.032404   3.100503   2.509848   2.618385
    22  H    5.081630   3.111782   4.943791   3.802079   2.118163
    23  H    6.365849   4.147745   5.942491   5.958361   2.702414
    24  H    5.834827   2.931654   6.427213   5.913597   2.924271
    25  H    4.568288   3.503450   4.593872   5.280049   4.266889
    26  H    4.967231   2.860569   6.150993   6.435459   4.728781
    27  H    2.676843   2.128554   5.152929   5.482543   5.724801
    28  H    2.837670   4.855424   3.351093   2.495148   6.481303
    29  H    2.744544   5.426992   2.619255   3.227425   7.074548
    30  H    4.198029   1.097036   6.901916   6.437761   5.477482
    31  H    4.091363   1.095385   6.032683   5.071106   4.264439
    32  H    2.838383   1.095455   6.121608   5.441259   5.835871
    33  H    5.447237   6.338671   1.094869   2.691080   5.115476
    34  H    5.052076   6.824332   1.097445   2.700561   6.533194
    35  H    4.309940   5.913062   1.095651   3.389162   6.095391
    36  H    5.127094   6.257384   2.504394   0.972882   5.630267
    37  H    7.130530   5.466380   5.840106   4.207957   1.976197
    38  H    7.878955   5.096384   7.495679   6.713400   2.190611
    39  H    7.403935   4.731300   7.228226   5.908788   2.173746
    40  H    8.752185   6.254806   7.764780   6.649639   2.166880
    41  H    7.539859   6.288761   4.996135   4.943467   2.170111
    42  H    7.964484   6.045828   6.287384   6.218292   2.182209
    43  H    9.187478   7.510995   6.813829   6.059942   2.537163
                   16         17         18         19         20
    16  O    0.000000
    17  C    2.421375   0.000000
    18  C    2.343748   2.533597   0.000000
    19  O    2.759166   2.941000   1.427917   0.000000
    20  H    3.591206   4.398432   2.984585   4.328629   0.000000
    21  H    2.432430   4.087962   3.028617   4.095721   1.754927
    22  H    2.598112   2.733813   3.472905   4.570979   3.045970
    23  H    4.092983   3.091974   2.816557   4.063373   2.867039
    24  H    4.164993   2.782582   3.796777   4.916793   3.799026
    25  H    5.301036   5.081629   4.461342   5.874988   2.446113
    26  H    5.941616   5.027905   5.166925   6.487339   3.925675
    27  H    6.540074   6.307698   6.421902   7.822069   4.268969
    28  H    6.212709   7.494281   7.388718   8.519435   5.133793
    29  H    6.990630   8.246827   7.690896   8.915323   4.985738
    30  H    6.375056   5.448392   6.514601   7.736642   5.384867
    31  H    4.897221   4.337253   5.537841   6.686082   4.604505
    32  H    6.386267   6.077121   7.004002   8.248584   5.434497
    33  H    4.936419   6.614019   5.092167   6.117006   2.741326
    34  H    6.212007   7.966021   6.739235   7.762018   4.268975
    35  H    6.180021   7.485311   6.204371   7.414027   3.339009
    36  H    4.936399   6.900890   6.243064   7.109873   4.456862
    37  H    0.972786   2.486400   3.195479   3.570447   4.195344
    38  H    3.386245   1.094403   2.817488   3.322569   4.590772
    39  H    2.721358   1.097332   3.489101   3.939308   4.862219
    40  H    2.628777   1.093775   2.763077   2.597032   5.149334
    41  H    2.599466   3.481583   1.098477   2.076721   2.378151
    42  H    3.319621   2.800404   1.092860   2.029034   3.177164
    43  H    2.288283   3.104171   1.932383   0.973605   4.532691
                   21         22         23         24         25
    21  H    0.000000
    22  H    2.585264   0.000000
    23  H    3.876340   3.036416   0.000000
    24  H    4.303988   2.344251   1.749588   0.000000
    25  H    3.903437   3.620603   2.390443   3.053006   0.000000
    26  H    5.115481   3.898993   2.462859   2.386612   1.751675
    27  H    5.138942   4.172653   4.266642   3.861271   2.468588
    28  H    4.525507   4.831877   6.977803   6.575459   5.677757
    29  H    4.861811   5.633367   7.107405   7.049188   5.356881
    30  H    5.879710   3.833305   4.253934   2.946418   3.801738
    31  H    4.612574   2.344807   3.953649   2.526201   3.872037
    32  H    5.589176   3.820398   5.203976   4.002145   4.319140
    33  H    2.593530   4.847166   5.600986   6.300540   4.590382
    34  H    3.932861   5.831317   7.022272   7.456941   5.671917
    35  H    3.750914   5.354482   5.914297   6.493614   4.215354
    36  H    3.267648   4.766556   6.859067   6.880044   6.085736
    37  H    2.931923   2.438873   4.520418   4.204780   5.672016
    38  H    4.680469   3.199959   2.585845   2.338070   4.810836
    39  H    4.366569   2.488356   3.656963   2.799767   5.377319
    40  H    4.693444   3.693870   3.978135   3.842990   6.059269
    41  H    2.465348   3.721292   3.229556   4.361499   4.304204
    42  H    3.735410   3.864180   2.216815   3.513089   4.106165
    43  H    3.912001   4.541745   4.658539   5.309924   6.313210
                   26         27         28         29         30
    26  H    0.000000
    27  H    2.369621   0.000000
    28  H    6.542006   4.782136   0.000000
    29  H    6.476174   4.611379   1.768092   0.000000
    30  H    2.647153   2.472361   5.919363   6.396585   0.000000
    31  H    3.336129   3.065033   4.917490   5.749610   1.774684
    32  H    3.811558   2.447159   4.441930   5.118008   1.772074
    33  H    6.222032   5.632664   4.232969   3.700132   7.237690
    34  H    7.207515   6.045432   3.424263   2.618901   7.806472
    35  H    5.812087   4.735349   3.772590   2.603428   6.766999
    36  H    7.320554   6.249327   2.657214   3.241687   7.331648
    37  H    6.132653   6.572462   6.022055   7.021197   6.151788
    38  H    4.501656   6.122162   8.012521   8.632716   5.160217
    39  H    5.155946   6.173374   7.157459   8.099844   5.020364
    40  H    6.061662   7.389664   8.316934   9.107690   6.516157
    41  H    5.355659   6.338722   6.942535   7.077906   6.825988
    42  H    4.651281   6.233379   7.899588   8.069431   6.309069
    43  H    6.994285   8.100549   8.253792   8.771003   8.005192
                   31         32         33         34         35
    31  H    0.000000
    32  H    1.770269   0.000000
    33  H    6.296634   6.660039   0.000000
    34  H    6.888224   6.864943   1.776413   0.000000
    35  H    6.171730   6.082732   1.779149   1.773873   0.000000
    36  H    5.994246   6.239393   2.820158   2.353871   3.529984
    37  H    4.547163   6.054120   5.436966   6.515039   6.568708
    38  H    4.387686   6.089324   7.069842   8.472832   7.777084
    39  H    3.763580   5.526806   6.921206   8.091160   7.691627
    40  H    5.376951   7.126624   7.218809   8.618978   8.260527
    41  H    5.839440   7.129695   4.160807   5.867233   5.379386
    42  H    5.612538   7.041401   5.593506   7.268696   6.485005
    43  H    6.776425   8.335711   5.984562   7.537270   7.410133
                   36         37         38         39         40
    36  H    0.000000
    37  H    4.959866   0.000000
    38  H    7.627683   3.533481   0.000000
    39  H    6.806087   2.375497   1.772830   0.000000
    40  H    7.468163   2.731399   1.770841   1.776554   0.000000
    41  H    5.600851   3.533634   3.819145   4.318962   3.764791
    42  H    7.002559   4.076990   2.642193   3.811138   3.133095
    43  H    6.665213   3.068111   3.756793   3.936645   2.660791
                   41         42         43
    41  H    0.000000
    42  H    1.773385   0.000000
    43  H    2.349351   2.815817   0.000000
 Stoichiometry    C15H24O4
 Framework group  C1[X(C15H24O4)]
 Deg. of freedom   123
 Full point group                 C1      NOp   1
 Largest Abelian subgroup         C1      NOp   1
 Largest concise Abelian subgroup C1      NOp   1
                         Standard orientation:                         
 ---------------------------------------------------------------------
 Center     Atomic      Atomic             Coordinates (Angstroms)
 Number     Number       Type             X           Y           Z
 ---------------------------------------------------------------------
      1          6           0       -1.827218    0.634703   -0.140737
      2          6           0       -1.098962   -0.504721   -0.220570
      3          6           0        0.368875   -0.650754   -0.510557
      4          6           0        1.244822    0.458302    0.121855
      5          6           0        1.186711    1.802128   -0.648112
      6          6           0       -0.163355    2.163608   -1.293346
      7          6           0       -1.414881    2.065346   -0.399821
      8          6           0       -3.220697    0.302420    0.195826
      9          6           0       -3.332586   -1.195811    0.414107
     10          6           0       -1.952550   -1.757276    0.011424
     11          8           0       -4.151417    1.104545    0.280002
     12          6           0       -1.304867    2.880315    0.904419
     13          6           0       -2.016699   -2.630932   -1.247320
     14          8           0       -1.327475   -2.491611    1.082135
     15          6           0        2.705997   -0.027146    0.381418
     16          8           0        2.670319   -1.204310    1.225981
     17          6           0        3.538300    1.051638    1.083272
     18          6           0        3.411562   -0.529280   -0.892519
     19          8           0        4.716845   -1.038569   -0.617184
     20          1           0        0.516175   -0.684230   -1.599959
     21          1           0        0.692621   -1.622019   -0.127143
     22          1           0        0.836942    0.633940    1.127214
     23          1           0        1.934552    1.802939   -1.451258
     24          1           0        1.481656    2.605888    0.035758
     25          1           0       -0.326557    1.537640   -2.180106
     26          1           0       -0.086351    3.194393   -1.664516
     27          1           0       -2.245436    2.509370   -0.968673
     28          1           0       -3.534548   -1.395267    1.472807
     29          1           0       -4.169013   -1.603739   -0.164307
     30          1           0       -1.071085    3.928488    0.680441
     31          1           0       -0.524106    2.491894    1.567298
     32          1           0       -2.252458    2.857570    1.453577
     33          1           0       -1.016234   -2.956697   -1.550114
     34          1           0       -2.623842   -3.523655   -1.050317
     35          1           0       -2.475091   -2.087718   -2.081134
     36          1           0       -1.771937   -3.355258    1.137515
     37          1           0        2.433006   -0.917151    2.124610
     38          1           0        3.682031    1.932800    0.450333
     39          1           0        3.043096    1.375670    2.007347
     40          1           0        4.524511    0.655536    1.341793
     41          1           0        2.799459   -1.307539   -1.368222
     42          1           0        3.541988    0.284650   -1.610049
     43          1           0        4.597741   -1.693177    0.093598
 ---------------------------------------------------------------------
 Rotational constants (GHZ):      0.5777280      0.2549505      0.2029721
 Standard basis: 6-31G(d) (6D, 7F)
 There are   333 symmetry adapted cartesian basis functions of A   symmetry.
 There are   333 symmetry adapted basis functions of A   symmetry.
   333 basis functions,   628 primitive gaussians,   333 cartesian basis functions
    73 alpha electrons       73 beta electrons
       nuclear repulsion energy      1597.5405103005 Hartrees.
 NAtoms=   43 NActive=   43 NUniq=   43 SFac= 1.00D+00 NAtFMM=   60 NAOKFM=F Big=F
 Integral buffers will be    131072 words long.
 Raffenetti 2 integral format.
 Two-electron integral symmetry is turned on.
 ------------------------------------------------------------------------------
 Polarizable Continuum Model (PCM)
 =================================
 Model                : PCM (using non-symmetric T matrix).
 Atomic radii         : SMD-Coulomb.
 Polarization charges : Total charges.
 Charge compensation  : None.
 Solution method      : On-the-fly selection.
 Cavity type          : VdW (van der Waals Surface) (Alpha=1.000).
 Cavity algorithm     : GePol (No added spheres)
                        Default sphere list used, NSphG=   43.
                        Lebedev-Laikov grids with approx.  5.0 points / Ang**2.
                        Smoothing algorithm: Karplus/York (Gamma=1.0000).
                        Polarization charges: spherical gaussians, with
                                              point-specific exponents (IZeta= 3).
                        Self-potential: point-specific (ISelfS= 7).
                        Self-field    : sphere-specific E.n sum rule (ISelfD= 2).
 1st derivatives      : Analytical E(r).r(x)/FMM algorithm (CHGder, D1EAlg=3).
                        Cavity 1st derivative terms included.
 Solvent              : Methanol, Eps=  32.613000 Eps(inf)=   1.765709
 ------------------------------------------------------------------------------
 ------------------------------------------------------------------------------
 Atomic radii for non-electrostatic terms: SMD-CDS.
 ------------------------------------------------------------------------------
 Nuclear repulsion after PCM non-electrostatic terms =     1597.5418604431 Hartrees.
 One-electron integrals computed using PRISM.
 NBasis=   333 RedAO= T EigKep=  9.35D-04  NBF=   333
 NBsUse=   333 1.00D-06 EigRej= -1.00D+00 NBFU=   333
 Initial guess from the checkpoint file:  "DY-202A-11R_5.chk"
 B after Tr=     0.000000    0.000000    0.000000
         Rot=    1.000000    0.000454   -0.000477   -0.000497 Ang=   0.09 deg.
 ExpMin= 1.61D-01 ExpMax= 5.48D+03 ExpMxC= 8.25D+02 IAcc=1 IRadAn=         1 AccDes= 0.00D+00
 Harris functional with IExCor=  402 and IRadAn=       1 diagonalized for initial guess.
 HarFok:  IExCor=  402 AccDes= 0.00D+00 IRadAn=         1 IDoV= 1 UseB2=F ITyADJ=14
 ICtDFT=  3500011 ScaDFX=  1.000000  1.000000  1.000000  1.000000
 FoFCou: FMM=F IPFlag=           0 FMFlag=      100000 FMFlg1=           0
         NFxFlg=           0 DoJE=T BraDBF=F KetDBF=T FulRan=T
         wScrn=  0.000000 ICntrl=     500 IOpCl=  0 I1Cent=   200000004 NGrid=           0
         NMat0=    1 NMatS0=      1 NMatT0=    0 NMatD0=    1 NMtDS0=    0 NMtDT0=    0
 Petite list used in FoFCou.
 Keep R1 ints in memory in canonical form, NReq=1565304907.
 Requested convergence on RMS density matrix=1.00D-08 within 128 cycles.
 Requested convergence on MAX density matrix=1.00D-06.
 Requested convergence on             energy=1.00D-06.
 No special actions if energy rises.
 Inv3:  Mode=1 IEnd=    22129968.
 Iteration    1 A*A^-1 deviation from unit magnitude is 7.22D-15 for   2716.
 Iteration    1 A*A^-1 deviation from orthogonality  is 5.25D-15 for   1806    677.
 Iteration    1 A^-1*A deviation from unit magnitude is 6.66D-15 for    666.
 Iteration    1 A^-1*A deviation from orthogonality  is 2.64D-10 for   1648   1637.
 Iteration    2 A*A^-1 deviation from unit magnitude is 8.99D-15 for    676.
 Iteration    2 A*A^-1 deviation from orthogonality  is 4.14D-15 for    688    666.
 Iteration    2 A^-1*A deviation from unit magnitude is 1.11D-15 for    810.
 Iteration    2 A^-1*A deviation from orthogonality  is 3.50D-16 for   1840     69.
 Error on total polarization charges =  0.05178
 SCF Done:  E(RB3LYP) =  -886.951795452     A.U. after   10 cycles
            NFock= 10  Conv=0.30D-08     -V/T= 2.0094
 SMD-CDS (non-electrostatic) energy       (kcal/mol) =       0.85
 (included in total energy above)
 D1PCM: PCM CHGder 1st derivatives, ID1Alg=3 FixD1E=F DoIter=F DoCFld=F I1PDM=0.
 Calling FoFJK, ICntrl=      2127 FMM=F ISym2X=0 I1Cent= 0 IOpClX= 0 NMat=1 NMatS=1 NMatT=0.
 ***** Axes restored to original set *****
 -------------------------------------------------------------------
 Center     Atomic                   Forces (Hartrees/Bohr)
 Number     Number              X              Y              Z
 -------------------------------------------------------------------
      1        6           0.001106676    0.000604662   -0.000226348
      2        6          -0.000897812   -0.000744313    0.000219105
      3        6           0.000441749    0.000334737   -0.000043398
      4        6          -0.000136282    0.000076452    0.000026609
      5        6           0.000028165   -0.000124289    0.000169171
      6        6           0.000223128    0.000162961   -0.000053672
      7        6          -0.000331970   -0.000575476   -0.000047106
      8        6          -0.000260711   -0.000233671    0.000404653
      9        6          -0.001251823    0.000087696   -0.000509934
     10        6           0.001502492    0.000124277    0.000664178
     11        8          -0.000229607    0.000241765   -0.000181892
     12        6           0.000066735    0.000150078   -0.000066618
     13        6          -0.000383394   -0.000031214   -0.000366317
     14        8          -0.000357054    0.000176501   -0.000578461
     15        6           0.000112801   -0.000097616   -0.000378357
     16        8           0.000288915    0.000048862   -0.000061388
     17        6           0.000063041    0.000461132   -0.000002373
     18        6          -0.001276650    0.000137969    0.000184904
     19        8           0.000437461   -0.000310256    0.000146331
     20        1          -0.000026091   -0.000062230   -0.000056708
     21        1          -0.000048170   -0.000014323   -0.000011897
     22        1           0.000197792   -0.000073407    0.000091136
     23        1           0.000078593   -0.000083758   -0.000093640
     24        1           0.000042095   -0.000017908   -0.000064499
     25        1          -0.000051038   -0.000055688   -0.000013272
     26        1          -0.000043174    0.000032555    0.000062857
     27        1          -0.000002655   -0.000083065    0.000074370
     28        1           0.000435785    0.000019644    0.000205306
     29        1           0.000179978   -0.000117859    0.000093231
     30        1          -0.000033499    0.000059105    0.000013505
     31        1          -0.000072974   -0.000036320    0.000004617
     32        1          -0.000036193    0.000077085    0.000100919
     33        1           0.000129675    0.000021867    0.000079932
     34        1          -0.000015605   -0.000038911    0.000047993
     35        1           0.000049071   -0.000011222    0.000035407
     36        1          -0.000028683   -0.000004952    0.000019736
     37        1          -0.000310995   -0.000165854   -0.000167058
     38        1           0.000066122   -0.000154651   -0.000041882
     39        1           0.000057934   -0.000044557    0.000103380
     40        1           0.000119829   -0.000101441    0.000040063
     41        1           0.000071000   -0.000068509   -0.000147678
     42        1           0.000062919    0.000152408    0.000159130
     43        1           0.000032422    0.000281737    0.000165967
 -------------------------------------------------------------------
 Cartesian Forces:  Max     0.001502492 RMS     0.000318472

 GradGradGradGradGradGradGradGradGradGradGradGradGradGradGradGradGradGrad
 Berny optimization.
 Using GEDIIS/GDIIS optimizer.
 FormGI is forming the generalized inverse of G from B-inverse, IUseBI=4.
 Internal  Forces:  Max     0.000789888 RMS     0.000138811
 Search for a local minimum.
 Step number   7 out of a maximum of  258
 All quantities printed in internal units (Hartrees-Bohrs-Radians)
 Mixed Optimization -- En-DIIS/RFO-DIIS
 Swapping is turned off.
 Update second derivatives using D2CorX and points    4    5    6    7
 DE= -1.06D-04 DEPred=-8.36D-05 R= 1.26D+00
 TightC=F SS=  1.41D+00  RLast= 1.80D-01 DXNew= 1.7257D+00 5.4142D-01
 Trust test= 1.26D+00 RLast= 1.80D-01 DXMaxT set to 1.03D+00
 ITU=  1  1  1  1  1  1  0
     Eigenvalues ---    0.00145   0.00266   0.00299   0.00360   0.00386
     Eigenvalues ---    0.00403   0.00629   0.00724   0.00853   0.00949
     Eigenvalues ---    0.01005   0.01163   0.01260   0.01310   0.01354
     Eigenvalues ---    0.01400   0.02533   0.02692   0.03217   0.03777
     Eigenvalues ---    0.03916   0.03971   0.04431   0.04576   0.04722
     Eigenvalues ---    0.04942   0.05012   0.05069   0.05145   0.05401
     Eigenvalues ---    0.05436   0.05476   0.05530   0.05557   0.05610
     Eigenvalues ---    0.05629   0.05664   0.05714   0.05936   0.05995
     Eigenvalues ---    0.06214   0.06618   0.07087   0.07781   0.08506
     Eigenvalues ---    0.08756   0.08977   0.09089   0.09311   0.09668
     Eigenvalues ---    0.10295   0.11781   0.12209   0.13383   0.13870
     Eigenvalues ---    0.14624   0.15721   0.15993   0.16000   0.16000
     Eigenvalues ---    0.16000   0.16000   0.16000   0.16005   0.16018
     Eigenvalues ---    0.16023   0.16072   0.16091   0.16464   0.16643
     Eigenvalues ---    0.17548   0.17702   0.19232   0.19973   0.20942
     Eigenvalues ---    0.22539   0.23366   0.24527   0.25012   0.26455
     Eigenvalues ---    0.26789   0.27219   0.27799   0.28489   0.28668
     Eigenvalues ---    0.28831   0.29179   0.29576   0.29629   0.30096
     Eigenvalues ---    0.30880   0.31792   0.32268   0.33734   0.33777
     Eigenvalues ---    0.33816   0.33853   0.33944   0.33998   0.34077
     Eigenvalues ---    0.34113   0.34121   0.34144   0.34159   0.34176
     Eigenvalues ---    0.34185   0.34206   0.34215   0.34251   0.34286
     Eigenvalues ---    0.34352   0.34378   0.34435   0.34575   0.34823
     Eigenvalues ---    0.39020   0.41006   0.42172   0.51570   0.52439
     Eigenvalues ---    0.52645   0.53076   0.94808
 En-DIIS/RFO-DIIS IScMMF=        0 using points:     7    6    5    4    3
 RFO step:  Lambda=-1.36405539D-05.
 DidBck=F Rises=F RFO-DIIS coefs:    1.15778   -0.07073   -0.23533    0.04531    0.10297
 Iteration  1 RMS(Cart)=  0.00864674 RMS(Int)=  0.00004545
 Iteration  2 RMS(Cart)=  0.00005516 RMS(Int)=  0.00001979
 Iteration  3 RMS(Cart)=  0.00000000 RMS(Int)=  0.00001979
 Variable       Old X    -DE/DX   Delta X   Delta X   Delta X     New X
                                 (Linear)    (Quad)   (Total)
    R1        2.55988   0.00001   0.00076  -0.00034   0.00041   2.56029
    R2        2.85585  -0.00038  -0.00176  -0.00087  -0.00263   2.85323
    R3        2.78083   0.00058   0.00181   0.00111   0.00288   2.78372
    R4        2.84086   0.00027   0.00104   0.00024   0.00129   2.84214
    R5        2.89771  -0.00046  -0.00179  -0.00156  -0.00333   2.89438
    R6        2.92586  -0.00006  -0.00002  -0.00043  -0.00046   2.92541
    R7        2.07837   0.00005  -0.00004   0.00009   0.00005   2.07842
    R8        2.06592  -0.00001   0.00016  -0.00008   0.00008   2.06601
    R9        2.92883  -0.00015  -0.00039  -0.00035  -0.00075   2.92808
   R10        2.95068  -0.00030  -0.00013  -0.00085  -0.00097   2.94970
   R11        2.07695  -0.00001  -0.00012  -0.00002  -0.00014   2.07681
   R12        2.90900   0.00005   0.00033   0.00001   0.00034   2.90933
   R13        2.07381   0.00012  -0.00002   0.00021   0.00019   2.07399
   R14        2.07070  -0.00005   0.00032  -0.00005   0.00027   2.07097
   R15        2.91187   0.00011   0.00031   0.00035   0.00065   2.91252
   R16        2.07424   0.00005   0.00031   0.00008   0.00039   2.07463
   R17        2.07545   0.00001   0.00006   0.00002   0.00008   2.07553
   R18        2.91369   0.00017  -0.00027   0.00021  -0.00007   2.91362
   R19        2.07919  -0.00007  -0.00007  -0.00015  -0.00022   2.07897
   R20        2.86894   0.00009  -0.00052  -0.00010  -0.00062   2.86832
   R21        2.32730   0.00032   0.00060   0.00006   0.00066   2.32796
   R22        2.91649   0.00052   0.00167   0.00086   0.00256   2.91905
   R23        2.07131   0.00011  -0.00029   0.00041   0.00013   2.07144
   R24        2.07059  -0.00015  -0.00027  -0.00048  -0.00075   2.06984
   R25        2.89802   0.00019   0.00061   0.00055   0.00116   2.89918
[truncated: 796,659 more chars]
