# Supplementary material for: New patchoulol- and guaiane-type sesquiterpenoids from Sanguisorba officinalis with anti-melanogenic activity
Source: Nat Prod Bioprospect. 2026 May 12;16(1):63. doi: 10.1007/s13659-026-00616-0 (PMC13161421; doi:10.1007/s13659-026-00616-0)
Supplement: Supplementary file 2 — Additional file 2. It includes the calculated NMR data of compound 11. [file 13659_2026_616_MOESM2_ESM.zip › New folder/11R-opt_freq-conf-50.log]

 Entering Gaussian System, Link 0=/gpfs/home/zhengshan/software/Gaussian/g09/g09
 Input=DY-202A-11R_50.gjf
 Output=DY-202A-11R_50.log
 Initial command:
 /gpfs/home/zhengshan/software/Gaussian/g09/l1.exe "/gpfs/home/zhengshan/software/Gaussian/g09/scratch/zhengshan/%J/Gau-5073.inp" -scrdir="/gpfs/home/zhengshan/software/Gaussian/g09/scratch/zhengshan/%J/"
 Entering Link 1 = /gpfs/home/zhengshan/software/Gaussian/g09/l1.exe PID=      5074.
  
 Copyright (c) 1988,1990,1992,1993,1995,1998,2003,2009,2013,
            Gaussian, Inc.  All Rights Reserved.
  
 This is part of the Gaussian(R) 09 program.  It is based on
 the Gaussian(R) 03 system (copyright 2003, Gaussian, Inc.),
 the Gaussian(R) 98 system (copyright 1998, Gaussian, Inc.),
 the Gaussian(R) 94 system (copyright 1995, Gaussian, Inc.),
 the Gaussian 92(TM) system (copyright 1992, Gaussian, Inc.),
 the Gaussian 90(TM) system (copyright 1990, Gaussian, Inc.),
 the Gaussian 88(TM) system (copyright 1988, Gaussian, Inc.),
 the Gaussian 86(TM) system (copyright 1986, Carnegie Mellon
 University), and the Gaussian 82(TM) system (copyright 1983,
 Carnegie Mellon University). Gaussian is a federally registered
 trademark of Gaussian, Inc.
  
 This software contains proprietary and confidential information,
 including trade secrets, belonging to Gaussian, Inc.
  
 This software is provided under written license and may be
 used, copied, transmitted, or stored only in accord with that
 written license.
  
 The following legend is applicable only to US Government
 contracts under FAR:
  
                    RESTRICTED RIGHTS LEGEND
  
 Use, reproduction and disclosure by the US Government is
 subject to restrictions as set forth in subparagraphs (a)
 and (c) of the Commercial Computer Software - Restricted
 Rights clause in FAR 52.227-19.
  
 Gaussian, Inc.
 340 Quinnipiac St., Bldg. 40, Wallingford CT 06492
  
  
 ---------------------------------------------------------------
 Warning -- This program may not be used in any manner that
 competes with the business of Gaussian, Inc. or will provide
 assistance to any competitor of Gaussian, Inc.  The licensee
 of this program is prohibited from giving any competitor of
 Gaussian, Inc. access to this program.  By using this program,
 the user acknowledges that Gaussian, Inc. is engaged in the
 business of creating and licensing software in the field of
 computational chemistry and represents and warrants to the
 licensee that it is not a competitor of Gaussian, Inc. and that
 it will not use this program in any manner prohibited above.
 ---------------------------------------------------------------
  

 Cite this work as:
 Gaussian 09, Revision D.01,
 M. J. Frisch, G. W. Trucks, H. B. Schlegel, G. E. Scuseria, 
 M. A. Robb, J. R. Cheeseman, G. Scalmani, V. Barone, B. Mennucci, 
 G. A. Petersson, H. Nakatsuji, M. Caricato, X. Li, H. P. Hratchian, 
 A. F. Izmaylov, J. Bloino, G. Zheng, J. L. Sonnenberg, M. Hada, 
 M. Ehara, K. Toyota, R. Fukuda, J. Hasegawa, M. Ishida, T. Nakajima, 
 Y. Honda, O. Kitao, H. Nakai, T. Vreven, J. A. Montgomery, Jr., 
 J. E. Peralta, F. Ogliaro, M. Bearpark, J. J. Heyd, E. Brothers, 
 K. N. Kudin, V. N. Staroverov, T. Keith, R. Kobayashi, J. Normand, 
 K. Raghavachari, A. Rendell, J. C. Burant, S. S. Iyengar, J. Tomasi, 
 M. Cossi, N. Rega, J. M. Millam, M. Klene, J. E. Knox, J. B. Cross, 
 V. Bakken, C. Adamo, J. Jaramillo, R. Gomperts, R. E. Stratmann, 
 O. Yazyev, A. J. Austin, R. Cammi, C. Pomelli, J. W. Ochterski, 
 R. L. Martin, K. Morokuma, V. G. Zakrzewski, G. A. Voth, 
 P. Salvador, J. J. Dannenberg, S. Dapprich, A. D. Daniels, 
 O. Farkas, J. B. Foresman, J. V. Ortiz, J. Cioslowski, 
 and D. J. Fox, Gaussian, Inc., Wallingford CT, 2013.
 
 ******************************************
 Gaussian 09:  ES64L-G09RevD.01 24-Apr-2013
                10-Mar-2024 
 ******************************************
 %nprocshared=4
 Will use up to    4 processors via shared memory.
 %mem=12GB
 %chk=DY-202A-11R_50.chk
 ----------------------------------------------------------
 # opt freq b3lyp/6-31g(d) scrf=(smd,solvent=methanol,read)
 ----------------------------------------------------------
 1/14=-1,18=20,19=15,26=3,38=1,40=2/1,3;
 2/9=110,12=2,17=6,18=5,40=1/2;
 3/5=1,6=6,7=1,11=2,16=1,25=1,30=1,70=32203,71=1,72=3,74=-5/1,2,3;
 4//1;
 5/5=2,38=5,53=3/2;
 6/7=2,8=2,9=2,10=2,28=1/1;
 7//1,2,3,16;
 1/14=-1,18=20,19=15,26=3/3(2);
 2/9=110/2;
 99//99;
 2/9=110/2;
 3/5=1,6=6,7=1,11=2,16=1,25=1,30=1,70=32205,71=1,72=3,74=-5/1,2,3;
 4/5=5,16=3,69=1/1;
 5/5=2,38=5,53=3/2;
 7//1,2,3,16;
 1/14=-1,18=20,19=15,26=3/3(-5);
 2/9=110/2;
 6/7=2,8=2,9=2,10=2,19=2,28=1/1;
 99/9=1/99;
 --------
 opt+freq
 --------
 Symbolic Z-matrix:
 Charge =  0 Multiplicity = 1
 C                     1.7494    0.7417    0.0937 
 C                     1.1888   -0.463     0.2775 
 C                    -0.248    -0.7339    0.6495 
 C                    -1.2687    0.2281   -0.0066 
 C                    -1.2989    1.599     0.7182 
 C                     0.0221    2.1659    1.2463 
 C                     1.2273    2.1263    0.2946 
 C                     3.1519    0.4823   -0.2858 
 C                     3.4625   -0.9802   -0.353 
 C                     2.1291   -1.62      0.0388 
 O                     3.9662    1.3686   -0.5025 
 C                     0.9501    2.8319   -1.034 
 C                     2.2737   -2.5329    1.2558 
 O                     1.6162   -2.372    -1.0572 
 C                    -2.7045   -0.4033   -0.1027 
 O                    -3.1185   -0.8072    1.2136 
 C                    -2.7167   -1.6543   -1.0053 
 C                    -3.7533    0.6056   -0.6372 
 O                    -5.0645    0.0322   -0.612 
 H                    -0.3494   -0.7238    1.7419 
 H                    -0.4691   -1.7595    0.3457 
 H                    -0.9469    0.4111   -1.0411 
 H                    -1.9852    1.5465    1.5732 
 H                    -1.727     2.3415    0.0328 
 H                     0.2821    1.651     2.1813 
 H                    -0.1579    3.21      1.5365 
 H                     2.0183    2.6976    0.8009 
 H                     3.7775   -1.2422   -1.3675 
 H                     4.2619   -1.1976    0.3625 
 H                     0.5672    3.8435   -0.8608 
 H                     0.2193    2.2954   -1.6465 
 H                     1.8668    2.9252   -1.6268 
 H                     1.3284   -3.0341    1.4928 
 H                     2.9999   -3.3292    1.0557 
 H                     2.6037   -1.9807    2.1423 
 H                     2.2139   -3.1236   -1.2105 
 H                    -3.8998   -1.3777    1.0952 
 H                    -2.2976   -1.4365   -1.9929 
 H                    -2.1671   -2.4896   -0.5622 
 H                    -3.7351   -2.0341   -1.147 
 H                    -3.8089    1.5105   -0.0256 
 H                    -3.5266    0.8966   -1.6679 
 H                    -5.3856    0.1315    0.3021 
 

 GradGradGradGradGradGradGradGradGradGradGradGradGradGradGradGradGradGrad
 Berny optimization.
 Initialization pass.
                           ----------------------------
                           !    Initial Parameters    !
                           ! (Angstroms and Degrees)  !
 --------------------------                            --------------------------
 ! Name  Definition              Value          Derivative Info.                !
 --------------------------------------------------------------------------------
 ! R1    R(1,2)                  1.3414         estimate D2E/DX2                !
 ! R2    R(1,7)                  1.4933         estimate D2E/DX2                !
 ! R3    R(1,8)                  1.4759         estimate D2E/DX2                !
 ! R4    R(2,3)                  1.5087         estimate D2E/DX2                !
 ! R5    R(2,10)                 1.5099         estimate D2E/DX2                !
 ! R6    R(3,4)                  1.5485         estimate D2E/DX2                !
 ! R7    R(3,20)                 1.0971         estimate D2E/DX2                !
 ! R8    R(3,21)                 1.0923         estimate D2E/DX2                !
 ! R9    R(4,5)                  1.551          estimate D2E/DX2                !
 ! R10   R(4,15)                 1.5714         estimate D2E/DX2                !
 ! R11   R(4,22)                 1.0987         estimate D2E/DX2                !
 ! R12   R(5,6)                  1.5314         estimate D2E/DX2                !
 ! R13   R(5,23)                 1.0976         estimate D2E/DX2                !
 ! R14   R(5,24)                 1.0974         estimate D2E/DX2                !
 ! R15   R(6,7)                  1.5362         estimate D2E/DX2                !
 ! R16   R(6,25)                 1.0986         estimate D2E/DX2                !
 ! R17   R(6,26)                 1.0985         estimate D2E/DX2                !
 ! R18   R(7,12)                 1.5297         estimate D2E/DX2                !
 ! R19   R(7,27)                 1.0993         estimate D2E/DX2                !
 ! R20   R(8,9)                  1.4966         estimate D2E/DX2                !
 ! R21   R(8,11)                 1.2229         estimate D2E/DX2                !
 ! R22   R(9,10)                 1.53           estimate D2E/DX2                !
 ! R23   R(9,28)                 1.0941         estimate D2E/DX2                !
 ! R24   R(9,29)                 1.0946         estimate D2E/DX2                !
 ! R25   R(10,13)                1.5282         estimate D2E/DX2                !
 ! R26   R(10,14)                1.4247         estimate D2E/DX2                !
 ! R27   R(12,30)                1.0954         estimate D2E/DX2                !
 ! R28   R(12,31)                1.0941         estimate D2E/DX2                !
 ! R29   R(12,32)                1.0957         estimate D2E/DX2                !
 ! R30   R(13,33)                1.0959         estimate D2E/DX2                !
 ! R31   R(13,34)                1.0961         estimate D2E/DX2                !
 ! R32   R(13,35)                1.0953         estimate D2E/DX2                !
 ! R33   R(14,36)                0.9724         estimate D2E/DX2                !
 ! R34   R(15,16)                1.4378         estimate D2E/DX2                !
 ! R35   R(15,17)                1.5427         estimate D2E/DX2                !
 ! R36   R(15,18)                1.5503         estimate D2E/DX2                !
 ! R37   R(16,37)                0.9746         estimate D2E/DX2                !
 ! R38   R(17,38)                1.0947         estimate D2E/DX2                !
 ! R39   R(17,39)                1.0937         estimate D2E/DX2                !
 ! R40   R(17,40)                1.0961         estimate D2E/DX2                !
 ! R41   R(18,19)                1.4313         estimate D2E/DX2                !
 ! R42   R(18,41)                1.0936         estimate D2E/DX2                !
 ! R43   R(18,42)                1.0947         estimate D2E/DX2                !
 ! R44   R(19,43)                0.9739         estimate D2E/DX2                !
 ! A1    A(2,1,7)              131.9243         estimate D2E/DX2                !
 ! A2    A(2,1,8)              105.9335         estimate D2E/DX2                !
 ! A3    A(7,1,8)              121.9905         estimate D2E/DX2                !
 ! A4    A(1,2,3)              126.3738         estimate D2E/DX2                !
 ! A5    A(1,2,10)             113.9702         estimate D2E/DX2                !
 ! A6    A(3,2,10)             119.6347         estimate D2E/DX2                !
 ! A7    A(2,3,4)              114.3135         estimate D2E/DX2                !
 ! A8    A(2,3,20)             109.3823         estimate D2E/DX2                !
 ! A9    A(2,3,21)             107.0255         estimate D2E/DX2                !
 ! A10   A(4,3,20)             110.808          estimate D2E/DX2                !
 ! A11   A(4,3,21)             109.394          estimate D2E/DX2                !
 ! A12   A(20,3,21)            105.4782         estimate D2E/DX2                !
 ! A13   A(3,4,5)              111.343          estimate D2E/DX2                !
 ! A14   A(3,4,15)             112.2447         estimate D2E/DX2                !
 ! A15   A(3,4,22)             108.0202         estimate D2E/DX2                !
 ! A16   A(5,4,15)             111.4647         estimate D2E/DX2                !
 ! A17   A(5,4,22)             107.3661         estimate D2E/DX2                !
 ! A18   A(15,4,22)            106.0778         estimate D2E/DX2                !
 ! A19   A(4,5,6)              118.1344         estimate D2E/DX2                !
 ! A20   A(4,5,23)             109.5063         estimate D2E/DX2                !
 ! A21   A(4,5,24)             108.2855         estimate D2E/DX2                !
 ! A22   A(6,5,23)             106.7641         estimate D2E/DX2                !
 ! A23   A(6,5,24)             107.5421         estimate D2E/DX2                !
 ! A24   A(23,5,24)            105.9589         estimate D2E/DX2                !
 ! A25   A(5,6,7)              116.9725         estimate D2E/DX2                !
 ! A26   A(5,6,25)             108.9129         estimate D2E/DX2                !
 ! A27   A(5,6,26)             107.5532         estimate D2E/DX2                !
 ! A28   A(7,6,25)             109.239          estimate D2E/DX2                !
 ! A29   A(7,6,26)             108.4645         estimate D2E/DX2                !
 ! A30   A(25,6,26)            105.0351         estimate D2E/DX2                !
 ! A31   A(1,7,6)              112.4291         estimate D2E/DX2                !
 ! A32   A(1,7,12)             111.9747         estimate D2E/DX2                !
 ! A33   A(1,7,27)             106.9928         estimate D2E/DX2                !
 ! A34   A(6,7,12)             112.5836         estimate D2E/DX2                !
 ! A35   A(6,7,27)             105.4143         estimate D2E/DX2                !
 ! A36   A(12,7,27)            106.9001         estimate D2E/DX2                !
 ! A37   A(1,8,9)              112.3649         estimate D2E/DX2                !
 ! A38   A(1,8,11)             123.4304         estimate D2E/DX2                !
 ! A39   A(9,8,11)             124.1985         estimate D2E/DX2                !
 ! A40   A(8,9,10)             102.4903         estimate D2E/DX2                !
 ! A41   A(8,9,28)             109.5961         estimate D2E/DX2                !
 ! A42   A(8,9,29)             108.4383         estimate D2E/DX2                !
 ! A43   A(10,9,28)            112.8442         estimate D2E/DX2                !
 ! A44   A(10,9,29)            112.7071         estimate D2E/DX2                !
 ! A45   A(28,9,29)            110.3813         estimate D2E/DX2                !
 ! A46   A(2,10,9)             105.2357         estimate D2E/DX2                !
 ! A47   A(2,10,13)            113.0031         estimate D2E/DX2                !
 ! A48   A(2,10,14)            107.5708         estimate D2E/DX2                !
 ! A49   A(9,10,13)            111.7945         estimate D2E/DX2                !
 ! A50   A(9,10,14)            109.7232         estimate D2E/DX2                !
 ! A51   A(13,10,14)           109.3527         estimate D2E/DX2                !
 ! A52   A(7,12,30)            110.6093         estimate D2E/DX2                !
 ! A53   A(7,12,31)            112.401          estimate D2E/DX2                !
 ! A54   A(7,12,32)            110.9523         estimate D2E/DX2                !
 ! A55   A(30,12,31)           107.9311         estimate D2E/DX2                !
 ! A56   A(30,12,32)           107.4193         estimate D2E/DX2                !
 ! A57   A(31,12,32)           107.3205         estimate D2E/DX2                !
 ! A58   A(10,13,33)           111.3344         estimate D2E/DX2                !
 ! A59   A(10,13,34)           110.5656         estimate D2E/DX2                !
 ! A60   A(10,13,35)           111.8321         estimate D2E/DX2                !
 ! A61   A(33,13,34)           106.1832         estimate D2E/DX2                !
 ! A62   A(33,13,35)           108.3863         estimate D2E/DX2                !
 ! A63   A(34,13,35)           108.3241         estimate D2E/DX2                !
 ! A64   A(10,14,36)           107.9362         estimate D2E/DX2                !
 ! A65   A(4,15,16)            108.6616         estimate D2E/DX2                !
 ! A66   A(4,15,17)            111.6438         estimate D2E/DX2                !
 ! A67   A(4,15,18)            112.1922         estimate D2E/DX2                !
 ! A68   A(16,15,17)           107.7927         estimate D2E/DX2                !
 ! A69   A(16,15,18)           107.6772         estimate D2E/DX2                !
 ! A70   A(17,15,18)           108.7025         estimate D2E/DX2                !
 ! A71   A(15,16,37)           106.5018         estimate D2E/DX2                !
 ! A72   A(15,17,38)           111.3133         estimate D2E/DX2                !
 ! A73   A(15,17,39)           112.2303         estimate D2E/DX2                !
 ! A74   A(15,17,40)           111.3442         estimate D2E/DX2                !
 ! A75   A(38,17,39)           108.9697         estimate D2E/DX2                !
 ! A76   A(38,17,40)           107.939          estimate D2E/DX2                !
 ! A77   A(39,17,40)           104.7519         estimate D2E/DX2                !
 ! A78   A(15,18,19)           110.6681         estimate D2E/DX2                !
 ! A79   A(15,18,41)           112.3369         estimate D2E/DX2                !
 ! A80   A(15,18,42)           110.9464         estimate D2E/DX2                !
 ! A81   A(19,18,41)           105.9656         estimate D2E/DX2                !
 ! A82   A(19,18,42)           108.2264         estimate D2E/DX2                !
 ! A83   A(41,18,42)           108.4887         estimate D2E/DX2                !
 ! A84   A(18,19,43)           106.1233         estimate D2E/DX2                !
 ! D1    D(7,1,2,3)              5.9015         estimate D2E/DX2                !
 ! D2    D(7,1,2,10)          -175.7962         estimate D2E/DX2                !
 ! D3    D(8,1,2,3)           -178.6382         estimate D2E/DX2                !
 ! D4    D(8,1,2,10)            -0.3359         estimate D2E/DX2                !
 ! D5    D(2,1,7,6)             20.4162         estimate D2E/DX2                !
 ! D6    D(2,1,7,12)          -107.504          estimate D2E/DX2                !
 ! D7    D(2,1,7,27)           135.6818         estimate D2E/DX2                !
 ! D8    D(8,1,7,6)           -154.4354         estimate D2E/DX2                !
 ! D9    D(8,1,7,12)            77.6444         estimate D2E/DX2                !
 ! D10   D(8,1,7,27)           -39.1698         estimate D2E/DX2                !
 ! D11   D(2,1,8,9)              0.7037         estimate D2E/DX2                !
 ! D12   D(2,1,8,11)          -178.4259         estimate D2E/DX2                !
 ! D13   D(7,1,8,9)            176.7223         estimate D2E/DX2                !
 ! D14   D(7,1,8,11)            -2.4073         estimate D2E/DX2                !
 ! D15   D(1,2,3,4)             37.1682         estimate D2E/DX2                !
 ! D16   D(1,2,3,20)           -87.7341         estimate D2E/DX2                !
 ! D17   D(1,2,3,21)           158.4623         estimate D2E/DX2                !
 ! D18   D(10,2,3,4)          -141.0471         estimate D2E/DX2                !
 ! D19   D(10,2,3,20)           94.0506         estimate D2E/DX2                !
 ! D20   D(10,2,3,21)          -19.7529         estimate D2E/DX2                !
 ! D21   D(1,2,10,9)            -0.1258         estimate D2E/DX2                !
 ! D22   D(1,2,10,13)          122.1281         estimate D2E/DX2                !
 ! D23   D(1,2,10,14)         -117.0707         estimate D2E/DX2                !
 ! D24   D(3,2,10,9)           178.3016         estimate D2E/DX2                !
 ! D25   D(3,2,10,13)          -59.4445         estimate D2E/DX2                !
 ! D26   D(3,2,10,14)           61.3567         estimate D2E/DX2                !
 ! D27   D(2,3,4,5)            -78.1164         estimate D2E/DX2                !
 ! D28   D(2,3,4,15)           156.1315         estimate D2E/DX2                !
 ! D29   D(2,3,4,22)            39.5354         estimate D2E/DX2                !
 ! D30   D(20,3,4,5)            46.0275         estimate D2E/DX2                !
 ! D31   D(20,3,4,15)          -79.7245         estimate D2E/DX2                !
 ! D32   D(20,3,4,22)          163.6794         estimate D2E/DX2                !
 ! D33   D(21,3,4,5)           161.9052         estimate D2E/DX2                !
 ! D34   D(21,3,4,15)           36.1531         estimate D2E/DX2                !
 ! D35   D(21,3,4,22)          -80.443          estimate D2E/DX2                !
 ! D36   D(3,4,5,6)             36.9567         estimate D2E/DX2                !
 ! D37   D(3,4,5,23)           -85.4831         estimate D2E/DX2                !
 ! D38   D(3,4,5,24)           159.4133         estimate D2E/DX2                !
 ! D39   D(15,4,5,6)           163.1399         estimate D2E/DX2                !
 ! D40   D(15,4,5,23)           40.7001         estimate D2E/DX2                !
 ! D41   D(15,4,5,24)          -74.4035         estimate D2E/DX2                !
 ! D42   D(22,4,5,6)           -81.0901         estimate D2E/DX2                !
 ! D43   D(22,4,5,23)          156.4701         estimate D2E/DX2                !
 ! D44   D(22,4,5,24)           41.3665         estimate D2E/DX2                !
 ! D45   D(3,4,15,16)           55.7314         estimate D2E/DX2                !
 ! D46   D(3,4,15,17)          -63.0201         estimate D2E/DX2                !
 ! D47   D(3,4,15,18)          174.6732         estimate D2E/DX2                !
 ! D48   D(5,4,15,16)          -69.9543         estimate D2E/DX2                !
 ! D49   D(5,4,15,17)          171.2941         estimate D2E/DX2                !
 ! D50   D(5,4,15,18)           48.9874         estimate D2E/DX2                !
 ! D51   D(22,4,15,16)         173.4878         estimate D2E/DX2                !
 ! D52   D(22,4,15,17)          54.7363         estimate D2E/DX2                !
 ! D53   D(22,4,15,18)         -67.5704         estimate D2E/DX2                !
 ! D54   D(4,5,6,7)             46.4543         estimate D2E/DX2                !
 ! D55   D(4,5,6,25)           -77.9617         estimate D2E/DX2                !
 ! D56   D(4,5,6,26)           168.7108         estimate D2E/DX2                !
 ! D57   D(23,5,6,7)           170.2707         estimate D2E/DX2                !
 ! D58   D(23,5,6,25)           45.8546         estimate D2E/DX2                !
 ! D59   D(23,5,6,26)          -67.4729         estimate D2E/DX2                !
 ! D60   D(24,5,6,7)           -76.3774         estimate D2E/DX2                !
 ! D61   D(24,5,6,25)          159.2066         estimate D2E/DX2                !
 ! D62   D(24,5,6,26)           45.879          estimate D2E/DX2                !
 ! D63   D(5,6,7,1)            -71.5228         estimate D2E/DX2                !
 ! D64   D(5,6,7,12)            56.0753         estimate D2E/DX2                !
 ! D65   D(5,6,7,27)           172.2603         estimate D2E/DX2                !
 ! D66   D(25,6,7,1)            52.7282         estimate D2E/DX2                !
 ! D67   D(25,6,7,12)         -179.6737         estimate D2E/DX2                !
 ! D68   D(25,6,7,27)          -63.4888         estimate D2E/DX2                !
 ! D69   D(26,6,7,1)           166.6945         estimate D2E/DX2                !
 ! D70   D(26,6,7,12)          -65.7074         estimate D2E/DX2                !
 ! D71   D(26,6,7,27)           50.4776         estimate D2E/DX2                !
 ! D72   D(1,7,12,30)          179.9135         estimate D2E/DX2                !
 ! D73   D(1,7,12,31)           59.1979         estimate D2E/DX2                !
 ! D74   D(1,7,12,32)          -60.9775         estimate D2E/DX2                !
 ! D75   D(6,7,12,30)           52.0756         estimate D2E/DX2                !
 ! D76   D(6,7,12,31)          -68.6401         estimate D2E/DX2                !
 ! D77   D(6,7,12,32)          171.1846         estimate D2E/DX2                !
 ! D78   D(27,7,12,30)         -63.2165         estimate D2E/DX2                !
 ! D79   D(27,7,12,31)         176.0679         estimate D2E/DX2                !
 ! D80   D(27,7,12,32)          55.8925         estimate D2E/DX2                !
 ! D81   D(1,8,9,10)            -0.7538         estimate D2E/DX2                !
 ! D82   D(1,8,9,28)           119.3088         estimate D2E/DX2                !
 ! D83   D(1,8,9,29)          -120.1355         estimate D2E/DX2                !
 ! D84   D(11,8,9,10)          178.368          estimate D2E/DX2                !
 ! D85   D(11,8,9,28)          -61.5694         estimate D2E/DX2                !
 ! D86   D(11,8,9,29)           58.9862         estimate D2E/DX2                !
 ! D87   D(8,9,10,2)             0.5133         estimate D2E/DX2                !
 ! D88   D(8,9,10,13)         -122.5183         estimate D2E/DX2                !
 ! D89   D(8,9,10,14)          115.9824         estimate D2E/DX2                !
 ! D90   D(28,9,10,2)         -117.2664         estimate D2E/DX2                !
 ! D91   D(28,9,10,13)         119.7021         estimate D2E/DX2                !
 ! D92   D(28,9,10,14)          -1.7973         estimate D2E/DX2                !
 ! D93   D(29,9,10,2)          116.864          estimate D2E/DX2                !
 ! D94   D(29,9,10,13)          -6.1675         estimate D2E/DX2                !
 ! D95   D(29,9,10,14)        -127.6669         estimate D2E/DX2                !
 ! D96   D(2,10,13,33)          64.9459         estimate D2E/DX2                !
 ! D97   D(2,10,13,34)        -177.2713         estimate D2E/DX2                !
 ! D98   D(2,10,13,35)         -56.4712         estimate D2E/DX2                !
 ! D99   D(9,10,13,33)        -176.5499         estimate D2E/DX2                !
 ! D100  D(9,10,13,34)         -58.7671         estimate D2E/DX2                !
 ! D101  D(9,10,13,35)          62.0331         estimate D2E/DX2                !
 ! D102  D(14,10,13,33)        -54.8369         estimate D2E/DX2                !
 ! D103  D(14,10,13,34)         62.946          estimate D2E/DX2                !
 ! D104  D(14,10,13,35)       -176.2539         estimate D2E/DX2                !
 ! D105  D(2,10,14,36)        -179.4992         estimate D2E/DX2                !
 ! D106  D(9,10,14,36)          66.5248         estimate D2E/DX2                !
 ! D107  D(13,10,14,36)        -56.4286         estimate D2E/DX2                !
 ! D108  D(4,15,16,37)        -166.7363         estimate D2E/DX2                !
 ! D109  D(17,15,16,37)        -45.5885         estimate D2E/DX2                !
 ! D110  D(18,15,16,37)         71.5235         estimate D2E/DX2                !
 ! D111  D(4,15,17,38)         -54.0293         estimate D2E/DX2                !
 ! D112  D(4,15,17,39)          68.4102         estimate D2E/DX2                !
 ! D113  D(4,15,17,40)        -174.5216         estimate D2E/DX2                !
 ! D114  D(16,15,17,38)       -173.2969         estimate D2E/DX2                !
 ! D115  D(16,15,17,39)        -50.8574         estimate D2E/DX2                !
 ! D116  D(16,15,17,40)         66.2108         estimate D2E/DX2                !
 ! D117  D(18,15,17,38)         70.2587         estimate D2E/DX2                !
 ! D118  D(18,15,17,39)       -167.3018         estimate D2E/DX2                !
 ! D119  D(18,15,17,40)        -50.2336         estimate D2E/DX2                !
 ! D120  D(4,15,18,19)        -175.4324         estimate D2E/DX2                !
 ! D121  D(4,15,18,41)         -57.2144         estimate D2E/DX2                !
 ! D122  D(4,15,18,42)          64.4124         estimate D2E/DX2                !
 ! D123  D(16,15,18,19)        -55.9133         estimate D2E/DX2                !
 ! D124  D(16,15,18,41)         62.3046         estimate D2E/DX2                !
 ! D125  D(16,15,18,42)       -176.0685         estimate D2E/DX2                !
 ! D126  D(17,15,18,19)         60.6051         estimate D2E/DX2                !
 ! D127  D(17,15,18,41)        178.8231         estimate D2E/DX2                !
 ! D128  D(17,15,18,42)        -59.55           estimate D2E/DX2                !
 ! D129  D(15,18,19,43)         81.5415         estimate D2E/DX2                !
 ! D130  D(41,18,19,43)        -40.492          estimate D2E/DX2                !
 ! D131  D(42,18,19,43)       -156.69           estimate D2E/DX2                !
 --------------------------------------------------------------------------------
 Trust Radius=3.00D-01 FncErr=1.00D-07 GrdErr=1.00D-06
 Number of steps in this run=    258 maximum allowed number of steps=    258.
 GradGradGradGradGradGradGradGradGradGradGradGradGradGradGradGradGradGrad

                          Input orientation:                          
 ---------------------------------------------------------------------
 Center     Atomic      Atomic             Coordinates (Angstroms)
 Number     Number       Type             X           Y           Z
 ---------------------------------------------------------------------
      1          6           0        1.749400    0.741700    0.093700
      2          6           0        1.188800   -0.463000    0.277500
      3          6           0       -0.248000   -0.733900    0.649500
      4          6           0       -1.268700    0.228100   -0.006600
      5          6           0       -1.298900    1.599000    0.718200
      6          6           0        0.022100    2.165900    1.246300
      7          6           0        1.227300    2.126300    0.294600
      8          6           0        3.151900    0.482300   -0.285800
      9          6           0        3.462500   -0.980200   -0.353000
     10          6           0        2.129100   -1.620000    0.038800
     11          8           0        3.966200    1.368600   -0.502500
     12          6           0        0.950100    2.831900   -1.034000
     13          6           0        2.273700   -2.532900    1.255800
     14          8           0        1.616200   -2.372000   -1.057200
     15          6           0       -2.704500   -0.403300   -0.102700
     16          8           0       -3.118500   -0.807200    1.213600
     17          6           0       -2.716700   -1.654300   -1.005300
     18          6           0       -3.753300    0.605600   -0.637200
     19          8           0       -5.064500    0.032200   -0.612000
     20          1           0       -0.349400   -0.723800    1.741900
     21          1           0       -0.469100   -1.759500    0.345700
     22          1           0       -0.946900    0.411100   -1.041100
     23          1           0       -1.985200    1.546500    1.573200
     24          1           0       -1.727000    2.341500    0.032800
     25          1           0        0.282100    1.651000    2.181300
     26          1           0       -0.157900    3.210000    1.536500
     27          1           0        2.018300    2.697600    0.800900
     28          1           0        3.777500   -1.242200   -1.367500
     29          1           0        4.261900   -1.197600    0.362500
     30          1           0        0.567200    3.843500   -0.860800
     31          1           0        0.219300    2.295400   -1.646500
     32          1           0        1.866800    2.925200   -1.626800
     33          1           0        1.328400   -3.034100    1.492800
     34          1           0        2.999900   -3.329200    1.055700
     35          1           0        2.603700   -1.980700    2.142300
     36          1           0        2.213900   -3.123600   -1.210500
     37          1           0       -3.899800   -1.377700    1.095200
     38          1           0       -2.297600   -1.436500   -1.992900
     39          1           0       -2.167100   -2.489600   -0.562200
     40          1           0       -3.735100   -2.034100   -1.147000
     41          1           0       -3.808900    1.510500   -0.025600
     42          1           0       -3.526600    0.896600   -1.667900
     43          1           0       -5.385600    0.131500    0.302100
 ---------------------------------------------------------------------
                    Distance matrix (angstroms):
                    1          2          3          4          5
     1  C    0.000000
     2  C    1.341401   0.000000
     3  C    2.544782   1.508696   0.000000
     4  C    3.063131   2.568587   1.548464   0.000000
     5  C    3.227553   3.261091   2.559596   1.551004   0.000000
     6  C    2.518015   3.034943   2.972871   2.644048   1.531439
     7  C    1.493341   2.589643   3.237778   3.150222   2.615180
     8  C    1.475912   2.250480   3.730047   4.436696   4.697303
     9  C    2.469654   2.415520   3.851426   4.895328   5.520025
    10  C    2.392658   1.509898   2.609355   3.868149   4.751287
    11  O    2.379634   3.417179   4.848411   5.380598   5.409665
    12  C    2.505898   3.554346   4.121231   3.571890   3.106163
    13  C    3.514025   2.533489   3.156418   4.665337   5.488632
    14  O    3.322264   2.368201   3.011883   4.023298   5.236286
    15  C    4.602915   3.912276   2.590269   1.571440   2.580464
    16  O    5.229696   4.421266   2.926321   2.445914   3.057150
    17  C    5.186007   4.279918   3.111266   2.576341   3.945196
    18  C    5.552697   5.138379   3.966987   2.591023   2.974564
    19  O    6.886990   6.335629   5.037555   3.848764   4.289993
    20  H    3.044539   2.139753   1.097143   2.192824   2.710150
    21  H    3.352797   2.105753   1.092261   2.171182   3.479489
    22  H    2.943994   2.657813   2.158151   1.098742   2.151778
    23  H    4.096811   3.973815   3.011861   2.178834   1.097629
    24  H    3.827326   4.053022   3.467830   2.162880   1.097428
    25  H    2.708850   2.985893   2.883603   3.035874   2.154745
    26  H    3.436855   4.109697   4.043419   3.536490   2.137011
    27  H    2.097137   3.309291   4.115122   4.189851   3.495365
    28  H    3.191262   3.164577   4.531149   5.429361   6.180000
    29  H    3.185246   3.160824   4.542751   5.723320   6.234580
    30  H    3.453959   4.497561   4.888573   4.143827   3.318637
    31  H    2.789890   3.500068   3.829705   3.029380   2.895118
    32  H    2.782369   3.945370   4.800306   4.441932   4.156860
    33  H    4.048628   2.847279   2.913265   4.431149   5.382223
    34  H    4.365939   3.478618   4.177252   5.657191   6.548339
    35  H    3.512556   2.789773   3.451834   4.948944   5.483849
    36  H    4.105757   3.216173   3.902719   4.981142   6.193755
    37  H    6.116234   5.234421   3.734805   3.273415   3.970838
    38  H    5.047441   4.272868   3.417131   2.788354   4.190671
    39  H    5.119617   4.009273   2.869433   2.915769   4.371481
    40  H    6.270896   5.361189   4.132529   3.535702   4.755361
    41  H    5.612485   5.381782   4.262992   2.845615   2.619384
    42  H    5.564477   5.279024   4.333369   2.881826   3.339085
    43  H    7.164077   6.601270   5.221546   4.129587   4.362088
                    6          7          8          9         10
     6  C    0.000000
     7  C    1.536167   0.000000
     8  C    3.870076   2.596861   0.000000
     9  C    4.928697   3.881475   1.496628   0.000000
    10  C    4.497838   3.861792   2.360328   1.529970   0.000000
    11  O    4.387472   2.951449   1.222935   2.406850   3.549602
    12  C    2.550394   1.529670   3.305805   4.616061   4.728674
    13  C    5.210424   4.871037   3.498456   2.532264   1.528197
    14  O    5.332898   4.713100   3.331735   2.416987   1.424706
    15  C    3.981826   4.692097   5.925811   6.198980   4.986388
    16  O    4.324785   5.323153   6.574871   6.767106   5.438576
    17  C    5.211972   5.615854   6.286748   6.249993   4.957126
    18  C    4.498417   5.290289   6.915235   7.393463   6.325575
    19  O    5.820606   6.692826   8.235182   8.590795   7.409533
    20  H    2.955334   3.564229   4.222007   4.357170   3.137943
    21  H    4.057231   4.240262   4.305357   4.068534   2.619979
    22  H    3.041461   3.074598   4.168418   4.674613   3.841006
    23  H    2.125976   3.505873   5.565806   6.306496   5.413739
    24  H    2.136064   2.973674   5.230850   6.173609   5.528384
    25  H    1.098611   2.163088   3.960833   4.843639   4.324483
    26  H    1.098527   2.153021   4.660032   5.851092   5.549989
    27  H    2.113268   1.099274   2.715423   4.116238   4.385743
    28  H    5.705272   4.540142   2.129636   1.094111   2.199462
    29  H    5.483625   4.501302   2.115291   1.094643   2.198190
    30  H    2.747971   2.172431   4.278898   5.648779   5.753142
    31  H    2.902404   2.193747   3.706613   4.787593   4.670967
    32  H    3.497736   2.176920   3.068798   4.406923   4.847872
    33  H    5.367232   5.298644   4.342078   3.489966   2.180577
    34  H    6.252979   5.786524   4.043545   2.777811   2.171116
    35  H    4.966061   4.709132   3.501794   2.822244   2.186335
    36  H    6.230463   5.549789   3.838936   2.624590   1.956720
    37  H    5.287838   6.261480   7.422482   7.513904   6.125547
    38  H    5.371286   5.509185   6.024370   6.006349   4.874131
    39  H    5.453160   5.793323   6.099209   5.832191   4.424335
    40  H    6.122453   6.634196   7.382730   7.317553   5.997203
    41  H    4.089479   5.083803   7.041139   7.693116   6.712974
    42  H    4.764132   5.288018   6.832584   7.355193   6.421296
    43  H    5.854359   6.907223   8.564905   8.941695   7.720608
                   11         12         13         14         15
    11  O    0.000000
    12  C    3.394201   0.000000
    13  C    4.601943   5.981319   0.000000
    14  O    4.452222   5.246409   2.410013   0.000000
    15  C    6.913589   4.968897   5.582400   4.843067   0.000000
    16  O    7.607370   5.903242   5.661770   5.479281   1.437768
    17  C    7.351999   5.794155   5.548748   4.392244   1.542672
    18  C    7.758285   5.218796   7.053961   6.154188   1.550339
    19  O    9.129704   6.647693   7.994848   7.114080   2.453293
    20  H    5.295269   4.694393   3.223320   3.796723   3.008615
    21  H    5.493299   4.999865   2.991552   2.586844   2.652801
    22  H    5.034426   3.075538   4.931039   3.783568   2.152440
    23  H    6.305501   4.131069   5.905970   5.936643   2.669785
    24  H    5.800483   2.923255   6.423481   5.880661   2.916812
    25  H    4.566741   3.489828   4.725256   5.334064   4.284458
    26  H    4.955449   2.824552   6.242786   6.405735   4.714667
    27  H    2.694329   2.127427   5.256453   5.414339   5.721618
    28  H    2.756830   4.970282   3.287708   2.458445   6.657311
    29  H    2.724160   5.399546   2.556159   3.224049   7.026952
    30  H    4.219800   1.095420   6.931855   6.306458   5.414245
    31  H    4.025786   1.094101   5.996364   4.907466   4.267893
    32  H    2.845090   1.095653   6.185936   5.333627   5.856499
    33  H    5.506630   6.398264   1.095884   2.650227   5.072574
    34  H    5.042921   6.821120   1.096130   2.700964   6.514826
    35  H    4.479864   5.998699   1.095311   3.371212   5.975383
    36  H    4.873570   6.090675   2.536757   0.972445   5.728692
    37  H    8.483441   6.765778   6.282705   6.003975   1.952732
    38  H    7.023181   5.448512   5.714274   4.131407   2.192242
    39  H    7.246147   6.185297   4.798719   3.817357   2.202859
    40  H    8.444156   6.755873   6.490603   5.362709   2.193674
    41  H    7.791004   5.040937   7.415463   6.750534   2.210944
    42  H    7.597565   4.918136   7.345269   6.124140   2.194411
    43  H    9.467521   7.015584   8.165381   7.559128   2.763724
                   16         17         18         19         20
    16  O    0.000000
    17  C    2.408846   0.000000
    18  C    2.413387   2.513401   0.000000
    19  O    2.797199   2.917384   1.431317   0.000000
    20  H    2.820279   3.743935   4.360500   5.323960   0.000000
    21  H    2.946090   2.624495   4.164824   5.024448   1.742520
    22  H    3.359133   2.720175   2.841979   4.157201   3.064326
    23  H    2.636965   4.174790   2.982841   4.068205   2.803313
    24  H    3.639351   4.245418   2.751025   4.109445   3.770261
    25  H    4.306190   5.483815   5.032023   6.245732   2.496305
    26  H    5.000731   6.055544   4.943154   6.228097   3.943811
    27  H    6.232227   6.679941   6.305233   7.698487   4.265848
    28  H    7.376050   6.517334   7.788495   8.965257   5.193112
    29  H    7.439562   7.126030   8.276132   9.457473   4.836457
    30  H    6.286217   6.405520   5.403768   6.804701   5.336144
    31  H    5.380261   4.962999   4.433471   5.840446   4.573865
    32  H    6.844845   6.508960   6.159982   7.579062   5.438279
    33  H    4.981160   4.950473   6.603635   7.396050   2.866104
    34  H    6.619685   6.303374   7.997141   8.894649   4.298464
    35  H    5.914656   6.190362   7.404459   8.392808   3.234334
    36  H    6.298925   5.148958   7.059963   7.955651   4.587615
    37  H    0.974638   2.426589   2.637452   2.501775   3.667580
    38  H    3.369204   1.094731   2.850817   3.423405   4.272254
    39  H    2.624709   1.093674   3.478781   3.841469   3.425049
    40  H    2.730918   1.096114   2.688539   2.514582   4.639568
    41  H    2.717352   3.488362   1.093613   2.026269   4.481550
    42  H    3.372317   2.757185   1.094722   2.056027   4.934271
    43  H    2.617581   3.467190   1.942024   0.973932   5.307341
                   21         22         23         24         25
    21  H    0.000000
    22  H    2.619735   0.000000
    23  H    3.838613   3.033441   0.000000
    24  H    4.300979   2.342704   1.752577   0.000000
    25  H    3.945281   3.664922   2.349756   3.021477   0.000000
    26  H    5.119647   3.885921   2.471357   2.340402   1.743516
    27  H    5.124462   4.172943   4.236684   3.839799   2.452604
    28  H    4.608282   5.015964   7.045089   6.715897   5.760417
    29  H    4.764281   5.629352   6.929801   6.964255   5.221242
    30  H    5.824360   3.755846   4.208956   2.884073   3.760680
    31  H    4.570008   2.297198   3.973303   2.571042   3.882171
    32  H    5.594068   3.818462   5.194104   4.001297   4.317000
    33  H    2.484240   4.844279   5.654052   6.353278   4.849633
    34  H    3.873244   5.827834   6.992244   7.452969   5.784099
    35  H    3.566343   5.334932   5.815756   6.471968   4.310521
    36  H    3.388365   4.744835   6.869590   6.851555   6.167087
    37  H    3.532311   4.059951   3.527765   4.436463   5.276450
    38  H    2.986100   2.478697   4.659716   4.324619   5.797539
    39  H    2.059255   3.183126   4.569806   4.887457   5.538045
    40  H    3.601432   3.710024   4.825177   4.956841   6.387131
    41  H    4.688819   3.229700   2.425560   2.242382   4.650422
    42  H    4.523025   2.698785   3.647330   2.866823   5.467326
    43  H    5.267804   4.645904   3.896234   4.282753   6.161420
                   26         27         28         29         30
    26  H    0.000000
    27  H    2.353616   0.000000
    28  H    6.613824   4.828951   0.000000
    29  H    6.351366   4.516472   1.797090   0.000000
    30  H    2.583436   2.485966   6.035488   6.368670   0.000000
    31  H    3.333206   3.063973   5.025260   5.707867   1.770585
    32  H    3.766562   2.443048   4.591866   5.166362   1.766067
    33  H    6.418706   5.814385   4.170169   3.640842   7.308915
    34  H    7.277637   6.111528   3.291220   2.572331   7.812722
    35  H    5.910736   4.901891   3.773842   2.555496   6.862015
    36  H    7.299721   6.162009   2.451359   3.221507   7.167593
    37  H    5.936628   7.191564   8.063758   8.196501   7.144295
    38  H    6.214897   6.597204   6.110296   6.973666   6.112866
    39  H    6.397411   6.803136   6.127217   6.622415   6.904615
    40  H    6.891888   7.699670   7.557439   8.181096   7.289573
    41  H    4.319521   6.004046   8.181168   8.521868   5.028986
    42  H    5.193086   6.331231   7.616730   8.316786   5.108310
    43  H    6.191103   7.851841   9.414723   9.738810   7.111055
                   31         32         33         34         35
    31  H    0.000000
    32  H    1.763886   0.000000
    33  H    6.284018   6.747965   0.000000
    34  H    6.831526   6.899075   1.752727   0.000000
    35  H    6.190751   6.230328   1.777046   1.776549   0.000000
    36  H    5.790862   6.073036   2.846041   2.407432   3.563626
    37  H    6.162432   7.692718   5.498711   7.170479   6.614797
    38  H    4.514627   6.041580   5.277339   6.398420   6.435742
    39  H    5.455899   6.835626   4.091213   5.479089   5.507616
    40  H    5.884841   7.497076   5.797204   7.203429   7.141620
    41  H    4.412457   6.064552   7.025011   8.423281   7.616410
    42  H    3.998608   5.762436   7.000818   8.238361   7.770268
    43  H    6.316202   8.007666   7.517751   9.102800   8.466206
                   36         37         38         39         40
    36  H    0.000000
    37  H    6.763265   0.000000
    38  H    4.879763   3.479492   0.000000
    39  H    4.473859   2.643018   1.781278   0.000000
    40  H    6.048276   2.342103   1.771745   1.734386   0.000000
    41  H    7.691098   3.099380   3.852156   4.357092   3.718491
    42  H    7.023145   3.598116   2.656957   3.812763   2.983926
    43  H    8.404525   2.261480   4.154683   4.239802   3.084455
                   41         42         43
    41  H    0.000000
    42  H    1.775870   0.000000
    43  H    2.120144   2.814633   0.000000
 Stoichiometry    C15H24O4
 Framework group  C1[X(C15H24O4)]
 Deg. of freedom   123
 Full point group                 C1      NOp   1
 Largest Abelian subgroup         C1      NOp   1
 Largest concise Abelian subgroup C1      NOp   1
                         Standard orientation:                         
 ---------------------------------------------------------------------
 Center     Atomic      Atomic             Coordinates (Angstroms)
 Number     Number       Type             X           Y           Z
 ---------------------------------------------------------------------
      1          6           0        1.768246    0.765278    0.085192
      2          6           0        1.224514   -0.448125    0.262298
      3          6           0       -0.206594   -0.740878    0.639643
      4          6           0       -1.243338    0.212748   -0.003397
      5          6           0       -1.287676    1.577349    0.732477
      6          6           0        0.028564    2.157414    1.258162
      7          6           0        1.229078    2.141241    0.299876
      8          6           0        3.171986    0.527401   -0.303709
      9          6           0        3.501413   -0.930300   -0.384214
     10          6           0        2.178647   -1.590703    0.009443
     11          8           0        3.973400    1.426045   -0.517586
     12          6           0        0.935536    2.853622   -1.021576
     13          6           0        2.341730   -2.511225    1.218338
     14          8           0        1.669824   -2.340698   -1.089827
     15          6           0       -2.671210   -0.436743   -0.097015
     16          8           0       -3.072829   -0.856474    1.218168
     17          6           0       -2.671793   -1.680610   -1.009501
     18          6           0       -3.736017    0.562444   -0.617939
     19          8           0       -5.039416   -0.028372   -0.590451
     20          1           0       -0.302281   -0.740765    1.732605
     21          1           0       -0.415819   -1.766866    0.328824
     22          1           0       -0.929502    0.408159   -1.038074
     23          1           0       -1.968649    1.509039    1.590614
     24          1           0       -1.729151    2.319545    0.055281
     25          1           0        0.300299    1.638600    2.187645
     26          1           0       -0.163587    3.196721    1.557630
     27          1           0        2.015197    2.718892    0.806572
     28          1           0        3.814403   -1.180085   -1.402410
     29          1           0        4.307411   -1.142802    0.325330
     30          1           0        0.540308    3.858684   -0.838299
     31          1           0        0.208587    2.312402   -1.634505
     32          1           0        1.847751    2.963689   -1.618405
     33          1           0        1.404377   -3.026703    1.456276
     34          1           0        3.077251   -3.296274    1.008084
     35          1           0        2.669177   -1.961759    2.107480
     36          1           0        2.276521   -3.083117   -1.252254
     37          1           0       -3.847186   -1.436269    1.099309
     38          1           0       -2.260874   -1.449492   -1.997512
     39          1           0       -2.108905   -2.512075   -0.575972
     40          1           0       -3.685857   -2.072668   -1.148894
     41          1           0       -3.800234    1.461662    0.001152
     42          1           0       -3.518670    0.864558   -1.647455
     43          1           0       -5.356905    0.059446    0.326082
 ---------------------------------------------------------------------
 Rotational constants (GHZ):      0.6025735      0.2463789      0.1992523
 Standard basis: 6-31G(d) (6D, 7F)
 There are   333 symmetry adapted cartesian basis functions of A   symmetry.
 There are   333 symmetry adapted basis functions of A   symmetry.
   333 basis functions,   628 primitive gaussians,   333 cartesian basis functions
    73 alpha electrons       73 beta electrons
       nuclear repulsion energy      1598.4178909255 Hartrees.
 NAtoms=   43 NActive=   43 NUniq=   43 SFac= 1.00D+00 NAtFMM=   60 NAOKFM=F Big=F
 Integral buffers will be    131072 words long.
 Raffenetti 2 integral format.
 Two-electron integral symmetry is turned on.
 Using the following non-standard input for PCM:
 --- end of non-standard input.
 ------------------------------------------------------------------------------
 Polarizable Continuum Model (PCM)
 =================================
 Model                : PCM (using non-symmetric T matrix).
 Atomic radii         : SMD-Coulomb.
 Polarization charges : Total charges.
 Charge compensation  : None.
 Solution method      : On-the-fly selection.
 Cavity type          : VdW (van der Waals Surface) (Alpha=1.000).
 Cavity algorithm     : GePol (No added spheres)
                        Default sphere list used, NSphG=   43.
                        Lebedev-Laikov grids with approx.  5.0 points / Ang**2.
                        Smoothing algorithm: Karplus/York (Gamma=1.0000).
                        Polarization charges: spherical gaussians, with
                                              point-specific exponents (IZeta= 3).
                        Self-potential: point-specific (ISelfS= 7).
                        Self-field    : sphere-specific E.n sum rule (ISelfD= 2).
 1st derivatives      : Analytical E(r).r(x)/FMM algorithm (CHGder, D1EAlg=3).
                        Cavity 1st derivative terms included.
 Solvent              : Methanol, Eps=  32.613000 Eps(inf)=   1.765709
 ------------------------------------------------------------------------------
 ------------------------------------------------------------------------------
 Atomic radii for non-electrostatic terms: SMD-CDS.
 ------------------------------------------------------------------------------
 Nuclear repulsion after PCM non-electrostatic terms =     1598.4190063219 Hartrees.
 One-electron integrals computed using PRISM.
 NBasis=   333 RedAO= T EigKep=  8.73D-04  NBF=   333
 NBsUse=   333 1.00D-06 EigRej= -1.00D+00 NBFU=   333
 ExpMin= 1.61D-01 ExpMax= 5.48D+03 ExpMxC= 8.25D+02 IAcc=1 IRadAn=         1 AccDes= 0.00D+00
 Harris functional with IExCor=  402 and IRadAn=       1 diagonalized for initial guess.
 HarFok:  IExCor=  402 AccDes= 0.00D+00 IRadAn=         1 IDoV= 1 UseB2=F ITyADJ=14
 ICtDFT=  3500011 ScaDFX=  1.000000  1.000000  1.000000  1.000000
 FoFCou: FMM=F IPFlag=           0 FMFlag=      100000 FMFlg1=           0
         NFxFlg=           0 DoJE=T BraDBF=F KetDBF=T FulRan=T
         wScrn=  0.000000 ICntrl=     500 IOpCl=  0 I1Cent=   200000004 NGrid=           0
         NMat0=    1 NMatS0=      1 NMatT0=    0 NMatD0=    1 NMtDS0=    0 NMtDT0=    0
 Petite list used in FoFCou.
 Keep R1 ints in memory in canonical form, NReq=1565304907.
 Requested convergence on RMS density matrix=1.00D-08 within 128 cycles.
 Requested convergence on MAX density matrix=1.00D-06.
 Requested convergence on             energy=1.00D-06.
 No special actions if energy rises.
 Inv3:  Mode=1 IEnd=    22032300.
 Iteration    1 A*A^-1 deviation from unit magnitude is 5.88D-15 for   2675.
 Iteration    1 A*A^-1 deviation from orthogonality  is 4.92D-15 for   2684   2514.
 Iteration    1 A^-1*A deviation from unit magnitude is 6.22D-15 for   2675.
 Iteration    1 A^-1*A deviation from orthogonality  is 2.19D-12 for   2602   2584.
 Error on total polarization charges =  0.05171
 SCF Done:  E(RB3LYP) =  -886.942488083     A.U. after   12 cycles
            NFock= 12  Conv=0.63D-08     -V/T= 2.0091
 SMD-CDS (non-electrostatic) energy       (kcal/mol) =       0.70
 (included in total energy above)

 **********************************************************************

            Population analysis using the SCF density.

 **********************************************************************

 Orbital symmetries:
       Occupied  (A) (A) (A) (A) (A) (A) (A) (A) (A) (A) (A) (A)
                 (A) (A) (A) (A) (A) (A) (A) (A) (A) (A) (A) (A)
                 (A) (A) (A) (A) (A) (A) (A) (A) (A) (A) (A) (A)
                 (A) (A) (A) (A) (A) (A) (A) (A) (A) (A) (A) (A)
                 (A) (A) (A) (A) (A) (A) (A) (A) (A) (A) (A) (A)
                 (A) (A) (A) (A) (A) (A) (A) (A) (A) (A) (A) (A)
                 (A)
       Virtual   (A) (A) (A) (A) (A) (A) (A) (A) (A) (A) (A) (A)
                 (A) (A) (A) (A) (A) (A) (A) (A) (A) (A) (A) (A)
                 (A) (A) (A) (A) (A) (A) (A) (A) (A) (A) (A) (A)
                 (A) (A) (A) (A) (A) (A) (A) (A) (A) (A) (A) (A)
                 (A) (A) (A) (A) (A) (A) (A) (A) (A) (A) (A) (A)
                 (A) (A) (A) (A) (A) (A) (A) (A) (A) (A) (A) (A)
                 (A) (A) (A) (A) (A) (A) (A) (A) (A) (A) (A) (A)
                 (A) (A) (A) (A) (A) (A) (A) (A) (A) (A) (A) (A)
                 (A) (A) (A) (A) (A) (A) (A) (A) (A) (A) (A) (A)
                 (A) (A) (A) (A) (A) (A) (A) (A) (A) (A) (A) (A)
                 (A) (A) (A) (A) (A) (A) (A) (A) (A) (A) (A) (A)
                 (A) (A) (A) (A) (A) (A) (A) (A) (A) (A) (A) (A)
                 (A) (A) (A) (A) (A) (A) (A) (A) (A) (A) (A) (A)
                 (A) (A) (A) (A) (A) (A) (A) (A) (A) (A) (A) (A)
                 (A) (A) (A) (A) (A) (A) (A) (A) (A) (A) (A) (A)
                 (A) (A) (A) (A) (A) (A) (A) (A) (A) (A) (A) (A)
                 (A) (A) (A) (A) (A) (A) (A) (A) (A) (A) (A) (A)
                 (A) (A) (A) (A) (A) (A) (A) (A) (A) (A) (A) (A)
                 (A) (A) (A) (A) (A) (A) (A) (A) (A) (A) (A) (A)
                 (A) (A) (A) (A) (A) (A) (A) (A) (A) (A) (A) (A)
                 (A) (A) (A) (A) (A) (A) (A) (A) (A) (A) (A) (A)
                 (A) (A) (A) (A) (A) (A) (A) (A)
 The electronic state is 1-A.
 Alpha  occ. eigenvalues --  -19.14431 -19.14303 -19.14220 -19.12980 -10.26333
 Alpha  occ. eigenvalues --  -10.24344 -10.23675 -10.21859 -10.20307 -10.18676
 Alpha  occ. eigenvalues --  -10.18668 -10.18409 -10.17928 -10.17585 -10.17093
 Alpha  occ. eigenvalues --  -10.17006 -10.16880 -10.16592 -10.16358  -1.03267
 Alpha  occ. eigenvalues --   -1.02632  -1.02167  -1.00065  -0.85857  -0.80952
 Alpha  occ. eigenvalues --   -0.78747  -0.74410  -0.73770  -0.71882  -0.68628
 Alpha  occ. eigenvalues --   -0.67568  -0.65063  -0.63576  -0.60149  -0.57056
 Alpha  occ. eigenvalues --   -0.55306  -0.54192  -0.50793  -0.49880  -0.49225
 Alpha  occ. eigenvalues --   -0.48769  -0.46485  -0.45660  -0.45363  -0.44015
 Alpha  occ. eigenvalues --   -0.43971  -0.43402  -0.42447  -0.41945  -0.41030
 Alpha  occ. eigenvalues --   -0.40689  -0.39640  -0.38890  -0.38475  -0.37608
 Alpha  occ. eigenvalues --   -0.37425  -0.36884  -0.36079  -0.34973  -0.34679
 Alpha  occ. eigenvalues --   -0.34412  -0.34078  -0.33884  -0.32525  -0.31894
 Alpha  occ. eigenvalues --   -0.30928  -0.29967  -0.29665  -0.28812  -0.27630
 Alpha  occ. eigenvalues --   -0.25632  -0.24748  -0.23776
 Alpha virt. eigenvalues --   -0.03827   0.05572   0.07131   0.08766   0.09640
 Alpha virt. eigenvalues --    0.10892   0.12020   0.12793   0.13742   0.14120
 Alpha virt. eigenvalues --    0.15122   0.15242   0.15618   0.15969   0.16270
 Alpha virt. eigenvalues --    0.16924   0.17584   0.18022   0.18166   0.18569
 Alpha virt. eigenvalues --    0.19244   0.19836   0.19985   0.20637   0.21109
 Alpha virt. eigenvalues --    0.22011   0.22629   0.22914   0.23227   0.23520
 Alpha virt. eigenvalues --    0.24766   0.25618   0.25676   0.26605   0.27153
 Alpha virt. eigenvalues --    0.28680   0.29548   0.29699   0.30422   0.32253
 Alpha virt. eigenvalues --    0.33511   0.34287   0.36378   0.36770   0.45230
 Alpha virt. eigenvalues --    0.47348   0.50391   0.51604   0.52104   0.52906
 Alpha virt. eigenvalues --    0.53444   0.54170   0.56041   0.56181   0.57664
 Alpha virt. eigenvalues --    0.57947   0.59073   0.59927   0.60490   0.60977
 Alpha virt. eigenvalues --    0.62239   0.62414   0.63703   0.64955   0.65111
 Alpha virt. eigenvalues --    0.66807   0.66993   0.69289   0.69914   0.70928
 Alpha virt. eigenvalues --    0.72017   0.74076   0.74157   0.74697   0.76046
 Alpha virt. eigenvalues --    0.77563   0.77746   0.78519   0.79612   0.80227
 Alpha virt. eigenvalues --    0.81370   0.81995   0.82399   0.83229   0.83751
 Alpha virt. eigenvalues --    0.84173   0.85253   0.86105   0.86886   0.87640
 Alpha virt. eigenvalues --    0.87946   0.88338   0.89023   0.89757   0.90460
 Alpha virt. eigenvalues --    0.90978   0.91602   0.92223   0.92958   0.93285
 Alpha virt. eigenvalues --    0.93997   0.94902   0.95913   0.96024   0.97601
 Alpha virt. eigenvalues --    0.97935   0.98142   0.98913   1.00013   1.00394
 Alpha virt. eigenvalues --    1.02580   1.02966   1.03222   1.04673   1.05922
 Alpha virt. eigenvalues --    1.06430   1.07429   1.08658   1.09023   1.10748
 Alpha virt. eigenvalues --    1.11081   1.11907   1.12748   1.15174   1.16598
 Alpha virt. eigenvalues --    1.17852   1.20962   1.21587   1.24282   1.27750
 Alpha virt. eigenvalues --    1.29211   1.30958   1.36409   1.38170   1.40361
 Alpha virt. eigenvalues --    1.41122   1.41817   1.43259   1.47189   1.48614
 Alpha virt. eigenvalues --    1.52156   1.52605   1.56110   1.58906   1.59813
 Alpha virt. eigenvalues --    1.62073   1.63174   1.64706   1.66152   1.67749
 Alpha virt. eigenvalues --    1.68861   1.69899   1.71715   1.73654   1.74632
 Alpha virt. eigenvalues --    1.75783   1.76225   1.76695   1.78849   1.79640
 Alpha virt. eigenvalues --    1.80196   1.81480   1.83406   1.84002   1.84445
 Alpha virt. eigenvalues --    1.85732   1.86750   1.88036   1.89487   1.90278
 Alpha virt. eigenvalues --    1.91067   1.91801   1.92539   1.94083   1.95717
 Alpha virt. eigenvalues --    1.96811   1.98077   1.99006   2.00934   2.03715
 Alpha virt. eigenvalues --    2.04209   2.05965   2.06263   2.07161   2.08794
 Alpha virt. eigenvalues --    2.09823   2.12343   2.13466   2.15163   2.15815
 Alpha virt. eigenvalues --    2.18954   2.20858   2.22289   2.23738   2.24705
 Alpha virt. eigenvalues --    2.25082   2.26206   2.27012   2.27415   2.29178
 Alpha virt. eigenvalues --    2.31459   2.31725   2.33582   2.34238   2.35632
 Alpha virt. eigenvalues --    2.36529   2.39010   2.39850   2.41320   2.41959
 Alpha virt. eigenvalues --    2.43784   2.44579   2.45821   2.47154   2.49053
 Alpha virt. eigenvalues --    2.50450   2.52170   2.53522   2.54447   2.58559
 Alpha virt. eigenvalues --    2.60641   2.63225   2.65210   2.66547   2.68517
 Alpha virt. eigenvalues --    2.69373   2.73346   2.75069   2.76465   2.79141
 Alpha virt. eigenvalues --    2.80928   2.82043   2.84128   2.86611   2.89459
 Alpha virt. eigenvalues --    2.95210   2.95551   2.99498   3.01544   3.18080
 Alpha virt. eigenvalues --    3.21205   3.79765   3.82014   3.84656   4.01154
 Alpha virt. eigenvalues --    4.13634   4.21725   4.23530   4.27184   4.29678
 Alpha virt. eigenvalues --    4.32624   4.37160   4.40546   4.45314   4.54918
 Alpha virt. eigenvalues --    4.60908   4.66553   4.73604   4.76956   4.78408
          Condensed to atoms (all electrons):
               1          2          3          4          5          6
     1  C    5.094178   0.545484  -0.053706  -0.003261  -0.004998  -0.027611
     2  C    0.545484   4.955237   0.311483  -0.019844  -0.005695  -0.007486
     3  C   -0.053706   0.311483   5.250892   0.332900  -0.043872  -0.001004
     4  C   -0.003261  -0.019844   0.332900   5.044193   0.359489  -0.039931
     5  C   -0.004998  -0.005695  -0.043872   0.359489   5.066828   0.359618
     6  C   -0.027611  -0.007486  -0.001004  -0.039931   0.359618   5.079754
     7  C    0.345517  -0.070185  -0.011607  -0.000410  -0.039510   0.355588
     8  C    0.340321   0.017585   0.005442  -0.000115  -0.000063   0.004429
     9  C   -0.141713  -0.081527   0.007703  -0.000170  -0.000004  -0.000104
    10  C   -0.002451   0.407504  -0.060776   0.002286  -0.000037  -0.000207
    11  O   -0.085945   0.004869  -0.000114   0.000002  -0.000005   0.000272
    12  C   -0.036332  -0.002077   0.001411  -0.003235  -0.003860  -0.049615
    13  C    0.001690  -0.059354  -0.006628   0.000227  -0.000005   0.000017
    14  O   -0.000333  -0.050607  -0.003231  -0.000283  -0.000002   0.000000
    15  C    0.000291   0.002909  -0.025142   0.342459  -0.023596   0.003274
    16  O   -0.000006   0.000597   0.006935  -0.056425  -0.004575  -0.000044
    17  C    0.000028  -0.000033  -0.011165  -0.046886   0.004559  -0.000097
    18  C   -0.000013   0.000028   0.004063  -0.054171  -0.008023   0.000348
    19  O    0.000000   0.000000  -0.000041   0.002560  -0.000004  -0.000001
    20  H   -0.005572  -0.021175   0.351231  -0.028655  -0.006413  -0.000424
    21  H    0.004515  -0.040638   0.361515  -0.040598   0.004787   0.000027
    22  H   -0.001875   0.001984  -0.053143   0.374163  -0.042961  -0.002629
    23  H    0.000013  -0.000023  -0.003921  -0.039662   0.367052  -0.034605
    24  H   -0.000377   0.000040   0.005118  -0.031600   0.370600  -0.038119
    25  H   -0.004581  -0.000259   0.004094  -0.005071  -0.037468   0.370390
    26  H    0.005334   0.000343  -0.000121   0.004592  -0.032883   0.365167
    27  H   -0.050980   0.004311  -0.000209  -0.000069   0.004879  -0.042259
    28  H    0.004496  -0.000014  -0.000101   0.000004   0.000000   0.000001
    29  H    0.004080   0.001115  -0.000149   0.000001   0.000000   0.000003
    30  H    0.004567  -0.000007  -0.000035   0.000203  -0.001153  -0.003298
    31  H   -0.005747   0.001460  -0.000387  -0.000650   0.003495  -0.006454
    32  H   -0.007790  -0.000057  -0.000013   0.000047   0.000003   0.005267
    33  H   -0.000098  -0.008831   0.003074   0.000021   0.000002   0.000000
    34  H   -0.000055   0.004908  -0.000028  -0.000003   0.000000   0.000000
    35  H    0.000288   0.001374   0.000239  -0.000010   0.000000  -0.000001
    36  H   -0.000113   0.006235  -0.000095   0.000014   0.000000   0.000000
    37  H    0.000000  -0.000005  -0.000391   0.007608  -0.000010   0.000008
    38  H   -0.000007  -0.000012   0.000219  -0.003351  -0.000059  -0.000001
    39  H   -0.000003   0.000148  -0.000602  -0.006468  -0.000021   0.000000
    40  H    0.000000  -0.000002   0.000139   0.004841  -0.000099   0.000002
    41  H    0.000001  -0.000003  -0.000048  -0.005800   0.004652  -0.000005
    42  H    0.000000  -0.000006  -0.000192   0.003866  -0.000699  -0.000032
    43  H    0.000000   0.000000  -0.000006   0.000146  -0.000046  -0.000001
               7          8          9         10         11         12
     1  C    0.345517   0.340321  -0.141713  -0.002451  -0.085945  -0.036332
     2  C   -0.070185   0.017585  -0.081527   0.407504   0.004869  -0.002077
     3  C   -0.011607   0.005442   0.007703  -0.060776  -0.000114   0.001411
     4  C   -0.000410  -0.000115  -0.000170   0.002286   0.000002  -0.003235
     5  C   -0.039510  -0.000063  -0.000004  -0.000037  -0.000005  -0.003860
     6  C    0.355588   0.004429  -0.000104  -0.000207   0.000272  -0.049615
     7  C    5.028755  -0.054899   0.008186   0.006750   0.000862   0.354628
     8  C   -0.054899   4.536001   0.328684  -0.062517   0.526452  -0.001116
     9  C    0.008186   0.328684   5.487627   0.290133  -0.078763  -0.000253
    10  C    0.006750  -0.062517   0.290133   4.752998   0.004393  -0.000189
    11  O    0.000862   0.526452  -0.078763   0.004393   8.202639  -0.003788
    12  C    0.354628  -0.001116  -0.000253  -0.000189  -0.003788   5.150299
    13  C   -0.000162  -0.000692  -0.054207   0.353097  -0.000080  -0.000003
    14  O   -0.000054   0.001133  -0.049502   0.199696  -0.000023   0.000006
    15  C   -0.000092   0.000000   0.000002  -0.000094   0.000000   0.000039
    16  O    0.000001   0.000000   0.000000   0.000002   0.000000   0.000000
    17  C   -0.000003   0.000000   0.000000  -0.000035   0.000000   0.000000
    18  C   -0.000008   0.000000   0.000000   0.000001   0.000000  -0.000001
    19  O    0.000000   0.000000   0.000000   0.000000   0.000000   0.000000
    20  H    0.001186  -0.000123  -0.000193   0.001197   0.000002  -0.000068
    21  H   -0.000034  -0.000158   0.000631  -0.005925   0.000001   0.000002
    22  H    0.003477  -0.000084  -0.000041   0.000312   0.000000  -0.001153
    23  H    0.005045   0.000004   0.000000   0.000000   0.000000  -0.000024
    24  H   -0.006253  -0.000002   0.000000   0.000005   0.000000   0.004933
    25  H   -0.037122   0.000074  -0.000010  -0.000061  -0.000002   0.005737
    26  H   -0.031636  -0.000111   0.000004   0.000003   0.000003  -0.004682
    27  H    0.374933  -0.006594   0.000585  -0.000226   0.009405  -0.044165
    28  H   -0.000103  -0.015977   0.343578  -0.024117  -0.000583   0.000022
    29  H   -0.000079  -0.017460   0.339798  -0.025394  -0.000269  -0.000004
    30  H   -0.031114  -0.000038   0.000004   0.000003   0.000026   0.368266
    31  H   -0.030853  -0.000201   0.000020  -0.000024   0.000052   0.373039
    32  H   -0.027102   0.003134   0.000107  -0.000005   0.006917   0.365474
    33  H   -0.000001  -0.000097   0.005401  -0.023710   0.000001   0.000000
    34  H    0.000003   0.000247  -0.008050  -0.021829  -0.000001   0.000000
    35  H   -0.000032   0.000239  -0.000921  -0.022007  -0.000007   0.000000
    36  H    0.000006   0.000088  -0.004102  -0.016931   0.000001   0.000000
    37  H    0.000000   0.000000   0.000000   0.000000   0.000000   0.000000
    38  H    0.000001   0.000000   0.000000  -0.000002   0.000000  -0.000001
    39  H    0.000000   0.000000   0.000000  -0.000024   0.000000   0.000000
    40  H    0.000000   0.000000   0.000000   0.000000   0.000000   0.000000
    41  H    0.000007   0.000000   0.000000   0.000000   0.000000  -0.000006
    42  H    0.000003   0.000000   0.000000   0.000000   0.000000  -0.000005
    43  H    0.000000   0.000000   0.000000   0.000000   0.000000   0.000000
              13         14         15         16         17         18
     1  C    0.001690  -0.000333   0.000291  -0.000006   0.000028  -0.000013
     2  C   -0.059354  -0.050607   0.002909   0.000597  -0.000033   0.000028
     3  C   -0.006628  -0.003231  -0.025142   0.006935  -0.011165   0.004063
     4  C    0.000227  -0.000283   0.342459  -0.056425  -0.046886  -0.054171
     5  C   -0.000005  -0.000002  -0.023596  -0.004575   0.004559  -0.008023
     6  C    0.000017   0.000000   0.003274  -0.000044  -0.000097   0.000348
     7  C   -0.000162  -0.000054  -0.000092   0.000001  -0.000003  -0.000008
     8  C   -0.000692   0.001133   0.000000   0.000000   0.000000   0.000000
     9  C   -0.054207  -0.049502   0.000002   0.000000   0.000000   0.000000
    10  C    0.353097   0.199696  -0.000094   0.000002  -0.000035   0.000001
    11  O   -0.000080  -0.000023   0.000000   0.000000   0.000000   0.000000
    12  C   -0.000003   0.000006   0.000039   0.000000   0.000000  -0.000001
    13  C    5.245206  -0.055221   0.000003   0.000000   0.000002   0.000000
    14  O   -0.055221   8.404678  -0.000024   0.000000  -0.000017   0.000000
    15  C    0.000003  -0.000024   4.769327   0.207860   0.365924   0.341561
    16  O    0.000000   0.000000   0.207860   8.402366  -0.050890  -0.047942
    17  C    0.000002  -0.000017   0.365924  -0.050890   5.247532  -0.061159
    18  C    0.000000   0.000000   0.341561  -0.047942  -0.061159   4.965796
    19  O    0.000000   0.000000  -0.045735  -0.006086  -0.010874   0.235851
    20  H    0.001465   0.000188  -0.004597   0.004360   0.000141   0.000060
    21  H   -0.001844   0.011498  -0.004867  -0.000318   0.003407   0.000117
    22  H    0.000016   0.000229  -0.036082   0.002912  -0.004623  -0.001962
    23  H    0.000000   0.000000  -0.009042   0.009983   0.000501  -0.003099
    24  H    0.000000   0.000000  -0.005169   0.000150  -0.000059   0.001987
    25  H   -0.000006   0.000000  -0.000104   0.000009  -0.000003   0.000006
    26  H    0.000000   0.000000  -0.000071  -0.000001   0.000002  -0.000005
    27  H    0.000023  -0.000001   0.000002   0.000000   0.000000   0.000000
    28  H    0.003051   0.003659   0.000000   0.000000   0.000000   0.000000
    29  H   -0.001375   0.002367   0.000000   0.000000   0.000000   0.000000
    30  H    0.000000   0.000000  -0.000001   0.000000   0.000000  -0.000001
    31  H    0.000001  -0.000001   0.000008   0.000000  -0.000004   0.000006
    32  H    0.000000   0.000000   0.000000   0.000000   0.000000   0.000000
    33  H    0.362336   0.000276  -0.000001   0.000000  -0.000009   0.000000
    34  H    0.362410  -0.001450   0.000000   0.000000   0.000000   0.000000
    35  H    0.346908   0.003915   0.000000   0.000000   0.000000   0.000000
    36  H   -0.004114   0.237729   0.000000   0.000000   0.000001   0.000000
    37  H    0.000000   0.000000  -0.023452   0.232713  -0.006087  -0.005449
    38  H    0.000000   0.000038  -0.024619   0.003810   0.352077   0.000730
    39  H    0.000003   0.000022  -0.025228   0.000579   0.365302   0.005160
    40  H    0.000000   0.000000  -0.025329  -0.002271   0.354625  -0.011993
    41  H    0.000000   0.000000  -0.033653  -0.001836   0.005745   0.367674
    42  H    0.000000   0.000000  -0.040431   0.003524  -0.003440   0.362004
    43  H    0.000000   0.000000  -0.004672   0.009016   0.000512  -0.025189
              19         20         21         22         23         24
     1  C    0.000000  -0.005572   0.004515  -0.001875   0.000013  -0.000377
     2  C    0.000000  -0.021175  -0.040638   0.001984  -0.000023   0.000040
     3  C   -0.000041   0.351231   0.361515  -0.053143  -0.003921   0.005118
     4  C    0.002560  -0.028655  -0.040598   0.374163  -0.039662  -0.031600
     5  C   -0.000004  -0.006413   0.004787  -0.042961   0.367052   0.370600
     6  C   -0.000001  -0.000424   0.000027  -0.002629  -0.034605  -0.038119
     7  C    0.000000   0.001186  -0.000034   0.003477   0.005045  -0.006253
     8  C    0.000000  -0.000123  -0.000158  -0.000084   0.000004  -0.000002
     9  C    0.000000  -0.000193   0.000631  -0.000041   0.000000   0.000000
    10  C    0.000000   0.001197  -0.005925   0.000312   0.000000   0.000005
    11  O    0.000000   0.000002   0.000001   0.000000   0.000000   0.000000
    12  C    0.000000  -0.000068   0.000002  -0.001153  -0.000024   0.004933
    13  C    0.000000   0.001465  -0.001844   0.000016   0.000000   0.000000
    14  O    0.000000   0.000188   0.011498   0.000229   0.000000   0.000000
    15  C   -0.045735  -0.004597  -0.004867  -0.036082  -0.009042  -0.005169
    16  O   -0.006086   0.004360  -0.000318   0.002912   0.009983   0.000150
    17  C   -0.010874   0.000141   0.003407  -0.004623   0.000501  -0.000059
    18  C    0.235851   0.000060   0.000117  -0.001962  -0.003099   0.001987
    19  O    8.311720   0.000001  -0.000002  -0.000001  -0.000030   0.000014
    20  H    0.000001   0.548383  -0.031278   0.005167   0.002957   0.000113
    21  H   -0.000002  -0.031278   0.561961  -0.001087  -0.000115  -0.000156
    22  H   -0.000001   0.005167  -0.001087   0.594825   0.005802  -0.008235
    23  H   -0.000030   0.002957  -0.000115   0.005802   0.598682  -0.037793
    24  H    0.000014   0.000113  -0.000156  -0.008235  -0.037793   0.595700
    25  H    0.000000   0.001054  -0.000013  -0.000166  -0.006930   0.005922
    26  H    0.000000  -0.000082   0.000001  -0.000090  -0.000556  -0.006828
    27  H    0.000000   0.000047   0.000003   0.000026  -0.000163  -0.000079
    28  H    0.000000  -0.000003   0.000003   0.000000   0.000000   0.000000
    29  H    0.000000   0.000014  -0.000029   0.000001   0.000000   0.000000
    30  H    0.000000   0.000003   0.000000   0.000010  -0.000015   0.000644
    31  H    0.000000   0.000012   0.000004   0.005264  -0.000024  -0.000287
    32  H    0.000000   0.000000   0.000000  -0.000031   0.000000  -0.000056
    33  H    0.000000   0.000090   0.003259   0.000000   0.000000   0.000000
    34  H    0.000000   0.000006  -0.000114   0.000000   0.000000   0.000000
    35  H    0.000000   0.000074   0.000158  -0.000001   0.000000   0.000000
    36  H    0.000000  -0.000004  -0.000447  -0.000002   0.000000   0.000000
    37  H    0.012193  -0.000119  -0.000183  -0.000195  -0.000331  -0.000012
    38  H    0.000071   0.000008   0.000085   0.003804  -0.000015  -0.000029
    39  H    0.000121   0.000229   0.005849   0.000212   0.000000  -0.000001
    40  H    0.015447  -0.000013  -0.000216  -0.000013  -0.000004   0.000002
    41  H   -0.032839  -0.000005  -0.000001  -0.000046   0.003045   0.001363
    42  H   -0.034754   0.000000  -0.000010   0.002280   0.000230   0.000491
    43  H    0.239516   0.000000   0.000000   0.000003   0.000065   0.000006
              25         26         27         28         29         30
     1  C   -0.004581   0.005334  -0.050980   0.004496   0.004080   0.004567
     2  C   -0.000259   0.000343   0.004311  -0.000014   0.001115  -0.000007
     3  C    0.004094  -0.000121  -0.000209  -0.000101  -0.000149  -0.000035
     4  C   -0.005071   0.004592  -0.000069   0.000004   0.000001   0.000203
     5  C   -0.037468  -0.032883   0.004879   0.000000   0.000000  -0.001153
     6  C    0.370390   0.365167  -0.042259   0.000001   0.000003  -0.003298
     7  C   -0.037122  -0.031636   0.374933  -0.000103  -0.000079  -0.031114
     8  C    0.000074  -0.000111  -0.006594  -0.015977  -0.017460  -0.000038
     9  C   -0.000010   0.000004   0.000585   0.343578   0.339798   0.000004
    10  C   -0.000061   0.000003  -0.000226  -0.024117  -0.025394   0.000003
    11  O   -0.000002   0.000003   0.009405  -0.000583  -0.000269   0.000026
    12  C    0.005737  -0.004682  -0.044165   0.000022  -0.000004   0.368266
    13  C   -0.000006   0.000000   0.000023   0.003051  -0.001375   0.000000
    14  O    0.000000   0.000000  -0.000001   0.003659   0.002367   0.000000
    15  C   -0.000104  -0.000071   0.000002   0.000000   0.000000  -0.000001
    16  O    0.000009  -0.000001   0.000000   0.000000   0.000000   0.000000
    17  C   -0.000003   0.000002   0.000000   0.000000   0.000000   0.000000
    18  C    0.000006  -0.000005   0.000000   0.000000   0.000000  -0.000001
    19  O    0.000000   0.000000   0.000000   0.000000   0.000000   0.000000
    20  H    0.001054  -0.000082   0.000047  -0.000003   0.000014   0.000003
    21  H   -0.000013   0.000001   0.000003   0.000003  -0.000029   0.000000
    22  H   -0.000166  -0.000090   0.000026   0.000000   0.000001   0.000010
    23  H   -0.006930  -0.000556  -0.000163   0.000000   0.000000  -0.000015
    24  H    0.005922  -0.006828  -0.000079   0.000000   0.000000   0.000644
    25  H    0.601068  -0.036669  -0.002831   0.000000   0.000000  -0.000014
    26  H   -0.036669   0.597169  -0.004900   0.000000   0.000000   0.003930
    27  H   -0.002831  -0.004900   0.611970  -0.000013  -0.000002  -0.002778
    28  H    0.000000   0.000000  -0.000013   0.504943  -0.017331   0.000000
    29  H    0.000000   0.000000  -0.000002  -0.017331   0.516863   0.000000
    30  H   -0.000014   0.003930  -0.002778   0.000000   0.000000   0.564215
    31  H   -0.000056  -0.000150   0.005534  -0.000003   0.000000  -0.029023
    32  H   -0.000160  -0.000032  -0.004339  -0.000002   0.000001  -0.028445
    33  H   -0.000002   0.000000   0.000000  -0.000176   0.000116   0.000000
    34  H    0.000000   0.000000   0.000000   0.000336   0.001561   0.000000
    35  H    0.000016   0.000000  -0.000002  -0.000054   0.000431   0.000000
    36  H    0.000000   0.000000   0.000000   0.000991   0.000246   0.000000
    37  H   -0.000001   0.000000   0.000000   0.000000   0.000000   0.000000
    38  H    0.000000   0.000000   0.000000   0.000000   0.000000   0.000000
    39  H    0.000000   0.000000   0.000000   0.000000   0.000000   0.000000
    40  H    0.000000   0.000000   0.000000   0.000000   0.000000   0.000000
    41  H   -0.000002   0.000013   0.000000   0.000000   0.000000  -0.000001
    42  H    0.000000  -0.000001   0.000000   0.000000   0.000000   0.000000
    43  H    0.000000   0.000000   0.000000   0.000000   0.000000   0.000000
              31         32         33         34         35         36
     1  C   -0.005747  -0.007790  -0.000098  -0.000055   0.000288  -0.000113
     2  C    0.001460  -0.000057  -0.008831   0.004908   0.001374   0.006235
     3  C   -0.000387  -0.000013   0.003074  -0.000028   0.000239  -0.000095
     4  C   -0.000650   0.000047   0.000021  -0.000003  -0.000010   0.000014
     5  C    0.003495   0.000003   0.000002   0.000000   0.000000   0.000000
     6  C   -0.006454   0.005267   0.000000   0.000000  -0.000001   0.000000
     7  C   -0.030853  -0.027102  -0.000001   0.000003  -0.000032   0.000006
     8  C   -0.000201   0.003134  -0.000097   0.000247   0.000239   0.000088
     9  C    0.000020   0.000107   0.005401  -0.008050  -0.000921  -0.004102
    10  C   -0.000024  -0.000005  -0.023710  -0.021829  -0.022007  -0.016931
    11  O    0.000052   0.006917   0.000001  -0.000001  -0.000007   0.000001
    12  C    0.373039   0.365474   0.000000   0.000000   0.000000   0.000000
    13  C    0.000001   0.000000   0.362336   0.362410   0.346908  -0.004114
    14  O   -0.000001   0.000000   0.000276  -0.001450   0.003915   0.237729
    15  C    0.000008   0.000000  -0.000001   0.000000   0.000000   0.000000
    16  O    0.000000   0.000000   0.000000   0.000000   0.000000   0.000000
    17  C   -0.000004   0.000000  -0.000009   0.000000   0.000000   0.000001
    18  C    0.000006   0.000000   0.000000   0.000000   0.000000   0.000000
    19  O    0.000000   0.000000   0.000000   0.000000   0.000000   0.000000
    20  H    0.000012   0.000000   0.000090   0.000006   0.000074  -0.000004
    21  H    0.000004   0.000000   0.003259  -0.000114   0.000158  -0.000447
    22  H    0.005264  -0.000031   0.000000   0.000000  -0.000001  -0.000002
    23  H   -0.000024   0.000000   0.000000   0.000000   0.000000   0.000000
    24  H   -0.000287  -0.000056   0.000000   0.000000   0.000000   0.000000
    25  H   -0.000056  -0.000160  -0.000002   0.000000   0.000016   0.000000
    26  H   -0.000150  -0.000032   0.000000   0.000000   0.000000   0.000000
    27  H    0.005534  -0.004339   0.000000   0.000000  -0.000002   0.000000
    28  H   -0.000003  -0.000002  -0.000176   0.000336  -0.000054   0.000991
    29  H    0.000000   0.000001   0.000116   0.001561   0.000431   0.000246
    30  H   -0.029023  -0.028445   0.000000   0.000000   0.000000   0.000000
    31  H    0.552193  -0.030176   0.000000   0.000000   0.000000   0.000000
    32  H   -0.030176   0.563090   0.000000   0.000000   0.000000   0.000000
    33  H    0.000000   0.000000   0.550284  -0.031352  -0.025213  -0.000262
    34  H    0.000000   0.000000  -0.031352   0.549026  -0.025282   0.004290
    35  H    0.000000   0.000000  -0.025213  -0.025282   0.556034  -0.000098
    36  H    0.000000   0.000000  -0.000262   0.004290  -0.000098   0.340312
    37  H    0.000000   0.000000   0.000000   0.000000   0.000000   0.000000
    38  H   -0.000005   0.000000   0.000000   0.000000   0.000000   0.000000
    39  H    0.000000   0.000000   0.000003   0.000000   0.000000   0.000003
    40  H    0.000000   0.000000   0.000000   0.000000   0.000000   0.000000
    41  H   -0.000005   0.000000   0.000000   0.000000   0.000000   0.000000
    42  H    0.000032   0.000000   0.000000   0.000000   0.000000   0.000000
    43  H    0.000000   0.000000   0.000000   0.000000   0.000000   0.000000
              37         38         39         40         41         42
     1  C    0.000000  -0.000007  -0.000003   0.000000   0.000001   0.000000
     2  C   -0.000005  -0.000012   0.000148  -0.000002  -0.000003  -0.000006
     3  C   -0.000391   0.000219  -0.000602   0.000139  -0.000048  -0.000192
     4  C    0.007608  -0.003351  -0.006468   0.004841  -0.005800   0.003866
     5  C   -0.000010  -0.000059  -0.000021  -0.000099   0.004652  -0.000699
     6  C    0.000008  -0.000001   0.000000   0.000002  -0.000005  -0.000032
     7  C    0.000000   0.000001   0.000000   0.000000   0.000007   0.000003
     8  C    0.000000   0.000000   0.000000   0.000000   0.000000   0.000000
     9  C    0.000000   0.000000   0.000000   0.000000   0.000000   0.000000
    10  C    0.000000  -0.000002  -0.000024   0.000000   0.000000   0.000000
    11  O    0.000000   0.000000   0.000000   0.000000   0.000000   0.000000
    12  C    0.000000  -0.000001   0.000000   0.000000  -0.000006  -0.000005
    13  C    0.000000   0.000000   0.000003   0.000000   0.000000   0.000000
    14  O    0.000000   0.000038   0.000022   0.000000   0.000000   0.000000
    15  C   -0.023452  -0.024619  -0.025228  -0.025329  -0.033653  -0.040431
    16  O    0.232713   0.003810   0.000579  -0.002271  -0.001836   0.003524
    17  C   -0.006087   0.352077   0.365302   0.354625   0.005745  -0.003440
    18  C   -0.005449   0.000730   0.005160  -0.011993   0.367674   0.362004
    19  O    0.012193   0.000071   0.000121   0.015447  -0.032839  -0.034754
    20  H   -0.000119   0.000008   0.000229  -0.000013  -0.000005   0.000000
    21  H   -0.000183   0.000085   0.005849  -0.000216  -0.000001  -0.000010
    22  H   -0.000195   0.003804   0.000212  -0.000013  -0.000046   0.002280
    23  H   -0.000331  -0.000015   0.000000  -0.000004   0.003045   0.000230
    24  H   -0.000012  -0.000029  -0.000001   0.000002   0.001363   0.000491
    25  H   -0.000001   0.000000   0.000000   0.000000  -0.000002   0.000000
    26  H    0.000000   0.000000   0.000000   0.000000   0.000013  -0.000001
    27  H    0.000000   0.000000   0.000000   0.000000   0.000000   0.000000
    28  H    0.000000   0.000000   0.000000   0.000000   0.000000   0.000000
    29  H    0.000000   0.000000   0.000000   0.000000   0.000000   0.000000
    30  H    0.000000   0.000000   0.000000   0.000000  -0.000001   0.000000
    31  H    0.000000  -0.000005   0.000000   0.000000  -0.000005   0.000032
    32  H    0.000000   0.000000   0.000000   0.000000   0.000000   0.000000
    33  H    0.000000   0.000000   0.000003   0.000000   0.000000   0.000000
    34  H    0.000000   0.000000   0.000000   0.000000   0.000000   0.000000
    35  H    0.000000   0.000000   0.000000   0.000000   0.000000   0.000000
    36  H    0.000000   0.000000   0.000003   0.000000   0.000000   0.000000
    37  H    0.346089  -0.000023  -0.000202   0.005804   0.000205   0.000078
    38  H   -0.000023   0.560678  -0.024577  -0.026337  -0.000091   0.000731
    39  H   -0.000202  -0.024577   0.546606  -0.033558  -0.000143  -0.000074
    40  H    0.005804  -0.026337  -0.033558   0.563568   0.000404   0.000530
    41  H    0.000205  -0.000091  -0.000143   0.000404   0.576212  -0.035045
    42  H    0.000078   0.000731  -0.000074   0.000530  -0.035045   0.576225
    43  H    0.001227  -0.000057  -0.000041  -0.000262  -0.007738   0.006503
              43
     1  C    0.000000
     2  C    0.000000
     3  C   -0.000006
     4  C    0.000146
     5  C   -0.000046
     6  C   -0.000001
     7  C    0.000000
     8  C    0.000000
     9  C    0.000000
    10  C    0.000000
    11  O    0.000000
    12  C    0.000000
    13  C    0.000000
    14  O    0.000000
    15  C   -0.004672
    16  O    0.009016
    17  C    0.000512
    18  C   -0.025189
    19  O    0.239516
    20  H    0.000000
    21  H    0.000000
    22  H    0.000003
    23  H    0.000065
    24  H    0.000006
    25  H    0.000000
    26  H    0.000000
    27  H    0.000000
    28  H    0.000000
    29  H    0.000000
    30  H    0.000000
    31  H    0.000000
    32  H    0.000000
    33  H    0.000000
    34  H    0.000000
    35  H    0.000000
    36  H    0.000000
    37  H    0.001227
    38  H   -0.000057
    39  H   -0.000041
    40  H   -0.000262
    41  H   -0.007738
    42  H    0.006503
    43  H    0.346283
 Mulliken charges:
               1
     1  C    0.082762
     2  C    0.100226
     3  C   -0.369731
     4  C   -0.092954
     5  C   -0.289901
     6  C   -0.290234
     7  C   -0.143691
     8  C    0.396416
     9  C   -0.392902
    10  C    0.248185
    11  O   -0.586317
    12  C   -0.473277
    13  C   -0.492762
    14  O   -0.704688
    15  C    0.298341
    16  O   -0.714423
    17  C   -0.504971
    18  C   -0.066377
    19  O   -0.687127
    20  H    0.180738
    21  H    0.170210
    22  H    0.153933
    23  H    0.142973
    24  H    0.147968
    25  H    0.143162
    26  H    0.142259
    27  H    0.147895
    28  H    0.197395
    29  H    0.195496
    30  H    0.154051
    31  H    0.162929
    32  H    0.154168
    33  H    0.164892
    34  H    0.165376
    35  H    0.163948
    36  H    0.436251
    37  H    0.430536
    38  H    0.156935
    39  H    0.166706
    40  H    0.154732
    41  H    0.157948
    42  H    0.158190
    43  H    0.434735
 Sum of Mulliken charges =   0.00000
 Mulliken charges with hydrogens summed into heavy atoms:
               1
     1  C    0.082762
     2  C    0.100226
     3  C   -0.018782
     4  C    0.060979
     5  C    0.001040
     6  C   -0.004813
     7  C    0.004204
     8  C    0.396416
     9  C   -0.000010
    10  C    0.248185
    11  O   -0.586317
    12  C   -0.002129
    13  C    0.001454
    14  O   -0.268437
    15  C    0.298341
    16  O   -0.283887
    17  C   -0.026598
    18  C    0.249760
    19  O   -0.252392
 Electronic spatial extent (au):  <R**2>=           5674.5188
 Charge=              0.0000 electrons
 Dipole moment (field-independent basis, Debye):
    X=             -2.2182    Y=             -3.5633    Z=              2.1337  Tot=              4.7085
 Quadrupole moment (field-independent basis, Debye-Ang):
   XX=           -124.7263   YY=           -106.6422   ZZ=           -115.9465
   XY=            -19.9760   XZ=             -3.1566   YZ=              1.3775
 Traceless Quadrupole moment (field-independent basis, Debye-Ang):
   XX=             -8.9546   YY=              9.1294   ZZ=             -0.1748
   XY=            -19.9760   XZ=             -3.1566   YZ=              1.3775
 Octapole moment (field-independent basis, Debye-Ang**2):
  XXX=            -84.1422  YYY=            -42.9491  ZZZ=             -6.3890  XYY=             -6.6491
  XXY=            -89.8503  XXZ=             63.8889  XZZ=              5.1352  YZZ=             -4.1889
  YYZ=              0.8409  XYZ=             15.8453
 Hexadecapole moment (field-independent basis, Debye-Ang**3):
 XXXX=          -4992.8417 YYYY=          -1792.8829 ZZZZ=           -607.4996 XXXY=           -274.3184
 XXXZ=           -296.7557 YYYX=            -99.9500 YYYZ=             40.0274 ZZZX=            -14.6822
 ZZZY=              8.8169 XXYY=          -1045.5109 XXZZ=           -889.8168 YYZZ=           -415.7523
 XXYZ=             31.1586 YYXZ=            -29.3597 ZZXY=            -15.1122
 N-N= 1.598419006322D+03 E-N=-5.263235457047D+03  KE= 8.789779694619D+02
 D1PCM: PCM CHGder 1st derivatives, ID1Alg=3 FixD1E=F DoIter=F DoCFld=F I1PDM=0.
 Calling FoFJK, ICntrl=      2127 FMM=F ISym2X=0 I1Cent= 0 IOpClX= 0 NMat=1 NMatS=1 NMatT=0.
 ***** Axes restored to original set *****
 -------------------------------------------------------------------
 Center     Atomic                   Forces (Hartrees/Bohr)
 Number     Number              X              Y              Z
 -------------------------------------------------------------------
      1        6           0.018887621   -0.011839530   -0.000911231
      2        6          -0.026117578   -0.000557478    0.004452659
      3        6           0.000148778   -0.007030341   -0.004679780
      4        6          -0.004215264    0.003528621    0.006213729
      5        6          -0.006611868    0.004516723   -0.003038584
      6        6          -0.000154221   -0.003171253    0.005322276
      7        6          -0.004066273    0.004727365    0.005512480
      8        6          -0.000714919    0.018716859   -0.001333183
      9        6          -0.003684004    0.005418865    0.006887950
     10        6           0.011985612   -0.015219778    0.000309740
     11        8           0.014395186    0.012580263   -0.003653537
     12        6           0.001406246    0.003759122   -0.006467847
     13        6          -0.004016383   -0.004117047    0.005967334
     14        8          -0.012224419   -0.005611619   -0.009617895
     15        6           0.002144845   -0.004268675   -0.007351286
     16        8           0.001122549    0.001006312    0.005808020
     17        6           0.000121453   -0.001414417   -0.001313614
     18        6          -0.000919901    0.001429566    0.005766850
     19        8          -0.004380584   -0.002140847   -0.001578800
     20        1          -0.001224681    0.001133670    0.000932978
     21        1          -0.000288633   -0.001213519    0.000794868
     22        1          -0.000771220   -0.002912880    0.000982731
     23        1          -0.000799216   -0.001108778   -0.000346105
     24        1          -0.001394627   -0.001104993   -0.000021828
     25        1           0.002583835   -0.000612503   -0.000979128
     26        1           0.000182258    0.000055706   -0.001028365
     27        1           0.002904635   -0.001191211   -0.002041970
     28        1           0.000862568   -0.002556791    0.001298941
     29        1           0.002807758   -0.001438030   -0.002773400
     30        1          -0.000312270    0.001084274    0.000461672
     31        1          -0.001011428   -0.000497972    0.000051137
     32        1           0.000492974   -0.000320351    0.000041813
     33        1          -0.001393487    0.002310807    0.000392395
     34        1           0.002225704    0.001242213   -0.001328287
     35        1           0.000881339    0.000178877    0.000061823
     36        1          -0.000033025    0.000032422    0.001236168
     37        1           0.002123448    0.001710287    0.001055674
     38        1           0.000551110   -0.000556900   -0.000775622
     39        1           0.003896826    0.002165811    0.000453667
     40        1          -0.001724262    0.004540296   -0.000341951
     41        1           0.007637704    0.001104874   -0.000262073
     42        1          -0.001083292   -0.001467979   -0.000939165
     43        1          -0.000220893   -0.000890042   -0.003221254
 -------------------------------------------------------------------
 Cartesian Forces:  Max     0.026117578 RMS     0.005222232

 GradGradGradGradGradGradGradGradGradGradGradGradGradGradGradGradGradGrad
 Berny optimization.
 FormGI is forming the generalized inverse of G from B-inverse, IUseBI=4.
 Internal  Forces:  Max     0.019347213 RMS     0.003411479
 Search for a local minimum.
 Step number   1 out of a maximum of  258
 All quantities printed in internal units (Hartrees-Bohrs-Radians)
 Mixed Optimization -- RFO/linear search
 Second derivative matrix not updated -- first step.
 ITU=  0
     Eigenvalues ---    0.00230   0.00230   0.00230   0.00338   0.00373
     Eigenvalues ---    0.00393   0.00542   0.00684   0.00777   0.00917
     Eigenvalues ---    0.01109   0.01192   0.01215   0.01278   0.01365
     Eigenvalues ---    0.01406   0.02442   0.02610   0.03197   0.03909
     Eigenvalues ---    0.04224   0.04285   0.04425   0.04604   0.04683
     Eigenvalues ---    0.04796   0.04887   0.04915   0.05058   0.05214
     Eigenvalues ---    0.05370   0.05382   0.05412   0.05418   0.05483
     Eigenvalues ---    0.05566   0.05607   0.05610   0.05782   0.05840
     Eigenvalues ---    0.05885   0.06042   0.06512   0.07758   0.08121
     Eigenvalues ---    0.08473   0.09079   0.09098   0.09223   0.09713
     Eigenvalues ---    0.10320   0.11657   0.12088   0.13578   0.13825
     Eigenvalues ---    0.14542   0.15834   0.16000   0.16000   0.16000
     Eigenvalues ---    0.16000   0.16000   0.16000   0.16000   0.16000
     Eigenvalues ---    0.16000   0.16000   0.16000   0.16000   0.16081
     Eigenvalues ---    0.16477   0.17032   0.18199   0.19563   0.20745
     Eigenvalues ---    0.22012   0.23344   0.24661   0.24995   0.25906
     Eigenvalues ---    0.26779   0.26838   0.27622   0.27903   0.28284
     Eigenvalues ---    0.28517   0.28801   0.29454   0.29591   0.30129
     Eigenvalues ---    0.30940   0.32174   0.32370   0.33762   0.33822
     Eigenvalues ---    0.33836   0.33846   0.33946   0.33968   0.34000
     Eigenvalues ---    0.34035   0.34114   0.34116   0.34141   0.34167
     Eigenvalues ---    0.34194   0.34206   0.34272   0.34273   0.34282
     Eigenvalues ---    0.34342   0.34343   0.34391   0.34398   0.34553
     Eigenvalues ---    0.39893   0.40801   0.41760   0.51549   0.52440
     Eigenvalues ---    0.52581   0.52881   0.94094
 RFO step:  Lambda=-1.31336084D-02 EMin= 2.30000000D-03
 Linear search not attempted -- first point.
 Iteration  1 RMS(Cart)=  0.03446119 RMS(Int)=  0.00056709
 Iteration  2 RMS(Cart)=  0.00075252 RMS(Int)=  0.00021948
 Iteration  3 RMS(Cart)=  0.00000052 RMS(Int)=  0.00021948
 Variable       Old X    -DE/DX   Delta X   Delta X   Delta X     New X
                                 (Linear)    (Quad)   (Total)
    R1        2.53488   0.01538   0.00000   0.03071   0.03078   2.56567
    R2        2.82200   0.00581   0.00000   0.01848   0.01856   2.84056
    R3        2.78907   0.00306   0.00000   0.00676   0.00699   2.79606
    R4        2.85102  -0.00089   0.00000   0.00075   0.00071   2.85174
    R5        2.85329   0.00639   0.00000   0.02368   0.02348   2.87678
    R6        2.92617  -0.00069   0.00000  -0.00324  -0.00332   2.92286
    R7        2.07330   0.00105   0.00000   0.00298   0.00298   2.07628
    R8        2.06407   0.00098   0.00000   0.00273   0.00273   2.06680
    R9        2.93097   0.00072   0.00000   0.00036   0.00029   2.93127
   R10        2.96959  -0.00881   0.00000  -0.03236  -0.03236   2.93723
   R11        2.07632  -0.00163   0.00000  -0.00465  -0.00465   2.07167
   R12        2.89400   0.00669   0.00000   0.01878   0.01879   2.91279
   R13        2.07422   0.00028   0.00000   0.00080   0.00080   2.07502
   R14        2.07384  -0.00019   0.00000  -0.00053  -0.00053   2.07330
   R15        2.90293   0.00475   0.00000   0.01251   0.01255   2.91549
   R16        2.07607   0.00007   0.00000   0.00019   0.00019   2.07626
   R17        2.07591  -0.00025   0.00000  -0.00071  -0.00071   2.07521
   R18        2.89066   0.00687   0.00000   0.02233   0.02233   2.91299
   R19        2.07733   0.00053   0.00000   0.00152   0.00152   2.07885
   R20        2.82822   0.01388   0.00000   0.03636   0.03647   2.86469
   R21        2.31101   0.01935   0.00000   0.02028   0.02028   2.33129
   R22        2.89122   0.01382   0.00000   0.04396   0.04380   2.93502
   R23        2.06757  -0.00035   0.00000  -0.00098  -0.00098   2.06659
   R24        2.06858   0.00053   0.00000   0.00148   0.00148   2.07006
   R25        2.88787   0.00408   0.00000   0.01322   0.01322   2.90109
   R26        2.69230   0.01380   0.00000   0.03205   0.03205   2.72435
   R27        2.07004   0.00118   0.00000   0.00333   0.00333   2.07337
   R28        2.06755   0.00089   0.00000   0.00249   0.00249   2.07004
   R29        2.07048   0.00036   0.00000   0.00103   0.00103   2.07151
   R30        2.07092   0.00024   0.00000   0.00067   0.00067   2.07159
   R31        2.07138   0.00081   0.00000   0.00229   0.00229   2.07368
   R32        2.06984   0.00041   0.00000   0.00114   0.00114   2.07098
   R33        1.83765  -0.00024   0.00000  -0.00044  -0.00044   1.83721
   R34        2.71699   0.00457   0.00000   0.01110   0.01110   2.72809
   R35        2.91523  -0.00270   0.00000  -0.00913  -0.00913   2.90610
   R36        2.92972  -0.00188   0.00000  -0.00648  -0.00648   2.92324
   R37        1.84180  -0.00283   0.00000  -0.00526  -0.00526   1.83653
   R38        2.06874   0.00081   0.00000   0.00226   0.00226   2.07101
   R39        2.06675   0.00048   0.00000   0.00135   0.00135   2.06810
   R40        2.07135   0.00007   0.00000   0.00020   0.00020   2.07156
   R41        2.70480   0.00534   0.00000   0.01268   0.01268   2.71748
   R42        2.06663   0.00038   0.00000   0.00106   0.00106   2.06769
   R43        2.06872   0.00028   0.00000   0.00078   0.00078   2.06950
   R44        1.84047  -0.00305   0.00000  -0.00566  -0.00566   1.83481
    A1        2.30251  -0.00810   0.00000  -0.02894  -0.02895   2.27356
    A2        1.84889   0.01423   0.00000   0.05663   0.05675   1.90563
    A3        2.12914  -0.00610   0.00000  -0.02669  -0.02687   2.10226
    A4        2.20564   0.00648   0.00000   0.02614   0.02626   2.23190
    A5        1.98915  -0.00648   0.00000  -0.01780  -0.01802   1.97113
    A6        2.08802   0.00001   0.00000  -0.00817  -0.00809   2.07993
    A7        1.99515  -0.00104   0.00000  -0.00810  -0.00817   1.98697
    A8        1.90908   0.00093   0.00000   0.00315   0.00295   1.91203
    A9        1.86795   0.00067   0.00000   0.00982   0.00987   1.87782
   A10        1.93396  -0.00147   0.00000  -0.01452  -0.01451   1.91946
   A11        1.90929   0.00122   0.00000   0.01128   0.01128   1.92056
   A12        1.84094  -0.00016   0.00000  -0.00005  -0.00002   1.84092
   A13        1.94330   0.00245   0.00000   0.01606   0.01608   1.95938
   A14        1.95904  -0.00262   0.00000  -0.01194  -0.01209   1.94695
   A15        1.88531  -0.00020   0.00000  -0.01136  -0.01165   1.87366
   A16        1.94543   0.00010   0.00000   0.00286   0.00299   1.94842
   A17        1.87389   0.00033   0.00000   0.01539   0.01541   1.88930
   A18        1.85141  -0.00009   0.00000  -0.01169  -0.01186   1.83955
   A19        2.06183  -0.00227   0.00000  -0.01849  -0.01854   2.04329
   A20        1.91125  -0.00136   0.00000  -0.01130  -0.01130   1.89995
   A21        1.88994   0.00090   0.00000   0.00418   0.00429   1.89423
   A22        1.86338   0.00221   0.00000   0.00800   0.00777   1.87116
   A23        1.87696   0.00118   0.00000   0.02071   0.02070   1.89767
   A24        1.84933  -0.00050   0.00000  -0.00119  -0.00130   1.84803
   A25        2.04156   0.00297   0.00000   0.00732   0.00727   2.04882
   A26        1.90089   0.00074   0.00000   0.01387   0.01399   1.91488
   A27        1.87716  -0.00097   0.00000  -0.00374  -0.00376   1.87340
   A28        1.90658  -0.00210   0.00000  -0.01694  -0.01701   1.88957
   A29        1.89306  -0.00183   0.00000  -0.00845  -0.00842   1.88464
   A30        1.83321   0.00104   0.00000   0.00835   0.00825   1.84145
   A31        1.96226  -0.00004   0.00000  -0.00327  -0.00328   1.95898
   A32        1.95433   0.00053   0.00000   0.00667   0.00665   1.96097
   A33        1.86738  -0.00153   0.00000  -0.02518  -0.02522   1.84215
   A34        1.96495   0.00028   0.00000   0.01204   0.01191   1.97686
   A35        1.83983   0.00169   0.00000   0.01985   0.01988   1.85971
   A36        1.86576  -0.00104   0.00000  -0.01220  -0.01235   1.85341
   A37        1.96114  -0.01450   0.00000  -0.06104  -0.06077   1.90037
   A38        2.15427   0.00969   0.00000   0.03970   0.03955   2.19382
   A39        2.16767   0.00482   0.00000   0.02125   0.02111   2.18878
   A40        1.78879   0.01013   0.00000   0.04667   0.04622   1.83502
   A41        1.91281  -0.00221   0.00000   0.00417   0.00455   1.91736
   A42        1.89261  -0.00242   0.00000   0.00278   0.00225   1.89485
   A43        1.96950  -0.00367   0.00000  -0.02432  -0.02460   1.94490
   A44        1.96711  -0.00087   0.00000   0.00717   0.00653   1.97364
   A45        1.92652  -0.00038   0.00000  -0.02976  -0.02998   1.89654
   A46        1.83671  -0.00336   0.00000  -0.02430  -0.02412   1.81259
   A47        1.97228   0.00035   0.00000  -0.01577  -0.01571   1.95656
   A48        1.87746  -0.00169   0.00000  -0.02769  -0.02725   1.85022
   A49        1.95118   0.00120   0.00000   0.01310   0.01229   1.96348
   A50        1.91503   0.00462   0.00000   0.04867   0.04833   1.96336
   A51        1.90857  -0.00107   0.00000   0.00580   0.00452   1.91308
   A52        1.93050  -0.00023   0.00000  -0.00164  -0.00165   1.92885
   A53        1.96177  -0.00051   0.00000  -0.00315  -0.00315   1.95862
   A54        1.93648  -0.00040   0.00000  -0.00185  -0.00185   1.93463
   A55        1.88375   0.00028   0.00000   0.00073   0.00073   1.88448
   A56        1.87482   0.00038   0.00000   0.00256   0.00256   1.87738
   A57        1.87310   0.00057   0.00000   0.00380   0.00380   1.87689
   A58        1.94315  -0.00118   0.00000  -0.00383  -0.00382   1.93933
   A59        1.92973  -0.00241   0.00000  -0.01318  -0.01322   1.91652
   A60        1.95184   0.00014   0.00000  -0.00304  -0.00309   1.94874
   A61        1.85325   0.00293   0.00000   0.02443   0.02445   1.87770
   A62        1.89170   0.00035   0.00000   0.00054   0.00053   1.89223
   A63        1.89061   0.00040   0.00000  -0.00337  -0.00346   1.88715
   A64        1.88384  -0.00171   0.00000  -0.00986  -0.00986   1.87398
   A65        1.89650  -0.00376   0.00000  -0.03399  -0.03391   1.86260
   A66        1.94855   0.00075   0.00000  -0.00061  -0.00043   1.94813
   A67        1.95812  -0.00058   0.00000  -0.01746  -0.01748   1.94065
   A68        1.88134   0.00321   0.00000   0.03757   0.03742   1.91876
   A69        1.87932   0.00174   0.00000   0.01577   0.01506   1.89438
   A70        1.89722  -0.00114   0.00000   0.00166   0.00129   1.89850
   A71        1.85881   0.00129   0.00000   0.00745   0.00745   1.86625
   A72        1.94278   0.00167   0.00000   0.00417   0.00412   1.94690
   A73        1.95879  -0.00249   0.00000  -0.01177  -0.01177   1.94702
   A74        1.94332  -0.00462   0.00000  -0.02384  -0.02387   1.91946
   A75        1.90188  -0.00026   0.00000  -0.00649  -0.00652   1.89536
   A76        1.88389   0.00086   0.00000   0.00004  -0.00002   1.88387
   A77        1.82827   0.00514   0.00000   0.04017   0.04019   1.86845
   A78        1.93152   0.00427   0.00000   0.02310   0.02293   1.95445
   A79        1.96065  -0.00578   0.00000  -0.02866  -0.02973   1.93092
   A80        1.93638  -0.00064   0.00000  -0.01804  -0.01834   1.91804
   A81        1.84945   0.00510   0.00000   0.06325   0.06338   1.91283
   A82        1.88891  -0.00386   0.00000  -0.03166  -0.03138   1.85753
   A83        1.89349   0.00111   0.00000  -0.00551  -0.00592   1.88756
   A84        1.85220   0.00258   0.00000   0.01491   0.01491   1.86711
    D1        0.10300  -0.00082   0.00000  -0.00966  -0.00963   0.09337
    D2       -3.06822  -0.00046   0.00000  -0.00320  -0.00305  -3.07128
    D3       -3.11782  -0.00052   0.00000   0.00510   0.00532  -3.11250
    D4       -0.00586  -0.00017   0.00000   0.01156   0.01191   0.00604
    D5        0.35633   0.00023   0.00000   0.01054   0.01030   0.36662
    D6       -1.87630  -0.00057   0.00000  -0.00876  -0.00892  -1.88522
    D7        2.36809   0.00133   0.00000   0.01761   0.01745   2.38555
    D8       -2.69541  -0.00082   0.00000  -0.00917  -0.00913  -2.70454
    D9        1.35515  -0.00161   0.00000  -0.02847  -0.02835   1.32680
   D10       -0.68364   0.00028   0.00000  -0.00210  -0.00197  -0.68562
   D11        0.01228  -0.00023   0.00000  -0.01366  -0.01367  -0.00139
   D12       -3.11412  -0.00034   0.00000  -0.00734  -0.00740  -3.12152
   D13        3.08439  -0.00021   0.00000  -0.00137  -0.00107   3.08332
   D14       -0.04202  -0.00032   0.00000   0.00495   0.00520  -0.03681
   D15        0.64871  -0.00103   0.00000  -0.00520  -0.00508   0.64362
   D16       -1.53125   0.00095   0.00000   0.01757   0.01771  -1.51354
   D17        2.76569   0.00033   0.00000   0.01098   0.01108   2.77676
   D18       -2.46174  -0.00132   0.00000  -0.01190  -0.01192  -2.47366
   D19        1.64149   0.00066   0.00000   0.01087   0.01087   1.65236
   D20       -0.34475   0.00005   0.00000   0.00428   0.00424  -0.34052
   D21       -0.00220   0.00036   0.00000  -0.00602  -0.00583  -0.00802
   D22        2.13154  -0.00021   0.00000  -0.01550  -0.01540   2.11613
   D23       -2.04327  -0.00249   0.00000  -0.03697  -0.03698  -2.08025
   D24        3.11195   0.00083   0.00000   0.00063   0.00079   3.11273
   D25       -1.03750   0.00025   0.00000  -0.00886  -0.00879  -1.04629
   D26        1.07088  -0.00203   0.00000  -0.03033  -0.03037   1.04051
   D27       -1.36339   0.00018   0.00000   0.00412   0.00418  -1.35921
   D28        2.72501   0.00015   0.00000  -0.00303  -0.00296   2.72205
   D29        0.69002   0.00187   0.00000   0.02508   0.02500   0.71503
   D30        0.80333  -0.00056   0.00000  -0.00954  -0.00941   0.79392
   D31       -1.39146  -0.00059   0.00000  -0.01669  -0.01656  -1.40801
   D32        2.85674   0.00113   0.00000   0.01142   0.01141   2.86815
   D33        2.82578  -0.00087   0.00000  -0.01127  -0.01121   2.81457
   D34        0.63099  -0.00090   0.00000  -0.01842  -0.01835   0.61264
   D35       -1.40400   0.00082   0.00000   0.00969   0.00961  -1.39438
   D36        0.64502   0.00140   0.00000  -0.00480  -0.00468   0.64034
   D37       -1.49196   0.00127   0.00000   0.00802   0.00797  -1.48399
   D38        2.78229   0.00209   0.00000   0.01314   0.01317   2.79546
   D39        2.84733  -0.00009   0.00000  -0.00598  -0.00585   2.84148
   D40        0.71035  -0.00022   0.00000   0.00684   0.00680   0.71715
   D41       -1.29859   0.00060   0.00000   0.01196   0.01200  -1.28659
   D42       -1.41529   0.00006   0.00000  -0.00944  -0.00938  -1.42467
   D43        2.73092  -0.00007   0.00000   0.00338   0.00326   2.73418
   D44        0.72198   0.00075   0.00000   0.00850   0.00846   0.73045
   D45        0.97270   0.00198   0.00000   0.03185   0.03165   1.00434
   D46       -1.09991  -0.00003   0.00000   0.00756   0.00752  -1.09239
   D47        3.04862   0.00132   0.00000   0.01855   0.01868   3.06730
   D48       -1.22093   0.00067   0.00000   0.01751   0.01734  -1.20359
   D49        2.98965  -0.00134   0.00000  -0.00677  -0.00678   2.98286
   D50        0.85499   0.00001   0.00000   0.00421   0.00437   0.85936
   D51        3.02793   0.00027   0.00000   0.00448   0.00436   3.03229
   D52        0.95533  -0.00174   0.00000  -0.01980  -0.01976   0.93556
   D53       -1.17933  -0.00039   0.00000  -0.00882  -0.00861  -1.18793
   D54        0.81078   0.00192   0.00000   0.02412   0.02408   0.83486
   D55       -1.36069   0.00187   0.00000   0.02971   0.02963  -1.33106
   D56        2.94456   0.00079   0.00000   0.01505   0.01498   2.95953
   D57        2.97178   0.00033   0.00000   0.00238   0.00233   2.97411
   D58        0.80031   0.00028   0.00000   0.00797   0.00788   0.80820
   D59       -1.17762  -0.00080   0.00000  -0.00669  -0.00677  -1.18440
   D60       -1.33304   0.00136   0.00000   0.01444   0.01453  -1.31851
   D61        2.77868   0.00130   0.00000   0.02003   0.02009   2.79877
   D62        0.80074   0.00022   0.00000   0.00537   0.00543   0.80617
   D63       -1.24831  -0.00129   0.00000  -0.02298  -0.02308  -1.27139
   D64        0.97870  -0.00037   0.00000  -0.00646  -0.00656   0.97213
   D65        3.00651  -0.00045   0.00000  -0.00302  -0.00299   3.00352
   D66        0.92028   0.00021   0.00000  -0.01294  -0.01307   0.90721
   D67       -3.13590   0.00114   0.00000   0.00358   0.00345  -3.13245
   D68       -1.10809   0.00105   0.00000   0.00702   0.00703  -1.10106
   D69        2.90937  -0.00063   0.00000  -0.01639  -0.01643   2.89294
   D70       -1.14681   0.00030   0.00000   0.00013   0.00009  -1.14672
   D71        0.88100   0.00022   0.00000   0.00357   0.00367   0.88467
   D72        3.14008   0.00103   0.00000   0.02381   0.02385  -3.11925
   D73        1.03320   0.00119   0.00000   0.02617   0.02621   1.05941
   D74       -1.06426   0.00109   0.00000   0.02475   0.02480  -1.03946
   D75        0.90889   0.00041   0.00000   0.01263   0.01254   0.92143
   D76       -1.19799   0.00057   0.00000   0.01499   0.01490  -1.18309
   D77        2.98774   0.00047   0.00000   0.01357   0.01349   3.00122
   D78       -1.10334  -0.00116   0.00000  -0.01037  -0.01033  -1.11367
   D79        3.07296  -0.00100   0.00000  -0.00801  -0.00797   3.06499
   D80        0.97551  -0.00110   0.00000  -0.00943  -0.00938   0.96612
   D81       -0.01316   0.00044   0.00000   0.00973   0.00964  -0.00351
   D82        2.08233   0.00064   0.00000   0.00869   0.00879   2.09113
   D83       -2.09676  -0.00263   0.00000  -0.02337  -0.02359  -2.12035
   D84        3.11311   0.00060   0.00000   0.00354   0.00358   3.11669
   D85       -1.07459   0.00080   0.00000   0.00250   0.00273  -1.07185
   D86        1.02950  -0.00247   0.00000  -0.02956  -0.02964   0.99986
   D87        0.00896  -0.00039   0.00000  -0.00228  -0.00243   0.00652
   D88       -2.13835   0.00068   0.00000   0.02528   0.02533  -2.11302
   D89        2.02427  -0.00194   0.00000  -0.02429  -0.02498   1.99930
   D90       -2.04668  -0.00204   0.00000  -0.02340  -0.02308  -2.06976
   D91        2.08919  -0.00097   0.00000   0.00416   0.00468   2.09388
   D92       -0.03137  -0.00359   0.00000  -0.04541  -0.04562  -0.07699
   D93        2.03966   0.00221   0.00000   0.03117   0.03133   2.07099
   D94       -0.10764   0.00328   0.00000   0.05873   0.05909  -0.04855
   D95       -2.22821   0.00066   0.00000   0.00916   0.00878  -2.21942
   D96        1.13352  -0.00062   0.00000  -0.02612  -0.02598   1.10754
   D97       -3.09397   0.00074   0.00000  -0.00655  -0.00644  -3.10041
   D98       -0.98561  -0.00032   0.00000  -0.02197  -0.02181  -1.00742
   D99       -3.08138  -0.00386   0.00000  -0.05898  -0.05901  -3.14039
   D100      -1.02568  -0.00250   0.00000  -0.03941  -0.03948  -1.06516
   D101       1.08268  -0.00356   0.00000  -0.05483  -0.05485   1.02783
   D102      -0.95708   0.00204   0.00000   0.01512   0.01504  -0.94205
   D103       1.09861   0.00339   0.00000   0.03470   0.03457   1.13318
   D104      -3.07621   0.00233   0.00000   0.01927   0.01920  -3.05701
   D105      -3.13285   0.00004   0.00000   0.02188   0.02156  -3.11129
   D106       1.16108   0.00257   0.00000   0.04061   0.04110   1.20218
   D107      -0.98487  -0.00124   0.00000  -0.01119  -0.01136  -0.99622
   D108      -2.91010  -0.00093   0.00000  -0.01520  -0.01506  -2.92516
   D109      -0.79567  -0.00031   0.00000  -0.01350  -0.01397  -0.80964
   D110       1.24832   0.00093   0.00000   0.01633   0.01667   1.26499
   D111      -0.94299  -0.00041   0.00000  -0.00181  -0.00176  -0.94475
   D112       1.19398  -0.00133   0.00000  -0.01570  -0.01564   1.17834
   D113      -3.04598   0.00050   0.00000   0.01157   0.01158  -3.03439
   D114      -3.02460   0.00172   0.00000   0.01641   0.01644  -3.00816
   D115      -0.88763   0.00081   0.00000   0.00253   0.00256  -0.88507
   D116       1.15560   0.00264   0.00000   0.02979   0.02979   1.18538
   D117       1.22625  -0.00145   0.00000  -0.02327  -0.02331   1.20293
   D118      -2.91997  -0.00236   0.00000  -0.03715  -0.03719  -2.95716
   D119      -0.87674  -0.00054   0.00000  -0.00989  -0.00997  -0.88671
   D120      -3.06187  -0.00139   0.00000  -0.02301  -0.02279  -3.08467
   D121      -0.99858   0.00415   0.00000   0.05359   0.05335  -0.94523
   D122       1.12421   0.00105   0.00000   0.01339   0.01373   1.13794
   D123      -0.97587  -0.00525   0.00000  -0.06515  -0.06512  -1.04099
   D124       1.08742   0.00029   0.00000   0.01145   0.01102   1.09844
   D125      -3.07297  -0.00281   0.00000  -0.02875  -0.02860  -3.10158
   D126       1.05776  -0.00113   0.00000  -0.01150  -0.01141   1.04635
   D127       3.12105   0.00440   0.00000   0.06509   0.06473  -3.09740
   D128      -1.03934   0.00131   0.00000   0.02489   0.02511  -1.01423
   D129       1.42317  -0.00021   0.00000   0.01680   0.01759   1.44076
   D130      -0.70672   0.00117   0.00000  -0.00115  -0.00220  -0.70892
   D131      -2.73476  -0.00085   0.00000  -0.01166  -0.01139  -2.74615
         Item               Value     Threshold  Converged?
 Maximum Force            0.019347     0.000450     NO 
 RMS     Force            0.003411     0.000300     NO 
 Maximum Displacement     0.177182     0.001800     NO 
 RMS     Displacement     0.034435     0.001200     NO 
 Predicted change in Energy=-7.266093D-03
 GradGradGradGradGradGradGradGradGradGradGradGradGradGradGradGradGradGrad

                          Input orientation:                          
 ---------------------------------------------------------------------
 Center     Atomic      Atomic             Coordinates (Angstroms)
 Number     Number       Type             X           Y           Z
 ---------------------------------------------------------------------
      1          6           0        1.761530    0.738410    0.087778
      2          6           0        1.170705   -0.469850    0.273147
      3          6           0       -0.263521   -0.752150    0.648127
      4          6           0       -1.280877    0.218849    0.004345
      5          6           0       -1.321930    1.590923    0.726718
      6          6           0        0.015114    2.144575    1.257424
      7          6           0        1.222318    2.125856    0.296917
      8          6           0        3.172126    0.534075   -0.309360
      9          6           0        3.455299   -0.954103   -0.365725
     10          6           0        2.117693   -1.636812    0.030486
     11          8           0        3.993136    1.426934   -0.534482
     12          6           0        0.953510    2.857093   -1.033203
     13          6           0        2.259691   -2.532682    1.269058
     14          8           0        1.543931   -2.395899   -1.052555
     15          6           0       -2.694795   -0.418993   -0.095102
     16          8           0       -3.079080   -0.788339    1.246543
     17          6           0       -2.693347   -1.661670   -1.001033
     18          6           0       -3.728153    0.594244   -0.641408
     19          8           0       -5.057038    0.045446   -0.669791
     20          1           0       -0.367957   -0.734427    1.741728
     21          1           0       -0.486771   -1.780555    0.350249
     22          1           0       -0.963261    0.385639   -1.031577
     23          1           0       -2.007132    1.521431    1.581929
     24          1           0       -1.764167    2.329827    0.046883
     25          1           0        0.297897    1.612724    2.176302
     26          1           0       -0.159456    3.185017    1.562291
     27          1           0        2.028640    2.683444    0.796029
     28          1           0        3.763575   -1.235544   -1.376518
     29          1           0        4.274073   -1.179814    0.326103
     30          1           0        0.583067    3.872671   -0.845636
     31          1           0        0.213491    2.335955   -1.650232
     32          1           0        1.873214    2.944128   -1.623302
     33          1           0        1.304046   -3.003470    1.527587
     34          1           0        2.980562   -3.334984    1.067019
     35          1           0        2.613601   -1.967356    2.138647
     36          1           0        2.120139   -3.163774   -1.206004
     37          1           0       -3.861370   -1.359832    1.169640
     38          1           0       -2.277172   -1.438381   -1.989972
     39          1           0       -2.119647   -2.481588   -0.557980
     40          1           0       -3.718245   -2.024874   -1.140205
     41          1           0       -3.722345    1.510922   -0.044010
     42          1           0       -3.480224    0.858920   -1.674751
     43          1           0       -5.423872    0.144614    0.223696
 ---------------------------------------------------------------------
                    Distance matrix (angstroms):
                    1          2          3          4          5
     1  C    0.000000
     2  C    1.357692   0.000000
     3  C    2.576158   1.509075   0.000000
     4  C    3.087579   2.560628   1.546709   0.000000
     5  C    3.262322   3.265844   2.572236   1.551159   0.000000
     6  C    2.528901   3.023145   2.973196   2.637844   1.541384
     7  C    1.503162   2.596328   3.257910   3.160421   2.635161
     8  C    1.479613   2.313627   3.791415   4.475156   4.731482
     9  C    2.437031   2.421163   3.859832   4.893274   5.522002
    10  C    2.402459   1.522324   2.614247   3.872266   4.768020
    11  O    2.416886   3.495164   4.926063   5.437372   5.465111
    12  C    2.529489   3.580821   4.163493   3.609616   3.142950
    13  C    3.513350   2.536337   3.149992   4.658975   5.488739
    14  O    3.342394   2.367794   2.976762   3.991677   5.222425
    15  C    4.607804   3.883334   2.564074   1.554315   2.569029
    16  O    5.206265   4.371453   2.878677   2.406453   3.003112
    17  C    5.176081   4.239677   3.074249   2.557773   3.930047
    18  C    5.539776   5.095833   3.934381   2.558725   2.941946
    19  O    6.895432   6.319766   5.034965   3.839781   4.276654
    20  H    3.072379   2.143411   1.098719   2.181893   2.710639
    21  H    3.386580   2.114502   1.093704   2.178961   3.493720
    22  H    2.966797   2.643478   2.146067   1.096281   2.161701
    23  H    4.128973   3.971996   3.013525   2.170930   1.098052
    24  H    3.868439   4.062371   3.480232   2.166012   1.097145
    25  H    2.696029   2.953117   2.871086   3.025362   2.173846
    26  H    3.442421   4.097471   4.043242   3.533120   2.142583
    27  H    2.087133   3.309489   4.132696   4.201654   3.524871
    28  H    3.169991   3.167122   4.533251   5.428494   6.186669
    29  H    3.170056   3.183983   4.569065   5.737357   6.257213
    30  H    3.476152   4.522663   4.933255   4.188934   3.362689
    31  H    2.822987   3.533863   3.878967   3.074557   2.926172
    32  H    2.793826   3.968033   4.836062   4.474894   4.190787
    33  H    4.035345   2.830306   2.880826   4.402890   5.352157
    34  H    4.363197   3.480634   4.167802   5.649679   6.549183
    35  H    3.500465   2.793665   3.460666   4.949920   5.490291
    36  H    4.126682   3.216603   3.864656   4.947120   6.179837
    37  H    6.098364   5.188212   3.685888   3.241772   3.918149
    38  H    5.036524   4.236463   3.388992   2.777825   4.179662
    39  H    5.084183   3.945159   2.809066   2.883071   4.344208
    40  H    6.258723   5.321418   4.093052   3.505003   4.722469
    41  H    5.539587   5.288287   4.190944   2.762707   2.522382
    42  H    5.531456   5.214506   4.282346   2.840101   3.310757
    43  H    7.211176   6.623326   5.254860   4.149461   4.378444
                    6          7          8          9         10
     6  C    0.000000
     7  C    1.542811   0.000000
     8  C    3.874952   2.589033   0.000000
     9  C    4.906250   3.861534   1.515928   0.000000
    10  C    4.497233   3.876900   2.437227   1.553146   0.000000
    11  O    4.421605   2.976096   1.233666   2.446852   3.636345
    12  C    2.575897   1.541489   3.292814   4.607569   4.762556
    13  C    5.187966   4.870644   3.567764   2.567861   1.535190
    14  O    5.318758   4.729776   3.433382   2.490751   1.441664
    15  C    3.967973   4.687612   5.947689   6.179258   4.965772
    16  O    4.263348   5.281698   6.576260   6.732384   5.404179
    17  C    5.188823   5.600219   6.301070   6.221745   4.920442
    18  C    4.474498   5.266256   6.908526   7.353595   6.293089
    19  O    5.817837   6.685278   8.251535   8.576214   7.402510
    20  H    2.944477   3.577383   4.283486   4.371144   3.149779
    21  H    4.059741   4.264255   4.379512   4.090911   2.627954
    22  H    3.048048   3.093542   4.200602   4.664969   3.835435
    23  H    2.140815   3.527879   5.601479   6.305535   5.421776
    24  H    2.159993   3.003866   5.264848   6.180394   5.550075
    25  H    1.098712   2.156372   3.950087   4.797883   4.298333
    26  H    1.098152   2.152276   4.650808   5.823746   5.548141
    27  H    2.134842   1.100078   2.673805   4.076368   4.388461
    28  H    5.693313   4.534025   2.149463   1.093593   2.202182
    29  H    5.482486   4.499057   2.134365   1.095428   2.224008
    30  H    2.780602   2.182987   4.258761   5.637178   5.785937
    31  H    2.920693   2.203012   3.714597   4.794138   4.715260
    32  H    3.520001   2.186431   3.036770   4.390979   4.876453
    33  H    5.313822   5.275530   4.402082   3.523127   2.184283
    34  H    6.233434   5.788372   4.111051   2.818994   2.168579
    35  H    4.943346   4.699151   3.544269   2.829667   2.190783
    36  H    6.219177   5.571807   3.947750   2.715025   1.964822
    37  H    5.226442   6.225395   7.432657   7.487029   6.092913
    38  H    5.351423   5.493639   6.034061   5.977786   4.841122
    39  H    5.408722   5.755703   6.095810   5.783614   4.360618
    40  H    6.088587   6.610827   7.397009   7.294251   5.964837
    41  H    4.007972   4.994403   6.968384   7.595947   6.634743
    42  H    4.740036   5.254188   6.798792   7.287117   6.361854
    43  H    5.886510   6.935598   8.621312   8.966285   7.751517
                   11         12         13         14         15
    11  O    0.000000
    12  C    3.396086   0.000000
    13  C    4.683604   6.004681   0.000000
    14  O    4.569579   5.286104   2.433292   0.000000
    15  C    6.951900   4.992284   5.556576   4.774062   0.000000
    16  O    7.622054   5.894760   5.616557   5.407618   1.443641
    17  C    7.380121   5.806877   5.517658   4.300729   1.537842
    18  C    7.766795   5.214591   7.020101   6.074938   1.546910
    19  O    9.156007   6.645609   7.996274   7.048367   2.475110
    20  H    5.373243   4.727107   3.218955   3.771448   2.981210
    21  H    5.580349   5.049369   2.992149   2.543670   2.632025
    22  H    5.088935   3.127635   4.919038   3.744783   2.126647
    23  H    6.363280   4.169929   5.894022   5.907286   2.655289
    24  H    5.856597   2.971593   6.428774   5.872373   2.905554
    25  H    4.586682   3.504170   4.675052   5.295958   4.271224
    26  H    4.973060   2.843030   6.215331   6.394182   4.707842
    27  H    2.684831   2.128884   5.242624   5.426963   5.721019
    28  H    2.801876   4.976345   3.308068   2.525509   6.634706
    29  H    2.759468   5.400969   2.603297   3.291388   7.022918
    30  H    4.207970   1.097181   6.950651   6.345159   5.452161
    31  H    4.044370   1.095416   6.034303   4.951538   4.297243
    32  H    2.825150   1.096197   6.205688   5.380527   5.874750
    33  H    5.577796   6.405211   1.096237   2.661545   5.030245
    34  H    5.125034   6.845560   1.097344   2.727340   6.485615
    35  H    4.535409   6.007649   1.095916   3.392877   5.963734
    36  H    5.003364   6.135285   2.558062   0.972211   5.652566
    37  H    8.506665   6.768903   6.233205   5.935391   1.961032
    38  H    7.045937   5.459286   5.692266   4.049249   2.191824
    39  H    7.255564   6.178321   4.745448   3.697804   2.190741
    40  H    8.470376   6.757984   6.465148   5.275968   2.172221
    41  H    7.731510   4.965309   7.338912   6.634310   2.187017
    42  H    7.581157   4.905331   7.288045   6.018563   2.178360
    43  H    9.534108   7.043319   8.203526   7.525510   2.804844
                   16         17         18         19         20
    16  O    0.000000
    17  C    2.441945   0.000000
    18  C    2.428413   2.507848   0.000000
    19  O    2.877473   2.934452   1.438027   0.000000
    20  H    2.756501   3.713482   4.328466   5.330207   0.000000
    21  H    2.916831   2.590188   4.138793   5.026142   1.744910
    22  H    3.323363   2.680598   2.800067   4.123789   3.049615
    23  H    2.568383   4.156286   2.960543   4.068255   2.793085
    24  H    3.590423   4.230077   2.709840   4.071243   3.769822
    25  H    4.246590   5.455699   5.018553   6.263540   2.478172
    26  H    4.940795   6.040000   4.929908   6.231003   3.929085
    27  H    6.192337   6.663828   6.290599   7.701590   4.280171
    28  H    7.341823   6.481853   7.746903   8.941120   5.200398
    29  H    7.420870   7.109037   8.253422   9.463757   4.873480
    30  H    6.285979   6.433348   5.420001   6.818310   5.368822
    31  H    5.384565   4.985196   4.425816   5.829767   4.612019
    32  H    6.833193   6.515679   6.153161   7.572314   5.466081
    33  H    4.919104   4.916655   6.555236   7.388353   2.826660
    34  H    6.575476   6.266583   7.960177   8.890829   4.293100
    35  H    5.881543   6.173713   7.382977   8.412931   3.250746
    36  H    6.220093   5.046580   6.974524   7.880260   4.558669
    37  H    0.971852   2.483386   2.667593   2.605367   3.594766
    38  H    3.397152   1.095929   2.838227   3.416472   4.250439
    39  H    2.654036   1.094391   3.472030   3.876425   3.377816
    40  H    2.762991   1.096222   2.666210   2.509957   4.603826
    41  H    2.714022   3.469881   1.094174   2.078612   4.413883
    42  H    3.377622   2.725151   1.095134   2.039125   4.888485
    43  H    2.722988   3.495482   1.956025   0.970938   5.351580
                   21         22         23         24         25
    21  H    0.000000
    22  H    2.613212   0.000000
    23  H    3.838182   3.034815   0.000000
    24  H    4.314975   2.363132   1.751828   0.000000
    25  H    3.932494   3.658789   2.382178   3.049716   0.000000
    26  H    5.121824   3.900098   2.486324   2.367046   1.748796
    27  H    5.143276   4.191839   4.272630   3.882222   2.459078
    28  H    4.619979   5.009012   7.046587   6.730073   5.722419
    29  H    4.798657   5.632371   6.951788   6.989699   5.199180
    30  H    5.876534   3.819044   4.257996   2.947281   3.784282
    31  H    4.630113   2.360342   4.005182   2.606026   3.895196
    32  H    5.638001   3.865436   5.230168   4.049374   4.323338
    33  H    2.467524   4.814152   5.607279   6.328545   4.768901
    34  H    3.866834   5.813852   6.980472   7.459438   5.736463
    35  H    3.584072   5.327368   5.816592   6.481212   4.263904
    36  H    3.336345   4.704902   6.837988   6.843771   6.129884
    37  H    3.498046   4.036218   3.451066   4.390037   5.210466
    38  H    2.966354   2.443754   4.646707   4.314087   5.770447
    39  H    1.995648   3.127701   4.540487   4.862298   5.484907
    40  H    3.567012   3.662282   4.786878   4.918437   6.353010
    41  H    4.632299   3.139123   2.363417   2.124459   4.593745
    42  H    4.475289   2.640600   3.635228   2.841204   5.447295
    43  H    5.300685   4.640135   3.926134   4.266129   6.221467
                   26         27         28         29         30
    26  H    0.000000
    27  H    2.372024   0.000000
    28  H    6.600616   4.805042   0.000000
    29  H    6.343192   4.493057   1.778379   0.000000
    30  H    2.611957   2.489780   6.040805   6.365854   0.000000
    31  H    3.343696   3.065894   5.043176   5.723186   1.773543
    32  H    3.786526   2.438293   4.593911   5.154726   1.769586
    33  H    6.359278   5.779377   4.196269   3.686509   7.309809
    34  H    7.253649   6.099268   3.315364   2.620475   7.833040
    35  H    5.879539   4.875935   3.770196   2.581222   6.865488
    36  H    7.291581   6.181137   2.539297   3.304978   7.211380
    37  H    5.874861   7.154011   8.039786   8.181038   7.154959
    38  H    6.203152   6.579609   6.075203   6.953407   6.139848
    39  H    6.359898   6.761595   6.069179   6.584518   6.911151
    40  H    6.863776   7.677496   7.527053   8.169537   7.305415
    41  H    4.251702   5.929105   8.084408   8.445101   4.975644
    42  H    5.188127   6.307235   7.546413   8.263714   5.126446
    43  H    6.224946   7.893868   9.427339   9.788500   7.150188
                   31         32         33         34         35
    31  H    0.000000
    32  H    1.767846   0.000000
    33  H    6.308511   6.754700   0.000000
    34  H    6.870203   6.920354   1.769952   0.000000
    35  H    6.215675   6.230819   1.778163   1.775797   0.000000
    36  H    5.837779   6.127117   2.857311   2.436447   3.586308
    37  H    6.181829   7.694806   5.432420   7.122063   6.575204
    38  H    4.534803   6.047027   5.258122   6.370720   6.422225
    39  H    5.463082   6.820282   4.042725   5.420428   5.471734
    40  H    5.893684   7.495917   5.770457   7.173719   7.130670
    41  H    4.330293   5.988199   6.936444   8.345427   7.550273
    42  H    3.978161   5.745436   6.932695   8.176056   7.724283
    43  H    6.331939   8.030949   7.541581   9.135278   8.528097
                   36         37         38         39         40
    36  H    0.000000
    37  H    6.684036   0.000000
    38  H    4.788312   3.535393   0.000000
    39  H    4.342937   2.697518   1.778679   0.000000
    40  H    5.948794   2.407935   1.772786   1.761559   0.000000
    41  H    7.572161   3.119856   3.817549   4.332775   3.701826
    42  H    6.911284   3.627491   2.612334   3.775889   2.942560
    43  H    8.360716   2.366343   4.160279   4.292535   3.078323
                   41         42         43
    41  H    0.000000
    42  H    1.772864   0.000000
    43  H    2.198558   2.809289   0.000000
 Stoichiometry    C15H24O4
 Framework group  C1[X(C15H24O4)]
 Deg. of freedom   123
 Full point group                 C1      NOp   1
 Largest Abelian subgroup         C1      NOp   1
 Largest concise Abelian subgroup C1      NOp   1
                         Standard orientation:                         
 ---------------------------------------------------------------------
 Center     Atomic      Atomic             Coordinates (Angstroms)
 Number     Number       Type             X           Y           Z
 ---------------------------------------------------------------------
      1          6           0        1.786648    0.745795    0.085313
      2          6           0        1.203625   -0.468029    0.258633
      3          6           0       -0.227041   -0.763156    0.637318
      4          6           0       -1.253159    0.209917    0.010804
      5          6           0       -1.298269    1.572671    0.750374
      6          6           0        0.038323    2.127337    1.281157
      7          6           0        1.240676    2.127435    0.314404
      8          6           0        3.196325    0.554472   -0.321458
      9          6           0        3.487618   -0.931248   -0.397746
     10          6           0        2.155943   -1.626457   -0.003297
     11          8           0        4.011106    1.454735   -0.539611
     12          6           0        0.960924    2.873561   -1.005150
     13          6           0        2.309350   -2.536791    1.223311
     14          8           0        1.580941   -2.375325   -1.092776
     15          6           0       -2.663937   -0.434719   -0.089416
     16          8           0       -3.039247   -0.822865    1.249459
     17          6           0       -2.660102   -1.666038   -1.010719
     18          6           0       -3.705795    0.579288   -0.617857
     19          8           0       -5.031683    0.023293   -0.646343
     20          1           0       -0.325971   -0.759594    1.731568
     21          1           0       -0.445994   -1.789047    0.327812
     22          1           0       -0.941803    0.391354   -1.024556
     23          1           0       -1.978676    1.488661    1.608107
     24          1           0       -1.748156    2.317407    0.082020
     25          1           0        0.328815    1.585758    2.191912
     26          1           0       -0.140564    3.162903    1.599811
     27          1           0        2.046378    2.683393    0.816326
     28          1           0        3.792298   -1.198365   -1.413504
     29          1           0        4.311190   -1.160834    0.287076
     30          1           0        0.585709    3.884599   -0.803104
     31          1           0        0.220713    2.355891   -1.624861
     32          1           0        1.877086    2.973165   -1.598761
     33          1           0        1.357720   -3.016207    1.480794
     34          1           0        3.033703   -3.332390    1.007675
     35          1           0        2.664509   -1.980277    2.098060
     36          1           0        2.160689   -3.137929   -1.258667
     37          1           0       -3.818676   -1.397826    1.169413
     38          1           0       -2.250270   -1.428125   -1.998897
     39          1           0       -2.079511   -2.488092   -0.580796
     40          1           0       -3.683629   -2.033343   -1.149214
     41          1           0       -3.702111    1.488506   -0.009148
     42          1           0       -3.464665    0.858172   -1.649070
     43          1           0       -5.394489    0.109274    0.250150
 ---------------------------------------------------------------------
 Rotational constants (GHZ):      0.5958335      0.2471364      0.1996514
 Standard basis: 6-31G(d) (6D, 7F)
 There are   333 symmetry adapted cartesian basis functions of A   symmetry.
 There are   333 symmetry adapted basis functions of A   symmetry.
   333 basis functions,   628 primitive gaussians,   333 cartesian basis functions
    73 alpha electrons       73 beta electrons
       nuclear repulsion energy      1594.9846263330 Hartrees.
 NAtoms=   43 NActive=   43 NUniq=   43 SFac= 1.00D+00 NAtFMM=   60 NAOKFM=F Big=F
 Integral buffers will be    131072 words long.
 Raffenetti 2 integral format.
 Two-electron integral symmetry is turned on.
 ------------------------------------------------------------------------------
 Polarizable Continuum Model (PCM)
 =================================
 Model                : PCM (using non-symmetric T matrix).
 Atomic radii         : SMD-Coulomb.
 Polarization charges : Total charges.
 Charge compensation  : None.
 Solution method      : On-the-fly selection.
 Cavity type          : VdW (van der Waals Surface) (Alpha=1.000).
 Cavity algorithm     : GePol (No added spheres)
                        Default sphere list used, NSphG=   43.
                        Lebedev-Laikov grids with approx.  5.0 points / Ang**2.
                        Smoothing algorithm: Karplus/York (Gamma=1.0000).
                        Polarization charges: spherical gaussians, with
                                              point-specific exponents (IZeta= 3).
                        Self-potential: point-specific (ISelfS= 7).
                        Self-field    : sphere-specific E.n sum rule (ISelfD= 2).
 1st derivatives      : Analytical E(r).r(x)/FMM algorithm (CHGder, D1EAlg=3).
                        Cavity 1st derivative terms included.
 Solvent              : Methanol, Eps=  32.613000 Eps(inf)=   1.765709
 ------------------------------------------------------------------------------
 ------------------------------------------------------------------------------
 Atomic radii for non-electrostatic terms: SMD-CDS.
 ------------------------------------------------------------------------------
 Nuclear repulsion after PCM non-electrostatic terms =     1594.9859128687 Hartrees.
 One-electron integrals computed using PRISM.
 NBasis=   333 RedAO= T EigKep=  9.55D-04  NBF=   333
 NBsUse=   333 1.00D-06 EigRej= -1.00D+00 NBFU=   333
 Initial guess from the checkpoint file:  "DY-202A-11R_50.chk"
 B after Tr=     0.000000    0.000000    0.000000
         Rot=    0.999992   -0.002041   -0.000156    0.003401 Ang=  -0.45 deg.
 ExpMin= 1.61D-01 ExpMax= 5.48D+03 ExpMxC= 8.25D+02 IAcc=1 IRadAn=         1 AccDes= 0.00D+00
 Harris functional with IExCor=  402 and IRadAn=       1 diagonalized for initial guess.
 HarFok:  IExCor=  402 AccDes= 0.00D+00 IRadAn=         1 IDoV= 1 UseB2=F ITyADJ=14
 ICtDFT=  3500011 ScaDFX=  1.000000  1.000000  1.000000  1.000000
 FoFCou: FMM=F IPFlag=           0 FMFlag=      100000 FMFlg1=           0
         NFxFlg=           0 DoJE=T BraDBF=F KetDBF=T FulRan=T
         wScrn=  0.000000 ICntrl=     500 IOpCl=  0 I1Cent=   200000004 NGrid=           0
         NMat0=    1 NMatS0=      1 NMatT0=    0 NMatD0=    1 NMtDS0=    0 NMtDT0=    0
 Petite list used in FoFCou.
 Keep R1 ints in memory in canonical form, NReq=1565304907.
 Requested convergence on RMS density matrix=1.00D-08 within 128 cycles.
 Requested convergence on MAX density matrix=1.00D-06.
 Requested convergence on             energy=1.00D-06.
 No special actions if energy rises.
 Inv3:  Mode=1 IEnd=    21934848.
 Iteration    1 A*A^-1 deviation from unit magnitude is 5.33D-15 for   2694.
 Iteration    1 A*A^-1 deviation from orthogonality  is 2.39D-15 for   1525     45.
 Iteration    1 A^-1*A deviation from unit magnitude is 4.88D-15 for   2694.
 Iteration    1 A^-1*A deviation from orthogonality  is 3.09D-13 for   1546   1505.
 Error on total polarization charges =  0.05163
 SCF Done:  E(RB3LYP) =  -886.948495078     A.U. after   11 cycles
            NFock= 11  Conv=0.40D-08     -V/T= 2.0094
 SMD-CDS (non-electrostatic) energy       (kcal/mol) =       0.81
 (included in total energy above)
 D1PCM: PCM CHGder 1st derivatives, ID1Alg=3 FixD1E=F DoIter=F DoCFld=F I1PDM=0.
 Calling FoFJK, ICntrl=      2127 FMM=F ISym2X=0 I1Cent= 0 IOpClX= 0 NMat=1 NMatS=1 NMatT=0.
 ***** Axes restored to original set *****
 -------------------------------------------------------------------
 Center     Atomic                   Forces (Hartrees/Bohr)
 Number     Number              X              Y              Z
 -------------------------------------------------------------------
      1        6           0.005482934   -0.006089909   -0.000399427
      2        6          -0.005255233    0.005735970    0.000499453
      3        6           0.002417728   -0.000773119   -0.001233603
      4        6          -0.000885523    0.002977931    0.001311994
      5        6           0.000950380    0.001235682   -0.000273412
      6        6          -0.000168584    0.000025325    0.000595208
      7        6          -0.003733330    0.002201057    0.001314123
      8        6          -0.003644764    0.003190829    0.000627694
      9        6          -0.002976907   -0.000495765    0.001168159
     10        6           0.005059710   -0.000491842    0.000613399
     11        8          -0.002062738   -0.003001825    0.000760083
     12        6           0.000311444    0.000468825   -0.001418202
     13        6          -0.000342687   -0.001505028   -0.000052528
     14        8           0.001009434    0.001356095   -0.000739279
     15        6          -0.000051158   -0.000615626   -0.003049926
     16        8          -0.000552981   -0.000853928   -0.000446738
     17        6          -0.001876531   -0.002464941    0.002249280
     18        6          -0.001538150   -0.001325162    0.000228023
     19        8           0.002216704    0.001919112   -0.000086189
     20        1           0.000122115    0.000448868    0.000166211
     21        1           0.001083729    0.001064042    0.000524377
     22        1           0.000804550    0.000150819   -0.000341837
     23        1           0.000547092   -0.000124217    0.000035631
     24        1           0.001222890   -0.000242912    0.000306327
     25        1           0.000072823   -0.000436927   -0.000866808
     26        1          -0.000046578    0.000118023    0.000043917
     27        1           0.000159650    0.000228598   -0.000213435
     28        1           0.001022909   -0.001443693   -0.000575185
     29        1           0.000981436   -0.001769381   -0.001150477
     30        1           0.000102783   -0.000060383    0.000384822
     31        1          -0.000410845   -0.000237912    0.000410442
     32        1          -0.000040039   -0.000345203    0.000405822
     33        1           0.000174587    0.001238209   -0.000334859
     34        1           0.000322137    0.000219420   -0.000004973
     35        1           0.000540519    0.000288924   -0.000606412
     36        1           0.000436833   -0.000794438    0.000479667
     37        1          -0.000748819    0.000310508    0.000361022
     38        1           0.000052888    0.000497503    0.000427686
     39        1           0.000192519    0.000479380   -0.000826337
     40        1           0.000007291    0.000826104   -0.000298176
     41        1          -0.001398841   -0.000972497   -0.000328802
     42        1           0.000214075   -0.000073701   -0.000344162
     43        1           0.000224547   -0.000862816    0.000677427
 -------------------------------------------------------------------
 Cartesian Forces:  Max     0.006089909 RMS     0.001572693

 GradGradGradGradGradGradGradGradGradGradGradGradGradGradGradGradGradGrad
 Berny optimization.
 Using GEDIIS/GDIIS optimizer.
 FormGI is forming the generalized inverse of G from B-inverse, IUseBI=4.
 Internal  Forces:  Max     0.004514323 RMS     0.000883269
 Search for a local minimum.
 Step number   2 out of a maximum of  258
 All quantities printed in internal units (Hartrees-Bohrs-Radians)
 Mixed Optimization -- En-DIIS/RFO-DIIS
 Update second derivatives using D2CorX and points    1    2
 DE= -6.01D-03 DEPred=-7.27D-03 R= 8.27D-01
 TightC=F SS=  1.41D+00  RLast= 3.23D-01 DXNew= 5.0454D-01 9.7037D-01
 Trust test= 8.27D-01 RLast= 3.23D-01 DXMaxT set to 5.05D-01
 ITU=  1  0
 Use linear search instead of GDIIS.
     Eigenvalues ---    0.00230   0.00230   0.00230   0.00339   0.00373
     Eigenvalues ---    0.00393   0.00536   0.00685   0.00775   0.00920
     Eigenvalues ---    0.01116   0.01191   0.01240   0.01277   0.01364
     Eigenvalues ---    0.01397   0.02471   0.02614   0.03184   0.03874
     Eigenvalues ---    0.04051   0.04356   0.04429   0.04581   0.04714
     Eigenvalues ---    0.04811   0.04836   0.05002   0.05098   0.05299
     Eigenvalues ---    0.05397   0.05444   0.05462   0.05525   0.05553
     Eigenvalues ---    0.05584   0.05646   0.05677   0.05733   0.05914
     Eigenvalues ---    0.06043   0.06079   0.06602   0.07791   0.08483
     Eigenvalues ---    0.08697   0.09074   0.09137   0.09350   0.09663
     Eigenvalues ---    0.10288   0.11657   0.12056   0.13406   0.13944
     Eigenvalues ---    0.14612   0.15714   0.15917   0.15924   0.16000
     Eigenvalues ---    0.16000   0.16000   0.16000   0.16000   0.16000
     Eigenvalues ---    0.16000   0.16000   0.16000   0.16000   0.16115
     Eigenvalues ---    0.16460   0.17152   0.18225   0.19866   0.20702
     Eigenvalues ---    0.22102   0.23040   0.24523   0.24997   0.26417
     Eigenvalues ---    0.26838   0.26927   0.27589   0.27865   0.28253
     Eigenvalues ---    0.28593   0.28783   0.29370   0.29595   0.30556
     Eigenvalues ---    0.31464   0.31598   0.32303   0.33762   0.33825
     Eigenvalues ---    0.33838   0.33846   0.33946   0.33967   0.33998
     Eigenvalues ---    0.34113   0.34115   0.34137   0.34166   0.34191
     Eigenvalues ---    0.34205   0.34263   0.34271   0.34279   0.34305
     Eigenvalues ---    0.34341   0.34375   0.34394   0.34499   0.34939
     Eigenvalues ---    0.39860   0.40998   0.41949   0.52370   0.52515
     Eigenvalues ---    0.52708   0.52993   0.94864
 RFO step:  Lambda=-1.24020968D-03 EMin= 2.29900758D-03
 Quartic linear search produced a step of -0.06988.
 Iteration  1 RMS(Cart)=  0.03611561 RMS(Int)=  0.00056657
 Iteration  2 RMS(Cart)=  0.00076129 RMS(Int)=  0.00002887
 Iteration  3 RMS(Cart)=  0.00000033 RMS(Int)=  0.00002887
 Variable       Old X    -DE/DX   Delta X   Delta X   Delta X     New X
                                 (Linear)    (Quad)   (Total)
    R1        2.56567  -0.00391  -0.00215  -0.00274  -0.00487   2.56080
    R2        2.84056   0.00333  -0.00130   0.01127   0.00996   2.85053
    R3        2.79606  -0.00328  -0.00049  -0.00762  -0.00807   2.78799
    R4        2.85174  -0.00212  -0.00005  -0.00660  -0.00663   2.84511
    R5        2.87678   0.00451  -0.00164   0.01640   0.01473   2.89151
    R6        2.92286   0.00141   0.00023   0.00514   0.00538   2.92823
    R7        2.07628   0.00016  -0.00021   0.00089   0.00068   2.07696
    R8        2.06680  -0.00136  -0.00019  -0.00324  -0.00343   2.06337
    R9        2.93127   0.00038  -0.00002   0.00211   0.00210   2.93336
   R10        2.93723   0.00432   0.00226   0.01049   0.01275   2.94998
   R11        2.07167   0.00058   0.00033   0.00088   0.00121   2.07288
   R12        2.91279  -0.00110  -0.00131  -0.00028  -0.00160   2.91119
   R13        2.07502  -0.00031  -0.00006  -0.00072  -0.00077   2.07424
   R14        2.07330  -0.00085   0.00004  -0.00238  -0.00234   2.07096
   R15        2.91549  -0.00115  -0.00088  -0.00125  -0.00215   2.91334
   R16        2.07626  -0.00049  -0.00001  -0.00132  -0.00133   2.07493
   R17        2.07521   0.00013   0.00005   0.00025   0.00030   2.07551
   R18        2.91299   0.00010  -0.00156   0.00369   0.00213   2.91512
   R19        2.07885   0.00014  -0.00011   0.00061   0.00050   2.07935
   R20        2.86469   0.00120  -0.00255   0.00958   0.00704   2.87173
   R21        2.33129  -0.00369  -0.00142  -0.00058  -0.00200   2.32930
   R22        2.93502  -0.00424  -0.00306  -0.00620  -0.00929   2.92573
   R23        2.06659   0.00119   0.00007   0.00305   0.00312   2.06971
   R24        2.07006   0.00037  -0.00010   0.00123   0.00113   2.07119
   R25        2.90109  -0.00087  -0.00092  -0.00070  -0.00163   2.89946
   R26        2.72435  -0.00067  -0.00224   0.00335   0.00111   2.72546
   R27        2.07337  -0.00003  -0.00023   0.00043   0.00020   2.07357
   R28        2.07004   0.00015  -0.00017   0.00079   0.00062   2.07066
   R29        2.07151  -0.00028  -0.00007  -0.00059  -0.00066   2.07085
   R30        2.07159  -0.00076  -0.00005  -0.00194  -0.00199   2.06960
   R31        2.07368   0.00005  -0.00016   0.00049   0.00033   2.07401
   R32        2.07098  -0.00016  -0.00008  -0.00026  -0.00034   2.07064
   R33        1.83721   0.00081   0.00003   0.00135   0.00138   1.83860
   R34        2.72809   0.00040  -0.00078   0.00260   0.00182   2.72991
   R35        2.90610  -0.00039   0.00064  -0.00265  -0.00201   2.90409
   R36        2.92324  -0.00070   0.00045  -0.00332  -0.00287   2.92037
   R37        1.83653   0.00039   0.00037  -0.00010   0.00026   1.83680
   R38        2.07101  -0.00026  -0.00016  -0.00036  -0.00052   2.07049
   R39        2.06810  -0.00060  -0.00009  -0.00140  -0.00150   2.06660
   R40        2.07156  -0.00024  -0.00001  -0.00063  -0.00064   2.07092
   R41        2.71748  -0.00268  -0.00089  -0.00415  -0.00504   2.71244
   R42        2.06769  -0.00100  -0.00007  -0.00252  -0.00260   2.06509
   R43        2.06950   0.00036  -0.00005   0.00109   0.00104   2.07054
   R44        1.83481   0.00045   0.00040  -0.00007   0.00033   1.83513
    A1        2.27356  -0.00113   0.00202  -0.01269  -0.01074   2.26282
    A2        1.90563   0.00024  -0.00397   0.00945   0.00543   1.91107
    A3        2.10226   0.00089   0.00188   0.00409   0.00600   2.10827
    A4        2.23190   0.00099  -0.00184   0.00407   0.00225   2.23415
    A5        1.97113  -0.00115   0.00126  -0.00790  -0.00674   1.96439
    A6        2.07993   0.00016   0.00057   0.00396   0.00459   2.08452
    A7        1.98697   0.00065   0.00057   0.00146   0.00202   1.98899
    A8        1.91203   0.00006  -0.00021  -0.00189  -0.00210   1.90993
    A9        1.87782  -0.00106  -0.00069  -0.00391  -0.00460   1.87322
   A10        1.91946  -0.00030   0.00101  -0.00459  -0.00357   1.91589
   A11        1.92056   0.00045  -0.00079   0.00758   0.00679   1.92735
   A12        1.84092   0.00016   0.00000   0.00142   0.00142   1.84234
   A13        1.95938  -0.00122  -0.00112  -0.00531  -0.00649   1.95289
   A14        1.94695  -0.00022   0.00084  -0.00113  -0.00027   1.94669
   A15        1.87366   0.00002   0.00081  -0.00946  -0.00867   1.86499
   A16        1.94842   0.00183  -0.00021   0.01688   0.01667   1.96509
   A17        1.88930  -0.00010  -0.00108  -0.00082  -0.00198   1.88732
   A18        1.83955  -0.00032   0.00083  -0.00104  -0.00021   1.83933
   A19        2.04329   0.00045   0.00130  -0.00636  -0.00510   2.03818
   A20        1.89995   0.00002   0.00079  -0.00104  -0.00023   1.89972
   A21        1.89423   0.00006  -0.00030   0.00413   0.00380   1.89804
   A22        1.87116  -0.00047  -0.00054  -0.00001  -0.00054   1.87061
   A23        1.89767  -0.00045  -0.00145  -0.00165  -0.00307   1.89460
   A24        1.84803   0.00038   0.00009   0.00614   0.00622   1.85426
   A25        2.04882  -0.00036  -0.00051  -0.00611  -0.00671   2.04211
   A26        1.91488   0.00035  -0.00098   0.00223   0.00124   1.91612
   A27        1.87340  -0.00017   0.00026   0.00177   0.00205   1.87545
   A28        1.88957  -0.00028   0.00119  -0.00422  -0.00303   1.88654
   A29        1.88464   0.00034   0.00059   0.00136   0.00200   1.88664
   A30        1.84145   0.00017  -0.00058   0.00644   0.00586   1.84731
   A31        1.95898   0.00013   0.00023  -0.00237  -0.00221   1.95677
   A32        1.96097   0.00006  -0.00046  -0.00038  -0.00081   1.96017
   A33        1.84215  -0.00030   0.00176  -0.00424  -0.00247   1.83969
   A34        1.97686  -0.00003  -0.00083   0.00161   0.00079   1.97765
   A35        1.85971   0.00006  -0.00139   0.00711   0.00574   1.86545
   A36        1.85341   0.00004   0.00086  -0.00165  -0.00080   1.85262
   A37        1.90037   0.00187   0.00425  -0.00379   0.00039   1.90075
   A38        2.19382  -0.00035  -0.00276   0.00550   0.00276   2.19658
   A39        2.18878  -0.00151  -0.00148  -0.00156  -0.00302   2.18577
   A40        1.83502  -0.00180  -0.00323   0.00159  -0.00173   1.83329
   A41        1.91736   0.00124  -0.00032   0.01035   0.01003   1.92739
   A42        1.89485   0.00132  -0.00016   0.01376   0.01368   1.90854
   A43        1.94490   0.00023   0.00172  -0.00603  -0.00426   1.94064
   A44        1.97364   0.00024  -0.00046   0.00036  -0.00008   1.97356
   A45        1.89654  -0.00113   0.00209  -0.01803  -0.01602   1.88052
   A46        1.81259   0.00084   0.00169   0.00041   0.00199   1.81459
   A47        1.95656  -0.00014   0.00110   0.00119   0.00231   1.95887
   A48        1.85022  -0.00006   0.00190  -0.00213  -0.00023   1.84999
   A49        1.96348  -0.00022  -0.00086   0.00078   0.00000   1.96348
   A50        1.96336  -0.00106  -0.00338  -0.00301  -0.00634   1.95702
   A51        1.91308   0.00063  -0.00032   0.00245   0.00219   1.91527
   A52        1.92885  -0.00038   0.00011  -0.00273  -0.00262   1.92623
   A53        1.95862  -0.00052   0.00022  -0.00362  -0.00340   1.95521
   A54        1.93463  -0.00040   0.00013  -0.00213  -0.00201   1.93262
   A55        1.88448   0.00039  -0.00005   0.00159   0.00153   1.88601
   A56        1.87738   0.00044  -0.00018   0.00320   0.00302   1.88040
   A57        1.87689   0.00055  -0.00027   0.00423   0.00397   1.88086
   A58        1.93933  -0.00081   0.00027  -0.00433  -0.00407   1.93526
   A59        1.91652   0.00017   0.00092  -0.00025   0.00067   1.91719
   A60        1.94874  -0.00079   0.00022  -0.00677  -0.00657   1.94218
   A61        1.87770   0.00073  -0.00171   0.01138   0.00968   1.88737
   A62        1.89223   0.00070  -0.00004   0.00263   0.00256   1.89479
   A63        1.88715   0.00009   0.00024  -0.00190  -0.00166   1.88548
   A64        1.87398  -0.00069   0.00069  -0.00545  -0.00476   1.86922
   A65        1.86260   0.00004   0.00237  -0.00162   0.00079   1.86338
   A66        1.94813   0.00089   0.00003   0.01071   0.01074   1.95886
   A67        1.94065   0.00074   0.00122   0.00667   0.00791   1.94856
   A68        1.91876  -0.00037  -0.00262  -0.00260  -0.00527   1.91349
   A69        1.89438  -0.00036  -0.00105  -0.00682  -0.00787   1.88651
   A70        1.89850  -0.00096  -0.00009  -0.00675  -0.00691   1.89160
   A71        1.86625   0.00065  -0.00052   0.00485   0.00433   1.87059
   A72        1.94690  -0.00109  -0.00029  -0.00836  -0.00866   1.93824
   A73        1.94702   0.00088   0.00082   0.00511   0.00593   1.95295
   A74        1.91946  -0.00048   0.00167  -0.00555  -0.00391   1.91554
   A75        1.89536  -0.00007   0.00046  -0.00301  -0.00255   1.89281
   A76        1.88387   0.00038   0.00000  -0.00141  -0.00146   1.88241
   A77        1.86845   0.00043  -0.00281   0.01395   0.01113   1.87958
   A78        1.95445  -0.00105  -0.00160  -0.00244  -0.00404   1.95041
   A79        1.93092   0.00086   0.00208  -0.00036   0.00178   1.93270
   A80        1.91804   0.00032   0.00128   0.00139   0.00269   1.92073
   A81        1.91283  -0.00056  -0.00443   0.00035  -0.00409   1.90875
   A82        1.85753   0.00044   0.00219  -0.00231  -0.00014   1.85739
   A83        1.88756   0.00001   0.00041   0.00352   0.00396   1.89152
   A84        1.86711  -0.00005  -0.00104   0.00200   0.00096   1.86807
    D1        0.09337   0.00031   0.00067  -0.00518  -0.00449   0.08888
    D2       -3.07128   0.00020   0.00021   0.00122   0.00143  -3.06985
    D3       -3.11250   0.00050  -0.00037   0.01086   0.01043  -3.10207
    D4        0.00604   0.00039  -0.00083   0.01725   0.01635   0.02239
    D5        0.36662   0.00027  -0.00072   0.00895   0.00821   0.37484
    D6       -1.88522   0.00014   0.00062   0.00910   0.00970  -1.87552
    D7        2.38555   0.00023  -0.00122   0.01374   0.01250   2.39804
    D8       -2.70454   0.00009   0.00064  -0.00869  -0.00805  -2.71259
    D9        1.32680  -0.00003   0.00198  -0.00854  -0.00656   1.32024
   D10       -0.68562   0.00006   0.00014  -0.00389  -0.00377  -0.68939
   D11       -0.00139  -0.00019   0.00096   0.00057   0.00146   0.00006
   D12       -3.12152  -0.00012   0.00052  -0.00666  -0.00623  -3.12775
   D13        3.08332  -0.00011   0.00007   0.01400   0.01411   3.09742
   D14       -0.03681  -0.00004  -0.00036   0.00678   0.00642  -0.03039
   D15        0.64362   0.00006   0.00036   0.00881   0.00918   0.65280
   D16       -1.51354  -0.00006  -0.00124   0.01522   0.01400  -1.49954
   D17        2.77676   0.00029  -0.00077   0.01659   0.01582   2.79258
   D18       -2.47366   0.00019   0.00083   0.00220   0.00303  -2.47062
   D19        1.65236   0.00007  -0.00076   0.00862   0.00785   1.66022
   D20       -0.34052   0.00042  -0.00030   0.00998   0.00968  -0.33084
   D21       -0.00802  -0.00044   0.00041  -0.02723  -0.02684  -0.03486
   D22        2.11613  -0.00025   0.00108  -0.02539  -0.02432   2.09182
   D23       -2.08025   0.00040   0.00258  -0.02310  -0.02051  -2.10076
   D24        3.11273  -0.00053  -0.00005  -0.02144  -0.02151   3.09123
   D25       -1.04629  -0.00033   0.00061  -0.01960  -0.01898  -1.06528
   D26        1.04051   0.00031   0.00212  -0.01730  -0.01517   1.02534
   D27       -1.35921   0.00015  -0.00029  -0.00588  -0.00617  -1.36538
   D28        2.72205  -0.00116   0.00021  -0.02337  -0.02314   2.69890
   D29        0.71503  -0.00067  -0.00175  -0.01603  -0.01774   0.69728
   D30        0.79392   0.00046   0.00066  -0.01084  -0.01020   0.78372
   D31       -1.40801  -0.00084   0.00116  -0.02833  -0.02717  -1.43518
   D32        2.86815  -0.00035  -0.00080  -0.02098  -0.02177   2.84639
   D33        2.81457   0.00074   0.00078  -0.00738  -0.00662   2.80795
   D34        0.61264  -0.00056   0.00128  -0.02488  -0.02359   0.58905
   D35       -1.39438  -0.00007  -0.00067  -0.01753  -0.01819  -1.41257
   D36        0.64034  -0.00055   0.00033  -0.01159  -0.01127   0.62907
   D37       -1.48399  -0.00027  -0.00056  -0.00617  -0.00673  -1.49072
   D38        2.79546  -0.00077  -0.00092  -0.01506  -0.01600   2.77946
   D39        2.84148  -0.00036   0.00041  -0.00386  -0.00346   2.83802
   D40        0.71715  -0.00008  -0.00047   0.00156   0.00108   0.71823
   D41       -1.28659  -0.00058  -0.00084  -0.00733  -0.00819  -1.29478
   D42       -1.42467   0.00021   0.00066   0.00377   0.00443  -1.42025
   D43        2.73418   0.00049  -0.00023   0.00919   0.00897   2.74315
   D44        0.73045  -0.00001  -0.00059   0.00030  -0.00030   0.73014
   D45        1.00434   0.00007  -0.00221   0.02764   0.02547   1.02981
   D46       -1.09239  -0.00002  -0.00053   0.02565   0.02518  -1.06721
   D47        3.06730   0.00007  -0.00131   0.02211   0.02080   3.08810
   D48       -1.20359   0.00043  -0.00121   0.02235   0.02114  -1.18246
   D49        2.98286   0.00034   0.00047   0.02037   0.02085   3.00371
   D50        0.85936   0.00043  -0.00031   0.01683   0.01647   0.87583
   D51        3.03229  -0.00020  -0.00030   0.01525   0.01494   3.04724
   D52        0.93556  -0.00029   0.00138   0.01326   0.01466   0.95022
   D53       -1.18793  -0.00020   0.00060   0.00972   0.01028  -1.17766
   D54        0.83486  -0.00018  -0.00168   0.02149   0.01977   0.85463
   D55       -1.33106   0.00019  -0.00207   0.03014   0.02806  -1.30300
   D56        2.95953  -0.00010  -0.00105   0.02050   0.01943   2.97896
   D57        2.97411  -0.00021  -0.00016   0.01569   0.01551   2.98962
   D58        0.80820   0.00016  -0.00055   0.02434   0.02380   0.83200
   D59       -1.18440  -0.00013   0.00047   0.01471   0.01517  -1.16922
   D60       -1.31851  -0.00022  -0.00102   0.02202   0.02097  -1.29753
   D61        2.79877   0.00014  -0.00140   0.03067   0.02926   2.82803
   D62        0.80617  -0.00015  -0.00038   0.02103   0.02064   0.82681
   D63       -1.27139  -0.00050   0.00161  -0.02387  -0.02227  -1.29366
   D64        0.97213  -0.00032   0.00046  -0.02509  -0.02463   0.94750
   D65        3.00352  -0.00025   0.00021  -0.02175  -0.02155   2.98197
   D66        0.90721  -0.00054   0.00091  -0.02914  -0.02823   0.87898
   D67       -3.13245  -0.00036  -0.00024  -0.03035  -0.03059   3.12015
   D68       -1.10106  -0.00029  -0.00049  -0.02702  -0.02751  -1.12857
   D69        2.89294  -0.00031   0.00115  -0.02305  -0.02191   2.87103
   D70       -1.14672  -0.00013  -0.00001  -0.02427  -0.02428  -1.17099
   D71        0.88467  -0.00006  -0.00026  -0.02094  -0.02119   0.86348
   D72       -3.11925   0.00024  -0.00167   0.02514   0.02345  -3.09580
   D73        1.05941   0.00035  -0.00183   0.02746   0.02560   1.08501
   D74       -1.03946   0.00028  -0.00173   0.02600   0.02424  -1.01522
   D75        0.92143   0.00002  -0.00088   0.02738   0.02654   0.94797
   D76       -1.18309   0.00014  -0.00104   0.02970   0.02869  -1.15440
   D77        3.00122   0.00007  -0.00094   0.02824   0.02733   3.02856
   D78       -1.11367  -0.00006   0.00072   0.01891   0.01963  -1.09404
   D79        3.06499   0.00006   0.00056   0.02123   0.02178   3.08677
   D80        0.96612  -0.00002   0.00066   0.01977   0.02042   0.98654
   D81       -0.00351  -0.00009  -0.00067  -0.01706  -0.01775  -0.02126
   D82        2.09113  -0.00021  -0.00061  -0.01790  -0.01856   2.07257
   D83       -2.12035  -0.00007   0.00165  -0.02554  -0.02387  -2.14422
   D84        3.11669  -0.00014  -0.00025  -0.00975  -0.01004   3.10666
   D85       -1.07185  -0.00025  -0.00019  -0.01060  -0.01085  -1.08270
   D86        0.99986  -0.00011   0.00207  -0.01824  -0.01616   0.98370
   D87        0.00652   0.00029   0.00017   0.02529   0.02546   0.03199
   D88       -2.11302   0.00004  -0.00177   0.02317   0.02139  -2.09163
   D89        1.99930   0.00021   0.00175   0.02165   0.02343   2.02273
   D90       -2.06976  -0.00024   0.00161   0.01514   0.01675  -2.05301
   D91        2.09388  -0.00049  -0.00033   0.01301   0.01268   2.10655
   D92       -0.07699  -0.00033   0.00319   0.01149   0.01471  -0.06228
   D93        2.07099   0.00089  -0.00219   0.04318   0.04094   2.11193
   D94       -0.04855   0.00064  -0.00413   0.04105   0.03687  -0.01169
   D95       -2.21942   0.00080  -0.00061   0.03953   0.03890  -2.18052
   D96        1.10754  -0.00065   0.00182  -0.04680  -0.04495   1.06259
   D97       -3.10041  -0.00014   0.00045  -0.03554  -0.03506  -3.13548
   D98       -1.00742  -0.00042   0.00152  -0.04246  -0.04091  -1.04833
   D99       -3.14039   0.00018   0.00412  -0.04497  -0.04087   3.10193
   D100      -1.06516   0.00069   0.00276  -0.03371  -0.03099  -1.09614
   D101       1.02783   0.00041   0.00383  -0.04063  -0.03683   0.99100
   D102      -0.94205  -0.00089  -0.00105  -0.04646  -0.04750  -0.98955
   D103       1.13318  -0.00038  -0.00242  -0.03520  -0.03761   1.09557
   D104      -3.05701  -0.00067  -0.00134  -0.04211  -0.04346  -3.10047
   D105      -3.11129   0.00040  -0.00151   0.02040   0.01888  -3.09241
   D106       1.20218  -0.00005  -0.00287   0.02259   0.01972   1.22190
   D107      -0.99622   0.00054   0.00079   0.02192   0.02272  -0.97350
   D108      -2.92516  -0.00048   0.00105  -0.03280  -0.03176  -2.95692
   D109      -0.80964   0.00041   0.00098  -0.02234  -0.02134  -0.83098
   D110       1.26499  -0.00119  -0.00116  -0.03613  -0.03731   1.22767
   D111      -0.94475  -0.00024   0.00012   0.00139   0.00154  -0.94322
   D112       1.17834  -0.00048   0.00109  -0.00478  -0.00369   1.17464
   D113      -3.03439   0.00030  -0.00081   0.01222   0.01141  -3.02299
   D114      -3.00816  -0.00061  -0.00115  -0.00161  -0.00273  -3.01089
   D115      -0.88507  -0.00085  -0.00018  -0.00778  -0.00796  -0.89303
   D116       1.18538  -0.00007  -0.00208   0.00922   0.00714   1.19253
   D117       1.20293   0.00062   0.00163   0.01225   0.01388   1.21681
   D118      -2.95716   0.00039   0.00260   0.00607   0.00865  -2.94851
   D119      -0.88671   0.00116   0.00070   0.02307   0.02375  -0.86296
   D120      -3.08467   0.00037   0.00159  -0.03916  -0.03758  -3.12225
   D121      -0.94523  -0.00047  -0.00373  -0.04068  -0.04440  -0.98963
   D122       1.13794   0.00028  -0.00096  -0.03565  -0.03663   1.10130
   D123      -1.04099   0.00063   0.00455  -0.04142  -0.03690  -1.07789
   D124       1.09844  -0.00021  -0.00077  -0.04295  -0.04371   1.05473
   D125      -3.10158   0.00054   0.00200  -0.03792  -0.03595  -3.13752
   D126       1.04635  -0.00058   0.00080  -0.05243  -0.05161   0.99474
   D127      -3.09740  -0.00143  -0.00452  -0.05395  -0.05843   3.12736
   D128      -1.01423  -0.00068  -0.00175  -0.04892  -0.05066  -1.06490
   D129       1.44076  -0.00062  -0.00123  -0.03931  -0.04059   1.40017
   D130      -0.70892  -0.00060   0.00015  -0.03742  -0.03720  -0.74613
   D131      -2.74615  -0.00056   0.00080  -0.04049  -0.03971  -2.78586
         Item               Value     Threshold  Converged?
 Maximum Force            0.004514     0.000450     NO 
 RMS     Force            0.000883     0.000300     NO 
 Maximum Displacement     0.194004     0.001800     NO 
 RMS     Displacement     0.036122     0.001200     NO 
 Predicted change in Energy=-7.106036D-04
 GradGradGradGradGradGradGradGradGradGradGradGradGradGradGradGradGradGrad

                          Input orientation:                          
 ---------------------------------------------------------------------
 Center     Atomic      Atomic             Coordinates (Angstroms)
 Number     Number       Type             X           Y           Z
 ---------------------------------------------------------------------
      1          6           0        1.768122    0.736535    0.094526
      2          6           0        1.167212   -0.463898    0.279464
      3          6           0       -0.263569   -0.735361    0.661440
      4          6           0       -1.282425    0.238564    0.017606
      5          6           0       -1.312852    1.609048    0.745884
      6          6           0        0.029890    2.139270    1.283620
      7          6           0        1.226758    2.127586    0.311963
      8          6           0        3.167002    0.527475   -0.325063
      9          6           0        3.440153   -0.965457   -0.401803
     10          6           0        2.115327   -1.639081    0.031885
     11          8           0        3.990115    1.414074   -0.561188
     12          6           0        0.942240    2.859416   -1.015867
     13          6           0        2.284720   -2.520538    1.276273
     14          8           0        1.523344   -2.409648   -1.033890
     15          6           0       -2.697881   -0.408961   -0.101209
     16          8           0       -3.107729   -0.763284    1.237958
     17          6           0       -2.690643   -1.663974   -0.988099
     18          6           0       -3.733527    0.585593   -0.672645
     19          8           0       -5.041400    0.000556   -0.758991
     20          1           0       -0.361705   -0.706168    1.755740
     21          1           0       -0.486963   -1.764980    0.374729
     22          1           0       -0.952182    0.407719   -1.014654
     23          1           0       -2.000018    1.541940    1.599182
     24          1           0       -1.737597    2.358558    0.068511
     25          1           0        0.316386    1.580285    2.184218
     26          1           0       -0.132585    3.174567    1.612325
     27          1           0        2.040249    2.684835    0.800288
     28          1           0        3.714298   -1.251994   -1.422734
     29          1           0        4.283153   -1.214545    0.252857
     30          1           0        0.594819    3.881936   -0.821481
     31          1           0        0.177433    2.348178   -1.611149
     32          1           0        1.850952    2.925618   -1.624751
     33          1           0        1.325647   -2.951182    1.583115
     34          1           0        2.975189   -3.345146    1.057604
     35          1           0        2.694829   -1.948425    2.115996
     36          1           0        2.091045   -3.187253   -1.174115
     37          1           0       -3.903788   -1.315240    1.157938
     38          1           0       -2.257965   -1.448569   -1.971383
     39          1           0       -2.125187   -2.481846   -0.532794
     40          1           0       -3.717463   -2.014428   -1.142318
     41          1           0       -3.780656    1.489522   -0.060352
     42          1           0       -3.454982    0.873350   -1.692513
     43          1           0       -5.430770    0.041952    0.129678
 ---------------------------------------------------------------------
                    Distance matrix (angstroms):
                    1          2          3          4          5
     1  C    0.000000
     2  C    1.355115   0.000000
     3  C    2.572088   1.505567   0.000000
     4  C    3.091881   2.561786   1.549555   0.000000
     5  C    3.267712   3.265788   2.569899   1.552269   0.000000
     6  C    2.530427   3.013025   2.955796   2.633941   1.540536
     7  C    1.508435   2.592372   3.246487   3.154528   2.628077
     8  C    1.475340   2.312452   3.786392   4.471945   4.731366
     9  C    2.436967   2.425272   3.860180   4.891658   5.525967
    10  C    2.401672   1.530121   2.621487   3.882071   4.776248
    11  O    2.413768   3.493173   4.920236   5.432910   5.465154
    12  C    2.534103   3.573921   4.146053   3.589716   3.122919
    13  C    3.503131   2.544056   3.171538   4.682031   5.502483
    14  O    3.351375   2.374379   2.978328   3.998876   5.230824
    15  C    4.614722   3.884183   2.571779   1.561064   2.590025
    16  O    5.227888   4.391294   2.902137   2.413440   3.015241
    17  C    5.178330   4.234377   3.077984   2.571803   3.951920
    18  C    5.556930   5.101489   3.945289   2.569975   2.986528
    19  O    6.902156   6.311971   5.038539   3.845731   4.330585
    20  H    3.062219   2.139082   1.099079   2.182053   2.699021
    21  H    3.379572   2.106700   1.091890   2.185060   3.493410
    22  H    2.956088   2.631785   2.142454   1.096920   2.161658
    23  H    4.136611   3.974468   3.013423   2.171431   1.097643
    24  H    3.862862   4.055697   3.478025   2.168904   1.095905
    25  H    2.680721   2.920732   2.831504   3.008424   2.173487
    26  H    3.443893   4.087105   4.026026   3.533465   2.143503
    27  H    2.089982   3.308772   4.126088   4.199642   3.521869
    28  H    3.169216   3.163261   4.520411   5.409583   6.177435
    29  H    3.187031   3.205194   4.590124   5.756955   6.287370
    30  H    3.479835   4.519512   4.924969   4.183571   3.355870
    31  H    2.834963   3.530136   3.855822   3.038832   2.884938
    32  H    2.784754   3.947450   4.806312   4.442482   4.166884
    33  H    4.001367   2.812683   2.878359   4.407646   5.334635
    34  H    4.364018   3.489394   4.178215   5.661436   6.559611
    35  H    3.486279   2.812522   3.512745   5.000472   5.531214
    36  H    4.136405   3.222270   3.863320   4.953456   6.186874
    37  H    6.124638   5.216468   3.719404   3.253645   3.928638
    38  H    5.025141   4.215179   3.379059   2.784632   4.198309
    39  H    5.090124   3.946108   2.818160   2.900658   4.362375
    40  H    6.260129   5.318426   4.101090   3.514371   4.740995
    41  H    5.601778   5.330359   4.223860   2.795019   2.598915
    42  H    5.522051   5.200155   4.279506   2.836806   3.328025
    43  H    7.232408   6.619040   5.252328   4.154514   4.448904
                    6          7          8          9         10
     6  C    0.000000
     7  C    1.541671   0.000000
     8  C    3.876496   2.594361   0.000000
     9  C    4.910181   3.869818   1.519652   0.000000
    10  C    4.493532   3.880178   2.434624   1.548231   0.000000
    11  O    4.428613   2.984566   1.232610   2.447453   3.631573
    12  C    2.576555   1.542614   3.296169   4.609370   4.765542
    13  C    5.176691   4.863562   3.554305   2.563054   1.534329
    14  O    5.319203   4.741917   3.439584   2.481811   1.442253
    15  C    3.981453   4.691223   5.943389   6.170535   4.969696
    16  O    4.274524   5.291727   6.594038   6.753107   5.431569
    17  C    5.198718   5.604651   6.289203   6.198252   4.913078
    18  C    4.517100   5.286929   6.909522   7.344439   6.297192
    19  O    5.870634   6.705297   8.236736   8.543859   7.384622
    20  H    2.910801   3.554978   4.278246   4.379080   3.158748
    21  H    4.041830   4.253569   4.369957   4.082215   2.627795
    22  H    3.040526   3.076627   4.178224   4.642608   3.833307
    23  H    2.139371   3.523067   5.606243   6.315572   5.432438
    24  H    2.156058   2.983290   5.250034   6.170848   5.552250
    25  H    1.098007   2.152593   3.940929   4.788134   4.270017
    26  H    1.098310   2.152888   4.652725   5.827604   5.542753
    27  H    2.138410   1.100344   2.681454   4.090157   4.392304
    28  H    5.692091   4.540770   2.161232   1.095245   2.196011
    29  H    5.513692   4.529336   2.148119   1.096026   2.220029
    30  H    2.790606   2.182151   4.256168   5.636424   5.789802
    31  H    2.906046   2.201841   3.729143   4.805002   4.727921
    32  H    3.520403   2.185711   3.028576   4.377399   4.863210
    33  H    5.261310   5.236362   4.374104   3.514845   2.179798
    34  H    6.229341   5.793427   4.116522   2.830015   2.168438
    35  H    4.950152   4.692935   3.508817   2.803756   2.185186
    36  H    6.217771   5.585959   3.959517   2.711630   1.962616
    37  H    5.236722   6.236283   7.455935   7.515891   6.132097
    38  H    5.357417   5.490524   6.003781   5.930053   4.814048
    39  H    5.412802   5.761598   6.091505   5.769715   4.360169
    40  H    6.097625   6.611848   7.384107   7.271875   5.961633
    41  H    4.092517   5.061614   7.018943   7.634369   6.675274
    42  H    4.754394   5.244971   6.770542   7.251899   6.349347
    43  H    5.962309   6.978952   8.623469   8.943748   7.731689
                   11         12         13         14         15
    11  O    0.000000
    12  C    3.403717   0.000000
    13  C    4.665384   6.000006   0.000000
    14  O    4.574851   5.301042   2.434922   0.000000
    15  C    6.947253   4.976883   5.584132   4.763547   0.000000
    16  O    7.639189   5.882681   5.671677   5.414669   1.444606
    17  C    7.368118   5.801695   5.533111   4.279697   1.536777
    18  C    7.768748   5.210650   7.047384   6.061077   1.545392
    19  O    9.143601   6.636491   8.010634   6.998609   2.468292
    20  H    5.366742   4.700582   3.244286   3.773233   2.999052
    21  H    5.570149   5.036012   3.010960   2.537940   2.636942
    22  H    5.064058   3.098331   4.929561   3.750487   2.132794
    23  H    6.369086   4.151037   5.913289   5.912884   2.680365
    24  H    5.839115   2.933984   6.437648   5.880885   2.934299
    25  H    4.589245   3.502630   4.638476   5.266169   4.273883
    26  H    4.981983   2.856915   6.196009   6.397501   4.728490
    27  H    2.696374   2.129442   5.232804   5.439225   5.730109
    28  H    2.815360   4.975293   3.307195   2.508315   6.600998
    29  H    2.767341   5.419273   2.597448   3.271168   7.036275
    30  H    4.205488   1.097285   6.946079   6.363278   5.456415
    31  H    4.063437   1.095744   6.040056   4.978114   4.260184
    32  H    2.827004   1.095847   6.185848   5.377873   5.842301
    33  H    5.545528   6.376892   1.095183   2.679750   5.048625
    34  H    5.128425   6.850457   1.097516   2.712445   6.492130
    35  H    4.489040   5.999623   1.095736   3.392181   6.030528
    36  H    5.015412   6.156866   2.546846   0.972943   5.639490
    37  H    8.527500   6.755529   6.305900   5.954460   1.964944
    38  H    7.015831   5.450969   5.686157   4.012588   2.184460
    39  H    7.250926   6.178313   4.766708   3.683489   2.193421
    40  H    8.455714   6.744121   6.490911   5.256806   2.168174
    41  H    7.787260   5.009528   7.392965   6.654601   2.185934
    42  H    7.549951   4.872153   7.299065   5.999633   2.179397
    43  H    9.545318   7.061560   8.210348   7.464846   2.779445
                   16         17         18         19         20
    16  O    0.000000
    17  C    2.437320   0.000000
    18  C    2.421052   2.499533   0.000000
    19  O    2.882766   2.889500   1.435360   0.000000
    20  H    2.794997   3.724244   4.351423   5.359373   0.000000
    21  H    2.935468   2.593011   4.142748   5.014513   1.744696
    22  H    3.330449   2.704600   2.807933   4.117384   3.043762
    23  H    2.582937   4.177184   3.013445   4.145703   2.786139
    24  H    3.604270   4.266788   2.770641   4.142469   3.759304
    25  H    4.255853   5.443439   5.054984   6.313786   2.423070
    26  H    4.949577   6.059484   4.989054   6.308245   3.890138
    27  H    6.211502   6.670218   6.317661   7.732171   4.263939
    28  H    7.338813   6.432877   7.707753   8.869707   5.197540
    29  H    7.469886   7.097591   8.268265   9.457675   4.908341
    30  H    6.287147   6.448189   5.442666   6.843682   5.348617
    31  H    5.347045   4.971058   4.391253   5.785648   4.577734
    32  H    6.811139   6.488125   6.129325   7.537244   5.432627
    33  H    4.955891   4.939497   6.572097   7.398481   2.813724
    34  H    6.610630   6.254030   7.965635   8.874652   4.311202
    35  H    5.987085   6.222510   7.451277   8.480173   3.318944
    36  H    6.222618   5.021905   6.957836   7.823442   4.555855
    37  H    0.971992   2.489741   2.644464   2.588455   3.643444
    38  H    3.389924   1.095654   2.828748   3.364131   4.247165
    39  H    2.656012   1.093598   3.466337   3.836376   3.391207
    40  H    2.757326   1.095883   2.642150   2.441293   4.622921
    41  H    2.685810   3.463145   1.092800   2.072339   4.450671
    42  H    3.374435   2.741975   1.095683   2.037144   4.894251
    43  H    2.696889   3.415831   1.954457   0.971110   5.375796
                   21         22         23         24         25
    21  H    0.000000
    22  H    2.620579   0.000000
    23  H    3.837231   3.035878   0.000000
    24  H    4.319887   2.365565   1.754618   0.000000
    25  H    3.887213   3.635513   2.389449   3.049716   0.000000
    26  H    5.104543   3.902334   2.480515   2.371771   1.752248
    27  H    5.135052   4.175395   4.274132   3.861875   2.471234
    28  H    4.598329   4.969629   7.042121   6.706941   5.707690
    29  H    4.803316   5.625572   6.992070   7.003605   5.222689
    30  H    5.872720   3.807980   4.250691   2.924539   3.795965
    31  H    4.615540   2.323192   3.962012   2.547294   3.874762
    32  H    5.609410   3.817014   5.209442   4.008288   4.321233
    33  H    2.480489   4.818622   5.590032   6.314335   4.681253
    34  H    3.866489   5.813991   6.994970   7.464643   5.709498
    35  H    3.631731   5.352857   5.872933   6.510661   4.255989
    36  H    3.326846   4.712800   6.840559   6.852638   6.095674
    37  H    3.534172   4.049780   3.461576   4.401821   5.219883
    38  H    2.956485   2.462967   4.664614   4.350422   5.750675
    39  H    2.005311   3.155584   4.555419   4.892985   5.462997
    40  H    3.577678   3.678297   4.807618   4.950654   6.345056
    41  H    4.650752   3.175099   2.434640   2.223943   4.672481
    42  H    4.476987   2.634448   3.660490   2.873406   5.454541
    43  H    5.269372   4.636920   4.022370   4.360038   6.294235
                   26         27         28         29         30
    26  H    0.000000
    27  H    2.370748   0.000000
    28  H    6.603374   4.821089   0.000000
    29  H    6.372692   4.531608   1.769916   0.000000
    30  H    2.636835   2.480414   6.037375   6.382173   0.000000
    31  H    3.342128   3.065690   5.050363   5.746691   1.774881
    32  H    3.804610   2.444304   4.578790   5.155770   1.771343
    33  H    6.296991   5.734820   4.198574   3.678632   7.280638
    34  H    7.243800   6.107455   3.328610   2.626376   7.837591
    35  H    5.873075   4.860727   3.747926   2.555903   6.857982
    36  H    7.292568   6.195343   2.538107   3.276151   7.234395
    37  H    5.881055   7.173569   8.043576   8.237434   7.153056
    38  H    6.223632   6.575853   6.000632   6.912904   6.154262
    39  H    6.369224   6.769236   6.033583   6.579523   6.926723
    40  H    6.882229   7.681669   7.476029   8.160648   7.312032
    41  H    4.352661   6.004366   8.096069   8.510881   5.044576
    42  H    5.220717   6.300247   7.482544   8.247576   5.119686
    43  H    6.331058   7.953029   9.365712   9.795625   7.208184
                   31         32         33         34         35
    31  H    0.000000
    32  H    1.770393   0.000000
    33  H    6.293246   6.715886   0.000000
    34  H    6.882124   6.912411   1.775488   0.000000
    35  H    6.220105   6.201743   1.778804   1.774719   0.000000
    36  H    5.873152   6.134160   2.871216   2.405662   3.567083
    37  H    6.143683   7.671067   5.495823   7.172929   6.697802
    38  H    4.525066   6.011395   5.266363   6.337008   6.441017
    39  H    5.458392   6.800200   4.074997   5.411884   5.525684
    40  H    5.867056   7.459493   5.808481   7.169523   7.192945
    41  H    4.336903   6.018698   6.963847   8.382439   7.647737
    42  H    3.921247   5.689406   6.943429   8.167372   7.764492
    43  H    6.308811   8.026022   7.531301   9.110084   8.598396
                   36         37         38         39         40
    36  H    0.000000
    37  H    6.699323   0.000000
    38  H    4.751058   3.538243   0.000000
    39  H    4.322674   2.717161   1.776184   0.000000
    40  H    5.925816   2.411381   1.771350   1.767863   0.000000
    41  H    7.588779   3.060405   3.821388   4.328457   3.667738
    42  H    6.893160   3.621661   2.627152   3.790863   2.951418
    43  H    8.288869   2.287130   4.086906   4.211330   2.963459
                   41         42         43
    41  H    0.000000
    42  H    1.774734   0.000000
    43  H    2.203281   2.813422   0.000000
 Stoichiometry    C15H24O4
 Framework group  C1[X(C15H24O4)]
 Deg. of freedom   123
 Full point group                 C1      NOp   1
 Largest Abelian subgroup         C1      NOp   1
 Largest concise Abelian subgroup C1      NOp   1
                         Standard orientation:                         
 ---------------------------------------------------------------------
 Center     Atomic      Atomic             Coordinates (Angstroms)
 Number     Number       Type             X           Y           Z
 ---------------------------------------------------------------------
      1          6           0        1.795672    0.743022    0.084147
      2          6           0        1.201977   -0.461458    0.266054
      3          6           0       -0.223996   -0.742236    0.659114
      4          6           0       -1.253140    0.231454    0.031491
      5          6           0       -1.283181    1.596627    0.769691
      6          6           0        0.061979    2.129280    1.298914
      7          6           0        1.249958    2.129982    0.316339
      8          6           0        3.191601    0.543410   -0.349633
      9          6           0        3.470868   -0.947661   -0.439416
     10          6           0        2.153157   -1.630458    0.001543
     11          8           0        4.008455    1.435458   -0.586967
     12          6           0        0.949970    2.869803   -1.003635
     13          6           0        2.337948   -2.519848    1.238072
     14          8           0        1.554990   -2.396251   -1.064220
     15          6           0       -2.666645   -0.421781   -0.079006
     16          8           0       -3.062611   -0.787410    1.261298
     17          6           0       -2.661770   -1.670479   -0.974780
     18          6           0       -3.712011    0.571949   -0.633937
     19          8           0       -5.017928   -0.018528   -0.712505
     20          1           0       -0.312259   -0.721194    1.754442
     21          1           0       -0.445288   -1.770839    0.367173
     22          1           0       -0.933123    0.409393   -1.002511
     23          1           0       -1.962206    1.520333    1.628716
     24          1           0       -1.717524    2.348902    0.101533
     25          1           0        0.359249    1.565312    2.192889
     26          1           0       -0.102220    3.161475    1.636401
     27          1           0        2.065319    2.687553    0.801165
     28          1           0        3.736979   -1.225737   -1.464803
     29          1           0        4.320947   -1.197432    0.205761
     30          1           0        0.599665    3.889308   -0.798865
     31          1           0        0.182101    2.359220   -1.595529
     32          1           0        1.852767    2.944501   -1.620286
     33          1           0        1.383700   -2.957084    1.550581
     34          1           0        3.030155   -3.339686    1.007296
     35          1           0        2.753092   -1.951757    2.078050
     36          1           0        2.124939   -3.170208   -1.215106
     37          1           0       -3.856834   -1.342477    1.184629
     38          1           0       -2.239087   -1.446161   -1.960416
     39          1           0       -2.088441   -2.488900   -0.530440
     40          1           0       -3.688342   -2.024601   -1.122117
     41          1           0       -3.757678    1.471323   -0.014862
     42          1           0       -3.444119    0.868161   -1.654239
     43          1           0       -5.399345    0.014810    0.179944
 ---------------------------------------------------------------------
 Rotational constants (GHZ):      0.5938111      0.2467825      0.1997569
 Standard basis: 6-31G(d) (6D, 7F)
 There are   333 symmetry adapted cartesian basis functions of A   symmetry.
 There are   333 symmetry adapted basis functions of A   symmetry.
   333 basis functions,   628 primitive gaussians,   333 cartesian basis functions
    73 alpha electrons       73 beta electrons
       nuclear repulsion energy      1594.4783978555 Hartrees.
 NAtoms=   43 NActive=   43 NUniq=   43 SFac= 1.00D+00 NAtFMM=   60 NAOKFM=F Big=F
 Integral buffers will be    131072 words long.
 Raffenetti 2 integral format.
 Two-electron integral symmetry is turned on.
 ------------------------------------------------------------------------------
 Polarizable Continuum Model (PCM)
 =================================
 Model                : PCM (using non-symmetric T matrix).
 Atomic radii         : SMD-Coulomb.
 Polarization charges : Total charges.
 Charge compensation  : None.
 Solution method      : On-the-fly selection.
 Cavity type          : VdW (van der Waals Surface) (Alpha=1.000).
 Cavity algorithm     : GePol (No added spheres)
                        Default sphere list used, NSphG=   43.
                        Lebedev-Laikov grids with approx.  5.0 points / Ang**2.
                        Smoothing algorithm: Karplus/York (Gamma=1.0000).
                        Polarization charges: spherical gaussians, with
                                              point-specific exponents (IZeta= 3).
                        Self-potential: point-specific (ISelfS= 7).
                        Self-field    : sphere-specific E.n sum rule (ISelfD= 2).
 1st derivatives      : Analytical E(r).r(x)/FMM algorithm (CHGder, D1EAlg=3).
                        Cavity 1st derivative terms included.
 Solvent              : Methanol, Eps=  32.613000 Eps(inf)=   1.765709
 ------------------------------------------------------------------------------
 ------------------------------------------------------------------------------
 Atomic radii for non-electrostatic terms: SMD-CDS.
 ------------------------------------------------------------------------------
 Nuclear repulsion after PCM non-electrostatic terms =     1594.4797212500 Hartrees.
 One-electron integrals computed using PRISM.
 NBasis=   333 RedAO= T EigKep=  9.53D-04  NBF=   333
 NBsUse=   333 1.00D-06 EigRej= -1.00D+00 NBFU=   333
 Initial guess from the checkpoint file:  "DY-202A-11R_50.chk"
 B after Tr=     0.000000    0.000000    0.000000
         Rot=    0.999994    0.003385   -0.000984    0.000589 Ang=   0.41 deg.
 ExpMin= 1.61D-01 ExpMax= 5.48D+03 ExpMxC= 8.25D+02 IAcc=1 IRadAn=         1 AccDes= 0.00D+00
 Harris functional with IExCor=  402 and IRadAn=       1 diagonalized for initial guess.
 HarFok:  IExCor=  402 AccDes= 0.00D+00 IRadAn=         1 IDoV= 1 UseB2=F ITyADJ=14
 ICtDFT=  3500011 ScaDFX=  1.000000  1.000000  1.000000  1.000000
 FoFCou: FMM=F IPFlag=           0 FMFlag=      100000 FMFlg1=           0
         NFxFlg=           0 DoJE=T BraDBF=F KetDBF=T FulRan=T
         wScrn=  0.000000 ICntrl=     500 IOpCl=  0 I1Cent=   200000004 NGrid=           0
         NMat0=    1 NMatS0=      1 NMatT0=    0 NMatD0=    1 NMtDS0=    0 NMtDT0=    0
 Petite list used in FoFCou.
 Keep R1 ints in memory in canonical form, NReq=1565304907.
 Requested convergence on RMS density matrix=1.00D-08 within 128 cycles.
 Requested convergence on MAX density matrix=1.00D-06.
 Requested convergence on             energy=1.00D-06.
 No special actions if energy rises.
 Inv3:  Mode=1 IEnd=    22081107.
 Iteration    1 A*A^-1 deviation from unit magnitude is 5.11D-15 for   2677.
 Iteration    1 A*A^-1 deviation from orthogonality  is 3.10D-15 for   2256    126.
 Iteration    1 A^-1*A deviation from unit magnitude is 5.55D-15 for   2677.
 Iteration    1 A^-1*A deviation from orthogonality  is 4.45D-12 for   2345   1470.
 Error on total polarization charges =  0.05167
 SCF Done:  E(RB3LYP) =  -886.949092852     A.U. after   10 cycles
            NFock= 10  Conv=0.96D-08     -V/T= 2.0094
 SMD-CDS (non-electrostatic) energy       (kcal/mol) =       0.83
 (included in total energy above)
 D1PCM: PCM CHGder 1st derivatives, ID1Alg=3 FixD1E=F DoIter=F DoCFld=F I1PDM=0.
 Calling FoFJK, ICntrl=      2127 FMM=F ISym2X=0 I1Cent= 0 IOpClX= 0 NMat=1 NMatS=1 NMatT=0.
 ***** Axes restored to original set *****
 -------------------------------------------------------------------
 Center     Atomic                   Forces (Hartrees/Bohr)
 Number     Number              X              Y              Z
 -------------------------------------------------------------------
      1        6           0.002141030   -0.001210317   -0.000437098
      2        6          -0.001144869    0.001322984    0.000317981
      3        6           0.000968568   -0.000485565    0.000215980
      4        6          -0.000807878    0.000319119   -0.000367236
      5        6          -0.000620374   -0.000619278   -0.000040052
      6        6           0.000286711   -0.000098398   -0.000011738
      7        6          -0.000972819    0.000735553   -0.000181838
      8        6          -0.001037281    0.000137116   -0.000285971
      9        6          -0.001092761   -0.000119549    0.001107143
     10        6           0.001746224    0.000399527   -0.000559834
     11        8          -0.001233222   -0.001357102    0.000725904
     12        6           0.000035635   -0.000137178   -0.000270381
     13        6          -0.000520539    0.000057110   -0.000219683
     14        8           0.000803922    0.000333685    0.000097698
     15        6           0.000363174    0.000239898   -0.000519013
     16        8           0.000552030   -0.000566327    0.000937555
     17        6           0.000131709   -0.000951980    0.000450994
     18        6           0.000276086   -0.000961070   -0.001047532
     19        8           0.000277873    0.002226658    0.000072718
     20        1           0.000025659    0.000067987    0.000068853
     21        1           0.000017204    0.000050013    0.000101972
     22        1          -0.000206473    0.000067432   -0.000245805
     23        1          -0.000083209    0.000066453   -0.000055369
     24        1          -0.000278437   -0.000078814   -0.000251248
     25        1          -0.000242751    0.000078463   -0.000112196
     26        1          -0.000121315   -0.000170318    0.000132163
     27        1          -0.000174340    0.000150056    0.000021224
     28        1          -0.000133105    0.000227874   -0.000280981
     29        1           0.000449621   -0.000254423   -0.000631604
     30        1           0.000124729   -0.000098567    0.000061402
     31        1           0.000049173    0.000154184    0.000162585
     32        1          -0.000049335   -0.000093602    0.000148698
     33        1           0.000124550    0.000074849    0.000060694
     34        1          -0.000135037    0.000092113   -0.000030153
     35        1           0.000097535    0.000106702   -0.000159181
     36        1          -0.000170537   -0.000307245    0.000296960
     37        1           0.000037083   -0.000245138    0.000381719
     38        1           0.000187483    0.000029111   -0.000234260
     39        1          -0.000004970    0.000181973   -0.000223356
     40        1           0.000689403    0.000225417    0.000127888
     41        1           0.000209829    0.000729411    0.000515384
     42        1          -0.000043971   -0.000087851    0.000019131
     43        1          -0.000522005   -0.000230966    0.000139880
 -------------------------------------------------------------------
 Cartesian Forces:  Max     0.002226658 RMS     0.000558046

 GradGradGradGradGradGradGradGradGradGradGradGradGradGradGradGradGradGrad
 Berny optimization.
 Using GEDIIS/GDIIS optimizer.
 FormGI is forming the generalized inverse of G from B-inverse, IUseBI=4.
 Internal  Forces:  Max     0.003526579 RMS     0.000556728
 Search for a local minimum.
 Step number   3 out of a maximum of  258
 All quantities printed in internal units (Hartrees-Bohrs-Radians)
 Mixed Optimization -- En-DIIS/RFO-DIIS
 Swapping is turned off.
 Update second derivatives using D2CorX and points    1    2    3
 DE= -5.98D-04 DEPred=-7.11D-04 R= 8.41D-01
 TightC=F SS=  1.41D+00  RLast= 2.85D-01 DXNew= 8.4853D-01 8.5477D-01
 Trust test= 8.41D-01 RLast= 2.85D-01 DXMaxT set to 8.49D-01
 ITU=  1  1  0
     Eigenvalues ---    0.00230   0.00230   0.00263   0.00339   0.00366
     Eigenvalues ---    0.00387   0.00494   0.00691   0.00774   0.00917
     Eigenvalues ---    0.01111   0.01197   0.01227   0.01255   0.01352
     Eigenvalues ---    0.01396   0.02485   0.02615   0.03203   0.03867
     Eigenvalues ---    0.03961   0.04301   0.04420   0.04533   0.04708
     Eigenvalues ---    0.04802   0.04884   0.05027   0.05091   0.05168
     Eigenvalues ---    0.05377   0.05434   0.05518   0.05559   0.05605
     Eigenvalues ---    0.05610   0.05640   0.05682   0.05737   0.05923
     Eigenvalues ---    0.06004   0.06131   0.07161   0.07967   0.08466
     Eigenvalues ---    0.08676   0.09052   0.09066   0.09359   0.09683
     Eigenvalues ---    0.10247   0.11651   0.12095   0.13374   0.13904
     Eigenvalues ---    0.14596   0.15072   0.15910   0.15989   0.16000
     Eigenvalues ---    0.16000   0.16000   0.16000   0.16000   0.16000
     Eigenvalues ---    0.16000   0.16000   0.16000   0.16092   0.16234
     Eigenvalues ---    0.17064   0.17393   0.19009   0.19645   0.20690
     Eigenvalues ---    0.22217   0.23732   0.24915   0.25025   0.26662
     Eigenvalues ---    0.26879   0.27227   0.27697   0.28067   0.28389
     Eigenvalues ---    0.28741   0.28915   0.29539   0.29700   0.30557
     Eigenvalues ---    0.31203   0.32026   0.32408   0.33762   0.33825
     Eigenvalues ---    0.33835   0.33848   0.33947   0.33976   0.34001
     Eigenvalues ---    0.34103   0.34126   0.34141   0.34167   0.34173
     Eigenvalues ---    0.34206   0.34226   0.34273   0.34279   0.34288
     Eigenvalues ---    0.34339   0.34351   0.34392   0.34539   0.35457
     Eigenvalues ---    0.39998   0.40964   0.41937   0.52150   0.52473
     Eigenvalues ---    0.52619   0.52886   0.94672
 En-DIIS/RFO-DIIS IScMMF=        0 using points:     3    2
 RFO step:  Lambda=-1.77912362D-04.
 DidBck=F Rises=F RFO-DIIS coefs:    0.90696    0.09304
 Iteration  1 RMS(Cart)=  0.04114793 RMS(Int)=  0.00059277
 Iteration  2 RMS(Cart)=  0.00098742 RMS(Int)=  0.00003099
 Iteration  3 RMS(Cart)=  0.00000091 RMS(Int)=  0.00003098
 Variable       Old X    -DE/DX   Delta X   Delta X   Delta X     New X
                                 (Linear)    (Quad)   (Total)
    R1        2.56080  -0.00103   0.00045  -0.00371  -0.00323   2.55757
    R2        2.85053   0.00097  -0.00093   0.00977   0.00884   2.85937
    R3        2.78799  -0.00172   0.00075  -0.00945  -0.00864   2.77935
    R4        2.84511  -0.00085   0.00062  -0.00648  -0.00587   2.83924
    R5        2.89151   0.00057  -0.00137   0.01195   0.01054   2.90205
    R6        2.92823   0.00044  -0.00050   0.00490   0.00439   2.93263
    R7        2.07696   0.00007  -0.00006   0.00072   0.00066   2.07762
    R8        2.06337  -0.00008   0.00032  -0.00234  -0.00202   2.06136
    R9        2.93336  -0.00097  -0.00020  -0.00185  -0.00205   2.93132
   R10        2.94998  -0.00227  -0.00119  -0.00073  -0.00192   2.94807
   R11        2.07288   0.00018  -0.00011   0.00112   0.00100   2.07388
   R12        2.91119  -0.00039   0.00015  -0.00182  -0.00167   2.90952
   R13        2.07424   0.00001   0.00007  -0.00046  -0.00039   2.07385
   R14        2.07096   0.00021   0.00022  -0.00099  -0.00077   2.07019
   R15        2.91334  -0.00005   0.00020  -0.00141  -0.00121   2.91212
   R16        2.07493  -0.00019   0.00012  -0.00137  -0.00124   2.07369
   R17        2.07551  -0.00010  -0.00003  -0.00011  -0.00014   2.07537
   R18        2.91512  -0.00023  -0.00020   0.00141   0.00121   2.91633
   R19        2.07935  -0.00004  -0.00005   0.00027   0.00022   2.07957
   R20        2.87173  -0.00064  -0.00065   0.00412   0.00347   2.87520
   R21        2.32930  -0.00194   0.00019  -0.00249  -0.00230   2.32699
   R22        2.92573  -0.00156   0.00086  -0.00937  -0.00856   2.91717
   R23        2.06971   0.00017  -0.00029   0.00244   0.00215   2.07186
   R24        2.07119   0.00003  -0.00011   0.00086   0.00076   2.07195
   R25        2.89946  -0.00051   0.00015  -0.00219  -0.00204   2.89742
   R26        2.72546  -0.00056  -0.00010   0.00058   0.00048   2.72594
   R27        2.07357  -0.00012  -0.00002  -0.00008  -0.00010   2.07347
   R28        2.07066  -0.00020  -0.00006  -0.00005  -0.00011   2.07055
   R29        2.07085  -0.00013   0.00006  -0.00074  -0.00068   2.07017
   R30        2.06960  -0.00011   0.00019  -0.00158  -0.00139   2.06820
   R31        2.07401  -0.00015  -0.00003  -0.00010  -0.00013   2.07387
   R32        2.07064  -0.00004   0.00003  -0.00028  -0.00025   2.07039
   R33        1.83860   0.00010  -0.00013   0.00106   0.00093   1.83953
   R34        2.72991   0.00124  -0.00017   0.00438   0.00421   2.73412
   R35        2.90409   0.00036   0.00019  -0.00047  -0.00029   2.90380
   R36        2.92037   0.00109   0.00027   0.00149   0.00176   2.92212
   R37        1.83680   0.00008  -0.00002   0.00013   0.00011   1.83691
   R38        2.07049   0.00030   0.00005   0.00053   0.00058   2.07106
   R39        2.06660  -0.00024   0.00014  -0.00156  -0.00142   2.06518
   R40        2.07092  -0.00074   0.00006  -0.00237  -0.00231   2.06861
   R41        2.71244  -0.00061   0.00047  -0.00421  -0.00374   2.70869
   R42        2.06509   0.00089   0.00024   0.00068   0.00092   2.06602
   R43        2.07054  -0.00004  -0.00010   0.00058   0.00049   2.07103
   R44        1.83513   0.00032  -0.00003   0.00057   0.00054   1.83567
    A1        2.26282  -0.00017   0.00100  -0.00869  -0.00772   2.25510
    A2        1.91107  -0.00027  -0.00051   0.00421   0.00364   1.91470
    A3        2.10827   0.00044  -0.00056   0.00506   0.00454   2.11281
    A4        2.23415   0.00015  -0.00021   0.00319   0.00301   2.23716
    A5        1.96439  -0.00021   0.00063  -0.00637  -0.00590   1.95850
    A6        2.08452   0.00006  -0.00043   0.00328   0.00296   2.08748
    A7        1.98899  -0.00040  -0.00019  -0.00202  -0.00224   1.98675
    A8        1.90993   0.00003   0.00020  -0.00150  -0.00132   1.90861
    A9        1.87322   0.00021   0.00043  -0.00119  -0.00074   1.87248
   A10        1.91589   0.00010   0.00033  -0.00273  -0.00240   1.91349
   A11        1.92735   0.00014  -0.00063   0.00631   0.00569   1.93304
   A12        1.84234  -0.00006  -0.00013   0.00143   0.00130   1.84364
   A13        1.95289   0.00047   0.00060  -0.00200  -0.00140   1.95149
   A14        1.94669   0.00111   0.00002   0.00528   0.00530   1.95199
   A15        1.86499  -0.00021   0.00081  -0.00124  -0.00043   1.86456
   A16        1.96509  -0.00179  -0.00155  -0.00149  -0.00302   1.96207
   A17        1.88732   0.00032   0.00018  -0.00030  -0.00012   1.88720
   A18        1.83933   0.00015   0.00002  -0.00033  -0.00031   1.83902
   A19        2.03818  -0.00015   0.00047  -0.00490  -0.00445   2.03373
   A20        1.89972   0.00002   0.00002  -0.00012  -0.00009   1.89963
   A21        1.89804  -0.00013  -0.00035   0.00086   0.00051   1.89855
   A22        1.87061   0.00014   0.00005   0.00060   0.00066   1.87127
   A23        1.89460   0.00018   0.00029   0.00093   0.00122   1.89582
   A24        1.85426  -0.00006  -0.00058   0.00340   0.00281   1.85707
   A25        2.04211  -0.00046   0.00062  -0.00535  -0.00476   2.03736
   A26        1.91612   0.00002  -0.00012  -0.00023  -0.00034   1.91578
   A27        1.87545   0.00003  -0.00019   0.00122   0.00104   1.87649
   A28        1.88654   0.00033   0.00028  -0.00136  -0.00108   1.88546
   A29        1.88664   0.00021  -0.00019   0.00318   0.00301   1.88965
   A30        1.84731  -0.00011  -0.00055   0.00351   0.00296   1.85027
   A31        1.95677   0.00017   0.00021  -0.00135  -0.00116   1.95561
   A32        1.96017  -0.00020   0.00007  -0.00070  -0.00061   1.95955
   A33        1.83969   0.00005   0.00023  -0.00169  -0.00146   1.83823
   A34        1.97765   0.00008  -0.00007   0.00224   0.00217   1.97982
   A35        1.86545  -0.00006  -0.00053   0.00350   0.00298   1.86843
   A36        1.85262  -0.00005   0.00007  -0.00211  -0.00204   1.85057
   A37        1.90075   0.00088  -0.00004   0.00110   0.00096   1.90172
   A38        2.19658  -0.00050  -0.00026   0.00147   0.00126   2.19783
   A39        2.18577  -0.00038   0.00028  -0.00247  -0.00215   2.18362
   A40        1.83329  -0.00050   0.00016  -0.00180  -0.00187   1.83142
   A41        1.92739   0.00008  -0.00093   0.00369   0.00280   1.93019
   A42        1.90854   0.00017  -0.00127   0.01244   0.01124   1.91978
   A43        1.94064   0.00014   0.00040  -0.00398  -0.00350   1.93714
   A44        1.97356   0.00037   0.00001   0.00400   0.00402   1.97758
   A45        1.88052  -0.00025   0.00149  -0.01334  -0.01188   1.86865
   A46        1.81459   0.00011  -0.00019   0.00138   0.00106   1.81564
   A47        1.95887  -0.00029  -0.00021  -0.00127  -0.00144   1.95743
   A48        1.84999   0.00018   0.00002   0.00091   0.00099   1.85098
   A49        1.96348   0.00028   0.00000   0.00272   0.00278   1.96627
   A50        1.95702  -0.00020   0.00059  -0.00432  -0.00371   1.95331
   A51        1.91527  -0.00008  -0.00020   0.00040   0.00016   1.91543
   A52        1.92623  -0.00012   0.00024  -0.00265  -0.00241   1.92382
   A53        1.95521   0.00007   0.00032  -0.00173  -0.00142   1.95380
   A54        1.93262  -0.00018   0.00019  -0.00241  -0.00222   1.93040
   A55        1.88601   0.00004  -0.00014   0.00134   0.00120   1.88721
   A56        1.88040   0.00010  -0.00028   0.00221   0.00193   1.88233
   A57        1.88086   0.00010  -0.00037   0.00360   0.00323   1.88409
   A58        1.93526   0.00016   0.00038  -0.00165  -0.00128   1.93398
   A59        1.91719  -0.00004  -0.00006  -0.00031  -0.00037   1.91681
   A60        1.94218  -0.00027   0.00061  -0.00609  -0.00548   1.93669
   A61        1.88737  -0.00002  -0.00090   0.00736   0.00646   1.89383
   A62        1.89479   0.00007  -0.00024   0.00215   0.00191   1.89670
   A63        1.88548   0.00011   0.00015  -0.00105  -0.00090   1.88458
   A64        1.86922  -0.00002   0.00044  -0.00356  -0.00311   1.86611
   A65        1.86338   0.00016  -0.00007  -0.00537  -0.00546   1.85793
   A66        1.95886   0.00061  -0.00100   0.00760   0.00664   1.96551
   A67        1.94856  -0.00265  -0.00074  -0.01566  -0.01641   1.93215
   A68        1.91349  -0.00076   0.00049   0.00046   0.00093   1.91441
   A69        1.88651   0.00096   0.00073   0.00460   0.00524   1.89176
   A70        1.89160   0.00168   0.00064   0.00825   0.00892   1.90051
   A71        1.87059   0.00071  -0.00040   0.00712   0.00671   1.87730
   A72        1.93824  -0.00004   0.00081  -0.00600  -0.00520   1.93304
   A73        1.95295   0.00010  -0.00055   0.00398   0.00343   1.95637
   A74        1.91554   0.00000   0.00036  -0.00299  -0.00264   1.91290
   A75        1.89281  -0.00011   0.00024  -0.00310  -0.00286   1.88995
   A76        1.88241   0.00003   0.00014  -0.00068  -0.00056   1.88185
   A77        1.87958   0.00000  -0.00104   0.00910   0.00806   1.88764
   A78        1.95041   0.00353   0.00038   0.01389   0.01427   1.96468
   A79        1.93270  -0.00112  -0.00017  -0.00643  -0.00658   1.92612
   A80        1.92073  -0.00069  -0.00025  -0.00059  -0.00087   1.91986
   A81        1.90875  -0.00122   0.00038  -0.00573  -0.00533   1.90342
   A82        1.85739  -0.00093   0.00001  -0.00100  -0.00102   1.85637
   A83        1.89152   0.00037  -0.00037  -0.00030  -0.00068   1.89084
   A84        1.86807   0.00089  -0.00009   0.00619   0.00610   1.87418
    D1        0.08888  -0.00007   0.00042  -0.00524  -0.00483   0.08405
    D2       -3.06985  -0.00006  -0.00013   0.00174   0.00160  -3.06825
    D3       -3.10207   0.00005  -0.00097   0.00898   0.00797  -3.09409
    D4        0.02239   0.00006  -0.00152   0.01596   0.01440   0.03680
    D5        0.37484  -0.00005  -0.00076   0.00491   0.00413   0.37896
    D6       -1.87552  -0.00013  -0.00090   0.00358   0.00266  -1.87285
    D7        2.39804  -0.00001  -0.00116   0.00742   0.00624   2.40428
    D8       -2.71259  -0.00015   0.00075  -0.01062  -0.00987  -2.72246
    D9        1.32024  -0.00024   0.00061  -0.01195  -0.01134   1.30890
   D10       -0.68939  -0.00012   0.00035  -0.00811  -0.00776  -0.69714
   D11        0.00006  -0.00004  -0.00014   0.00978   0.00960   0.00966
   D12       -3.12775   0.00003   0.00058   0.00188   0.00239  -3.12536
   D13        3.09742   0.00005  -0.00131   0.02207   0.02077   3.11820
   D14       -0.03039   0.00011  -0.00060   0.01417   0.01357  -0.01682
   D15        0.65280  -0.00004  -0.00085   0.00837   0.00752   0.66032
   D16       -1.49954   0.00009  -0.00130   0.01454   0.01324  -1.48630
   D17        2.79258   0.00003  -0.00147   0.01423   0.01277   2.80535
   D18       -2.47062  -0.00005  -0.00028   0.00105   0.00075  -2.46987
   D19        1.66022   0.00008  -0.00073   0.00721   0.00647   1.66669
   D20       -0.33084   0.00002  -0.00090   0.00690   0.00600  -0.32485
   D21       -0.03486  -0.00007   0.00250  -0.03431  -0.03182  -0.06669
   D22        2.09182   0.00018   0.00226  -0.03083  -0.02857   2.06325
   D23       -2.10076   0.00003   0.00191  -0.03047  -0.02856  -2.12932
   D24        3.09123  -0.00006   0.00200  -0.02798  -0.02600   3.06523
   D25       -1.06528   0.00019   0.00177  -0.02450  -0.02274  -1.08802
   D26        1.02534   0.00004   0.00141  -0.02414  -0.02274   1.00260
   D27       -1.36538  -0.00041   0.00057  -0.00651  -0.00591  -1.37129
   D28        2.69890   0.00073   0.00215  -0.00715  -0.00499   2.69391
   D29        0.69728   0.00010   0.00165  -0.00876  -0.00710   0.69018
   D30        0.78372  -0.00058   0.00095  -0.01202  -0.01106   0.77266
   D31       -1.43518   0.00056   0.00253  -0.01267  -0.01014  -1.44532
   D32        2.84639  -0.00007   0.00203  -0.01427  -0.01225   2.83413
   D33        2.80795  -0.00051   0.00062  -0.00822  -0.00759   2.80036
   D34        0.58905   0.00063   0.00219  -0.00887  -0.00667   0.58238
   D35       -1.41257   0.00000   0.00169  -0.01048  -0.00878  -1.42136
   D36        0.62907   0.00003   0.00105  -0.00754  -0.00649   0.62258
   D37       -1.49072  -0.00007   0.00063  -0.00476  -0.00414  -1.49486
   D38        2.77946   0.00006   0.00149  -0.00918  -0.00770   2.77175
   D39        2.83802   0.00046   0.00032  -0.00324  -0.00291   2.83511
   D40        0.71823   0.00036  -0.00010  -0.00046  -0.00056   0.71767
   D41       -1.29478   0.00049   0.00076  -0.00489  -0.00412  -1.29890
   D42       -1.42025  -0.00018  -0.00041  -0.00467  -0.00508  -1.42532
   D43        2.74315  -0.00028  -0.00083  -0.00190  -0.00273   2.74042
   D44        0.73014  -0.00014   0.00003  -0.00632  -0.00629   0.72385
   D45        1.02981  -0.00032  -0.00237  -0.03832  -0.04074   0.98907
   D46       -1.06721   0.00015  -0.00234  -0.03986  -0.04221  -1.10942
   D47        3.08810  -0.00053  -0.00194  -0.04466  -0.04656   3.04154
   D48       -1.18246  -0.00041  -0.00197  -0.03872  -0.04073  -1.22318
   D49        3.00371   0.00006  -0.00194  -0.04026  -0.04220   2.96151
   D50        0.87583  -0.00063  -0.00153  -0.04506  -0.04655   0.82928
   D51        3.04724   0.00006  -0.00139  -0.03737  -0.03880   3.00844
   D52        0.95022   0.00053  -0.00136  -0.03891  -0.04028   0.90995
   D53       -1.17766  -0.00015  -0.00096  -0.04371  -0.04463  -1.22228
   D54        0.85463   0.00004  -0.00184   0.01541   0.01356   0.86818
   D55       -1.30300  -0.00007  -0.00261   0.02157   0.01896  -1.28404
   D56        2.97896   0.00003  -0.00181   0.01690   0.01508   2.99404
   D57        2.98962   0.00008  -0.00144   0.01236   0.01091   3.00054
   D58        0.83200  -0.00003  -0.00221   0.01853   0.01631   0.84831
   D59       -1.16922   0.00007  -0.00141   0.01385   0.01244  -1.15679
   D60       -1.29753   0.00017  -0.00195   0.01708   0.01512  -1.28241
   D61        2.82803   0.00006  -0.00272   0.02324   0.02053   2.84856
   D62        0.82681   0.00016  -0.00192   0.01857   0.01665   0.84345
   D63       -1.29366   0.00001   0.00207  -0.01526  -0.01319  -1.30685
   D64        0.94750  -0.00005   0.00229  -0.01548  -0.01319   0.93431
   D65        2.98197  -0.00010   0.00201  -0.01459  -0.01259   2.96939
   D66        0.87898  -0.00003   0.00263  -0.02071  -0.01808   0.86090
   D67        3.12015  -0.00009   0.00285  -0.02093  -0.01808   3.10206
   D68       -1.12857  -0.00014   0.00256  -0.02004  -0.01748  -1.14605
   D69        2.87103   0.00011   0.00204  -0.01569  -0.01365   2.85738
   D70       -1.17099   0.00005   0.00226  -0.01591  -0.01365  -1.18465
   D71        0.86348   0.00000   0.00197  -0.01502  -0.01305   0.85043
   D72       -3.09580   0.00014  -0.00218   0.02959   0.02740  -3.06840
   D73        1.08501   0.00013  -0.00238   0.03087   0.02847   1.11348
   D74       -1.01522   0.00008  -0.00226   0.02911   0.02685  -0.98837
   D75        0.94797   0.00001  -0.00247   0.03014   0.02768   0.97565
   D76       -1.15440   0.00000  -0.00267   0.03142   0.02876  -1.12565
   D77        3.02856  -0.00005  -0.00254   0.02966   0.02713   3.05569
   D78       -1.09404   0.00007  -0.00183   0.02599   0.02416  -1.06988
   D79        3.08677   0.00006  -0.00203   0.02726   0.02523   3.11201
   D80        0.98654   0.00001  -0.00190   0.02551   0.02361   1.01015
   D81       -0.02126  -0.00001   0.00165  -0.03035  -0.02872  -0.04998
   D82        2.07257  -0.00010   0.00173  -0.03419  -0.03250   2.04006
   D83       -2.14422  -0.00025   0.00222  -0.04068  -0.03846  -2.18268
   D84        3.10666  -0.00008   0.00093  -0.02247  -0.02155   3.08510
   D85       -1.08270  -0.00016   0.00101  -0.02631  -0.02534  -1.10804
   D86        0.98370  -0.00032   0.00150  -0.03280  -0.03130   0.95240
   D87        0.03199   0.00003  -0.00237   0.03719   0.03481   0.06679
   D88       -2.09163   0.00016  -0.00199   0.03635   0.03435  -2.05728
   D89        2.02273   0.00021  -0.00218   0.03707   0.03487   2.05759
   D90       -2.05301   0.00017  -0.00156   0.03596   0.03441  -2.01860
   D91        2.10655   0.00030  -0.00118   0.03512   0.03395   2.14050
   D92       -0.06228   0.00034  -0.00137   0.03584   0.03447  -0.02780
   D93        2.11193   0.00012  -0.00381   0.05337   0.04953   2.16146
   D94       -0.01169   0.00025  -0.00343   0.05253   0.04907   0.03738
   D95       -2.18052   0.00030  -0.00362   0.05325   0.04959  -2.13093
   D96        1.06259  -0.00011   0.00418  -0.04373  -0.03949   1.02311
   D97       -3.13548  -0.00006   0.00326  -0.03583  -0.03251   3.11520
   D98       -1.04833  -0.00013   0.00381  -0.04120  -0.03734  -1.08567
   D99        3.10193   0.00002   0.00380  -0.04100  -0.03725   3.06468
   D100      -1.09614   0.00007   0.00288  -0.03310  -0.03027  -1.12641
   D101       0.99100   0.00000   0.00343  -0.03848  -0.03510   0.95590
   D102      -0.98955  -0.00010   0.00442  -0.04434  -0.03993  -1.02948
   D103       1.09557  -0.00005   0.00350  -0.03644  -0.03295   1.06262
   D104      -3.10047  -0.00012   0.00404  -0.04182  -0.03778  -3.13825
   D105      -3.09241   0.00040  -0.00176   0.03165   0.02983  -3.06257
   D106       1.22190   0.00027  -0.00183   0.03158   0.02981   1.25171
   D107      -0.97350   0.00012  -0.00211   0.03090   0.02878  -0.94472
   D108      -2.95692  -0.00086   0.00295  -0.01943  -0.01650  -2.97342
   D109      -0.83098  -0.00047   0.00199  -0.01325  -0.01126  -0.84224
   D110       1.22767   0.00168   0.00347  -0.00043   0.00306   1.23073
   D111      -0.94322   0.00063  -0.00014  -0.00154  -0.00169  -0.94490
   D112       1.17464   0.00054   0.00034  -0.00697  -0.00664   1.16800
   D113      -3.02299   0.00061  -0.00106   0.00498   0.00391  -3.01908
   D114      -3.01089   0.00055   0.00025   0.00010   0.00035  -3.01054
   D115      -0.89303   0.00047   0.00074  -0.00534  -0.00461  -0.89763
   D116       1.19253   0.00054  -0.00066   0.00662   0.00594   1.19847
   D117       1.21681  -0.00114  -0.00129  -0.01046  -0.01173   1.20508
   D118      -2.94851  -0.00123  -0.00080  -0.01590  -0.01668  -2.96520
   D119      -0.86296  -0.00115  -0.00221  -0.00394  -0.00613  -0.86909
   D120      -3.12225   0.00067   0.00350   0.05834   0.06184  -3.06041
   D121      -0.98963   0.00078   0.00413   0.05612   0.06024  -0.92939
   D122       1.10130   0.00007   0.00341   0.05128   0.05468   1.15598
   D123      -1.07789  -0.00007   0.00343   0.04569   0.04911  -1.02878
   D124       1.05473   0.00004   0.00407   0.04347   0.04751   1.10224
   D125      -3.13752  -0.00066   0.00334   0.03863   0.04195  -3.09558
   D126       0.99474   0.00050   0.00480   0.05339   0.05823   1.05297
   D127       3.12736   0.00060   0.00544   0.05117   0.05663  -3.09920
   D128      -1.06490  -0.00010   0.00471   0.04633   0.05106  -1.01383
   D129       1.40017  -0.00017   0.00378  -0.02999  -0.02623   1.37395
   D130      -0.74613  -0.00028   0.00346  -0.02719  -0.02373  -0.76985
   D131      -2.78586   0.00041   0.00369  -0.02339  -0.01969  -2.80554
         Item               Value     Threshold  Converged?
 Maximum Force            0.003527     0.000450     NO 
 RMS     Force            0.000557     0.000300     NO 
 Maximum Displacement     0.198929     0.001800     NO 
 RMS     Displacement     0.041126     0.001200     NO 
 Predicted change in Energy=-3.342734D-04
 GradGradGradGradGradGradGradGradGradGradGradGradGradGradGradGradGradGrad

                          Input orientation:                          
 ---------------------------------------------------------------------
 Center     Atomic      Atomic             Coordinates (Angstroms)
 Number     Number       Type             X           Y           Z
 ---------------------------------------------------------------------
      1          6           0        1.765765    0.729983    0.103292
      2          6           0        1.164969   -0.468599    0.288113
      3          6           0       -0.263286   -0.743249    0.664996
      4          6           0       -1.282735    0.223621    0.006044
      5          6           0       -1.326181    1.595468    0.728765
      6          6           0        0.009975    2.123761    1.282049
      7          6           0        1.210029    2.121287    0.315283
      8          6           0        3.159196    0.526063   -0.320889
      9          6           0        3.433258   -0.967472   -0.416668
     10          6           0        2.126376   -1.642551    0.051675
     11          8           0        3.980257    1.413293   -0.555419
     12          6           0        0.926599    2.847205   -1.016764
     13          6           0        2.320138   -2.493997    1.311973
     14          8           0        1.530334   -2.442666   -0.990139
     15          6           0       -2.695685   -0.424427   -0.125729
     16          8           0       -3.090017   -0.822290    1.208264
     17          6           0       -2.699814   -1.649196   -1.053705
     18          6           0       -3.722577    0.605346   -0.651248
     19          8           0       -5.056779    0.082662   -0.687008
     20          1           0       -0.366399   -0.699538    1.758704
     21          1           0       -0.477868   -1.776957    0.390596
     22          1           0       -0.942251    0.390815   -1.023770
     23          1           0       -2.023947    1.529223    1.573218
     24          1           0       -1.740614    2.342432    0.042903
     25          1           0        0.292840    1.553652    2.175994
     26          1           0       -0.157151    3.155018    1.620729
     27          1           0        2.018648    2.686206    0.803156
     28          1           0        3.673380   -1.250065   -1.448430
     29          1           0        4.301736   -1.229532    0.199144
     30          1           0        0.596564    3.875979   -0.825401
     31          1           0        0.148736    2.342641   -1.600607
     32          1           0        1.832673    2.893945   -1.630717
     33          1           0        1.363417   -2.894278    1.661651
     34          1           0        2.990668   -3.334884    1.093599
     35          1           0        2.769297   -1.903923    2.118459
     36          1           0        2.092747   -3.229583   -1.099825
     37          1           0       -3.893559   -1.363284    1.127488
     38          1           0       -2.277612   -1.395996   -2.032869
     39          1           0       -2.126690   -2.481711   -0.638063
     40          1           0       -3.728914   -1.988004   -1.210051
     41          1           0       -3.708624    1.506339   -0.032138
     42          1           0       -3.474879    0.890128   -1.680146
     43          1           0       -5.405016    0.113734    0.219291
 ---------------------------------------------------------------------
                    Distance matrix (angstroms):
                    1          2          3          4          5
     1  C    0.000000
     2  C    1.353408   0.000000
     3  C    2.569625   1.502460   0.000000
     4  C    3.091797   2.559294   1.551880   0.000000
     5  C    3.271148   3.265024   2.569710   1.551186   0.000000
     6  C    2.532762   3.007034   2.945365   2.628654   1.539653
     7  C    1.513112   2.590420   3.240142   3.148116   2.622940
     8  C    1.470770   2.310232   3.781072   4.464202   4.729060
     9  C    2.435620   2.427081   3.858071   4.882415   5.525662
    10  C    2.400337   1.535698   2.625907   3.886735   4.781565
    11  O    2.409313   3.489829   4.914035   5.424909   5.462655
    12  C    2.537982   3.571285   4.139505   3.579174   3.112673
    13  C    3.487448   2.546555   3.187127   4.698041   5.509946
    14  O    3.364033   2.379992   2.973981   4.001852   5.236491
    15  C    4.614070   3.883023   2.577491   1.560051   2.585668
    16  O    5.216237   4.367686   2.879547   2.409466   3.030939
    17  C    5.190426   4.258032   3.116302   2.576553   3.948660
    18  C    5.541368   5.091548   3.939276   2.555499   2.937259
    19  O    6.898601   6.321779   5.048526   3.839739   4.267359
    20  H    3.054511   2.135664   1.099427   2.182592   2.692399
    21  H    3.376563   2.102669   1.090822   2.190434   3.493887
    22  H    2.952737   2.626787   2.144534   1.097452   2.161012
    23  H    4.142630   3.976428   3.014784   2.170260   1.097437
    24  H    3.859836   4.050239   3.477201   2.168035   1.095498
    25  H    2.672832   2.900725   2.805022   2.993343   2.171970
    26  H    3.446885   4.080989   4.015119   3.530898   2.143462
    27  H    2.092980   3.308599   4.121586   4.195097   3.518966
    28  H    3.157123   3.149348   4.496751   5.371249   6.150841
    29  H    3.206250   3.228969   4.614425   5.773669   6.319381
    30  H    3.482355   4.520880   4.929290   4.190798   3.363497
    31  H    2.849337   3.535967   3.850382   3.020047   2.856505
    32  H    2.773806   3.928669   4.784614   4.417623   4.151091
    33  H    3.965556   2.794621   2.875136   4.411852   5.316205
    34  H    4.359385   3.492503   4.181925   5.666366   6.563282
    35  H    3.464886   2.825631   3.557567   5.040605   5.563266
    36  H    4.151214   3.226481   3.853225   4.953932   6.189825
    37  H    6.120350   5.205163   3.711768   3.254582   3.937591
    38  H    5.043002   4.254221   3.429587   2.787491   4.180993
    39  H    5.100568   3.968053   2.862252   2.906192   4.374063
    40  H    6.269276   5.338837   4.132287   3.514821   4.730054
    41  H    5.530823   5.268288   4.173368   2.744406   2.502589
    42  H    5.538108   5.219998   4.299063   2.844814   3.304128
    43  H    7.198146   6.596101   5.231678   4.129255   4.369438
                    6          7          8          9         10
     6  C    0.000000
     7  C    1.541029   0.000000
     8  C    3.878098   2.597827   0.000000
     9  C    4.915306   3.875427   1.521489   0.000000
    10  C    4.492001   3.882737   2.430721   1.543702   0.000000
    11  O    4.432177   2.988903   1.231391   2.446733   3.625413
    12  C    2.578393   1.543256   3.294910   4.603826   4.768535
    13  C    5.163472   4.850421   3.534264   2.560764   1.533250
    14  O    5.322273   4.757771   3.451729   2.475113   1.442507
    15  C    3.974381   4.682921   5.934740   6.159828   4.976702
    16  O    4.277220   5.287007   6.573357   6.724180   5.405671
    17  C    5.199415   5.601566   6.292596   6.203638   4.951163
    18  C    4.469359   5.250034   6.890153   7.330399   6.305346
    19  O    5.806485   6.665842   8.236072   8.559006   7.424265
    20  H    2.887885   3.539158   4.272777   4.386505   3.164987
    21  H    4.030916   4.248643   4.363295   4.074782   2.629642
    22  H    3.037539   3.069187   4.163436   4.621536   3.835053
    23  H    2.138947   3.520162   5.608827   6.322517   5.440627
    24  H    2.155890   2.971429   5.238290   6.159190   5.552817
    25  H    1.097349   2.150741   3.937811   4.789591   4.253269
    26  H    1.098238   2.154523   4.656119   5.834120   5.540135
    27  H    2.140198   1.100463   2.688967   4.103469   4.394822
    28  H    5.679679   4.532636   2.165724   1.096380   2.190338
    29  H    5.553060   4.560716   2.158227   1.096428   2.219127
    30  H    2.802802   2.180928   4.247771   5.627870   5.793424
    31  H    2.894282   2.201358   3.741725   4.811096   4.745825
    32  H    3.521309   2.184401   3.013666   4.352738   4.847319
    33  H    5.211201   5.195394   4.342121   3.509448   2.177372
    34  H    6.222287   5.791912   4.115347   2.842785   2.167164
    35  H    4.953351   4.678148   3.465151   2.782921   2.180197
    36  H    6.218486   5.604778   3.981072   2.716767   1.961060
    37  H    5.236502   6.232858   7.443707   7.498222   6.121681
    38  H    5.348872   5.481673   6.015319   5.950611   4.878650
    39  H    5.427941   5.764560   6.089983   5.766711   4.389590
    40  H    6.090687   6.603489   7.386285   7.277888   5.999643
    41  H    3.992027   4.969105   6.943433   7.567964   6.630969
    42  H    4.737158   5.238879   6.781672   7.264256   6.386526
    43  H    5.872971   6.913631   8.591131   8.926843   7.735276
                   11         12         13         14         15
    11  O    0.000000
    12  C    3.404963   0.000000
    13  C    4.637894   5.991111   0.000000
    14  O    4.589065   5.324278   2.434368   0.000000
    15  C    6.937582   4.961699   5.613251   4.762324   0.000000
    16  O    7.622150   5.877851   5.663492   5.367144   1.446834
    17  C    7.365492   5.776665   5.613380   4.304391   1.536625
    18  C    7.745683   5.174395   7.069269   6.082622   1.546321
    19  O    9.135420   6.599412   8.065606   7.061106   2.479301
    20  H    5.358417   4.685557   3.261462   3.767257   3.008712
    21  H    5.563049   5.033494   3.031818   2.526356   2.648517
    22  H    5.049347   3.086503   4.941763   3.760774   2.132047
    23  H    6.371420   4.141353   5.926688   5.914357   2.674772
    24  H    5.826633   2.914055   6.441374   5.887567   2.931912
    25  H    4.591008   3.502661   4.608681   5.246556   4.259344
    26  H    4.988725   2.868036   6.176056   6.402992   4.722997
    27  H    2.704430   2.128521   5.213856   5.455244   5.723967
    28  H    2.825795   4.951642   3.316392   2.494989   6.557149
    29  H    2.767171   5.430448   2.600768   3.250655   7.051074
    30  H    4.193697   1.097233   6.936547   6.389393   5.460947
    31  H    4.078806   1.095686   6.049065   5.018032   4.233517
    32  H    2.821474   1.095488   6.158488   5.383416   5.812281
    33  H    5.506216   6.350538   1.094447   2.695145   5.076534
    34  H    5.122863   6.850711   1.097446   2.696404   6.503240
    35  H    4.429443   5.983174   1.095605   3.389492   6.090264
    36  H    5.041366   6.188227   2.531712   0.973436   5.634434
    37  H    8.516956   6.749811   6.318432   5.921826   1.971525
    38  H    7.016829   5.413334   5.790759   4.084515   2.180806
    39  H    7.243803   6.153319   4.855623   3.674141   2.195144
    40  H    8.451549   6.714939   6.573254   5.283443   2.165200
    41  H    7.707228   4.924703   7.359029   6.630165   2.182353
    42  H    7.557630   4.862431   7.347605   6.052750   2.179773
    43  H    9.506438   7.006357   8.226313   7.489792   2.783726
                   16         17         18         19         20
    16  O    0.000000
    17  C    2.439782   0.000000
    18  C    2.428180   2.508182   0.000000
    19  O    2.877350   2.947725   1.433378   0.000000
    20  H    2.781393   3.775753   4.332957   5.347242   0.000000
    21  H    2.898843   2.653181   4.157997   5.058244   1.744985
    22  H    3.326634   2.692873   2.813362   4.139771   3.043458
    23  H    2.607549   4.178501   2.947396   4.049596   2.783747
    24  H    3.632412   4.249201   2.725342   4.078759   3.753135
    25  H    4.245624   5.444738   5.001616   6.243318   2.384449
    26  H    4.958912   6.057904   4.937101   6.226666   3.862697
    27  H    6.210644   6.671396   6.277494   7.685095   4.250268
    28  H    7.279048   6.397867   7.666695   8.864062   5.187350
    29  H    7.471424   7.125128   8.275237   9.491518   4.950213
    30  H    6.308756   6.437841   5.420549   6.809456   5.342308
    31  H    5.328796   4.934380   4.348165   5.748004   4.561270
    32  H    6.789926   6.443331   6.087516   7.500563   5.407145
    33  H    4.932724   5.043136   6.592738   7.456358   2.796170
    34  H    6.580350   6.311421   7.977316   8.922532   4.319411
    35  H    6.027433   6.327612   7.490803   8.547785   3.378248
    36  H    6.163065   5.046621   6.980393   7.890317   4.540894
    37  H    0.972049   2.502874   2.658692   2.595425   3.644153
    38  H    3.390292   1.095960   2.828810   3.423673   4.302768
    39  H    2.662818   1.092845   3.475190   3.894075   3.466880
    40  H    2.759588   1.094661   2.652879   2.514847   4.666921
    41  H    2.709942   3.466800   1.093289   2.067180   4.386739
    42  H    3.379853   2.727879   1.095941   2.034879   4.900548
    43  H    2.685782   3.470816   1.957070   0.971397   5.330934
                   21         22         23         24         25
    21  H    0.000000
    22  H    2.629699   0.000000
    23  H    3.836637   3.034862   0.000000
    24  H    4.322590   2.363046   1.755976   0.000000
    25  H    3.856760   3.621620   2.394042   3.050769   0.000000
    26  H    5.093178   3.905199   2.475963   2.378484   1.753621
    27  H    5.130557   4.168141   4.274830   3.850742   2.479067
    28  H    4.570830   4.916998   7.022416   6.666441   5.694324
    29  H    4.814659   5.623206   7.036553   7.020922   5.265482
    30  H    5.881220   3.814928   4.257665   2.927135   3.807075
    31  H    4.618291   2.309247   3.931332   2.504151   3.860827
    32  H    5.589422   3.786060   5.196267   3.984163   4.319551
    33  H    2.500863   4.829019   5.572200   6.299086   4.603777
    34  H    3.866794   5.816523   7.002567   7.464644   5.687499
    35  H    3.680450   5.377268   5.921062   6.532899   4.253349
    36  H    3.307498   4.724857   6.836561   6.859143   6.070420
    37  H    3.518676   4.051542   3.472855   4.420840   5.209014
    38  H    3.042597   2.448298   4.650282   4.309645   5.746493
    39  H    2.067228   3.130986   4.581257   4.887241   5.482445
    40  H    3.629864   3.668647   4.798373   4.927059   6.339017
    41  H    4.625638   3.143334   2.327193   2.139566   4.570536
    42  H    4.514797   2.663521   3.619120   2.843547   5.431924
    43  H    5.280231   4.640931   3.907474   4.292557   6.194160
                   26         27         28         29         30
    26  H    0.000000
    27  H    2.371141   0.000000
    28  H    6.595260   4.827215   0.000000
    29  H    6.413023   4.572781   1.763449   0.000000
    30  H    2.659214   2.467809   6.010931   6.390950   0.000000
    31  H    3.336245   3.064749   5.035256   5.766016   1.775562
    32  H    3.820924   2.449792   4.538088   5.142735   1.772256
    33  H    6.237611   5.684025   4.208559   3.680221   7.253266
    34  H    7.232252   6.105956   3.357748   2.636561   7.836507
    35  H    5.865554   4.833506   3.737324   2.546948   6.840640
    36  H    7.295656   6.214772   2.557033   3.250717   7.266560
    37  H    5.883799   7.173406   7.994169   8.248792   7.171113
    38  H    6.209417   6.570027   5.981402   6.949634   6.124752
    39  H    6.383881   6.779993   5.984518   6.602540   6.918919
    40  H    6.871789   7.676960   7.442804   8.188557   7.296850
    41  H    4.250067   5.906898   8.006099   8.467842   4.977861
    42  H    5.199310   6.290590   7.465368   8.276499   5.120795
    43  H    6.225232   7.878406   9.330515   9.799276   7.159946
                   31         32         33         34         35
    31  H    0.000000
    32  H    1.772142   0.000000
    33  H    6.288330   6.675583   0.000000
    34  H    6.897073   6.896460   1.778979   0.000000
    35  H    6.223512   6.160611   1.779319   1.773976   0.000000
    36  H    5.922807   6.151998   2.875779   2.372438   3.545765
    37  H    6.125074   7.649930   5.501369   7.161071   6.757808
    38  H    4.477882   5.954810   5.399205   6.425642   6.554602
    39  H    5.420188   6.749785   4.199969   5.469362   5.648269
    40  H    5.826079   7.412263   5.916066   7.230054   7.301561
    41  H    4.247202   5.931853   6.925312   8.341777   7.630100
    42  H    3.904703   5.673433   6.992742   8.206564   7.824695
    43  H    6.254935   7.970963   7.545874   9.118382   8.631174
                   36         37         38         39         40
    36  H    0.000000
    37  H    6.654311   0.000000
    38  H    4.830388   3.549678   0.000000
    39  H    4.310010   2.736763   1.773990   0.000000
    40  H    5.953604   2.425174   1.770249   1.771451   0.000000
    41  H    7.564709   3.100592   3.804507   4.332921   3.687591
    42  H    6.950342   3.624358   2.604654   3.777942   2.927314
    43  H    8.314703   2.300197   4.139102   4.268350   3.044608
                   41         42         43
    41  H    0.000000
    42  H    1.774904   0.000000
    43  H    2.209142   2.817105   0.000000
 Stoichiometry    C15H24O4
 Framework group  C1[X(C15H24O4)]
 Deg. of freedom   123
 Full point group                 C1      NOp   1
 Largest Abelian subgroup         C1      NOp   1
 Largest concise Abelian subgroup C1      NOp   1
                         Standard orientation:                         
 ---------------------------------------------------------------------
 Center     Atomic      Atomic             Coordinates (Angstroms)
 Number     Number       Type             X           Y           Z
 ---------------------------------------------------------------------
      1          6           0        1.788579    0.752723    0.090676
      2          6           0        1.205207   -0.455688    0.267120
      3          6           0       -0.215280   -0.753352    0.655705
      4          6           0       -1.254053    0.208173    0.019504
      5          6           0       -1.307300    1.570469    0.759431
      6          6           0        0.027848    2.109253    1.304980
      7          6           0        1.217377    2.134043    0.325604
      8          6           0        3.179869    0.572015   -0.350707
      9          6           0        3.471996   -0.916576   -0.467711
     10          6           0        2.178977   -1.614144    0.006121
     11          8           0        3.986930    1.472577   -0.583008
     12          6           0        0.910373    2.872349   -0.994355
     13          6           0        2.397162   -2.478249    1.253749
     14          8           0        1.582073   -2.409199   -1.039068
     15          6           0       -2.659920   -0.456457   -0.105246
     16          8           0       -3.034765   -0.875553    1.227862
     17          6           0       -2.658331   -1.669822   -1.048092
     18          6           0       -3.705507    0.566245   -0.607181
     19          8           0       -5.033211    0.026813   -0.635225
     20          1           0       -0.307186   -0.724259    1.750897
     21          1           0       -0.419539   -1.786343    0.370924
     22          1           0       -0.926825    0.392248   -1.011728
     23          1           0       -1.995045    1.484955    1.610349
     24          1           0       -1.738614    2.320278    0.087218
     25          1           0        0.327583    1.532042    2.188814
     26          1           0       -0.148826    3.134074    1.658045
     27          1           0        2.023888    2.703414    0.811786
     28          1           0        3.704617   -1.183492   -1.505349
     29          1           0        4.350327   -1.174831    0.135607
     30          1           0        0.569262    3.894368   -0.786893
     31          1           0        0.132809    2.364887   -1.576079
     32          1           0        1.809125    2.938260   -1.617248
     33          1           0        1.449460   -2.895091    1.608597
     34          1           0        3.076024   -3.307675    1.017980
     35          1           0        2.847366   -1.892245    2.062617
     36          1           0        2.153308   -3.187384   -1.164355
     37          1           0       -3.832133   -1.425880    1.148964
     38          1           0       -2.249954   -1.399312   -2.028490
     39          1           0       -2.070157   -2.499835   -0.648793
     40          1           0       -3.684628   -2.019995   -1.197680
     41          1           0       -3.696445    1.459762    0.022761
     42          1           0       -3.472548    0.866678   -1.635070
     43          1           0       -5.372058    0.042373    0.275024
 ---------------------------------------------------------------------
 Rotational constants (GHZ):      0.5952345      0.2469705      0.1998281
 Standard basis: 6-31G(d) (6D, 7F)
 There are   333 symmetry adapted cartesian basis functions of A   symmetry.
 There are   333 symmetry adapted basis functions of A   symmetry.
   333 basis functions,   628 primitive gaussians,   333 cartesian basis functions
    73 alpha electrons       73 beta electrons
       nuclear repulsion energy      1594.9398104354 Hartrees.
 NAtoms=   43 NActive=   43 NUniq=   43 SFac= 1.00D+00 NAtFMM=   60 NAOKFM=F Big=F
 Integral buffers will be    131072 words long.
 Raffenetti 2 integral format.
 Two-electron integral symmetry is turned on.
 ------------------------------------------------------------------------------
 Polarizable Continuum Model (PCM)
 =================================
 Model                : PCM (using non-symmetric T matrix).
 Atomic radii         : SMD-Coulomb.
 Polarization charges : Total charges.
 Charge compensation  : None.
 Solution method      : On-the-fly selection.
 Cavity type          : VdW (van der Waals Surface) (Alpha=1.000).
 Cavity algorithm     : GePol (No added spheres)
                        Default sphere list used, NSphG=   43.
                        Lebedev-Laikov grids with approx.  5.0 points / Ang**2.
                        Smoothing algorithm: Karplus/York (Gamma=1.0000).
                        Polarization charges: spherical gaussians, with
                                              point-specific exponents (IZeta= 3).
                        Self-potential: point-specific (ISelfS= 7).
                        Self-field    : sphere-specific E.n sum rule (ISelfD= 2).
 1st derivatives      : Analytical E(r).r(x)/FMM algorithm (CHGder, D1EAlg=3).
                        Cavity 1st derivative terms included.
 Solvent              : Methanol, Eps=  32.613000 Eps(inf)=   1.765709
 ------------------------------------------------------------------------------
 ------------------------------------------------------------------------------
 Atomic radii for non-electrostatic terms: SMD-CDS.
 ------------------------------------------------------------------------------
 Nuclear repulsion after PCM non-electrostatic terms =     1594.9411826642 Hartrees.
 One-electron integrals computed using PRISM.
 NBasis=   333 RedAO= T EigKep=  9.50D-04  NBF=   333
 NBsUse=   333 1.00D-06 EigRej= -1.00D+00 NBFU=   333
 Initial guess from the checkpoint file:  "DY-202A-11R_50.chk"
 B after Tr=     0.000000    0.000000    0.000000
         Rot=    0.999988   -0.002843   -0.000786   -0.003883 Ang=  -0.56 deg.
 ExpMin= 1.61D-01 ExpMax= 5.48D+03 ExpMxC= 8.25D+02 IAcc=1 IRadAn=         1 AccDes= 0.00D+00
 Harris functional with IExCor=  402 and IRadAn=       1 diagonalized for initial guess.
 HarFok:  IExCor=  402 AccDes= 0.00D+00 IRadAn=         1 IDoV= 1 UseB2=F ITyADJ=14
 ICtDFT=  3500011 ScaDFX=  1.000000  1.000000  1.000000  1.000000
 FoFCou: FMM=F IPFlag=           0 FMFlag=      100000 FMFlg1=           0
         NFxFlg=           0 DoJE=T BraDBF=F KetDBF=T FulRan=T
         wScrn=  0.000000 ICntrl=     500 IOpCl=  0 I1Cent=   200000004 NGrid=           0
         NMat0=    1 NMatS0=      1 NMatT0=    0 NMatD0=    1 NMtDS0=    0 NMtDT0=    0
 Petite list used in FoFCou.
 Keep R1 ints in memory in canonical form, NReq=1565304907.
 Requested convergence on RMS density matrix=1.00D-08 within 128 cycles.
 Requested convergence on MAX density matrix=1.00D-06.
 Requested convergence on             energy=1.00D-06.
 No special actions if energy rises.
 Inv3:  Mode=1 IEnd=    22129968.
 Iteration    1 A*A^-1 deviation from unit magnitude is 6.00D-15 for   2690.
 Iteration    1 A*A^-1 deviation from orthogonality  is 2.65D-15 for   2287    164.
 Iteration    1 A^-1*A deviation from unit magnitude is 6.00D-15 for   2690.
 Iteration    1 A^-1*A deviation from orthogonality  is 1.51D-09 for   2601   2583.
 Iteration    2 A*A^-1 deviation from unit magnitude is 8.66D-15 for    668.
 Iteration    2 A*A^-1 deviation from orthogonality  is 3.60D-15 for   1790    675.
 Iteration    2 A^-1*A deviation from unit magnitude is 1.22D-15 for    860.
 Iteration    2 A^-1*A deviation from orthogonality  is 3.76D-16 for   2547    672.
 Error on total polarization charges =  0.05163
 SCF Done:  E(RB3LYP) =  -886.949174616     A.U. after   10 cycles
            NFock= 10  Conv=0.64D-08     -V/T= 2.0094
 SMD-CDS (non-electrostatic) energy       (kcal/mol) =       0.86
 (included in total energy above)
 D1PCM: PCM CHGder 1st derivatives, ID1Alg=3 FixD1E=F DoIter=F DoCFld=F I1PDM=0.
 Calling FoFJK, ICntrl=      2127 FMM=F ISym2X=0 I1Cent= 0 IOpClX= 0 NMat=1 NMatS=1 NMatT=0.
 ***** Axes restored to original set *****
 -------------------------------------------------------------------
 Center     Atomic                   Forces (Hartrees/Bohr)
 Number     Number              X              Y              Z
 -------------------------------------------------------------------
      1        6          -0.001480688    0.002641979   -0.000236240
      2        6           0.002178574   -0.001930114   -0.000009060
      3        6          -0.000600872    0.000227530    0.000599370
      4        6           0.000402485   -0.000787758   -0.001232131
      5        6           0.000769268   -0.000552004    0.000695614
      6        6           0.000310866   -0.000024650   -0.000537624
      7        6           0.001212782   -0.000539656   -0.000888881
      8        6           0.000875086   -0.002099257   -0.000919720
      9        6           0.000905313    0.000136805    0.000927347
     10        6          -0.001570253    0.000717838   -0.001561052
     11        8           0.000075654    0.000416416    0.000432597
     12        6          -0.000099869   -0.000526176    0.000720488
     13        6          -0.000087758    0.001173724   -0.000111451
     14        8           0.000637854   -0.000532541    0.000593022
     15        6          -0.000154812    0.000247367    0.001191163
     16        8           0.000246963    0.000467907   -0.000040453
     17        6           0.001007879    0.001623952    0.000111953
     18        6          -0.000847483    0.000579435    0.000508127
     19        8           0.000054522   -0.000827099   -0.000975465
     20        1          -0.000144307   -0.000184231   -0.000212531
     21        1          -0.001032645   -0.000803841   -0.000384813
     22        1          -0.000240775    0.000052728    0.000151226
     23        1          -0.000028438    0.000216073    0.000168696
     24        1           0.000083123    0.000189795    0.000142255
     25        1          -0.000266027    0.000334951    0.000443056
     26        1          -0.000016843   -0.000158689    0.000125779
     27        1          -0.000254581    0.000014243    0.000203384
     28        1          -0.001018717    0.001161606   -0.000087605
     29        1          -0.000008384    0.000687081   -0.000114085
     30        1           0.000017005   -0.000067807   -0.000185827
     31        1           0.000286078    0.000279877   -0.000123252
     32        1          -0.000049385    0.000134367   -0.000117647
     33        1          -0.000001680   -0.000653599    0.000277093
     34        1          -0.000299712   -0.000120236    0.000060850
     35        1          -0.000180367   -0.000090908    0.000252508
     36        1          -0.000531309    0.000069668    0.000108245
     37        1           0.000141342   -0.000159729   -0.000495401
     38        1          -0.000098973   -0.000120717   -0.000242976
     39        1           0.000087668   -0.000319192    0.000488144
     40        1          -0.000313285   -0.000715412    0.000153111
     41        1          -0.000460880   -0.000004204   -0.000474728
     42        1           0.000118838   -0.000176724    0.000276132
     43        1           0.000376742    0.000021204    0.000320782
 -------------------------------------------------------------------
 Cartesian Forces:  Max     0.002641979 RMS     0.000677748

 GradGradGradGradGradGradGradGradGradGradGradGradGradGradGradGradGradGrad
 Berny optimization.
 Using GEDIIS/GDIIS optimizer.
 FormGI is forming the generalized inverse of G from B-inverse, IUseBI=4.
 Internal  Forces:  Max     0.002198379 RMS     0.000500446
 Search for a local minimum.
 Step number   4 out of a maximum of  258
 All quantities printed in internal units (Hartrees-Bohrs-Radians)
 Mixed Optimization -- En-DIIS/RFO-DIIS
 Swapping is turned off.
 Update second derivatives using D2CorX and points    2    3    4
 DE= -8.18D-05 DEPred=-3.34D-04 R= 2.45D-01
 Trust test= 2.45D-01 RLast= 3.15D-01 DXMaxT set to 8.49D-01
 ITU=  0  1  1  0
     Eigenvalues ---    0.00215   0.00230   0.00282   0.00342   0.00378
     Eigenvalues ---    0.00385   0.00448   0.00706   0.00788   0.00911
     Eigenvalues ---    0.01114   0.01197   0.01215   0.01248   0.01347
     Eigenvalues ---    0.01394   0.02496   0.02625   0.03227   0.03848
     Eigenvalues ---    0.03908   0.04318   0.04428   0.04598   0.04717
     Eigenvalues ---    0.04772   0.04861   0.05029   0.05125   0.05298
     Eigenvalues ---    0.05445   0.05544   0.05559   0.05579   0.05620
     Eigenvalues ---    0.05637   0.05671   0.05689   0.05753   0.05937
     Eigenvalues ---    0.06137   0.06706   0.07118   0.07973   0.08454
     Eigenvalues ---    0.08661   0.09007   0.09027   0.09368   0.09756
     Eigenvalues ---    0.10395   0.11721   0.12215   0.13344   0.13996
     Eigenvalues ---    0.14462   0.15634   0.15932   0.15995   0.16000
     Eigenvalues ---    0.16000   0.16000   0.16000   0.16000   0.16000
     Eigenvalues ---    0.16000   0.16000   0.16025   0.16127   0.16473
     Eigenvalues ---    0.17077   0.17879   0.19236   0.20283   0.20853
     Eigenvalues ---    0.22750   0.24672   0.24922   0.25154   0.26751
     Eigenvalues ---    0.27004   0.27526   0.27755   0.28058   0.28600
     Eigenvalues ---    0.28780   0.29436   0.29580   0.30319   0.30734
     Eigenvalues ---    0.31180   0.32085   0.32484   0.33757   0.33788
     Eigenvalues ---    0.33831   0.33849   0.33854   0.33950   0.34002
     Eigenvalues ---    0.34009   0.34115   0.34151   0.34167   0.34189
     Eigenvalues ---    0.34198   0.34207   0.34272   0.34279   0.34292
     Eigenvalues ---    0.34339   0.34363   0.34417   0.35158   0.35449
     Eigenvalues ---    0.40086   0.40855   0.41845   0.52380   0.52514
     Eigenvalues ---    0.52583   0.52969   0.94314
 En-DIIS/RFO-DIIS IScMMF=        0 using points:     4    3    2
 RFO step:  Lambda=-1.42128645D-04.
 DidBck=T Rises=F RFO-DIIS coefs:    0.57489    0.49865   -0.07353
 Iteration  1 RMS(Cart)=  0.04094470 RMS(Int)=  0.00052211
 Iteration  2 RMS(Cart)=  0.00101670 RMS(Int)=  0.00000625
 Iteration  3 RMS(Cart)=  0.00000039 RMS(Int)=  0.00000624
 Variable       Old X    -DE/DX   Delta X   Delta X   Delta X     New X
                                 (Linear)    (Quad)   (Total)
    R1        2.55757   0.00117   0.00101  -0.00136  -0.00034   2.55723
    R2        2.85937  -0.00133  -0.00302   0.00294  -0.00009   2.85928
    R3        2.77935   0.00029   0.00308  -0.00493  -0.00185   2.77750
    R4        2.83924   0.00075   0.00201  -0.00257  -0.00056   2.83868
    R5        2.90205  -0.00180  -0.00340   0.00222  -0.00117   2.90088
    R6        2.93263  -0.00089  -0.00147   0.00070  -0.00077   2.93185
    R7        2.07762  -0.00021  -0.00023   0.00001  -0.00022   2.07740
    R8        2.06136   0.00106   0.00061   0.00049   0.00109   2.06245
    R9        2.93132   0.00064   0.00102  -0.00103   0.00000   2.93132
   R10        2.94807  -0.00051   0.00175  -0.00354  -0.00179   2.94628
   R11        2.07388  -0.00020  -0.00034   0.00037   0.00003   2.07391
   R12        2.90952   0.00019   0.00059  -0.00095  -0.00036   2.90916
   R13        2.07385   0.00013   0.00011   0.00000   0.00011   2.07397
   R14        2.07019   0.00001   0.00015  -0.00019  -0.00004   2.07015
   R15        2.91212   0.00010   0.00036  -0.00017   0.00019   2.91231
   R16        2.07369   0.00013   0.00043  -0.00054  -0.00011   2.07358
   R17        2.07537  -0.00011   0.00008  -0.00029  -0.00021   2.07516
   R18        2.91633  -0.00041  -0.00036  -0.00063  -0.00099   2.91534
   R19        2.07957  -0.00008  -0.00006  -0.00007  -0.00013   2.07945
   R20        2.87520  -0.00146  -0.00096  -0.00161  -0.00257   2.87263
   R21        2.32699   0.00026   0.00083  -0.00174  -0.00091   2.32608
   R22        2.91717   0.00067   0.00296  -0.00484  -0.00188   2.91529
   R23        2.07186  -0.00045  -0.00068   0.00050  -0.00019   2.07167
   R24        2.07195  -0.00023  -0.00024   0.00003  -0.00021   2.07174
   R25        2.89742   0.00017   0.00075  -0.00128  -0.00053   2.89689
   R26        2.72594  -0.00029  -0.00012  -0.00090  -0.00102   2.72493
   R27        2.07347  -0.00010   0.00006  -0.00033  -0.00027   2.07320
   R28        2.07055  -0.00028   0.00009  -0.00064  -0.00054   2.07000
   R29        2.07017   0.00003   0.00024  -0.00038  -0.00014   2.07004
   R30        2.06820   0.00034   0.00045  -0.00025   0.00020   2.06840
   R31        2.07387  -0.00010   0.00008  -0.00035  -0.00027   2.07361
   R32        2.07039   0.00005   0.00008  -0.00008   0.00000   2.07039
   R33        1.83953  -0.00038  -0.00029   0.00014  -0.00015   1.83937
   R34        2.73412  -0.00071  -0.00166   0.00170   0.00004   2.73416
   R35        2.90380  -0.00068  -0.00003  -0.00090  -0.00093   2.90287
   R36        2.92212   0.00040  -0.00096   0.00259   0.00163   2.92376
   R37        1.83691   0.00002  -0.00003   0.00018   0.00015   1.83706
   R38        2.07106   0.00016  -0.00028   0.00069   0.00041   2.07147
   R39        2.06518   0.00046   0.00050  -0.00019   0.00030   2.06548
   R40        2.06861   0.00049   0.00093  -0.00090   0.00004   2.06865
   R41        2.70869  -0.00010   0.00122  -0.00244  -0.00121   2.70748
   R42        2.06602  -0.00027  -0.00058   0.00065   0.00006   2.06608
   R43        2.07103  -0.00027  -0.00013  -0.00020  -0.00033   2.07070
   R44        1.83567   0.00015  -0.00021   0.00063   0.00042   1.83609
    A1        2.25510   0.00054   0.00249  -0.00168   0.00081   2.25591
    A2        1.91470  -0.00056  -0.00115  -0.00076  -0.00191   1.91280
    A3        2.11281   0.00003  -0.00149   0.00253   0.00104   2.11385
    A4        2.23716  -0.00001  -0.00112   0.00108  -0.00004   2.23712
    A5        1.95850   0.00042   0.00201  -0.00182   0.00020   1.95870
    A6        2.08748  -0.00041  -0.00092   0.00080  -0.00013   2.08735
    A7        1.98675  -0.00035   0.00110  -0.00283  -0.00173   1.98502
    A8        1.90861   0.00028   0.00041   0.00080   0.00121   1.90983
    A9        1.87248   0.00059  -0.00002   0.00261   0.00259   1.87507
   A10        1.91349   0.00006   0.00076  -0.00025   0.00051   1.91400
   A11        1.93304  -0.00050  -0.00192  -0.00047  -0.00239   1.93065
   A12        1.84364  -0.00004  -0.00045   0.00043  -0.00002   1.84362
   A13        1.95149  -0.00003   0.00012  -0.00075  -0.00064   1.95085
   A14        1.95199  -0.00212  -0.00227  -0.00345  -0.00572   1.94627
   A15        1.86456   0.00051  -0.00045   0.00083   0.00037   1.86493
   A16        1.96207   0.00202   0.00251   0.00153   0.00404   1.96610
   A17        1.88720  -0.00036  -0.00010   0.00193   0.00183   1.88903
   A18        1.83902  -0.00004   0.00012   0.00017   0.00028   1.83930
   A19        2.03373   0.00014   0.00152  -0.00112   0.00040   2.03413
   A20        1.89963   0.00016   0.00002   0.00120   0.00122   1.90085
   A21        1.89855   0.00007   0.00006   0.00009   0.00014   1.89869
   A22        1.87127  -0.00026  -0.00032  -0.00033  -0.00065   1.87062
   A23        1.89582  -0.00012  -0.00074  -0.00036  -0.00110   1.89472
   A24        1.85707  -0.00002  -0.00074   0.00067  -0.00006   1.85700
   A25        2.03736   0.00028   0.00153  -0.00056   0.00098   2.03833
   A26        1.91578  -0.00032   0.00024  -0.00120  -0.00097   1.91482
   A27        1.87649   0.00002  -0.00029  -0.00037  -0.00066   1.87582
   A28        1.88546   0.00019   0.00024   0.00156   0.00180   1.88726
   A29        1.88965  -0.00006  -0.00113   0.00158   0.00045   1.89010
   A30        1.85027  -0.00015  -0.00083  -0.00107  -0.00190   1.84837
   A31        1.95561  -0.00041   0.00033  -0.00008   0.00025   1.95586
   A32        1.95955  -0.00006   0.00020  -0.00036  -0.00016   1.95939
   A33        1.83823   0.00031   0.00044   0.00040   0.00084   1.83907
   A34        1.97982   0.00043  -0.00086   0.00206   0.00120   1.98102
   A35        1.86843  -0.00014  -0.00085  -0.00082  -0.00167   1.86677
   A36        1.85057  -0.00013   0.00081  -0.00145  -0.00064   1.84993
   A37        1.90172  -0.00002  -0.00038   0.00210   0.00171   1.90343
   A38        2.19783  -0.00037  -0.00033  -0.00117  -0.00150   2.19633
   A39        2.18362   0.00038   0.00069  -0.00091  -0.00022   2.18340
   A40        1.83142   0.00046   0.00067  -0.00190  -0.00123   1.83019
   A41        1.93019  -0.00061  -0.00045  -0.00476  -0.00522   1.92497
   A42        1.91978  -0.00056  -0.00377   0.00472   0.00095   1.92073
   A43        1.93714  -0.00013   0.00117  -0.00170  -0.00055   1.93660
   A44        1.97758   0.00033  -0.00172   0.00579   0.00407   1.98165
   A45        1.86865   0.00046   0.00387  -0.00222   0.00165   1.87029
   A46        1.81564  -0.00028  -0.00030   0.00001  -0.00029   1.81535
   A47        1.95743  -0.00032   0.00078  -0.00414  -0.00336   1.95407
   A48        1.85098   0.00033  -0.00044   0.00300   0.00255   1.85353
   A49        1.96627   0.00033  -0.00118   0.00279   0.00160   1.96787
   A50        1.95331   0.00037   0.00111  -0.00038   0.00073   1.95404
   A51        1.91543  -0.00041   0.00009  -0.00127  -0.00118   1.91425
   A52        1.92382   0.00012   0.00083  -0.00098  -0.00015   1.92368
   A53        1.95380   0.00039   0.00035   0.00088   0.00123   1.95502
   A54        1.93040   0.00010   0.00080  -0.00113  -0.00033   1.93007
   A55        1.88721  -0.00021  -0.00040   0.00024  -0.00016   1.88706
   A56        1.88233  -0.00018  -0.00060   0.00009  -0.00051   1.88182
   A57        1.88409  -0.00025  -0.00108   0.00094  -0.00014   1.88395
   A58        1.93398   0.00059   0.00024   0.00135   0.00159   1.93558
   A59        1.91681  -0.00002   0.00021  -0.00039  -0.00018   1.91663
   A60        1.93669   0.00029   0.00185  -0.00159   0.00026   1.93695
   A61        1.89383  -0.00051  -0.00203   0.00022  -0.00181   1.89202
   A62        1.89670  -0.00036  -0.00062   0.00040  -0.00022   1.89648
   A63        1.88458  -0.00003   0.00026   0.00002   0.00028   1.88486
   A64        1.86611   0.00042   0.00097  -0.00007   0.00090   1.86701
   A65        1.85793   0.00001   0.00238  -0.00271  -0.00036   1.85757
   A66        1.96551  -0.00181  -0.00203  -0.00434  -0.00640   1.95910
   A67        1.93215   0.00220   0.00756  -0.00362   0.00394   1.93608
   A68        1.91441   0.00048  -0.00078  -0.00138  -0.00216   1.91225
   A69        1.89176  -0.00043  -0.00281   0.00625   0.00348   1.89524
   A70        1.90051  -0.00040  -0.00430   0.00601   0.00171   1.90222
   A71        1.87730  -0.00091  -0.00254   0.00133  -0.00121   1.87609
   A72        1.93304   0.00039   0.00157  -0.00076   0.00082   1.93385
   A73        1.95637  -0.00054  -0.00102  -0.00029  -0.00131   1.95506
   A74        1.91290   0.00045   0.00083   0.00045   0.00128   1.91418
   A75        1.88995   0.00013   0.00103  -0.00093   0.00010   1.89006
   A76        1.88185  -0.00018   0.00013   0.00035   0.00048   1.88233
   A77        1.88764  -0.00026  -0.00261   0.00124  -0.00137   1.88627
   A78        1.96468  -0.00143  -0.00636   0.00720   0.00083   1.96551
   A79        1.92612   0.00107   0.00293   0.00029   0.00321   1.92933
   A80        1.91986  -0.00007   0.00057  -0.00245  -0.00187   1.91799
   A81        1.90342   0.00036   0.00196  -0.00266  -0.00071   1.90270
   A82        1.85637   0.00033   0.00042  -0.00177  -0.00133   1.85504
   A83        1.89084  -0.00026   0.00058  -0.00094  -0.00035   1.89049
   A84        1.87418  -0.00080  -0.00252   0.00154  -0.00098   1.87320
    D1        0.08405  -0.00007   0.00172  -0.00167   0.00006   0.08410
    D2       -3.06825  -0.00010  -0.00057   0.00529   0.00472  -3.06353
    D3       -3.09409  -0.00009  -0.00262   0.00097  -0.00164  -3.09573
    D4        0.03680  -0.00012  -0.00492   0.00794   0.00303   0.03982
    D5        0.37896   0.00001  -0.00115  -0.00385  -0.00500   0.37397
    D6       -1.87285  -0.00018  -0.00042  -0.00631  -0.00673  -1.87958
    D7        2.40428  -0.00017  -0.00173  -0.00464  -0.00637   2.39791
    D8       -2.72246   0.00004   0.00360  -0.00668  -0.00308  -2.72554
    D9        1.30890  -0.00015   0.00434  -0.00914  -0.00481   1.30410
   D10       -0.69714  -0.00014   0.00302  -0.00747  -0.00445  -0.70159
   D11        0.00966   0.00002  -0.00397   0.01274   0.00878   0.01844
   D12       -3.12536   0.00014  -0.00148   0.01043   0.00896  -3.11639
   D13        3.11820   0.00001  -0.00779   0.01503   0.00724   3.12544
   D14       -0.01682   0.00014  -0.00530   0.01272   0.00743  -0.00939
   D15        0.66032  -0.00002  -0.00252   0.00700   0.00448   0.66480
   D16       -1.48630  -0.00006  -0.00460   0.00872   0.00412  -1.48218
   D17        2.80535  -0.00046  -0.00426   0.00644   0.00218   2.80753
   D18       -2.46987   0.00001  -0.00010  -0.00040  -0.00049  -2.47037
   D19        1.66669  -0.00003  -0.00217   0.00132  -0.00085   1.66584
   D20       -0.32485  -0.00044  -0.00184  -0.00095  -0.00279  -0.32764
   D21       -0.06669   0.00022   0.01156  -0.02472  -0.01316  -0.07985
   D22        2.06325   0.00026   0.01036  -0.02361  -0.01325   2.04999
   D23       -2.12932  -0.00022   0.01063  -0.02560  -0.01497  -2.14429
   D24        3.06523   0.00019   0.00947  -0.01842  -0.00894   3.05628
   D25       -1.08802   0.00023   0.00827  -0.01731  -0.00903  -1.09706
   D26        1.00260  -0.00024   0.00855  -0.01931  -0.01075   0.99185
   D27       -1.37129   0.00027   0.00206  -0.00458  -0.00252  -1.37381
   D28        2.69391  -0.00071   0.00042  -0.00326  -0.00284   2.69108
   D29        0.69018   0.00014   0.00171  -0.00215  -0.00043   0.68975
   D30        0.77266   0.00044   0.00395  -0.00573  -0.00178   0.77088
   D31       -1.44532  -0.00055   0.00231  -0.00441  -0.00210  -1.44741
   D32        2.83413   0.00030   0.00361  -0.00330   0.00031   2.83445
   D33        2.80036   0.00013   0.00274  -0.00563  -0.00289   2.79747
   D34        0.58238  -0.00086   0.00110  -0.00431  -0.00321   0.57917
   D35       -1.42136  -0.00001   0.00240  -0.00320  -0.00080  -1.42216
   D36        0.62258   0.00043   0.00193  -0.00231  -0.00038   0.62220
   D37       -1.49486   0.00054   0.00127  -0.00204  -0.00077  -1.49563
   D38        2.77175   0.00043   0.00210  -0.00353  -0.00144   2.77032
   D39        2.83511  -0.00082   0.00098  -0.00634  -0.00536   2.82974
   D40        0.71767  -0.00072   0.00032  -0.00607  -0.00576   0.71191
   D41       -1.29890  -0.00082   0.00115  -0.00757  -0.00642  -1.30533
   D42       -1.42532   0.00005   0.00248  -0.00408  -0.00159  -1.42692
   D43        2.74042   0.00015   0.00182  -0.00381  -0.00199   2.73843
   D44        0.72385   0.00005   0.00265  -0.00531  -0.00265   0.72120
   D45        0.98907   0.00008   0.01919   0.03488   0.05409   1.04317
   D46       -1.10942   0.00054   0.01980   0.04089   0.06069  -1.04873
   D47        3.04154   0.00074   0.02132   0.03884   0.06015   3.10169
   D48       -1.22318   0.00021   0.01887   0.03747   0.05636  -1.16683
   D49        2.96151   0.00067   0.01947   0.04348   0.06295   3.02446
   D50        0.82928   0.00087   0.02100   0.04143   0.06242   0.89170
   D51        3.00844  -0.00040   0.01759   0.03424   0.05185   3.06029
   D52        0.90995   0.00006   0.01820   0.04025   0.05845   0.96839
   D53       -1.22228   0.00026   0.01973   0.03820   0.05791  -1.16437
   D54        0.86818  -0.00002  -0.00431   0.00460   0.00029   0.86847
   D55       -1.28404  -0.00022  -0.00600   0.00392  -0.00207  -1.28612
   D56        2.99404   0.00011  -0.00498   0.00600   0.00102   2.99506
   D57        3.00054   0.00009  -0.00350   0.00516   0.00166   3.00219
   D58        0.84831  -0.00011  -0.00519   0.00447  -0.00071   0.84760
   D59       -1.15679   0.00022  -0.00417   0.00656   0.00239  -1.15440
   D60       -1.28241  -0.00012  -0.00489   0.00560   0.00071  -1.28170
   D61        2.84856  -0.00032  -0.00657   0.00491  -0.00166   2.84690
   D62        0.84345   0.00001  -0.00556   0.00700   0.00144   0.84489
   D63       -1.30685   0.00026   0.00397   0.00028   0.00425  -1.30260
   D64        0.93431   0.00018   0.00380   0.00148   0.00528   0.93959
   D65        2.96939   0.00018   0.00377   0.00033   0.00410   2.97349
   D66        0.86090   0.00020   0.00561  -0.00044   0.00517   0.86608
   D67        3.10206   0.00012   0.00544   0.00076   0.00620   3.10827
   D68       -1.14605   0.00012   0.00541  -0.00039   0.00502  -1.14102
   D69        2.85738   0.00009   0.00419  -0.00009   0.00410   2.86147
   D70       -1.18465   0.00001   0.00402   0.00111   0.00513  -1.17952
   D71        0.85043   0.00001   0.00399  -0.00004   0.00394   0.85437
   D72       -3.06840  -0.00016  -0.00992   0.01304   0.00312  -3.06529
   D73        1.11348  -0.00023  -0.01022   0.01282   0.00260   1.11608
   D74       -0.98837  -0.00023  -0.00963   0.01181   0.00218  -0.98619
   D75        0.97565   0.00010  -0.00982   0.01169   0.00187   0.97753
   D76       -1.12565   0.00003  -0.01011   0.01147   0.00135  -1.12429
   D77        3.05569   0.00002  -0.00952   0.01046   0.00094   3.05662
   D78       -1.06988   0.00011  -0.00883   0.01249   0.00366  -1.06622
   D79        3.11201   0.00004  -0.00913   0.01227   0.00314   3.11515
   D80        1.01015   0.00003  -0.00853   0.01126   0.00273   1.01288
   D81       -0.04998   0.00012   0.01090  -0.02732  -0.01642  -0.06640
   D82        2.04006  -0.00008   0.01245  -0.03294  -0.02048   2.01958
   D83       -2.18268  -0.00024   0.01459  -0.03566  -0.02107  -2.20375
   D84        3.08510   0.00000   0.00843  -0.02503  -0.01661   3.06849
   D85       -1.10804  -0.00020   0.00998  -0.03066  -0.02068  -1.12872
   D86        0.95240  -0.00037   0.01212  -0.03338  -0.02126   0.93114
   D87        0.06679  -0.00017  -0.01292   0.03002   0.01710   0.08389
   D88       -2.05728   0.00022  -0.01303   0.03352   0.02049  -2.03679
   D89        2.05759   0.00023  -0.01310   0.03336   0.02026   2.07785
   D90       -2.01860   0.00035  -0.01340   0.03772   0.02432  -1.99428
   D91        2.14050   0.00074  -0.01350   0.04121   0.02771   2.16822
   D92       -0.02780   0.00075  -0.01357   0.04105   0.02748  -0.00033
   D93        2.16146  -0.00038  -0.01805   0.03778   0.01973   2.18119
   D94        0.03738   0.00001  -0.01815   0.04127   0.02312   0.06050
   D95       -2.13093   0.00002  -0.01822   0.04111   0.02289  -2.10804
   D96        1.02311   0.00030   0.01348  -0.01246   0.00102   1.02413
   D97        3.11520   0.00003   0.01124  -0.01158  -0.00034   3.11486
   D98       -1.08567   0.00016   0.01287  -0.01281   0.00005  -1.08562
   D99        3.06468  -0.00005   0.01283  -0.01338  -0.00055   3.06413
   D100      -1.12641  -0.00032   0.01059  -0.01250  -0.00191  -1.12832
   D101       0.95590  -0.00019   0.01221  -0.01373  -0.00152   0.95438
   D102      -1.02948   0.00035   0.01348  -0.01280   0.00068  -1.02880
   D103       1.06262   0.00008   0.01124  -0.01192  -0.00068   1.06194
   D104      -3.13825   0.00021   0.01287  -0.01315  -0.00029  -3.13854
   D105      -3.06257   0.00034  -0.01129   0.02741   0.01612  -3.04645
   D106       1.25171   0.00031  -0.01122   0.02592   0.01469   1.26640
   D107      -0.94472  -0.00007  -0.01056   0.02352   0.01295  -0.93177
   D108      -2.97342   0.00157   0.00468   0.00600   0.01069  -2.96273
   D109      -0.84224  -0.00034   0.00322  -0.00168   0.00153  -0.84071
   D110       1.23073  -0.00080  -0.00405   0.00847   0.00442   1.23515
   D111      -0.94490  -0.00071   0.00083  -0.02316  -0.02233  -0.96723
   D112       1.16800  -0.00064   0.00255  -0.02508  -0.02252   1.14548
   D113      -3.01908  -0.00101  -0.00082  -0.02341  -0.02423  -3.04331
   D114      -3.01054   0.00010  -0.00035  -0.01610  -0.01645  -3.02699
   D115      -0.89763   0.00017   0.00137  -0.01801  -0.01664  -0.91428
   D116       1.19847  -0.00020  -0.00200  -0.01634  -0.01835   1.18012
   D117       1.20508   0.00058   0.00601  -0.02642  -0.02042   1.18466
   D118      -2.96520   0.00065   0.00773  -0.02834  -0.02062  -2.98582
   D119      -0.86909   0.00028   0.00435  -0.02667  -0.02232  -0.89142
   D120      -3.06041  -0.00117  -0.02905  -0.00178  -0.03084  -3.09125
   D121      -0.92939  -0.00093  -0.02887   0.00003  -0.02884  -0.95823
   D122       1.15598  -0.00062  -0.02594  -0.00251  -0.02844   1.12753
   D123      -1.02878  -0.00018  -0.02359  -0.00341  -0.02699  -1.05577
   D124       1.10224   0.00006  -0.02341  -0.00160  -0.02499   1.07725
   D125      -3.09558   0.00036  -0.02048  -0.00414  -0.02460  -3.12017
   D126       1.05297  -0.00008  -0.02855   0.00199  -0.02658   1.02639
   D127      -3.09920   0.00016  -0.02837   0.00380  -0.02458  -3.12378
   D128      -1.01383   0.00047  -0.02543   0.00126  -0.02419  -1.03802
   D129       1.37395   0.00037   0.00816  -0.01377  -0.00560   1.36835
   D130      -0.76985  -0.00029   0.00735  -0.01712  -0.00977  -0.77962
   D131      -2.80554  -0.00035   0.00545  -0.01373  -0.00829  -2.81383
         Item               Value     Threshold  Converged?
 Maximum Force            0.002198     0.000450     NO 
 RMS     Force            0.000500     0.000300     NO 
 Maximum Displacement     0.214634     0.001800     NO 
 RMS     Displacement     0.040969     0.001200     NO 
 Predicted change in Energy=-2.380587D-04
 GradGradGradGradGradGradGradGradGradGradGradGradGradGradGradGradGradGrad

                          Input orientation:                          
 ---------------------------------------------------------------------
 Center     Atomic      Atomic             Coordinates (Angstroms)
 Number     Number       Type             X           Y           Z
 ---------------------------------------------------------------------
      1          6           0        1.762967    0.730987    0.103342
      2          6           0        1.158382   -0.466807    0.279377
      3          6           0       -0.268259   -0.739357    0.662668
      4          6           0       -1.286157    0.235868    0.014688
      5          6           0       -1.321970    1.601812    0.748917
      6          6           0        0.017484    2.120608    1.302683
      7          6           0        1.215662    2.122706    0.333436
      8          6           0        3.152072    0.523099   -0.329611
      9          6           0        3.415400   -0.968920   -0.453403
     10          6           0        2.114359   -1.641861    0.030726
     11          8           0        3.978144    1.408374   -0.551042
     12          6           0        0.936194    2.866891   -0.988723
     13          6           0        2.319292   -2.490662    1.290699
     14          8           0        1.505832   -2.444054   -1.001482
     15          6           0       -2.697666   -0.413586   -0.114376
     16          8           0       -3.116059   -0.753552    1.228294
     17          6           0       -2.677845   -1.680243   -0.983222
     18          6           0       -3.715047    0.588952   -0.709049
     19          8           0       -5.040700    0.050439   -0.782389
     20          1           0       -0.366161   -0.702927    1.757005
     21          1           0       -0.491132   -1.770132    0.381627
     22          1           0       -0.949810    0.408536   -1.015600
     23          1           0       -2.017557    1.532705    1.595015
     24          1           0       -1.734428    2.356418    0.070303
     25          1           0        0.298822    1.542961    2.192189
     26          1           0       -0.145872    3.149117    1.651060
     27          1           0        2.027396    2.677306    0.827782
     28          1           0        3.628554   -1.232162   -1.496046
     29          1           0        4.297080   -1.245205    0.136693
     30          1           0        0.615495    3.895922   -0.784147
     31          1           0        0.153617    2.376966   -1.578167
     32          1           0        1.841880    2.913881   -1.603101
     33          1           0        1.366185   -2.889297    1.652250
     34          1           0        2.984943   -3.333831    1.066974
     35          1           0        2.778478   -1.900059    2.091127
     36          1           0        2.058386   -3.238415   -1.106802
     37          1           0       -3.914104   -1.303836    1.155156
     38          1           0       -2.253385   -1.467928   -1.971329
     39          1           0       -2.094500   -2.482693   -0.524483
     40          1           0       -3.700183   -2.043725   -1.128251
     41          1           0       -3.736483    1.509207   -0.119112
     42          1           0       -3.429997    0.844622   -1.735736
     43          1           0       -5.422308    0.098472    0.109862
 ---------------------------------------------------------------------
                    Distance matrix (angstroms):
                    1          2          3          4          5
     1  C    0.000000
     2  C    1.353226   0.000000
     3  C    2.569170   1.502165   0.000000
     4  C    3.090333   2.557261   1.551470   0.000000
     5  C    3.269853   3.263709   2.568816   1.551186   0.000000
     6  C    2.533017   3.007244   2.944599   2.628812   1.539461
     7  C    1.513065   2.590710   3.240651   3.149739   2.623648
     8  C    1.469788   2.307721   3.778502   4.460820   4.726932
     9  C    2.435197   2.425534   3.855860   4.875989   5.522401
    10  C    2.399825   1.535081   2.625021   3.884538   4.779704
    11  O    2.407090   3.486683   4.910986   5.422886   5.460634
    12  C    2.537369   3.573651   4.145216   3.587193   3.117550
    13  C    3.478266   2.542926   3.186991   4.696960   5.504603
    14  O    3.371593   2.381350   2.970317   4.001223   5.237307
    15  C    4.610282   3.876465   2.571370   1.559104   2.588367
    16  O    5.222477   4.387882   2.903463   2.408388   2.999383
    17  C    5.168700   4.217016   3.065995   2.569844   3.951023
    18  C    5.539747   5.083496   3.940350   2.558900   2.979659
    19  O    6.894748   6.310588   5.048581   3.842696   4.310523
    20  H    3.053506   2.136205   1.099312   2.182522   2.691029
    21  H    3.378461   2.104759   1.091400   2.188777   3.492162
    22  H    2.952145   2.624436   2.144470   1.097468   2.162390
    23  H    4.142487   3.976875   3.015224   2.171213   1.097497
    24  H    3.856798   4.047550   3.476258   2.168126   1.095477
    25  H    2.676996   2.904627   2.805350   2.993687   2.171051
    26  H    3.447673   4.081360   4.013991   3.530578   2.142713
    27  H    2.093536   3.307775   4.119573   4.195399   3.518687
    28  H    3.145220   3.136820   4.481969   5.347131   6.130167
    29  H    3.213749   3.236926   4.623295   5.777630   6.328827
    30  H    3.481543   4.523186   4.935596   4.201239   3.371497
    31  H    2.850741   3.542184   3.861449   3.032233   2.862436
    32  H    2.771859   3.929369   4.788793   4.424207   4.154931
    33  H    3.957652   2.792207   2.876269   4.413977   5.311520
    34  H    4.352534   3.489478   4.180679   5.665011   6.558294
    35  H    3.450356   2.821588   3.559541   5.039349   5.556824
    36  H    4.160274   3.226967   3.845724   4.951198   6.188562
    37  H    6.121760   5.215143   3.722011   3.252300   3.914968
    38  H    5.026984   4.208096   3.377792   2.789752   4.206017
    39  H    5.059837   3.910400   2.789929   2.886988   4.347589
    40  H    6.249948   5.298466   4.084956   3.511463   4.740210
    41  H    5.558692   5.293688   4.206637   2.764668   2.567474
    42  H    5.510172   5.180130   4.272928   2.833834   3.345238
    43  H    7.213064   6.607100   5.250883   4.139527   4.413751
                    6          7          8          9         10
     6  C    0.000000
     7  C    1.541128   0.000000
     8  C    3.878409   2.597702   0.000000
     9  C    4.916793   3.875063   1.520128   0.000000
    10  C    4.491207   3.882171   2.427704   1.542705   0.000000
    11  O    4.430622   2.987287   1.230910   2.444942   3.621613
    12  C    2.579051   1.542731   3.292096   4.598530   4.770345
    13  C    5.153860   4.839164   3.521602   2.561063   1.532968
    14  O    5.325457   4.766707   3.459121   2.474442   1.441969
    15  C    3.975202   4.684811   5.928165   6.147594   4.968431
    16  O    4.252695   5.276119   6.583796   6.747922   5.438799
    17  C    5.190050   5.599589   6.266566   6.157461   4.898447
    18  C    4.508306   5.267929   6.877909   7.303123   6.285362
    19  O    5.849645   6.684417   8.218876   8.523671   7.397291
    20  H    2.885471   3.537360   4.270255   4.388265   3.164588
    21  H    4.030495   4.250841   4.363221   4.074336   2.632142
    22  H    3.039948   3.073686   4.160425   4.611779   3.832501
    23  H    2.138335   3.520424   5.607900   6.322275   5.440368
    24  H    2.154892   2.971008   5.234392   6.152469   5.549862
    25  H    1.097291   2.152129   3.942160   4.798100   4.255725
    26  H    1.098127   2.154861   4.657838   5.836921   5.539639
    27  H    2.138970   1.100396   2.691664   4.106452   4.392956
    28  H    5.666901   4.519313   2.160682   1.096282   2.188989
    29  H    5.568050   4.569100   2.157635   1.096315   2.220999
    30  H    2.804321   2.180250   4.244615   5.622771   5.794623
    31  H    2.895436   2.201549   3.739845   4.806171   4.752265
    32  H    3.521545   2.183640   3.009022   4.344412   4.847517
    33  H    5.200033   5.184795   4.331468   3.510115   2.178348
    34  H    6.213877   5.782925   4.105398   2.844229   2.166676
    35  H    4.940698   4.659882   3.445467   2.783401   2.180131
    36  H    6.220131   5.614810   3.993641   2.723789   1.961145
    37  H    5.215933   6.223416   7.448023   7.511408   6.141740
    38  H    5.362237   5.498989   5.989857   5.889672   4.807875
    39  H    5.384179   5.736104   6.049733   5.714505   4.327788
    40  H    6.088690   6.607663   7.360693   7.227873   5.942527
    41  H    4.060489   5.010481   6.961961   7.576430   6.647108
    42  H    4.769198   5.243770   6.738263   7.196720   6.327944
    43  H    5.924795   6.943354   8.596129   8.919736   7.735398
                   11         12         13         14         15
    11  O    0.000000
    12  C    3.401808   0.000000
    13  C    4.620204   5.984320   0.000000
    14  O    4.599612   5.341421   2.432691   0.000000
    15  C    6.933734   4.973022   5.608774   4.751752   0.000000
    16  O    7.626774   5.868860   5.706530   5.402922   1.446856
    17  C    7.350410   5.808418   5.549673   4.252868   1.536133
    18  C    7.738322   5.186643   7.063729   6.045016   1.547186
    19  O    9.123435   6.610464   8.057566   7.009107   2.480196
    20  H    5.353286   4.688150   3.259616   3.761002   3.003614
    21  H    5.563021   5.041537   3.040404   2.520918   2.637238
    22  H    5.049774   3.098586   4.940788   3.763993   2.131453
    23  H    6.369416   4.144924   5.923542   5.913601   2.678173
    24  H    5.823945   2.917933   6.435542   5.890037   2.938513
    25  H    4.591388   3.503888   4.600554   5.249066   4.257612
    26  H    4.988682   2.866874   6.165549   6.406845   4.724539
    27  H    2.704952   2.127523   5.196863   5.463201   5.724290
    28  H    2.826247   4.930356   3.326249   2.493837   6.526878
    29  H    2.759743   5.428762   2.606634   3.244033   7.048482
    30  H    4.189230   1.097089   6.927941   6.405875   5.476997
    31  H    4.076784   1.095398   6.050979   5.040167   4.249669
    32  H    2.817269   1.095416   6.149072   5.402068   5.822012
    33  H    5.490611   6.347702   1.094551   2.694445   5.075923
    34  H    5.108124   6.846328   1.097305   2.694064   6.497342
    35  H    4.400680   5.966849   1.095605   3.388184   6.087856
    36  H    5.058358   6.208705   2.524919   0.973355   5.620018
    37  H    8.517909   6.746596   6.346822   5.943642   1.970780
    38  H    7.008729   5.470793   5.709306   4.003140   2.181123
    39  H    7.212359   6.165928   4.772474   3.631998   2.193900
    40  H    8.438416   6.754968   6.502703   5.222923   2.165718
    41  H    7.727367   4.943018   7.393168   6.624856   2.185474
    42  H    7.523422   4.869417   7.303270   5.976364   2.179038
    43  H    9.514260   7.021508   8.248052   7.463153   2.781396
                   16         17         18         19         20
    16  O    0.000000
    17  C    2.437538   0.000000
    18  C    2.431955   2.510021   0.000000
    19  O    2.897153   2.935759   1.432735   0.000000
    20  H    2.800720   3.715894   4.354930   5.372839   0.000000
    21  H    2.939476   2.579265   4.141072   5.036664   1.745339
    22  H    3.328385   2.711116   2.788021   4.113151   3.043573
    23  H    2.562842   4.172088   3.013445   4.121717   2.784133
    24  H    3.594686   4.277217   2.766619   4.120202   3.751895
    25  H    4.226639   5.415979   5.043656   6.291759   2.382353
    26  H    4.922556   6.055827   4.986338   6.283535   3.859792
    27  H    6.195670   6.663877   6.300693   7.710452   4.244826
    28  H    7.289780   6.343061   7.606858   8.792630   5.178820
    29  H    7.509191   7.077644   8.262784   9.471935   4.966418
    30  H    6.292219   6.479146   5.449338   6.839611   5.345140
    31  H    5.326082   4.983180   4.349589   5.746906   4.569386
    32  H    6.785869   6.474421   6.089669   7.499518   5.408055
    33  H    4.983137   4.976113   6.594912   7.457727   2.791453
    34  H    6.626166   6.245384   7.964443   8.904178   4.315981
    35  H    6.066672   6.266690   7.496801   8.555763   3.381348
    36  H    6.196943   4.987490   6.938262   7.830635   4.528634
    37  H    0.972130   2.498535   2.664118   2.618656   3.648453
    38  H    3.390004   1.096175   2.821447   3.389417   4.248213
    39  H    2.665659   1.093004   3.477821   3.894017   3.370446
    40  H    2.749373   1.094682   2.665884   2.510405   4.608486
    41  H    2.705644   3.469869   1.093323   2.066138   4.446619
    42  H    3.382040   2.739881   1.095768   2.033214   4.897064
    43  H    2.701042   3.448295   1.955997   0.971619   5.377727
                   21         22         23         24         25
    21  H    0.000000
    22  H    2.628540   0.000000
    23  H    3.835494   3.036305   0.000000
    24  H    4.321010   2.364118   1.755965   0.000000
    25  H    3.857298   3.624350   2.392140   3.049298   0.000000
    26  H    5.092119   3.907451   2.473688   2.377114   1.752230
    27  H    5.130472   4.172425   4.273220   3.850723   2.477158
    28  H    4.559263   4.887139   7.005548   6.640250   5.691353
    29  H    4.823123   5.620720   7.051109   7.025325   5.290086
    30  H    5.889637   3.829570   4.263586   2.936374   3.807267
    31  H    4.631945   2.325672   3.936478   2.506509   3.864225
    32  H    5.596612   3.796767   5.199119   3.987608   4.320263
    33  H    2.513293   4.832904   5.568401   6.295545   4.590829
    34  H    3.872719   5.815900   6.999071   7.459541   5.680181
    35  H    3.691831   5.374150   5.918779   6.524388   4.244207
    36  H    3.297169   4.728405   6.832036   6.860990   6.069676
    37  H    3.540129   4.053571   3.440396   4.396061   5.189261
    38  H    2.955209   2.476660   4.666714   4.366143   5.737081
    39  H    1.974732   3.148129   4.541102   4.888805   5.414258
    40  H    3.557048   3.686574   4.799818   4.966083   6.315194
    41  H    4.640809   3.127414   2.427650   2.182171   4.650477
    42  H    4.467336   2.619179   3.682709   2.902113   5.460802
    43  H    5.280345   4.622342   3.981838   4.324390   6.257313
                   26         27         28         29         30
    26  H    0.000000
    27  H    2.371389   0.000000
    28  H    6.583780   4.821599   0.000000
    29  H    6.429868   4.584230   1.764351   0.000000
    30  H    2.658501   2.465119   5.990206   6.390087   0.000000
    31  H    3.333739   3.064285   5.010762   5.764474   1.775113
    32  H    3.820478   2.449403   4.515898   5.133507   1.771753
    33  H    6.224850   5.666040   4.216180   3.686475   7.248363
    34  H    7.223003   6.091623   3.376435   2.636187   7.830087
    35  H    5.851466   4.807539   3.746535   2.560235   6.821957
    36  H    7.298296   6.224093   2.577206   3.245138   7.285933
    37  H    5.854423   7.159475   7.995354   8.274312   7.163493
    38  H    6.235416   6.583546   5.905817   6.884908   6.197642
    39  H    6.344085   6.741234   5.938106   6.543763   6.935288
    40  H    6.879193   7.675895   7.382702   8.135966   7.350026
    41  H    4.326118   5.956791   7.978397   8.496491   5.007832
    42  H    5.250386   6.301865   7.361632   8.220772   5.155770
    43  H    6.286692   7.916053   9.288037   9.811866   7.188528
                   31         32         33         34         35
    31  H    0.000000
    32  H    1.771759   0.000000
    33  H    6.295986   6.670867   0.000000
    34  H    6.901186   6.889833   1.777789   0.000000
    35  H    6.216635   6.139915   1.779263   1.774041   0.000000
    36  H    5.948348   6.176078   2.865902   2.364934   3.540690
    37  H    6.129087   7.650389   5.535543   7.192044   6.783964
    38  H    4.553180   6.008913   5.315251   6.336635   6.481506
    39  H    5.457157   6.766204   4.108508   5.390539   5.561186
    40  H    5.881897   7.451027   5.840742   7.153621   7.235888
    41  H    4.244376   5.940830   6.965758   8.368953   7.678083
    42  H    3.900667   5.664990   6.958733   8.152674   7.792516
    43  H    6.255551   7.976791   7.575577   9.131190   8.670204
                   36         37         38         39         40
    36  H    0.000000
    37  H    6.673057   0.000000
    38  H    4.740612   3.543983   0.000000
    39  H    4.261065   2.742598   1.774360   0.000000
    40  H    5.881230   2.409802   1.770747   1.770719   0.000000
    41  H    7.556187   3.093302   3.807049   4.335401   3.693644
    42  H    6.869433   3.634210   2.605342   3.784403   2.963880
    43  H    8.281056   2.309500   4.102078   4.259004   3.014572
                   41         42         43
    41  H    0.000000
    42  H    1.774565   0.000000
    43  H    2.210115   2.816429   0.000000
 Stoichiometry    C15H24O4
 Framework group  C1[X(C15H24O4)]
 Deg. of freedom   123
 Full point group                 C1      NOp   1
 Largest Abelian subgroup         C1      NOp   1
 Largest concise Abelian subgroup C1      NOp   1
                         Standard orientation:                         
 ---------------------------------------------------------------------
 Center     Atomic      Atomic             Coordinates (Angstroms)
 Number     Number       Type             X           Y           Z
 ---------------------------------------------------------------------
      1          6           0        1.789786    0.747954    0.084610
      2          6           0        1.199485   -0.456431    0.264108
      3          6           0       -0.219579   -0.744581    0.663771
      4          6           0       -1.255045    0.222294    0.031298
      5          6           0       -1.295704    1.585532    0.770288
      6          6           0        0.045079    2.116138    1.309455
      7          6           0        1.231319    2.133349    0.325782
      8          6           0        3.175556    0.555467   -0.365798
      9          6           0        3.452385   -0.933423   -0.497558
     10          6           0        2.164165   -1.620982    0.000129
     11          8           0        3.989917    1.449731   -0.594373
     12          6           0        0.928333    2.878747   -0.990500
     13          6           0        2.392924   -2.471553    1.254796
     14          8           0        1.551265   -2.426099   -1.027205
     15          6           0       -2.661401   -0.441004   -0.082747
     16          8           0       -3.060013   -0.789328    1.263793
     17          6           0       -2.639366   -1.704706   -0.955831
     18          6           0       -3.695978    0.553023   -0.661835
     19          8           0       -5.016930    0.001357   -0.720845
     20          1           0       -0.304549   -0.712522    1.759325
     21          1           0       -0.435449   -1.776685    0.382142
     22          1           0       -0.932989    0.401535   -1.002428
     23          1           0       -1.980235    1.506780    1.624521
     24          1           0       -1.723954    2.338019    0.099144
     25          1           0        0.343003    1.538624    2.193630
     26          1           0       -0.124392    3.141862    1.663084
     27          1           0        2.043365    2.694602    0.812039
     28          1           0        3.655505   -1.191275   -1.543545
     29          1           0        4.343904   -1.202597    0.080928
     30          1           0        0.599788    3.903845   -0.778754
     31          1           0        0.143634    2.382754   -1.571994
     32          1           0        1.825973    2.936794   -1.615647
     33          1           0        1.448343   -2.880923    1.626581
     34          1           0        3.064272   -3.307250    1.020321
     35          1           0        2.855819   -1.878809    2.051497
     36          1           0        2.110477   -3.214501   -1.141757
     37          1           0       -3.853301   -1.347428    1.198558
     38          1           0       -2.229096   -1.485060   -1.948319
     39          1           0       -2.042438   -2.502627   -0.506768
     40          1           0       -3.659675   -2.078062   -1.089635
     41          1           0       -3.719522    1.471189   -0.068731
     42          1           0       -3.426006    0.814732   -1.691073
     43          1           0       -5.388141    0.042773    0.176111
 ---------------------------------------------------------------------
 Rotational constants (GHZ):      0.5931149      0.2475029      0.2002855
 Standard basis: 6-31G(d) (6D, 7F)
 There are   333 symmetry adapted cartesian basis functions of A   symmetry.
 There are   333 symmetry adapted basis functions of A   symmetry.
   333 basis functions,   628 primitive gaussians,   333 cartesian basis functions
    73 alpha electrons       73 beta electrons
       nuclear repulsion energy      1595.4100154512 Hartrees.
 NAtoms=   43 NActive=   43 NUniq=   43 SFac= 1.00D+00 NAtFMM=   60 NAOKFM=F Big=F
 Integral buffers will be    131072 words long.
 Raffenetti 2 integral format.
 Two-electron integral symmetry is turned on.
 ------------------------------------------------------------------------------
 Polarizable Continuum Model (PCM)
 =================================
 Model                : PCM (using non-symmetric T matrix).
 Atomic radii         : SMD-Coulomb.
 Polarization charges : Total charges.
 Charge compensation  : None.
 Solution method      : On-the-fly selection.
 Cavity type          : VdW (van der Waals Surface) (Alpha=1.000).
 Cavity algorithm     : GePol (No added spheres)
                        Default sphere list used, NSphG=   43.
                        Lebedev-Laikov grids with approx.  5.0 points / Ang**2.
                        Smoothing algorithm: Karplus/York (Gamma=1.0000).
                        Polarization charges: spherical gaussians, with
                                              point-specific exponents (IZeta= 3).
                        Self-potential: point-specific (ISelfS= 7).
                        Self-field    : sphere-specific E.n sum rule (ISelfD= 2).
 1st derivatives      : Analytical E(r).r(x)/FMM algorithm (CHGder, D1EAlg=3).
                        Cavity 1st derivative terms included.
 Solvent              : Methanol, Eps=  32.613000 Eps(inf)=   1.765709
 ------------------------------------------------------------------------------
 ------------------------------------------------------------------------------
 Atomic radii for non-electrostatic terms: SMD-CDS.
 ------------------------------------------------------------------------------
 Nuclear repulsion after PCM non-electrostatic terms =     1595.4113666022 Hartrees.
 One-electron integrals computed using PRISM.
 NBasis=   333 RedAO= T EigKep=  9.48D-04  NBF=   333
 NBsUse=   333 1.00D-06 EigRej= -1.00D+00 NBFU=   333
 Initial guess from the checkpoint file:  "DY-202A-11R_50.chk"
 B after Tr=     0.000000    0.000000    0.000000
         Rot=    0.999988    0.004565    0.000128    0.001671 Ang=   0.56 deg.
 ExpMin= 1.61D-01 ExpMax= 5.48D+03 ExpMxC= 8.25D+02 IAcc=1 IRadAn=         1 AccDes= 0.00D+00
 Harris functional with IExCor=  402 and IRadAn=       1 diagonalized for initial guess.
 HarFok:  IExCor=  402 AccDes= 0.00D+00 IRadAn=         1 IDoV= 1 UseB2=F ITyADJ=14
 ICtDFT=  3500011 ScaDFX=  1.000000  1.000000  1.000000  1.000000
 FoFCou: FMM=F IPFlag=           0 FMFlag=      100000 FMFlg1=           0
         NFxFlg=           0 DoJE=T BraDBF=F KetDBF=T FulRan=T
         wScrn=  0.000000 ICntrl=     500 IOpCl=  0 I1Cent=   200000004 NGrid=           0
         NMat0=    1 NMatS0=      1 NMatT0=    0 NMatD0=    1 NMtDS0=    0 NMtDT0=    0
 Petite list used in FoFCou.
 Keep R1 ints in memory in canonical form, NReq=1565304907.
 Requested convergence on RMS density matrix=1.00D-08 within 128 cycles.
 Requested convergence on MAX density matrix=1.00D-06.
 Requested convergence on             energy=1.00D-06.
 No special actions if energy rises.
 Inv3:  Mode=1 IEnd=    22048563.
 Iteration    1 A*A^-1 deviation from unit magnitude is 6.66D-15 for   2707.
 Iteration    1 A*A^-1 deviation from orthogonality  is 3.85D-15 for   2709   1726.
 Iteration    1 A^-1*A deviation from unit magnitude is 6.44D-15 for   2707.
 Iteration    1 A^-1*A deviation from orthogonality  is 4.51D-11 for   2461   2432.
 Error on total polarization charges =  0.05163
 SCF Done:  E(RB3LYP) =  -886.949365455     A.U. after   10 cycles
            NFock= 10  Conv=0.69D-08     -V/T= 2.0094
 SMD-CDS (non-electrostatic) energy       (kcal/mol) =       0.85
 (included in total energy above)
 D1PCM: PCM CHGder 1st derivatives, ID1Alg=3 FixD1E=F DoIter=F DoCFld=F I1PDM=0.
 Calling FoFJK, ICntrl=      2127 FMM=F ISym2X=0 I1Cent= 0 IOpClX= 0 NMat=1 NMatS=1 NMatT=0.
 ***** Axes restored to original set *****
 -------------------------------------------------------------------
 Center     Atomic                   Forces (Hartrees/Bohr)
 Number     Number              X              Y              Z
 -------------------------------------------------------------------
      1        6          -0.001808371    0.002490289   -0.000122562
      2        6           0.001695117   -0.002210710    0.000229686
      3        6          -0.000184588    0.000204917    0.000740535
      4        6           0.000378497   -0.000979244   -0.000707888
      5        6          -0.000230037   -0.000395187    0.000156744
      6        6           0.000179897    0.000007698   -0.000468790
      7        6           0.001159451   -0.000683448   -0.000512217
      8        6           0.000798704   -0.001531802   -0.000686679
      9        6           0.001256612    0.000185849    0.000939507
     10        6          -0.002009847    0.000276483   -0.001601325
     11        8           0.000953163    0.001081385    0.000114168
     12        6          -0.000123065   -0.000354315    0.000645221
     13        6           0.000225032    0.000970474    0.000202805
     14        8           0.000402351   -0.000548452    0.000373442
     15        6          -0.000043587    0.000235672    0.001112301
     16        8          -0.000040770    0.000202905   -0.000150461
     17        6           0.000048598    0.001036136   -0.000562993
     18        6           0.000121067    0.000063605    0.000275017
     19        8          -0.000187387   -0.000665298   -0.000303728
     20        1          -0.000082734   -0.000069963   -0.000118396
     21        1           0.000185671    0.000042064    0.000116457
     22        1          -0.000163067    0.000089099    0.000093604
     23        1          -0.000216972    0.000054908   -0.000235643
     24        1          -0.000352638    0.000159655   -0.000094133
     25        1          -0.000025569    0.000181079    0.000336168
     26        1           0.000029345   -0.000007329    0.000030001
     27        1          -0.000093052   -0.000056307    0.000154525
     28        1          -0.000949099    0.000807384   -0.000064272
     29        1          -0.000055764    0.000478290   -0.000130246
     30        1          -0.000042321    0.000026465   -0.000153655
     31        1           0.000124681    0.000046901   -0.000139977
     32        1          -0.000009771    0.000128575   -0.000163039
     33        1          -0.000073561   -0.000430537    0.000149327
     34        1          -0.000120021   -0.000169539    0.000058528
     35        1          -0.000146695   -0.000118668    0.000259718
     36        1          -0.000438583    0.000091982    0.000118397
     37        1           0.000014318   -0.000042424   -0.000181558
     38        1          -0.000074343   -0.000165981   -0.000111793
     39        1          -0.000796657   -0.000164892    0.000013109
     40        1          -0.000346387   -0.000407933   -0.000045416
     41        1           0.000546174    0.000461092    0.000276756
     42        1           0.000179566   -0.000113164    0.000176492
     43        1           0.000316640   -0.000207712   -0.000017737
 -------------------------------------------------------------------
 Cartesian Forces:  Max     0.002490289 RMS     0.000605635

 GradGradGradGradGradGradGradGradGradGradGradGradGradGradGradGradGradGrad
 Berny optimization.
 Using GEDIIS/GDIIS optimizer.
 FormGI is forming the generalized inverse of G from B-inverse, IUseBI=4.
 Internal  Forces:  Max     0.001492901 RMS     0.000376172
 Search for a local minimum.
 Step number   5 out of a maximum of  258
 All quantities printed in internal units (Hartrees-Bohrs-Radians)
 Mixed Optimization -- En-DIIS/RFO-DIIS
 Swapping is turned off.
 Update second derivatives using D2CorX and points    2    3    4    5
 DE= -1.91D-04 DEPred=-2.38D-04 R= 8.02D-01
 TightC=F SS=  1.41D+00  RLast= 2.26D-01 DXNew= 1.4270D+00 6.7793D-01
 Trust test= 8.02D-01 RLast= 2.26D-01 DXMaxT set to 8.49D-01
 ITU=  1  0  1  1  0
     Eigenvalues ---    0.00150   0.00233   0.00318   0.00343   0.00378
     Eigenvalues ---    0.00416   0.00481   0.00701   0.00799   0.00892
     Eigenvalues ---    0.01115   0.01178   0.01211   0.01250   0.01340
     Eigenvalues ---    0.01394   0.02494   0.02626   0.03227   0.03821
     Eigenvalues ---    0.03907   0.04341   0.04433   0.04614   0.04734
     Eigenvalues ---    0.04820   0.04935   0.05031   0.05140   0.05369
     Eigenvalues ---    0.05440   0.05546   0.05570   0.05587   0.05614
     Eigenvalues ---    0.05638   0.05676   0.05697   0.05928   0.06105
     Eigenvalues ---    0.06190   0.06896   0.07383   0.08006   0.08465
     Eigenvalues ---    0.08626   0.09015   0.09035   0.09386   0.09721
     Eigenvalues ---    0.10557   0.11826   0.12166   0.13305   0.13994
     Eigenvalues ---    0.14769   0.15809   0.15940   0.15996   0.15998
     Eigenvalues ---    0.16000   0.16000   0.16000   0.16000   0.16000
     Eigenvalues ---    0.16000   0.16001   0.16053   0.16184   0.16637
     Eigenvalues ---    0.17299   0.17989   0.19994   0.20724   0.22677
     Eigenvalues ---    0.23322   0.24847   0.25049   0.25370   0.26774
     Eigenvalues ---    0.27164   0.27747   0.27945   0.28537   0.28736
     Eigenvalues ---    0.29385   0.29492   0.29669   0.30555   0.30955
     Eigenvalues ---    0.31625   0.32291   0.32626   0.33762   0.33829
     Eigenvalues ---    0.33839   0.33850   0.33943   0.33988   0.34004
     Eigenvalues ---    0.34018   0.34115   0.34151   0.34167   0.34193
     Eigenvalues ---    0.34206   0.34270   0.34278   0.34284   0.34337
     Eigenvalues ---    0.34345   0.34410   0.34952   0.35245   0.37080
     Eigenvalues ---    0.40102   0.40884   0.41859   0.52436   0.52563
     Eigenvalues ---    0.52806   0.54035   0.95848
 En-DIIS/RFO-DIIS IScMMF=        0 using points:     5    4    3    2
 RFO step:  Lambda=-7.14268036D-05.
 DidBck=T Rises=F RFO-DIIS coefs:    0.67961    0.20946    0.19942   -0.08849
 Iteration  1 RMS(Cart)=  0.02518759 RMS(Int)=  0.00035951
 Iteration  2 RMS(Cart)=  0.00049174 RMS(Int)=  0.00002115
 Iteration  3 RMS(Cart)=  0.00000023 RMS(Int)=  0.00002115
 Variable       Old X    -DE/DX   Delta X   Delta X   Delta X     New X
                                 (Linear)    (Quad)   (Total)
    R1        2.55723   0.00137   0.00004   0.00009   0.00015   2.55737
    R2        2.85928  -0.00129  -0.00007   0.00086   0.00079   2.86007
    R3        2.77750   0.00100   0.00084  -0.00335  -0.00247   2.77502
    R4        2.83868   0.00061   0.00024  -0.00129  -0.00105   2.83763
    R5        2.90088  -0.00149   0.00051  -0.00012   0.00037   2.90125
    R6        2.93185   0.00039   0.00024   0.00113   0.00137   2.93322
    R7        2.07740  -0.00012   0.00006  -0.00020  -0.00014   2.07726
    R8        2.06245  -0.00010  -0.00043   0.00036  -0.00007   2.06238
    R9        2.93132  -0.00007   0.00041  -0.00074  -0.00033   2.93099
   R10        2.94628   0.00007   0.00191  -0.00239  -0.00047   2.94581
   R11        2.07391  -0.00012  -0.00001   0.00018   0.00016   2.07408
   R12        2.90916   0.00030   0.00016  -0.00044  -0.00028   2.90888
   R13        2.07397  -0.00005  -0.00006  -0.00008  -0.00014   2.07383
   R14        2.07015   0.00030  -0.00011   0.00015   0.00004   2.07019
   R15        2.91231   0.00026  -0.00012  -0.00012  -0.00023   2.91207
   R16        2.07358   0.00018   0.00006  -0.00025  -0.00020   2.07338
   R17        2.07516   0.00000   0.00011  -0.00028  -0.00017   2.07499
   R18        2.91534  -0.00027   0.00037  -0.00115  -0.00078   2.91456
   R19        2.07945  -0.00002   0.00006  -0.00009  -0.00003   2.07941
   R20        2.87263  -0.00066   0.00106  -0.00285  -0.00179   2.87084
   R21        2.32608   0.00139   0.00037  -0.00097  -0.00060   2.32549
   R22        2.91529   0.00113   0.00073  -0.00301  -0.00231   2.91298
   R23        2.07167  -0.00032   0.00010   0.00002   0.00012   2.07180
   R24        2.07174  -0.00023   0.00008  -0.00033  -0.00025   2.07149
   R25        2.89689   0.00040   0.00025  -0.00053  -0.00028   2.89661
   R26        2.72493  -0.00007   0.00037  -0.00102  -0.00065   2.72428
   R27        2.07320   0.00001   0.00012  -0.00031  -0.00019   2.07300
   R28        2.07000  -0.00005   0.00024  -0.00070  -0.00046   2.06955
   R29        2.07004   0.00009   0.00006  -0.00024  -0.00018   2.06986
   R30        2.06840   0.00028  -0.00008   0.00018   0.00009   2.06850
   R31        2.07361   0.00005   0.00013  -0.00026  -0.00013   2.07348
   R32        2.07039   0.00005   0.00000   0.00000   0.00000   2.07039
   R33        1.83937  -0.00034   0.00007  -0.00019  -0.00012   1.83925
   R34        2.73416  -0.00036  -0.00032   0.00096   0.00064   2.73480
   R35        2.90287   0.00014   0.00015  -0.00087  -0.00072   2.90215
   R36        2.92376  -0.00106  -0.00097   0.00034  -0.00064   2.92312
   R37        1.83706   0.00003  -0.00004   0.00023   0.00019   1.83725
   R38        2.07147   0.00005  -0.00024   0.00071   0.00047   2.07194
   R39        2.06548  -0.00031  -0.00007  -0.00061  -0.00069   2.06479
   R40        2.06865   0.00046   0.00019   0.00000   0.00019   2.06883
   R41        2.70748   0.00022   0.00036  -0.00229  -0.00193   2.70555
   R42        2.06608   0.00053  -0.00035   0.00116   0.00081   2.06689
   R43        2.07070  -0.00014   0.00014  -0.00040  -0.00026   2.07044
   R44        1.83609  -0.00016  -0.00017   0.00047   0.00030   1.83640
    A1        2.25591   0.00036  -0.00035  -0.00025  -0.00062   2.25529
    A2        1.91280  -0.00021   0.00069  -0.00133  -0.00070   1.91210
    A3        2.11385  -0.00015  -0.00031   0.00153   0.00127   2.11513
    A4        2.23712  -0.00040  -0.00012   0.00109   0.00098   2.23810
    A5        1.95870   0.00035  -0.00001  -0.00111  -0.00122   1.95747
    A6        2.08735   0.00005   0.00012   0.00006   0.00026   2.08761
    A7        1.98502  -0.00013   0.00098  -0.00313  -0.00216   1.98286
    A8        1.90983  -0.00009  -0.00043   0.00128   0.00085   1.91067
    A9        1.87507   0.00012  -0.00115   0.00223   0.00109   1.87616
   A10        1.91400   0.00008  -0.00021  -0.00045  -0.00065   1.91335
   A11        1.93065   0.00009   0.00074   0.00027   0.00101   1.93166
   A12        1.84362  -0.00007  -0.00001   0.00008   0.00006   1.84368
   A13        1.95085  -0.00008  -0.00021  -0.00138  -0.00160   1.94925
   A14        1.94627   0.00149   0.00122   0.00137   0.00259   1.94886
   A15        1.86493  -0.00012  -0.00084   0.00233   0.00149   1.86642
   A16        1.96610  -0.00140   0.00052  -0.00213  -0.00160   1.96450
   A17        1.88903   0.00015  -0.00075   0.00017  -0.00059   1.88844
   A18        1.83930  -0.00002  -0.00007  -0.00004  -0.00012   1.83918
   A19        2.03413   0.00018  -0.00008   0.00056   0.00047   2.03459
   A20        1.90085  -0.00019  -0.00040   0.00086   0.00046   1.90131
   A21        1.89869  -0.00004   0.00023  -0.00044  -0.00020   1.89849
   A22        1.87062   0.00029   0.00009   0.00040   0.00049   1.87112
   A23        1.89472  -0.00015  -0.00006  -0.00074  -0.00080   1.89392
   A24        1.85700  -0.00011   0.00026  -0.00076  -0.00050   1.85650
   A25        2.03833  -0.00005  -0.00038   0.00059   0.00019   2.03853
   A26        1.91482  -0.00001   0.00046  -0.00082  -0.00036   1.91445
   A27        1.87582   0.00006   0.00028  -0.00087  -0.00059   1.87524
   A28        1.88726   0.00018  -0.00072   0.00231   0.00159   1.88885
   A29        1.89010  -0.00009  -0.00030   0.00077   0.00047   1.89057
   A30        1.84837  -0.00011   0.00080  -0.00231  -0.00152   1.84686
   A31        1.95586   0.00003  -0.00015  -0.00009  -0.00026   1.95560
   A32        1.95939  -0.00007   0.00005  -0.00048  -0.00043   1.95897
   A33        1.83907   0.00008  -0.00033   0.00092   0.00060   1.83967
   A34        1.98102  -0.00003  -0.00056   0.00183   0.00128   1.98231
   A35        1.86677  -0.00008   0.00071  -0.00162  -0.00090   1.86587
   A36        1.84993   0.00008   0.00036  -0.00076  -0.00040   1.84953
   A37        1.90343  -0.00049  -0.00062   0.00109   0.00037   1.90380
   A38        2.19633   0.00010   0.00058  -0.00096  -0.00033   2.19601
   A39        2.18340   0.00039   0.00004  -0.00012  -0.00004   2.18336
   A40        1.83019   0.00062   0.00045  -0.00137  -0.00111   1.82908
   A41        1.92497  -0.00048   0.00225  -0.00885  -0.00656   1.91841
   A42        1.92073  -0.00049  -0.00034   0.00390   0.00362   1.92434
   A43        1.93660  -0.00030   0.00019  -0.00299  -0.00276   1.93383
   A44        1.98165   0.00018  -0.00176   0.00802   0.00629   1.98795
   A45        1.87029   0.00043  -0.00063   0.00079   0.00014   1.87043
   A46        1.81535  -0.00024   0.00015  -0.00103  -0.00098   1.81437
   A47        1.95407  -0.00018   0.00144  -0.00672  -0.00524   1.94883
   A48        1.85353   0.00023  -0.00095   0.00472   0.00380   1.85733
   A49        1.96787   0.00009  -0.00082   0.00257   0.00178   1.96965
   A50        1.95404   0.00039  -0.00038   0.00224   0.00188   1.95592
   A51        1.91425  -0.00028   0.00055  -0.00172  -0.00120   1.91305
   A52        1.92368   0.00015   0.00008  -0.00043  -0.00034   1.92333
   A53        1.95502   0.00013  -0.00054   0.00131   0.00077   1.95580
   A54        1.93007   0.00017   0.00018  -0.00064  -0.00046   1.92960
   A55        1.88706  -0.00012   0.00005  -0.00002   0.00004   1.88709
   A56        1.88182  -0.00017   0.00022  -0.00049  -0.00027   1.88155
   A57        1.88395  -0.00018   0.00004   0.00022   0.00026   1.88421
   A58        1.93558   0.00025  -0.00073   0.00185   0.00112   1.93670
   A59        1.91663   0.00003   0.00016  -0.00038  -0.00022   1.91641
   A60        1.93695   0.00036  -0.00006   0.00005   0.00000   1.93695
   A61        1.89202  -0.00032   0.00072  -0.00166  -0.00094   1.89108
   A62        1.89648  -0.00026   0.00009  -0.00017  -0.00009   1.89639
   A63        1.88486  -0.00009  -0.00014   0.00022   0.00008   1.88495
   A64        1.86701   0.00030  -0.00036   0.00090   0.00054   1.86755
   A65        1.85757   0.00005   0.00079   0.00014   0.00094   1.85850
   A66        1.95910   0.00116   0.00226   0.00024   0.00250   1.96160
   A67        1.93608  -0.00069   0.00126  -0.00456  -0.00331   1.93277
   A68        1.91225  -0.00012   0.00012  -0.00089  -0.00075   1.91150
   A69        1.89524   0.00023  -0.00239   0.00423   0.00184   1.89709
   A70        1.90222  -0.00063  -0.00215   0.00100  -0.00114   1.90108
   A71        1.87609  -0.00035   0.00003  -0.00026  -0.00023   1.87586
   A72        1.93385   0.00028  -0.00045   0.00082   0.00036   1.93421
   A73        1.95506   0.00027   0.00056   0.00060   0.00116   1.95622
   A74        1.91418   0.00010  -0.00046   0.00008  -0.00039   1.91379
   A75        1.89006  -0.00003   0.00006   0.00039   0.00045   1.89051
   A76        1.88233  -0.00018  -0.00022  -0.00025  -0.00048   1.88185
   A77        1.88627  -0.00047   0.00053  -0.00172  -0.00119   1.88508
   A78        1.96551  -0.00111  -0.00221   0.00297   0.00076   1.96628
   A79        1.92933  -0.00015  -0.00014   0.00079   0.00064   1.92997
   A80        1.91799   0.00010   0.00093  -0.00325  -0.00232   1.91567
   A81        1.90270   0.00095   0.00046   0.00175   0.00221   1.90491
   A82        1.85504   0.00031   0.00053  -0.00187  -0.00134   1.85370
   A83        1.89049  -0.00004   0.00054  -0.00058  -0.00004   1.89045
   A84        1.87320  -0.00032  -0.00028  -0.00013  -0.00040   1.87279
    D1        0.08410   0.00005   0.00012   0.00019   0.00031   0.08441
    D2       -3.06353   0.00009  -0.00156   0.00887   0.00730  -3.05622
    D3       -3.09573  -0.00012   0.00056  -0.00159  -0.00103  -3.09676
    D4        0.03982  -0.00007  -0.00112   0.00710   0.00597   0.04579
    D5        0.37397  -0.00014   0.00187  -0.00705  -0.00519   0.36878
    D6       -1.87958  -0.00007   0.00272  -0.00909  -0.00637  -1.88596
    D7        2.39791  -0.00018   0.00245  -0.00849  -0.00603   2.39188
    D8       -2.72554   0.00003   0.00137  -0.00504  -0.00367  -2.72921
    D9        1.30410   0.00010   0.00222  -0.00708  -0.00486   1.29924
   D10       -0.70159   0.00000   0.00195  -0.00647  -0.00452  -0.70612
   D11        0.01844  -0.00001  -0.00375   0.01901   0.01524   0.03368
   D12       -3.11639   0.00012  -0.00369   0.01710   0.01339  -3.10300
   D13        3.12544  -0.00015  -0.00338   0.01736   0.01399   3.13943
   D14       -0.00939  -0.00001  -0.00332   0.01546   0.01214   0.00275
   D15        0.66480   0.00009  -0.00146   0.00671   0.00525   0.67005
   D16       -1.48218   0.00015  -0.00155   0.00853   0.00699  -1.47519
   D17        2.80753   0.00021  -0.00071   0.00662   0.00591   2.81343
   D18       -2.47037   0.00004   0.00034  -0.00254  -0.00220  -2.47257
   D19        1.66584   0.00010   0.00025  -0.00071  -0.00046   1.66538
   D20       -0.32764   0.00017   0.00109  -0.00263  -0.00154  -0.32918
   D21       -0.07985   0.00018   0.00537  -0.02935  -0.02397  -0.10383
   D22        2.04999   0.00004   0.00526  -0.03056  -0.02529   2.02471
   D23       -2.14429  -0.00025   0.00615  -0.03347  -0.02732  -2.17161
   D24        3.05628   0.00021   0.00385  -0.02149  -0.01765   3.03863
   D25       -1.09706   0.00008   0.00374  -0.02270  -0.01896  -1.11602
   D26        0.99185  -0.00022   0.00463  -0.02562  -0.02099   0.97086
   D27       -1.37381   0.00000   0.00092  -0.00324  -0.00232  -1.37613
   D28        2.69108   0.00075  -0.00059  -0.00039  -0.00096   2.69012
   D29        0.68975   0.00007  -0.00065  -0.00238  -0.00301   0.68674
   D30        0.77088  -0.00014   0.00089  -0.00413  -0.00324   0.76765
   D31       -1.44741   0.00060  -0.00061  -0.00128  -0.00188  -1.44930
   D32        2.83445  -0.00008  -0.00067  -0.00327  -0.00393   2.83051
   D33        2.79747  -0.00013   0.00118  -0.00414  -0.00296   2.79451
   D34        0.57917   0.00061  -0.00032  -0.00129  -0.00160   0.57756
   D35       -1.42216  -0.00007  -0.00038  -0.00328  -0.00365  -1.42581
   D36        0.62220  -0.00001  -0.00016  -0.00222  -0.00238   0.61983
   D37       -1.49563  -0.00036   0.00011  -0.00384  -0.00372  -1.49936
   D38        2.77032  -0.00011  -0.00010  -0.00316  -0.00327   2.76705
   D39        2.82974   0.00082   0.00173  -0.00321  -0.00147   2.82827
   D40        0.71191   0.00046   0.00200  -0.00482  -0.00282   0.70909
   D41       -1.30533   0.00071   0.00179  -0.00415  -0.00236  -1.30769
   D42       -1.42692   0.00009   0.00147  -0.00438  -0.00291  -1.42983
   D43        2.73843  -0.00026   0.00173  -0.00599  -0.00425   2.73418
   D44        0.72120  -0.00001   0.00152  -0.00532  -0.00380   0.71740
   D45        1.04317  -0.00024  -0.01056  -0.00942  -0.01997   1.02320
   D46       -1.04873  -0.00080  -0.01253  -0.00855  -0.02109  -1.06982
   D47        3.10169  -0.00031  -0.01227  -0.00672  -0.01898   3.08271
   D48       -1.16683  -0.00023  -0.01167  -0.00696  -0.01863  -1.18545
   D49        3.02446  -0.00079  -0.01364  -0.00610  -0.01975   3.00472
   D50        0.89170  -0.00029  -0.01338  -0.00426  -0.01764   0.87405
   D51        3.06029   0.00034  -0.01099  -0.00600  -0.01699   3.04331
   D52        0.96839  -0.00022  -0.01296  -0.00514  -0.01811   0.95029
   D53       -1.16437   0.00028  -0.01269  -0.00331  -0.01600  -1.18038
   D54        0.86847   0.00009   0.00015   0.00337   0.00352   0.87199
   D55       -1.28612  -0.00011   0.00104   0.00047   0.00152  -1.28460
   D56        2.99506  -0.00001  -0.00028   0.00409   0.00381   2.99887
   D57        3.00219   0.00019  -0.00037   0.00519   0.00482   3.00702
   D58        0.84760  -0.00001   0.00052   0.00230   0.00282   0.85043
   D59       -1.15440   0.00008  -0.00080   0.00592   0.00511  -1.14929
   D60       -1.28170   0.00013  -0.00005   0.00415   0.00410  -1.27760
   D61        2.84690  -0.00007   0.00084   0.00125   0.00210   2.84900
   D62        0.84489   0.00003  -0.00048   0.00487   0.00439   0.84928
   D63       -1.30260   0.00006  -0.00187   0.00387   0.00201  -1.30059
   D64        0.93959  -0.00003  -0.00241   0.00471   0.00230   0.94189
   D65        2.97349   0.00000  -0.00182   0.00377   0.00195   2.97543
   D66        0.86608   0.00016  -0.00215   0.00514   0.00299   0.86907
   D67        3.10827   0.00007  -0.00269   0.00597   0.00328   3.11155
   D68       -1.14102   0.00010  -0.00210   0.00504   0.00293  -1.13809
   D69        2.86147   0.00008  -0.00174   0.00401   0.00227   2.86375
   D70       -1.17952  -0.00001  -0.00228   0.00484   0.00256  -1.17696
   D71        0.85437   0.00002  -0.00169   0.00390   0.00221   0.85659
   D72       -3.06529  -0.00007  -0.00196   0.00716   0.00519  -3.06010
   D73        1.11608  -0.00011  -0.00173   0.00660   0.00487   1.12095
   D74       -0.98619  -0.00008  -0.00153   0.00588   0.00434  -0.98185
   D75        0.97753  -0.00003  -0.00132   0.00612   0.00481   0.98233
   D76       -1.12429  -0.00007  -0.00108   0.00556   0.00448  -1.11981
   D77        3.05662  -0.00004  -0.00089   0.00484   0.00396   3.06058
   D78       -1.06622   0.00003  -0.00212   0.00758   0.00546  -1.06076
   D79        3.11515  -0.00001  -0.00188   0.00702   0.00514   3.12029
   D80        1.01288   0.00002  -0.00169   0.00629   0.00461   1.01749
   D81       -0.06640   0.00013   0.00688  -0.03614  -0.02928  -0.09567
   D82        2.01958  -0.00012   0.00853  -0.04502  -0.03651   1.98307
   D83       -2.20375  -0.00019   0.00890  -0.04705  -0.03814  -2.24189
   D84        3.06849  -0.00001   0.00682  -0.03426  -0.02744   3.04105
   D85       -1.12872  -0.00026   0.00848  -0.04313  -0.03468  -1.16340
   D86        0.93114  -0.00032   0.00885  -0.04517  -0.03631   0.89484
   D87        0.08389  -0.00013  -0.00709   0.03790   0.03081   0.11470
   D88       -2.03679   0.00019  -0.00848   0.04532   0.03684  -1.99996
   D89        2.07785   0.00018  -0.00828   0.04387   0.03557   2.11342
   D90       -1.99428   0.00023  -0.01013   0.05077   0.04066  -1.95363
   D91        2.16822   0.00056  -0.01152   0.05819   0.04668   2.21490
   D92       -0.00033   0.00054  -0.01133   0.05674   0.04542   0.04509
   D93        2.18119  -0.00023  -0.00819   0.04628   0.03807   2.21926
   D94        0.06050   0.00009  -0.00959   0.05370   0.04409   0.10460
   D95       -2.10804   0.00008  -0.00939   0.05225   0.04283  -2.06521
   D96        1.02413   0.00028   0.00008  -0.00340  -0.00328   1.02084
   D97        3.11486   0.00006   0.00061  -0.00453  -0.00388   3.11098
   D98       -1.08562   0.00020   0.00050  -0.00447  -0.00392  -1.08954
   D99        3.06413  -0.00009   0.00069  -0.00753  -0.00688   3.05725
   D100      -1.12832  -0.00031   0.00123  -0.00867  -0.00748  -1.13580
   D101       0.95438  -0.00017   0.00112  -0.00860  -0.00752   0.94687
   D102      -1.02880   0.00028   0.00001  -0.00402  -0.00402  -1.03282
   D103       1.06194   0.00006   0.00054  -0.00516  -0.00462   1.05732
   D104      -3.13854   0.00020   0.00044  -0.00509  -0.00466   3.13999
   D105      -3.04645   0.00025  -0.00680   0.03492   0.02808  -3.01837
   D106       1.26640   0.00022  -0.00627   0.03241   0.02618   1.29258
   D107      -0.93177   0.00002  -0.00533   0.02871   0.02338  -0.90838
   D108      -2.96273  -0.00065  -0.00441   0.00308  -0.00132  -2.96405
   D109      -0.84071   0.00071  -0.00113   0.00295   0.00182  -0.83889
   D110       1.23515   0.00001  -0.00506   0.00615   0.00109   1.23624
   D111      -0.96723   0.00041   0.00748   0.00139   0.00887  -0.95836
   D112       1.14548   0.00075   0.00763   0.00288   0.01050   1.15598
   D113      -3.04331   0.00040   0.00834   0.00115   0.00949  -3.03382
   D114      -3.02699  -0.00030   0.00499   0.00165   0.00664  -3.02034
   D115      -0.91428   0.00004   0.00514   0.00313   0.00827  -0.90600
   D116       1.18012  -0.00031   0.00585   0.00141   0.00726   1.18738
   D117       1.18466  -0.00013   0.00907  -0.00355   0.00553   1.19018
   D118      -2.98582   0.00021   0.00922  -0.00207   0.00716  -2.97866
   D119      -0.89142  -0.00014   0.00993  -0.00379   0.00614  -0.88528
   D120      -3.09125  -0.00004  -0.00031  -0.03933  -0.03964  -3.13088
   D121      -0.95823   0.00029  -0.00137  -0.03440  -0.03577  -0.99400
   D122       1.12753   0.00021  -0.00019  -0.03669  -0.03689   1.09065
   D123      -1.05577  -0.00023  -0.00007  -0.03923  -0.03929  -1.09505
   D124       1.07725   0.00010  -0.00113  -0.03430  -0.03542   1.04182
   D125      -3.12017   0.00002   0.00005  -0.03659  -0.03653   3.12648
   D126       1.02639  -0.00060  -0.00251  -0.03726  -0.03978   0.98661
   D127      -3.12378  -0.00027  -0.00358  -0.03233  -0.03592   3.12349
   D128      -1.03802  -0.00036  -0.00240  -0.03462  -0.03703  -1.07505
   D129       1.36835  -0.00015   0.00111  -0.02095  -0.01983   1.34851
   D130      -0.77962   0.00012   0.00247  -0.02524  -0.02277  -0.80240
   D131      -2.81383  -0.00047   0.00133  -0.02444  -0.02312  -2.83695
         Item               Value     Threshold  Converged?
 Maximum Force            0.001493     0.000450     NO 
 RMS     Force            0.000376     0.000300     NO 
 Maximum Displacement     0.115944     0.001800     NO 
 RMS     Displacement     0.025194     0.001200     NO 
 Predicted change in Energy=-1.277632D-04
 GradGradGradGradGradGradGradGradGradGradGradGradGradGradGradGradGradGrad

                          Input orientation:                          
 ---------------------------------------------------------------------
 Center     Atomic      Atomic             Coordinates (Angstroms)
 Number     Number       Type             X           Y           Z
 ---------------------------------------------------------------------
      1          6           0        1.762855    0.727049    0.101790
      2          6           0        1.157093   -0.470169    0.278288
      3          6           0       -0.268173   -0.742522    0.664646
      4          6           0       -1.285966    0.231237    0.012572
      5          6           0       -1.321335    1.598083    0.744777
      6          6           0        0.017045    2.115705    1.301821
      7          6           0        1.217100    2.119293    0.335102
      8          6           0        3.149664    0.516863   -0.332966
      9          6           0        3.403979   -0.973800   -0.478435
     10          6           0        2.115021   -1.645110    0.035462
     11          8           0        3.980460    1.400150   -0.542593
     12          6           0        0.943388    2.867870   -0.985301
     13          6           0        2.338826   -2.465470    1.310789
     14          8           0        1.497569   -2.473065   -0.970286
     15          6           0       -2.698797   -0.414727   -0.116535
     16          8           0       -3.109467   -0.775340    1.223497
     17          6           0       -2.690424   -1.667200   -1.005230
     18          6           0       -3.715010    0.600645   -0.690186
     19          8           0       -5.032203    0.053199   -0.813092
     20          1           0       -0.365725   -0.700384    1.758736
     21          1           0       -0.491352   -1.774641    0.388976
     22          1           0       -0.949193    0.402941   -1.017829
     23          1           0       -2.020331    1.532297    1.588229
     24          1           0       -1.729667    2.352573    0.063508
     25          1           0        0.295260    1.537747    2.191978
     26          1           0       -0.147471    3.143446    1.651633
     27          1           0        2.027965    2.671370    0.833641
     28          1           0        3.578704   -1.221797   -1.531975
     29          1           0        4.305400   -1.260845    0.075338
     30          1           0        0.628967    3.898260   -0.778386
     31          1           0        0.158750    2.384607   -1.577050
     32          1           0        1.850242    2.911076   -1.598065
     33          1           0        1.391948   -2.857126    1.695731
     34          1           0        3.001483   -3.313208    1.095954
     35          1           0        2.809488   -1.857093    2.090982
     36          1           0        2.040230   -3.277146   -1.049446
     37          1           0       -3.909346   -1.322600    1.146458
     38          1           0       -2.265709   -1.442908   -1.990854
     39          1           0       -2.114661   -2.482495   -0.560646
     40          1           0       -3.716146   -2.019493   -1.154658
     41          1           0       -3.756262    1.497769   -0.065875
     42          1           0       -3.411812    0.897736   -1.700244
     43          1           0       -5.425386    0.043823    0.075545
 ---------------------------------------------------------------------
                    Distance matrix (angstroms):
                    1          2          3          4          5
     1  C    0.000000
     2  C    1.353303   0.000000
     3  C    2.569341   1.501609   0.000000
     4  C    3.090161   2.555604   1.552195   0.000000
     5  C    3.268693   3.261576   2.567878   1.551013   0.000000
     6  C    2.533040   3.005674   2.942244   2.628920   1.539315
     7  C    1.513482   2.590781   3.241083   3.151845   2.623575
     8  C    1.468479   2.306123   3.776624   4.458228   4.724446
     9  C    2.433688   2.423793   3.852898   4.867113   5.517193
    10  C    2.399074   1.535277   2.624909   3.884316   4.778071
    11  O    2.405425   3.484730   4.909109   5.423081   5.459444
    12  C    2.537008   3.575589   4.150317   3.594107   3.120016
    13  C    3.462022   2.538459   3.191002   4.700714   5.498145
    14  O    3.385329   2.384628   2.964056   4.003415   5.240411
    15  C    4.610602   3.876448   2.574029   1.558855   2.586632
    16  O    5.220624   4.380649   2.895919   2.409293   3.009938
    17  C    5.175869   4.228912   3.083962   2.571476   3.949558
    18  C    5.536262   5.081532   3.939587   2.555501   2.963727
    19  O    6.889405   6.306537   5.051026   3.840275   4.310936
    20  H    3.051866   2.136282   1.099239   2.182624   2.687797
    21  H    3.379700   2.105057   1.091363   2.190123   3.491522
    22  H    2.951914   2.622724   2.146298   1.097554   2.161859
    23  H    4.143721   3.977668   3.016267   2.171347   1.097422
    24  H    3.852468   4.043191   3.475190   2.167841   1.095499
    25  H    2.679543   2.904599   2.801754   2.992834   2.170578
    26  H    3.448236   4.079973   4.011166   3.530390   2.142077
    27  H    2.094344   3.306978   4.117701   4.196492   3.518188
    28  H    3.124819   3.115476   4.455705   5.306783   6.094727
    29  H    3.227531   3.252414   4.640421   5.787368   6.346791
    30  H    3.480947   4.525335   4.942070   4.211846   3.378538
    31  H    2.852921   3.548058   3.871227   3.041564   2.863591
    32  H    2.768957   3.928610   4.791275   4.428487   4.155931
    33  H    3.940118   2.786013   2.879357   4.420661   5.302368
    34  H    4.341224   3.486146   4.181519   5.667364   6.552163
    35  H    3.424925   2.817770   3.570532   5.045161   5.551054
    36  H    4.175626   3.228301   3.832904   4.949769   6.187665
    37  H    6.120968   5.210485   3.718437   3.253034   3.922950
    38  H    5.031619   4.220284   3.395934   2.788615   4.197993
    39  H    5.076920   3.931620   2.817510   2.894763   4.357133
    40  H    6.256324   5.310573   4.102321   3.511977   4.736014
    41  H    5.575192   5.303988   4.209433   2.777160   2.568286
    42  H    5.482119   5.163394   4.262113   2.810192   3.292219
    43  H    7.220684   6.605628   5.249973   4.144138   4.439237
                    6          7          8          9         10
     6  C    0.000000
     7  C    1.541004   0.000000
     8  C    3.878418   2.597865   0.000000
     9  C    4.917893   3.874468   1.519181   0.000000
    10  C    4.488752   3.881594   2.424943   1.541480   0.000000
    11  O    4.429734   2.987252   1.230594   2.443785   3.617681
    12  C    2.579688   1.542319   3.289442   4.590190   4.773014
    13  C    5.135943   4.819781   3.500528   2.561436   1.532820
    14  O    5.330219   4.782516   3.474948   2.474695   1.441626
    15  C    3.973741   4.686095   5.926145   6.139007   4.970894
    16  O    4.259032   5.280846   6.577924   6.735053   5.428001
    17  C    5.192615   5.603818   6.271260   6.156303   4.916892
    18  C    4.493521   5.261484   6.874472   7.294088   6.289613
    19  O    5.849931   6.681384   8.209047   8.505051   7.395073
    20  H    2.878479   3.533080   4.267888   4.392080   3.164851
    21  H    4.028218   4.252580   4.362245   4.070301   2.633425
    22  H    3.041045   3.077193   4.157240   4.597441   3.833189
    23  H    2.138526   3.520775   5.608115   6.322560   5.441336
    24  H    2.154189   2.968438   5.228279   6.141074   5.546520
    25  H    1.097186   2.153131   3.945272   4.806569   4.253548
    26  H    1.098037   2.155040   4.659256   5.839666   5.537250
    27  H    2.138166   1.100378   2.694640   4.111231   4.390520
    28  H    5.643999   4.497336   2.155141   1.096347   2.185960
    29  H    5.594224   4.585892   2.159325   1.096184   2.224188
    30  H    2.806994   2.179559   4.241009   5.614947   5.796521
    31  H    2.894873   2.201550   3.739222   4.797641   4.760862
    32  H    3.521728   2.182870   3.003536   4.331274   4.847407
    33  H    5.174416   5.162038   4.311494   3.510297   2.179062
    34  H    6.198576   5.768447   4.090624   2.848426   2.166335
    35  H    4.919719   4.629305   3.409826   2.781283   2.179996
    36  H    6.221300   5.631702   4.017299   2.737018   1.961163
    37  H    5.221362   6.227791   7.443248   7.499777   6.134437
    38  H    5.358768   5.498118   5.992959   5.886666   4.830904
    39  H    5.399666   5.751474   6.063093   5.721739   4.352788
    40  H    6.088584   6.609527   7.365298   7.228203   5.963141
    41  H    4.060823   5.028062   6.980353   7.586034   6.660324
    42  H    4.717298   5.202082   6.713231   7.172898   6.326501
    43  H    5.951176   6.964019   8.597798   8.905062   7.727343
                   11         12         13         14         15
    11  O    0.000000
    12  C    3.402058   0.000000
    13  C    4.590534   5.971917   0.000000
    14  O    4.620548   5.369631   2.431269   0.000000
    15  C    6.934535   4.979529   5.623206   4.751330   0.000000
    16  O    7.623575   5.880256   5.705090   5.377707   1.447196
    17  C    7.356859   5.811356   5.594152   4.264965   1.535754
    18  C    7.738297   5.189227   7.074877   6.057816   1.546850
    19  O    9.116773   6.607551   8.073824   7.003189   2.479704
    20  H    5.347681   4.687852   3.260488   3.749910   3.006903
    21  H    5.562753   5.049755   3.055632   2.508225   2.641538
    22  H    5.051906   3.107860   4.945838   3.776284   2.131203
    23  H    6.369251   4.146136   5.921264   5.913083   2.675340
    24  H    5.820655   2.917320   6.428210   5.896658   2.937614
    25  H    4.591025   3.504910   4.580219   5.247101   4.255087
    26  H    4.989341   2.866938   6.144736   6.412941   4.721893
    27  H    2.705968   2.126845   5.168310   5.477288   5.724431
    28  H    2.831058   4.895826   3.341455   2.492446   6.485510
    29  H    2.751058   5.429030   2.616271   3.232139   7.057727
    30  H    4.186724   1.096986   6.912693   6.433124   5.487615
    31  H    4.079794   1.095156   6.051082   5.075193   4.258515
    32  H    2.816868   1.095322   6.132487   5.432078   5.826633
    33  H    5.462132   6.337565   1.094601   2.695608   5.097433
    34  H    5.085172   6.839086   1.097236   2.690156   6.508802
    35  H    4.349313   5.938950   1.095604   3.387021   6.106943
    36  H    5.089056   6.242467   2.513699   0.973290   5.614458
    37  H    8.515591   6.756735   6.353960   5.919366   1.970993
    38  H    7.013919   5.467380   5.757449   4.032995   2.181236
    39  H    7.226739   6.177249   4.830745   3.635395   2.194109
    40  H    8.444307   6.754721   6.552862   5.236654   2.165172
    41  H    7.752010   4.980887   7.399497   6.647422   2.185964
    42  H    7.499217   4.833253   7.310766   5.999763   2.176943
    43  H    9.523216   7.047121   8.252597   7.440147   2.771543
                   16         17         18         19         20
    16  O    0.000000
    17  C    2.436849   0.000000
    18  C    2.433557   2.508416   0.000000
    19  O    2.920802   2.912150   1.431713   0.000000
    20  H    2.796465   3.738779   4.348287   5.381283   0.000000
    21  H    2.923962   2.606008   4.147113   5.040367   1.745294
    22  H    3.328464   2.705094   2.792164   4.103073   3.044187
    23  H    2.577681   4.172750   2.988492   4.126191   2.784180
    24  H    3.610161   4.268938   2.752978   4.118530   3.748958
    25  H    4.228534   5.422927   5.026658   6.294140   2.373570
    26  H    4.930883   6.055399   4.967624   6.283718   3.851511
    27  H    6.198791   6.668421   6.292194   7.707952   4.237249
    28  H    7.247315   6.306965   7.564929   8.734422   5.163252
    29  H    7.518925   7.090438   8.269108   9.471370   4.996735
    30  H    6.310782   6.484148   5.454556   6.843577   5.345459
    31  H    5.339436   4.986173   4.356038   5.741524   4.573808
    32  H    6.793349   6.475316   6.093797   7.493444   5.405670
    33  H    4.981926   5.037548   6.612852   7.485581   2.782970
    34  H    6.618213   6.286662   7.976202   8.917245   4.313261
    35  H    6.079206   6.314398   7.506293   8.577586   3.395636
    36  H    6.159925   4.997296   6.949037   7.820893   4.507128
    37  H    0.972232   2.496854   2.666439   2.644517   3.649559
    38  H    3.389635   1.096423   2.822821   3.358415   4.268571
    39  H    2.662176   1.092641   3.476155   3.873697   3.407965
    40  H    2.751653   1.094780   2.660988   2.478856   4.631763
    41  H    2.692183   3.469211   1.093753   2.067157   4.433601
    42  H    3.382137   2.753605   1.095632   2.031243   4.878234
    43  H    2.711512   3.402307   1.954937   0.971780   5.383970
                   21         22         23         24         25
    21  H    0.000000
    22  H    2.632600   0.000000
    23  H    3.835600   3.035510   0.000000
    24  H    4.321256   2.362096   1.755595   0.000000
    25  H    3.852465   3.624818   2.393011   3.048714   0.000000
    26  H    5.089217   3.908856   2.471321   2.377176   1.751071
    27  H    5.129492   4.175785   4.272656   3.848966   2.476377
    28  H    4.534428   4.837971   6.976381   6.595490   5.680133
    29  H    4.834375   5.619070   7.078514   7.034129   5.328556
    30  H    5.899123   3.842548   4.268188   2.942973   3.808732
    31  H    4.646207   2.338219   3.936220   2.501716   3.865408
    32  H    5.602440   3.803190   5.199504   3.986038   4.320697
    33  H    2.534996   4.844832   5.560778   6.288848   4.556742
    34  H    3.881610   5.821141   6.995704   7.453241   5.661861
    35  H    3.714723   5.375886   5.921814   6.514282   4.225693
    36  H    3.276505   4.741381   6.824678   6.866187   6.060936
    37  H    3.529986   4.052670   3.451663   4.408024   5.191667
    38  H    2.986968   2.467215   4.660675   4.348956   5.739246
    39  H    2.009470   3.145326   4.554681   4.890365   5.435715
    40  H    3.583581   3.680073   4.797336   4.954290   6.320230
    41  H    4.644910   3.159826   2.398064   2.203297   4.638354
    42  H    4.476106   2.602883   3.626698   2.838482   5.413075
    43  H    5.267802   4.621767   4.012252   4.357615   6.279879
                   26         27         28         29         30
    26  H    0.000000
    27  H    2.371600   0.000000
    28  H    6.563160   4.812243   0.000000
    29  H    6.458370   4.606956   1.764388   0.000000
    30  H    2.660374   2.461927   5.956830   6.392290   0.000000
    31  H    3.330766   3.063924   4.970338   5.763195   1.774856
    32  H    3.821700   2.449947   4.480244   5.121817   1.771417
    33  H    6.195048   5.631340   4.227799   3.696213   7.234545
    34  H    7.205072   6.068914   3.407813   2.637053   7.819671
    35  H    5.825978   4.764311   3.757806   2.579939   6.790584
    36  H    7.301086   6.239472   2.612316   3.234441   7.317895
    37  H    5.861099   7.162493   7.953304   8.284513   7.180438
    38  H    6.228104   6.583365   5.866568   6.890702   6.194942
    39  H    6.357297   6.757789   5.911619   6.566131   6.949025
    40  H    6.875074   7.678042   7.348028   8.150683   7.351285
    41  H    4.322206   5.970239   7.959096   8.521754   5.049779
    42  H    5.189818   6.257597   7.306712   8.207772   5.116724
    43  H    6.320451   7.939216   9.233609   9.817859   7.227798
                   31         32         33         34         35
    31  H    0.000000
    32  H    1.771653   0.000000
    33  H    6.301401   6.658175   0.000000
    34  H    6.905879   6.879302   1.777173   0.000000
    35  H    6.202652   6.104479   1.779244   1.774039   0.000000
    36  H    5.989472   6.215398   2.851786   2.351180   3.531373
    37  H    6.140871   7.656975   5.546187   7.191983   6.805919
    38  H    4.549627   6.004374   5.382321   6.385116   6.526144
    39  H    5.467190   6.774017   4.186633   5.441445   5.627566
    40  H    5.881270   7.449281   5.909228   7.201769   7.290024
    41  H    4.289226   5.981466   6.969393   8.376303   7.682200
    42  H    3.869739   5.634997   6.979094   8.165850   7.788905
    43  H    6.276378   7.997304   7.583967   9.128143   8.688418
                   36         37         38         39         40
    36  H    0.000000
    37  H    6.636241   0.000000
    38  H    4.774074   3.543831   0.000000
    39  H    4.258346   2.735042   1.774557   0.000000
    40  H    5.893099   2.412077   1.770717   1.769739   0.000000
    41  H    7.574070   3.073706   3.817705   4.333838   3.682144
    42  H    6.897676   3.644330   2.622331   3.795688   2.983372
    43  H    8.248021   2.304852   4.057577   4.212829   2.948249
                   41         42         43
    41  H    0.000000
    42  H    1.774780   0.000000
    43  H    2.218092   2.817281   0.000000
 Stoichiometry    C15H24O4
 Framework group  C1[X(C15H24O4)]
 Deg. of freedom   123
 Full point group                 C1      NOp   1
 Largest Abelian subgroup         C1      NOp   1
 Largest concise Abelian subgroup C1      NOp   1
                         Standard orientation:                         
 ---------------------------------------------------------------------
 Center     Atomic      Atomic             Coordinates (Angstroms)
 Number     Number       Type             X           Y           Z
 ---------------------------------------------------------------------
      1          6           0        1.789313    0.746612    0.079563
      2          6           0        1.198495   -0.457536    0.259539
      3          6           0       -0.218062   -0.746226    0.665564
      4          6           0       -1.255261    0.219840    0.032917
      5          6           0       -1.293811    1.583043    0.771722
      6          6           0        0.047270    2.111979    1.311371
      7          6           0        1.232846    2.132135    0.327149
      8          6           0        3.171641    0.552609   -0.376468
      9          6           0        3.439016   -0.934708   -0.532383
     10          6           0        2.164706   -1.621484   -0.002635
     11          8           0        3.990180    1.445307   -0.594292
     12          6           0        0.932061    2.883606   -0.985699
     13          6           0        2.415662   -2.445052    1.265550
     14          8           0        1.540997   -2.451357   -1.002928
     15          6           0       -2.663161   -0.440062   -0.078330
     16          8           0       -3.050326   -0.810724    1.265950
     17          6           0       -2.655079   -1.688495   -0.972695
     18          6           0       -3.698050    0.567289   -0.632399
     19          8           0       -5.011244    0.006855   -0.738407
     20          1           0       -0.299903   -0.709867    1.761149
     21          1           0       -0.434712   -1.779375    0.388549
     22          1           0       -0.935486    0.399494   -1.001536
     23          1           0       -1.979590    1.506389    1.625049
     24          1           0       -1.719836    2.336255    0.099939
     25          1           0        0.344471    1.533039    2.194726
     26          1           0       -0.122575    3.136437    1.668196
     27          1           0        2.045282    2.690349    0.816206
     28          1           0        3.600721   -1.176297   -1.589484
     29          1           0        4.351390   -1.214872    0.006785
     30          1           0        0.610202    3.909793   -0.769538
     31          1           0        0.143770    2.394878   -1.568029
     32          1           0        1.829295    2.938816   -1.611520
     33          1           0        1.478617   -2.848108    1.662593
     34          1           0        3.083716   -3.284979    1.037178
     35          1           0        2.891526   -1.835271    2.041481
     36          1           0        2.090628   -3.249457   -1.093681
     37          1           0       -3.845614   -1.365847    1.198204
     38          1           0       -2.247253   -1.455547   -1.963430
     39          1           0       -2.064517   -2.499752   -0.540302
     40          1           0       -3.679235   -2.050672   -1.108623
     41          1           0       -3.739269    1.461209   -0.003508
     42          1           0       -3.412827    0.871887   -1.645452
     43          1           0       -5.391170   -0.010443    0.155860
 ---------------------------------------------------------------------
 Rotational constants (GHZ):      0.5927714      0.2475211      0.2003495
 Standard basis: 6-31G(d) (6D, 7F)
 There are   333 symmetry adapted cartesian basis functions of A   symmetry.
 There are   333 symmetry adapted basis functions of A   symmetry.
   333 basis functions,   628 primitive gaussians,   333 cartesian basis functions
    73 alpha electrons       73 beta electrons
       nuclear repulsion energy      1595.5083374445 Hartrees.
 NAtoms=   43 NActive=   43 NUniq=   43 SFac= 1.00D+00 NAtFMM=   60 NAOKFM=F Big=F
 Integral buffers will be    131072 words long.
 Raffenetti 2 integral format.
 Two-electron integral symmetry is turned on.
 ------------------------------------------------------------------------------
 Polarizable Continuum Model (PCM)
 =================================
 Model                : PCM (using non-symmetric T matrix).
 Atomic radii         : SMD-Coulomb.
 Polarization charges : Total charges.
 Charge compensation  : None.
 Solution method      : On-the-fly selection.
 Cavity type          : VdW (van der Waals Surface) (Alpha=1.000).
 Cavity algorithm     : GePol (No added spheres)
                        Default sphere list used, NSphG=   43.
                        Lebedev-Laikov grids with approx.  5.0 points / Ang**2.
                        Smoothing algorithm: Karplus/York (Gamma=1.0000).
                        Polarization charges: spherical gaussians, with
                                              point-specific exponents (IZeta= 3).
                        Self-potential: point-specific (ISelfS= 7).
                        Self-field    : sphere-specific E.n sum rule (ISelfD= 2).
 1st derivatives      : Analytical E(r).r(x)/FMM algorithm (CHGder, D1EAlg=3).
                        Cavity 1st derivative terms included.
 Solvent              : Methanol, Eps=  32.613000 Eps(inf)=   1.765709
 ------------------------------------------------------------------------------
 ------------------------------------------------------------------------------
 Atomic radii for non-electrostatic terms: SMD-CDS.
 ------------------------------------------------------------------------------
 Nuclear repulsion after PCM non-electrostatic terms =     1595.5096487702 Hartrees.
 One-electron integrals computed using PRISM.
 NBasis=   333 RedAO= T EigKep=  9.47D-04  NBF=   333
 NBsUse=   333 1.00D-06 EigRej= -1.00D+00 NBFU=   333
 Initial guess from the checkpoint file:  "DY-202A-11R_50.chk"
 B after Tr=     0.000000    0.000000    0.000000
         Rot=    1.000000   -0.000253   -0.000706    0.000150 Ang=  -0.09 deg.
 ExpMin= 1.61D-01 ExpMax= 5.48D+03 ExpMxC= 8.25D+02 IAcc=1 IRadAn=         1 AccDes= 0.00D+00
 Harris functional with IExCor=  402 and IRadAn=       1 diagonalized for initial guess.
 HarFok:  IExCor=  402 AccDes= 0.00D+00 IRadAn=         1 IDoV= 1 UseB2=F ITyADJ=14
 ICtDFT=  3500011 ScaDFX=  1.000000  1.000000  1.000000  1.000000
 FoFCou: FMM=F IPFlag=           0 FMFlag=      100000 FMFlg1=           0
         NFxFlg=           0 DoJE=T BraDBF=F KetDBF=T FulRan=T
         wScrn=  0.000000 ICntrl=     500 IOpCl=  0 I1Cent=   200000004 NGrid=           0
         NMat0=    1 NMatS0=      1 NMatT0=    0 NMatD0=    1 NMtDS0=    0 NMtDT0=    0
 Petite list used in FoFCou.
 Keep R1 ints in memory in canonical form, NReq=1565304907.
 Requested convergence on RMS density matrix=1.00D-08 within 128 cycles.
 Requested convergence on MAX density matrix=1.00D-06.
 Requested convergence on             energy=1.00D-06.
 No special actions if energy rises.
 Inv3:  Mode=1 IEnd=    22048563.
 Iteration    1 A*A^-1 deviation from unit magnitude is 6.00D-15 for   2690.
 Iteration    1 A*A^-1 deviation from orthogonality  is 4.72D-15 for   1886     68.
 Iteration    1 A^-1*A deviation from unit magnitude is 5.77D-15 for   2690.
 Iteration    1 A^-1*A deviation from orthogonality  is 1.54D-12 for   2109   2078.
 Error on total polarization charges =  0.05164
 SCF Done:  E(RB3LYP) =  -886.949504375     A.U. after   10 cycles
            NFock= 10  Conv=0.54D-08     -V/T= 2.0094
 SMD-CDS (non-electrostatic) energy       (kcal/mol) =       0.82
 (included in total energy above)
 D1PCM: PCM CHGder 1st derivatives, ID1Alg=3 FixD1E=F DoIter=F DoCFld=F I1PDM=0.
 Calling FoFJK, ICntrl=      2127 FMM=F ISym2X=0 I1Cent= 0 IOpClX= 0 NMat=1 NMatS=1 NMatT=0.
 ***** Axes restored to original set *****
 -------------------------------------------------------------------
 Center     Atomic                   Forces (Hartrees/Bohr)
 Number     Number              X              Y              Z
 -------------------------------------------------------------------
      1        6          -0.002717398    0.002681888    0.000081841
      2        6           0.001985195   -0.002452423    0.000154129
      3        6          -0.000903343    0.000353404    0.000428737
      4        6           0.000528472   -0.001065771   -0.000349408
      5        6          -0.000175654   -0.000130524    0.000069227
      6        6          -0.000061719    0.000132112   -0.000377167
      7        6           0.001358629   -0.001025951   -0.000289091
      8        6           0.000958517   -0.001368947   -0.000586155
      9        6           0.001926935    0.000208597    0.000819353
     10        6          -0.003001759   -0.000059284   -0.001666086
     11        8           0.001541907    0.001602241   -0.000087053
     12        6          -0.000142247   -0.000203324    0.000703462
     13        6           0.000674804    0.000814149    0.000406306
     14        8           0.000385263   -0.000462829    0.000380999
     15        6           0.000004548    0.000398773    0.001150689
     16        8          -0.000317321    0.000358460   -0.000319387
     17        6           0.000260429    0.000989196   -0.000856156
     18        6           0.000572481   -0.000185603   -0.000190969
     19        8          -0.000879492   -0.000237805    0.000207231
     20        1          -0.000059191   -0.000058457   -0.000125285
     21        1          -0.000079274   -0.000163354   -0.000090495
     22        1          -0.000112086    0.000012965    0.000205014
     23        1          -0.000112788    0.000030710   -0.000023588
     24        1          -0.000451327    0.000152276   -0.000097923
     25        1           0.000150023    0.000066253    0.000280379
     26        1           0.000060101    0.000122108   -0.000043358
     27        1           0.000015002   -0.000122063    0.000116246
     28        1          -0.000929847    0.000543116   -0.000056103
     29        1          -0.000213634    0.000315708    0.000027109
     30        1          -0.000106864    0.000096052   -0.000165460
     31        1           0.000018483   -0.000116099   -0.000197037
     32        1           0.000027701    0.000143027   -0.000227084
     33        1          -0.000133871   -0.000307836    0.000035123
     34        1          -0.000012320   -0.000200202    0.000077633
     35        1          -0.000145345   -0.000145527    0.000252961
     36        1          -0.000410706    0.000155023    0.000012558
     37        1           0.000173014   -0.000169410   -0.000052803
     38        1          -0.000151249   -0.000200803   -0.000010040
     39        1          -0.000088802   -0.000169582    0.000319124
     40        1          -0.000093098   -0.000367605    0.000004802
     41        1           0.000538145    0.000194591    0.000217761
     42        1           0.000080659   -0.000044386    0.000026327
     43        1           0.000039026   -0.000112866   -0.000166360
 -------------------------------------------------------------------
 Cartesian Forces:  Max     0.003001759 RMS     0.000711154

 GradGradGradGradGradGradGradGradGradGradGradGradGradGradGradGradGradGrad
 Berny optimization.
 Using GEDIIS/GDIIS optimizer.
 FormGI is forming the generalized inverse of G from B-inverse, IUseBI=4.
 Internal  Forces:  Max     0.002202764 RMS     0.000336273
 Search for a local minimum.
 Step number   6 out of a maximum of  258
 All quantities printed in internal units (Hartrees-Bohrs-Radians)
 Mixed Optimization -- En-DIIS/RFO-DIIS
 Swapping is turned off.
 Update second derivatives using D2CorX and points    3    4    5    6
 DE= -1.39D-04 DEPred=-1.28D-04 R= 1.09D+00
 TightC=F SS=  1.41D+00  RLast= 2.16D-01 DXNew= 1.4270D+00 6.4783D-01
 Trust test= 1.09D+00 RLast= 2.16D-01 DXMaxT set to 8.49D-01
 ITU=  1  1  0  1  1  0
     Eigenvalues ---    0.00141   0.00234   0.00330   0.00370   0.00391
     Eigenvalues ---    0.00427   0.00473   0.00704   0.00797   0.00866
     Eigenvalues ---    0.01114   0.01175   0.01217   0.01271   0.01334
     Eigenvalues ---    0.01403   0.02493   0.02628   0.03230   0.03785
     Eigenvalues ---    0.03910   0.04335   0.04445   0.04586   0.04727
     Eigenvalues ---    0.04875   0.04933   0.05044   0.05166   0.05312
     Eigenvalues ---    0.05436   0.05512   0.05554   0.05582   0.05612
     Eigenvalues ---    0.05648   0.05685   0.05712   0.05837   0.05951
     Eigenvalues ---    0.06171   0.06912   0.07272   0.07981   0.08467
     Eigenvalues ---    0.08758   0.09016   0.09091   0.09332   0.09691
     Eigenvalues ---    0.10540   0.11828   0.12090   0.13482   0.14022
     Eigenvalues ---    0.14756   0.15616   0.15906   0.15996   0.15998
     Eigenvalues ---    0.16000   0.16000   0.16000   0.16000   0.16000
     Eigenvalues ---    0.16000   0.16040   0.16103   0.16226   0.16854
     Eigenvalues ---    0.17286   0.18164   0.19841   0.20711   0.22673
     Eigenvalues ---    0.23298   0.24787   0.25027   0.25485   0.26797
     Eigenvalues ---    0.27153   0.27889   0.27939   0.28447   0.28722
     Eigenvalues ---    0.29341   0.29532   0.29735   0.30281   0.30780
     Eigenvalues ---    0.31461   0.31739   0.32421   0.33762   0.33828
     Eigenvalues ---    0.33838   0.33851   0.33953   0.33984   0.34003
     Eigenvalues ---    0.34111   0.34144   0.34166   0.34191   0.34205
     Eigenvalues ---    0.34230   0.34272   0.34276   0.34285   0.34337
     Eigenvalues ---    0.34377   0.34485   0.34763   0.35632   0.37532
     Eigenvalues ---    0.40135   0.41520   0.42215   0.52426   0.52549
     Eigenvalues ---    0.52829   0.54464   0.98521
 En-DIIS/RFO-DIIS IScMMF=        0 using points:     6    5    4    3    2
 RFO step:  Lambda=-5.18659144D-05.
 DidBck=F Rises=F RFO-DIIS coefs:    1.33548   -0.26609   -0.10881   -0.13886    0.17827
 Iteration  1 RMS(Cart)=  0.02130771 RMS(Int)=  0.00026255
 Iteration  2 RMS(Cart)=  0.00037167 RMS(Int)=  0.00002141
 Iteration  3 RMS(Cart)=  0.00000008 RMS(Int)=  0.00002141
 Variable       Old X    -DE/DX   Delta X   Delta X   Delta X     New X
                                 (Linear)    (Quad)   (Total)
    R1        2.55737   0.00158   0.00102   0.00127   0.00229   2.55967
    R2        2.86007  -0.00143  -0.00187  -0.00095  -0.00283   2.85724
    R3        2.77502   0.00180   0.00082   0.00156   0.00235   2.77738
    R4        2.83763   0.00089   0.00102   0.00050   0.00152   2.83915
    R5        2.90125  -0.00141  -0.00300  -0.00028  -0.00323   2.89802
    R6        2.93322  -0.00024  -0.00073   0.00020  -0.00052   2.93270
    R7        2.07726  -0.00012  -0.00021  -0.00031  -0.00052   2.07674
    R8        2.06238   0.00020   0.00074  -0.00012   0.00062   2.06300
    R9        2.93099   0.00020  -0.00040   0.00108   0.00069   2.93168
   R10        2.94581  -0.00036  -0.00248   0.00178  -0.00070   2.94511
   R11        2.07408  -0.00022  -0.00020  -0.00019  -0.00039   2.07369
   R12        2.90888   0.00035   0.00023   0.00025   0.00049   2.90938
   R13        2.07383   0.00005   0.00011  -0.00006   0.00005   2.07388
   R14        2.07019   0.00033   0.00046   0.00032   0.00078   2.07098
   R15        2.91207   0.00014   0.00037  -0.00075  -0.00037   2.91170
   R16        2.07338   0.00024   0.00021   0.00021   0.00042   2.07380
   R17        2.07499   0.00009  -0.00012   0.00030   0.00018   2.07517
   R18        2.91456  -0.00013  -0.00076  -0.00065  -0.00141   2.91315
   R19        2.07941   0.00001  -0.00012   0.00012   0.00000   2.07941
   R20        2.87084  -0.00010  -0.00217  -0.00011  -0.00232   2.86852
   R21        2.32549   0.00220   0.00018   0.00107   0.00125   2.32674
   R22        2.91298   0.00155   0.00109   0.00015   0.00124   2.91421
   R23        2.07180  -0.00022  -0.00061   0.00041  -0.00020   2.07160
   R24        2.07149  -0.00024  -0.00033  -0.00055  -0.00088   2.07061
   R25        2.89661   0.00061   0.00024   0.00121   0.00145   2.89806
   R26        2.72428  -0.00008  -0.00051  -0.00092  -0.00142   2.72285
   R27        2.07300   0.00009  -0.00012   0.00017   0.00005   2.07305
   R28        2.06955   0.00013  -0.00030   0.00032   0.00002   2.06957
   R29        2.06986   0.00016   0.00008   0.00016   0.00024   2.07010
   R30        2.06850   0.00024   0.00046   0.00015   0.00061   2.06910
   R31        2.07348   0.00014  -0.00011   0.00038   0.00027   2.07374
   R32        2.07039   0.00003   0.00007  -0.00006   0.00001   2.07040
   R33        1.83925  -0.00036  -0.00034  -0.00034  -0.00068   1.83857
   R34        2.73480  -0.00036  -0.00027  -0.00017  -0.00044   2.73436
   R35        2.90215   0.00010   0.00007  -0.00058  -0.00052   2.90164
   R36        2.92312  -0.00049   0.00034  -0.00187  -0.00153   2.92160
   R37        1.83725  -0.00004   0.00002   0.00018   0.00020   1.83745
   R38        2.07194  -0.00008   0.00026  -0.00021   0.00005   2.07199
   R39        2.06479   0.00020   0.00011   0.00019   0.00030   2.06509
   R40        2.06883   0.00020   0.00027   0.00026   0.00053   2.06936
   R41        2.70555   0.00090   0.00031  -0.00030   0.00001   2.70556
   R42        2.06689   0.00027   0.00070   0.00024   0.00095   2.06784
   R43        2.07044  -0.00001  -0.00031   0.00017  -0.00014   2.07030
   R44        1.83640  -0.00017   0.00005   0.00010   0.00015   1.83655
    A1        2.25529   0.00045   0.00207   0.00040   0.00250   2.25779
    A2        1.91210  -0.00014  -0.00148  -0.00064  -0.00220   1.90989
    A3        2.11513  -0.00031  -0.00075   0.00009  -0.00060   2.11452
    A4        2.23810  -0.00058  -0.00019  -0.00068  -0.00088   2.23722
    A5        1.95747   0.00042   0.00104  -0.00029   0.00074   1.95822
    A6        2.08761   0.00016  -0.00086   0.00097   0.00013   2.08774
    A7        1.98286  -0.00009  -0.00112  -0.00152  -0.00263   1.98023
    A8        1.91067  -0.00003   0.00079   0.00085   0.00165   1.91232
    A9        1.87616   0.00016   0.00139   0.00007   0.00146   1.87762
   A10        1.91335   0.00005   0.00055  -0.00095  -0.00041   1.91294
   A11        1.93166  -0.00007  -0.00126   0.00114  -0.00012   1.93155
   A12        1.84368  -0.00002  -0.00028   0.00060   0.00031   1.84400
   A13        1.94925   0.00026   0.00063  -0.00106  -0.00042   1.94883
   A14        1.94886   0.00043   0.00031   0.00242   0.00272   1.95158
   A15        1.86642  -0.00009   0.00209  -0.00101   0.00109   1.86751
   A16        1.96450  -0.00067  -0.00311   0.00107  -0.00204   1.96246
   A17        1.88844   0.00001   0.00029  -0.00139  -0.00109   1.88735
   A18        1.83918   0.00007   0.00003  -0.00025  -0.00022   1.83895
   A19        2.03459  -0.00007   0.00127  -0.00016   0.00113   2.03572
   A20        1.90131  -0.00002   0.00028   0.00057   0.00084   1.90215
   A21        1.89849  -0.00002  -0.00076   0.00018  -0.00056   1.89793
   A22        1.87112   0.00015   0.00019  -0.00023  -0.00004   1.87107
   A23        1.89392   0.00007   0.00016   0.00006   0.00021   1.89413
   A24        1.85650  -0.00012  -0.00139  -0.00046  -0.00185   1.85465
   A25        2.03853   0.00008   0.00152   0.00001   0.00155   2.04007
   A26        1.91445   0.00002  -0.00040   0.00077   0.00036   1.91482
   A27        1.87524   0.00007  -0.00065   0.00030  -0.00036   1.87488
   A28        1.88885  -0.00004   0.00124  -0.00079   0.00046   1.88931
   A29        1.89057  -0.00013  -0.00028  -0.00007  -0.00037   1.89020
   A30        1.84686  -0.00003  -0.00180  -0.00025  -0.00204   1.84481
   A31        1.95560   0.00016   0.00037   0.00064   0.00102   1.95662
   A32        1.95897  -0.00007   0.00001  -0.00137  -0.00136   1.95761
   A33        1.83967   0.00002   0.00076   0.00061   0.00137   1.84104
   A34        1.98231  -0.00021   0.00029  -0.00143  -0.00114   1.98117
   A35        1.86587  -0.00006  -0.00156  -0.00017  -0.00173   1.86414
   A36        1.84953   0.00018   0.00004   0.00204   0.00209   1.85162
   A37        1.90380  -0.00075   0.00014  -0.00127  -0.00128   1.90253
   A38        2.19601   0.00033  -0.00076   0.00103   0.00035   2.19636
   A39        2.18336   0.00043   0.00060   0.00025   0.00093   2.18429
   A40        1.82908   0.00066  -0.00008  -0.00053  -0.00077   1.82830
   A41        1.91841  -0.00042  -0.00446  -0.00671  -0.01116   1.90725
   A42        1.92434  -0.00034  -0.00160   0.00593   0.00434   1.92869
   A43        1.93383  -0.00043  -0.00007  -0.00632  -0.00644   1.92739
   A44        1.98795   0.00000   0.00225   0.00534   0.00766   1.99561
   A45        1.87043   0.00048   0.00348   0.00183   0.00533   1.87576
   A46        1.81437  -0.00015  -0.00075  -0.00111  -0.00191   1.81247
   A47        1.94883  -0.00001  -0.00235  -0.00466  -0.00699   1.94183
   A48        1.85733   0.00011   0.00145   0.00555   0.00699   1.86432
   A49        1.96965  -0.00026   0.00060  -0.00270  -0.00215   1.96750
   A50        1.95592   0.00043   0.00196   0.00288   0.00486   1.96078
   A51        1.91305  -0.00009  -0.00088   0.00036  -0.00051   1.91254
   A52        1.92333   0.00022   0.00044   0.00076   0.00120   1.92453
   A53        1.95580  -0.00002   0.00101  -0.00093   0.00008   1.95588
   A54        1.92960   0.00024   0.00027   0.00064   0.00091   1.93051
   A55        1.88709  -0.00009  -0.00032   0.00001  -0.00030   1.88679
   A56        1.88155  -0.00019  -0.00074  -0.00013  -0.00087   1.88068
   A57        1.88421  -0.00017  -0.00076  -0.00037  -0.00113   1.88308
   A58        1.93670  -0.00001   0.00126  -0.00133  -0.00007   1.93663
   A59        1.91641   0.00010  -0.00019   0.00087   0.00068   1.91709
   A60        1.93695   0.00041   0.00140   0.00141   0.00282   1.93976
   A61        1.89108  -0.00020  -0.00242  -0.00079  -0.00321   1.88788
   A62        1.89639  -0.00018  -0.00058  -0.00013  -0.00070   1.89569
   A63        1.88495  -0.00013   0.00038  -0.00006   0.00032   1.88527
   A64        1.86755   0.00036   0.00121   0.00151   0.00272   1.87027
   A65        1.85850   0.00018   0.00036   0.00279   0.00315   1.86166
   A66        1.96160   0.00002  -0.00178   0.00117  -0.00062   1.96099
   A67        1.93277  -0.00026  -0.00160  -0.00070  -0.00230   1.93048
   A68        1.91150   0.00004   0.00050  -0.00094  -0.00046   1.91104
   A69        1.89709  -0.00008   0.00206  -0.00141   0.00065   1.89773
   A70        1.90108   0.00008   0.00062  -0.00094  -0.00033   1.90076
   A71        1.87586  -0.00010  -0.00120   0.00069  -0.00051   1.87535
   A72        1.93421   0.00036   0.00193   0.00080   0.00273   1.93695
   A73        1.95622  -0.00033  -0.00089  -0.00130  -0.00220   1.95402
   A74        1.91379   0.00029   0.00076   0.00124   0.00201   1.91580
   A75        1.89051   0.00006   0.00072   0.00036   0.00109   1.89159
   A76        1.88185  -0.00021   0.00015  -0.00060  -0.00044   1.88141
   A77        1.88508  -0.00018  -0.00280  -0.00052  -0.00331   1.88177
   A78        1.96628   0.00017   0.00047   0.00192   0.00239   1.96866
   A79        1.92997  -0.00053   0.00038  -0.00344  -0.00307   1.92691
   A80        1.91567  -0.00003  -0.00135  -0.00026  -0.00162   1.91405
   A81        1.90491   0.00030   0.00163  -0.00025   0.00138   1.90629
   A82        1.85370   0.00003  -0.00048   0.00181   0.00133   1.85503
   A83        1.89045   0.00008  -0.00072   0.00039  -0.00033   1.89012
   A84        1.87279   0.00014  -0.00062   0.00128   0.00066   1.87346
    D1        0.08441  -0.00003   0.00110   0.00058   0.00168   0.08609
    D2       -3.05622  -0.00006   0.00246   0.00310   0.00559  -3.05063
    D3       -3.09676  -0.00017  -0.00263  -0.00402  -0.00660  -3.10337
    D4        0.04579  -0.00020  -0.00127  -0.00149  -0.00270   0.04309
    D5        0.36878  -0.00010  -0.00371   0.00153  -0.00218   0.36660
    D6       -1.88596   0.00012  -0.00444   0.00412  -0.00031  -1.88627
    D7        2.39188  -0.00007  -0.00494   0.00201  -0.00292   2.38896
    D8       -2.72921   0.00005   0.00038   0.00660   0.00698  -2.72224
    D9        1.29924   0.00027  -0.00035   0.00919   0.00884   1.30808
   D10       -0.70612   0.00008  -0.00085   0.00708   0.00623  -0.69988
   D11        0.03368   0.00005   0.00508   0.02098   0.02611   0.05978
   D12       -3.10300   0.00015   0.00613   0.01928   0.02546  -3.07754
   D13        3.13943  -0.00006   0.00186   0.01683   0.01871  -3.12505
   D14        0.00275   0.00004   0.00291   0.01513   0.01806   0.02081
   D15        0.67005   0.00003   0.00014  -0.00117  -0.00105   0.66900
   D16       -1.47519   0.00005  -0.00039   0.00050   0.00011  -1.47509
   D17        2.81343   0.00000  -0.00119  -0.00067  -0.00187   2.81156
   D18       -2.47257   0.00006  -0.00134  -0.00387  -0.00521  -2.47777
   D19        1.66538   0.00008  -0.00187  -0.00219  -0.00405   1.66133
   D20       -0.32918   0.00002  -0.00267  -0.00336  -0.00603  -0.33521
   D21       -0.10383   0.00032  -0.00292  -0.01782  -0.02071  -0.12454
   D22        2.02471  -0.00010  -0.00394  -0.02428  -0.02819   1.99651
   D23       -2.17161  -0.00015  -0.00542  -0.02302  -0.02843  -2.20004
   D24        3.03863   0.00029  -0.00168  -0.01553  -0.01718   3.02145
   D25       -1.11602  -0.00012  -0.00271  -0.02200  -0.02466  -1.14068
   D26        0.97086  -0.00017  -0.00419  -0.02073  -0.02490   0.94596
   D27       -1.37613   0.00000   0.00038  -0.00343  -0.00304  -1.37917
   D28        2.69012   0.00035   0.00380  -0.00595  -0.00214   2.68797
   D29        0.68674   0.00010   0.00240  -0.00632  -0.00392   0.68281
   D30        0.76765  -0.00006   0.00104  -0.00411  -0.00307   0.76458
   D31       -1.44930   0.00029   0.00447  -0.00663  -0.00217  -1.45147
   D32        2.83051   0.00004   0.00307  -0.00701  -0.00395   2.82656
   D33        2.79451  -0.00009   0.00029  -0.00329  -0.00300   2.79151
   D34        0.57756   0.00026   0.00371  -0.00581  -0.00210   0.57546
   D35       -1.42581   0.00001   0.00231  -0.00619  -0.00388  -1.42970
   D36        0.61983   0.00008   0.00144   0.00712   0.00857   0.62840
   D37       -1.49936  -0.00005   0.00006   0.00710   0.00716  -1.49220
   D38        2.76705   0.00011   0.00196   0.00724   0.00921   2.77626
   D39        2.82827   0.00033  -0.00013   0.01039   0.01026   2.83853
   D40        0.70909   0.00020  -0.00152   0.01036   0.00885   0.71793
   D41       -1.30769   0.00036   0.00038   0.01050   0.01090  -1.29679
   D42       -1.42983   0.00003  -0.00168   0.00983   0.00815  -1.42167
   D43        2.73418  -0.00010  -0.00306   0.00980   0.00674   2.74092
   D44        0.71740   0.00006  -0.00116   0.00994   0.00879   0.72619
   D45        1.02320   0.00005  -0.00588   0.00674   0.00085   1.02405
   D46       -1.06982  -0.00013  -0.00569   0.00542  -0.00027  -1.07009
   D47        3.08271  -0.00007  -0.00407   0.00631   0.00224   3.08494
   D48       -1.18545  -0.00011  -0.00450   0.00534   0.00085  -1.18461
   D49        3.00472  -0.00029  -0.00431   0.00403  -0.00028   3.00444
   D50        0.87405  -0.00023  -0.00269   0.00492   0.00223   0.87629
   D51        3.04331   0.00020  -0.00323   0.00661   0.00337   3.04668
   D52        0.95029   0.00001  -0.00304   0.00529   0.00225   0.95254
   D53       -1.18038   0.00007  -0.00142   0.00618   0.00476  -1.17562
   D54        0.87199   0.00001  -0.00286  -0.00585  -0.00869   0.86330
   D55       -1.28460  -0.00003  -0.00538  -0.00544  -0.01081  -1.29541
   D56        2.99887  -0.00005  -0.00271  -0.00570  -0.00840   2.99047
   D57        3.00702   0.00005  -0.00146  -0.00540  -0.00685   3.00017
   D58        0.85043   0.00002  -0.00399  -0.00499  -0.00897   0.84145
   D59       -1.14929   0.00000  -0.00131  -0.00525  -0.00656  -1.15585
   D60       -1.27760   0.00003  -0.00291  -0.00603  -0.00893  -1.28653
   D61        2.84900  -0.00001  -0.00544  -0.00562  -0.01105   2.83795
   D62        0.84928  -0.00002  -0.00276  -0.00588  -0.00864   0.84065
   D63       -1.30059   0.00015   0.00546   0.00075   0.00622  -1.29437
   D64        0.94189   0.00000   0.00605  -0.00182   0.00424   0.94613
   D65        2.97543   0.00007   0.00528  -0.00021   0.00506   2.98050
   D66        0.86907   0.00021   0.00711   0.00114   0.00825   0.87732
   D67        3.11155   0.00006   0.00770  -0.00144   0.00627   3.11782
   D68       -1.13809   0.00013   0.00693   0.00017   0.00709  -1.13100
   D69        2.86375   0.00009   0.00549   0.00041   0.00591   2.86965
   D70       -1.17696  -0.00005   0.00608  -0.00216   0.00392  -1.17303
   D71        0.85659   0.00001   0.00531  -0.00056   0.00475   0.86134
   D72       -3.06010  -0.00011  -0.00330  -0.00562  -0.00892  -3.06901
   D73        1.12095  -0.00013  -0.00387  -0.00554  -0.00941   1.11154
   D74       -0.98185  -0.00006  -0.00377  -0.00489  -0.00866  -0.99051
   D75        0.98233  -0.00008  -0.00408  -0.00407  -0.00815   0.97418
   D76       -1.11981  -0.00010  -0.00465  -0.00400  -0.00865  -1.12846
   D77        3.06058  -0.00003  -0.00455  -0.00334  -0.00790   3.05268
   D78       -1.06076  -0.00001  -0.00237  -0.00439  -0.00676  -1.06752
   D79        3.12029  -0.00003  -0.00294  -0.00432  -0.00725   3.11303
   D80        1.01749   0.00004  -0.00284  -0.00367  -0.00650   1.01099
   D81       -0.09567   0.00015  -0.00666  -0.03098  -0.03764  -0.13331
   D82        1.98307  -0.00019  -0.00908  -0.04210  -0.05114   1.93192
   D83       -2.24189  -0.00006  -0.00848  -0.04035  -0.04881  -2.29070
   D84        3.04105   0.00006  -0.00772  -0.02929  -0.03700   3.00405
   D85       -1.16340  -0.00029  -0.01014  -0.04041  -0.05050  -1.21390
   D86        0.89484  -0.00016  -0.00954  -0.03866  -0.04818   0.84666
   D87        0.11470  -0.00019   0.00561   0.02854   0.03419   0.14889
   D88       -1.99996   0.00006   0.00861   0.03639   0.04503  -1.95493
   D89        2.11342   0.00005   0.00779   0.03575   0.04356   2.15698
   D90       -1.95363   0.00014   0.01098   0.04000   0.05100  -1.90263
   D91        2.21490   0.00039   0.01399   0.04785   0.06184   2.27674
   D92        0.04509   0.00038   0.01316   0.04721   0.06037   0.10546
   D93        2.21926  -0.00016   0.00489   0.03853   0.04343   2.26269
   D94        0.10460   0.00009   0.00789   0.04638   0.05427   0.15887
   D95       -2.06521   0.00008   0.00707   0.04574   0.05281  -2.01240
   D96        1.02084   0.00028   0.00854   0.00270   0.01124   1.03208
   D97        3.11098   0.00009   0.00621   0.00143   0.00765   3.11863
   D98       -1.08954   0.00025   0.00745   0.00281   0.01026  -1.07928
   D99        3.05725  -0.00008   0.00641  -0.00361   0.00279   3.06004
   D100      -1.13580  -0.00028   0.00408  -0.00487  -0.00080  -1.13660
   D101       0.94687  -0.00012   0.00532  -0.00350   0.00182   0.94868
   D102      -1.03282   0.00022   0.00874  -0.00155   0.00719  -1.02563
   D103       1.05732   0.00002   0.00641  -0.00281   0.00360   1.06092
   D104       3.13999   0.00018   0.00765  -0.00144   0.00621  -3.13698
   D105      -3.01837   0.00013   0.00600   0.02863   0.03463  -2.98375
   D106       1.29258   0.00003   0.00511   0.02538   0.03048   1.32306
   D107      -0.90838   0.00013   0.00356   0.02652   0.03009  -0.87830
   D108      -2.96405   0.00000   0.00661   0.00466   0.01127  -2.95278
   D109      -0.83889   0.00016   0.00496   0.00720   0.01217  -0.82672
   D110       1.23624   0.00025   0.00720   0.00469   0.01189   1.24813
   D111      -0.95836   0.00018   0.00122  -0.00965  -0.00843  -0.96679
   D112       1.15598   0.00028   0.00288  -0.00952  -0.00664   1.14935
   D113      -3.03382   0.00004  -0.00069  -0.01018  -0.01086  -3.04468
   D114      -3.02034  -0.00008   0.00156  -0.01324  -0.01169  -3.03203
   D115      -0.90600   0.00002   0.00322  -0.01311  -0.00989  -0.91589
   D116       1.18738  -0.00023  -0.00035  -0.01377  -0.01412   1.17327
   D117       1.19018  -0.00007  -0.00158  -0.01043  -0.01201   1.17818
   D118      -2.97866   0.00003   0.00009  -0.01030  -0.01021  -2.98887
   D119      -0.88528  -0.00021  -0.00348  -0.01096  -0.01444  -0.89971
   D120      -3.13088   0.00005  -0.01117   0.01235   0.00118  -3.12970
   D121      -0.99400   0.00017  -0.00846   0.01087   0.00241  -0.99159
   D122       1.09065  -0.00009  -0.00997   0.00905  -0.00092   1.08973
   D123      -1.09505   0.00007  -0.01041   0.01450   0.00408  -1.09098
   D124       1.04182   0.00019  -0.00770   0.01302   0.00531   1.04713
   D125       3.12648  -0.00006  -0.00921   0.01119   0.00198   3.12845
   D126       0.98661   0.00013  -0.00828   0.01200   0.00371   0.99032
   D127       3.12349   0.00025  -0.00557   0.01051   0.00494   3.12843
   D128      -1.07505   0.00000  -0.00708   0.00869   0.00161  -1.07343
   D129       1.34851  -0.00019   0.00123  -0.02738  -0.02615   1.32236
   D130      -0.80240   0.00015  -0.00075  -0.02411  -0.02486  -0.82726
   D131      -2.83695  -0.00011  -0.00048  -0.02541  -0.02588  -2.86283
         Item               Value     Threshold  Converged?
 Maximum Force            0.002203     0.000450     NO 
 RMS     Force            0.000336     0.000300     NO 
 Maximum Displacement     0.132161     0.001800     NO 
 RMS     Displacement     0.021299     0.001200     NO 
 Predicted change in Energy=-9.151335D-05
 GradGradGradGradGradGradGradGradGradGradGradGradGradGradGradGradGradGrad

                          Input orientation:                          
 ---------------------------------------------------------------------
 Center     Atomic      Atomic             Coordinates (Angstroms)
 Number     Number       Type             X           Y           Z
 ---------------------------------------------------------------------
      1          6           0        1.759431    0.723048    0.100494
      2          6           0        1.154882   -0.476432    0.275085
      3          6           0       -0.270493   -0.750362    0.663039
      4          6           0       -1.286205    0.227094    0.013919
      5          6           0       -1.321687    1.590434    0.753386
      6          6           0        0.017656    2.111001    1.306075
      7          6           0        1.216742    2.114076    0.338465
      8          6           0        3.149327    0.512195   -0.328247
      9          6           0        3.391524   -0.975729   -0.506029
     10          6           0        2.113471   -1.648942    0.033918
     11          8           0        3.989042    1.393911   -0.511145
     12          6           0        0.941310    2.864249   -0.979801
     13          6           0        2.360303   -2.439863    1.324428
     14          8           0        1.489325   -2.503298   -0.944156
     15          6           0       -2.700628   -0.413131   -0.121688
     16          8           0       -3.120050   -0.779513    1.213806
     17          6           0       -2.693665   -1.660610   -1.016924
     18          6           0       -3.708133    0.609586   -0.695470
     19          8           0       -5.029416    0.073695   -0.825287
     20          1           0       -0.368296   -0.710949    1.756931
     21          1           0       -0.495784   -1.781500    0.384130
     22          1           0       -0.947797    0.405084   -1.014660
     23          1           0       -2.016557    1.519494    1.599862
     24          1           0       -1.737134    2.346763    0.077815
     25          1           0        0.297789    1.537274    2.198637
     26          1           0       -0.147569    3.139480    1.653673
     27          1           0        2.027855    2.664245    0.838704
     28          1           0        3.519309   -1.196763   -1.572125
     29          1           0        4.312027   -1.278577    0.005401
     30          1           0        0.619893    3.892326   -0.771989
     31          1           0        0.161324    2.377526   -1.574880
     32          1           0        1.848722    2.915111   -1.591374
     33          1           0        1.422095   -2.835960    1.726580
     34          1           0        3.029353   -3.285526    1.120794
     35          1           0        2.830967   -1.811815    2.088880
     36          1           0        2.019700   -3.317411   -0.994318
     37          1           0       -3.915739   -1.331791    1.128308
     38          1           0       -2.274029   -1.433083   -2.004009
     39          1           0       -2.115343   -2.476493   -0.576365
     40          1           0       -3.718639   -2.017281   -1.163103
     41          1           0       -3.742582    1.504837   -0.067195
     42          1           0       -3.397327    0.908050   -1.702726
     43          1           0       -5.417973    0.042151    0.064960
 ---------------------------------------------------------------------
                    Distance matrix (angstroms):
                    1          2          3          4          5
     1  C    0.000000
     2  C    1.354516   0.000000
     3  C    2.570600   1.502411   0.000000
     4  C    3.086967   2.553833   1.551917   0.000000
     5  C    3.266790   3.260997   2.567586   1.551376   0.000000
     6  C    2.532512   3.008494   2.946850   2.630366   1.539576
     7  C    1.511985   2.592022   3.243797   3.151313   2.624877
     8  C    1.469724   2.306340   3.777813   4.457836   4.724669
     9  C    2.432579   2.421157   3.850698   4.857805   5.512320
    10  C    2.399190   1.533568   2.624218   3.883002   4.776138
    11  O    2.407349   3.485514   4.911238   5.428203   5.462738
    12  C    2.533988   3.574982   4.151241   3.592198   3.122130
    13  C    3.444281   2.531644   3.195769   4.703947   5.488756
    14  O    3.401993   2.388845   2.958516   4.009552   5.248054
    15  C    4.607861   3.876389   2.575864   1.558483   2.584861
    16  O    5.225561   4.387265   2.902442   2.411633   3.010439
    17  C    5.173056   4.228815   3.085870   2.570410   3.947862
    18  C    5.526363   5.076449   3.938576   2.552503   2.959117
    19  O    6.882381   6.305474   5.053863   3.839196   4.305806
    20  H    3.054072   2.137976   1.098963   2.181874   2.685595
    21  H    3.382189   2.107081   1.091692   2.190039   3.491190
    22  H    2.945123   2.619498   2.146735   1.097349   2.161211
    23  H    4.140111   3.974517   3.013076   2.172310   1.097451
    24  H    3.855247   4.046370   3.476451   2.168045   1.095914
    25  H    2.683574   2.913705   2.813234   2.999767   2.171239
    26  H    3.447921   4.083100   4.015886   3.530903   2.142105
    27  H    2.094100   3.308112   4.119807   4.195590   3.518492
    28  H    3.095238   3.085705   4.422424   5.256983   6.050762
    29  H    3.245196   3.268598   4.659505   5.797182   6.366274
    30  H    3.479094   4.524227   4.940309   4.205329   3.375679
    31  H    2.845719   3.543248   3.870198   3.040391   2.870480
    32  H    2.770474   3.932893   4.796785   4.430594   4.159827
    33  H    3.927403   2.783094   2.888891   4.432877   5.297963
    34  H    4.326937   3.481361   4.186356   5.673421   6.545344
    35  H    3.395203   2.807554   3.574739   5.041202   5.532032
    36  H    4.194242   3.229622   3.818581   4.950663   6.189207
    37  H    6.122607   5.212564   3.720531   3.253680   3.925439
    38  H    5.034543   4.226923   3.404909   2.793567   4.201409
    39  H    5.070411   3.926777   2.814093   2.888821   4.351784
    40  H    6.254225   5.309784   4.102388   3.512739   4.736446
    41  H    5.559807   5.294123   4.204113   2.770017   2.557619
    42  H    5.466075   5.152779   4.257260   2.804890   3.287311
    43  H    7.209716   6.596628   5.242359   4.136220   4.432908
                    6          7          8          9         10
     6  C    0.000000
     7  C    1.540806   0.000000
     8  C    3.877441   2.597193   0.000000
     9  C    4.918800   3.871658   1.517954   0.000000
    10  C    4.488651   3.880357   2.423773   1.542134   0.000000
    11  O    4.425880   2.987662   1.231258   2.443818   3.615773
    12  C    2.577934   1.541573   3.291203   4.579676   4.771842
    13  C    5.118466   4.797730   3.473981   2.560796   1.533590
    14  O    5.340515   4.799954   3.496877   2.478666   1.440872
    15  C    3.974772   4.684474   5.926286   6.130134   4.972623
    16  O    4.267175   5.286477   6.584187   6.737724   5.434867
    17  C    5.193519   5.601484   6.271835   6.144884   4.920667
    18  C    4.487977   5.252324   6.867977   7.276967   6.286814
    19  O    5.845191   6.673227   8.205557   8.492081   7.397739
    20  H    2.883684   3.536263   4.268222   4.396287   3.163506
    21  H    4.033010   4.255625   4.365243   4.068514   2.635987
    22  H    3.037772   3.071942   4.155606   4.582036   3.832740
    23  H    2.138742   3.521203   5.605231   6.317298   5.435834
    24  H    2.154877   2.974469   5.235268   6.138644   5.549301
    25  H    1.097408   2.153466   3.945529   4.816804   4.258483
    26  H    1.098132   2.154662   4.658343   5.841612   5.537588
    27  H    2.136683   1.100377   2.692730   4.113066   4.388461
    28  H    5.611320   4.462491   2.145847   1.096242   2.181794
    29  H    5.623399   4.604543   2.161032   1.095721   2.229716
    30  H    2.802527   2.179797   4.245024   5.608086   5.795335
    31  H    2.896821   2.200955   3.736538   4.777128   4.755160
    32  H    3.520597   2.182965   3.010161   4.323985   4.852035
    33  H    5.159622   5.145084   4.291362   3.510506   2.179935
    34  H    6.182811   5.749200   4.066547   2.848313   2.167614
    35  H    4.890397   4.591546   3.368216   2.783311   2.182704
    36  H    6.226367   5.649965   4.047912   2.757500   1.962105
    37  H    5.230298   6.232191   7.445602   7.496261   6.135931
    38  H    5.363674   5.500455   6.000423   5.878061   4.842509
    39  H    5.397996   5.745696   6.058925   5.708136   4.352028
    40  H    6.090932   6.609146   7.366424   7.216024   5.965068
    41  H    4.048790   5.013046   6.967919   7.565794   6.652060
    42  H    4.707662   5.187542   6.701087   7.146271   6.318467
    43  H    5.946980   6.956085   8.589190   8.886469   7.719028
                   11         12         13         14         15
    11  O    0.000000
    12  C    3.416168   0.000000
    13  C    4.551916   5.954546   0.000000
    14  O    4.650196   5.395567   2.430864   0.000000
    15  C    6.940372   4.974061   5.640205   4.754046   0.000000
    16  O    7.631410   5.880778   5.727414   5.373506   1.446961
    17  C    7.365086   5.804203   5.624212   4.267648   1.535481
    18  C    7.739229   5.175101   7.085553   6.063453   1.546042
    19  O    9.119992   6.592468   8.096123   7.010635   2.480989
    20  H    5.344250   4.689009   3.259058   3.736193   3.009598
    21  H    5.567622   5.050596   3.078122   2.495193   2.643790
    22  H    5.060009   3.101198   4.950614   3.795157   2.130561
    23  H    6.367052   4.148735   5.908408   5.911522   2.677074
    24  H    5.834715   2.925817   6.422992   5.914182   2.930041
    25  H    4.581356   3.503919   4.564628   5.255771   4.263624
    26  H    4.984476   2.862969   6.125920   6.424101   4.721341
    27  H    2.698536   2.127802   5.137935   5.492914   5.722862
    28  H    2.838648   4.846519   3.358364   2.494437   6.434708
    29  H    2.741046   5.430964   2.626336   3.220132   7.066999
    30  H    4.202533   1.097013   6.893520   6.456745   5.475921
    31  H    4.092733   1.095169   6.037278   5.097434   4.253269
    32  H    2.839352   1.095448   6.118771   5.468748   5.825268
    33  H    5.430326   6.328351   1.094923   2.692214   5.126698
    34  H    5.047907   6.825844   1.097378   2.692134   6.528943
    35  H    4.286951   5.903658   1.095608   3.387840   6.118943
    36  H    5.129164   6.275034   2.502536   0.972932   5.610510
    37  H    8.520729   6.755871   6.376127   5.906120   1.970513
    38  H    7.031828   5.463924   5.793887   4.053576   2.182984
    39  H    7.228264   6.166799   4.862691   3.623481   2.192431
    40  H    8.453972   6.751152   6.581788   5.235173   2.166608
    41  H    7.745154   4.961823   7.398816   6.648838   2.183401
    42  H    7.497625   4.813845   7.315906   6.007669   2.174991
    43  H    9.521087   7.035356   8.261249   7.430234   2.761537
                   16         17         18         19         20
    16  O    0.000000
    17  C    2.436041   0.000000
    18  C    2.433265   2.507244   0.000000
    19  O    2.920881   2.915522   1.431719   0.000000
    20  H    2.805679   3.742121   4.348862   5.386052   0.000000
    21  H    2.929013   2.609262   4.147532   5.045618   1.745542
    22  H    3.329867   2.704654   2.786245   4.099426   3.043529
    23  H    2.579179   4.173620   2.992977   4.129043   2.777825
    24  H    3.602296   4.262916   2.738721   4.101409   3.747366
    25  H    4.244881   5.432780   5.028308   6.298039   2.386059
    26  H    4.938383   6.054384   4.959481   6.275086   3.858132
    27  H    6.204925   6.666370   6.283063   7.699669   4.239884
    28  H    7.212253   6.254954   7.501157   8.674822   5.141216
    29  H    7.546196   7.090192   8.269181   9.475296   5.029462
    30  H    6.305286   6.471071   5.432683   6.819052   5.344352
    31  H    5.339576   4.976828   4.344154   5.728290   4.573854
    32  H    6.797645   6.473059   6.082493   7.481264   5.410603
    33  H    5.012284   5.084068   6.637572   7.523304   2.778865
    34  H    6.641077   6.321639   7.991523   8.945130   4.310120
    35  H    6.102950   6.339593   7.508370   8.592621   3.399615
    36  H    6.142782   4.996130   6.951165   7.824207   4.479458
    37  H    0.972339   2.490704   2.671743   2.651829   3.655813
    38  H    3.390758   1.096449   2.818054   3.354389   4.277612
    39  H    2.663436   1.092801   3.474918   3.880366   3.407872
    40  H    2.745920   1.095059   2.668187   2.490870   4.632268
    41  H    2.691982   3.467314   1.094253   2.068529   4.429780
    42  H    3.380963   2.750178   1.095557   2.032181   4.874978
    43  H    2.697301   3.389944   1.955451   0.971860   5.378584
                   21         22         23         24         25
    21  H    0.000000
    22  H    2.634782   0.000000
    23  H    3.832404   3.036426   0.000000
    24  H    4.321729   2.363614   1.754730   0.000000
    25  H    3.864771   3.627481   2.390616   3.048618   0.000000
    26  H    5.094020   3.903496   2.473938   2.374541   1.749970
    27  H    5.132255   4.170524   4.271661   3.854204   2.472370
    28  H    4.504422   4.778255   6.934362   6.550502   5.663197
    29  H    4.848856   5.616137   7.100879   7.052708   5.371537
    30  H    5.896919   3.831109   4.266952   2.943893   3.804556
    31  H    4.644029   2.331206   3.944410   2.517238   3.868343
    32  H    5.608696   3.801756   5.203087   3.995945   4.320650
    33  H    2.567551   4.861600   5.550709   6.289656   4.540053
    34  H    3.902737   5.830822   6.984192   7.451838   5.646467
    35  H    3.738230   5.368953   5.902139   6.496592   4.200647
    36  H    3.253736   4.760612   6.812988   6.880854   6.060356
    37  H    3.528758   4.051879   3.458190   4.402455   5.208738
    38  H    2.997792   2.473168   4.666035   4.348504   5.753217
    39  H    2.007122   3.139865   4.551223   4.882089   5.443727
    40  H    3.582781   3.683403   4.799983   4.950871   6.329917
    41  H    4.641703   3.149281   2.399678   2.179837   4.632456
    42  H    4.472985   2.593570   3.631456   2.827802   5.410216
    43  H    5.258852   4.613000   4.013489   4.342808   6.281553
                   26         27         28         29         30
    26  H    0.000000
    27  H    2.371180   0.000000
    28  H    6.531062   4.789981   0.000000
    29  H    6.490303   4.632244   1.767394   0.000000
    30  H    2.653227   2.466754   5.911486   6.401128   0.000000
    31  H    3.331597   3.064561   4.904245   5.752627   1.774694
    32  H    3.816523   2.449552   4.438326   5.119042   1.770977
    33  H    6.178596   5.604242   4.238718   3.706698   7.221926
    34  H    7.187315   6.040062   3.443080   2.630057   7.804466
    35  H    5.794515   4.716253   3.775588   2.611277   6.753566
    36  H    7.307555   6.256217   2.660796   3.226615   7.347735
    37  H    5.870892   7.167879   7.911417   8.304209   7.174572
    38  H    6.229671   6.585994   5.814219   6.887505   6.184871
    39  H    6.354869   6.752459   5.863323   6.563881   6.934093
    40  H    6.875969   7.677638   7.295783   8.148784   7.341613
    41  H    4.307849   5.955068   7.892941   8.522288   5.022751
    42  H    5.177414   6.243051   7.230986   8.193484   5.090209
    43  H    6.316218   7.931861   9.170058   9.819408   7.209727
                   31         32         33         34         35
    31  H    0.000000
    32  H    1.771039   0.000000
    33  H    6.298382   6.653244   0.000000
    34  H    6.896550   6.870055   1.775490   0.000000
    35  H    6.172577   6.070660   1.779060   1.774366   0.000000
    36  H    6.018548   6.263389   2.827051   2.343953   3.525775
    37  H    6.139112   7.659102   5.577896   7.214668   6.831630
    38  H    4.542668   6.006174   5.435687   6.428203   6.554095
    39  H    5.453599   6.768563   4.236300   5.477479   5.657854
    40  H    5.876904   7.450330   5.953793   7.236023   7.315392
    41  H    4.274948   5.964451   6.980977   8.379618   7.672052
    42  H    3.852233   5.617981   7.000327   8.176830   7.782389
    43  H    6.266706   7.987627   7.604672   9.140324   8.693587
                   36         37         38         39         40
    36  H    0.000000
    37  H    6.608909   0.000000
    38  H    4.796486   3.537920   0.000000
    39  H    4.240331   2.730875   1.775402   0.000000
    40  H    5.886201   2.399856   1.770681   1.767964   0.000000
    41  H    7.570834   3.083126   3.813039   4.331068   3.688753
    42  H    6.906558   3.646969   2.614091   3.790422   2.991989
    43  H    8.229685   2.296765   4.042441   4.202645   2.938900
                   41         42         43
    41  H    0.000000
    42  H    1.774913   0.000000
    43  H    2.227970   2.820905   0.000000
 Stoichiometry    C15H24O4
 Framework group  C1[X(C15H24O4)]
 Deg. of freedom   123
 Full point group                 C1      NOp   1
 Largest Abelian subgroup         C1      NOp   1
 Largest concise Abelian subgroup C1      NOp   1
                         Standard orientation:                         
 ---------------------------------------------------------------------
 Center     Atomic      Atomic             Coordinates (Angstroms)
 Number     Number       Type             X           Y           Z
 ---------------------------------------------------------------------
      1          6           0        1.784977    0.747693    0.070915
      2          6           0        1.198294   -0.459547    0.252822
      3          6           0       -0.216639   -0.751913    0.664802
      4          6           0       -1.255406    0.214570    0.036056
      5          6           0       -1.294674    1.575564    0.779641
      6          6           0        0.047631    2.111198    1.310310
      7          6           0        1.229533    2.131364    0.321985
      8          6           0        3.169662    0.554978   -0.382513
      9          6           0        3.426918   -0.929420   -0.568429
     10          6           0        2.166812   -1.619599   -0.008103
     11          8           0        3.995204    1.447387   -0.577662
     12          6           0        0.921991    2.881308   -0.989292
     13          6           0        2.445776   -2.410572    1.275812
     14          8           0        1.536210   -2.479172   -0.977426
     15          6           0       -2.664035   -0.442652   -0.076606
     16          8           0       -3.055587   -0.817414    1.265011
     17          6           0       -2.657415   -1.687765   -0.975133
     18          6           0       -3.693838    0.569006   -0.630049
     19          8           0       -5.010524    0.017240   -0.738267
     20          1           0       -0.295826   -0.716371    1.760332
     21          1           0       -0.434119   -1.785058    0.387123
     22          1           0       -0.937191    0.399212   -0.997782
     23          1           0       -1.973757    1.494029    1.637894
     24          1           0       -1.731066    2.328377    0.113413
     25          1           0        0.350288    1.538782    2.196336
     26          1           0       -0.124085    3.136719    1.663458
     27          1           0        2.042451    2.690236    0.809486
     28          1           0        3.538789   -1.146268   -1.637170
     29          1           0        4.359838   -1.222183   -0.073905
     30          1           0        0.591685    3.904849   -0.773192
     31          1           0        0.137763    2.386491   -1.571992
     32          1           0        1.817909    2.944805   -1.616432
     33          1           0        1.519642   -2.819145    1.693184
     34          1           0        3.121475   -3.247453    1.058321
     35          1           0        2.921976   -1.778654    2.033619
     36          1           0        2.075557   -3.286583   -1.038972
     37          1           0       -3.845826   -1.379215    1.191912
     38          1           0       -2.257873   -1.452693   -1.968766
     39          1           0       -2.061553   -2.497552   -0.546873
     40          1           0       -3.680339   -2.056644   -1.104392
     41          1           0       -3.728282    1.462231    0.001102
     42          1           0       -3.404321    0.873721   -1.641767
     43          1           0       -5.383082   -0.021246    0.158522
 ---------------------------------------------------------------------
 Rotational constants (GHZ):      0.5931420      0.2474340      0.2003339
 Standard basis: 6-31G(d) (6D, 7F)
 There are   333 symmetry adapted cartesian basis functions of A   symmetry.
 There are   333 symmetry adapted basis functions of A   symmetry.
   333 basis functions,   628 primitive gaussians,   333 cartesian basis functions
    73 alpha electrons       73 beta electrons
       nuclear repulsion energy      1595.5185786680 Hartrees.
 NAtoms=   43 NActive=   43 NUniq=   43 SFac= 1.00D+00 NAtFMM=   60 NAOKFM=F Big=F
 Integral buffers will be    131072 words long.
 Raffenetti 2 integral format.
 Two-electron integral symmetry is turned on.
 ------------------------------------------------------------------------------
 Polarizable Continuum Model (PCM)
 =================================
 Model                : PCM (using non-symmetric T matrix).
 Atomic radii         : SMD-Coulomb.
 Polarization charges : Total charges.
 Charge compensation  : None.
 Solution method      : On-the-fly selection.
 Cavity type          : VdW (van der Waals Surface) (Alpha=1.000).
 Cavity algorithm     : GePol (No added spheres)
                        Default sphere list used, NSphG=   43.
                        Lebedev-Laikov grids with approx.  5.0 points / Ang**2.
                        Smoothing algorithm: Karplus/York (Gamma=1.0000).
                        Polarization charges: spherical gaussians, with
                                              point-specific exponents (IZeta= 3).
                        Self-potential: point-specific (ISelfS= 7).
                        Self-field    : sphere-specific E.n sum rule (ISelfD= 2).
 1st derivatives      : Analytical E(r).r(x)/FMM algorithm (CHGder, D1EAlg=3).
                        Cavity 1st derivative terms included.
 Solvent              : Methanol, Eps=  32.613000 Eps(inf)=   1.765709
 ------------------------------------------------------------------------------
 ------------------------------------------------------------------------------
 Atomic radii for non-electrostatic terms: SMD-CDS.
 ------------------------------------------------------------------------------
 Nuclear repulsion after PCM non-electrostatic terms =     1595.5198890980 Hartrees.
 One-electron integrals computed using PRISM.
 NBasis=   333 RedAO= T EigKep=  9.49D-04  NBF=   333
 NBsUse=   333 1.00D-06 EigRej= -1.00D+00 NBFU=   333
 Initial guess from the checkpoint file:  "DY-202A-11R_50.chk"
 B after Tr=     0.000000    0.000000    0.000000
         Rot=    0.999999    0.000827   -0.000574   -0.000509 Ang=   0.13 deg.
 ExpMin= 1.61D-01 ExpMax= 5.48D+03 ExpMxC= 8.25D+02 IAcc=1 IRadAn=         1 AccDes= 0.00D+00
 Harris functional with IExCor=  402 and IRadAn=       1 diagonalized for initial guess.
 HarFok:  IExCor=  402 AccDes= 0.00D+00 IRadAn=         1 IDoV= 1 UseB2=F ITyADJ=14
 ICtDFT=  3500011 ScaDFX=  1.000000  1.000000  1.000000  1.000000
 FoFCou: FMM=F IPFlag=           0 FMFlag=      100000 FMFlg1=           0
         NFxFlg=           0 DoJE=T BraDBF=F KetDBF=T FulRan=T
         wScrn=  0.000000 ICntrl=     500 IOpCl=  0 I1Cent=   200000004 NGrid=           0
         NMat0=    1 NMatS0=      1 NMatT0=    0 NMatD0=    1 NMtDS0=    0 NMtDT0=    0
 Petite list used in FoFCou.
 Keep R1 ints in memory in canonical form, NReq=1565304907.
 Requested convergence on RMS density matrix=1.00D-08 within 128 cycles.
 Requested convergence on MAX density matrix=1.00D-06.
 Requested convergence on             energy=1.00D-06.
 No special actions if energy rises.
 Inv3:  Mode=1 IEnd=    22260528.
 Iteration    1 A*A^-1 deviation from unit magnitude is 5.11D-15 for   2723.
 Iteration    1 A*A^-1 deviation from orthogonality  is 4.16D-15 for   2053   1867.
 Iteration    1 A^-1*A deviation from unit magnitude is 6.66D-15 for    672.
 Iteration    1 A^-1*A deviation from orthogonality  is 1.14D-10 for   1839   1765.
 Iteration    2 A*A^-1 deviation from unit magnitude is 8.22D-15 for    672.
 Iteration    2 A*A^-1 deviation from orthogonality  is 3.96D-15 for    693    672.
 Iteration    2 A^-1*A deviation from unit magnitude is 1.11D-15 for   1354.
 Iteration    2 A^-1*A deviation from orthogonality  is 3.74D-16 for   1573    210.
 Error on total polarization charges =  0.05166
 SCF Done:  E(RB3LYP) =  -886.949630816     A.U. after   10 cycles
            NFock= 10  Conv=0.43D-08     -V/T= 2.0094
 SMD-CDS (non-electrostatic) energy       (kcal/mol) =       0.82
 (included in total energy above)
 D1PCM: PCM CHGder 1st derivatives, ID1Alg=3 FixD1E=F DoIter=F DoCFld=F I1PDM=0.
 Calling FoFJK, ICntrl=      2127 FMM=F ISym2X=0 I1Cent= 0 IOpClX= 0 NMat=1 NMatS=1 NMatT=0.
 ***** Axes restored to original set *****
 -------------------------------------------------------------------
 Center     Atomic                   Forces (Hartrees/Bohr)
 Number     Number              X              Y              Z
 -------------------------------------------------------------------
      1        6          -0.001888659    0.001012272    0.000274327
      2        6           0.001144246   -0.001215419   -0.000295549
      3        6          -0.000861073    0.000461068    0.000002674
      4        6           0.000312501   -0.000556525    0.000214919
      5        6          -0.000135528    0.000198626   -0.000180727
      6        6          -0.000223972    0.000092631    0.000053483
      7        6           0.000772040   -0.000709435    0.000120920
      8        6           0.000585885   -0.000255576   -0.000305112
      9        6           0.001641807    0.000226068    0.000357320
     10        6          -0.002244548   -0.000455480   -0.000672630
     11        8           0.000863350    0.000925940   -0.000016863
     12        6          -0.000048729    0.000143374    0.000228654
     13        6           0.000689370    0.000010204    0.000441221
     14        8           0.000349092    0.000273321    0.000356975
     15        6          -0.000172820   -0.000013347    0.000388962
     16        8          -0.000169955    0.000374614   -0.000255246
     17        6           0.000201107    0.000216012   -0.000528263
     18        6           0.000410916    0.000387103    0.000350109
     19        8          -0.000513045   -0.000378328   -0.000041105
     20        1           0.000054554   -0.000012673    0.000039294
     21        1           0.000167382    0.000034674    0.000007335
     22        1          -0.000085955   -0.000099546    0.000100472
     23        1          -0.000099584   -0.000111894   -0.000015236
     24        1          -0.000087668    0.000002146    0.000025943
     25        1           0.000152837   -0.000105422    0.000060202
     26        1           0.000051778    0.000116011   -0.000122381
     27        1           0.000102048   -0.000127247   -0.000073279
     28        1          -0.000529807   -0.000015012   -0.000135282
     29        1          -0.000262267   -0.000092058    0.000067940
     30        1          -0.000081756    0.000079115   -0.000086990
     31        1          -0.000049424   -0.000090173   -0.000138058
     32        1           0.000080206    0.000071730   -0.000175266
     33        1          -0.000129622   -0.000010391   -0.000046837
     34        1           0.000086010   -0.000049946    0.000003637
     35        1          -0.000074445   -0.000061084   -0.000005845
     36        1          -0.000132054    0.000116159   -0.000051822
     37        1           0.000382600   -0.000161292    0.000113289
     38        1          -0.000074123   -0.000082390    0.000152131
     39        1           0.000027207   -0.000166725    0.000095501
     40        1          -0.000126108   -0.000015745   -0.000020835
     41        1           0.000093341   -0.000032385   -0.000042348
     42        1          -0.000233565   -0.000025800   -0.000052240
     43        1           0.000056430    0.000102825   -0.000193392
 -------------------------------------------------------------------
 Cartesian Forces:  Max     0.002244548 RMS     0.000437810

 GradGradGradGradGradGradGradGradGradGradGradGradGradGradGradGradGradGrad
 Berny optimization.
 Using GEDIIS/GDIIS optimizer.
 FormGI is forming the generalized inverse of G from B-inverse, IUseBI=4.
 Internal  Forces:  Max     0.001253611 RMS     0.000202843
 Search for a local minimum.
 Step number   7 out of a maximum of  258
 All quantities printed in internal units (Hartrees-Bohrs-Radians)
 Mixed Optimization -- En-DIIS/RFO-DIIS
 Swapping is turned off.
 Update second derivatives using D2CorX and points    4    5    6    7
 DE= -1.26D-04 DEPred=-9.15D-05 R= 1.38D+00
 TightC=F SS=  1.41D+00  RLast= 2.27D-01 DXNew= 1.4270D+00 6.8061D-01
 Trust test= 1.38D+00 RLast= 2.27D-01 DXMaxT set to 8.49D-01
 ITU=  1  1  1  0  1  1  0
     Eigenvalues ---    0.00154   0.00233   0.00328   0.00362   0.00386
     Eigenvalues ---    0.00416   0.00489   0.00694   0.00786   0.00843
     Eigenvalues ---    0.01111   0.01161   0.01232   0.01268   0.01334
     Eigenvalues ---    0.01428   0.02499   0.02624   0.03222   0.03765
     Eigenvalues ---    0.03922   0.04381   0.04430   0.04586   0.04709
     Eigenvalues ---    0.04824   0.04929   0.05043   0.05161   0.05258
     Eigenvalues ---    0.05428   0.05467   0.05527   0.05573   0.05593
     Eigenvalues ---    0.05634   0.05675   0.05742   0.05879   0.05965
     Eigenvalues ---    0.06184   0.06890   0.07319   0.08000   0.08470
     Eigenvalues ---    0.08852   0.09030   0.09161   0.09345   0.09773
     Eigenvalues ---    0.10545   0.11891   0.12176   0.13602   0.14058
     Eigenvalues ---    0.14675   0.15572   0.15901   0.15996   0.15999
     Eigenvalues ---    0.16000   0.16000   0.16000   0.16000   0.16000
     Eigenvalues ---    0.16034   0.16055   0.16148   0.16308   0.16848
     Eigenvalues ---    0.17315   0.18164   0.19742   0.21039   0.22524
     Eigenvalues ---    0.23453   0.24803   0.25018   0.25428   0.26747
     Eigenvalues ---    0.27215   0.27762   0.27929   0.28454   0.28709
     Eigenvalues ---    0.29304   0.29525   0.29799   0.30150   0.30513
     Eigenvalues ---    0.30746   0.31838   0.32474   0.33763   0.33828
     Eigenvalues ---    0.33836   0.33850   0.33953   0.34002   0.34003
     Eigenvalues ---    0.34110   0.34139   0.34168   0.34187   0.34201
     Eigenvalues ---    0.34223   0.34269   0.34276   0.34280   0.34331
     Eigenvalues ---    0.34374   0.34469   0.34767   0.35797   0.36684
     Eigenvalues ---    0.40049   0.41516   0.42082   0.52481   0.52489
     Eigenvalues ---    0.52767   0.52928   0.96364
 En-DIIS/RFO-DIIS IScMMF=        0 using points:     7    6    5    4    3
 RFO step:  Lambda=-2.19660229D-05.
 DidBck=F Rises=F RFO-DIIS coefs:    1.16933   -0.16998   -0.13998   -0.01184    0.15247
 Iteration  1 RMS(Cart)=  0.01051157 RMS(Int)=  0.00005589
 Iteration  2 RMS(Cart)=  0.00007056 RMS(Int)=  0.00002799
 Iteration  3 RMS(Cart)=  0.00000000 RMS(Int)=  0.00002799
 Variable       Old X    -DE/DX   Delta X   Delta X   Delta X     New X
                                 (Linear)    (Quad)   (Total)
    R1        2.55967   0.00054   0.00093   0.00017   0.00108   2.56075
    R2        2.85724  -0.00074  -0.00181  -0.00160  -0.00341   2.85383
    R3        2.77738   0.00125   0.00198   0.00196   0.00387   2.78125
    R4        2.83915   0.00056   0.00123   0.00082   0.00206   2.84121
    R5        2.89802  -0.00061  -0.00199  -0.00130  -0.00326   2.89477
    R6        2.93270  -0.00026  -0.00065  -0.00063  -0.00129   2.93141
    R7        2.07674   0.00003  -0.00016   0.00009  -0.00007   2.07667
    R8        2.06300  -0.00007   0.00026  -0.00013   0.00013   2.06313
    R9        2.93168   0.00007   0.00043   0.00015   0.00057   2.93224
   R10        2.94511   0.00001   0.00042  -0.00071  -0.00028   2.94482
   R11        2.07369  -0.00014  -0.00022  -0.00024  -0.00046   2.07323
   R12        2.90938   0.00027   0.00039   0.00068   0.00106   2.91044
   R13        2.07388   0.00006   0.00005   0.00016   0.00021   2.07410
   R14        2.07098   0.00002   0.00026  -0.00002   0.00023   2.07121
   R15        2.91170   0.00019   0.00010   0.00050   0.00058   2.91228
   R16        2.07380   0.00015   0.00028   0.00025   0.00053   2.07433
   R17        2.07517   0.00006   0.00008   0.00010   0.00018   2.07535
   R18        2.91315   0.00025  -0.00028   0.00049   0.00020   2.91336
   R19        2.07941  -0.00002  -0.00002  -0.00010  -0.00011   2.07930
   R20        2.86852   0.00039  -0.00056   0.00031  -0.00025   2.86826
   R21        2.32674   0.00125   0.00069   0.00059   0.00129   2.32803
   R22        2.91421   0.00102   0.00178   0.00141   0.00324   2.91745
   R23        2.07160   0.00007  -0.00033   0.00042   0.00008   2.07168
   R24        2.07061  -0.00016  -0.00023  -0.00049  -0.00072   2.06989
   R25        2.89806   0.00049   0.00063   0.00114   0.00178   2.89984
   R26        2.72285  -0.00053  -0.00017  -0.00192  -0.00209   2.72076
   R27        2.07305   0.00008   0.00006   0.00010   0.00017   2.07322
   R28        2.06957   0.00015   0.00010   0.00021   0.00031   2.06988
   R29        2.07010   0.00017   0.00016   0.00038   0.00054   2.07064
   R30        2.06910   0.00010   0.00029   0.00021   0.00050   2.06960
   R31        2.07374   0.00009   0.00010   0.00014   0.00024   2.07399
   R32        2.07040  -0.00007   0.00004  -0.00027  -0.00023   2.07017
   R33        1.83857  -0.00017  -0.00024  -0.00026  -0.00050   1.83808
   R34        2.73436  -0.00025  -0.00072  -0.00018  -0.00091   2.73345
   R35        2.90164   0.00021   0.00009   0.00058   0.00066   2.90230
   R36        2.92160   0.00017  -0.00076   0.00152   0.00077   2.92236
   R37        1.83745  -0.00023   0.00000  -0.00035  -0.00036   1.83710
   R38        2.07199  -0.00018  -0.00014  -0.00034  -0.00048   2.07151
   R39        2.06509   0.00017   0.00023   0.00041   0.00064   2.06573
   R40        2.06936   0.00013   0.00044   0.00009   0.00052   2.06988
[truncated: 965,068 more chars]
