# Supplementary material for: New patchoulol- and guaiane-type sesquiterpenoids from Sanguisorba officinalis with anti-melanogenic activity
Source: Nat Prod Bioprospect. 2026 May 12;16(1):63. doi: 10.1007/s13659-026-00616-0 (PMC13161421; doi:10.1007/s13659-026-00616-0)
Supplement: Supplementary file 2 — Additional file 2. It includes the calculated NMR data of compound 11. [file 13659_2026_616_MOESM2_ESM.zip › New folder/11R-opt_freq-conf-51.log]

 Entering Gaussian System, Link 0=/gpfs/home/zhengshan/software/Gaussian/g09/g09
 Input=DY-202A-11R_51.gjf
 Output=DY-202A-11R_51.log
 Initial command:
 /gpfs/home/zhengshan/software/Gaussian/g09/l1.exe "/gpfs/home/zhengshan/software/Gaussian/g09/scratch/zhengshan/%J/Gau-5100.inp" -scrdir="/gpfs/home/zhengshan/software/Gaussian/g09/scratch/zhengshan/%J/"
 Entering Link 1 = /gpfs/home/zhengshan/software/Gaussian/g09/l1.exe PID=      5101.
  
 Copyright (c) 1988,1990,1992,1993,1995,1998,2003,2009,2013,
            Gaussian, Inc.  All Rights Reserved.
  
 This is part of the Gaussian(R) 09 program.  It is based on
 the Gaussian(R) 03 system (copyright 2003, Gaussian, Inc.),
 the Gaussian(R) 98 system (copyright 1998, Gaussian, Inc.),
 the Gaussian(R) 94 system (copyright 1995, Gaussian, Inc.),
 the Gaussian 92(TM) system (copyright 1992, Gaussian, Inc.),
 the Gaussian 90(TM) system (copyright 1990, Gaussian, Inc.),
 the Gaussian 88(TM) system (copyright 1988, Gaussian, Inc.),
 the Gaussian 86(TM) system (copyright 1986, Carnegie Mellon
 University), and the Gaussian 82(TM) system (copyright 1983,
 Carnegie Mellon University). Gaussian is a federally registered
 trademark of Gaussian, Inc.
  
 This software contains proprietary and confidential information,
 including trade secrets, belonging to Gaussian, Inc.
  
 This software is provided under written license and may be
 used, copied, transmitted, or stored only in accord with that
 written license.
  
 The following legend is applicable only to US Government
 contracts under FAR:
  
                    RESTRICTED RIGHTS LEGEND
  
 Use, reproduction and disclosure by the US Government is
 subject to restrictions as set forth in subparagraphs (a)
 and (c) of the Commercial Computer Software - Restricted
 Rights clause in FAR 52.227-19.
  
 Gaussian, Inc.
 340 Quinnipiac St., Bldg. 40, Wallingford CT 06492
  
  
 ---------------------------------------------------------------
 Warning -- This program may not be used in any manner that
 competes with the business of Gaussian, Inc. or will provide
 assistance to any competitor of Gaussian, Inc.  The licensee
 of this program is prohibited from giving any competitor of
 Gaussian, Inc. access to this program.  By using this program,
 the user acknowledges that Gaussian, Inc. is engaged in the
 business of creating and licensing software in the field of
 computational chemistry and represents and warrants to the
 licensee that it is not a competitor of Gaussian, Inc. and that
 it will not use this program in any manner prohibited above.
 ---------------------------------------------------------------
  

 Cite this work as:
 Gaussian 09, Revision D.01,
 M. J. Frisch, G. W. Trucks, H. B. Schlegel, G. E. Scuseria, 
 M. A. Robb, J. R. Cheeseman, G. Scalmani, V. Barone, B. Mennucci, 
 G. A. Petersson, H. Nakatsuji, M. Caricato, X. Li, H. P. Hratchian, 
 A. F. Izmaylov, J. Bloino, G. Zheng, J. L. Sonnenberg, M. Hada, 
 M. Ehara, K. Toyota, R. Fukuda, J. Hasegawa, M. Ishida, T. Nakajima, 
 Y. Honda, O. Kitao, H. Nakai, T. Vreven, J. A. Montgomery, Jr., 
 J. E. Peralta, F. Ogliaro, M. Bearpark, J. J. Heyd, E. Brothers, 
 K. N. Kudin, V. N. Staroverov, T. Keith, R. Kobayashi, J. Normand, 
 K. Raghavachari, A. Rendell, J. C. Burant, S. S. Iyengar, J. Tomasi, 
 M. Cossi, N. Rega, J. M. Millam, M. Klene, J. E. Knox, J. B. Cross, 
 V. Bakken, C. Adamo, J. Jaramillo, R. Gomperts, R. E. Stratmann, 
 O. Yazyev, A. J. Austin, R. Cammi, C. Pomelli, J. W. Ochterski, 
 R. L. Martin, K. Morokuma, V. G. Zakrzewski, G. A. Voth, 
 P. Salvador, J. J. Dannenberg, S. Dapprich, A. D. Daniels, 
 O. Farkas, J. B. Foresman, J. V. Ortiz, J. Cioslowski, 
 and D. J. Fox, Gaussian, Inc., Wallingford CT, 2013.
 
 ******************************************
 Gaussian 09:  ES64L-G09RevD.01 24-Apr-2013
                10-Mar-2024 
 ******************************************
 %nprocshared=4
 Will use up to    4 processors via shared memory.
 %mem=12GB
 %chk=DY-202A-11R_51.chk
 ----------------------------------------------------------
 # opt freq b3lyp/6-31g(d) scrf=(smd,solvent=methanol,read)
 ----------------------------------------------------------
 1/14=-1,18=20,19=15,26=3,38=1,40=2/1,3;
 2/9=110,12=2,17=6,18=5,40=1/2;
 3/5=1,6=6,7=1,11=2,16=1,25=1,30=1,70=32203,71=1,72=3,74=-5/1,2,3;
 4//1;
 5/5=2,38=5,53=3/2;
 6/7=2,8=2,9=2,10=2,28=1/1;
 7//1,2,3,16;
 1/14=-1,18=20,19=15,26=3/3(2);
 2/9=110/2;
 99//99;
 2/9=110/2;
 3/5=1,6=6,7=1,11=2,16=1,25=1,30=1,70=32205,71=1,72=3,74=-5/1,2,3;
 4/5=5,16=3,69=1/1;
 5/5=2,38=5,53=3/2;
 7//1,2,3,16;
 1/14=-1,18=20,19=15,26=3/3(-5);
 2/9=110/2;
 6/7=2,8=2,9=2,10=2,19=2,28=1/1;
 99/9=1/99;
 --------
 opt+freq
 --------
 Symbolic Z-matrix:
 Charge =  0 Multiplicity = 1
 C                    -1.7891    0.6332   -0.152 
 C                    -1.0848   -0.5032   -0.2596 
 C                     0.3928   -0.6215   -0.5321 
 C                     1.2558    0.483     0.1237 
 C                     1.1769    1.8263   -0.6393 
 C                    -0.1695    2.2199   -1.2539 
 C                    -1.4155    2.0642   -0.3676 
 C                    -3.1781    0.2253    0.1447 
 C                    -3.327    -1.2617    0.2408 
 C                    -1.9068   -1.753    -0.0483 
 O                    -4.0938    1.0215    0.2912 
 C                    -1.2984    2.8308    0.9509 
 C                    -1.8748   -2.6987   -1.2468 
 O                    -1.3887   -2.4481    1.082 
 C                     2.7391    0.0307    0.3658 
 O                     2.7513   -1.0256    1.3516 
 C                     3.5761    1.1557    0.9978 
 C                     3.4386   -0.5116   -0.9027 
 O                     4.7468   -0.9933   -0.5918 
 H                     0.5576   -0.6515   -1.6162 
 H                     0.7158   -1.5959   -0.1532 
 H                     0.8365    0.6468    1.127 
 H                     1.9103    1.8335   -1.4542 
 H                     1.483     2.6302    0.0423 
 H                    -0.3146    1.6525   -2.1834 
 H                    -0.0957    3.2697   -1.5688 
 H                    -2.2356    2.5276   -0.9344 
 H                    -3.674    -1.5332    1.2422 
 H                    -4.0501   -1.5868   -0.5139 
 H                    -1.0262    3.8756    0.7664 
 H                    -0.5465    2.3999    1.6187 
 H                    -2.2522    2.8306    1.4901 
 H                    -0.8653   -3.0886   -1.4208 
 H                    -2.5118   -3.572    -1.0641 
 H                    -2.2168   -2.2072   -2.1639 
 H                    -1.3373   -1.8234    1.8269 
 H                     2.376    -1.8341    0.9624 
 H                     3.7737    1.9687    0.2925 
 H                     3.0659    1.5705    1.875 
 H                     4.5403    0.7809    1.3603 
 H                     2.8934   -1.3626   -1.3212 
 H                     3.5356    0.2532   -1.6779 
 H                     4.7026   -1.3487    0.3174 
 

 GradGradGradGradGradGradGradGradGradGradGradGradGradGradGradGradGradGrad
 Berny optimization.
 Initialization pass.
                           ----------------------------
                           !    Initial Parameters    !
                           ! (Angstroms and Degrees)  !
 --------------------------                            --------------------------
 ! Name  Definition              Value          Derivative Info.                !
 --------------------------------------------------------------------------------
 ! R1    R(1,2)                  1.3413         estimate D2E/DX2                !
 ! R2    R(1,7)                  1.4946         estimate D2E/DX2                !
 ! R3    R(1,8)                  1.4777         estimate D2E/DX2                !
 ! R4    R(2,3)                  1.5072         estimate D2E/DX2                !
 ! R5    R(2,10)                 1.5107         estimate D2E/DX2                !
 ! R6    R(3,4)                  1.5475         estimate D2E/DX2                !
 ! R7    R(3,20)                 1.097          estimate D2E/DX2                !
 ! R8    R(3,21)                 1.0942         estimate D2E/DX2                !
 ! R9    R(4,5)                  1.5469         estimate D2E/DX2                !
 ! R10   R(4,15)                 1.5695         estimate D2E/DX2                !
 ! R11   R(4,22)                 1.0997         estimate D2E/DX2                !
 ! R12   R(5,6)                  1.5315         estimate D2E/DX2                !
 ! R13   R(5,23)                 1.0964         estimate D2E/DX2                !
 ! R14   R(5,24)                 1.0975         estimate D2E/DX2                !
 ! R15   R(6,7)                  1.537          estimate D2E/DX2                !
 ! R16   R(6,25)                 1.0986         estimate D2E/DX2                !
 ! R17   R(6,26)                 1.0985         estimate D2E/DX2                !
 ! R18   R(7,12)                 1.5297         estimate D2E/DX2                !
 ! R19   R(7,27)                 1.0993         estimate D2E/DX2                !
 ! R20   R(8,9)                  1.4975         estimate D2E/DX2                !
 ! R21   R(8,11)                 1.2223         estimate D2E/DX2                !
 ! R22   R(9,10)                 1.5303         estimate D2E/DX2                !
 ! R23   R(9,28)                 1.094          estimate D2E/DX2                !
 ! R24   R(9,29)                 1.0946         estimate D2E/DX2                !
 ! R25   R(10,13)                1.527          estimate D2E/DX2                !
 ! R26   R(10,14)                1.4245         estimate D2E/DX2                !
 ! R27   R(12,30)                1.0953         estimate D2E/DX2                !
 ! R28   R(12,31)                1.0941         estimate D2E/DX2                !
 ! R29   R(12,32)                1.0957         estimate D2E/DX2                !
 ! R30   R(13,33)                1.0961         estimate D2E/DX2                !
 ! R31   R(13,34)                1.0963         estimate D2E/DX2                !
 ! R32   R(13,35)                1.0953         estimate D2E/DX2                !
 ! R33   R(14,36)                0.9735         estimate D2E/DX2                !
 ! R34   R(15,16)                1.4449         estimate D2E/DX2                !
 ! R35   R(15,17)                1.5381         estimate D2E/DX2                !
 ! R36   R(15,18)                1.5468         estimate D2E/DX2                !
 ! R37   R(16,37)                0.9726         estimate D2E/DX2                !
 ! R38   R(17,38)                1.0943         estimate D2E/DX2                !
 ! R39   R(17,39)                1.0963         estimate D2E/DX2                !
 ! R40   R(17,40)                1.0962         estimate D2E/DX2                !
 ! R41   R(18,19)                1.4283         estimate D2E/DX2                !
 ! R42   R(18,41)                1.0939         estimate D2E/DX2                !
 ! R43   R(18,42)                1.0933         estimate D2E/DX2                !
 ! R44   R(19,43)                0.9772         estimate D2E/DX2                !
 ! A1    A(2,1,7)              131.9415         estimate D2E/DX2                !
 ! A2    A(2,1,8)              106.0099         estimate D2E/DX2                !
 ! A3    A(7,1,8)              121.884          estimate D2E/DX2                !
 ! A4    A(1,2,3)              126.5699         estimate D2E/DX2                !
 ! A5    A(1,2,10)             113.8275         estimate D2E/DX2                !
 ! A6    A(3,2,10)             119.5896         estimate D2E/DX2                !
 ! A7    A(2,3,4)              114.462          estimate D2E/DX2                !
 ! A8    A(2,3,20)             109.1544         estimate D2E/DX2                !
 ! A9    A(2,3,21)             107.2584         estimate D2E/DX2                !
 ! A10   A(4,3,20)             110.7658         estimate D2E/DX2                !
 ! A11   A(4,3,21)             108.9177         estimate D2E/DX2                !
 ! A12   A(20,3,21)            105.8732         estimate D2E/DX2                !
 ! A13   A(3,4,5)              112.4777         estimate D2E/DX2                !
 ! A14   A(3,4,15)             112.751          estimate D2E/DX2                !
 ! A15   A(3,4,22)             106.2792         estimate D2E/DX2                !
 ! A16   A(5,4,15)             111.9959         estimate D2E/DX2                !
 ! A17   A(5,4,22)             107.5314         estimate D2E/DX2                !
 ! A18   A(15,4,22)            105.2212         estimate D2E/DX2                !
 ! A19   A(4,5,6)              117.7729         estimate D2E/DX2                !
 ! A20   A(4,5,23)             109.7677         estimate D2E/DX2                !
 ! A21   A(4,5,24)             108.3923         estimate D2E/DX2                !
 ! A22   A(6,5,23)             106.7458         estimate D2E/DX2                !
 ! A23   A(6,5,24)             107.829          estimate D2E/DX2                !
 ! A24   A(23,5,24)            105.6778         estimate D2E/DX2                !
 ! A25   A(5,6,7)              117.0816         estimate D2E/DX2                !
 ! A26   A(5,6,25)             108.8391         estimate D2E/DX2                !
 ! A27   A(5,6,26)             107.5532         estimate D2E/DX2                !
 ! A28   A(7,6,25)             109.1773         estimate D2E/DX2                !
 ! A29   A(7,6,26)             108.4564         estimate D2E/DX2                !
 ! A30   A(25,6,26)            105.0647         estimate D2E/DX2                !
 ! A31   A(1,7,6)              112.5085         estimate D2E/DX2                !
 ! A32   A(1,7,12)             112.0015         estimate D2E/DX2                !
 ! A33   A(1,7,27)             106.947          estimate D2E/DX2                !
 ! A34   A(6,7,12)             112.5955         estimate D2E/DX2                !
 ! A35   A(6,7,27)             105.3521         estimate D2E/DX2                !
 ! A36   A(12,7,27)            106.8739         estimate D2E/DX2                !
 ! A37   A(1,8,9)              112.3605         estimate D2E/DX2                !
 ! A38   A(1,8,11)             123.2609         estimate D2E/DX2                !
 ! A39   A(9,8,11)             124.3785         estimate D2E/DX2                !
 ! A40   A(8,9,10)             102.3796         estimate D2E/DX2                !
 ! A41   A(8,9,28)             109.6756         estimate D2E/DX2                !
 ! A42   A(8,9,29)             108.4428         estimate D2E/DX2                !
 ! A43   A(10,9,28)            112.8048         estimate D2E/DX2                !
 ! A44   A(10,9,29)            112.7969         estimate D2E/DX2                !
 ! A45   A(28,9,29)            110.3567         estimate D2E/DX2                !
 ! A46   A(2,10,9)             105.4133         estimate D2E/DX2                !
 ! A47   A(2,10,13)            113.0271         estimate D2E/DX2                !
 ! A48   A(2,10,14)            108.4675         estimate D2E/DX2                !
 ! A49   A(9,10,13)            111.5026         estimate D2E/DX2                !
 ! A50   A(9,10,14)            110.1386         estimate D2E/DX2                !
 ! A51   A(13,10,14)           108.237          estimate D2E/DX2                !
 ! A52   A(7,12,30)            110.6021         estimate D2E/DX2                !
 ! A53   A(7,12,31)            112.4177         estimate D2E/DX2                !
 ! A54   A(7,12,32)            110.9442         estimate D2E/DX2                !
 ! A55   A(30,12,31)           107.9212         estimate D2E/DX2                !
 ! A56   A(30,12,32)           107.4218         estimate D2E/DX2                !
 ! A57   A(31,12,32)           107.3264         estimate D2E/DX2                !
 ! A58   A(10,13,33)           111.3583         estimate D2E/DX2                !
 ! A59   A(10,13,34)           110.5101         estimate D2E/DX2                !
 ! A60   A(10,13,35)           111.8842         estimate D2E/DX2                !
 ! A61   A(33,13,34)           106.1557         estimate D2E/DX2                !
 ! A62   A(33,13,35)           108.3182         estimate D2E/DX2                !
 ! A63   A(34,13,35)           108.3963         estimate D2E/DX2                !
 ! A64   A(10,14,36)           108.253          estimate D2E/DX2                !
 ! A65   A(4,15,16)            108.8987         estimate D2E/DX2                !
 ! A66   A(4,15,17)            111.5245         estimate D2E/DX2                !
 ! A67   A(4,15,18)            113.6988         estimate D2E/DX2                !
 ! A68   A(16,15,17)           104.4647         estimate D2E/DX2                !
 ! A69   A(16,15,18)           107.4213         estimate D2E/DX2                !
 ! A70   A(17,15,18)           110.324          estimate D2E/DX2                !
 ! A71   A(15,16,37)           109.3554         estimate D2E/DX2                !
 ! A72   A(15,17,38)           112.1387         estimate D2E/DX2                !
 ! A73   A(15,17,39)           110.6271         estimate D2E/DX2                !
 ! A74   A(15,17,40)           111.3752         estimate D2E/DX2                !
 ! A75   A(38,17,39)           108.5815         estimate D2E/DX2                !
 ! A76   A(38,17,40)           107.9592         estimate D2E/DX2                !
 ! A77   A(39,17,40)           105.9099         estimate D2E/DX2                !
 ! A78   A(15,18,19)           110.7281         estimate D2E/DX2                !
 ! A79   A(15,18,41)           111.1686         estimate D2E/DX2                !
 ! A80   A(15,18,42)           112.1083         estimate D2E/DX2                !
 ! A81   A(19,18,41)           106.1052         estimate D2E/DX2                !
 ! A82   A(19,18,42)           107.999          estimate D2E/DX2                !
 ! A83   A(41,18,42)           108.4917         estimate D2E/DX2                !
 ! A84   A(18,19,43)           106.4843         estimate D2E/DX2                !
 ! D1    D(7,1,2,3)              5.9148         estimate D2E/DX2                !
 ! D2    D(7,1,2,10)          -175.4121         estimate D2E/DX2                !
 ! D3    D(8,1,2,3)           -178.8173         estimate D2E/DX2                !
 ! D4    D(8,1,2,10)            -0.1442         estimate D2E/DX2                !
 ! D5    D(2,1,7,6)             20.8922         estimate D2E/DX2                !
 ! D6    D(2,1,7,12)          -107.1331         estimate D2E/DX2                !
 ! D7    D(2,1,7,27)           136.0975         estimate D2E/DX2                !
 ! D8    D(8,1,7,6)           -153.7492         estimate D2E/DX2                !
 ! D9    D(8,1,7,12)            78.2255         estimate D2E/DX2                !
 ! D10   D(8,1,7,27)           -38.544          estimate D2E/DX2                !
 ! D11   D(2,1,8,9)              0.7398         estimate D2E/DX2                !
 ! D12   D(2,1,8,11)          -179.1695         estimate D2E/DX2                !
 ! D13   D(7,1,8,9)            176.5956         estimate D2E/DX2                !
 ! D14   D(7,1,8,11)            -3.3137         estimate D2E/DX2                !
 ! D15   D(1,2,3,4)             35.844          estimate D2E/DX2                !
 ! D16   D(1,2,3,20)           -88.9311         estimate D2E/DX2                !
 ! D17   D(1,2,3,21)           156.795          estimate D2E/DX2                !
 ! D18   D(10,2,3,4)          -142.7602         estimate D2E/DX2                !
 ! D19   D(10,2,3,20)           92.4647         estimate D2E/DX2                !
 ! D20   D(10,2,3,21)          -21.8092         estimate D2E/DX2                !
 ! D21   D(1,2,10,9)            -0.4648         estimate D2E/DX2                !
 ! D22   D(1,2,10,13)          121.5621         estimate D2E/DX2                !
 ! D23   D(1,2,10,14)         -118.4082         estimate D2E/DX2                !
 ! D24   D(3,2,10,9)           178.3098         estimate D2E/DX2                !
 ! D25   D(3,2,10,13)          -59.6634         estimate D2E/DX2                !
 ! D26   D(3,2,10,14)           60.3664         estimate D2E/DX2                !
 ! D27   D(2,3,4,5)            -77.1328         estimate D2E/DX2                !
 ! D28   D(2,3,4,15)           155.0572         estimate D2E/DX2                !
 ! D29   D(2,3,4,22)            40.2825         estimate D2E/DX2                !
 ! D30   D(20,3,4,5)            46.7858         estimate D2E/DX2                !
 ! D31   D(20,3,4,15)          -81.0241         estimate D2E/DX2                !
 ! D32   D(20,3,4,22)          164.2012         estimate D2E/DX2                !
 ! D33   D(21,3,4,5)           162.8365         estimate D2E/DX2                !
 ! D34   D(21,3,4,15)           35.0266         estimate D2E/DX2                !
 ! D35   D(21,3,4,22)          -79.7481         estimate D2E/DX2                !
 ! D36   D(3,4,5,6)             36.7534         estimate D2E/DX2                !
 ! D37   D(3,4,5,23)           -85.6106         estimate D2E/DX2                !
 ! D38   D(3,4,5,24)           159.4219         estimate D2E/DX2                !
 ! D39   D(15,4,5,6)           164.961          estimate D2E/DX2                !
 ! D40   D(15,4,5,23)           42.5971         estimate D2E/DX2                !
 ! D41   D(15,4,5,24)          -72.3704         estimate D2E/DX2                !
 ! D42   D(22,4,5,6)           -79.9165         estimate D2E/DX2                !
 ! D43   D(22,4,5,23)          157.7196         estimate D2E/DX2                !
 ! D44   D(22,4,5,24)           42.7521         estimate D2E/DX2                !
 ! D45   D(3,4,15,16)          -66.1201         estimate D2E/DX2                !
 ! D46   D(3,4,15,17)          179.119          estimate D2E/DX2                !
 ! D47   D(3,4,15,18)           53.6071         estimate D2E/DX2                !
 ! D48   D(5,4,15,16)          165.8172         estimate D2E/DX2                !
 ! D49   D(5,4,15,17)           51.0564         estimate D2E/DX2                !
 ! D50   D(5,4,15,18)          -74.4556         estimate D2E/DX2                !
 ! D51   D(22,4,15,16)          49.2918         estimate D2E/DX2                !
 ! D52   D(22,4,15,17)         -65.4691         estimate D2E/DX2                !
 ! D53   D(22,4,15,18)         169.019          estimate D2E/DX2                !
 ! D54   D(4,5,6,7)             46.4085         estimate D2E/DX2                !
 ! D55   D(4,5,6,25)           -77.9441         estimate D2E/DX2                !
 ! D56   D(4,5,6,26)           168.7303         estimate D2E/DX2                !
 ! D57   D(23,5,6,7)           170.3003         estimate D2E/DX2                !
 ! D58   D(23,5,6,25)           45.9477         estimate D2E/DX2                !
 ! D59   D(23,5,6,26)          -67.378          estimate D2E/DX2                !
 ! D60   D(24,5,6,7)           -76.5457         estimate D2E/DX2                !
 ! D61   D(24,5,6,25)          159.1017         estimate D2E/DX2                !
 ! D62   D(24,5,6,26)           45.776          estimate D2E/DX2                !
 ! D63   D(5,6,7,1)            -71.6842         estimate D2E/DX2                !
 ! D64   D(5,6,7,12)            56.0277         estimate D2E/DX2                !
 ! D65   D(5,6,7,27)           172.1502         estimate D2E/DX2                !
 ! D66   D(25,6,7,1)            52.4973         estimate D2E/DX2                !
 ! D67   D(25,6,7,12)         -179.7907         estimate D2E/DX2                !
 ! D68   D(25,6,7,27)          -63.6683         estimate D2E/DX2                !
 ! D69   D(26,6,7,1)           166.4622         estimate D2E/DX2                !
 ! D70   D(26,6,7,12)          -65.8258         estimate D2E/DX2                !
 ! D71   D(26,6,7,27)           50.2966         estimate D2E/DX2                !
 ! D72   D(1,7,12,30)         -179.8842         estimate D2E/DX2                !
 ! D73   D(1,7,12,31)           59.4065         estimate D2E/DX2                !
 ! D74   D(1,7,12,32)          -60.782          estimate D2E/DX2                !
 ! D75   D(6,7,12,30)           52.1368         estimate D2E/DX2                !
 ! D76   D(6,7,12,31)          -68.5725         estimate D2E/DX2                !
 ! D77   D(6,7,12,32)          171.239          estimate D2E/DX2                !
 ! D78   D(27,7,12,30)         -63.0707         estimate D2E/DX2                !
 ! D79   D(27,7,12,31)         176.22           estimate D2E/DX2                !
 ! D80   D(27,7,12,32)          56.0315         estimate D2E/DX2                !
 ! D81   D(1,8,9,10)            -0.9838         estimate D2E/DX2                !
 ! D82   D(1,8,9,28)           119.0101         estimate D2E/DX2                !
 ! D83   D(1,8,9,29)          -120.414          estimate D2E/DX2                !
 ! D84   D(11,8,9,10)          178.9243         estimate D2E/DX2                !
 ! D85   D(11,8,9,28)          -61.0818         estimate D2E/DX2                !
 ! D86   D(11,8,9,29)           59.4941         estimate D2E/DX2                !
 ! D87   D(8,9,10,2)             0.8307         estimate D2E/DX2                !
 ! D88   D(8,9,10,13)         -122.1752         estimate D2E/DX2                !
 ! D89   D(8,9,10,14)          117.6438         estimate D2E/DX2                !
 ! D90   D(28,9,10,2)         -116.9589         estimate D2E/DX2                !
 ! D91   D(28,9,10,13)         120.0351         estimate D2E/DX2                !
 ! D92   D(28,9,10,14)          -0.1458         estimate D2E/DX2                !
 ! D93   D(29,9,10,2)          117.1635         estimate D2E/DX2                !
 ! D94   D(29,9,10,13)          -5.8424         estimate D2E/DX2                !
 ! D95   D(29,9,10,14)        -126.0234         estimate D2E/DX2                !
 ! D96   D(2,10,13,33)          64.3137         estimate D2E/DX2                !
 ! D97   D(2,10,13,34)        -177.9582         estimate D2E/DX2                !
 ! D98   D(2,10,13,35)         -57.0693         estimate D2E/DX2                !
 ! D99   D(9,10,13,33)        -177.1419         estimate D2E/DX2                !
 ! D100  D(9,10,13,34)         -59.4137         estimate D2E/DX2                !
 ! D101  D(9,10,13,35)          61.4751         estimate D2E/DX2                !
 ! D102  D(14,10,13,33)        -55.848          estimate D2E/DX2                !
 ! D103  D(14,10,13,34)         61.8802         estimate D2E/DX2                !
 ! D104  D(14,10,13,35)       -177.231          estimate D2E/DX2                !
 ! D105  D(2,10,14,36)          52.2256         estimate D2E/DX2                !
 ! D106  D(9,10,14,36)         -62.6674         estimate D2E/DX2                !
 ! D107  D(13,10,14,36)        175.1993         estimate D2E/DX2                !
 ! D108  D(4,15,16,37)          70.7567         estimate D2E/DX2                !
 ! D109  D(17,15,16,37)       -169.9808         estimate D2E/DX2                !
 ! D110  D(18,15,16,37)        -52.7943         estimate D2E/DX2                !
 ! D111  D(4,15,17,38)         -70.958          estimate D2E/DX2                !
 ! D112  D(4,15,17,39)          50.4228         estimate D2E/DX2                !
 ! D113  D(4,15,17,40)         167.9303         estimate D2E/DX2                !
 ! D114  D(16,15,17,38)        171.57           estimate D2E/DX2                !
 ! D115  D(16,15,17,39)        -67.0492         estimate D2E/DX2                !
 ! D116  D(16,15,17,40)         50.4583         estimate D2E/DX2                !
 ! D117  D(18,15,17,38)         56.4024         estimate D2E/DX2                !
 ! D118  D(18,15,17,39)        177.7831         estimate D2E/DX2                !
 ! D119  D(18,15,17,40)        -64.7094         estimate D2E/DX2                !
 ! D120  D(4,15,18,19)        -175.8031         estimate D2E/DX2                !
 ! D121  D(4,15,18,41)         -58.1183         estimate D2E/DX2                !
 ! D122  D(4,15,18,42)          63.5108         estimate D2E/DX2                !
 ! D123  D(16,15,18,19)        -55.2414         estimate D2E/DX2                !
 ! D124  D(16,15,18,41)         62.4434         estimate D2E/DX2                !
 ! D125  D(16,15,18,42)       -175.9275         estimate D2E/DX2                !
 ! D126  D(17,15,18,19)         58.0492         estimate D2E/DX2                !
 ! D127  D(17,15,18,41)        175.734          estimate D2E/DX2                !
 ! D128  D(17,15,18,42)        -62.6369         estimate D2E/DX2                !
 ! D129  D(15,18,19,43)         32.4963         estimate D2E/DX2                !
 ! D130  D(41,18,19,43)        -88.2436         estimate D2E/DX2                !
 ! D131  D(42,18,19,43)        155.5938         estimate D2E/DX2                !
 --------------------------------------------------------------------------------
 Trust Radius=3.00D-01 FncErr=1.00D-07 GrdErr=1.00D-06
 Number of steps in this run=    258 maximum allowed number of steps=    258.
 GradGradGradGradGradGradGradGradGradGradGradGradGradGradGradGradGradGrad

                          Input orientation:                          
 ---------------------------------------------------------------------
 Center     Atomic      Atomic             Coordinates (Angstroms)
 Number     Number       Type             X           Y           Z
 ---------------------------------------------------------------------
      1          6           0       -1.789100    0.633200   -0.152000
      2          6           0       -1.084800   -0.503200   -0.259600
      3          6           0        0.392800   -0.621500   -0.532100
      4          6           0        1.255800    0.483000    0.123700
      5          6           0        1.176900    1.826300   -0.639300
      6          6           0       -0.169500    2.219900   -1.253900
      7          6           0       -1.415500    2.064200   -0.367600
      8          6           0       -3.178100    0.225300    0.144700
      9          6           0       -3.327000   -1.261700    0.240800
     10          6           0       -1.906800   -1.753000   -0.048300
     11          8           0       -4.093800    1.021500    0.291200
     12          6           0       -1.298400    2.830800    0.950900
     13          6           0       -1.874800   -2.698700   -1.246800
     14          8           0       -1.388700   -2.448100    1.082000
     15          6           0        2.739100    0.030700    0.365800
     16          8           0        2.751300   -1.025600    1.351600
     17          6           0        3.576100    1.155700    0.997800
     18          6           0        3.438600   -0.511600   -0.902700
     19          8           0        4.746800   -0.993300   -0.591800
     20          1           0        0.557600   -0.651500   -1.616200
     21          1           0        0.715800   -1.595900   -0.153200
     22          1           0        0.836500    0.646800    1.127000
     23          1           0        1.910300    1.833500   -1.454200
     24          1           0        1.483000    2.630200    0.042300
     25          1           0       -0.314600    1.652500   -2.183400
     26          1           0       -0.095700    3.269700   -1.568800
     27          1           0       -2.235600    2.527600   -0.934400
     28          1           0       -3.674000   -1.533200    1.242200
     29          1           0       -4.050100   -1.586800   -0.513900
     30          1           0       -1.026200    3.875600    0.766400
     31          1           0       -0.546500    2.399900    1.618700
     32          1           0       -2.252200    2.830600    1.490100
     33          1           0       -0.865300   -3.088600   -1.420800
     34          1           0       -2.511800   -3.572000   -1.064100
     35          1           0       -2.216800   -2.207200   -2.163900
     36          1           0       -1.337300   -1.823400    1.826900
     37          1           0        2.376000   -1.834100    0.962400
     38          1           0        3.773700    1.968700    0.292500
     39          1           0        3.065900    1.570500    1.875000
     40          1           0        4.540300    0.780900    1.360300
     41          1           0        2.893400   -1.362600   -1.321200
     42          1           0        3.535600    0.253200   -1.677900
     43          1           0        4.702600   -1.348700    0.317400
 ---------------------------------------------------------------------
                    Distance matrix (angstroms):
                    1          2          3          4          5
     1  C    0.000000
     2  C    1.341276   0.000000
     3  C    2.545474   1.507167   0.000000
     4  C    3.061043   2.568641   1.547502   0.000000
     5  C    3.233899   3.268949   2.572553   1.546884   0.000000
     6  C    2.520894   3.040013   2.985085   2.635542   1.531485
     7  C    1.494597   2.590863   3.241912   3.142835   2.617433
     8  C    1.477746   2.253015   3.731817   4.441432   4.705729
     9  C    2.471856   2.419335   3.852810   4.905074   5.531314
    10  C    2.391351   1.510739   2.608163   3.877024   4.761289
    11  O    2.378833   3.417919   4.848386   5.379243   5.412376
    12  C    2.507313   3.553377   4.120415   3.566562   3.108837
    13  C    3.508203   2.533552   3.157145   4.669276   5.491589
    14  O    3.343275   2.382201   3.019193   4.062397   5.274057
    15  C    4.597360   3.911315   2.595518   1.569512   2.583578
    16  O    5.062377   4.193391   3.045348   2.453596   3.817820
    17  C    5.511843   5.104605   3.953787   2.569118   2.980933
    18  C    5.403977   4.568894   3.070231   2.609088   3.263502
    19  O    6.749586   5.861579   4.370253   3.857264   4.549350
    20  H    3.049809   2.135377   1.096965   2.191307   2.734476
    21  H    3.353120   2.108904   1.094235   2.165664   3.487171
    22  H    2.920582   2.633734   2.134963   1.099661   2.151025
    23  H    4.101464   3.982193   3.029868   2.177611   1.096353
    24  H    3.838281   4.062381   3.477359   2.160721   1.097511
    25  H    2.709190   2.990193   2.897979   3.025987   2.153839
    26  H    3.438904   4.114255   4.056454   3.529420   2.137027
    27  H    2.097680   3.311411   4.121549   4.182085   3.496293
    28  H    3.192167   3.165479   4.529702   5.442337   6.193344
    29  H    3.189278   3.167311   4.546592   5.730897   6.243918
    30  H    3.455233   4.497777   4.891173   4.138879   3.321035
    31  H    2.792967   3.499395   3.825844   3.026188   2.897877
    32  H    2.781999   3.941890   4.796073   4.436704   4.159530
    33  H    4.039190   2.842685   2.908468   4.431802   5.379365
    34  H    4.363247   3.478661   4.174347   5.661157   6.551992
    35  H    3.506928   2.794888   3.462258   4.952700   5.487324
    36  H    3.186699   2.481968   3.162703   3.865817   5.071849
    37  H    4.967647   3.904064   2.763514   2.706883   4.171548
    38  H    5.738108   5.479063   4.338155   2.928416   2.762589
    39  H    5.343995   5.107353   4.212417   2.743387   3.155227
    40  H    6.509237   5.992891   4.769660   3.522196   4.050151
    41  H    5.222648   4.206143   2.724869   2.859320   3.685165
    42  H    5.552045   4.892015   3.457622   2.914800   3.019404
    43  H    6.803707   5.877227   4.452510   3.908078   4.840089
                    6          7          8          9         10
     6  C    0.000000
     7  C    1.536973   0.000000
     8  C    3.871199   2.598223   0.000000
     9  C    4.932086   3.884018   1.497523   0.000000
    10  C    4.500624   3.861909   2.359475   1.530334   0.000000
    11  O    4.384476   2.948649   1.222253   2.409051   3.549096
    12  C    2.551227   1.529650   3.312380   4.622555   4.730727
    13  C    5.205836   4.865097   3.490650   2.527213   1.527015
    14  O    5.360327   4.739505   3.350754   2.423256   1.424489
    15  C    3.984467   4.683343   5.924526   6.203506   4.993741
    16  O    5.084582   5.464864   6.178927   6.183474   4.918000
    17  C    4.498021   5.254118   6.871146   7.353208   6.294208
    18  C    4.539033   5.521174   6.739495   6.902433   5.553771
    19  O    5.910418   6.882769   8.051798   8.121053   6.718849
    20  H    2.984103   3.581501   4.221967   4.348668   3.121679
    21  H    4.068861   4.240842   4.309057   4.075679   2.629394
    22  H    3.025783   3.051943   4.154466   4.665025   3.829630
    23  H    2.124851   3.506404   5.570871   6.315267   5.423079
    24  H    2.139915   2.981556   5.245940   6.190508   5.541786
    25  H    1.098621   2.163009   3.956840   4.841886   4.323330
    26  H    1.098494   2.153598   4.658932   5.852310   5.551533
    27  H    2.113180   1.099348   2.711706   4.114735   4.383699
    28  H    5.709448   4.542418   2.131372   1.094040   2.199249
    29  H    5.486130   4.504700   2.116092   1.094594   2.199577
    30  H    2.748980   2.172252   4.282741   5.653476   5.755027
    31  H    2.902819   2.193910   3.718451   4.799698   4.677166
    32  H    3.498590   2.176806   3.074895   4.411674   4.847202
    33  H    5.356507   5.288033   4.333794   3.486896   2.179978
    34  H    6.250480   5.783921   4.040376   2.775752   2.169478
    35  H    4.961729   4.702514   3.488666   2.812312   2.185901
    36  H    5.215684   4.464905   3.227307   2.605787   1.961036
    37  H    5.275080   5.598314   5.979782   5.776899   4.401189
    38  H    4.243027   5.231888   7.168599   7.801160   6.799653
    39  H    4.547477   5.035468   6.617480   7.180608   6.282713
    40  H    5.575570   6.332776   7.833267   8.204871   7.068939
    41  H    4.713830   5.587390   6.444641   6.414312   4.981426
    42  H    4.216094   5.432311   6.956753   7.285026   6.024961
    43  H    6.240292   7.039052   8.038205   8.030437   6.631845
                   11         12         13         14         15
    11  O    0.000000
    12  C    3.394559   0.000000
    13  C    4.596661   5.978084   0.000000
    14  O    4.470017   5.281300   2.392154   0.000000
    15  C    6.904764   4.948162   5.598051   4.867867   0.000000
    16  O    7.222912   5.606465   5.563429   4.385863   1.444895
    17  C    7.703548   5.154504   7.043219   6.135446   1.538057
    18  C    7.779000   6.086595   5.756217   5.567036   1.546765
    19  O    9.110177   7.317657   6.868988   6.523987   2.448762
    20  H    5.298361   4.707563   3.200633   3.781023   3.025337
    21  H    5.493681   4.987155   3.020486   2.584741   2.647439
    22  H    5.014660   3.059194   4.917158   3.812079   2.139834
    23  H    6.305155   4.132175   5.908539   5.970579   2.692470
    24  H    5.809524   2.932913   6.429135   5.925940   2.905140
    25  H    4.561158   3.489999   4.716395   5.350836   4.295782
    26  H    4.949627   2.826307   6.236239   6.433648   4.719098
    27  H    2.687627   2.127118   5.248046   5.435136   5.716001
    28  H    2.758102   4.977231   3.284910   2.466841   6.658957
    29  H    2.730078   5.406726   2.550567   3.220525   7.034445
    30  H    4.216856   1.095326   6.927807   6.341939   5.396408
    31  H    4.030581   1.094068   5.997599   4.949793   4.240051
    32  H    2.846348   1.095660   6.181117   5.364406   5.832372
    33  H    5.499734   6.391544   1.096079   2.635943   5.090547
    34  H    5.043789   6.821174   1.096267   2.670253   6.526562
    35  H    4.469357   5.993904   1.095266   3.358519   5.997376
    36  H    4.248544   4.736081   3.240785   0.973534   4.710577
    37  H    7.103751   5.938235   4.867997   3.816316   1.991294
    38  H    7.924314   5.186801   7.487297   6.839723   2.198093
    39  H    7.353307   4.635669   7.237556   6.051566   2.180703
    40  H    8.703364   6.201622   7.749716   6.756991   2.190012
    41  H    7.556767   6.349664   4.952417   5.028922   2.193413
    42  H    7.916779   6.076361   6.178348   6.258019   2.204683
    43  H    9.110169   7.340405   6.894303   6.236764   2.400087
                   16         17         18         19         20
    16  O    0.000000
    17  C    2.358716   0.000000
    18  C    2.412145   2.531935   0.000000
    19  O    2.785654   2.918145   1.428314   0.000000
    20  H    3.709462   4.382957   2.971332   4.326155   0.000000
    21  H    2.594788   4.132483   3.025078   4.099324   1.748510
    22  H    2.552220   2.789459   3.497499   4.575440   3.047706
    23  H    4.093195   3.040823   2.852954   4.096372   2.833949
    24  H    4.085061   2.732800   3.819464   4.917746   3.791641
    25  H    5.391492   5.050187   4.517746   5.928846   2.528016
    26  H    5.923153   4.953640   5.218543   6.525144   3.975532
    27  H    6.536069   6.276254   6.436947   7.827389   4.286431
    28  H    6.446247   7.736528   7.498889   8.635098   5.182112
    29  H    7.074891   8.244117   7.575477   8.817242   4.829156
    30  H    6.215603   5.350941   6.478260   7.673228   5.355356
    31  H    4.762444   4.350791   5.542140   6.664769   4.581993
    32  H    6.318582   6.084138   7.020043   8.242725   5.446935
    33  H    5.002196   6.602253   5.043105   6.047577   2.828830
    34  H    6.326135   7.979042   6.693232   7.717515   4.272628
    35  H    6.199753   7.406965   6.037320   7.241324   3.227611
    36  H    4.192737   5.805510   5.655153   6.599655   4.101089
    37  H    0.972625   3.221862   2.521254   2.956886   3.369614
    38  H    3.336589   1.094286   2.773569   3.240734   4.566386
    39  H    2.666956   1.096286   3.491370   3.934920   4.839146
    40  H    2.542447   1.096158   2.829394   2.645963   5.174285
    41  H    2.697707   3.490799   1.093886   2.025709   2.459400
    42  H    3.380581   2.824096   1.093281   2.049483   3.113001
    43  H    2.231935   2.829128   1.946041   0.977194   4.626653
                   21         22         23         24         25
    21  H    0.000000
    22  H    2.585185   0.000000
    23  H    3.857488   3.037087   0.000000
    24  H    4.299621   2.351258   1.748379   0.000000
    25  H    3.966805   3.646260   2.348334   3.023409   0.000000
    26  H    5.131912   3.875041   2.469785   2.344546   1.743842
    27  H    5.130720   4.150250   4.235617   3.846096   2.452762
    28  H    4.606671   5.011016   7.056178   6.735600   5.759252
    29  H    4.779539   5.617863   6.936064   6.979086   5.218645
    30  H    5.815285   3.744974   4.210020   2.893342   3.761631
    31  H    4.549665   2.286442   3.974845   2.580106   3.881797
    32  H    5.577039   3.800117   5.195144   4.010985   4.317038
    33  H    2.516911   4.831213   5.650853   6.352940   4.833514
    34  H    3.892571   5.814663   6.994754   7.459882   5.777190
    35  H    3.607873   5.319585   5.819268   6.477367   4.303026
    36  H    2.861428   3.364098   5.889435   5.565379   5.404656
    37  H    2.014340   2.924383   4.416800   4.644783   5.412187
    38  H    4.717603   3.327304   2.557636   2.397392   4.790017
    39  H    4.434259   2.526450   3.533858   2.643355   5.282529
    40  H    4.750438   3.713562   3.993279   3.808427   6.073512
    41  H    2.482055   3.776534   3.346525   4.448687   4.486143
    42  H    3.700696   3.912483   2.277935   3.580836   4.127664
    43  H    4.022082   4.425404   4.589325   5.125734   6.358734
                   26         27         28         29         30
    26  H    0.000000
    27  H    2.352094   0.000000
    28  H    6.616177   4.826663   0.000000
    29  H    6.351038   4.516361   1.796722   0.000000
    30  H    2.585750   2.484446   6.040890   6.373457   0.000000
    31  H    3.334656   3.063933   5.039076   5.719875   1.770372
    32  H    3.768311   2.443417   4.596272   5.173189   1.766025
    33  H    6.406416   5.801380   4.171287   3.636045   7.301357
    34  H    7.273316   6.107228   3.290355   2.571013   7.811817
    35  H    5.903359   4.891866   3.765531   2.543302   6.855993
    36  H    6.245960   5.230958   2.426161   3.590906   5.805174
    37  H    6.210076   6.624887   6.063937   6.598135   6.649365
    38  H    4.486568   6.158680   8.284532   8.631553   5.186510
    39  H    4.974209   6.075744   7.447123   8.143270   4.825740
    40  H    6.022146   7.364063   8.534854   9.105691   6.396547
    41  H    5.518535   6.449024   7.052012   6.993868   6.867320
    42  H    4.722024   6.247595   7.981011   7.891980   6.317152
    43  H    6.921781   8.045578   8.429515   8.795312   7.766213
                   31         32         33         34         35
    31  H    0.000000
    32  H    1.763931   0.000000
    33  H    6.282024   6.740457   0.000000
    34  H    6.835452   6.898160   1.752676   0.000000
    35  H    6.190584   6.223536   1.776405   1.777432   0.000000
    36  H    4.301741   4.755018   3.517253   3.577001   4.104547
    37  H    5.186376   6.592278   4.214195   5.569344   5.568372
    38  H    4.539699   6.203917   7.073330   8.488064   7.704423
    39  H    3.715243   5.478886   6.929924   8.135991   7.647918
    40  H    5.344480   7.096208   7.206113   8.634672   8.185788
    41  H    5.884924   7.208574   4.137248   5.844975   5.247632
    42  H    5.669165   7.083632   5.531876   7.181918   6.275338
    43  H    6.580155   8.198233   6.086879   7.674580   7.400809
                   36         37         38         39         40
    36  H    0.000000
    37  H    3.812620   0.000000
    38  H    6.546505   4.106534   0.000000
    39  H    5.559590   3.591671   1.778722   0.000000
    40  H    6.445640   3.417710   1.771649   1.749926   0.000000
    41  H    5.293552   2.388482   3.804802   4.341489   3.807534
    42  H    6.351460   3.559870   2.623377   3.818245   3.243231
    43  H    6.243743   2.462662   3.445086   3.691427   2.376800
                   41         42         43
    41  H    0.000000
    42  H    1.774955   0.000000
    43  H    2.440985   2.812329   0.000000
 Stoichiometry    C15H24O4
 Framework group  C1[X(C15H24O4)]
 Deg. of freedom   123
 Full point group                 C1      NOp   1
 Largest Abelian subgroup         C1      NOp   1
 Largest concise Abelian subgroup C1      NOp   1
                         Standard orientation:                         
 ---------------------------------------------------------------------
 Center     Atomic      Atomic             Coordinates (Angstroms)
 Number     Number       Type             X           Y           Z
 ---------------------------------------------------------------------
      1          6           0        1.809668    0.644147    0.148023
      2          6           0        1.126495   -0.506855    0.234574
      3          6           0       -0.347727   -0.657593    0.509346
      4          6           0       -1.232975    0.444176   -0.120896
      5          6           0       -1.175723    1.772817    0.669221
      6          6           0        0.165512    2.178234    1.287423
      7          6           0        1.410941    2.063400    0.394112
      8          6           0        3.204767    0.267763   -0.161444
      9          6           0        3.380277   -1.214004   -0.288483
     10          6           0        1.970273   -1.736896   -0.004945
     11          8           0        4.105337    1.083337   -0.294540
     12          6           0        1.275217    2.854524   -0.908014
     13          6           0        1.959742   -2.707317    1.174016
     14          8           0        1.460815   -2.418074   -1.147582
     15          6           0       -2.708684   -0.030025   -0.367440
     16          8           0       -2.705255   -1.066005   -1.374641
     17          6           0       -3.568223    1.092224   -0.973550
     18          6           0       -3.393670   -0.610785    0.891922
     19          8           0       -4.694022   -1.109780    0.575426
     20          1           0       -0.508062   -0.712738    1.593128
     21          1           0       -0.654352   -1.629768    0.111594
     22          1           0       -0.820322    0.636055   -1.121972
     23          1           0       -1.906202    1.750003    1.486453
     24          1           0       -1.498805    2.584769    0.005231
     25          1           0        0.324220    1.594694    2.204625
     26          1           0        0.073807    3.219861    1.624011
     27          1           0        2.224528    2.529981    0.967649
     28          1           0        3.728549   -1.458617   -1.296349
     29          1           0        4.111862   -1.541234    0.457063
     30          1           0        0.984768    3.890204   -0.701261
     31          1           0        0.528866    2.423737   -1.582083
     32          1           0        2.226921    2.882716   -1.450172
     33          1           0        0.958114   -3.119014    1.343235
     34          1           0        2.611822   -3.564953    0.971404
     35          1           0        2.296058   -2.228513    2.099892
     36          1           0        1.395414   -1.779321   -1.879351
     37          1           0       -2.313952   -1.875320   -1.003305
     38          1           0       -3.778009    1.886906   -0.251102
     39          1           0       -3.068787    1.534087   -1.843701
     40          1           0       -4.526759    0.707410   -1.340552
     41          1           0       -2.831619   -1.460088    1.291134
     42          1           0       -3.501747    0.136119    1.682944
     43          1           0       -4.646645   -1.445661   -0.341006
 ---------------------------------------------------------------------
 Rotational constants (GHZ):      0.5840458      0.2553058      0.2038278
 Standard basis: 6-31G(d) (6D, 7F)
 There are   333 symmetry adapted cartesian basis functions of A   symmetry.
 There are   333 symmetry adapted basis functions of A   symmetry.
   333 basis functions,   628 primitive gaussians,   333 cartesian basis functions
    73 alpha electrons       73 beta electrons
       nuclear repulsion energy      1603.5665928029 Hartrees.
 NAtoms=   43 NActive=   43 NUniq=   43 SFac= 1.00D+00 NAtFMM=   60 NAOKFM=F Big=F
 Integral buffers will be    131072 words long.
 Raffenetti 2 integral format.
 Two-electron integral symmetry is turned on.
 Using the following non-standard input for PCM:
 --- end of non-standard input.
 ------------------------------------------------------------------------------
 Polarizable Continuum Model (PCM)
 =================================
 Model                : PCM (using non-symmetric T matrix).
 Atomic radii         : SMD-Coulomb.
 Polarization charges : Total charges.
 Charge compensation  : None.
 Solution method      : On-the-fly selection.
 Cavity type          : VdW (van der Waals Surface) (Alpha=1.000).
 Cavity algorithm     : GePol (No added spheres)
                        Default sphere list used, NSphG=   43.
                        Lebedev-Laikov grids with approx.  5.0 points / Ang**2.
                        Smoothing algorithm: Karplus/York (Gamma=1.0000).
                        Polarization charges: spherical gaussians, with
                                              point-specific exponents (IZeta= 3).
                        Self-potential: point-specific (ISelfS= 7).
                        Self-field    : sphere-specific E.n sum rule (ISelfD= 2).
 1st derivatives      : Analytical E(r).r(x)/FMM algorithm (CHGder, D1EAlg=3).
                        Cavity 1st derivative terms included.
 Solvent              : Methanol, Eps=  32.613000 Eps(inf)=   1.765709
 ------------------------------------------------------------------------------
 ------------------------------------------------------------------------------
 Atomic radii for non-electrostatic terms: SMD-CDS.
 ------------------------------------------------------------------------------
 Nuclear repulsion after PCM non-electrostatic terms =     1603.5681303855 Hartrees.
 One-electron integrals computed using PRISM.
 NBasis=   333 RedAO= T EigKep=  8.44D-04  NBF=   333
 NBsUse=   333 1.00D-06 EigRej= -1.00D+00 NBFU=   333
 ExpMin= 1.61D-01 ExpMax= 5.48D+03 ExpMxC= 8.25D+02 IAcc=1 IRadAn=         1 AccDes= 0.00D+00
 Harris functional with IExCor=  402 and IRadAn=       1 diagonalized for initial guess.
 HarFok:  IExCor=  402 AccDes= 0.00D+00 IRadAn=         1 IDoV= 1 UseB2=F ITyADJ=14
 ICtDFT=  3500011 ScaDFX=  1.000000  1.000000  1.000000  1.000000
 FoFCou: FMM=F IPFlag=           0 FMFlag=      100000 FMFlg1=           0
         NFxFlg=           0 DoJE=T BraDBF=F KetDBF=T FulRan=T
         wScrn=  0.000000 ICntrl=     500 IOpCl=  0 I1Cent=   200000004 NGrid=           0
         NMat0=    1 NMatS0=      1 NMatT0=    0 NMatD0=    1 NMtDS0=    0 NMtDT0=    0
 Petite list used in FoFCou.
 Keep R1 ints in memory in canonical form, NReq=1565304907.
 Requested convergence on RMS density matrix=1.00D-08 within 128 cycles.
 Requested convergence on MAX density matrix=1.00D-06.
 Requested convergence on             energy=1.00D-06.
 No special actions if energy rises.
 Inv3:  Mode=1 IEnd=    21951075.
 Iteration    1 A*A^-1 deviation from unit magnitude is 6.44D-15 for   2688.
 Iteration    1 A*A^-1 deviation from orthogonality  is 4.44D-15 for   2702   2615.
 Iteration    1 A^-1*A deviation from unit magnitude is 6.44D-15 for   2704.
 Iteration    1 A^-1*A deviation from orthogonality  is 2.90D-11 for   1885   1487.
 Error on total polarization charges =  0.05223
 SCF Done:  E(RB3LYP) =  -886.944328896     A.U. after   12 cycles
            NFock= 12  Conv=0.70D-08     -V/T= 2.0091
 SMD-CDS (non-electrostatic) energy       (kcal/mol) =       0.96
 (included in total energy above)

 **********************************************************************

            Population analysis using the SCF density.

 **********************************************************************

 Orbital symmetries:
       Occupied  (A) (A) (A) (A) (A) (A) (A) (A) (A) (A) (A) (A)
                 (A) (A) (A) (A) (A) (A) (A) (A) (A) (A) (A) (A)
                 (A) (A) (A) (A) (A) (A) (A) (A) (A) (A) (A) (A)
                 (A) (A) (A) (A) (A) (A) (A) (A) (A) (A) (A) (A)
                 (A) (A) (A) (A) (A) (A) (A) (A) (A) (A) (A) (A)
                 (A) (A) (A) (A) (A) (A) (A) (A) (A) (A) (A) (A)
                 (A)
       Virtual   (A) (A) (A) (A) (A) (A) (A) (A) (A) (A) (A) (A)
                 (A) (A) (A) (A) (A) (A) (A) (A) (A) (A) (A) (A)
                 (A) (A) (A) (A) (A) (A) (A) (A) (A) (A) (A) (A)
                 (A) (A) (A) (A) (A) (A) (A) (A) (A) (A) (A) (A)
                 (A) (A) (A) (A) (A) (A) (A) (A) (A) (A) (A) (A)
                 (A) (A) (A) (A) (A) (A) (A) (A) (A) (A) (A) (A)
                 (A) (A) (A) (A) (A) (A) (A) (A) (A) (A) (A) (A)
                 (A) (A) (A) (A) (A) (A) (A) (A) (A) (A) (A) (A)
                 (A) (A) (A) (A) (A) (A) (A) (A) (A) (A) (A) (A)
                 (A) (A) (A) (A) (A) (A) (A) (A) (A) (A) (A) (A)
                 (A) (A) (A) (A) (A) (A) (A) (A) (A) (A) (A) (A)
                 (A) (A) (A) (A) (A) (A) (A) (A) (A) (A) (A) (A)
                 (A) (A) (A) (A) (A) (A) (A) (A) (A) (A) (A) (A)
                 (A) (A) (A) (A) (A) (A) (A) (A) (A) (A) (A) (A)
                 (A) (A) (A) (A) (A) (A) (A) (A) (A) (A) (A) (A)
                 (A) (A) (A) (A) (A) (A) (A) (A) (A) (A) (A) (A)
                 (A) (A) (A) (A) (A) (A) (A) (A) (A) (A) (A) (A)
                 (A) (A) (A) (A) (A) (A) (A) (A) (A) (A) (A) (A)
                 (A) (A) (A) (A) (A) (A) (A) (A) (A) (A) (A) (A)
                 (A) (A) (A) (A) (A) (A) (A) (A) (A) (A) (A) (A)
                 (A) (A) (A) (A) (A) (A) (A) (A) (A) (A) (A) (A)
                 (A) (A) (A) (A) (A) (A) (A) (A)
 The electronic state is 1-A.
 Alpha  occ. eigenvalues --  -19.14818 -19.14602 -19.13807 -19.13052 -10.26389
 Alpha  occ. eigenvalues --  -10.24469 -10.24187 -10.22036 -10.20232 -10.18711
 Alpha  occ. eigenvalues --  -10.18585 -10.18449 -10.18269 -10.17667 -10.17258
 Alpha  occ. eigenvalues --  -10.17173 -10.17054 -10.16731 -10.16606  -1.03380
 Alpha  occ. eigenvalues --   -1.02807  -1.02395  -0.99877  -0.85800  -0.81118
 Alpha  occ. eigenvalues --   -0.78823  -0.74980  -0.73947  -0.72023  -0.68991
 Alpha  occ. eigenvalues --   -0.67520  -0.65213  -0.63400  -0.59871  -0.57616
 Alpha  occ. eigenvalues --   -0.55332  -0.54149  -0.51985  -0.51294  -0.49188
 Alpha  occ. eigenvalues --   -0.47139  -0.46698  -0.46121  -0.45333  -0.44945
 Alpha  occ. eigenvalues --   -0.44063  -0.43367  -0.42787  -0.41843  -0.40237
 Alpha  occ. eigenvalues --   -0.39977  -0.39019  -0.38485  -0.38074  -0.37800
 Alpha  occ. eigenvalues --   -0.37717  -0.36937  -0.36821  -0.36151  -0.35424
 Alpha  occ. eigenvalues --   -0.34853  -0.34564  -0.33368  -0.32711  -0.32078
 Alpha  occ. eigenvalues --   -0.31427  -0.30337  -0.30011  -0.28332  -0.27158
 Alpha  occ. eigenvalues --   -0.25977  -0.25005  -0.23797
 Alpha virt. eigenvalues --   -0.03846   0.05435   0.07115   0.09015   0.10084
 Alpha virt. eigenvalues --    0.10276   0.12134   0.12800   0.13287   0.13309
 Alpha virt. eigenvalues --    0.14317   0.15363   0.15437   0.15801   0.16432
 Alpha virt. eigenvalues --    0.17152   0.17222   0.17662   0.18039   0.19024
 Alpha virt. eigenvalues --    0.19134   0.19917   0.20316   0.20839   0.21559
 Alpha virt. eigenvalues --    0.22004   0.22164   0.22998   0.23310   0.24391
 Alpha virt. eigenvalues --    0.24502   0.25379   0.26182   0.26511   0.27325
 Alpha virt. eigenvalues --    0.27904   0.29019   0.30282   0.30307   0.31936
 Alpha virt. eigenvalues --    0.33926   0.34258   0.36085   0.36824   0.45835
 Alpha virt. eigenvalues --    0.47638   0.49966   0.51531   0.52509   0.52649
 Alpha virt. eigenvalues --    0.53503   0.54019   0.55000   0.56012   0.57251
 Alpha virt. eigenvalues --    0.58262   0.59221   0.60698   0.60985   0.61542
 Alpha virt. eigenvalues --    0.61985   0.62659   0.63366   0.65138   0.65842
 Alpha virt. eigenvalues --    0.66362   0.67437   0.68258   0.69037   0.71598
 Alpha virt. eigenvalues --    0.71945   0.73180   0.74334   0.75894   0.76214
 Alpha virt. eigenvalues --    0.77387   0.77751   0.78267   0.80042   0.80835
 Alpha virt. eigenvalues --    0.81117   0.82044   0.82947   0.83140   0.83943
 Alpha virt. eigenvalues --    0.84579   0.85261   0.85860   0.86653   0.87643
 Alpha virt. eigenvalues --    0.88199   0.88379   0.89130   0.89653   0.90147
 Alpha virt. eigenvalues --    0.90383   0.90925   0.91845   0.92674   0.93931
 Alpha virt. eigenvalues --    0.94127   0.94839   0.95729   0.95894   0.96766
 Alpha virt. eigenvalues --    0.98183   0.98953   0.99216   0.99873   1.00542
 Alpha virt. eigenvalues --    1.01985   1.02690   1.03131   1.04041   1.05484
 Alpha virt. eigenvalues --    1.06618   1.07666   1.08484   1.09271   1.10584
 Alpha virt. eigenvalues --    1.11980   1.13164   1.14754   1.15773   1.16601
 Alpha virt. eigenvalues --    1.18271   1.20064   1.22306   1.24311   1.26483
 Alpha virt. eigenvalues --    1.28981   1.30592   1.36253   1.37390   1.39221
 Alpha virt. eigenvalues --    1.39936   1.41566   1.44555   1.45998   1.47350
 Alpha virt. eigenvalues --    1.48286   1.53187   1.54707   1.58430   1.60218
 Alpha virt. eigenvalues --    1.62173   1.63481   1.66052   1.66744   1.67349
 Alpha virt. eigenvalues --    1.68098   1.69085   1.69920   1.71583   1.72474
 Alpha virt. eigenvalues --    1.74983   1.75677   1.77563   1.79194   1.79576
 Alpha virt. eigenvalues --    1.81645   1.83094   1.83514   1.83984   1.85941
 Alpha virt. eigenvalues --    1.87326   1.88975   1.89283   1.89649   1.90526
 Alpha virt. eigenvalues --    1.91393   1.92238   1.93768   1.94703   1.96201
 Alpha virt. eigenvalues --    1.96364   1.98312   2.00331   2.00828   2.02506
 Alpha virt. eigenvalues --    2.04185   2.05795   2.06595   2.07123   2.08320
 Alpha virt. eigenvalues --    2.10383   2.10994   2.12661   2.14678   2.15787
 Alpha virt. eigenvalues --    2.17910   2.18421   2.21069   2.24319   2.24524
 Alpha virt. eigenvalues --    2.25348   2.26522   2.27177   2.28283   2.29772
 Alpha virt. eigenvalues --    2.30872   2.31987   2.33390   2.33545   2.36113
 Alpha virt. eigenvalues --    2.36711   2.37960   2.39656   2.41332   2.42779
 Alpha virt. eigenvalues --    2.43010   2.43676   2.46070   2.48094   2.48987
 Alpha virt. eigenvalues --    2.49391   2.51923   2.53112   2.54896   2.58174
 Alpha virt. eigenvalues --    2.59021   2.62428   2.64287   2.67071   2.68618
 Alpha virt. eigenvalues --    2.70098   2.73522   2.74642   2.76733   2.77041
 Alpha virt. eigenvalues --    2.79726   2.81326   2.85785   2.87024   2.88672
 Alpha virt. eigenvalues --    2.94608   2.97661   2.99069   3.04108   3.18047
 Alpha virt. eigenvalues --    3.21490   3.81553   3.82802   3.86017   4.01112
 Alpha virt. eigenvalues --    4.14093   4.21283   4.24858   4.27183   4.28877
 Alpha virt. eigenvalues --    4.32400   4.36127   4.41511   4.45674   4.54515
 Alpha virt. eigenvalues --    4.60407   4.66606   4.73361   4.77050   4.77547
          Condensed to atoms (all electrons):
               1          2          3          4          5          6
     1  C    5.111198   0.527564  -0.051999  -0.004161  -0.004691  -0.028594
     2  C    0.527564   4.999891   0.315728  -0.016767  -0.006684  -0.006647
     3  C   -0.051999   0.315728   5.261837   0.338600  -0.038923  -0.002043
     4  C   -0.004161  -0.016767   0.338600   5.068617   0.338577  -0.036433
     5  C   -0.004691  -0.006684  -0.038923   0.338577   5.078840   0.358884
     6  C   -0.028594  -0.006647  -0.002043  -0.036433   0.358884   5.073607
     7  C    0.345798  -0.066671  -0.011382  -0.000114  -0.040364   0.357959
     8  C    0.346077   0.010198   0.005618  -0.000179  -0.000042   0.004310
     9  C   -0.144812  -0.078572   0.007870  -0.000172  -0.000006  -0.000099
    10  C   -0.009598   0.407854  -0.056975   0.002377  -0.000054  -0.000151
    11  O   -0.086448   0.005211  -0.000112   0.000002  -0.000005   0.000274
    12  C   -0.036358  -0.002100   0.001410  -0.003527  -0.003521  -0.049669
    13  C    0.002411  -0.063063  -0.005929   0.000250  -0.000004   0.000014
    14  O   -0.000377  -0.050054  -0.006350  -0.000378  -0.000002   0.000000
    15  C    0.000278   0.003347  -0.023696   0.350074  -0.031715   0.003244
    16  O    0.000024  -0.000093  -0.005727  -0.048618   0.002946  -0.000041
    17  C   -0.000010  -0.000073   0.004870  -0.048547  -0.005746   0.000152
    18  C   -0.000016   0.000310  -0.010164  -0.051705  -0.002409   0.000004
    19  O    0.000000  -0.000002  -0.000079   0.002809   0.000042   0.000000
    20  H   -0.004990  -0.024055   0.352066  -0.028264  -0.006080  -0.000312
    21  H    0.004796  -0.039875   0.349151  -0.048113   0.005570  -0.000070
    22  H   -0.001469  -0.000486  -0.058737   0.360160  -0.037544  -0.003331
    23  H   -0.000002  -0.000088  -0.004047  -0.041120   0.370728  -0.033685
    24  H   -0.000344   0.000014   0.005271  -0.030639   0.370761  -0.037751
    25  H   -0.004390  -0.000231   0.004020  -0.005314  -0.037458   0.370577
    26  H    0.005380   0.000328  -0.000081   0.004440  -0.032791   0.365180
    27  H   -0.051090   0.004283  -0.000222  -0.000052   0.004884  -0.042172
    28  H    0.004227   0.000940  -0.000102   0.000005   0.000000   0.000001
    29  H    0.003935   0.001469  -0.000144   0.000002   0.000000   0.000003
    30  H    0.004636  -0.000007  -0.000035   0.000210  -0.001095  -0.003308
    31  H   -0.005888   0.001451  -0.000430  -0.000335   0.003178  -0.006377
    32  H   -0.007636  -0.000046  -0.000013   0.000051  -0.000005   0.005261
    33  H   -0.000155  -0.008614   0.003289   0.000024   0.000001   0.000000
    34  H   -0.000108   0.005358  -0.000033  -0.000002   0.000000   0.000000
    35  H    0.000342   0.001465   0.000042  -0.000012   0.000000   0.000000
    36  H    0.002938  -0.000306  -0.000954   0.000097   0.000005   0.000001
    37  H    0.000002  -0.000106   0.002554  -0.003370  -0.000063   0.000000
    38  H    0.000000   0.000000  -0.000066  -0.004037   0.002309   0.000091
    39  H   -0.000004   0.000001   0.000049  -0.005437  -0.001213  -0.000046
    40  H    0.000000   0.000002  -0.000096   0.004946   0.000204  -0.000003
    41  H   -0.000006   0.000303   0.004520  -0.005854   0.000285  -0.000008
    42  H    0.000003  -0.000046  -0.000062  -0.000109   0.000221  -0.000073
    43  H    0.000000   0.000000   0.000011   0.001118  -0.000043   0.000000
               7          8          9         10         11         12
     1  C    0.345798   0.346077  -0.144812  -0.009598  -0.086448  -0.036358
     2  C   -0.066671   0.010198  -0.078572   0.407854   0.005211  -0.002100
     3  C   -0.011382   0.005618   0.007870  -0.056975  -0.000112   0.001410
     4  C   -0.000114  -0.000179  -0.000172   0.002377   0.000002  -0.003527
     5  C   -0.040364  -0.000042  -0.000006  -0.000054  -0.000005  -0.003521
     6  C    0.357959   0.004310  -0.000099  -0.000151   0.000274  -0.049669
     7  C    5.022014  -0.053362   0.007879   0.005620   0.000804   0.354760
     8  C   -0.053362   4.532011   0.330846  -0.060191   0.526104  -0.001002
     9  C    0.007879   0.330846   5.485211   0.289587  -0.077852  -0.000241
    10  C    0.005620  -0.060191   0.289587   4.734310   0.004196  -0.000159
    11  O    0.000804   0.526104  -0.077852   0.004196   8.200695  -0.003767
    12  C    0.354760  -0.001002  -0.000241  -0.000159  -0.003767   5.150079
    13  C   -0.000151  -0.000100  -0.053729   0.369808  -0.000076  -0.000003
    14  O   -0.000073   0.000998  -0.048548   0.201398  -0.000019   0.000008
    15  C   -0.000068  -0.000001   0.000002  -0.000090   0.000000   0.000021
    16  O   -0.000001   0.000000   0.000000  -0.000023   0.000000   0.000001
    17  C   -0.000008   0.000000   0.000000   0.000001   0.000000  -0.000006
    18  C    0.000006   0.000000   0.000000   0.000002   0.000000  -0.000002
    19  O    0.000000   0.000000   0.000000   0.000000   0.000000   0.000000
    20  H    0.001043  -0.000106  -0.000178   0.000434   0.000002  -0.000066
    21  H   -0.000078  -0.000101   0.000644  -0.007499   0.000001   0.000005
    22  H    0.003369  -0.000060  -0.000046   0.000177   0.000000  -0.001346
    23  H    0.005121   0.000004   0.000000   0.000000   0.000000  -0.000022
    24  H   -0.006142  -0.000002   0.000000   0.000005   0.000000   0.004858
    25  H   -0.037448   0.000070  -0.000009  -0.000058  -0.000001   0.005723
    26  H   -0.031569  -0.000106   0.000004   0.000003   0.000003  -0.004556
    27  H    0.375501  -0.006645   0.000574  -0.000214   0.009490  -0.043916
    28  H   -0.000075  -0.017615   0.345463  -0.022895  -0.000345   0.000019
    29  H   -0.000071  -0.017098   0.340560  -0.024891  -0.000233  -0.000004
    30  H   -0.031237  -0.000039   0.000004   0.000003   0.000025   0.368225
    31  H   -0.030829  -0.000222   0.000019  -0.000020   0.000053   0.372940
    32  H   -0.027240   0.003024   0.000103  -0.000003   0.006888   0.365463
    33  H   -0.000002  -0.000074   0.005326  -0.023200   0.000001   0.000000
    34  H    0.000004   0.000282  -0.007940  -0.022329   0.000000   0.000000
    35  H   -0.000030  -0.000011  -0.001585  -0.025060  -0.000011   0.000000
    36  H   -0.000056  -0.000017  -0.001973  -0.021880  -0.000051  -0.000006
    37  H    0.000000   0.000000   0.000000  -0.000028   0.000000   0.000000
    38  H    0.000004   0.000000   0.000000   0.000000   0.000000  -0.000002
    39  H    0.000008   0.000000   0.000000   0.000000   0.000000  -0.000017
    40  H    0.000000   0.000000   0.000000   0.000000   0.000000   0.000000
    41  H    0.000001   0.000000   0.000000   0.000006   0.000000   0.000000
    42  H    0.000000   0.000000   0.000000   0.000000   0.000000   0.000000
    43  H    0.000000   0.000000   0.000000   0.000000   0.000000   0.000000
              13         14         15         16         17         18
     1  C    0.002411  -0.000377   0.000278   0.000024  -0.000010  -0.000016
     2  C   -0.063063  -0.050054   0.003347  -0.000093  -0.000073   0.000310
     3  C   -0.005929  -0.006350  -0.023696  -0.005727   0.004870  -0.010164
     4  C    0.000250  -0.000378   0.350074  -0.048618  -0.048547  -0.051705
     5  C   -0.000004  -0.000002  -0.031715   0.002946  -0.005746  -0.002409
     6  C    0.000014   0.000000   0.003244  -0.000041   0.000152   0.000004
     7  C   -0.000151  -0.000073  -0.000068  -0.000001  -0.000008   0.000006
     8  C   -0.000100   0.000998  -0.000001   0.000000   0.000000   0.000000
     9  C   -0.053729  -0.048548   0.000002   0.000000   0.000000   0.000000
    10  C    0.369808   0.201398  -0.000090  -0.000023   0.000001   0.000002
    11  O   -0.000076  -0.000019   0.000000   0.000000   0.000000   0.000000
    12  C   -0.000003   0.000008   0.000021   0.000001  -0.000006  -0.000002
    13  C    5.200073  -0.054839   0.000005   0.000001   0.000000  -0.000001
    14  O   -0.054839   8.395831  -0.000036  -0.000008   0.000000   0.000001
    15  C    0.000005  -0.000036   4.749927   0.203232   0.364967   0.367130
    16  O    0.000001  -0.000008   0.203232   8.399470  -0.060005  -0.047688
    17  C    0.000000   0.000000   0.364967  -0.060005   5.202925  -0.063944
    18  C   -0.000001   0.000001   0.367130  -0.047688  -0.063944   4.917647
    19  O    0.000000   0.000000  -0.032765  -0.010210  -0.001125   0.248258
    20  H    0.001380   0.000302  -0.004347   0.000150  -0.000066   0.002212
    21  H   -0.002281   0.015709  -0.003634   0.007389   0.000279  -0.001931
    22  H    0.000011   0.000162  -0.032316   0.003839  -0.007733   0.005774
    23  H    0.000000   0.000000  -0.005191   0.000052  -0.002723   0.002078
    24  H    0.000000   0.000000  -0.005121  -0.000027   0.004062  -0.000083
    25  H   -0.000003   0.000001  -0.000086   0.000000   0.000006  -0.000006
    26  H    0.000000   0.000000  -0.000068   0.000000   0.000001   0.000000
    27  H    0.000022  -0.000001   0.000002   0.000000   0.000000   0.000000
    28  H    0.001557   0.002009   0.000000   0.000000   0.000000   0.000000
    29  H   -0.002528   0.002643   0.000000   0.000000   0.000000   0.000000
    30  H    0.000000   0.000000  -0.000001   0.000000  -0.000002   0.000000
    31  H    0.000001  -0.000002   0.000020  -0.000010   0.000008  -0.000001
    32  H    0.000000   0.000000   0.000000   0.000000   0.000000   0.000000
    33  H    0.361031   0.000022  -0.000003  -0.000002   0.000000   0.000002
    34  H    0.360948   0.001401   0.000000   0.000000   0.000000   0.000000
    35  H    0.365277   0.002948   0.000000   0.000000   0.000000   0.000000
    36  H    0.007455   0.235833  -0.000004   0.000041   0.000000   0.000001
    37  H    0.000000  -0.000002  -0.022403   0.233885   0.006846  -0.002978
    38  H    0.000000   0.000000  -0.022416   0.003113   0.364302  -0.001413
    39  H    0.000000   0.000000  -0.027602   0.000417   0.364712   0.005242
    40  H    0.000000   0.000000  -0.022964  -0.000763   0.359489  -0.007469
    41  H    0.000000  -0.000003  -0.035074  -0.004582   0.006481   0.364748
    42  H    0.000000   0.000000  -0.021650   0.003652  -0.006214   0.357872
    43  H    0.000000   0.000000  -0.009607   0.030249  -0.002453  -0.041081
              19         20         21         22         23         24
     1  C    0.000000  -0.004990   0.004796  -0.001469  -0.000002  -0.000344
     2  C   -0.000002  -0.024055  -0.039875  -0.000486  -0.000088   0.000014
     3  C   -0.000079   0.352066   0.349151  -0.058737  -0.004047   0.005271
     4  C    0.002809  -0.028264  -0.048113   0.360160  -0.041120  -0.030639
     5  C    0.000042  -0.006080   0.005570  -0.037544   0.370728   0.370761
     6  C    0.000000  -0.000312  -0.000070  -0.003331  -0.033685  -0.037751
     7  C    0.000000   0.001043  -0.000078   0.003369   0.005121  -0.006142
     8  C    0.000000  -0.000106  -0.000101  -0.000060   0.000004  -0.000002
     9  C    0.000000  -0.000178   0.000644  -0.000046   0.000000   0.000000
    10  C    0.000000   0.000434  -0.007499   0.000177   0.000000   0.000005
    11  O    0.000000   0.000002   0.000001   0.000000   0.000000   0.000000
    12  C    0.000000  -0.000066   0.000005  -0.001346  -0.000022   0.004858
    13  C    0.000000   0.001380  -0.002281   0.000011   0.000000   0.000000
    14  O    0.000000   0.000302   0.015709   0.000162   0.000000   0.000000
    15  C   -0.032765  -0.004347  -0.003634  -0.032316  -0.005191  -0.005121
    16  O   -0.010210   0.000150   0.007389   0.003839   0.000052  -0.000027
    17  C   -0.001125  -0.000066   0.000279  -0.007733  -0.002723   0.004062
    18  C    0.248258   0.002212  -0.001931   0.005774   0.002078  -0.000083
    19  O    8.335670  -0.000012  -0.000024  -0.000055  -0.000099  -0.000003
    20  H   -0.000012   0.545525  -0.030710   0.005446   0.002588   0.000061
    21  H   -0.000024  -0.030710   0.582966  -0.000858  -0.000103  -0.000157
    22  H   -0.000055   0.005446  -0.000858   0.612548   0.005937  -0.008811
    23  H   -0.000099   0.002588  -0.000103   0.005937   0.590298  -0.037205
    24  H   -0.000003   0.000061  -0.000157  -0.008811  -0.037205   0.591642
    25  H    0.000000   0.000976  -0.000002  -0.000176  -0.006713   0.005855
    26  H    0.000000  -0.000077   0.000003  -0.000071  -0.000697  -0.006703
    27  H    0.000000   0.000046   0.000003   0.000028  -0.000161  -0.000081
    28  H    0.000000  -0.000004  -0.000002  -0.000002   0.000000   0.000000
    29  H    0.000000   0.000013  -0.000031   0.000000   0.000000   0.000000
    30  H    0.000000   0.000002   0.000000   0.000018  -0.000017   0.000612
    31  H    0.000000   0.000013   0.000001   0.005279  -0.000016  -0.000308
    32  H    0.000000   0.000000   0.000000  -0.000029   0.000000  -0.000055
    33  H    0.000000   0.000174   0.003001   0.000000   0.000000   0.000000
    34  H    0.000000   0.000002  -0.000131   0.000000   0.000000   0.000000
    35  H    0.000000   0.000098   0.000140   0.000000   0.000000   0.000000
    36  H    0.000000   0.000027  -0.000437   0.000322   0.000000   0.000000
    37  H    0.000610  -0.000082   0.007830  -0.000445   0.000006  -0.000003
    38  H   -0.000272  -0.000003  -0.000007   0.000182   0.001461   0.000049
    39  H    0.000241   0.000002   0.000006   0.004728   0.000233   0.000756
    40  H    0.008355   0.000002  -0.000011  -0.000156  -0.000082   0.000054
    41  H   -0.045203   0.000900   0.001560  -0.000105  -0.000235  -0.000020
    42  H   -0.035645   0.000087   0.000027  -0.000134   0.004758  -0.000023
    43  H    0.235090  -0.000005  -0.000110  -0.000039  -0.000001   0.000001
              25         26         27         28         29         30
     1  C   -0.004390   0.005380  -0.051090   0.004227   0.003935   0.004636
     2  C   -0.000231   0.000328   0.004283   0.000940   0.001469  -0.000007
     3  C    0.004020  -0.000081  -0.000222  -0.000102  -0.000144  -0.000035
     4  C   -0.005314   0.004440  -0.000052   0.000005   0.000002   0.000210
     5  C   -0.037458  -0.032791   0.004884   0.000000   0.000000  -0.001095
     6  C    0.370577   0.365180  -0.042172   0.000001   0.000003  -0.003308
     7  C   -0.037448  -0.031569   0.375501  -0.000075  -0.000071  -0.031237
     8  C    0.000070  -0.000106  -0.006645  -0.017615  -0.017098  -0.000039
     9  C   -0.000009   0.000004   0.000574   0.345463   0.340560   0.000004
    10  C   -0.000058   0.000003  -0.000214  -0.022895  -0.024891   0.000003
    11  O   -0.000001   0.000003   0.009490  -0.000345  -0.000233   0.000025
    12  C    0.005723  -0.004556  -0.043916   0.000019  -0.000004   0.368225
    13  C   -0.000003   0.000000   0.000022   0.001557  -0.002528   0.000000
    14  O    0.000001   0.000000  -0.000001   0.002009   0.002643   0.000000
    15  C   -0.000086  -0.000068   0.000002   0.000000   0.000000  -0.000001
    16  O    0.000000   0.000000   0.000000   0.000000   0.000000   0.000000
    17  C    0.000006   0.000001   0.000000   0.000000   0.000000  -0.000002
    18  C   -0.000006   0.000000   0.000000   0.000000   0.000000   0.000000
    19  O    0.000000   0.000000   0.000000   0.000000   0.000000   0.000000
    20  H    0.000976  -0.000077   0.000046  -0.000004   0.000013   0.000002
    21  H   -0.000002   0.000003   0.000003  -0.000002  -0.000031   0.000000
    22  H   -0.000176  -0.000071   0.000028  -0.000002   0.000000   0.000018
    23  H   -0.006713  -0.000697  -0.000161   0.000000   0.000000  -0.000017
    24  H    0.005855  -0.006703  -0.000081   0.000000   0.000000   0.000612
    25  H    0.601157  -0.036452  -0.002761   0.000000   0.000000  -0.000015
    26  H   -0.036452   0.596167  -0.004948   0.000000   0.000000   0.003862
    27  H   -0.002761  -0.004948   0.610629  -0.000015  -0.000003  -0.002797
    28  H    0.000000   0.000000  -0.000015   0.501794  -0.016505   0.000000
    29  H    0.000000   0.000000  -0.000003  -0.016505   0.511844   0.000000
    30  H   -0.000015   0.003862  -0.002797   0.000000   0.000000   0.564283
    31  H   -0.000055  -0.000160   0.005520  -0.000003   0.000000  -0.028985
    32  H   -0.000161  -0.000032  -0.004315  -0.000003   0.000001  -0.028380
    33  H   -0.000002   0.000000   0.000000  -0.000174   0.000130   0.000000
    34  H    0.000000   0.000000   0.000000   0.000547   0.001570   0.000000
    35  H    0.000015   0.000000  -0.000001   0.000100   0.001141   0.000000
    36  H    0.000000   0.000000   0.000003   0.001643  -0.000044   0.000000
    37  H    0.000000   0.000000   0.000000   0.000000   0.000000   0.000000
    38  H   -0.000002  -0.000003   0.000000   0.000000   0.000000   0.000000
    39  H   -0.000001   0.000001   0.000000   0.000000   0.000000   0.000000
    40  H    0.000000   0.000000   0.000000   0.000000   0.000000   0.000000
    41  H   -0.000013   0.000000   0.000000   0.000000   0.000000   0.000000
    42  H   -0.000006   0.000001   0.000000   0.000000   0.000000   0.000000
    43  H    0.000000   0.000000   0.000000   0.000000   0.000000   0.000000
              31         32         33         34         35         36
     1  C   -0.005888  -0.007636  -0.000155  -0.000108   0.000342   0.002938
     2  C    0.001451  -0.000046  -0.008614   0.005358   0.001465  -0.000306
     3  C   -0.000430  -0.000013   0.003289  -0.000033   0.000042  -0.000954
     4  C   -0.000335   0.000051   0.000024  -0.000002  -0.000012   0.000097
     5  C    0.003178  -0.000005   0.000001   0.000000   0.000000   0.000005
     6  C   -0.006377   0.005261   0.000000   0.000000   0.000000   0.000001
     7  C   -0.030829  -0.027240  -0.000002   0.000004  -0.000030  -0.000056
     8  C   -0.000222   0.003024  -0.000074   0.000282  -0.000011  -0.000017
     9  C    0.000019   0.000103   0.005326  -0.007940  -0.001585  -0.001973
    10  C   -0.000020  -0.000003  -0.023200  -0.022329  -0.025060  -0.021880
    11  O    0.000053   0.006888   0.000001   0.000000  -0.000011  -0.000051
    12  C    0.372940   0.365463   0.000000   0.000000   0.000000  -0.000006
    13  C    0.000001   0.000000   0.361031   0.360948   0.365277   0.007455
    14  O   -0.000002   0.000000   0.000022   0.001401   0.002948   0.235833
    15  C    0.000020   0.000000  -0.000003   0.000000   0.000000  -0.000004
    16  O   -0.000010   0.000000  -0.000002   0.000000   0.000000   0.000041
    17  C    0.000008   0.000000   0.000000   0.000000   0.000000   0.000000
    18  C   -0.000001   0.000000   0.000002   0.000000   0.000000   0.000001
    19  O    0.000000   0.000000   0.000000   0.000000   0.000000   0.000000
    20  H    0.000013   0.000000   0.000174   0.000002   0.000098   0.000027
    21  H    0.000001   0.000000   0.003001  -0.000131   0.000140  -0.000437
    22  H    0.005279  -0.000029   0.000000   0.000000   0.000000   0.000322
    23  H   -0.000016   0.000000   0.000000   0.000000   0.000000   0.000000
    24  H   -0.000308  -0.000055   0.000000   0.000000   0.000000   0.000000
    25  H   -0.000055  -0.000161  -0.000002   0.000000   0.000015   0.000000
    26  H   -0.000160  -0.000032   0.000000   0.000000   0.000000   0.000000
    27  H    0.005520  -0.004315   0.000000   0.000000  -0.000001   0.000003
    28  H   -0.000003  -0.000003  -0.000174   0.000547   0.000100   0.001643
    29  H    0.000000   0.000001   0.000130   0.001570   0.001141  -0.000044
    30  H   -0.028985  -0.028380   0.000000   0.000000   0.000000   0.000000
    31  H    0.552728  -0.030229   0.000000   0.000000   0.000000   0.000015
    32  H   -0.030229   0.563621   0.000000   0.000000   0.000000   0.000000
    33  H    0.000000   0.000000   0.550916  -0.030624  -0.025752  -0.000141
    34  H    0.000000   0.000000  -0.030624   0.548774  -0.025290  -0.000207
    35  H    0.000000   0.000000  -0.025752  -0.025290   0.533991  -0.000235
    36  H    0.000015   0.000000  -0.000141  -0.000207  -0.000235   0.344092
    37  H    0.000000   0.000000  -0.000008   0.000000   0.000000   0.000020
    38  H   -0.000004   0.000000   0.000000   0.000000   0.000000   0.000000
    39  H    0.000109   0.000000   0.000000   0.000000   0.000000   0.000000
    40  H    0.000000   0.000000   0.000000   0.000000   0.000000   0.000000
    41  H    0.000000   0.000000   0.000020   0.000000   0.000000   0.000000
    42  H    0.000000   0.000000   0.000000   0.000000   0.000000   0.000000
    43  H    0.000000   0.000000   0.000000   0.000000   0.000000   0.000000
              37         38         39         40         41         42
     1  C    0.000002   0.000000  -0.000004   0.000000  -0.000006   0.000003
     2  C   -0.000106   0.000000   0.000001   0.000002   0.000303  -0.000046
     3  C    0.002554  -0.000066   0.000049  -0.000096   0.004520  -0.000062
     4  C   -0.003370  -0.004037  -0.005437   0.004946  -0.005854  -0.000109
     5  C   -0.000063   0.002309  -0.001213   0.000204   0.000285   0.000221
     6  C    0.000000   0.000091  -0.000046  -0.000003  -0.000008  -0.000073
     7  C    0.000000   0.000004   0.000008   0.000000   0.000001   0.000000
     8  C    0.000000   0.000000   0.000000   0.000000   0.000000   0.000000
     9  C    0.000000   0.000000   0.000000   0.000000   0.000000   0.000000
    10  C   -0.000028   0.000000   0.000000   0.000000   0.000006   0.000000
    11  O    0.000000   0.000000   0.000000   0.000000   0.000000   0.000000
    12  C    0.000000  -0.000002  -0.000017   0.000000   0.000000   0.000000
    13  C    0.000000   0.000000   0.000000   0.000000   0.000000   0.000000
    14  O   -0.000002   0.000000   0.000000   0.000000  -0.000003   0.000000
    15  C   -0.022403  -0.022416  -0.027602  -0.022964  -0.035074  -0.021650
    16  O    0.233885   0.003113   0.000417  -0.000763  -0.004582   0.003652
    17  C    0.006846   0.364302   0.364712   0.359489   0.006481  -0.006214
    18  C   -0.002978  -0.001413   0.005242  -0.007469   0.364748   0.357872
    19  O    0.000610  -0.000272   0.000241   0.008355  -0.045203  -0.035645
    20  H   -0.000082  -0.000003   0.000002   0.000002   0.000900   0.000087
    21  H    0.007830  -0.000007   0.000006  -0.000011   0.001560   0.000027
    22  H   -0.000445   0.000182   0.004728  -0.000156  -0.000105  -0.000134
    23  H    0.000006   0.001461   0.000233  -0.000082  -0.000235   0.004758
    24  H   -0.000003   0.000049   0.000756   0.000054  -0.000020  -0.000023
    25  H    0.000000  -0.000002  -0.000001   0.000000  -0.000013  -0.000006
    26  H    0.000000  -0.000003   0.000001   0.000000   0.000000   0.000001
    27  H    0.000000   0.000000   0.000000   0.000000   0.000000   0.000000
    28  H    0.000000   0.000000   0.000000   0.000000   0.000000   0.000000
    29  H    0.000000   0.000000   0.000000   0.000000   0.000000   0.000000
    30  H    0.000000   0.000000   0.000000   0.000000   0.000000   0.000000
    31  H    0.000000  -0.000004   0.000109   0.000000   0.000000   0.000000
    32  H    0.000000   0.000000   0.000000   0.000000   0.000000   0.000000
    33  H   -0.000008   0.000000   0.000000   0.000000   0.000020   0.000000
    34  H    0.000000   0.000000   0.000000   0.000000   0.000000   0.000000
    35  H    0.000000   0.000000   0.000000   0.000000   0.000000   0.000000
    36  H    0.000020   0.000000   0.000000   0.000000   0.000000   0.000000
    37  H    0.334401  -0.000239  -0.000174  -0.000065   0.003039   0.000061
    38  H   -0.000239   0.539234  -0.026418  -0.025922  -0.000018   0.001791
    39  H   -0.000174  -0.026418   0.556780  -0.030698  -0.000116  -0.000127
    40  H   -0.000065  -0.025922  -0.030698   0.554898   0.000173  -0.000187
    41  H    0.003039  -0.000018  -0.000116   0.000173   0.605416  -0.042353
    42  H    0.000061   0.001791  -0.000127  -0.000187  -0.042353   0.567059
    43  H    0.000127   0.000128  -0.000237   0.003189  -0.000076   0.006199
              43
     1  C    0.000000
     2  C    0.000000
     3  C    0.000011
     4  C    0.001118
     5  C   -0.000043
     6  C    0.000000
     7  C    0.000000
     8  C    0.000000
     9  C    0.000000
    10  C    0.000000
    11  O    0.000000
    12  C    0.000000
    13  C    0.000000
    14  O    0.000000
    15  C   -0.009607
    16  O    0.030249
    17  C   -0.002453
    18  C   -0.041081
    19  O    0.235090
    20  H   -0.000005
    21  H   -0.000110
    22  H   -0.000039
    23  H   -0.000001
    24  H    0.000001
    25  H    0.000000
    26  H    0.000000
    27  H    0.000000
    28  H    0.000000
    29  H    0.000000
    30  H    0.000000
    31  H    0.000000
    32  H    0.000000
    33  H    0.000000
    34  H    0.000000
    35  H    0.000000
    36  H    0.000000
    37  H    0.000127
    38  H    0.000128
    39  H   -0.000237
    40  H    0.003189
    41  H   -0.000076
    42  H    0.006199
    43  H    0.353900
 Mulliken charges:
               1
     1  C    0.083537
     2  C    0.078868
     3  C   -0.378505
     4  C   -0.089099
     5  C   -0.286979
     6  C   -0.288750
     7  C   -0.142919
     8  C    0.397431
     9  C   -0.398331
    10  C    0.259538
    11  O   -0.584828
    12  C   -0.473222
    13  C   -0.487535
    14  O   -0.698576
    15  C    0.258609
    16  O   -0.710662
    17  C   -0.480445
    18  C   -0.040396
    19  O   -0.705580
    20  H    0.185807
    21  H    0.157087
    22  H    0.145970
    23  H    0.148942
    24  H    0.149481
    25  H    0.142965
    26  H    0.142944
    27  H    0.148410
    28  H    0.199434
    29  H    0.198241
    30  H    0.154038
    31  H    0.162540
    32  H    0.153738
    33  H    0.164818
    34  H    0.167780
    35  H    0.172425
    36  H    0.433820
    37  H    0.440586
    38  H    0.168159
    39  H    0.158803
    40  H    0.157104
    41  H    0.146212
    42  H    0.164899
    43  H    0.423642
 Sum of Mulliken charges =   0.00000
 Mulliken charges with hydrogens summed into heavy atoms:
               1
     1  C    0.083537
     2  C    0.078868
     3  C   -0.035611
     4  C    0.056871
     5  C    0.011444
     6  C   -0.002842
     7  C    0.005490
     8  C    0.397431
     9  C   -0.000656
    10  C    0.259538
    11  O   -0.584828
    12  C   -0.002906
    13  C    0.017488
    14  O   -0.264755
    15  C    0.258609
    16  O   -0.270077
    17  C    0.003621
    18  C    0.270715
    19  O   -0.281938
 Electronic spatial extent (au):  <R**2>=           5585.6600
 Charge=              0.0000 electrons
 Dipole moment (field-independent basis, Debye):
    X=             -1.0758    Y=             -1.0290    Z=              1.2588  Tot=              1.9496
 Quadrupole moment (field-independent basis, Debye-Ang):
   XX=           -151.9120   YY=           -115.3734   ZZ=           -112.1664
   XY=            -13.4137   XZ=              4.5101   YZ=             -0.0766
 Traceless Quadrupole moment (field-independent basis, Debye-Ang):
   XX=            -25.4281   YY=             11.1105   ZZ=             14.3175
   XY=            -13.4137   XZ=              4.5101   YZ=             -0.0766
 Octapole moment (field-independent basis, Debye-Ang**2):
  XXX=             -4.2973  YYY=             -2.2640  ZZZ=             -8.3336  XYY=            -25.9850
  XXY=            -40.3312  XXZ=            -17.2871  XZZ=             13.3909  YZZ=             -5.0027
  YYZ=              7.0912  XYZ=             -8.7128
 Hexadecapole moment (field-independent basis, Debye-Ang**3):
 XXXX=          -5588.6537 YYYY=          -1980.9149 ZZZZ=           -603.4966 XXXY=           -297.1386
 XXXZ=            213.9831 YYYX=             62.3730 YYYZ=             -1.8125 ZZZX=            -41.6941
 ZZZY=             21.3427 XXYY=          -1107.7763 XXZZ=           -868.8955 YYZZ=           -434.6967
 XXYZ=             61.4198 YYXZ=             40.9930 ZZXY=            -14.1674
 N-N= 1.603568130386D+03 E-N=-5.271821254118D+03  KE= 8.789841900028D+02
 D1PCM: PCM CHGder 1st derivatives, ID1Alg=3 FixD1E=F DoIter=F DoCFld=F I1PDM=0.
 Calling FoFJK, ICntrl=      2127 FMM=F ISym2X=0 I1Cent= 0 IOpClX= 0 NMat=1 NMatS=1 NMatT=0.
 ***** Axes restored to original set *****
 -------------------------------------------------------------------
 Center     Atomic                   Forces (Hartrees/Bohr)
 Number     Number              X              Y              Z
 -------------------------------------------------------------------
      1        6          -0.016918265   -0.011797376   -0.000721553
      2        6           0.022702953    0.003710691   -0.008486412
      3        6           0.001905327   -0.004138835    0.002539250
      4        6          -0.000200284    0.002809180   -0.002803111
      5        6           0.004822956    0.005069190    0.003044715
      6        6           0.000827895   -0.002878036   -0.005348855
      7        6           0.003826747    0.004729502   -0.004297466
      8        6           0.000191374    0.018518124    0.001338279
      9        6           0.003823545    0.006530502   -0.006581284
     10        6          -0.006135529   -0.007143007    0.001659511
     11        8          -0.016903395    0.011257150    0.001826230
     12        6          -0.002129895    0.004114416    0.006249888
     13        6           0.006692002   -0.008481923    0.000393090
     14        8           0.009207733   -0.014548462    0.005338454
     15        6          -0.003298875    0.002693219   -0.003322234
     16        8           0.003560762   -0.001689343    0.002983630
     17        6          -0.000646895    0.000250962    0.004133677
     18        6           0.001178321   -0.005813689    0.005810976
     19        8           0.008627179    0.004520355    0.002783645
     20        1           0.000526518    0.000218243   -0.001593272
     21        1          -0.001419648   -0.001616964   -0.000920326
     22        1           0.003221071   -0.001304025   -0.000271443
     23        1           0.001029161   -0.000328250   -0.000501606
     24        1           0.001277983   -0.001680036    0.000209328
     25        1          -0.002652568   -0.000841348    0.000805073
     26        1          -0.000334821    0.000082023    0.000979537
     27        1          -0.002775665   -0.001719856    0.001945054
     28        1          -0.000880528   -0.003045108   -0.001477494
     29        1          -0.002771283   -0.001911067    0.002856552
     30        1           0.000173831    0.001203810   -0.000508316
     31        1           0.000912349   -0.000480059   -0.000132184
     32        1          -0.000421705   -0.000384929   -0.000019204
     33        1           0.001119795    0.002131451   -0.000462288
     34        1          -0.001826299    0.001315117    0.001114309
     35        1          -0.000557712    0.001445920    0.001979060
     36        1          -0.001057482   -0.000400469   -0.000903401
     37        1          -0.000670706    0.000493770   -0.000398158
     38        1          -0.000986851   -0.001022237   -0.000033703
     39        1          -0.001917871    0.000666768   -0.001066927
     40        1          -0.000670670   -0.001929109   -0.003522742
     41        1          -0.008825544    0.001362303   -0.001597967
     42        1           0.000666957    0.000585750    0.000446604
     43        1          -0.002291968   -0.000554320   -0.003466913
 -------------------------------------------------------------------
 Cartesian Forces:  Max     0.022702953 RMS     0.004941948

 GradGradGradGradGradGradGradGradGradGradGradGradGradGradGradGradGradGrad
 Berny optimization.
 FormGI is forming the generalized inverse of G from B-inverse, IUseBI=4.
 Internal  Forces:  Max     0.020218691 RMS     0.003465407
 Search for a local minimum.
 Step number   1 out of a maximum of  258
 All quantities printed in internal units (Hartrees-Bohrs-Radians)
 Mixed Optimization -- RFO/linear search
 Second derivative matrix not updated -- first step.
 ITU=  0
     Eigenvalues ---    0.00230   0.00230   0.00263   0.00337   0.00374
     Eigenvalues ---    0.00409   0.00533   0.00677   0.00767   0.00900
     Eigenvalues ---    0.01098   0.01107   0.01205   0.01317   0.01368
     Eigenvalues ---    0.01397   0.02451   0.02538   0.03104   0.03874
     Eigenvalues ---    0.03894   0.04287   0.04427   0.04594   0.04726
     Eigenvalues ---    0.04827   0.04872   0.04895   0.05052   0.05253
     Eigenvalues ---    0.05369   0.05386   0.05436   0.05488   0.05508
     Eigenvalues ---    0.05567   0.05609   0.05620   0.05832   0.05903
     Eigenvalues ---    0.05925   0.06027   0.06912   0.07778   0.08067
     Eigenvalues ---    0.08448   0.08995   0.09095   0.09175   0.09718
     Eigenvalues ---    0.10349   0.11678   0.12105   0.13590   0.13838
     Eigenvalues ---    0.14648   0.15940   0.16000   0.16000   0.16000
     Eigenvalues ---    0.16000   0.16000   0.16000   0.16000   0.16000
     Eigenvalues ---    0.16000   0.16000   0.16000   0.16000   0.16440
     Eigenvalues ---    0.16478   0.17192   0.18392   0.19582   0.20756
     Eigenvalues ---    0.22016   0.23387   0.24658   0.25000   0.26057
     Eigenvalues ---    0.26861   0.27082   0.27917   0.27928   0.28484
     Eigenvalues ---    0.28692   0.28818   0.29456   0.29701   0.30067
     Eigenvalues ---    0.31069   0.32084   0.32264   0.33720   0.33754
     Eigenvalues ---    0.33835   0.33847   0.33849   0.33959   0.34020
     Eigenvalues ---    0.34089   0.34096   0.34098   0.34111   0.34120
     Eigenvalues ---    0.34167   0.34204   0.34211   0.34287   0.34322
     Eigenvalues ---    0.34328   0.34347   0.34350   0.34367   0.34436
     Eigenvalues ---    0.38922   0.41233   0.41791   0.51582   0.51934
     Eigenvalues ---    0.52661   0.52844   0.94392
 RFO step:  Lambda=-1.30922055D-02 EMin= 2.30000000D-03
 Linear search not attempted -- first point.
 Iteration  1 RMS(Cart)=  0.03236027 RMS(Int)=  0.00060097
 Iteration  2 RMS(Cart)=  0.00066805 RMS(Int)=  0.00020603
 Iteration  3 RMS(Cart)=  0.00000067 RMS(Int)=  0.00020602
 Variable       Old X    -DE/DX   Delta X   Delta X   Delta X     New X
                                 (Linear)    (Quad)   (Total)
    R1        2.53464   0.01619   0.00000   0.03245   0.03245   2.56710
    R2        2.82438   0.00528   0.00000   0.01678   0.01687   2.84125
    R3        2.79254   0.00197   0.00000   0.00549   0.00551   2.79805
    R4        2.84813  -0.00080   0.00000   0.00097   0.00093   2.84906
    R5        2.85488   0.00972   0.00000   0.03271   0.03266   2.88755
    R6        2.92436   0.00138   0.00000   0.00350   0.00344   2.92779
    R7        2.07296   0.00164   0.00000   0.00465   0.00465   2.07762
    R8        2.06780   0.00070   0.00000   0.00198   0.00198   2.06978
    R9        2.92319   0.00162   0.00000   0.00404   0.00395   2.92714
   R10        2.96595  -0.00443   0.00000  -0.01618  -0.01618   2.94977
   R11        2.07806  -0.00167   0.00000  -0.00477  -0.00477   2.07329
   R12        2.89409   0.00664   0.00000   0.01917   0.01917   2.91326
   R13        2.07181   0.00107   0.00000   0.00301   0.00301   2.07482
   R14        2.07400  -0.00075   0.00000  -0.00213  -0.00213   2.07187
   R15        2.90446   0.00435   0.00000   0.01085   0.01091   2.91537
   R16        2.07609   0.00011   0.00000   0.00032   0.00032   2.07641
   R17        2.07585  -0.00023   0.00000  -0.00064  -0.00064   2.07521
   R18        2.89062   0.00691   0.00000   0.02246   0.02246   2.91308
   R19        2.07747   0.00035   0.00000   0.00099   0.00099   2.07845
   R20        2.82991   0.01406   0.00000   0.03737   0.03742   2.86732
   R21        2.30972   0.02022   0.00000   0.02113   0.02113   2.33085
   R22        2.89191   0.01454   0.00000   0.04455   0.04456   2.93647
   R23        2.06744  -0.00032   0.00000  -0.00088  -0.00088   2.06655
   R24        2.06848   0.00043   0.00000   0.00120   0.00120   2.06968
   R25        2.88564  -0.00006   0.00000  -0.00020  -0.00020   2.88544
   R26        2.69189   0.01378   0.00000   0.03197   0.03197   2.72387
   R27        2.06987   0.00129   0.00000   0.00362   0.00362   2.07349
   R28        2.06749   0.00073   0.00000   0.00204   0.00204   2.06953
   R29        2.07050   0.00035   0.00000   0.00099   0.00099   2.07148
   R30        2.07129   0.00034   0.00000   0.00097   0.00097   2.07226
   R31        2.07164   0.00020   0.00000   0.00058   0.00058   2.07222
   R32        2.06975  -0.00084   0.00000  -0.00237  -0.00237   2.06738
   R33        1.83971  -0.00099   0.00000  -0.00184  -0.00184   1.83787
   R34        2.73045   0.00267   0.00000   0.00664   0.00664   2.73709
   R35        2.90651  -0.00399   0.00000  -0.01329  -0.01329   2.89322
   R36        2.92296  -0.00360   0.00000  -0.01232  -0.01232   2.91064
   R37        1.83799   0.00000   0.00000   0.00001   0.00001   1.83800
   R38        2.06790  -0.00091   0.00000  -0.00257  -0.00257   2.06534
   R39        2.07168   0.00029   0.00000   0.00082   0.00082   2.07250
   R40        2.07144  -0.00110   0.00000  -0.00309  -0.00309   2.06835
   R41        2.69912   0.00432   0.00000   0.01016   0.01016   2.70928
   R42        2.06714   0.00395   0.00000   0.01108   0.01108   2.07823
   R43        2.06600   0.00014   0.00000   0.00040   0.00040   2.06640
   R44        1.84663  -0.00291   0.00000  -0.00547  -0.00547   1.84116
    A1        2.30281  -0.00706   0.00000  -0.02579  -0.02573   2.27709
    A2        1.85022   0.01326   0.00000   0.05382   0.05384   1.90406
    A3        2.12728  -0.00618   0.00000  -0.02715  -0.02730   2.09998
    A4        2.20906   0.00529   0.00000   0.02275   0.02277   2.23183
    A5        1.98667  -0.00467   0.00000  -0.01377  -0.01374   1.97292
    A6        2.08723  -0.00062   0.00000  -0.00907  -0.00912   2.07812
    A7        1.99774  -0.00033   0.00000  -0.00556  -0.00557   1.99217
    A8        1.90510   0.00004   0.00000  -0.00005  -0.00013   1.90497
    A9        1.87201  -0.00081   0.00000  -0.00613  -0.00605   1.86596
   A10        1.93323  -0.00043   0.00000  -0.00324  -0.00320   1.93003
   A11        1.90097   0.00192   0.00000   0.01791   0.01786   1.91883
   A12        1.84784  -0.00040   0.00000  -0.00270  -0.00272   1.84512
   A13        1.96311   0.00081   0.00000   0.00617   0.00615   1.96925
   A14        1.96788  -0.00142   0.00000  -0.00358  -0.00363   1.96425
   A15        1.85492   0.00102   0.00000   0.00588   0.00575   1.86067
   A16        1.95470   0.00046   0.00000   0.00064   0.00072   1.95542
   A17        1.87678   0.00030   0.00000   0.01094   0.01082   1.88760
   A18        1.83646  -0.00120   0.00000  -0.02082  -0.02079   1.81567
   A19        2.05553  -0.00125   0.00000  -0.01266  -0.01271   2.04282
   A20        1.91581  -0.00088   0.00000  -0.00587  -0.00588   1.90993
   A21        1.89180   0.00009   0.00000  -0.00185  -0.00179   1.89001
   A22        1.86307   0.00131   0.00000   0.00246   0.00238   1.86544
   A23        1.88197   0.00114   0.00000   0.02032   0.02030   1.90228
   A24        1.84443  -0.00030   0.00000  -0.00096  -0.00103   1.84339
   A25        2.04346   0.00283   0.00000   0.00762   0.00761   2.05107
   A26        1.89960   0.00082   0.00000   0.01388   0.01398   1.91358
   A27        1.87716  -0.00083   0.00000  -0.00253  -0.00255   1.87461
   A28        1.90550  -0.00210   0.00000  -0.01771  -0.01778   1.88773
   A29        1.89292  -0.00185   0.00000  -0.00878  -0.00877   1.88416
   A30        1.83372   0.00099   0.00000   0.00787   0.00775   1.84148
   A31        1.96364  -0.00048   0.00000  -0.00532  -0.00536   1.95828
   A32        1.95479   0.00106   0.00000   0.01025   0.01022   1.96502
   A33        1.86658  -0.00164   0.00000  -0.02676  -0.02677   1.83981
   A34        1.96516   0.00034   0.00000   0.01262   0.01249   1.97765
   A35        1.83874   0.00173   0.00000   0.01911   0.01910   1.85784
   A36        1.86530  -0.00113   0.00000  -0.01235  -0.01245   1.85285
   A37        1.96106  -0.01406   0.00000  -0.05944  -0.05936   1.90170
   A38        2.15131   0.00987   0.00000   0.04049   0.04028   2.19159
   A39        2.17082   0.00419   0.00000   0.01891   0.01872   2.18954
   A40        1.78686   0.01193   0.00000   0.05045   0.05025   1.83711
   A41        1.91420  -0.00201   0.00000   0.00626   0.00646   1.92066
   A42        1.89268  -0.00352   0.00000   0.00290   0.00236   1.89504
   A43        1.96882  -0.00429   0.00000  -0.02405  -0.02465   1.94416
   A44        1.96868  -0.00110   0.00000   0.00527   0.00457   1.97325
   A45        1.92609  -0.00035   0.00000  -0.03335  -0.03359   1.89250
   A46        1.83981  -0.00642   0.00000  -0.03064  -0.03087   1.80894
   A47        1.97269   0.00093   0.00000  -0.01164  -0.01159   1.96110
   A48        1.89311   0.00443   0.00000   0.03167   0.03141   1.92452
   A49        1.94609   0.00443   0.00000   0.01918   0.01936   1.96545
   A50        1.92228   0.00547   0.00000   0.04871   0.04892   1.97120
   A51        1.88909  -0.00834   0.00000  -0.05296  -0.05309   1.83601
   A52        1.93037  -0.00022   0.00000  -0.00138  -0.00139   1.92898
   A53        1.96206  -0.00073   0.00000  -0.00451  -0.00451   1.95754
   A54        1.93634  -0.00032   0.00000  -0.00145  -0.00145   1.93489
   A55        1.88358   0.00041   0.00000   0.00164   0.00163   1.88521
   A56        1.87486   0.00036   0.00000   0.00260   0.00260   1.87746
   A57        1.87320   0.00059   0.00000   0.00362   0.00362   1.87682
   A58        1.94357  -0.00032   0.00000   0.00152   0.00149   1.94506
   A59        1.92877  -0.00177   0.00000  -0.00847  -0.00860   1.92016
   A60        1.95275  -0.00314   0.00000  -0.02333  -0.02349   1.92925
   A61        1.85277   0.00255   0.00000   0.02497   0.02498   1.87774
   A62        1.89051   0.00139   0.00000   0.00473   0.00467   1.89518
   A63        1.89187   0.00169   0.00000   0.00335   0.00309   1.89496
   A64        1.88937  -0.00115   0.00000  -0.00666  -0.00666   1.88271
   A65        1.90064   0.00230   0.00000   0.01964   0.01966   1.92030
   A66        1.94647  -0.00086   0.00000  -0.00788  -0.00788   1.93859
   A67        1.98442  -0.00167   0.00000  -0.01023  -0.01026   1.97416
   A68        1.82325  -0.00126   0.00000  -0.00697  -0.00693   1.81632
   A69        1.87486  -0.00025   0.00000   0.00170   0.00173   1.87659
   A70        1.92552   0.00182   0.00000   0.00481   0.00474   1.93026
   A71        1.90861  -0.00124   0.00000  -0.00714  -0.00714   1.90147
   A72        1.95719  -0.00099   0.00000  -0.01039  -0.01053   1.94666
   A73        1.93081  -0.00044   0.00000   0.00103   0.00105   1.93186
   A74        1.94386  -0.00368   0.00000  -0.02024  -0.02034   1.92352
   A75        1.89510   0.00047   0.00000   0.00068   0.00067   1.89577
   A76        1.88424   0.00164   0.00000   0.00291   0.00265   1.88690
   A77        1.84848   0.00337   0.00000   0.02860   0.02866   1.87714
   A78        1.93257   0.00170   0.00000   0.01232   0.01214   1.94471
   A79        1.94026  -0.00455   0.00000  -0.02310  -0.02401   1.91625
   A80        1.95666  -0.00126   0.00000  -0.02362  -0.02402   1.93264
   A81        1.85188   0.00575   0.00000   0.06611   0.06617   1.91805
   A82        1.88494  -0.00186   0.00000  -0.01874  -0.01868   1.86626
   A83        1.89354   0.00064   0.00000  -0.00846  -0.00908   1.88446
   A84        1.85850  -0.00354   0.00000  -0.02047  -0.02047   1.83803
    D1        0.10323  -0.00068   0.00000  -0.01334  -0.01332   0.08992
    D2       -3.06152  -0.00080   0.00000  -0.01794  -0.01780  -3.07932
    D3       -3.12095  -0.00046   0.00000  -0.00105  -0.00100  -3.12195
    D4       -0.00252  -0.00058   0.00000  -0.00565  -0.00548  -0.00800
    D5        0.36464   0.00043   0.00000   0.01250   0.01221   0.37685
    D6       -1.86982  -0.00052   0.00000  -0.00894  -0.00914  -1.87897
    D7        2.37535   0.00127   0.00000   0.01662   0.01647   2.39182
    D8       -2.68343  -0.00054   0.00000  -0.00446  -0.00437  -2.68780
    D9        1.36529  -0.00149   0.00000  -0.02590  -0.02573   1.33956
   D10       -0.67272   0.00030   0.00000  -0.00033  -0.00011  -0.67283
   D11        0.01291  -0.00046   0.00000  -0.01051  -0.01038   0.00253
   D12       -3.12710   0.00026   0.00000   0.01541   0.01567  -3.11142
   D13        3.08217  -0.00045   0.00000  -0.00021   0.00003   3.08220
   D14       -0.05784   0.00027   0.00000   0.02571   0.02608  -0.03175
   D15        0.62560  -0.00056   0.00000   0.00253   0.00267   0.62827
   D16       -1.55214   0.00022   0.00000   0.01096   0.01107  -1.54107
   D17        2.73659   0.00109   0.00000   0.01733   0.01744   2.75403
   D18       -2.49164  -0.00039   0.00000   0.00739   0.00742  -2.48422
   D19        1.61381   0.00039   0.00000   0.01582   0.01582   1.62963
   D20       -0.38064   0.00126   0.00000   0.02220   0.02219  -0.35845
   D21       -0.00811   0.00129   0.00000   0.01858   0.01807   0.00996
   D22        2.12166   0.00299   0.00000   0.01477   0.01499   2.13664
   D23       -2.06661  -0.00387   0.00000  -0.03747  -0.03782  -2.10444
   D24        3.11209   0.00126   0.00000   0.01480   0.01450   3.12659
   D25       -1.04132   0.00297   0.00000   0.01100   0.01141  -1.02991
   D26        1.05359  -0.00389   0.00000  -0.04125  -0.04140   1.01219
   D27       -1.34622   0.00013   0.00000   0.00159   0.00166  -1.34456
   D28        2.70626   0.00001   0.00000  -0.00151  -0.00148   2.70478
   D29        0.70306   0.00157   0.00000   0.02181   0.02188   0.72494
   D30        0.81657  -0.00041   0.00000  -0.00532  -0.00526   0.81131
   D31       -1.41414  -0.00053   0.00000  -0.00842  -0.00840  -1.42254
   D32        2.86585   0.00103   0.00000   0.01491   0.01496   2.88081
   D33        2.84203  -0.00001   0.00000   0.00014   0.00019   2.84223
   D34        0.61133  -0.00013   0.00000  -0.00296  -0.00295   0.60838
   D35       -1.39187   0.00143   0.00000   0.02036   0.02041  -1.37145
   D36        0.64147   0.00138   0.00000  -0.00348  -0.00340   0.63807
   D37       -1.49419   0.00130   0.00000   0.00777   0.00776  -1.48642
   D38        2.78244   0.00208   0.00000   0.01306   0.01308   2.79552
   D39        2.87911   0.00051   0.00000  -0.00267  -0.00258   2.87653
   D40        0.74346   0.00043   0.00000   0.00859   0.00857   0.75203
   D41       -1.26310   0.00121   0.00000   0.01388   0.01389  -1.24921
   D42       -1.39481  -0.00051   0.00000  -0.02091  -0.02086  -1.41566
   D43        2.75273  -0.00059   0.00000  -0.00966  -0.00970   2.74303
   D44        0.74616   0.00019   0.00000  -0.00437  -0.00438   0.74178
   D45       -1.15401   0.00004   0.00000   0.01121   0.01118  -1.14283
   D46        3.12622   0.00069   0.00000   0.01242   0.01244   3.13866
   D47        0.93562   0.00026   0.00000   0.02054   0.02048   0.95610
   D48        2.89406  -0.00027   0.00000   0.00521   0.00519   2.89925
   D49        0.89110   0.00038   0.00000   0.00642   0.00645   0.89756
   D50       -1.29949  -0.00005   0.00000   0.01454   0.01449  -1.28501
   D51        0.86030  -0.00016   0.00000   0.00408   0.00411   0.86441
   D52       -1.14265   0.00049   0.00000   0.00529   0.00537  -1.13728
   D53        2.94994   0.00006   0.00000   0.01341   0.01340   2.96334
   D54        0.80998   0.00158   0.00000   0.02063   0.02059   0.83057
   D55       -1.36038   0.00158   0.00000   0.02702   0.02694  -1.33344
   D56        2.94490   0.00044   0.00000   0.01231   0.01223   2.95713
   D57        2.97230   0.00061   0.00000   0.00577   0.00577   2.97807
   D58        0.80194   0.00060   0.00000   0.01217   0.01212   0.81406
   D59       -1.17597  -0.00053   0.00000  -0.00255  -0.00259  -1.17856
   D60       -1.33598   0.00142   0.00000   0.01530   0.01537  -1.32061
   D61        2.77685   0.00141   0.00000   0.02169   0.02171   2.79856
   D62        0.79894   0.00028   0.00000   0.00698   0.00701   0.80595
   D63       -1.25113  -0.00147   0.00000  -0.02170  -0.02180  -1.27293
   D64        0.97787  -0.00014   0.00000  -0.00145  -0.00157   0.97630
   D65        3.00459  -0.00029   0.00000   0.00162   0.00167   3.00625
   D66        0.91625   0.00002   0.00000  -0.01209  -0.01222   0.90403
   D67       -3.13794   0.00135   0.00000   0.00816   0.00802  -3.12992
   D68       -1.11122   0.00120   0.00000   0.01123   0.01125  -1.09997
   D69        2.90531  -0.00088   0.00000  -0.01665  -0.01669   2.88862
   D70       -1.14888   0.00045   0.00000   0.00359   0.00355  -1.14533
   D71        0.87784   0.00030   0.00000   0.00667   0.00678   0.88462
   D72       -3.13957   0.00096   0.00000   0.02388   0.02396  -3.11561
   D73        1.03684   0.00109   0.00000   0.02584   0.02591   1.06275
   D74       -1.06085   0.00105   0.00000   0.02530   0.02538  -1.03547
   D75        0.90996   0.00044   0.00000   0.01196   0.01184   0.92180
   D76       -1.19682   0.00057   0.00000   0.01391   0.01379  -1.18302
   D77        2.98868   0.00054   0.00000   0.01338   0.01326   3.00194
   D78       -1.10079  -0.00114   0.00000  -0.01035  -0.01030  -1.11109
   D79        3.07562  -0.00101   0.00000  -0.00839  -0.00835   3.06727
   D80        0.97793  -0.00104   0.00000  -0.00893  -0.00889   0.96905
   D81       -0.01717   0.00115   0.00000   0.02075   0.02078   0.00361
   D82        2.07712   0.00169   0.00000   0.02302   0.02319   2.10031
   D83       -2.10162  -0.00209   0.00000  -0.01211  -0.01241  -2.11403
   D84        3.12282   0.00042   0.00000  -0.00549  -0.00522   3.11760
   D85       -1.06608   0.00097   0.00000  -0.00322  -0.00280  -1.06888
   D86        1.03837  -0.00282   0.00000  -0.03835  -0.03840   0.99997
   D87        0.01450  -0.00127   0.00000  -0.02180  -0.02212  -0.00762
   D88       -2.13236  -0.00084   0.00000   0.00111   0.00096  -2.13140
   D89        2.05327   0.00310   0.00000   0.02261   0.02179   2.07506
   D90       -2.04132  -0.00393   0.00000  -0.04772  -0.04741  -2.08873
   D91        2.09501  -0.00350   0.00000  -0.02481  -0.02433   2.07068
   D92       -0.00255   0.00044   0.00000  -0.00332  -0.00350  -0.00605
   D93        2.04489   0.00098   0.00000   0.01313   0.01329   2.05817
   D94       -0.10197   0.00142   0.00000   0.03605   0.03636  -0.06561
   D95       -2.19952   0.00535   0.00000   0.05754   0.05719  -2.14233
   D96        1.12249   0.00060   0.00000  -0.01474  -0.01438   1.10810
   D97       -3.10596   0.00245   0.00000   0.01187   0.01214  -3.09382
   D98       -0.99605   0.00124   0.00000  -0.00551  -0.00512  -1.00116
   D99       -3.09171  -0.00390   0.00000  -0.04853  -0.04842  -3.14013
   D100      -1.03697  -0.00206   0.00000  -0.02192  -0.02189  -1.05886
   D101       1.07294  -0.00326   0.00000  -0.03930  -0.03915   1.03379
   D102      -0.97473   0.00015   0.00000  -0.01101  -0.01143  -0.98616
   D103       1.08001   0.00200   0.00000   0.01560   0.01509   1.09511
   D104      -3.09326   0.00079   0.00000  -0.00177  -0.00216  -3.09542
   D105       0.91151   0.00016   0.00000   0.02979   0.03068   0.94219
   D106      -1.09375   0.00241   0.00000   0.02242   0.02136  -1.07240
   D107       3.05781  -0.00110   0.00000   0.00252   0.00270   3.06050
   D108       1.23494  -0.00045   0.00000  -0.01389  -0.01383   1.22110
   D109      -2.96672  -0.00100   0.00000  -0.01722  -0.01722  -2.98395
   D110      -0.92143   0.00035   0.00000  -0.01435  -0.01440  -0.93584
   D111      -1.23845   0.00092   0.00000   0.01802   0.01810  -1.22035
   D112       0.88004   0.00052   0.00000   0.01244   0.01249   0.89253
   D113       2.93094   0.00213   0.00000   0.03597   0.03591   2.96685
   D114       2.99446  -0.00065   0.00000   0.00270   0.00276   2.99722
   D115      -1.17023  -0.00105   0.00000  -0.00287  -0.00286  -1.17309
   D116       0.88066   0.00056   0.00000   0.02066   0.02056   0.90123
   D117       0.98441  -0.00052   0.00000   0.00221   0.00227   0.98668
   D118       3.10290  -0.00092   0.00000  -0.00336  -0.00335   3.09955
   D119      -1.12939   0.00068   0.00000   0.02017   0.02008  -1.10932
   D120      -3.06834  -0.00301   0.00000  -0.02470  -0.02460  -3.09294
   D121      -1.01436   0.00236   0.00000   0.05081   0.05050  -0.96386
   D122       1.10847  -0.00097   0.00000   0.00672   0.00693   1.11541
   D123      -0.96414  -0.00133   0.00000  -0.00520  -0.00511  -0.96925
   D124       1.08984   0.00403   0.00000   0.07031   0.06999   1.15983
   D125      -3.07051   0.00071   0.00000   0.02623   0.02642  -3.04409
   D126       1.01315  -0.00204   0.00000  -0.01008  -0.00997   1.00318
   D127       3.06714   0.00333   0.00000   0.06543   0.06513   3.13227
   D128      -1.09322   0.00000   0.00000   0.02135   0.02156  -1.07166
   D129       0.56717   0.00160   0.00000   0.06994   0.07050   0.63767
   D130      -1.54014   0.00262   0.00000   0.05046   0.04976  -1.49038
   D131       2.71562  -0.00012   0.00000   0.03595   0.03609   2.75171
         Item               Value     Threshold  Converged?
 Maximum Force            0.020219     0.000450     NO 
 RMS     Force            0.003465     0.000300     NO 
 Maximum Displacement     0.180613     0.001800     NO 
 RMS     Displacement     0.032452     0.001200     NO 
 Predicted change in Energy=-7.232788D-03
 GradGradGradGradGradGradGradGradGradGradGradGradGradGradGradGradGradGrad

                          Input orientation:                          
 ---------------------------------------------------------------------
 Center     Atomic      Atomic             Coordinates (Angstroms)
 Number     Number       Type             X           Y           Z
 ---------------------------------------------------------------------
      1          6           0       -1.806361    0.638494   -0.154248
      2          6           0       -1.073715   -0.500554   -0.259998
      3          6           0        0.403739   -0.628926   -0.531437
      4          6           0        1.266965    0.478303    0.123759
      5          6           0        1.196627    1.825032   -0.638278
      6          6           0       -0.161264    2.209142   -1.258933
      7          6           0       -1.414971    2.074049   -0.370095
      8          6           0       -3.212493    0.283959    0.144847
      9          6           0       -3.332693   -1.226191    0.230115
     10          6           0       -1.899483   -1.766009   -0.032862
     11          8           0       -4.142526    1.084002    0.272624
     12          6           0       -1.315664    2.865442    0.949061
     13          6           0       -1.840694   -2.719639   -1.223904
     14          8           0       -1.368881   -2.515767    1.077985
     15          6           0        2.738944    0.021609    0.371286
     16          8           0        2.769246   -1.045254    1.350452
     17          6           0        3.561748    1.140898    1.014884
     18          6           0        3.433036   -0.497669   -0.901877
     19          8           0        4.758573   -0.966520   -0.621530
     20          1           0        0.569731   -0.656257   -1.617918
     21          1           0        0.711806   -1.611945   -0.159404
     22          1           0        0.863868    0.634696    1.132105
     23          1           0        1.930777    1.821532   -1.454669
     24          1           0        1.516149    2.622746    0.042620
     25          1           0       -0.326703    1.625852   -2.175308
     26          1           0       -0.089043    3.255078   -1.585647
     27          1           0       -2.246231    2.522057   -0.934019
     28          1           0       -3.693464   -1.518192    1.220307
     29          1           0       -4.060856   -1.560971   -0.516360
     30          1           0       -1.054544    3.912543    0.750734
     31          1           0       -0.560017    2.449959    1.624132
     32          1           0       -2.273810    2.858467    1.481531
     33          1           0       -0.822109   -3.089777   -1.391224
     34          1           0       -2.483254   -3.589126   -1.040655
     35          1           0       -2.183526   -2.218623   -2.134019
     36          1           0       -1.319146   -1.918976    1.844302
     37          1           0        2.387420   -1.847691    0.955092
     38          1           0        3.741386    1.960385    0.314410
     39          1           0        3.048142    1.540908    1.897491
     40          1           0        4.531969    0.755682    1.343907
     41          1           0        2.836339   -1.306775   -1.347695
     42          1           0        3.527705    0.299948   -1.643883
     43          1           0        4.702781   -1.386322    0.255919
 ---------------------------------------------------------------------
                    Distance matrix (angstroms):
                    1          2          3          4          5
     1  C    0.000000
     2  C    1.358450   0.000000
     3  C    2.575494   1.507657   0.000000
     4  C    3.090030   2.565973   1.549322   0.000000
     5  C    3.264980   3.271987   2.581084   1.548976   0.000000
     6  C    2.528558   3.028678   2.983808   2.635807   1.541630
     7  C    1.503526   2.599453   3.261872   3.159601   2.637115
     8  C    1.480662   2.313813   3.790495   4.483722   4.735877
     9  C    2.440179   2.422755   3.859742   4.906472   5.529811
    10  C    2.409365   1.528024   2.616556   3.884310   4.779958
    11  O    2.416270   3.494582   4.924344   5.445331   5.466756
    12  C    2.533253   3.584730   4.166392   3.612413   3.148603
    13  C    3.524543   2.538052   3.144531   4.658388   5.497483
    14  O    3.414550   2.436884   3.048375   4.101547   5.326342
    15  C    4.616983   3.899685   2.586752   1.560949   2.578817
    16  O    5.102481   4.202214   3.051305   2.466344   3.829715
    17  C    5.516872   5.080080   3.936548   2.549346   2.965599
    18  C    5.413049   4.552233   3.054684   2.587724   3.235112
    19  O    6.774421   5.862031   4.368829   3.851531   4.525539
    20  H    3.076447   2.137547   1.099428   2.192442   2.740345
    21  H    3.377229   2.105563   1.095281   2.181174   3.503881
    22  H    2.963923   2.642153   2.139119   1.097137   2.159140
    23  H    4.129997   3.980741   3.031327   2.176314   1.097945
    24  H    3.874930   4.068658   3.484303   2.160396   1.096386
    25  H    2.692387   2.957709   2.884420   3.023633   2.173170
    26  H    3.441598   4.102646   4.054588   3.531474   2.143709
    27  H    2.085506   3.311386   4.136799   4.199806   3.525135
    28  H    3.178341   3.176471   4.543839   5.458412   6.208419
    29  H    3.170413   3.180128   4.560870   5.740563   6.254678
    30  H    3.479025   4.527403   4.939180   4.192435   3.369693
    31  H    2.827970   3.538271   3.880056   3.078378   2.931695
    32  H    2.796883   3.969404   4.835619   4.477255   4.195891
    33  H    4.049552   2.836733   2.880577   4.403476   5.366337
    34  H    4.372262   3.483605   4.166151   5.653670   6.558699
    35  H    3.496407   2.774057   3.433562   4.927156   5.478487
    36  H    3.282109   2.549556   3.205729   3.923670   5.148778
    37  H    4.999956   3.907771   2.762272   2.712339   4.176806
    38  H    5.722284   5.437956   4.308117   2.890618   2.720613
    39  H    5.346979   5.080554   4.195323   2.729074   3.152611
    40  H    6.514033   5.964422   4.740922   3.496562   4.024559
    41  H    5.173302   4.137826   2.653922   2.795463   3.605571
    42  H    5.548503   4.871243   3.443763   2.875294   2.961595
    43  H    6.829133   5.866743   4.435690   3.911410   4.837923
                    6          7          8          9         10
     6  C    0.000000
     7  C    1.542746   0.000000
     8  C    3.871296   2.588566   0.000000
     9  C    4.906805   3.863869   1.517323   0.000000
    10  C    4.508490   3.885166   2.440889   1.553915   0.000000
    11  O    4.411582   2.972009   1.233433   2.448392   3.639660
    12  C    2.576549   1.541537   3.302844   4.618089   4.770257
    13  C    5.207168   4.887706   3.574480   2.563322   1.526908
    14  O    5.407799   4.813052   3.479672   2.497689   1.441409
    15  C    3.981724   4.692246   5.961519   6.200138   4.987376
    16  O    5.097831   5.495272   6.245118   6.206574   4.922406
    17  C    4.491348   5.249445   6.883433   7.331595   6.274785
    18  C    4.513681   5.513593   6.772713   6.898351   5.549742
    19  O    5.890323   6.886285   8.104870   8.140105   6.731673
    20  H    2.978881   3.598704   4.277448   4.355337   3.137032
    21  H    4.070863   4.260766   4.368884   4.081484   2.618889
    22  H    3.040862   3.085684   4.208850   4.678420   3.841437
    23  H    2.136631   3.526202   5.601412   6.311199   5.437175
    24  H    2.163059   3.010460   5.276404   6.193605   5.561781
    25  H    1.098790   2.154994   3.938474   4.791261   4.309110
    26  H    1.098153   2.151856   4.645224   5.822373   5.558790
    27  H    2.133207   1.099870   2.665839   4.072465   4.395432
    28  H    5.702288   4.541486   2.153066   1.093572   2.202319
    29  H    5.474667   4.498384   2.135574   1.095227   2.224262
    30  H    2.781778   2.183169   4.265029   5.645139   5.794299
    31  H    2.920456   2.202089   3.730345   4.810935   4.723789
    32  H    3.520598   2.186649   3.048925   4.401330   4.880500
    33  H    5.341606   5.297101   4.410843   3.522034   2.181340
    34  H    6.249735   5.801933   4.115578   2.814225   2.163375
    35  H    4.945748   4.704161   3.537642   2.809739   2.168040
    36  H    5.292648   4.566945   3.365388   2.672064   1.970770
    37  H    5.277840   5.620885   6.046442   5.799271   4.400030
    38  H    4.215207   5.202835   7.155110   7.759122   6.769491
    39  H    4.550806   5.034438   6.621725   7.152065   6.256273
    40  H    5.560015   6.327874   7.850921   8.186651   7.044004
    41  H    4.621166   5.518996   6.430124   6.368119   4.936365
    42  H    4.171534   5.403704   6.973527   7.273653   6.026436
    43  H    6.235469   7.056412   8.090349   8.037112   6.619475
                   11         12         13         14         15
    11  O    0.000000
    12  C    3.409141   0.000000
    13  C    4.691025   6.015859   0.000000
    14  O    4.615198   5.383016   2.358573   0.000000
    15  C    6.963695   4.986086   5.570651   4.879746   0.000000
    16  O    7.312185   5.669317   5.539172   4.400084   1.448406
    17  C    7.740157   5.173735   7.007304   6.138915   1.531024
    18  C    7.827534   6.106279   5.731761   5.572341   1.540247
    19  O    9.177893   7.351669   6.854678   6.544784   2.457841
    20  H    5.367310   4.748311   3.197334   3.805771   3.020252
    21  H    5.569499   5.038484   2.979162   2.584045   2.656956
    22  H    5.099467   3.124114   4.910906   3.861802   2.114387
    23  H    6.357083   4.172175   5.907579   6.009512   2.688302
    24  H    5.868666   2.983237   6.435337   5.983285   2.892951
    25  H    4.565794   3.503756   4.699003   5.368711   4.296153
    26  H    4.959584   2.842738   6.236697   6.483485   4.720426
    27  H    2.668319   2.128346   5.265347   5.495232   5.727829
    28  H    2.805561   4.994372   3.293994   2.533593   6.668410
    29  H    2.761349   5.410791   2.602354   3.271132   7.037737
    30  H    4.214839   1.097241   6.964415   6.444306   5.447376
    31  H    4.065315   1.095148   6.039552   5.060728   4.283650
    32  H    2.846451   1.096182   6.214679   5.464808   5.865842
    33  H    5.586948   6.417566   1.096592   2.593346   5.046609
    34  H    5.129913   6.854464   1.096572   2.623464   6.504025
    35  H    4.531770   6.008850   1.094011   3.326997   5.960361
    36  H    4.411295   4.867456   3.213559   0.972560   4.733259
    37  H    7.190326   5.993871   4.835831   3.817227   1.989643
    38  H    7.932583   5.176453   7.445042   6.836213   2.183341
    39  H    7.386113   4.657973   7.196950   6.052957   2.175586
    40  H    8.746560   6.229109   7.699503   6.752268   2.167901
    41  H    7.552868   6.318355   4.887346   5.002946   2.174623
    42  H    7.944821   6.063278   6.173654   6.270038   2.181863
    43  H    9.183803   7.401326   6.839933   6.230291   2.419139
                   16         17         18         19         20
    16  O    0.000000
    17  C    2.349453   0.000000
    18  C    2.411110   2.524965   0.000000
    19  O    2.802201   2.924287   1.433688   0.000000
    20  H    3.714890   4.371908   2.955737   4.316880   0.000000
    21  H    2.614166   4.132707   3.032815   4.123888   1.749511
    22  H    2.549584   2.747460   3.466982   4.561563   3.052164
    23  H    4.097584   3.036777   2.817987   4.057558   2.831702
    24  H    4.090832   2.706593   3.782000   4.882339   3.795386
    25  H    5.399138   5.052975   4.501845   5.915628   2.514418
    26  H    5.939980   4.955885   5.191888   6.500061   3.966556
    27  H    6.565023   6.280003   6.432251   7.831672   4.301051
    28  H    6.481298   7.729880   7.505473   8.667965   5.193581
    29  H    7.099383   8.230971   7.578763   8.840065   4.845025
    30  H    6.289737   5.390913   6.505343   7.712373   5.396547
    31  H    4.834813   4.367353   5.568996   6.708407   4.629881
    32  H    6.378764   6.100945   7.036503   8.276943   5.481386
    33  H    4.959304   6.550280   5.006470   6.020354   2.812584
    34  H    6.306935   7.946095   6.676740   7.713481   4.272666
    35  H    6.168329   7.362754   6.002135   7.214438   3.207456
    36  H    4.209778   5.820128   5.669643   6.627681   4.141169
    37  H    0.972628   3.211587   2.522738   2.980698   3.368070
    38  H    3.324501   1.092928   2.759794   3.236885   4.543138
    39  H    2.658057   1.096719   3.484308   3.944392   4.829923
    40  H    2.520041   1.094521   2.796800   2.623027   5.144445
    41  H    2.711621   3.478376   1.099751   2.082803   2.373544
    42  H    3.369106   2.788799   1.093494   2.040634   3.108796
    43  H    2.247863   2.874862   1.934541   0.974301   4.596343
                   21         22         23         24         25
    21  H    0.000000
    22  H    2.595865   0.000000
    23  H    3.866829   3.039453   0.000000
    24  H    4.315135   2.358981   1.748066   0.000000
    25  H    3.952936   3.652236   2.377778   3.051083   0.000000
    26  H    5.134535   3.893664   2.480300   2.372286   1.748874
    27  H    5.141983   4.183744   4.267225   3.888375   2.455314
    28  H    4.617228   5.041029   7.066918   6.758282   5.722787
    29  H    4.786263   5.638376   6.944164   6.994206   5.181876
    30  H    5.870973   3.817071   4.260080   2.962004   3.784235
    31  H    4.614933   2.358966   4.009738   2.615627   3.894783
    32  H    5.620601   3.861641   5.232117   4.060765   4.322387
    33  H    2.460541   4.804311   5.630574   6.336898   4.805972
    34  H    3.859308   5.810747   6.995019   7.466998   5.756226
    35  H    3.556699   5.300529   5.806191   6.470255   4.269600
    36  H    2.869473   3.434241   5.952865   5.649088   5.450506
    37  H    2.026168   2.918012   4.413464   4.645054   5.406604
    38  H    4.707908   3.272032   2.535197   2.337578   4.781209
    39  H    4.430549   2.485576   3.544605   2.637788   5.290036
    40  H    4.739118   3.676202   3.966643   3.778154   6.062076
    41  H    2.453325   3.716095   3.258494   4.372300   4.392048
    42  H    3.713260   3.861890   2.213864   3.505144   4.110583
    43  H    4.018866   4.426000   4.571700   5.125695   6.346635
                   26         27         28         29         30
    26  H    0.000000
    27  H    2.369683   0.000000
    28  H    6.606764   4.802001   0.000000
    29  H    6.333482   4.487585   1.775618   0.000000
    30  H    2.612112   2.488365   6.056177   6.372032   0.000000
    31  H    3.342562   3.064743   5.072256   5.738043   1.773847
    32  H    3.786566   2.439018   4.608557   5.168803   1.769675
    33  H    6.390021   5.807740   4.187439   3.686748   7.326288
    34  H    7.271340   6.116707   3.296259   2.622427   7.843808
    35  H    5.886338   4.890601   3.744598   2.563921   6.869323
    36  H    6.328392   5.319899   2.487445   3.635638   5.939068
    37  H    6.215021   6.643354   6.095577   6.620244   6.713359
    38  H    4.467509   6.142117   8.258216   8.600296   5.196369
    39  H    4.991248   6.083624   7.434105   8.123187   4.875627
    40  H    6.015233   7.365665   8.534841   9.091980   6.444126
    41  H    5.424480   6.376802   7.019805   6.951765   6.839858
    42  H    4.670872   6.227359   7.978376   7.894338   6.307301
    43  H    6.920660   8.061026   8.452477   8.799332   7.840256
                   31         32         33         34         35
    31  H    0.000000
    32  H    1.767568   0.000000
    33  H    6.312665   6.763265   0.000000
    34  H    6.875353   6.926524   1.769647   0.000000
    35  H    6.209278   6.233553   1.778794   1.778640   0.000000
    36  H    4.439859   4.885381   3.476557   3.530938   4.082153
    37  H    5.254027   6.644706   4.165219   5.544282   5.529353
    38  H    4.522956   6.192843   7.017037   8.448634   7.652679
    39  H    3.730940   5.498377   6.872971   8.096066   7.599835
    40  H    5.373772   7.124554   7.136851   8.589345   8.126520
    41  H    5.871971   7.174077   4.070042   5.796678   5.162250
    42  H    5.657910   7.069073   5.520413   7.184735   6.261118
    43  H    6.654781   8.257916   6.011594   7.627094   7.336604
                   36         37         38         39         40
    36  H    0.000000
    37  H    3.812402   0.000000
    38  H    6.557362   4.092083   0.000000
    39  H    5.571968   3.578725   1.778397   0.000000
    40  H    6.452886   3.395264   1.770931   1.767704   0.000000
    41  H    5.275575   2.407685   3.775716   4.322659   3.791254
    42  H    6.370481   3.559112   2.576358   3.783027   3.184829
    43  H    6.250623   2.462236   3.482549   3.741826   2.408542
                   41         42         43
    41  H    0.000000
    42  H    1.774055   0.000000
    43  H    2.462013   2.798850   0.000000
 Stoichiometry    C15H24O4
 Framework group  C1[X(C15H24O4)]
 Deg. of freedom   123
 Full point group                 C1      NOp   1
 Largest Abelian subgroup         C1      NOp   1
 Largest concise Abelian subgroup C1      NOp   1
                         Standard orientation:                         
 ---------------------------------------------------------------------
 Center     Atomic      Atomic             Coordinates (Angstroms)
 Number     Number       Type             X           Y           Z
 ---------------------------------------------------------------------
      1          6           0        1.832995    0.630500    0.148616
      2          6           0        1.110729   -0.516632    0.236961
      3          6           0       -0.364884   -0.662663    0.509489
      4          6           0       -1.239438    0.447603   -0.125226
      5          6           0       -1.179246    1.782015    0.659023
      6          6           0        0.176648    2.167803    1.282997
      7          6           0        1.429402    2.058714    0.389256
      8          6           0        3.241505    0.293535   -0.159465
      9          6           0        3.374890   -1.213853   -0.270190
     10          6           0        1.947147   -1.770721   -0.013089
     11          8           0        4.164103    1.103848   -0.275929
     12          6           0        1.319967    2.871071   -0.916285
     13          6           0        1.899629   -2.744558    1.161999
     14          8           0        1.420593   -2.506554   -1.135118
     15          6           0       -2.707890   -0.017993   -0.377083
     16          8           0       -2.731042   -1.068614   -1.373848
     17          6           0       -3.542103    1.104498   -1.000090
     18          6           0       -3.394343   -0.564582    0.888769
     19          8           0       -4.716328   -1.040480    0.603569
     20          1           0       -0.528061   -0.709578    1.595727
     21          1           0       -0.665100   -1.642049    0.121784
     22          1           0       -0.840125    0.624365   -1.131711
     23          1           0       -1.911407    1.758369    1.476864
     24          1           0       -1.507435    2.588091   -0.007758
     25          1           0        0.349415    1.570816    2.189141
     26          1           0        0.095926    3.207463    1.627280
     27          1           0        2.257985    2.504646    0.958738
     28          1           0        3.735896   -1.486084   -1.265913
     29          1           0        4.107752   -1.554531    0.468981
     30          1           0        1.050042    3.912354   -0.699934
     31          1           0        0.566443    2.460186   -1.596523
     32          1           0        2.276877    2.881505   -1.450916
     33          1           0        0.884764   -3.126490    1.325372
     34          1           0        2.549439   -3.605113    0.962843
     35          1           0        2.240152   -2.255749    2.079588
     36          1           0        1.363759   -1.897539   -1.891255
     37          1           0       -2.341183   -1.874097   -0.992781
     38          1           0       -3.727347    1.910562   -0.285640
     39          1           0       -3.034149    1.523721   -1.877031
     40          1           0       -4.509644    0.716194   -1.333348
     41          1           0       -2.789444   -1.375660    1.319700
     42          1           0       -3.494328    0.219682    1.644191
     43          1           0       -4.658888   -1.445083   -0.280884
 ---------------------------------------------------------------------
 Rotational constants (GHZ):      0.5769624      0.2540525      0.2021232
 Standard basis: 6-31G(d) (6D, 7F)
 There are   333 symmetry adapted cartesian basis functions of A   symmetry.
 There are   333 symmetry adapted basis functions of A   symmetry.
   333 basis functions,   628 primitive gaussians,   333 cartesian basis functions
    73 alpha electrons       73 beta electrons
       nuclear repulsion energy      1597.0680397694 Hartrees.
 NAtoms=   43 NActive=   43 NUniq=   43 SFac= 1.00D+00 NAtFMM=   60 NAOKFM=F Big=F
 Integral buffers will be    131072 words long.
 Raffenetti 2 integral format.
 Two-electron integral symmetry is turned on.
 ------------------------------------------------------------------------------
 Polarizable Continuum Model (PCM)
 =================================
 Model                : PCM (using non-symmetric T matrix).
 Atomic radii         : SMD-Coulomb.
 Polarization charges : Total charges.
 Charge compensation  : None.
 Solution method      : On-the-fly selection.
 Cavity type          : VdW (van der Waals Surface) (Alpha=1.000).
 Cavity algorithm     : GePol (No added spheres)
                        Default sphere list used, NSphG=   43.
                        Lebedev-Laikov grids with approx.  5.0 points / Ang**2.
                        Smoothing algorithm: Karplus/York (Gamma=1.0000).
                        Polarization charges: spherical gaussians, with
                                              point-specific exponents (IZeta= 3).
                        Self-potential: point-specific (ISelfS= 7).
                        Self-field    : sphere-specific E.n sum rule (ISelfD= 2).
 1st derivatives      : Analytical E(r).r(x)/FMM algorithm (CHGder, D1EAlg=3).
                        Cavity 1st derivative terms included.
 Solvent              : Methanol, Eps=  32.613000 Eps(inf)=   1.765709
 ------------------------------------------------------------------------------
 ------------------------------------------------------------------------------
 Atomic radii for non-electrostatic terms: SMD-CDS.
 ------------------------------------------------------------------------------
 Nuclear repulsion after PCM non-electrostatic terms =     1597.0697047580 Hartrees.
 One-electron integrals computed using PRISM.
 NBasis=   333 RedAO= T EigKep=  9.23D-04  NBF=   333
 NBsUse=   333 1.00D-06 EigRej= -1.00D+00 NBFU=   333
 Initial guess from the checkpoint file:  "DY-202A-11R_51.chk"
 B after Tr=     0.000000    0.000000    0.000000
         Rot=    0.999988    0.002042    0.000620    0.004349 Ang=   0.56 deg.
 ExpMin= 1.61D-01 ExpMax= 5.48D+03 ExpMxC= 8.25D+02 IAcc=1 IRadAn=         1 AccDes= 0.00D+00
 Harris functional with IExCor=  402 and IRadAn=       1 diagonalized for initial guess.
 HarFok:  IExCor=  402 AccDes= 0.00D+00 IRadAn=         1 IDoV= 1 UseB2=F ITyADJ=14
 ICtDFT=  3500011 ScaDFX=  1.000000  1.000000  1.000000  1.000000
 FoFCou: FMM=F IPFlag=           0 FMFlag=      100000 FMFlg1=           0
         NFxFlg=           0 DoJE=T BraDBF=F KetDBF=T FulRan=T
         wScrn=  0.000000 ICntrl=     500 IOpCl=  0 I1Cent=   200000004 NGrid=           0
         NMat0=    1 NMatS0=      1 NMatT0=    0 NMatD0=    1 NMtDS0=    0 NMtDT0=    0
 Petite list used in FoFCou.
 Keep R1 ints in memory in canonical form, NReq=1565304907.
 Requested convergence on RMS density matrix=1.00D-08 within 128 cycles.
 Requested convergence on MAX density matrix=1.00D-06.
 Requested convergence on             energy=1.00D-06.
 No special actions if energy rises.
 Inv3:  Mode=1 IEnd=    21902412.
 Iteration    1 A*A^-1 deviation from unit magnitude is 5.11D-15 for   2695.
 Iteration    1 A*A^-1 deviation from orthogonality  is 3.56D-15 for   2668   2645.
 Iteration    1 A^-1*A deviation from unit magnitude is 5.33D-15 for   2695.
 Iteration    1 A^-1*A deviation from orthogonality  is 1.32D-09 for   1793   1788.
 Iteration    2 A*A^-1 deviation from unit magnitude is 2.44D-15 for    146.
 Iteration    2 A*A^-1 deviation from orthogonality  is 4.10D-15 for   1765    267.
 Iteration    2 A^-1*A deviation from unit magnitude is 8.88D-16 for    221.
 Iteration    2 A^-1*A deviation from orthogonality  is 4.03D-16 for   2327    301.
 Error on total polarization charges =  0.05228
 SCF Done:  E(RB3LYP) =  -886.950563399     A.U. after   11 cycles
            NFock= 11  Conv=0.24D-08     -V/T= 2.0094
 SMD-CDS (non-electrostatic) energy       (kcal/mol) =       1.04
 (included in total energy above)
 D1PCM: PCM CHGder 1st derivatives, ID1Alg=3 FixD1E=F DoIter=F DoCFld=F I1PDM=0.
 Calling FoFJK, ICntrl=      2127 FMM=F ISym2X=0 I1Cent= 0 IOpClX= 0 NMat=1 NMatS=1 NMatT=0.
 ***** Axes restored to original set *****
 -------------------------------------------------------------------
 Center     Atomic                   Forces (Hartrees/Bohr)
 Number     Number              X              Y              Z
 -------------------------------------------------------------------
      1        6          -0.004476907   -0.006807026    0.000692342
      2        6           0.003264162    0.005482378    0.000194327
      3        6          -0.001144266    0.000284891    0.001074370
      4        6          -0.000412384   -0.000586099   -0.001141823
      5        6          -0.000179667    0.001164604    0.000168362
      6        6           0.000181710   -0.000089620   -0.000757015
      7        6           0.003320750    0.002490235   -0.001299041
      8        6           0.002820189    0.002690781   -0.001025561
      9        6           0.003410186    0.000812285    0.000025118
     10        6          -0.004258118    0.000710673    0.000666874
     11        8           0.002565564   -0.002753262   -0.000343569
     12        6          -0.000477511    0.000329344    0.001444704
     13        6           0.000328918   -0.002155675   -0.001425232
     14        8          -0.000689822    0.000427401   -0.000781320
     15        6           0.000564375    0.001740843   -0.001305838
     16        8           0.000746141   -0.001107210    0.000583307
     17        6           0.000495367    0.000670682    0.002638197
     18        6           0.001897200   -0.000414127    0.001138619
     19        8          -0.001784803    0.002153208   -0.000141264
     20        1          -0.000103929    0.000277364   -0.000094373
     21        1          -0.000695706    0.000057350   -0.000131309
     22        1          -0.000204780    0.000087533    0.000261443
     23        1          -0.000441482    0.000199533   -0.000076795
     24        1          -0.000764101   -0.000457594   -0.000107834
     25        1          -0.000137183   -0.000396722    0.000895912
     26        1           0.000279680    0.000092008    0.000066621
     27        1          -0.000213613    0.000078116    0.000118468
     28        1          -0.001138778   -0.001705631    0.000496202
     29        1          -0.000844646   -0.001867095    0.000976033
     30        1          -0.000095987   -0.000221736   -0.000510346
     31        1           0.000638045   -0.000221680   -0.000242136
     32        1           0.000092646   -0.000433476   -0.000388739
     33        1          -0.000461163    0.001459748    0.000386125
     34        1          -0.000279875    0.000620612    0.000222001
     35        1          -0.000557086   -0.000212215   -0.000585224
     36        1          -0.000602497    0.000379543    0.000705581
     37        1          -0.000721645    0.000010133    0.000080789
     38        1           0.000008984    0.000111835    0.000096831
     39        1          -0.000201654   -0.000041001   -0.000556175
     40        1           0.000023402   -0.000095806   -0.001061360
     41        1           0.000368066   -0.000391833    0.000158065
     42        1           0.000220134   -0.000483194   -0.000740391
     43        1          -0.000337915   -0.001890099   -0.000374948
 -------------------------------------------------------------------
 Cartesian Forces:  Max     0.006807026 RMS     0.001415410

 GradGradGradGradGradGradGradGradGradGradGradGradGradGradGradGradGradGrad
 Berny optimization.
 Using GEDIIS/GDIIS optimizer.
 FormGI is forming the generalized inverse of G from B-inverse, IUseBI=4.
 Internal  Forces:  Max     0.004385547 RMS     0.000765309
 Search for a local minimum.
 Step number   2 out of a maximum of  258
 All quantities printed in internal units (Hartrees-Bohrs-Radians)
 Mixed Optimization -- En-DIIS/RFO-DIIS
 Update second derivatives using D2CorX and points    1    2
 DE= -6.23D-03 DEPred=-7.23D-03 R= 8.62D-01
 TightC=F SS=  1.41D+00  RLast= 3.27D-01 DXNew= 5.0454D-01 9.8004D-01
 Trust test= 8.62D-01 RLast= 3.27D-01 DXMaxT set to 5.05D-01
 ITU=  1  0
 Use linear search instead of GDIIS.
     Eigenvalues ---    0.00230   0.00231   0.00263   0.00338   0.00374
     Eigenvalues ---    0.00408   0.00529   0.00679   0.00766   0.00906
     Eigenvalues ---    0.01096   0.01115   0.01229   0.01302   0.01366
     Eigenvalues ---    0.01392   0.02466   0.02540   0.03098   0.03855
     Eigenvalues ---    0.03974   0.04036   0.04413   0.04583   0.04716
     Eigenvalues ---    0.04871   0.04887   0.04992   0.05094   0.05397
     Eigenvalues ---    0.05404   0.05498   0.05529   0.05544   0.05583
     Eigenvalues ---    0.05591   0.05676   0.05694   0.05815   0.05913
     Eigenvalues ---    0.05966   0.06043   0.06909   0.07815   0.08208
     Eigenvalues ---    0.08679   0.09065   0.09150   0.09238   0.09698
     Eigenvalues ---    0.10336   0.11641   0.12099   0.13335   0.13898
     Eigenvalues ---    0.14586   0.15786   0.15998   0.16000   0.16000
     Eigenvalues ---    0.16000   0.16000   0.16000   0.16000   0.16000
     Eigenvalues ---    0.16000   0.16000   0.16000   0.16077   0.16319
     Eigenvalues ---    0.16511   0.17277   0.18429   0.20587   0.20740
     Eigenvalues ---    0.22010   0.23186   0.24728   0.25005   0.26134
     Eigenvalues ---    0.26880   0.27092   0.27917   0.27937   0.28543
     Eigenvalues ---    0.28747   0.28876   0.29381   0.29728   0.30442
     Eigenvalues ---    0.31135   0.31681   0.32217   0.33719   0.33754
     Eigenvalues ---    0.33835   0.33849   0.33954   0.34014   0.34075
     Eigenvalues ---    0.34091   0.34098   0.34105   0.34108   0.34163
     Eigenvalues ---    0.34188   0.34206   0.34270   0.34291   0.34321
     Eigenvalues ---    0.34330   0.34339   0.34349   0.34436   0.34712
     Eigenvalues ---    0.38887   0.41317   0.42039   0.51926   0.52607
     Eigenvalues ---    0.52839   0.53133   0.95329
 RFO step:  Lambda=-1.31953654D-03 EMin= 2.29872268D-03
 Quartic linear search produced a step of -0.03813.
 Iteration  1 RMS(Cart)=  0.04778263 RMS(Int)=  0.00148686
 Iteration  2 RMS(Cart)=  0.00187566 RMS(Int)=  0.00002996
 Iteration  3 RMS(Cart)=  0.00000259 RMS(Int)=  0.00002990
 Iteration  4 RMS(Cart)=  0.00000000 RMS(Int)=  0.00002990
 Variable       Old X    -DE/DX   Delta X   Delta X   Delta X     New X
                                 (Linear)    (Quad)   (Total)
    R1        2.56710  -0.00439  -0.00124  -0.00489  -0.00608   2.56101
    R2        2.84125   0.00296  -0.00064   0.00971   0.00907   2.85032
    R3        2.79805  -0.00319  -0.00021  -0.00813  -0.00828   2.78977
    R4        2.84906  -0.00146  -0.00004  -0.00452  -0.00454   2.84452
    R5        2.88755   0.00285  -0.00125   0.01135   0.01007   2.89762
    R6        2.92779   0.00003  -0.00013   0.00095   0.00082   2.92862
    R7        2.07762   0.00007  -0.00018   0.00064   0.00046   2.07808
    R8        2.06978  -0.00029  -0.00008  -0.00061  -0.00069   2.06910
    R9        2.92714   0.00024  -0.00015   0.00168   0.00153   2.92867
   R10        2.94977   0.00121   0.00062   0.00285   0.00346   2.95323
   R11        2.07329   0.00033   0.00018   0.00046   0.00065   2.07393
   R12        2.91326  -0.00124  -0.00073  -0.00199  -0.00273   2.91053
   R13        2.07482  -0.00023  -0.00011  -0.00036  -0.00048   2.07434
   R14        2.07187  -0.00063   0.00008  -0.00197  -0.00189   2.06998
   R15        2.91537  -0.00097  -0.00042  -0.00195  -0.00238   2.91299
   R16        2.07641  -0.00051  -0.00001  -0.00140  -0.00141   2.07500
   R17        2.07521   0.00008   0.00002   0.00018   0.00020   2.07541
   R18        2.91308  -0.00005  -0.00086   0.00204   0.00118   2.91426
   R19        2.07845   0.00014  -0.00004   0.00048   0.00044   2.07890
   R20        2.86732   0.00023  -0.00143   0.00495   0.00353   2.87085
   R21        2.33085  -0.00376  -0.00081  -0.00176  -0.00257   2.32829
   R22        2.93647  -0.00412  -0.00170  -0.00865  -0.01041   2.92607
   R23        2.06655   0.00128   0.00003   0.00347   0.00350   2.07005
   R24        2.06968   0.00047  -0.00005   0.00141   0.00137   2.07105
   R25        2.88544   0.00122   0.00001   0.00390   0.00391   2.88935
   R26        2.72387  -0.00095  -0.00122   0.00093  -0.00029   2.72358
   R27        2.07349  -0.00014  -0.00014  -0.00003  -0.00017   2.07332
   R28        2.06953   0.00036  -0.00008   0.00121   0.00113   2.07066
   R29        2.07148  -0.00027  -0.00004  -0.00066  -0.00070   2.07078
   R30        2.07226  -0.00098  -0.00004  -0.00264  -0.00268   2.06958
   R31        2.07222  -0.00029  -0.00002  -0.00075  -0.00077   2.07145
   R32        2.06738   0.00056   0.00009   0.00132   0.00141   2.06879
   R33        1.83787   0.00077   0.00007   0.00121   0.00128   1.83915
   R34        2.73709   0.00126  -0.00025   0.00374   0.00349   2.74058
   R35        2.89322   0.00113   0.00051   0.00245   0.00296   2.89617
   R36        2.91064   0.00045   0.00047   0.00032   0.00079   2.91144
   R37        1.83800   0.00024   0.00000   0.00043   0.00043   1.83843
   R38        2.06534   0.00003   0.00010  -0.00018  -0.00008   2.06525
   R39        2.07250  -0.00036  -0.00003  -0.00094  -0.00097   2.07153
   R40        2.06835  -0.00027   0.00012  -0.00105  -0.00093   2.06742
   R41        2.70928  -0.00214  -0.00039  -0.00398  -0.00436   2.70492
   R42        2.07823   0.00002  -0.00042   0.00114   0.00072   2.07895
   R43        2.06640   0.00016  -0.00002   0.00049   0.00047   2.06688
   R44        1.84116   0.00051   0.00021   0.00040   0.00061   1.84177
    A1        2.27709  -0.00119   0.00098  -0.01017  -0.00925   2.26784
    A2        1.90406   0.00039  -0.00205   0.00652   0.00443   1.90849
    A3        2.09998   0.00081   0.00104   0.00452   0.00558   2.10556
    A4        2.23183   0.00093  -0.00087   0.00312   0.00228   2.23411
    A5        1.97292  -0.00124   0.00052  -0.00731  -0.00690   1.96602
    A6        2.07812   0.00031   0.00035   0.00416   0.00459   2.08271
    A7        1.99217   0.00005   0.00021  -0.00161  -0.00142   1.99076
    A8        1.90497   0.00023   0.00000  -0.00020  -0.00020   1.90478
    A9        1.86596  -0.00071   0.00023  -0.00529  -0.00504   1.86092
   A10        1.93003  -0.00006   0.00012  -0.00051  -0.00038   1.92965
   A11        1.91883   0.00041  -0.00068   0.00601   0.00532   1.92415
   A12        1.84512   0.00008   0.00010   0.00172   0.00182   1.84693
   A13        1.96925  -0.00023  -0.00023  -0.00025  -0.00053   1.96872
   A14        1.96425   0.00025   0.00014   0.00383   0.00394   1.96819
   A15        1.86067  -0.00024  -0.00022  -0.00549  -0.00571   1.85496
   A16        1.95542   0.00033  -0.00003   0.00731   0.00727   1.96269
   A17        1.88760   0.00009  -0.00041  -0.00125  -0.00166   1.88593
   A18        1.81567  -0.00024   0.00079  -0.00561  -0.00480   1.81087
   A19        2.04282  -0.00008   0.00048  -0.00666  -0.00623   2.03658
   A20        1.90993   0.00033   0.00022   0.00334   0.00359   1.91352
   A21        1.89001   0.00001   0.00007   0.00087   0.00091   1.89093
   A22        1.86544  -0.00034  -0.00009  -0.00065  -0.00072   1.86473
   A23        1.90228  -0.00007  -0.00077  -0.00016  -0.00092   1.90135
   A24        1.84339   0.00018   0.00004   0.00437   0.00440   1.84779
   A25        2.05107  -0.00073  -0.00029  -0.00799  -0.00836   2.04271
   A26        1.91358   0.00047  -0.00053   0.00267   0.00213   1.91571
   A27        1.87461  -0.00018   0.00010   0.00014   0.00025   1.87486
   A28        1.88773  -0.00010   0.00068  -0.00289  -0.00222   1.88551
   A29        1.88416   0.00049   0.00033   0.00292   0.00329   1.88744
   A30        1.84148   0.00015  -0.00030   0.00685   0.00654   1.84802
   A31        1.95828   0.00070   0.00020  -0.00022  -0.00007   1.95821
   A32        1.96502  -0.00037  -0.00039  -0.00277  -0.00313   1.96189
   A33        1.83981  -0.00033   0.00102  -0.00347  -0.00245   1.83736
   A34        1.97765  -0.00029  -0.00048  -0.00046  -0.00092   1.97673
   A35        1.85784   0.00001  -0.00073   0.00672   0.00601   1.86385
   A36        1.85285   0.00027   0.00047   0.00068   0.00114   1.85399
   A37        1.90170   0.00166   0.00226  -0.00053   0.00161   1.90331
   A38        2.19159  -0.00034  -0.00154   0.00340   0.00184   2.19343
   A39        2.18954  -0.00131  -0.00071  -0.00240  -0.00313   2.18641
   A40        1.83711  -0.00197  -0.00192  -0.00130  -0.00338   1.83373
   A41        1.92066   0.00137  -0.00025   0.01321   0.01299   1.93365
   A42        1.89504   0.00136  -0.00009   0.01245   0.01245   1.90749
   A43        1.94416   0.00041   0.00094  -0.00240  -0.00140   1.94276
   A44        1.97325   0.00015  -0.00017  -0.00236  -0.00249   1.97076
   A45        1.89250  -0.00120   0.00128  -0.01772  -0.01655   1.87596
   A46        1.80894   0.00117   0.00118   0.00290   0.00395   1.81289
   A47        1.96110  -0.00020   0.00044   0.00298   0.00344   1.96455
   A48        1.92452  -0.00042  -0.00120   0.00105  -0.00008   1.92444
   A49        1.96545  -0.00039  -0.00074   0.00126   0.00056   1.96600
   A50        1.97120  -0.00121  -0.00187  -0.00685  -0.00870   1.96251
   A51        1.83601   0.00096   0.00202  -0.00131   0.00067   1.83667
   A52        1.92898  -0.00062   0.00005  -0.00428  -0.00424   1.92475
   A53        1.95754  -0.00042   0.00017  -0.00302  -0.00285   1.95469
   A54        1.93489  -0.00043   0.00006  -0.00215  -0.00209   1.93280
   A55        1.88521   0.00044  -0.00006   0.00175   0.00167   1.88689
   A56        1.87746   0.00057  -0.00010   0.00381   0.00371   1.88117
   A57        1.87682   0.00055  -0.00014   0.00448   0.00434   1.88116
   A58        1.94506  -0.00129  -0.00006  -0.00711  -0.00717   1.93790
   A59        1.92016  -0.00058   0.00033  -0.00405  -0.00372   1.91644
   A60        1.92925   0.00082   0.00090   0.00188   0.00278   1.93204
   A61        1.87774   0.00111  -0.00095   0.01031   0.00935   1.88709
   A62        1.89518   0.00019  -0.00018   0.00109   0.00092   1.89610
   A63        1.89496  -0.00021  -0.00012  -0.00175  -0.00186   1.89311
   A64        1.88271  -0.00022   0.00025  -0.00193  -0.00168   1.88103
   A65        1.92030  -0.00030  -0.00075  -0.00361  -0.00436   1.91595
   A66        1.93859   0.00017   0.00030   0.00342   0.00369   1.94228
   A67        1.97416   0.00024   0.00039   0.00261   0.00296   1.97712
   A68        1.81632  -0.00004   0.00026  -0.00332  -0.00304   1.81328
   A69        1.87659  -0.00022  -0.00007  -0.00460  -0.00465   1.87193
   A70        1.93026   0.00011  -0.00018   0.00463   0.00443   1.93468
   A71        1.90147  -0.00008   0.00027  -0.00116  -0.00089   1.90058
   A72        1.94666   0.00019   0.00040  -0.00144  -0.00104   1.94562
   A73        1.93186  -0.00020  -0.00004   0.00014   0.00010   1.93196
   A74        1.92352  -0.00056   0.00078  -0.00503  -0.00425   1.91927
   A75        1.89577  -0.00007  -0.00003  -0.00092  -0.00095   1.89482
   A76        1.88690  -0.00007  -0.00010  -0.00251  -0.00261   1.88428
   A77        1.87714   0.00073  -0.00109   0.01017   0.00908   1.88622
   A78        1.94471   0.00043  -0.00046   0.00300   0.00254   1.94725
   A79        1.91625   0.00046   0.00092   0.00038   0.00133   1.91758
   A80        1.93264   0.00026   0.00092   0.00168   0.00261   1.93524
   A81        1.91805  -0.00083  -0.00252  -0.00162  -0.00415   1.91390
   A82        1.86626  -0.00016   0.00071  -0.00131  -0.00061   1.86565
   A83        1.88446  -0.00021   0.00035  -0.00235  -0.00198   1.88248
   A84        1.83803   0.00019   0.00078  -0.00088  -0.00010   1.83794
    D1        0.08992   0.00027   0.00051  -0.00289  -0.00238   0.08754
    D2       -3.07932   0.00013   0.00068  -0.00406  -0.00337  -3.08269
    D3       -3.12195   0.00048   0.00004   0.01235   0.01233  -3.10961
    D4       -0.00800   0.00035   0.00021   0.01118   0.01134   0.00334
    D5        0.37685   0.00013  -0.00047   0.00650   0.00601   0.38287
    D6       -1.87897   0.00024   0.00035   0.00973   0.01006  -1.86891
    D7        2.39182   0.00030  -0.00063   0.01236   0.01170   2.40352
    D8       -2.68780  -0.00008   0.00017  -0.01017  -0.00999  -2.69779
    D9        1.33956   0.00004   0.00098  -0.00694  -0.00595   1.33361
   D10       -0.67283   0.00009   0.00000  -0.00431  -0.00431  -0.67714
   D11        0.00253   0.00000   0.00040   0.00990   0.01025   0.01278
   D12       -3.11142  -0.00013  -0.00060  -0.00827  -0.00897  -3.12039
   D13        3.08220   0.00010   0.00000   0.02263   0.02266   3.10486
   D14       -0.03175  -0.00003  -0.00099   0.00445   0.00345  -0.02830
   D15        0.62827   0.00007  -0.00010   0.00585   0.00575   0.63402
   D16       -1.54107  -0.00006  -0.00042   0.00784   0.00743  -1.53364
   D17        2.75403   0.00011  -0.00067   0.00865   0.00800   2.76203
   D18       -2.48422   0.00023  -0.00028   0.00724   0.00696  -2.47725
   D19        1.62963   0.00010  -0.00060   0.00923   0.00864   1.63827
   D20       -0.35845   0.00027  -0.00085   0.01004   0.00921  -0.34925
   D21        0.00996  -0.00051  -0.00069  -0.02666  -0.02737  -0.01740
   D22        2.13664  -0.00035  -0.00057  -0.02169  -0.02227   2.11437
   D23       -2.10444   0.00045   0.00144  -0.02078  -0.01934  -2.12378
   D24        3.12659  -0.00062  -0.00055  -0.02771  -0.02828   3.09831
   D25       -1.02991  -0.00045  -0.00043  -0.02274  -0.02319  -1.05310
   D26        1.01219   0.00034   0.00158  -0.02184  -0.02025   0.99194
   D27       -1.34456  -0.00027  -0.00006  -0.00525  -0.00529  -1.34986
   D28        2.70478  -0.00074   0.00006  -0.01841  -0.01834   2.68643
   D29        0.72494  -0.00044  -0.00083  -0.01045  -0.01127   0.71367
   D30        0.81131   0.00001   0.00020  -0.00712  -0.00691   0.80440
   D31       -1.42254  -0.00045   0.00032  -0.02028  -0.01996  -1.44250
   D32        2.88081  -0.00016  -0.00057  -0.01231  -0.01288   2.86793
   D33        2.84223   0.00032  -0.00001  -0.00171  -0.00171   2.84052
   D34        0.60838  -0.00015   0.00011  -0.01488  -0.01476   0.59363
   D35       -1.37145   0.00015  -0.00078  -0.00691  -0.00768  -1.37913
   D36        0.63807  -0.00042   0.00013  -0.01058  -0.01047   0.62760
   D37       -1.48642  -0.00017  -0.00030  -0.00758  -0.00789  -1.49431
   D38        2.79552  -0.00056  -0.00050  -0.01498  -0.01550   2.78001
   D39        2.87653   0.00001   0.00010   0.00072   0.00082   2.87735
   D40        0.75203   0.00026  -0.00033   0.00372   0.00340   0.75543
   D41       -1.24921  -0.00013  -0.00053  -0.00368  -0.00422  -1.25343
   D42       -1.41566  -0.00005   0.00080  -0.00284  -0.00204  -1.41770
   D43        2.74303   0.00020   0.00037   0.00016   0.00054   2.74357
   D44        0.74178  -0.00019   0.00017  -0.00724  -0.00708   0.73470
   D45       -1.14283   0.00039  -0.00043   0.05354   0.05313  -1.08970
   D46        3.13866   0.00053  -0.00047   0.05774   0.05728  -3.08724
   D47        0.95610   0.00007  -0.00078   0.04686   0.04610   1.00219
   D48        2.89925   0.00022  -0.00020   0.04443   0.04421   2.94346
   D49        0.89756   0.00036  -0.00025   0.04863   0.04837   0.94593
   D50       -1.28501  -0.00011  -0.00055   0.03776   0.03718  -1.24783
   D51        0.86441   0.00009  -0.00016   0.04563   0.04547   0.90989
   D52       -1.13728   0.00023  -0.00020   0.04983   0.04963  -1.08765
   D53        2.96334  -0.00024  -0.00051   0.03895   0.03844   3.00178
   D54        0.83057  -0.00011  -0.00079   0.02010   0.01927   0.84984
   D55       -1.33344   0.00019  -0.00103   0.02800   0.02696  -1.30648
   D56        2.95713  -0.00012  -0.00047   0.01854   0.01805   2.97518
   D57        2.97807  -0.00001  -0.00022   0.01936   0.01912   2.99719
   D58        0.81406   0.00029  -0.00046   0.02726   0.02681   0.84087
   D59       -1.17856  -0.00002   0.00010   0.01780   0.01790  -1.16066
   D60       -1.32061  -0.00001  -0.00059   0.02404   0.02342  -1.29718
   D61        2.79856   0.00029  -0.00083   0.03194   0.03111   2.82968
   D62        0.80595  -0.00002  -0.00027   0.02247   0.02220   0.82815
   D63       -1.27293  -0.00030   0.00083  -0.02002  -0.01920  -1.29213
   D64        0.97630  -0.00045   0.00006  -0.02448  -0.02443   0.95188
   D65        3.00625  -0.00027  -0.00006  -0.01969  -0.01976   2.98649
   D66        0.90403  -0.00030   0.00047  -0.02496  -0.02450   0.87953
   D67       -3.12992  -0.00046  -0.00031  -0.02942  -0.02973   3.12354
   D68       -1.09997  -0.00028  -0.00043  -0.02463  -0.02506  -1.12503
   D69        2.88862   0.00006   0.00064  -0.01697  -0.01634   2.87229
   D70       -1.14533  -0.00009  -0.00014  -0.02143  -0.02156  -1.16689
   D71        0.88462   0.00009  -0.00026  -0.01664  -0.01690   0.86772
   D72       -3.11561   0.00036  -0.00091   0.02864   0.02771  -3.08790
   D73        1.06275   0.00051  -0.00099   0.03143   0.03042   1.09317
   D74       -1.03547   0.00039  -0.00097   0.02925   0.02827  -1.00720
   D75        0.92180  -0.00004  -0.00045   0.03180   0.03137   0.95317
   D76       -1.18302   0.00011  -0.00053   0.03459   0.03408  -1.14894
   D77        3.00194  -0.00001  -0.00051   0.03241   0.03193   3.03387
   D78       -1.11109  -0.00007   0.00039   0.02346   0.02385  -1.08724
   D79        3.06727   0.00008   0.00032   0.02625   0.02656   3.09383
   D80        0.96905  -0.00004   0.00034   0.02407   0.02441   0.99346
   D81        0.00361  -0.00031  -0.00079  -0.02567  -0.02647  -0.02286
   D82        2.10031  -0.00024  -0.00088  -0.02231  -0.02323   2.07707
   D83       -2.11403  -0.00009   0.00047  -0.02869  -0.02817  -2.14219
   D84        3.11760  -0.00016   0.00020  -0.00741  -0.00725   3.11035
   D85       -1.06888  -0.00009   0.00011  -0.00405  -0.00402  -1.07290
   D86        0.99997   0.00006   0.00146  -0.01043  -0.00895   0.99102
   D87       -0.00762   0.00047   0.00084   0.03016   0.03100   0.02338
   D88       -2.13140   0.00018  -0.00004   0.02402   0.02398  -2.10743
   D89        2.07506   0.00007  -0.00083   0.02969   0.02886   2.10392
   D90       -2.08873  -0.00020   0.00181   0.01639   0.01822  -2.07051
   D91        2.07068  -0.00050   0.00093   0.01025   0.01119   2.08187
   D92       -0.00605  -0.00060   0.00013   0.01592   0.01608   0.01003
   D93        2.05817   0.00096  -0.00051   0.04317   0.04263   2.10080
   D94       -0.06561   0.00066  -0.00139   0.03703   0.03560  -0.03001
   D95       -2.14233   0.00056  -0.00218   0.04270   0.04048  -2.10184
   D96        1.10810  -0.00064   0.00055  -0.03861  -0.03803   1.07007
   D97       -3.09382  -0.00046  -0.00046  -0.03292  -0.03334  -3.12716
   D98       -1.00116  -0.00057   0.00020  -0.03650  -0.03627  -1.03744
   D99       -3.14013   0.00046   0.00185  -0.03208  -0.03028   3.11278
   D100      -1.05886   0.00064   0.00083  -0.02639  -0.02559  -1.08445
   D101       1.03379   0.00053   0.00149  -0.02997  -0.02852   1.00527
   D102      -0.98616  -0.00062   0.00044  -0.04070  -0.04026  -1.02641
   D103       1.09511  -0.00044  -0.00058  -0.03500  -0.03557   1.05954
   D104      -3.09542  -0.00055   0.00008  -0.03859  -0.03850  -3.13392
   D105       0.94219   0.00049  -0.00117   0.02519   0.02394   0.96612
   D106      -1.07240   0.00004  -0.00081   0.02508   0.02436  -1.04803
   D107       3.06050   0.00060  -0.00010   0.02854   0.02842   3.08892
   D108       1.22110  -0.00042   0.00053  -0.03372  -0.03319   1.18791
   D109      -2.98395  -0.00040   0.00066  -0.03333  -0.03268  -3.01662
   D110      -0.93584  -0.00038   0.00055  -0.03171  -0.03117  -0.96700
   D111      -1.22035  -0.00022  -0.00069   0.02752   0.02683  -1.19352
   D112       0.89253  -0.00031  -0.00048   0.02548   0.02499   0.91752
   D113       2.96685   0.00012  -0.00137   0.03499   0.03361   3.00046
   D114       2.99722   0.00007  -0.00011   0.03200   0.03190   3.02912
   D115      -1.17309  -0.00002   0.00011   0.02995   0.03006  -1.14303
   D116       0.90123   0.00041  -0.00078   0.03947   0.03868   0.93991
   D117       0.98668   0.00030  -0.00009   0.03700   0.03692   1.02360
   D118       3.09955   0.00021   0.00013   0.03496   0.03509   3.13464
   D119      -1.10932   0.00063  -0.00077   0.04447   0.04371  -1.06561
   D120      -3.09294   0.00068   0.00094   0.05249   0.05343  -3.03951
   D121      -0.96386   0.00024  -0.00193   0.05271   0.05080  -0.91306
   D122       1.11541   0.00043  -0.00026   0.05109   0.05082   1.16622
   D123      -0.96925   0.00031   0.00019   0.04639   0.04659  -0.92266
   D124       1.15983  -0.00014  -0.00267   0.04661   0.04396   1.20379
   D125      -3.04409   0.00005  -0.00101   0.04499   0.04397  -3.00011
   D126       1.00318   0.00019   0.00038   0.04231   0.04269   1.04587
   D127       3.13227  -0.00025  -0.00248   0.04253   0.04005  -3.11086
   D128      -1.07166  -0.00006  -0.00082   0.04091   0.04007  -1.03158
   D129       0.63767   0.00106  -0.00269   0.07924   0.07653   0.71420
   D130      -1.49038   0.00076  -0.00190   0.07787   0.07600  -1.41438
   D131       2.75171   0.00153  -0.00138   0.08224   0.08085   2.83257
         Item               Value     Threshold  Converged?
 Maximum Force            0.004386     0.000450     NO 
 RMS     Force            0.000765     0.000300     NO 
 Maximum Displacement     0.228383     0.001800     NO 
 RMS     Displacement     0.047808     0.001200     NO 
 Predicted change in Energy=-7.554990D-04
 GradGradGradGradGradGradGradGradGradGradGradGradGradGradGradGradGradGrad

                          Input orientation:                          
 ---------------------------------------------------------------------
 Center     Atomic      Atomic             Coordinates (Angstroms)
 Number     Number       Type             X           Y           Z
 ---------------------------------------------------------------------
      1          6           0       -1.805429    0.633916   -0.168745
      2          6           0       -1.068025   -0.498585   -0.270362
      3          6           0        0.406335   -0.622865   -0.547140
      4          6           0        1.267455    0.488794    0.104344
      5          6           0        1.194613    1.832731   -0.664008
      6          6           0       -0.162547    2.196051   -1.295108
      7          6           0       -1.408960    2.071231   -0.396745
      8          6           0       -3.201857    0.280914    0.154957
      9          6           0       -3.315893   -1.228983    0.278036
     10          6           0       -1.896144   -1.766054   -0.027637
     11          8           0       -4.130735    1.078275    0.294281
     12          6           0       -1.292246    2.864877    0.920360
     13          6           0       -1.872240   -2.720093   -1.222211
     14          8           0       -1.344858   -2.519859    1.070126
     15          6           0        2.738190    0.034516    0.374266
     16          8           0        2.745971   -1.069604    1.314527
     17          6           0        3.537074    1.130858    1.087461
     18          6           0        3.471327   -0.440738   -0.894708
     19          8           0        4.764059   -0.972954   -0.587397
     20          1           0        0.568008   -0.649243   -1.634545
     21          1           0        0.712944   -1.606204   -0.175812
     22          1           0        0.855142    0.648458    1.108817
     23          1           0        1.933391    1.834000   -1.475878
     24          1           0        1.496459    2.635905    0.016930
     25          1           0       -0.328945    1.587399   -2.193749
     26          1           0       -0.095227    3.235201   -1.644117
     27          1           0       -2.246875    2.518408   -0.951868
     28          1           0       -3.641040   -1.513578    1.284635
     29          1           0       -4.071169   -1.593737   -0.427387
     30          1           0       -1.056617    3.915867    0.711445
     31          1           0       -0.509165    2.463530    1.573330
     32          1           0       -2.236970    2.837543    1.474934
     33          1           0       -0.852912   -3.060643   -1.432937
     34          1           0       -2.488218   -3.600790   -1.006522
     35          1           0       -2.269329   -2.229866   -2.116911
     36          1           0       -1.297911   -1.929209    1.842215
     37          1           0        2.352742   -1.850112    0.887183
     38          1           0        3.705951    1.991393    0.435265
     39          1           0        3.009852    1.472036    1.985959
     40          1           0        4.513111    0.742779    1.393479
     41          1           0        2.869837   -1.204069   -1.410291
     42          1           0        3.626425    0.389679   -1.589421
     43          1           0        4.639924   -1.497575    0.224547
 ---------------------------------------------------------------------
                    Distance matrix (angstroms):
                    1          2          3          4          5
     1  C    0.000000
     2  C    1.355231   0.000000
     3  C    2.571884   1.505254   0.000000
     4  C    3.088407   2.563160   1.549757   0.000000
     5  C    3.268439   3.272540   2.581665   1.549786   0.000000
     6  C    2.531407   3.021763   2.971426   2.630227   1.540185
     7  C    1.508325   2.595411   3.252087   3.149348   2.628098
     8  C    1.476281   2.311224   3.785342   4.474431   4.733687
     9  C    2.439571   2.426341   3.860476   4.897755   5.532287
    10  C    2.405826   1.533354   2.622628   3.887174   4.786335
    11  O    2.412238   3.490774   4.918016   5.433601   5.463227
    12  C    2.535093   3.575048   4.147660   3.586603   3.124102
    13  C    3.516195   2.547131   3.169541   4.681281   5.517734
    14  O    3.419536   2.441126   3.046443   4.099867   5.329275
    15  C    4.615043   3.897052   2.592043   1.562782   2.587320
    16  O    5.081075   4.169473   3.023123   2.465595   3.839904
    17  C    5.510658   5.070080   3.943221   2.555374   3.007889
    18  C    5.433789   4.582453   3.090008   2.592140   3.225727
    19  O    6.776096   5.859927   4.371949   3.852460   4.540780
    20  H    3.070549   2.135485   1.099674   2.192736   2.737658
    21  H    3.370518   2.099431   1.094919   2.185174   3.506653
    22  H    2.951443   2.629908   2.135388   1.097479   2.158854
    23  H    4.138548   3.987821   3.038197   2.179484   1.097692
    24  H    3.865864   4.060067   3.482259   2.161057   1.095388
    25  H    2.681376   2.932061   2.852582   3.006103   2.172906
    26  H    3.445025   4.095692   4.042227   3.529415   2.142714
    27  H    2.087933   3.310043   4.131698   4.193499   3.520917
    28  H    3.177029   3.173112   4.531006   5.431014   6.195041
    29  H    3.187932   3.200452   4.583119   5.755049   6.286902
    30  H    3.479462   4.522329   4.931973   4.185058   3.361452
    31  H    2.839475   3.533504   3.854916   3.035438   2.882091
    32  H    2.782783   3.942365   4.801070   4.435778   4.166590
    33  H    4.019358   2.821701   2.883245   4.411088   5.359918
    34  H    4.370447   3.490352   4.178218   5.662491   6.572953
    35  H    3.494539   2.801822   3.493682   4.983365   5.533038
    36  H    3.297141   2.561741   3.212477   3.930399   5.161978
    37  H    4.957395   3.855928   2.711441   2.694655   4.160624
    38  H    5.708142   5.430354   4.322838   2.883327   2.745978
    39  H    5.341548   5.059981   4.193268   2.746486   3.232262
    40  H    6.509712   5.954698   4.743058   3.501523   4.053848
    41  H    5.174721   4.159796   2.674260   2.779844   3.547601
    42  H    5.619877   4.956490   3.532786   2.905754   2.975315
    43  H    6.800037   5.815805   4.391342   3.915821   4.873463
                    6          7          8          9         10
     6  C    0.000000
     7  C    1.541486   0.000000
     8  C    3.873996   2.593085   0.000000
     9  C    4.914186   3.870805   1.519190   0.000000
    10  C    4.506675   3.885658   2.434811   1.548408   0.000000
    11  O    4.418381   2.978512   1.232076   2.446972   3.631423
    12  C    2.575237   1.542162   3.302927   4.611660   4.765387
    13  C    5.205462   4.883933   3.559567   2.560915   1.528976
    14  O    5.406662   4.820158   3.482859   2.485708   1.441257
    15  C    3.984134   4.684178   5.949200   6.185274   4.988050
    16  O    5.092561   5.482403   6.208475   6.151903   4.882180
    17  C    4.527523   5.248850   6.856032   7.292954   6.257428
    18  C    4.507552   5.511366   6.793672   6.932750   5.596251
    19  O    5.900415   6.885461   8.098092   8.130200   6.730576
    20  H    2.957132   3.583508   4.275441   4.367923   3.146660
    21  H    4.059119   4.251448   4.358473   4.071830   2.618177
    22  H    3.034730   3.068739   4.183800   4.648926   3.832881
    23  H    2.134647   3.520244   5.607359   6.325588   5.451892
    24  H    2.160374   2.988552   5.257301   6.177723   5.557786
    25  H    1.098044   2.151685   3.934075   4.792033   4.288799
    26  H    1.098259   2.153291   4.649262   5.830635   5.555976
    27  H    2.136855   1.100105   2.672720   4.086367   4.397025
    28  H    5.702310   4.545336   2.165469   1.095425   2.197832
    29  H    5.512963   4.529932   2.146892   1.095952   2.218158
    30  H    2.789871   2.180576   4.257302   5.635747   5.790965
    31  H    2.901659   2.201074   3.745156   4.815616   4.730348
    32  H    3.519641   2.185410   3.034749   4.374159   4.854584
    33  H    5.303625   5.264885   4.382346   3.514070   2.176962
    34  H    6.252630   5.805897   4.114114   2.821454   2.162180
    35  H    4.970174   4.711543   3.512123   2.798720   2.172430
    36  H    5.305620   4.585715   3.369939   2.647493   1.969987
    37  H    5.240277   5.583529   5.994247   5.735005   4.347068
    38  H    4.242800   5.182753   7.121947   7.726696   6.761373
    39  H    4.621008   5.055909   6.584579   7.087140   6.213582
    40  H    5.585900   6.327765   7.827388   8.150175   7.027971
    41  H    4.557350   5.482970   6.443652   6.412045   4.994211
    42  H    4.207839   5.441066   7.048413   7.369074   6.130671
    43  H    6.246275   7.050629   8.041231   7.960529   6.546439
                   11         12         13         14         15
    11  O    0.000000
    12  C    3.411882   0.000000
    13  C    4.672061   6.009900   0.000000
    14  O    4.616234   5.387075   2.360727   0.000000
    15  C    6.948235   4.955156   5.602917   4.866245   0.000000
    16  O    7.276220   5.651788   5.521506   4.347167   1.450252
    17  C    7.708904   5.133914   7.030298   6.096007   1.532588
    18  C    7.842987   6.075623   5.818628   5.601693   1.540666
    19  O    9.170728   7.326739   6.891730   6.516070   2.458442
    20  H    5.364968   4.726217   3.226956   3.804406   3.035217
    21  H    5.557755   5.021249   3.003144   2.573262   2.663864
    22  H    5.070225   3.091812   4.921325   3.857426   2.112429
    23  H    6.362248   4.148421   5.940281   6.015409   2.703493
    24  H    5.845378   2.940321   6.447505   5.980319   2.904619
    25  H    4.571992   3.501082   4.677620   5.343643   4.291091
    26  H    4.969411   2.854214   6.229069   6.484552   4.727209
    27  H    2.678768   2.129929   5.258833   5.503293   5.725315
    28  H    2.817500   4.982008   3.296757   2.516161   6.627213
    29  H    2.768394   5.423844   2.595325   3.245461   7.047073
    30  H    4.204301   1.097154   6.959901   6.452155   5.438670
    31  H    4.082973   1.095748   6.045079   5.077969   4.228851
    32  H    2.841709   1.095811   6.188290   5.446236   5.815552
    33  H    5.555003   6.390838   1.095175   2.607639   5.073659
    34  H    5.126753   6.851866   1.096165   2.605407   6.514397
    35  H    4.496941   6.011332   1.094756   3.331057   6.033957
    36  H    4.412023   4.881916   3.216529   0.973239   4.722415
    37  H    7.138799   5.959711   4.801758   3.762217   1.990848
    38  H    7.890964   5.097084   7.487425   6.801847   2.183952
    39  H    7.348796   4.645810   7.190349   5.978083   2.176652
    40  H    8.719912   6.199138   7.720494   6.713060   2.165820
    41  H    7.557954   6.269863   4.982068   5.064329   2.176251
    42  H    8.012243   6.051358   6.327784   6.344467   2.184301
    43  H    9.141352   7.396335   6.782030   6.130064   2.446694
                   16         17         18         19         20
    16  O    0.000000
    17  C    2.349348   0.000000
    18  C    2.408803   2.530460   0.000000
    19  O    2.774767   2.955785   1.431380   0.000000
    20  H    3.690155   4.403797   3.003347   4.336836   0.000000
    21  H    2.577256   4.130748   3.079578   4.120915   1.750623
    22  H    2.563062   2.725055   3.470574   4.559139   3.048361
    23  H    4.108231   3.104338   2.806678   4.084246   2.838299
    24  H    4.120174   2.752329   3.767880   4.905740   3.792307
    25  H    5.368684   5.091254   4.499213   5.922369   2.473823
    26  H    5.946203   5.008332   5.176336   6.514436   3.940670
    27  H    6.552777   6.287943   6.438762   7.840640   4.292276
    28  H    6.402493   7.652271   7.515736   8.628005   5.194687
    29  H    7.055663   8.222138   7.644413   8.858455   4.885823
    30  H    6.299072   5.385133   6.485523   7.711538   5.383614
    31  H    4.811022   4.287673   5.510926   6.654702   4.597839
    32  H    6.334132   6.033448   6.996212   8.233316   5.449260
    33  H    4.946186   6.572143   5.084549   6.051756   2.806156
    34  H    6.260264   7.942128   6.746452   7.725070   4.294946
    35  H    6.186615   7.434836   6.135951   7.306695   3.283524
    36  H    4.167777   5.771546   5.696659   6.600373   4.148232
    37  H    0.972853   3.213866   2.532331   2.959432   3.314584
    38  H    3.326314   1.092885   2.781930   3.309498   4.593882
    39  H    2.642042   1.096204   3.488539   3.959466   4.854943
    40  H    2.532538   1.094029   2.778818   2.632600   5.164348
    41  H    2.730944   3.483655   1.100132   2.078135   2.378347
    42  H    3.367138   2.779033   1.093744   2.038389   3.230373
    43  H    2.226717   2.978180   1.932680   0.974624   4.555917
                   21         22         23         24         25
    21  H    0.000000
    22  H    2.598844   0.000000
    23  H    3.874876   3.041180   0.000000
    24  H    4.318163   2.356576   1.749982   0.000000
    25  H    3.918762   3.631888   2.386276   3.052632   0.000000
    26  H    5.123305   3.895265   2.471226   2.377330   1.752704
    27  H    5.135680   4.167211   4.268211   3.868453   2.467287
    28  H    4.593328   4.992091   7.064064   6.724521   5.717096
    29  H    4.790739   5.626358   6.993101   7.006124   5.219569
    30  H    5.866160   3.806401   4.249553   2.939192   3.793603
    31  H    4.595192   2.317670   3.957279   2.544528   3.871817
    32  H    5.583353   3.806217   5.206371   4.013094   4.320029
    33  H    2.479448   4.809927   5.632305   6.330270   4.738952
    34  H    3.862109   5.805930   7.021956   7.471376   5.743628
    35  H    3.612585   5.334078   5.881223   6.512309   4.282815
    36  H    2.867107   3.437714   5.967645   5.655124   5.440076
    37  H    1.969362   2.921434   4.396884   4.649183   5.338545
    38  H    4.719556   3.222461   2.611361   2.339285   4.832733
    39  H    4.407335   2.467880   3.643364   2.742631   5.350778
    40  H    4.735152   3.670240   4.009854   3.818246   6.084989
    41  H    2.517507   3.719779   3.179795   4.320709   4.317210
    42  H    3.803973   3.876527   2.228300   3.487499   4.176685
    43  H    3.948830   4.439815   4.616942   5.197127   6.328892
                   26         27         28         29         30
    26  H    0.000000
    27  H    2.371201   0.000000
    28  H    6.610695   4.816903   0.000000
    29  H    6.372378   4.529113   1.767047   0.000000
    30  H    2.633676   2.477139   6.040419   6.382805   0.000000
    31  H    3.334485   3.065824   5.070442   5.757792   1.775339
    32  H    3.804429   2.447716   4.576012   5.159395   1.771703
    33  H    6.344789   5.770648   4.189542   3.676972   7.301477
    34  H    7.270743   6.124199   3.306788   2.620952   7.842258
    35  H    5.900611   4.889165   3.737000   2.550643   6.873157
    36  H    6.346029   5.337483   2.444156   3.599249   5.958336
    37  H    6.185502   6.604737   6.016365   6.562047   6.700830
    38  H    4.507754   6.134984   8.184408   8.607028   5.144116
    39  H    5.091927   6.112193   7.323941   8.084805   4.912521
    40  H    6.056066   7.372308   8.461275   9.081009   6.446358
    41  H    5.343537   6.344110   7.053364   7.021076   6.792094
    42  H    4.685155   6.279619   8.043547   8.033507   6.297528
    43  H    6.950736   8.058540   8.348557   8.735983   7.873563
                   31         32         33         34         35
    31  H    0.000000
    32  H    1.770558   0.000000
    33  H    6.298595   6.720114   0.000000
    34  H    6.881008   6.904555   1.774208   0.000000
    35  H    6.224470   6.211363   1.778833   1.777726   0.000000
    36  H    4.471082   4.872232   3.493535   3.510885   4.087630
    37  H    5.221956   6.586730   4.138183   5.485060   5.525607
    38  H    4.391505   6.092224   7.056662   8.468706   7.748329
    39  H    3.679240   5.445631   6.866948   8.057126   7.642471
    40  H    5.311929   7.068116   7.158831   8.581678   8.195178
    41  H    5.811277   7.123105   4.160078   5.883541   5.287967
    42  H    5.604191   7.054198   5.656295   7.324785   6.473035
    43  H    6.634959   8.224863   5.946569   7.533223   7.331879
                   36         37         38         39         40
    36  H    0.000000
    37  H    3.774336   0.000000
    38  H    6.510704   4.097873   0.000000
    39  H    5.490533   3.560304   1.777340   0.000000
    40  H    6.411619   3.412714   1.768818   1.772748   0.000000
    41  H    5.336174   2.441955   3.783667   4.326159   3.788363
    42  H    6.434474   3.573863   2.582859   3.786159   3.131866
    43  H    6.169363   2.407191   3.617956   3.818153   2.530152
                   41         42         43
    41  H    0.000000
    42  H    1.773287   0.000000
    43  H    2.427354   2.807025   0.000000
 Stoichiometry    C15H24O4
 Framework group  C1[X(C15H24O4)]
 Deg. of freedom   123
 Full point group                 C1      NOp   1
 Largest Abelian subgroup         C1      NOp   1
 Largest concise Abelian subgroup C1      NOp   1
                         Standard orientation:                         
 ---------------------------------------------------------------------
 Center     Atomic      Atomic             Coordinates (Angstroms)
 Number     Number       Type             X           Y           Z
 ---------------------------------------------------------------------
      1          6           0        1.832760    0.632818    0.155921
      2          6           0        1.109422   -0.509362    0.250035
      3          6           0       -0.362411   -0.653869    0.530422
      4          6           0       -1.239032    0.452887   -0.108618
      5          6           0       -1.179891    1.790904    0.671158
      6          6           0        0.174855    2.165143    1.301063
      7          6           0        1.419718    2.063201    0.397678
      8          6           0        3.232274    0.299558   -0.175291
      9          6           0        3.364126   -1.207725   -0.311863
     10          6           0        1.951981   -1.764567   -0.006346
     11          8           0        4.150992    1.109280   -0.310636
     12          6           0        1.289091    2.866752   -0.912095
     13          6           0        1.943533   -2.729133    1.179954
     14          8           0        1.406223   -2.515454   -1.108861
     15          6           0       -2.705056   -0.016803   -0.377790
     16          8           0       -2.702602   -1.112753   -1.327589
     17          6           0       -3.519464    1.075925   -1.078869
     18          6           0       -3.428217   -0.511866    0.889334
     19          8           0       -4.715433   -1.057007    0.581530
     20          1           0       -0.520170   -0.691617    1.618066
     21          1           0       -0.658345   -1.637594    0.151534
     22          1           0       -0.831988    0.626221   -1.112974
     23          1           0       -1.915952    1.776201    1.485361
     24          1           0       -1.493655    2.596232   -0.001801
     25          1           0        0.351549    1.550790    2.193840
     26          1           0        0.096142    3.200341    1.659311
     27          1           0        2.253997    2.515662    0.953995
     28          1           0        3.689369   -1.479638   -1.321931
     29          1           0        4.126072   -1.569407    0.387948
     30          1           0        1.041479    3.912964   -0.693295
     31          1           0        0.508767    2.461627   -1.566030
     32          1           0        2.232244    2.855656   -1.469896
     33          1           0        0.929091   -3.083807    1.390959
     34          1           0        2.569386   -3.600410    0.954648
     35          1           0        2.337619   -2.241902    2.077613
     36          1           0        1.349605   -1.918752   -1.875629
     37          1           0       -2.298572   -1.892116   -0.908307
     38          1           0       -3.696570    1.928673   -0.418677
     39          1           0       -2.999363    1.431226   -1.976042
     40          1           0       -4.491747    0.678726   -1.385137
     41          1           0       -2.815858   -1.272297    1.396337
     42          1           0       -3.591040    0.310567    1.591736
     43          1           0       -4.587648   -1.573037   -0.235339
 ---------------------------------------------------------------------
 Rotational constants (GHZ):      0.5760297      0.2545575      0.2025947
 Standard basis: 6-31G(d) (6D, 7F)
 There are   333 symmetry adapted cartesian basis functions of A   symmetry.
 There are   333 symmetry adapted basis functions of A   symmetry.
   333 basis functions,   628 primitive gaussians,   333 cartesian basis functions
    73 alpha electrons       73 beta electrons
       nuclear repulsion energy      1597.5591266684 Hartrees.
 NAtoms=   43 NActive=   43 NUniq=   43 SFac= 1.00D+00 NAtFMM=   60 NAOKFM=F Big=F
 Integral buffers will be    131072 words long.
 Raffenetti 2 integral format.
 Two-electron integral symmetry is turned on.
 ------------------------------------------------------------------------------
 Polarizable Continuum Model (PCM)
 =================================
 Model                : PCM (using non-symmetric T matrix).
 Atomic radii         : SMD-Coulomb.
 Polarization charges : Total charges.
 Charge compensation  : None.
 Solution method      : On-the-fly selection.
 Cavity type          : VdW (van der Waals Surface) (Alpha=1.000).
 Cavity algorithm     : GePol (No added spheres)
                        Default sphere list used, NSphG=   43.
                        Lebedev-Laikov grids with approx.  5.0 points / Ang**2.
                        Smoothing algorithm: Karplus/York (Gamma=1.0000).
                        Polarization charges: spherical gaussians, with
                                              point-specific exponents (IZeta= 3).
                        Self-potential: point-specific (ISelfS= 7).
                        Self-field    : sphere-specific E.n sum rule (ISelfD= 2).
 1st derivatives      : Analytical E(r).r(x)/FMM algorithm (CHGder, D1EAlg=3).
                        Cavity 1st derivative terms included.
 Solvent              : Methanol, Eps=  32.613000 Eps(inf)=   1.765709
 ------------------------------------------------------------------------------
 ------------------------------------------------------------------------------
 Atomic radii for non-electrostatic terms: SMD-CDS.
 ------------------------------------------------------------------------------
 Nuclear repulsion after PCM non-electrostatic terms =     1597.5608229496 Hartrees.
 One-electron integrals computed using PRISM.
 NBasis=   333 RedAO= T EigKep=  9.17D-04  NBF=   333
 NBsUse=   333 1.00D-06 EigRej= -1.00D+00 NBFU=   333
 Initial guess from the checkpoint file:  "DY-202A-11R_51.chk"
 B after Tr=     0.000000    0.000000    0.000000
         Rot=    0.999993    0.003531   -0.000169   -0.001400 Ang=   0.44 deg.
 ExpMin= 1.61D-01 ExpMax= 5.48D+03 ExpMxC= 8.25D+02 IAcc=1 IRadAn=         1 AccDes= 0.00D+00
 Harris functional with IExCor=  402 and IRadAn=       1 diagonalized for initial guess.
 HarFok:  IExCor=  402 AccDes= 0.00D+00 IRadAn=         1 IDoV= 1 UseB2=F ITyADJ=14
 ICtDFT=  3500011 ScaDFX=  1.000000  1.000000  1.000000  1.000000
 FoFCou: FMM=F IPFlag=           0 FMFlag=      100000 FMFlg1=           0
         NFxFlg=           0 DoJE=T BraDBF=F KetDBF=T FulRan=T
         wScrn=  0.000000 ICntrl=     500 IOpCl=  0 I1Cent=   200000004 NGrid=           0
         NMat0=    1 NMatS0=      1 NMatT0=    0 NMatD0=    1 NMtDS0=    0 NMtDT0=    0
 Petite list used in FoFCou.
 Keep R1 ints in memory in canonical form, NReq=1565304907.
 Requested convergence on RMS density matrix=1.00D-08 within 128 cycles.
 Requested convergence on MAX density matrix=1.00D-06.
 Requested convergence on             energy=1.00D-06.
 No special actions if energy rises.
 Inv3:  Mode=1 IEnd=    22097388.
 Iteration    1 A*A^-1 deviation from unit magnitude is 5.22D-15 for   2710.
 Iteration    1 A*A^-1 deviation from orthogonality  is 3.43D-15 for   1811    672.
 Iteration    1 A^-1*A deviation from unit magnitude is 5.00D-15 for   2710.
 Iteration    1 A^-1*A deviation from orthogonality  is 5.04D-12 for   1629   1592.
 Error on total polarization charges =  0.05228
 SCF Done:  E(RB3LYP) =  -886.951353342     A.U. after   11 cycles
            NFock= 11  Conv=0.34D-08     -V/T= 2.0094
 SMD-CDS (non-electrostatic) energy       (kcal/mol) =       1.06
 (included in total energy above)
 D1PCM: PCM CHGder 1st derivatives, ID1Alg=3 FixD1E=F DoIter=F DoCFld=F I1PDM=0.
 Calling FoFJK, ICntrl=      2127 FMM=F ISym2X=0 I1Cent= 0 IOpClX= 0 NMat=1 NMatS=1 NMatT=0.
 ***** Axes restored to original set *****
 -------------------------------------------------------------------
 Center     Atomic                   Forces (Hartrees/Bohr)
 Number     Number              X              Y              Z
 -------------------------------------------------------------------
      1        6          -0.001922353   -0.001523485   -0.000001136
      2        6           0.000954775    0.000897345    0.000191349
      3        6          -0.000394498   -0.000099907   -0.000244521
      4        6           0.000039141   -0.000506497    0.000469729
      5        6           0.000231438   -0.000212730   -0.000220082
      6        6          -0.000240727   -0.000016732   -0.000023129
      7        6           0.000863711    0.000681771   -0.000175954
      8        6           0.000960034    0.000288913    0.001417056
      9        6           0.001230866    0.000375974   -0.001500743
     10        6          -0.001867181    0.000027761    0.001071343
     11        8           0.000866685   -0.000884704   -0.000853983
     12        6          -0.000207019   -0.000038889    0.000416781
     13        6           0.000304489   -0.000061839   -0.000438304
     14        8           0.000400762    0.000242841   -0.000539562
     15        6           0.000139345    0.000890779   -0.000148722
     16        8           0.000310053   -0.000809316    0.000206322
     17        6          -0.000224044   -0.000061345    0.000430524
     18        6           0.000862152   -0.000653273   -0.000076777
     19        8          -0.000768939    0.001967450    0.000107977
     20        1          -0.000020798    0.000014261    0.000109130
     21        1          -0.000207481    0.000044440   -0.000300182
     22        1          -0.000027309    0.000159923    0.000056960
     23        1           0.000005865    0.000004694    0.000054421
     24        1          -0.000047351   -0.000022032    0.000068478
     25        1           0.000240143    0.000037790    0.000178908
     26        1           0.000073399   -0.000117981   -0.000098406
     27        1           0.000124906    0.000210231    0.000086101
     28        1          -0.000062090    0.000307210    0.000174911
     29        1          -0.000469761   -0.000465158    0.000556674
     30        1          -0.000062785   -0.000068819   -0.000021109
     31        1          -0.000337699    0.000207680   -0.000172547
     32        1           0.000089863   -0.000096669   -0.000119541
     33        1          -0.000009894    0.000230207   -0.000124630
     34        1           0.000030295    0.000190929    0.000163864
     35        1          -0.000037864   -0.000021753   -0.000041649
     36        1          -0.000396522   -0.000024167    0.000109594
     37        1          -0.000240645    0.000274047    0.000248546
     38        1          -0.000203449    0.000246546   -0.000177366
     39        1          -0.000103855   -0.000225917   -0.000268372
     40        1           0.000149407   -0.000159676   -0.000341252
     41        1          -0.000158834   -0.000105648    0.000134853
     42        1           0.000450697   -0.000468196   -0.000257880
     43        1          -0.000316928   -0.000656058   -0.000107672
 -------------------------------------------------------------------
 Cartesian Forces:  Max     0.001967450 RMS     0.000526610

 GradGradGradGradGradGradGradGradGradGradGradGradGradGradGradGradGradGrad
 Berny optimization.
 Using GEDIIS/GDIIS optimizer.
 FormGI is forming the generalized inverse of G from B-inverse, IUseBI=4.
 Internal  Forces:  Max     0.001470451 RMS     0.000286524
 Search for a local minimum.
 Step number   3 out of a maximum of  258
 All quantities printed in internal units (Hartrees-Bohrs-Radians)
 Mixed Optimization -- En-DIIS/RFO-DIIS
 Swapping is turned off.
 Update second derivatives using D2CorX and points    1    2    3
 DE= -7.90D-04 DEPred=-7.55D-04 R= 1.05D+00
 TightC=F SS=  1.41D+00  RLast= 3.46D-01 DXNew= 8.4853D-01 1.0376D+00
 Trust test= 1.05D+00 RLast= 3.46D-01 DXMaxT set to 8.49D-01
 ITU=  1  1  0
     Eigenvalues ---    0.00229   0.00247   0.00277   0.00333   0.00380
     Eigenvalues ---    0.00403   0.00500   0.00701   0.00760   0.00900
     Eigenvalues ---    0.01043   0.01121   0.01181   0.01241   0.01365
     Eigenvalues ---    0.01388   0.02483   0.02560   0.03134   0.03864
     Eigenvalues ---    0.03932   0.04044   0.04420   0.04591   0.04723
     Eigenvalues ---    0.04853   0.04882   0.05007   0.05111   0.05410
     Eigenvalues ---    0.05439   0.05454   0.05533   0.05573   0.05611
     Eigenvalues ---    0.05618   0.05690   0.05717   0.05867   0.05917
     Eigenvalues ---    0.06084   0.06159   0.06940   0.07766   0.08149
     Eigenvalues ---    0.08659   0.09010   0.09067   0.09239   0.09663
     Eigenvalues ---    0.10300   0.11662   0.12151   0.13319   0.13891
     Eigenvalues ---    0.14820   0.15575   0.15984   0.16000   0.16000
     Eigenvalues ---    0.16000   0.16000   0.16000   0.16000   0.16000
     Eigenvalues ---    0.16000   0.16000   0.16022   0.16177   0.16367
     Eigenvalues ---    0.16655   0.17311   0.18490   0.20480   0.20734
     Eigenvalues ---    0.22242   0.23214   0.24774   0.25011   0.26166
     Eigenvalues ---    0.26833   0.27044   0.27866   0.27938   0.28614
     Eigenvalues ---    0.28722   0.28828   0.29335   0.29734   0.30258
     Eigenvalues ---    0.30910   0.31755   0.32214   0.33716   0.33755
     Eigenvalues ---    0.33832   0.33849   0.33896   0.33967   0.34033
     Eigenvalues ---    0.34091   0.34095   0.34098   0.34118   0.34132
     Eigenvalues ---    0.34167   0.34207   0.34221   0.34282   0.34325
     Eigenvalues ---    0.34326   0.34338   0.34397   0.34430   0.34502
     Eigenvalues ---    0.38810   0.41183   0.42005   0.51937   0.52491
     Eigenvalues ---    0.52732   0.52896   0.94989
 En-DIIS/RFO-DIIS IScMMF=        0 using points:     3    2
 RFO step:  Lambda=-6.82515009D-05.
 DidBck=F Rises=F RFO-DIIS coefs:    1.19070   -0.19070
 Iteration  1 RMS(Cart)=  0.02731127 RMS(Int)=  0.00049673
 Iteration  2 RMS(Cart)=  0.00055991 RMS(Int)=  0.00002735
 Iteration  3 RMS(Cart)=  0.00000038 RMS(Int)=  0.00002734
 Variable       Old X    -DE/DX   Delta X   Delta X   Delta X     New X
                                 (Linear)    (Quad)   (Total)
    R1        2.56101  -0.00069  -0.00116  -0.00130  -0.00246   2.55856
    R2        2.85032   0.00083   0.00173   0.00512   0.00686   2.85718
    R3        2.78977  -0.00135  -0.00158  -0.00594  -0.00746   2.78231
    R4        2.84452  -0.00041  -0.00087  -0.00228  -0.00316   2.84136
    R5        2.89762   0.00011   0.00192   0.00348   0.00534   2.90296
    R6        2.92862   0.00007   0.00016   0.00058   0.00075   2.92936
    R7        2.07808  -0.00011   0.00009  -0.00014  -0.00005   2.07804
    R8        2.06910  -0.00020  -0.00013  -0.00074  -0.00087   2.06823
    R9        2.92867  -0.00021   0.00029  -0.00025   0.00003   2.92870
   R10        2.95323  -0.00022   0.00066  -0.00102  -0.00036   2.95287
   R11        2.07393   0.00008   0.00012   0.00022   0.00035   2.07428
   R12        2.91053  -0.00014  -0.00052  -0.00021  -0.00074   2.90979
   R13        2.07434  -0.00003  -0.00009  -0.00008  -0.00017   2.07416
   R14        2.06998   0.00001  -0.00036  -0.00038  -0.00074   2.06925
   R15        2.91299   0.00011  -0.00045   0.00032  -0.00011   2.91288
   R16        2.07500  -0.00020  -0.00027  -0.00094  -0.00121   2.07379
   R17        2.07541  -0.00008   0.00004  -0.00026  -0.00023   2.07518
   R18        2.91426   0.00005   0.00023   0.00126   0.00149   2.91575
   R19        2.07890  -0.00005   0.00008  -0.00007   0.00001   2.07891
   R20        2.87085  -0.00061   0.00067  -0.00021   0.00049   2.87135
   R21        2.32829  -0.00132  -0.00049  -0.00131  -0.00180   2.32649
   R22        2.92607  -0.00118  -0.00198  -0.00483  -0.00685   2.91921
   R23        2.07005   0.00011   0.00067   0.00095   0.00162   2.07167
   R24        2.07105   0.00011   0.00026   0.00068   0.00094   2.07199
   R25        2.88935   0.00011   0.00075   0.00114   0.00188   2.89123
   R26        2.72358  -0.00043  -0.00005  -0.00005  -0.00010   2.72348
   R27        2.07332  -0.00007  -0.00003  -0.00014  -0.00017   2.07314
   R28        2.07066  -0.00042   0.00022  -0.00120  -0.00098   2.06968
   R29        2.07078  -0.00014  -0.00013  -0.00057  -0.00070   2.07008
   R30        2.06958  -0.00006  -0.00051  -0.00064  -0.00115   2.06843
   R31        2.07145  -0.00013  -0.00015  -0.00058  -0.00073   2.07072
   R32        2.06879   0.00003   0.00027   0.00026   0.00053   2.06932
   R33        1.83915   0.00006   0.00024   0.00029   0.00054   1.83969
   R34        2.74058   0.00070   0.00067   0.00302   0.00368   2.74426
   R35        2.89617  -0.00051   0.00056  -0.00214  -0.00158   2.89459
   R36        2.91144   0.00019   0.00015   0.00047   0.00063   2.91206
   R37        1.83843  -0.00023   0.00008  -0.00046  -0.00038   1.83805
   R38        2.06525   0.00027  -0.00002   0.00085   0.00083   2.06609
   R39        2.07153  -0.00025  -0.00019  -0.00101  -0.00119   2.07033
   R40        2.06742   0.00009  -0.00018   0.00005  -0.00013   2.06729
   R41        2.70492  -0.00147  -0.00083  -0.00465  -0.00548   2.69944
   R42        2.07895   0.00010   0.00014   0.00091   0.00104   2.07999
   R43        2.06688  -0.00013   0.00009  -0.00034  -0.00025   2.06662
   R44        1.84177   0.00030   0.00012   0.00059   0.00070   1.84248
    A1        2.26784  -0.00030  -0.00176  -0.00408  -0.00591   2.26192
    A2        1.90849   0.00001   0.00084   0.00272   0.00354   1.91203
    A3        2.10556   0.00029   0.00106   0.00164   0.00275   2.10831
    A4        2.23411   0.00046   0.00044   0.00362   0.00401   2.23812
    A5        1.96602  -0.00035  -0.00132  -0.00349  -0.00494   1.96108
    A6        2.08271  -0.00011   0.00088   0.00021   0.00118   2.08389
    A7        1.99076  -0.00007  -0.00027  -0.00234  -0.00265   1.98810
    A8        1.90478  -0.00008  -0.00004  -0.00024  -0.00029   1.90449
    A9        1.86092   0.00001  -0.00096  -0.00140  -0.00232   1.85860
   A10        1.92965   0.00006  -0.00007   0.00014   0.00008   1.92973
   A11        1.92415   0.00017   0.00102   0.00458   0.00560   1.92975
   A12        1.84693  -0.00009   0.00035  -0.00068  -0.00035   1.84659
   A13        1.96872  -0.00013  -0.00010  -0.00190  -0.00205   1.96667
   A14        1.96819   0.00079   0.00075   0.00635   0.00710   1.97529
   A15        1.85496  -0.00006  -0.00109   0.00183   0.00075   1.85571
   A16        1.96269  -0.00074   0.00139  -0.00601  -0.00459   1.95810
   A17        1.88593   0.00013  -0.00032  -0.00038  -0.00071   1.88522
   A18        1.81087   0.00005  -0.00092   0.00054  -0.00039   1.81047
   A19        2.03658   0.00009  -0.00119   0.00010  -0.00120   2.03539
   A20        1.91352  -0.00008   0.00069  -0.00105  -0.00034   1.91318
   A21        1.89093  -0.00001   0.00017   0.00022   0.00042   1.89135
   A22        1.86473   0.00006  -0.00014  -0.00090  -0.00099   1.86373
   A23        1.90135  -0.00010  -0.00018   0.00098   0.00083   1.90219
   A24        1.84779   0.00003   0.00084   0.00071   0.00153   1.84933
   A25        2.04271   0.00003  -0.00159   0.00146  -0.00019   2.04252
   A26        1.91571  -0.00018   0.00041  -0.00263  -0.00223   1.91349
   A27        1.87486  -0.00002   0.00005  -0.00012  -0.00005   1.87481
   A28        1.88551   0.00016  -0.00042  -0.00042  -0.00083   1.88468
   A29        1.88744   0.00003   0.00063   0.00115   0.00178   1.88923
   A30        1.84802  -0.00001   0.00125   0.00057   0.00181   1.84983
   A31        1.95821  -0.00015  -0.00001   0.00021   0.00018   1.95839
   A32        1.96189  -0.00025  -0.00060  -0.00072  -0.00133   1.96055
   A33        1.83736   0.00018  -0.00047  -0.00091  -0.00137   1.83599
   A34        1.97673   0.00055  -0.00018   0.00543   0.00527   1.98199
   A35        1.86385  -0.00006   0.00115   0.00038   0.00154   1.86538
   A36        1.85399  -0.00029   0.00022  -0.00522  -0.00501   1.84898
   A37        1.90331   0.00047   0.00031  -0.00026  -0.00006   1.90325
   A38        2.19343  -0.00026   0.00035   0.00073   0.00099   2.19443
   A39        2.18641  -0.00020  -0.00060  -0.00068  -0.00136   2.18504
   A40        1.83373  -0.00031  -0.00064   0.00008  -0.00070   1.83302
   A41        1.93365  -0.00012   0.00248  -0.00285  -0.00033   1.93331
   A42        1.90749   0.00028   0.00237   0.00840   0.01081   1.91829
   A43        1.94276   0.00024  -0.00027  -0.00047  -0.00070   1.94206
   A44        1.97076   0.00020  -0.00047   0.00317   0.00269   1.97345
   A45        1.87596  -0.00028  -0.00316  -0.00791  -0.01110   1.86486
   A46        1.81289   0.00018   0.00075   0.00043   0.00107   1.81396
   A47        1.96455  -0.00028   0.00066  -0.00431  -0.00361   1.96093
   A48        1.92444  -0.00013  -0.00002   0.00006   0.00008   1.92452
   A49        1.96600   0.00006   0.00011   0.00268   0.00283   1.96884
   A50        1.96251   0.00001  -0.00166   0.00171   0.00008   1.96258
   A51        1.83667   0.00014   0.00013  -0.00062  -0.00053   1.83614
   A52        1.92475  -0.00005  -0.00081  -0.00106  -0.00187   1.92287
   A53        1.95469   0.00019  -0.00054   0.00094   0.00040   1.95509
   A54        1.93280  -0.00018  -0.00040  -0.00208  -0.00248   1.93031
   A55        1.88689  -0.00002   0.00032   0.00083   0.00115   1.88803
   A56        1.88117   0.00008   0.00071   0.00089   0.00159   1.88276
   A57        1.88116  -0.00002   0.00083   0.00059   0.00142   1.88257
   A58        1.93790   0.00000  -0.00137  -0.00101  -0.00238   1.93552
   A59        1.91644  -0.00031  -0.00071  -0.00320  -0.00391   1.91253
   A60        1.93204   0.00008   0.00053  -0.00007   0.00046   1.93249
   A61        1.88709   0.00020   0.00178   0.00457   0.00636   1.89345
   A62        1.89610  -0.00006   0.00017  -0.00032  -0.00015   1.89595
   A63        1.89311   0.00009  -0.00035   0.00020  -0.00016   1.89295
   A64        1.88103  -0.00014  -0.00032  -0.00156  -0.00188   1.87915
   A65        1.91595   0.00011  -0.00083   0.00299   0.00216   1.91811
   A66        1.94228  -0.00043   0.00070  -0.00435  -0.00364   1.93863
   A67        1.97712   0.00043   0.00057   0.00342   0.00398   1.98110
   A68        1.81328   0.00017  -0.00058  -0.00027  -0.00084   1.81244
   A69        1.87193  -0.00017  -0.00089  -0.00022  -0.00112   1.87082
   A70        1.93468  -0.00011   0.00084  -0.00165  -0.00081   1.93387
   A71        1.90058   0.00005  -0.00017  -0.00005  -0.00022   1.90036
   A72        1.94562  -0.00010  -0.00020  -0.00189  -0.00210   1.94352
   A73        1.93196  -0.00030   0.00002  -0.00212  -0.00210   1.92986
   A74        1.91927  -0.00023  -0.00081  -0.00280  -0.00362   1.91565
   A75        1.89482   0.00014  -0.00018   0.00005  -0.00014   1.89469
   A76        1.88428   0.00016  -0.00050   0.00069   0.00018   1.88446
   A77        1.88622   0.00036   0.00173   0.00644   0.00818   1.89439
   A78        1.94725  -0.00094   0.00048  -0.00496  -0.00447   1.94278
   A79        1.91758   0.00014   0.00025   0.00166   0.00191   1.91949
   A80        1.93524   0.00073   0.00050   0.00429   0.00477   1.94001
   A81        1.91390   0.00053  -0.00079   0.00622   0.00543   1.91934
   A82        1.86565  -0.00027  -0.00012  -0.00751  -0.00763   1.85802
   A83        1.88248  -0.00017  -0.00038   0.00034  -0.00004   1.88243
   A84        1.83794  -0.00028  -0.00002  -0.00289  -0.00290   1.83503
    D1        0.08754  -0.00009  -0.00045  -0.00692  -0.00737   0.08016
    D2       -3.08269   0.00005  -0.00064   0.00733   0.00668  -3.07601
    D3       -3.10961  -0.00006   0.00235  -0.00070   0.00163  -3.10799
    D4        0.00334   0.00008   0.00216   0.01354   0.01568   0.01903
    D5        0.38287  -0.00005   0.00115  -0.01111  -0.00997   0.37289
    D6       -1.86891  -0.00046   0.00192  -0.01818  -0.01626  -1.88517
    D7        2.40352  -0.00009   0.00223  -0.01108  -0.00886   2.39466
    D8       -2.69779  -0.00007  -0.00191  -0.01793  -0.01983  -2.71762
    D9        1.33361  -0.00048  -0.00113  -0.02499  -0.02611   1.30750
   D10       -0.67714  -0.00011  -0.00082  -0.01790  -0.01871  -0.69585
   D11        0.01278  -0.00011   0.00195   0.00010   0.00200   0.01478
   D12       -3.12039   0.00022  -0.00171   0.02686   0.02511  -3.09528
   D13        3.10486  -0.00010   0.00432   0.00542   0.00975   3.11461
   D14       -0.02830   0.00023   0.00066   0.03218   0.03286   0.00455
   D15        0.63402   0.00014   0.00110   0.02002   0.02114   0.65516
   D16       -1.53364   0.00017   0.00142   0.02171   0.02316  -1.51048
   D17        2.76203   0.00031   0.00153   0.02333   0.02488   2.78691
   D18       -2.47725  -0.00001   0.00133   0.00498   0.00630  -2.47096
   D19        1.63827   0.00002   0.00165   0.00668   0.00833   1.64659
   D20       -0.34925   0.00016   0.00176   0.00830   0.01005  -0.33920
   D21       -0.01740  -0.00003  -0.00522  -0.02118  -0.02640  -0.04380
   D22        2.11437   0.00000  -0.00425  -0.02003  -0.02426   2.09011
   D23       -2.12378  -0.00008  -0.00369  -0.02347  -0.02714  -2.15092
   D24        3.09831   0.00011  -0.00539  -0.00823  -0.01366   3.08465
   D25       -1.05310   0.00015  -0.00442  -0.00709  -0.01153  -1.06463
   D26        0.99194   0.00006  -0.00386  -0.01053  -0.01440   0.97753
   D27       -1.34986  -0.00003  -0.00101  -0.00279  -0.00375  -1.35361
   D28        2.68643   0.00043  -0.00350   0.00170  -0.00177   2.68466
   D29        0.71367   0.00002  -0.00215  -0.00316  -0.00529   0.70839
   D30        0.80440  -0.00014  -0.00132  -0.00474  -0.00604   0.79836
   D31       -1.44250   0.00031  -0.00381  -0.00025  -0.00406  -1.44656
   D32        2.86793  -0.00009  -0.00246  -0.00511  -0.00757   2.86036
   D33        2.84052  -0.00011  -0.00033  -0.00272  -0.00301   2.83751
   D34        0.59363   0.00035  -0.00281   0.00177  -0.00103   0.59259
   D35       -1.37913  -0.00006  -0.00146  -0.00309  -0.00454  -1.38368
   D36        0.62760  -0.00004  -0.00200  -0.01647  -0.01846   0.60914
   D37       -1.49431  -0.00012  -0.00150  -0.01450  -0.01600  -1.51031
   D38        2.78001  -0.00011  -0.00296  -0.01490  -0.01787   2.76214
   D39        2.87735   0.00030   0.00016  -0.01455  -0.01438   2.86297
   D40        0.75543   0.00022   0.00065  -0.01258  -0.01191   0.74352
   D41       -1.25343   0.00023  -0.00080  -0.01298  -0.01379  -1.26722
   D42       -1.41770   0.00003  -0.00039  -0.01737  -0.01774  -1.43545
   D43        2.74357  -0.00005   0.00010  -0.01540  -0.01528   2.72829
   D44        0.73470  -0.00004  -0.00135  -0.01580  -0.01715   0.71755
   D45       -1.08970  -0.00024   0.01013  -0.02419  -0.01408  -1.10378
   D46       -3.08724  -0.00026   0.01092  -0.02315  -0.01224  -3.09948
   D47        1.00219  -0.00010   0.00879  -0.02011  -0.01133   0.99087
   D48        2.94346  -0.00009   0.00843  -0.02182  -0.01338   2.93008
   D49        0.94593  -0.00012   0.00922  -0.02078  -0.01155   0.93438
   D50       -1.24783   0.00004   0.00709  -0.01774  -0.01063  -1.25846
   D51        0.90989   0.00008   0.00867  -0.01879  -0.01012   0.89976
   D52       -1.08765   0.00006   0.00946  -0.01775  -0.00828  -1.09594
   D53        3.00178   0.00022   0.00733  -0.01471  -0.00737   2.99441
   D54        0.84984   0.00005   0.00367   0.01624   0.01990   0.86975
   D55       -1.30648  -0.00003   0.00514   0.01792   0.02306  -1.28342
   D56        2.97518   0.00009   0.00344   0.01865   0.02209   2.99726
   D57        2.99719   0.00006   0.00365   0.01421   0.01785   3.01504
   D58        0.84087  -0.00002   0.00511   0.01589   0.02101   0.86188
   D59       -1.16066   0.00009   0.00341   0.01663   0.02003  -1.14063
   D60       -1.29718   0.00008   0.00447   0.01506   0.01953  -1.27765
   D61        2.82968  -0.00001   0.00593   0.01674   0.02269   2.85237
   D62        0.82815   0.00011   0.00423   0.01747   0.02171   0.84986
   D63       -1.29213   0.00005  -0.00366   0.00315  -0.00049  -1.29262
   D64        0.95188   0.00005  -0.00466   0.00703   0.00239   0.95426
   D65        2.98649  -0.00005  -0.00377   0.00391   0.00016   2.98665
   D66        0.87953  -0.00004  -0.00467   0.00035  -0.00432   0.87522
   D67        3.12354  -0.00004  -0.00567   0.00423  -0.00144   3.12210
   D68       -1.12503  -0.00014  -0.00478   0.00110  -0.00367  -1.12870
   D69        2.87229   0.00004  -0.00312   0.00138  -0.00172   2.87057
   D70       -1.16689   0.00004  -0.00411   0.00526   0.00115  -1.16574
   D71        0.86772  -0.00006  -0.00322   0.00214  -0.00108   0.86665
   D72       -3.08790   0.00010   0.00528   0.01202   0.01729  -3.07060
   D73        1.09317   0.00003   0.00580   0.01107   0.01686   1.11003
   D74       -1.00720   0.00005   0.00539   0.01112   0.01650  -0.99070
   D75        0.95317   0.00005   0.00598   0.00765   0.01363   0.96681
   D76       -1.14894  -0.00002   0.00650   0.00670   0.01320  -1.13574
   D77        3.03387   0.00000   0.00609   0.00675   0.01284   3.04671
   D78       -1.08724   0.00001   0.00455   0.00751   0.01207  -1.07517
   D79        3.09383  -0.00005   0.00506   0.00656   0.01163   3.10546
   D80        0.99346  -0.00003   0.00466   0.00661   0.01127   1.00473
   D81       -0.02286   0.00008  -0.00505  -0.01302  -0.01807  -0.04093
   D82        2.07707   0.00011  -0.00443  -0.01505  -0.01950   2.05758
   D83       -2.14219  -0.00012  -0.00537  -0.02127  -0.02664  -2.16884
   D84        3.11035  -0.00024  -0.00138  -0.03963  -0.04101   3.06934
   D85       -1.07290  -0.00021  -0.00077  -0.04166  -0.04244  -1.11534
   D86        0.99102  -0.00045  -0.00171  -0.04788  -0.04959   0.94143
   D87        0.02338  -0.00004   0.00591   0.01945   0.02537   0.04875
   D88       -2.10743   0.00015   0.00457   0.02294   0.02751  -2.07992
   D89        2.10392  -0.00008   0.00550   0.02066   0.02615   2.13007
   D90       -2.07051   0.00017   0.00347   0.02307   0.02657  -2.04394
   D91        2.08187   0.00036   0.00213   0.02656   0.02871   2.11058
   D92        0.01003   0.00013   0.00307   0.02428   0.02735   0.03738
   D93        2.10080   0.00022   0.00813   0.03142   0.03955   2.14035
   D94       -0.03001   0.00040   0.00679   0.03491   0.04168   0.01168
   D95       -2.10184   0.00018   0.00772   0.03263   0.04033  -2.06152
   D96        1.07007  -0.00019  -0.00725  -0.02435  -0.03156   1.03852
   D97       -3.12716  -0.00013  -0.00636  -0.02136  -0.02768   3.12835
   D98       -1.03744  -0.00017  -0.00692  -0.02322  -0.03009  -1.06752
   D99        3.11278  -0.00011  -0.00577  -0.02492  -0.03073   3.08204
   D100      -1.08445  -0.00005  -0.00488  -0.02193  -0.02686  -1.11131
   D101       1.00527  -0.00008  -0.00544  -0.02379  -0.02927   0.97600
   D102      -1.02641   0.00003  -0.00768  -0.02163  -0.02931  -1.05573
   D103       1.05954   0.00009  -0.00678  -0.01865  -0.02543   1.03410
   D104      -3.13392   0.00005  -0.00734  -0.02050  -0.02784   3.12142
   D105       0.96612   0.00039   0.00456   0.02744   0.03196   0.99808
   D106      -1.04803   0.00024   0.00465   0.02584   0.03054  -1.01749
   D107       3.08892   0.00007   0.00542   0.02194   0.02736   3.11627
   D108       1.18791   0.00006  -0.00633  -0.02586  -0.03219   1.15572
   D109      -3.01662  -0.00030  -0.00623  -0.02963  -0.03587  -3.05249
   D110      -0.96700  -0.00042  -0.00594  -0.03174  -0.03768  -1.00469
   D111      -1.19352   0.00009   0.00512   0.05167   0.05679  -1.13673
   D112       0.91752  -0.00001   0.00477   0.04901   0.05377   0.97129
   D113       3.00046   0.00011   0.00641   0.05388   0.06028   3.06074
   D114       3.02912   0.00007   0.00608   0.05042   0.05650   3.08562
   D115      -1.14303  -0.00003   0.00573   0.04775   0.05348  -1.08954
   D116       0.93991   0.00009   0.00738   0.05262   0.05999   0.99990
   D117       1.02360   0.00023   0.00704   0.05157   0.05861   1.08221
   D118       3.13464   0.00014   0.00669   0.04890   0.05559  -3.09295
   D119      -1.06561   0.00026   0.00833   0.05377   0.06210  -1.00351
   D120      -3.03951  -0.00051   0.01019  -0.05595  -0.04576  -3.08528
   D121      -0.91306  -0.00037   0.00969  -0.05025  -0.04057  -0.95363
   D122       1.16622  -0.00003   0.00969  -0.04608  -0.03639   1.12983
   D123      -0.92266  -0.00022   0.00888  -0.05021  -0.04133  -0.96399
   D124       1.20379  -0.00008   0.00838  -0.04451  -0.03613   1.16766
   D125      -3.00011   0.00025   0.00839  -0.04034  -0.03195  -3.03207
   D126       1.04587  -0.00017   0.00814  -0.05147  -0.04333   1.00253
   D127      -3.11086  -0.00004   0.00764  -0.04577  -0.03814   3.13418
   D128      -1.03158   0.00030   0.00764  -0.04160  -0.03396  -1.06554
   D129       0.71420   0.00031   0.01459   0.05113   0.06571   0.77990
   D130      -1.41438   0.00039   0.01449   0.04805   0.06254  -1.35183
   D131       2.83257   0.00047   0.01542   0.04857   0.06401   2.89658
         Item               Value     Threshold  Converged?
 Maximum Force            0.001470     0.000450     NO 
 RMS     Force            0.000287     0.000300     YES
 Maximum Displacement     0.110749     0.001800     NO 
 RMS     Displacement     0.027369     0.001200     NO 
 Predicted change in Energy=-2.479686D-04
 GradGradGradGradGradGradGradGradGradGradGradGradGradGradGradGradGradGrad

                          Input orientation:                          
 ---------------------------------------------------------------------
 Center     Atomic      Atomic             Coordinates (Angstroms)
 Number     Number       Type             X           Y           Z
 ---------------------------------------------------------------------
      1          6           0       -1.805903    0.632404   -0.172518
      2          6           0       -1.065606   -0.497093   -0.269085
      3          6           0        0.405575   -0.624082   -0.552392
      4          6           0        1.270561    0.478078    0.110945
      5          6           0        1.201056    1.828703   -0.645930
      6          6           0       -0.148596    2.187413   -1.294571
      7          6           0       -1.404534    2.070875   -0.408547
      8          6           0       -3.196274    0.283060    0.163034
      9          6           0       -3.308236   -1.225666    0.304253
     10          6           0       -1.899578   -1.764751   -0.029539
     11          8           0       -4.129833    1.077563    0.276599
     12          6           0       -1.310062    2.876130    0.904210
     13          6           0       -1.894424   -2.701810   -1.238964
     14          8           0       -1.335925   -2.536709    1.049090
     15          6           0        2.742365    0.026704    0.378801
     16          8           0        2.757079   -1.075289    1.324467
     17          6           0        3.536076    1.128517    1.087529
     18          6           0        3.479217   -0.450219   -0.887795
     19          8           0        4.792143   -0.920508   -0.578586
     20          1           0        0.563085   -0.636032   -1.640636
     21          1           0        0.706042   -1.614620   -0.196872
     22          1           0        0.857752    0.630800    1.116494
     23          1           0        1.951055    1.841111   -1.447225
     24          1           0        1.487010    2.627343    0.046474
     25          1           0       -0.304923    1.568284   -2.187060
     26          1           0       -0.075960    3.222673   -1.653558
     27          1           0       -2.237293    2.513339   -0.975102
     28          1           0       -3.607954   -1.499646    1.322553
     29          1           0       -4.084947   -1.607103   -0.369121
     30          1           0       -1.088296    3.928442    0.687412
     31          1           0       -0.527169    2.491403    1.566472
     32          1           0       -2.259694    2.837964    1.448938
     33          1           0       -0.875329   -3.016935   -1.484356
     34          1           0       -2.489530   -3.594150   -1.014664
     35          1           0       -2.327935   -2.207007   -2.114372
     36          1           0       -1.300707   -1.963856    1.835439
     37          1           0        2.337902   -1.849885    0.911733
     38          1           0        3.650020    2.009721    0.450460
     39          1           0        3.033742    1.430122    2.013259
     40          1           0        4.535747    0.761468    1.337895
     41          1           0        2.901414   -1.246250   -1.381745
     42          1           0        3.603520    0.367297   -1.603475
     43          1           0        4.682846   -1.478205    0.213656
 ---------------------------------------------------------------------
                    Distance matrix (angstroms):
                    1          2          3          4          5
     1  C    0.000000
     2  C    1.353931   0.000000
     3  C    2.571711   1.503584   0.000000
     4  C    3.093347   2.559894   1.550153   0.000000
     5  C    3.270635   3.269419   2.580251   1.549800   0.000000
     6  C    2.534506   3.016472   2.960142   2.628937   1.539794
     7  C    1.511953   2.593989   3.249612   3.156423   2.627565
     8  C    1.472334   2.309785   3.782599   4.471393   4.730745
     9  C    2.436543   2.426710   3.858514   4.889323   5.528628
    10  C    2.403242   1.536179   2.624543   3.885845   4.786103
    11  O    2.408428   3.488094   4.914545   5.436090   5.462019
    12  C    2.537618   3.579806   4.161320   3.611030   3.131414
    13  C    3.501732   2.547230   3.174638   4.685196   5.518988
    14  O    3.428773   2.443500   3.042320   4.094243   5.325992
    15  C    4.621424   3.898046   2.598313   1.562591   2.583197
    16  O    5.096860   4.181703   3.042327   2.468870   3.838859
    17  C    5.510951   5.065421   3.944741   2.551342   2.991231
    18  C    5.442076   4.586984   3.096773   2.595647   3.231409
    19  O    6.790481   5.881182   4.396650   3.851368   4.523119
    20  H    3.062092   2.133797   1.099649   2.193126   2.733380
    21  H    3.370398   2.095906   1.094459   2.189250   3.507587
    22  H    2.959157   2.625124   2.136440   1.097663   2.158465
    23  H    4.147358   3.994428   3.044079   2.179180   1.097600
    24  H    3.856295   4.046916   3.478493   2.161099   1.094998
    25  H    2.680894   2.919426   2.825494   2.991911   2.170454
    26  H    3.449011   4.090578   4.030133   3.529787   2.142250
    27  H    2.090013   3.306662   4.123936   4.198431   3.521268
    28  H    3.166744   3.162587   4.515578   5.401786   6.170852
    29  H    3.201263   3.218469   4.600511   5.767139   6.310563
    30  H    3.481136   4.527777   4.949166   4.219187   3.380509
    31  H    2.848706   3.548281   3.881475   3.066573   2.884555
    32  H    2.774804   3.937011   4.805699   4.452189   4.169397
    33  H    3.988053   2.804049   2.869672   4.400562   5.338028
    34  H    4.363522   3.489300   4.173324   5.655822   6.569911
    35  H    3.479306   2.814669   3.523848   5.011076   5.558512
    36  H    3.320795   2.575983   3.226163   3.943138   5.176825
    37  H    4.950604   3.848149   2.716642   2.683261   4.153402
    38  H    5.661466   5.388784   4.297564   2.850093   2.689287
    39  H    5.369929   5.072269   4.208276   2.762969   3.254058
    40  H    6.520316   5.961671   4.748816   3.499594   4.024266
    41  H    5.210605   4.187661   2.702616   2.803768   3.589983
    42  H    5.601765   4.932394   3.509197   2.897276   2.970595
    43  H    6.834300   5.851523   4.428476   3.934626   4.878256
                    6          7          8          9         10
     6  C    0.000000
     7  C    1.541428   0.000000
     8  C    3.878081   2.594864   0.000000
     9  C    4.918198   3.872898   1.519451   0.000000
    10  C    4.503981   3.885967   2.431467   1.544781   0.000000
    11  O    4.421606   2.980495   1.231124   2.445537   3.625812
    12  C    2.580304   1.542949   3.291071   4.601888   4.770450
    13  C    5.191870   4.869096   3.545399   2.561129   1.529972
    14  O    5.405537   4.833140   3.492433   2.482665   1.441202
    15  C    3.978252   4.689916   5.948083   6.179300   4.992362
    16  O    5.093872   5.497336   6.215822   6.152356   4.898279
    17  C    4.513587   5.247467   6.847921   7.280130   6.258208
    18  C    4.503732   5.516939   6.797361   6.934826   5.603216
    19  O    5.880707   6.883029   8.112544   8.154058   6.767076
    20  H    2.932251   3.566078   4.269746   4.372343   3.151880
    21  H    4.048556   4.252318   4.354169   4.064091   2.615300
    22  H    3.041219   3.085045   4.179130   4.632672   3.828174
    23  H    2.133486   3.520173   5.613862   6.335056   5.462550
    24  H    2.160358   2.979552   5.238549   6.156826   5.546643
    25  H    1.097405   2.150546   3.941402   4.799238   4.278661
    26  H    1.098140   2.154484   4.655931   5.836810   5.553145
    27  H    2.137977   1.100112   2.681258   4.094365   4.394337
    28  H    5.693057   4.538765   2.166104   1.096281   2.194763
    29  H    5.545238   4.551229   2.155375   1.096452   2.217207
    30  H    2.800442   2.179837   4.243507   5.624924   5.795226
    31  H    2.901946   2.201662   3.737719   4.810835   4.748222
    32  H    3.522327   2.184027   3.009695   4.350038   4.847738
    33  H    5.258270   5.227162   4.357826   3.510955   2.175671
    34  H    6.243781   5.799750   4.113298   2.831879   2.159911
    35  H    4.973180   4.697103   3.484397   2.788148   2.173847
    36  H    5.325162   4.617933   3.382120   2.630518   1.968865
    37  H    5.229744   5.578649   5.978052   5.712929   4.341598
    38  H    4.184040   5.127392   7.066521   7.675052   6.728676
    39  H    4.652150   5.096470   6.599408   7.084814   6.222369
    40  H    5.559340   6.328629   7.835389   8.157523   7.047344
    41  H    4.593496   5.521922   6.473556   6.434498   5.014661
    42  H    4.181700   5.423157   7.026012   7.345020   6.107944
    43  H    6.249346   7.073845   8.073731   7.995584   6.593144
                   11         12         13         14         15
    11  O    0.000000
    12  C    3.402918   0.000000
    13  C    4.645174   6.004006   0.000000
    14  O    4.633101   5.414839   2.361010   0.000000
    15  C    6.952831   4.981711   5.617985   4.863417   0.000000
    16  O    7.291252   5.686120   5.554568   4.354798   1.452202
    17  C    7.708850   5.154882   7.040902   6.096864   1.531752
    18  C    7.847776   6.100252   5.836865   5.593797   1.540997
    19  O    9.182880   7.338259   6.951209   6.543291   2.452629
    20  H    5.351232   4.724426   3.235449   3.801768   3.044110
    21  H    5.554972   5.044194   3.005056   2.563650   2.678050
    22  H    5.077502   3.128257   4.922290   3.853553   2.112082
    23  H    6.366458   4.151553   5.955604   6.016738   2.693067
    24  H    5.831270   2.936191   6.440987   5.970062   2.906833
    25  H    4.576064   3.503814   4.653934   5.327908   4.271542
    26  H    4.976032   2.860992   6.211135   6.485546   4.720980
    27  H    2.685129   2.126778   5.233064   5.514781   5.728298
    28  H    2.829909   4.960114   3.307983   2.512448   6.599012
    29  H    2.761593   5.424088   2.598730   3.229955   7.059808
    30  H    4.188942   1.097061   6.951331   6.479993   5.476565
    31  H    4.079450   1.095230   6.058821   5.118954   4.263232
    32  H    2.823263   1.095438   6.168252   5.468120   5.836862
    33  H    5.518847   6.373575   1.094567   2.619374   5.081614
    34  H    5.116919   6.851113   1.095780   2.589994   6.513452
    35  H    4.444320   5.998848   1.095035   3.331708   6.075633
    36  H    4.436683   4.928766   3.216990   0.973522   4.736091
    37  H    7.127759   5.970169   4.823262   3.740000   1.992284
    38  H    7.837428   5.055588   7.469507   6.774071   2.182047
    39  H    7.379506   4.710580   7.206707   5.979913   2.173922
    40  H    8.736049   6.231642   7.744778   6.740765   2.162397
    41  H    7.588719   6.321087   5.013891   5.052652   2.178355
    42  H    7.990239   6.060199   6.307113   6.314070   2.187923
    43  H    9.176013   7.439895   6.846005   6.167981   2.461197
                   16         17         18         19         20
    16  O    0.000000
    17  C    2.349412   0.000000
    18  C    2.409626   2.529337   0.000000
    19  O    2.790529   2.924405   1.428480   0.000000
    20  H    3.714619   4.403998   3.017470   4.369646   0.000000
    21  H    2.610000   4.145308   3.086050   4.162177   1.750008
    22  H    2.561530   2.724332   3.472443   4.556236   3.048518
    23  H    4.103332   3.073281   2.810416   4.056212   2.846069
    24  H    4.117745   2.743893   3.783271   4.888952   3.788086
    25  H    5.356786   5.066518   4.481313   5.895877   2.431261
    26  H    5.947035   4.994583   5.168735   6.482279   3.911285
    27  H    6.565822   6.285218   6.439627   7.833359   4.266567
    28  H    6.379163   7.615749   7.497662   8.631996   5.188823
    29  H    7.068548   8.227115   7.669679   8.906066   4.915682
    30  H    6.342718   5.420747   6.520440   7.726230   5.383428
    31  H    4.854497   4.312401   5.543257   6.673641   4.610320
    32  H    6.363729   6.053410   7.014811   8.244111   5.438952
    33  H    4.985365   6.577223   5.089792   6.110292   2.786065
    34  H    6.272408   7.939189   6.747321   7.769253   4.296599
    35  H    6.242096   7.467564   6.189815   7.396568   3.324211
    36  H    4.185245   5.789353   5.705679   6.636182   4.161723
    37  H    0.972655   3.215183   2.549503   3.017961   3.337365
    38  H    3.328441   1.093326   2.805603   3.309021   4.571856
    39  H    2.613056   1.095573   3.485721   3.916005   4.870738
    40  H    2.556857   1.093961   2.745567   2.562749   5.158168
    41  H    2.715445   3.484197   1.100685   2.079910   2.430468
    42  H    3.371996   2.797411   1.093610   2.030188   3.201921
    43  H    2.259385   2.978881   1.928385   0.974996   4.595659
                   21         22         23         24         25
    21  H    0.000000
    22  H    2.605735   0.000000
    23  H    3.880144   3.038556   0.000000
    24  H    4.320114   2.350978   1.750610   0.000000
    25  H    3.887645   3.625488   2.389818   3.053082   0.000000
    26  H    5.112032   3.906766   2.461723   2.384828   1.753297
    27  H    5.129222   4.183065   4.268144   3.863554   2.469013
    28  H    4.575198   4.952150   7.052298   6.679751   5.713107
    29  H    4.794090   5.625436   7.034615   7.010703   5.260852
    30  H    5.892975   3.853007   4.260432   2.955649   3.800869
    31  H    4.635690   2.362696   3.955609   2.527012   3.871763
    32  H    5.597302   3.834131   5.206907   4.006127   4.318992
    33  H    2.474841   4.803536   5.620537   6.307295   4.673691
    34  H    3.846948   5.796234   7.031925   7.459616   5.726932
    35  H    3.637684   5.351658   5.928077   6.526408   4.283769
    36  H    2.877377   3.450806   5.985617   5.661349   5.445007
    37  H    1.986787   2.895957   4.397475   4.638778   5.317041
    38  H    4.714010   3.184618   2.552669   2.285448   4.774197
    39  H    4.424175   2.485566   3.649119   2.773799   5.367351
    40  H    4.761086   3.686969   3.950083   3.800534   6.042214
    41  H    2.521761   3.733774   3.230986   4.364066   4.341743
    42  H    3.781786   3.873875   2.219726   3.508526   4.130238
    43  H    4.000263   4.460309   4.608586   5.205462   6.318415
                   26         27         28         29         30
    26  H    0.000000
    27  H    2.373777   0.000000
    28  H    6.605491   4.823067   0.000000
    29  H    6.406909   4.556213   1.760918   0.000000
    30  H    2.646332   2.467116   6.017992   6.382667   0.000000
    31  H    3.332707   3.063430   5.047694   5.762123   1.775582
    32  H    3.813420   2.445782   4.544078   5.137656   1.772353
    33  H    6.292879   5.718236   4.200970   3.678726   7.280124
    34  H    7.259655   6.112824   3.331727   2.628771   7.839000
    35  H    5.896199   4.856729   3.735139   2.548113   6.857874
    36  H    6.369709   5.368576   2.408719   3.569222   6.006851
    37  H    6.175621   6.597748   5.970314   6.553817   6.721475
    38  H    4.447592   6.078348   8.108908   8.578044   5.117546
    39  H    5.131183   6.155280   7.291964   8.097913   4.999068
    40  H    6.022804   7.368384   8.451789   9.101670   6.487119
    41  H    5.376794   6.380140   7.053319   7.068583   6.853951
    42  H    4.657709   6.254235   8.003279   8.033331   6.320052
    43  H    6.944852   8.076750   8.364656   8.788084   7.922270
                   31         32         33         34         35
    31  H    0.000000
    32  H    1.770752   0.000000
    33  H    6.306390   6.693319   0.000000
    34  H    6.895440   6.891608   1.777479   0.000000
    35  H    6.234295   6.176858   1.778473   1.777537   0.000000
    36  H    4.529905   4.911875   3.508698   3.492026   4.088438
    37  H    5.242528   6.588050   4.174698   5.482478   5.572691
    38  H    4.350449   6.050427   7.034882   8.440618   7.752103
    39  H    3.742462   5.506446   6.876806   8.057181   7.682033
    40  H    5.355188   7.106489   7.177825   8.594211   8.236511
    41  H    5.866619   7.164538   4.172487   5.891491   5.367112
    42  H    5.623431   7.056819   5.614918   7.291435   6.486155
    43  H    6.688209   8.267653   6.012008   7.578190   7.423066
                   36         37         38         39         40
    36  H    0.000000
    37  H    3.755756   0.000000
    38  H    6.497475   4.102558   0.000000
    39  H    5.508008   3.529306   1.777098   0.000000
    40  H    6.460583   3.439666   1.769234   1.777423   0.000000
    41  H    5.340698   2.437614   3.810345   4.325104   3.754786
    42  H    6.427429   3.583847   2.630279   3.812481   3.110640
    43  H    6.218436   2.474716   3.645330   3.796904   2.510316
                   41         42         43
    41  H    0.000000
    42  H    1.773598   0.000000
    43  H    2.402624   2.805848   0.000000
 Stoichiometry    C15H24O4
 Framework group  C1[X(C15H24O4)]
 Deg. of freedom   123
 Full point group                 C1      NOp   1
 Largest Abelian subgroup         C1      NOp   1
 Largest concise Abelian subgroup C1      NOp   1
                         Standard orientation:                         
 ---------------------------------------------------------------------
 Center     Atomic      Atomic             Coordinates (Angstroms)
 Number     Number       Type             X           Y           Z
 ---------------------------------------------------------------------
      1          6           0        1.835388    0.632914    0.155148
      2          6           0        1.110753   -0.507040    0.247544
      3          6           0       -0.357189   -0.655670    0.537058
      4          6           0       -1.240090    0.439262   -0.114543
      5          6           0       -1.184948    1.785535    0.651219
      6          6           0        0.162950    2.157909    1.295791
      7          6           0        1.415972    2.064238    0.402951
      8          6           0        3.228645    0.304534   -0.189482
      9          6           0        3.360089   -1.201562   -0.341565
     10          6           0        1.960425   -1.761744   -0.004690
     11          8           0        4.150922    1.112239   -0.302100
     12          6           0        1.304292    2.877037   -0.903792
     13          6           0        1.973746   -2.706968    1.198301
     14          8           0        1.401865   -2.533861   -1.085852
     15          6           0       -2.707019   -0.029985   -0.378390
     16          8           0       -2.711629   -1.125638   -1.331497
     17          6           0       -3.518871    1.065863   -1.075726
     18          6           0       -3.431199   -0.525328    0.888446
     19          8           0       -4.739217   -1.011077    0.582351
     20          1           0       -0.509182   -0.677111    1.625941
     21          1           0       -0.646118   -1.647715    0.176216
     22          1           0       -0.834301    0.604323   -1.121000
     23          1           0       -1.931105    1.782448    1.456182
     24          1           0       -1.484958    2.584945   -0.034316
     25          1           0        0.331926    1.534894    2.183257
     26          1           0        0.078232    3.189643    1.662204
     27          1           0        2.245507    2.513980    0.968504
     28          1           0        3.658445   -1.464585   -1.363149
     29          1           0        4.145130   -1.577104    0.325433
     30          1           0        1.069532    3.924786   -0.678728
     31          1           0        0.523375    2.486344   -1.564894
     32          1           0        2.251664    2.855308   -1.453336
     33          1           0        0.960175   -3.037391    1.446437
     34          1           0        2.579630   -3.589705    0.965033
     35          1           0        2.404889   -2.212343    2.074979
     36          1           0        1.355126   -1.956212   -1.868081
     37          1           0       -2.280105   -1.897323   -0.926100
     38          1           0       -3.641467    1.941119   -0.432097
     39          1           0       -3.025167    1.380450   -2.001779
     40          1           0       -4.514758    0.687145   -1.323782
     41          1           0       -2.840380   -1.316868    1.374145
     42          1           0       -3.562915    0.285575    1.610296
     43          1           0       -4.626357   -1.561872   -0.214207
 ---------------------------------------------------------------------
 Rotational constants (GHZ):      0.5773560      0.2537281      0.2021589
 Standard basis: 6-31G(d) (6D, 7F)
 There are   333 symmetry adapted cartesian basis functions of A   symmetry.
 There are   333 symmetry adapted basis functions of A   symmetry.
   333 basis functions,   628 primitive gaussians,   333 cartesian basis functions
    73 alpha electrons       73 beta electrons
       nuclear repulsion energy      1597.2119951320 Hartrees.
 NAtoms=   43 NActive=   43 NUniq=   43 SFac= 1.00D+00 NAtFMM=   60 NAOKFM=F Big=F
 Integral buffers will be    131072 words long.
 Raffenetti 2 integral format.
 Two-electron integral symmetry is turned on.
 ------------------------------------------------------------------------------
 Polarizable Continuum Model (PCM)
 =================================
 Model                : PCM (using non-symmetric T matrix).
 Atomic radii         : SMD-Coulomb.
 Polarization charges : Total charges.
 Charge compensation  : None.
 Solution method      : On-the-fly selection.
 Cavity type          : VdW (van der Waals Surface) (Alpha=1.000).
 Cavity algorithm     : GePol (No added spheres)
                        Default sphere list used, NSphG=   43.
                        Lebedev-Laikov grids with approx.  5.0 points / Ang**2.
                        Smoothing algorithm: Karplus/York (Gamma=1.0000).
                        Polarization charges: spherical gaussians, with
                                              point-specific exponents (IZeta= 3).
                        Self-potential: point-specific (ISelfS= 7).
                        Self-field    : sphere-specific E.n sum rule (ISelfD= 2).
 1st derivatives      : Analytical E(r).r(x)/FMM algorithm (CHGder, D1EAlg=3).
                        Cavity 1st derivative terms included.
 Solvent              : Methanol, Eps=  32.613000 Eps(inf)=   1.765709
 ------------------------------------------------------------------------------
 ------------------------------------------------------------------------------
 Atomic radii for non-electrostatic terms: SMD-CDS.
 ------------------------------------------------------------------------------
 Nuclear repulsion after PCM non-electrostatic terms =     1597.2136759388 Hartrees.
 One-electron integrals computed using PRISM.
 NBasis=   333 RedAO= T EigKep=  9.12D-04  NBF=   333
 NBsUse=   333 1.00D-06 EigRej= -1.00D+00 NBFU=   333
 Initial guess from the checkpoint file:  "DY-202A-11R_51.chk"
 B after Tr=     0.000000    0.000000    0.000000
         Rot=    0.999999    0.001299   -0.000178   -0.000209 Ang=   0.15 deg.
 ExpMin= 1.61D-01 ExpMax= 5.48D+03 ExpMxC= 8.25D+02 IAcc=1 IRadAn=         1 AccDes= 0.00D+00
 Harris functional with IExCor=  402 and IRadAn=       1 diagonalized for initial guess.
 HarFok:  IExCor=  402 AccDes= 0.00D+00 IRadAn=         1 IDoV= 1 UseB2=F ITyADJ=14
 ICtDFT=  3500011 ScaDFX=  1.000000  1.000000  1.000000  1.000000
 FoFCou: FMM=F IPFlag=           0 FMFlag=      100000 FMFlg1=           0
         NFxFlg=           0 DoJE=T BraDBF=F KetDBF=T FulRan=T
         wScrn=  0.000000 ICntrl=     500 IOpCl=  0 I1Cent=   200000004 NGrid=           0
         NMat0=    1 NMatS0=      1 NMatT0=    0 NMatD0=    1 NMtDS0=    0 NMtDT0=    0
 Petite list used in FoFCou.
 Keep R1 ints in memory in canonical form, NReq=1565304907.
 Requested convergence on RMS density matrix=1.00D-08 within 128 cycles.
 Requested convergence on MAX density matrix=1.00D-06.
 Requested convergence on             energy=1.00D-06.
 No special actions if energy rises.
 Inv3:  Mode=1 IEnd=    22016043.
 Iteration    1 A*A^-1 deviation from unit magnitude is 5.77D-15 for   2695.
 Iteration    1 A*A^-1 deviation from orthogonality  is 5.07D-15 for   1807    671.
 Iteration    1 A^-1*A deviation from unit magnitude is 5.55D-15 for   2701.
 Iteration    1 A^-1*A deviation from orthogonality  is 1.42D-09 for   2188   1967.
 Iteration    2 A*A^-1 deviation from unit magnitude is 3.11D-15 for    532.
 Iteration    2 A*A^-1 deviation from orthogonality  is 3.33D-15 for   1807    671.
 Iteration    2 A^-1*A deviation from unit magnitude is 9.99D-16 for    451.
 Iteration    2 A^-1*A deviation from orthogonality  is 4.18D-16 for   2252    148.
 Error on total polarization charges =  0.05229
 SCF Done:  E(RB3LYP) =  -886.951515789     A.U. after   10 cycles
            NFock= 10  Conv=0.70D-08     -V/T= 2.0094
 SMD-CDS (non-electrostatic) energy       (kcal/mol) =       1.05
 (included in total energy above)
 D1PCM: PCM CHGder 1st derivatives, ID1Alg=3 FixD1E=F DoIter=F DoCFld=F I1PDM=0.
 Calling FoFJK, ICntrl=      2127 FMM=F ISym2X=0 I1Cent= 0 IOpClX= 0 NMat=1 NMatS=1 NMatT=0.
 ***** Axes restored to original set *****
 -------------------------------------------------------------------
 Center     Atomic                   Forces (Hartrees/Bohr)
 Number     Number              X              Y              Z
 -------------------------------------------------------------------
      1        6           0.001326668    0.002335613    0.000935851
      2        6          -0.001159672   -0.001437008   -0.000407843
      3        6           0.000202777   -0.000193600   -0.000414257
      4        6           0.000224290   -0.000353516    0.000763648
      5        6          -0.000513275   -0.000157734   -0.000525814
      6        6          -0.000255286    0.000007833    0.000569644
      7        6          -0.000703146   -0.000483728    0.000467614
      8        6          -0.000897208   -0.001636622   -0.001927839
      9        6          -0.000454306   -0.000455581   -0.000306294
     10        6           0.000640060   -0.000040952    0.001234798
     11        8          -0.000137930    0.000491943    0.000566482
     12        6           0.000158548   -0.000414640   -0.000611390
     13        6          -0.000246148    0.001038393   -0.000030082
     14        8           0.000345031    0.000273031   -0.000220493
     15        6          -0.000966507    0.000112617    0.000212703
     16        8           0.000345942    0.000112845   -0.000360465
     17        6           0.000339646   -0.000126593   -0.000685547
     18        6           0.000149376    0.000767037   -0.000259282
     19        8           0.000093282   -0.000823655    0.000362791
     20        1           0.000210324   -0.000001152    0.000130479
     21        1           0.000532358   -0.000106014    0.000012312
     22        1          -0.000261000    0.000147414   -0.000025457
     23        1           0.000070139    0.000125521    0.000112213
     24        1          -0.000108441    0.000168617   -0.000010812
     25        1           0.000126253    0.000147287   -0.000272353
     26        1          -0.000050935   -0.000042387   -0.000100958
     27        1           0.000151187    0.000054812   -0.000310109
     28        1           0.000587163    0.000732102    0.000205726
     29        1          -0.000031305    0.000585406    0.000152048
     30        1           0.000045923    0.000002146    0.000202234
     31        1           0.000046218   -0.000011823    0.000128078
     32        1           0.000009805    0.000057513    0.000047408
     33        1           0.000096610   -0.000444993   -0.000210174
     34        1           0.000160345   -0.000210370   -0.000048259
     35        1           0.000189252    0.000024541    0.000111475
     36        1          -0.000107691   -0.000199142   -0.000109289
     37        1          -0.000058158    0.000166394   -0.000046870
     38        1           0.000257387   -0.000131143    0.000187076
     39        1          -0.000066343   -0.000069996    0.000057573
     40        1          -0.000200734    0.000275605    0.000491289
     41        1          -0.000121264    0.000101943    0.000459254
     42        1          -0.000282911   -0.000074781   -0.000203999
     43        1           0.000313676   -0.000313180   -0.000323109
 -------------------------------------------------------------------
 Cartesian Forces:  Max     0.002335613 RMS     0.000512299

 GradGradGradGradGradGradGradGradGradGradGradGradGradGradGradGradGradGrad
 Berny optimization.
 Using GEDIIS/GDIIS optimizer.
 FormGI is forming the generalized inverse of G from B-inverse, IUseBI=4.
 Internal  Forces:  Max     0.001119185 RMS     0.000278548
 Search for a local minimum.
 Step number   4 out of a maximum of  258
 All quantities printed in internal units (Hartrees-Bohrs-Radians)
 Mixed Optimization -- En-DIIS/RFO-DIIS
 Swapping is turned off.
 Update second derivatives using D2CorX and points    2    3    4
 DE= -1.62D-04 DEPred=-2.48D-04 R= 6.55D-01
 TightC=F SS=  1.41D+00  RLast= 3.24D-01 DXNew= 1.4270D+00 9.7312D-01
 Trust test= 6.55D-01 RLast= 3.24D-01 DXMaxT set to 9.73D-01
 ITU=  1  1  1  0
     Eigenvalues ---    0.00204   0.00273   0.00278   0.00311   0.00366
     Eigenvalues ---    0.00383   0.00457   0.00700   0.00773   0.00934
     Eigenvalues ---    0.01002   0.01122   0.01158   0.01311   0.01366
     Eigenvalues ---    0.01435   0.02504   0.02567   0.03140   0.03862
     Eigenvalues ---    0.03904   0.04056   0.04421   0.04595   0.04728
     Eigenvalues ---    0.04871   0.04941   0.05031   0.05172   0.05445
     Eigenvalues ---    0.05450   0.05530   0.05588   0.05624   0.05637
     Eigenvalues ---    0.05644   0.05685   0.05739   0.05923   0.06022
     Eigenvalues ---    0.06111   0.06337   0.06970   0.07853   0.08190
     Eigenvalues ---    0.08642   0.09000   0.09062   0.09275   0.09786
     Eigenvalues ---    0.10389   0.11684   0.12152   0.13348   0.13854
     Eigenvalues ---    0.14850   0.15726   0.15991   0.16000   0.16000
     Eigenvalues ---    0.16000   0.16000   0.16000   0.16000   0.16000
     Eigenvalues ---    0.16000   0.16017   0.16176   0.16189   0.16408
     Eigenvalues ---    0.16798   0.17772   0.18661   0.20455   0.20853
     Eigenvalues ---    0.22761   0.23213   0.24835   0.24997   0.26167
     Eigenvalues ---    0.26863   0.27307   0.27927   0.27983   0.28609
     Eigenvalues ---    0.28780   0.28985   0.29452   0.29736   0.30330
     Eigenvalues ---    0.31158   0.32122   0.32185   0.33722   0.33749
     Eigenvalues ---    0.33835   0.33844   0.33875   0.33965   0.34023
     Eigenvalues ---    0.34090   0.34092   0.34098   0.34127   0.34160
     Eigenvalues ---    0.34166   0.34205   0.34237   0.34301   0.34325
     Eigenvalues ---    0.34338   0.34360   0.34424   0.34489   0.34515
     Eigenvalues ---    0.38900   0.41453   0.41997   0.51936   0.52590
     Eigenvalues ---    0.52826   0.53242   0.95148
 En-DIIS/RFO-DIIS IScMMF=        0 using points:     4    3    2
 RFO step:  Lambda=-5.62559219D-05.
 DidBck=T Rises=F RFO-DIIS coefs:    0.67517    0.54442   -0.21959
 Iteration  1 RMS(Cart)=  0.02061277 RMS(Int)=  0.00017422
 Iteration  2 RMS(Cart)=  0.00027364 RMS(Int)=  0.00002776
 Iteration  3 RMS(Cart)=  0.00000007 RMS(Int)=  0.00002776
 Variable       Old X    -DE/DX   Delta X   Delta X   Delta X     New X
                                 (Linear)    (Quad)   (Total)
    R1        2.55856   0.00080  -0.00054   0.00038  -0.00013   2.55843
    R2        2.85718  -0.00097  -0.00024   0.00048   0.00024   2.85741
    R3        2.78231   0.00049   0.00060  -0.00214  -0.00149   2.78082
    R4        2.84136   0.00037   0.00003  -0.00044  -0.00042   2.84094
    R5        2.90296  -0.00090   0.00048  -0.00064  -0.00018   2.90277
    R6        2.92936  -0.00019  -0.00006  -0.00019  -0.00025   2.92911
    R7        2.07804  -0.00010   0.00012  -0.00033  -0.00022   2.07782
    R8        2.06823   0.00025   0.00013   0.00003   0.00016   2.06839
    R9        2.92870   0.00044   0.00033   0.00055   0.00088   2.92958
   R10        2.95287  -0.00021   0.00088  -0.00133  -0.00046   2.95241
   R11        2.07428   0.00009   0.00003   0.00027   0.00030   2.07458
   R12        2.90979  -0.00016  -0.00036  -0.00022  -0.00058   2.90921
   R13        2.07416  -0.00003  -0.00005  -0.00008  -0.00013   2.07403
   R14        2.06925   0.00009  -0.00017   0.00011  -0.00006   2.06918
   R15        2.91288  -0.00038  -0.00049  -0.00022  -0.00070   2.91217
   R16        2.07379   0.00012   0.00008  -0.00023  -0.00015   2.07365
   R17        2.07518  -0.00001   0.00012  -0.00020  -0.00008   2.07510
   R18        2.91575  -0.00037  -0.00022  -0.00024  -0.00046   2.91529
   R19        2.07891   0.00007   0.00009   0.00003   0.00012   2.07903
   R20        2.87135  -0.00061   0.00061  -0.00194  -0.00133   2.87002
   R21        2.32649   0.00047   0.00002  -0.00041  -0.00038   2.32610
   R22        2.91921   0.00029  -0.00006  -0.00163  -0.00174   2.91747
   R23        2.07167  -0.00015   0.00024   0.00000   0.00024   2.07191
   R24        2.07199  -0.00028  -0.00001  -0.00020  -0.00021   2.07178
   R25        2.89123  -0.00012   0.00025   0.00008   0.00033   2.89155
   R26        2.72348  -0.00019  -0.00003  -0.00048  -0.00051   2.72297
   R27        2.07314  -0.00003   0.00002  -0.00014  -0.00012   2.07302
   R28        2.06968   0.00012   0.00057  -0.00066  -0.00009   2.06959
   R29        2.07008   0.00001   0.00008  -0.00027  -0.00020   2.06988
   R30        2.06843   0.00026  -0.00021   0.00032   0.00010   2.06853
   R31        2.07072   0.00008   0.00007  -0.00015  -0.00009   2.07064
   R32        2.06932  -0.00016   0.00014  -0.00023  -0.00010   2.06922
   R33        1.83969  -0.00021   0.00011  -0.00016  -0.00006   1.83963
   R34        2.74426  -0.00048  -0.00043   0.00075   0.00032   2.74458
   R35        2.89459   0.00015   0.00116  -0.00120  -0.00004   2.89455
   R36        2.91206   0.00017  -0.00003   0.00065   0.00062   2.91269
   R37        1.83805  -0.00009   0.00022  -0.00042  -0.00021   1.83784
   R38        2.06609  -0.00018  -0.00029   0.00023  -0.00006   2.06603
   R39        2.07033   0.00005   0.00017  -0.00044  -0.00026   2.07007
   R40        2.06729  -0.00016  -0.00016  -0.00015  -0.00031   2.06698
   R41        2.69944   0.00075   0.00082  -0.00142  -0.00060   2.69884
   R42        2.07999  -0.00021  -0.00018   0.00005  -0.00013   2.07986
   R43        2.06662   0.00005   0.00019  -0.00018   0.00001   2.06663
   R44        1.84248  -0.00012  -0.00009   0.00020   0.00010   1.84258
    A1        2.26192   0.00043  -0.00011  -0.00034  -0.00047   2.26146
    A2        1.91203  -0.00052  -0.00018  -0.00052  -0.00077   1.91126
    A3        2.10831   0.00009   0.00033   0.00077   0.00114   2.10946
    A4        2.23812  -0.00021  -0.00080   0.00106   0.00030   2.23842
    A5        1.96108   0.00034   0.00009  -0.00040  -0.00042   1.96067
    A6        2.08389  -0.00013   0.00062  -0.00064   0.00008   2.08397
    A7        1.98810  -0.00041   0.00055  -0.00188  -0.00134   1.98676
    A8        1.90449   0.00030   0.00005   0.00107   0.00112   1.90561
    A9        1.85860   0.00042  -0.00035   0.00200   0.00166   1.86027
   A10        1.92973   0.00003  -0.00011  -0.00029  -0.00040   1.92934
   A11        1.92975  -0.00023  -0.00065   0.00042  -0.00023   1.92952
   A12        1.84659  -0.00008   0.00051  -0.00120  -0.00069   1.84589
   A13        1.96667   0.00010   0.00055  -0.00197  -0.00144   1.96524
   A14        1.97529  -0.00107  -0.00144  -0.00124  -0.00267   1.97261
   A15        1.85571   0.00025  -0.00150   0.00291   0.00142   1.85713
   A16        1.95810   0.00082   0.00309  -0.00211   0.00097   1.95907
   A17        1.88522  -0.00032  -0.00013  -0.00029  -0.00043   1.88478
   A18        1.81047   0.00023  -0.00093   0.00358   0.00267   1.81314
   A19        2.03539   0.00015  -0.00098   0.00131   0.00032   2.03571
   A20        1.91318   0.00003   0.00090  -0.00018   0.00072   1.91390
   A21        1.89135   0.00000   0.00006  -0.00012  -0.00007   1.89129
   A22        1.86373  -0.00005   0.00017   0.00032   0.00048   1.86422
   A23        1.90219  -0.00013  -0.00047  -0.00100  -0.00147   1.90072
   A24        1.84933  -0.00002   0.00047  -0.00049  -0.00002   1.84931
   A25        2.04252  -0.00008  -0.00178   0.00149  -0.00031   2.04222
   A26        1.91349  -0.00005   0.00119  -0.00158  -0.00039   1.91309
   A27        1.87481   0.00008   0.00007  -0.00020  -0.00012   1.87469
   A28        1.88468   0.00014  -0.00022   0.00149   0.00126   1.88594
   A29        1.88923   0.00001   0.00014   0.00001   0.00017   1.88939
   A30        1.84983  -0.00012   0.00085  -0.00152  -0.00068   1.84916
   A31        1.95839   0.00002  -0.00007  -0.00006  -0.00015   1.95824
   A32        1.96055  -0.00022  -0.00025  -0.00155  -0.00179   1.95876
   A33        1.83599   0.00017  -0.00009   0.00152   0.00143   1.83742
   A34        1.98199   0.00005  -0.00191   0.00244   0.00053   1.98253
   A35        1.86538  -0.00021   0.00082  -0.00141  -0.00058   1.86480
   A36        1.84898   0.00022   0.00188  -0.00110   0.00077   1.84975
   A37        1.90325   0.00007   0.00037   0.00023   0.00039   1.90364
   A38        2.19443  -0.00023   0.00008  -0.00018  -0.00015   2.19427
   A39        2.18504   0.00018  -0.00024   0.00054   0.00024   2.18528
   A40        1.83302   0.00021  -0.00051  -0.00017  -0.00088   1.83215
   A41        1.93331  -0.00029   0.00296  -0.00614  -0.00313   1.93018
   A42        1.91829  -0.00045  -0.00078   0.00180   0.00110   1.91940
   A43        1.94206  -0.00014  -0.00008  -0.00051  -0.00054   1.94153
   A44        1.97345   0.00035  -0.00142   0.00514   0.00376   1.97721
   A45        1.86486   0.00028  -0.00003  -0.00034  -0.00042   1.86443
   A46        1.81396  -0.00009   0.00052  -0.00067  -0.00026   1.81369
   A47        1.96093  -0.00011   0.00193  -0.00468  -0.00272   1.95821
   A48        1.92452  -0.00005  -0.00004  -0.00036  -0.00036   1.92416
   A49        1.96884  -0.00003  -0.00080   0.00144   0.00069   1.96953
   A50        1.96258   0.00025  -0.00193   0.00354   0.00163   1.96421
   A51        1.83614   0.00004   0.00032   0.00065   0.00093   1.83708
   A52        1.92287   0.00026  -0.00032   0.00083   0.00051   1.92338
   A53        1.95509   0.00002  -0.00076   0.00089   0.00014   1.95523
   A54        1.93031   0.00005   0.00035  -0.00092  -0.00057   1.92974
   A55        1.88803  -0.00015   0.00000  -0.00018  -0.00019   1.88784
   A56        1.88276  -0.00013   0.00030  -0.00016   0.00014   1.88290
   A57        1.88257  -0.00007   0.00049  -0.00052  -0.00003   1.88255
   A58        1.93552   0.00049  -0.00080   0.00175   0.00095   1.93646
   A59        1.91253   0.00013   0.00045  -0.00115  -0.00069   1.91184
   A60        1.93249  -0.00016   0.00046  -0.00057  -0.00011   1.93239
   A61        1.89345  -0.00039  -0.00001  -0.00004  -0.00006   1.89339
   A62        1.89595  -0.00015   0.00025  -0.00072  -0.00047   1.89548
   A63        1.89295   0.00006  -0.00036   0.00073   0.00037   1.89332
   A64        1.87915   0.00009   0.00024  -0.00041  -0.00017   1.87898
   A65        1.91811   0.00004  -0.00166   0.00083  -0.00082   1.91728
   A66        1.93863   0.00042   0.00199   0.00019   0.00217   1.94080
   A67        1.98110  -0.00058  -0.00064  -0.00034  -0.00099   1.98011
   A68        1.81244  -0.00019  -0.00039   0.00001  -0.00038   1.81206
   A69        1.87082  -0.00005  -0.00066  -0.00193  -0.00259   1.86823
   A70        1.93387   0.00038   0.00124   0.00120   0.00243   1.93630
   A71        1.90036  -0.00025  -0.00012  -0.00085  -0.00097   1.89939
   A72        1.94352   0.00029   0.00045   0.00053   0.00098   1.94450
   A73        1.92986  -0.00031   0.00071  -0.00292  -0.00222   1.92764
   A74        1.91565   0.00054   0.00024   0.00082   0.00106   1.91670
   A75        1.89469   0.00001  -0.00016   0.00016  -0.00001   1.89468
   A76        1.88446  -0.00027  -0.00063   0.00054  -0.00010   1.88436
   A77        1.89439  -0.00029  -0.00066   0.00098   0.00031   1.89471
   A78        1.94278   0.00112   0.00201   0.00004   0.00205   1.94482
   A79        1.91949  -0.00070  -0.00033  -0.00326  -0.00359   1.91590
   A80        1.94001  -0.00016  -0.00098   0.00353   0.00256   1.94257
   A81        1.91934  -0.00046  -0.00268   0.00082  -0.00186   1.91748
   A82        1.85802   0.00003   0.00234  -0.00078   0.00155   1.85958
   A83        1.88243   0.00016  -0.00042  -0.00024  -0.00066   1.88177
   A84        1.83503   0.00067   0.00092   0.00087   0.00179   1.83682
    D1        0.08016  -0.00005   0.00187  -0.00335  -0.00147   0.07869
    D2       -3.07601  -0.00025  -0.00291  -0.00183  -0.00473  -3.08074
    D3       -3.10799  -0.00012   0.00218  -0.00583  -0.00367  -3.11165
    D4        0.01903  -0.00033  -0.00260  -0.00431  -0.00693   0.01210
    D5        0.37289   0.00005   0.00456  -0.00814  -0.00359   0.36931
    D6       -1.88517   0.00015   0.00749  -0.01013  -0.00265  -1.88782
    D7        2.39466  -0.00010   0.00545  -0.00895  -0.00352   2.39115
    D8       -2.71762   0.00014   0.00425  -0.00538  -0.00113  -2.71875
    D9        1.30750   0.00024   0.00718  -0.00737  -0.00019   1.30731
   D10       -0.69585   0.00000   0.00513  -0.00619  -0.00106  -0.69691
   D11        0.01478   0.00035   0.00160   0.02247   0.02406   0.03884
   D12       -3.09528  -0.00024  -0.01013   0.00238  -0.00777  -3.10305
   D13        3.11461   0.00030   0.00181   0.02021   0.02204   3.13665
   D14        0.00455  -0.00029  -0.00992   0.00012  -0.00978  -0.00523
   D15        0.65516  -0.00002  -0.00560   0.01214   0.00654   0.66170
   D16       -1.51048   0.00001  -0.00589   0.01305   0.00716  -1.50331
   D17        2.78691  -0.00026  -0.00633   0.01291   0.00659   2.79350
   D18       -2.47096   0.00019  -0.00052   0.01053   0.01001  -2.46095
   D19        1.64659   0.00022  -0.00081   0.01143   0.01063   1.65722
   D20       -0.33920  -0.00005  -0.00124   0.01130   0.01005  -0.32915
   D21       -0.04380   0.00018   0.00256  -0.01480  -0.01226  -0.05606
   D22        2.09011   0.00002   0.00299  -0.01607  -0.01309   2.07702
   D23       -2.15092  -0.00004   0.00457  -0.01841  -0.01385  -2.16476
   D24        3.08465   0.00000  -0.00177  -0.01342  -0.01519   3.06945
   D25       -1.06463  -0.00016  -0.00135  -0.01468  -0.01602  -1.08066
   D26        0.97753  -0.00022   0.00023  -0.01702  -0.01678   0.96075
   D27       -1.35361   0.00011   0.00006  -0.00173  -0.00166  -1.35527
   D28        2.68466  -0.00019  -0.00345   0.00404   0.00059   2.68525
   D29        0.70839  -0.00007  -0.00076  -0.00135  -0.00210   0.70629
   D30        0.79836   0.00022   0.00044  -0.00193  -0.00148   0.79688
   D31       -1.44656  -0.00008  -0.00306   0.00383   0.00076  -1.44579
   D32        2.86036   0.00004  -0.00037  -0.00155  -0.00192   2.85843
   D33        2.83751   0.00000   0.00060  -0.00333  -0.00272   2.83479
   D34        0.59259  -0.00029  -0.00290   0.00244  -0.00047   0.59212
   D35       -1.38368  -0.00018  -0.00021  -0.00295  -0.00315  -1.38683
   D36        0.60914   0.00025   0.00370  -0.00810  -0.00439   0.60475
   D37       -1.51031   0.00019   0.00346  -0.00932  -0.00585  -1.51616
   D38        2.76214   0.00019   0.00240  -0.00857  -0.00617   2.75597
   D39        2.86297  -0.00043   0.00485  -0.01335  -0.00850   2.85447
   D40        0.74352  -0.00050   0.00462  -0.01457  -0.00996   0.73356
   D41       -1.26722  -0.00050   0.00355  -0.01383  -0.01028  -1.27750
   D42       -1.43545   0.00009   0.00531  -0.01034  -0.00503  -1.44047
   D43        2.72829   0.00002   0.00508  -0.01156  -0.00648   2.72181
   D44        0.71755   0.00002   0.00402  -0.01082  -0.00680   0.71075
   D45       -1.10378   0.00008   0.01624  -0.03574  -0.01949  -1.12327
   D46       -3.09948   0.00005   0.01655  -0.03635  -0.01978  -3.11926
   D47        0.99087  -0.00034   0.01380  -0.03784  -0.02404   0.96683
   D48        2.93008   0.00016   0.01406  -0.03007  -0.01602   2.91406
   D49        0.93438   0.00012   0.01437  -0.03068  -0.01632   0.91806
   D50       -1.25846  -0.00027   0.01162  -0.03218  -0.02057  -1.27903
   D51        0.89976   0.00002   0.01327  -0.03078  -0.01751   0.88226
   D52       -1.09594  -0.00001   0.01359  -0.03139  -0.01780  -1.11374
   D53        2.99441  -0.00040   0.01084  -0.03289  -0.02206   2.97235
   D54        0.86975  -0.00005  -0.00223   0.00737   0.00512   0.87487
   D55       -1.28342  -0.00014  -0.00157   0.00555   0.00397  -1.27945
   D56        2.99726  -0.00003  -0.00321   0.00825   0.00503   3.00230
   D57        3.01504   0.00005  -0.00160   0.00827   0.00667   3.02171
   D58        0.86188  -0.00004  -0.00094   0.00645   0.00552   0.86739
   D59       -1.14063   0.00008  -0.00258   0.00916   0.00658  -1.13405
   D60       -1.27765  -0.00006  -0.00120   0.00739   0.00618  -1.27147
   D61        2.85237  -0.00015  -0.00054   0.00557   0.00503   2.85740
   D62        0.84986  -0.00003  -0.00218   0.00827   0.00609   0.85595
   D63       -1.29262   0.00015  -0.00406   0.00483   0.00077  -1.29185
   D64        0.95426  -0.00010  -0.00614   0.00475  -0.00139   0.95287
   D65        2.98665   0.00006  -0.00439   0.00387  -0.00052   2.98612
   D66        0.87522   0.00015  -0.00398   0.00505   0.00108   0.87629
   D67        3.12210  -0.00010  -0.00606   0.00497  -0.00109   3.12101
   D68       -1.12870   0.00006  -0.00431   0.00409  -0.00022  -1.12892
   D69        2.87057   0.00009  -0.00303   0.00404   0.00101   2.87158
   D70       -1.16574  -0.00016  -0.00511   0.00396  -0.00115  -1.16689
   D71        0.86665   0.00000  -0.00336   0.00308  -0.00028   0.86636
   D72       -3.07060  -0.00015   0.00047  -0.00041   0.00005  -3.07055
   D73        1.11003  -0.00015   0.00120  -0.00134  -0.00014   1.10989
   D74       -0.99070  -0.00011   0.00085  -0.00065   0.00019  -0.99051
   D75        0.96681  -0.00002   0.00246  -0.00109   0.00138   0.96819
   D76       -1.13574  -0.00003   0.00320  -0.00202   0.00118  -1.13456
   D77        3.04671   0.00002   0.00284  -0.00133   0.00152   3.04823
   D78       -1.07517   0.00007   0.00132  -0.00001   0.00131  -1.07386
   D79        3.10546   0.00006   0.00205  -0.00094   0.00111   3.10657
   D80        1.00473   0.00010   0.00170  -0.00025   0.00145   1.00618
   D81       -0.04093  -0.00022   0.00006  -0.03060  -0.03055  -0.07147
   D82        2.05758  -0.00041   0.00123  -0.03456  -0.03337   2.02421
   D83       -2.16884  -0.00052   0.00247  -0.03760  -0.03511  -2.20395
   D84        3.06934   0.00035   0.01173  -0.01065   0.00107   3.07041
   D85       -1.11534   0.00016   0.01290  -0.01462  -0.00175  -1.11709
   D86        0.94143   0.00005   0.01414  -0.01766  -0.00350   0.93793
   D87        0.04875   0.00004  -0.00143   0.02665   0.02520   0.07396
   D88       -2.07992   0.00026  -0.00367   0.03199   0.02831  -2.05161
   D89        2.13007   0.00006  -0.00216   0.02763   0.02545   2.15553
   D90       -2.04394   0.00033  -0.00463   0.03437   0.02977  -2.01417
   D91        2.11058   0.00055  -0.00687   0.03972   0.03287   2.14344
   D92        0.03738   0.00035  -0.00536   0.03536   0.03002   0.06740
   D93        2.14035  -0.00018  -0.00349   0.03158   0.02807   2.16842
   D94        0.01168   0.00004  -0.00572   0.03692   0.03117   0.04285
   D95       -2.06152  -0.00016  -0.00421   0.03257   0.02832  -2.03320
   D96        1.03852   0.00011   0.00190  -0.00607  -0.00412   1.03439
   D97        3.12835   0.00002   0.00167  -0.00576  -0.00404   3.12430
   D98       -1.06752   0.00008   0.00181  -0.00594  -0.00409  -1.07161
   D99        3.08204  -0.00010   0.00333  -0.00914  -0.00585   3.07620
   D100      -1.11131  -0.00019   0.00310  -0.00883  -0.00577  -1.11708
   D101       0.97600  -0.00013   0.00324  -0.00902  -0.00581   0.97019
   D102      -1.05573   0.00021   0.00068  -0.00346  -0.00278  -1.05851
   D103       1.03410   0.00012   0.00045  -0.00315  -0.00270   1.03140
   D104       3.12142   0.00018   0.00059  -0.00334  -0.00275   3.11867
   D105       0.99808   0.00013  -0.00512   0.01848   0.01331   1.01139
   D106      -1.01749   0.00011  -0.00457   0.01740   0.01288  -1.00461
   D107       3.11627  -0.00001  -0.00265   0.01307   0.01042   3.12670
   D108       1.15572  -0.00042   0.00317  -0.01806  -0.01489   1.14083
   D109      -3.05249  -0.00002   0.00448  -0.01744  -0.01296  -3.06545
   D110      -1.00469   0.00029   0.00540  -0.01691  -0.01152  -1.01620
   D111      -1.13673   0.00004  -0.01256   0.00217  -0.01038  -1.14711
   D112       0.97129   0.00005  -0.01198   0.00074  -0.01124   0.96005
   D113       3.06074  -0.00016  -0.01220   0.00063  -0.01157   3.04917
   D114       3.08562  -0.00010  -0.01135   0.00109  -0.01025   3.07536
   D115      -1.08954  -0.00010  -0.01077  -0.00034  -0.01111  -1.10065
   D116       0.99990  -0.00031  -0.01099  -0.00044  -0.01144   0.98846
   D117       1.08221  -0.00011  -0.01093   0.00279  -0.00814   1.07408
   D118      -3.09295  -0.00010  -0.01035   0.00136  -0.00899  -3.10194
   D119      -1.00351  -0.00031  -0.01058   0.00126  -0.00932  -1.01283
   D120      -3.08528   0.00072   0.02660   0.00622   0.03282  -3.05246
   D121      -0.95363   0.00041   0.02433   0.00504   0.02937  -0.92426
   D122       1.12983   0.00006   0.02298   0.00486   0.02784   1.15767
   D123      -0.96399   0.00038   0.02365   0.00570   0.02936  -0.93463
   D124       1.16766   0.00007   0.02139   0.00452   0.02591   1.19357
   D125      -3.03207  -0.00029   0.02003   0.00434   0.02438  -3.00769
   D126       1.00253   0.00031   0.02345   0.00526   0.02871   1.03124
   D127       3.13418  -0.00001   0.02118   0.00408   0.02526  -3.12374
   D128      -1.06554  -0.00036   0.01983   0.00390   0.02373  -1.04181
   D129       0.77990  -0.00007  -0.00454   0.03118   0.02665   0.80655
   D130      -1.35183   0.00038  -0.00363   0.03472   0.03109  -1.32074
   D131       2.89658   0.00040  -0.00304   0.03502   0.03197   2.92855
         Item               Value     Threshold  Converged?
 Maximum Force            0.001119     0.000450     NO 
 RMS     Force            0.000279     0.000300     YES
 Maximum Displacement     0.135300     0.001800     NO 
 RMS     Displacement     0.020601     0.001200     NO 
 Predicted change in Energy=-1.414156D-04
 GradGradGradGradGradGradGradGradGradGradGradGradGradGradGradGradGradGrad

                          Input orientation:                          
 ---------------------------------------------------------------------
 Center     Atomic      Atomic             Coordinates (Angstroms)
 Number     Number       Type             X           Y           Z
 ---------------------------------------------------------------------
      1          6           0       -1.804949    0.631285   -0.180283
      2          6           0       -1.059888   -0.495070   -0.275926
      3          6           0        0.412023   -0.616349   -0.556761
      4          6           0        1.270881    0.484372    0.116539
      5          6           0        1.199091    1.838696   -0.634449
      6          6           0       -0.147244    2.193003   -1.291622
      7          6           0       -1.407989    2.071523   -0.413775
      8          6           0       -3.194497    0.274917    0.147739
      9          6           0       -3.293495   -1.230956    0.318450
     10          6           0       -1.888555   -1.765539   -0.033504
     11          8           0       -4.130372    1.065630    0.266387
     12          6           0       -1.324608    2.874407    0.900898
     13          6           0       -1.893583   -2.693373   -1.250236
     14          8           0       -1.309883   -2.542314    1.033288
     15          6           0        2.742704    0.033228    0.383271
     16          8           0        2.758022   -1.058841    1.340626
     17          6           0        3.543987    1.139180    1.076826
     18          6           0        3.470512   -0.464196   -0.881068
     19          8           0        4.767741   -0.974083   -0.569843
     20          1           0        0.573206   -0.620141   -1.644411
     21          1           0        0.716008   -1.608196   -0.207683
     22          1           0        0.854174    0.631421    1.121500
     23          1           0        1.955782    1.860796   -1.429123
     24          1           0        1.473267    2.635683    0.064542
     25          1           0       -0.294628    1.574496   -2.185966
     26          1           0       -0.075755    3.228700   -1.649448
     27          1           0       -2.238286    2.511997   -0.985593
     28          1           0       -3.568492   -1.484957    1.348971
     29          1           0       -4.083636   -1.630030   -0.328374
     30          1           0       -1.106003    3.928118    0.688047
     31          1           0       -0.544213    2.491624    1.567143
     32          1           0       -2.277359    2.830719    1.439523
     33          1           0       -0.876224   -3.000891   -1.512166
     34          1           0       -2.480446   -3.590720   -1.024416
     35          1           0       -2.341510   -2.194491   -2.115955
     36          1           0       -1.277167   -1.977607    1.825578
     37          1           0        2.323353   -1.832015    0.941741
     38          1           0        3.667658    2.009776    0.427163
     39          1           0        3.039728    1.458465    1.995387
     40          1           0        4.539527    0.768300    1.337096
     41          1           0        2.870322   -1.244315   -1.373548
     42          1           0        3.618829    0.347148   -1.599202
     43          1           0        4.637465   -1.549802    0.206238
 ---------------------------------------------------------------------
                    Distance matrix (angstroms):
                    1          2          3          4          5
     1  C    0.000000
     2  C    1.353861   0.000000
     3  C    2.571632   1.503363   0.000000
     4  C    3.093609   2.558481   1.550019   0.000000
     5  C    3.269306   3.267720   2.579294   1.550268   0.000000
     6  C    2.534171   3.015012   2.957239   2.629338   1.539490
     7  C    1.512078   2.593757   3.249237   3.158580   2.626742
     8  C    1.471544   2.308447   3.781225   4.470397   4.728725
     9  C    2.435661   2.425656   3.856760   4.880230   5.523958
    10  C    2.402769   1.536082   2.624327   3.881578   4.783848
    11  O    2.407439   3.486797   4.913244   5.434505   5.460065
    12  C    2.535996   3.578878   4.162455   3.614423   3.130343
    13  C    3.493710   2.544969   3.179741   4.688280   5.521185
    14  O    3.433595   2.442896   3.033571   4.081862   5.316911
    15  C    4.621299   3.895298   2.595705   1.562350   2.584223
    16  O    5.098077   4.184198   3.049523   2.468093   3.837565
    17  C    5.518097   5.069160   3.944577   2.553024   2.986020
    18  C    5.433384   4.570742   3.079397   2.594875   3.243992
    19  O    6.777109   5.854665   4.370403   3.850485   4.544355
    20  H    3.060287   2.134336   1.099535   2.192634   2.730867
    21  H    3.372128   2.097025   1.094542   2.189028   3.506645
    22  H    2.960671   2.624007   2.137519   1.097823   2.158665
    23  H    4.149023   3.996778   3.046384   2.180070   1.097532
    24  H    3.850227   4.041585   3.476775   2.161435   1.094965
    25  H    2.682066   2.918387   2.820189   2.990104   2.169840
    26  H    3.448931   4.089199   4.026946   3.530366   2.141861
    27  H    2.091263   3.306766   4.122448   4.200026   3.520255
    28  H    3.150743   3.148532   4.497865   5.368116   6.140885
    29  H    3.213704   3.230160   4.614180   5.774037   6.327160
    30  H    3.480176   4.527246   4.950366   4.223219   3.380552
    31  H    2.846720   3.547275   3.883922   3.070485   2.883128
    32  H    2.772084   3.935209   4.806267   4.454844   4.167873
    33  H    3.978586   2.800207   2.873746   4.405655   5.338438
    34  H    4.358232   3.487301   4.175160   5.655140   6.570360
    35  H    3.466949   2.813591   3.536038   5.020927   5.567524
    36  H    3.332920   2.580977   3.222100   3.933790   5.171823
    37  H    4.936564   3.836203   2.715978   2.674753   4.149995
    38  H    5.676147   5.396136   4.296952   2.857951   2.692603
    39  H    5.374817   5.077599   4.209887   2.758214   3.232423
    40  H    6.524843   5.962499   4.747656   3.500631   4.023835
    41  H    5.176863   4.148818   2.665467   2.786920   3.583885
    42  H    5.613505   4.934652   3.506939   2.911264   3.001766
    43  H    6.812579   5.814187   4.394071   3.934437   4.900111
                    6          7          8          9         10
     6  C    0.000000
     7  C    1.541055   0.000000
     8  C    3.877702   2.595130   0.000000
     9  C    4.920846   3.872680   1.518748   0.000000
    10  C    4.503896   3.885690   2.429361   1.543861   0.000000
    11  O    4.423084   2.980907   1.230920   2.444868   3.623699
    12  C    2.580241   1.542706   3.289542   4.590182   4.766576
    13  C    5.189228   4.862068   3.529513   2.561092   1.530144
    14  O    5.401866   4.836435   3.503249   2.483017   1.440932
    15  C    3.977649   4.692353   5.946784   6.167500   4.985761
    16  O    5.093505   5.498432   6.215655   6.139652   4.896767
    17  C    4.510574   5.254829   6.856918   7.276252   6.259611
    18  C    4.507485   5.517971   6.784326   6.912204   5.579557
    19  O    5.891390   6.887649   8.091487   8.114097   6.724606
    20  H    2.925284   3.561551   4.267144   4.379188   3.157091
    21  H    4.045892   4.253724   4.354824   4.061434   2.615118
    22  H    3.043770   3.090039   4.179359   4.616979   3.821257
    23  H    2.133538   3.519985   5.614880   6.337811   5.465984
    24  H    2.158981   2.974677   5.231459   6.143076   5.539152
    25  H    1.097326   2.151109   3.942630   4.809975   4.281300
    26  H    1.098098   2.154251   4.656315   5.840805   5.553372
    27  H    2.137257   1.100175   2.683898   4.101669   4.396146
    28  H    5.674950   4.519247   2.163327   1.096410   2.193661
    29  H    5.571231   4.568136   2.155475   1.096341   2.218940
    30  H    2.801594   2.179943   4.242596   5.615849   5.792300
    31  H    2.901602   2.201507   3.735305   4.793265   4.742653
    32  H    3.521821   2.183322   3.006988   4.334345   4.842165
    33  H    5.249437   5.217146   4.342878   3.510986   2.176546
    34  H    6.242330   5.795174   4.102069   2.834224   2.159521
    35  H    4.974378   4.686977   3.456859   2.785858   2.173884
    36  H    5.328007   4.628960   3.400759   2.625739   1.968490
    37  H    5.224226   5.567580   5.959553   5.683199   4.323851
    38  H    4.188230   5.145210   7.083572   7.679311   6.733254
    39  H    4.636892   5.095301   6.609096   7.082007   6.228850
    40  H    5.559295   6.335368   7.840480   8.148061   7.044083
    41  H    4.574666   5.497261   6.434626   6.391844   4.971347
    42  H    4.205365   5.444962   7.034091   7.344932   6.102961
    43  H    6.256645   7.074314   8.041931   7.938160   6.533984
                   11         12         13         14         15
    11  O    0.000000
    12  C    3.398027   0.000000
    13  C    4.629630   5.995940   0.000000
    14  O    4.643334   5.418359   2.361780   0.000000
    15  C    6.951164   4.988312   5.621197   4.845554   0.000000
    16  O    7.288164   5.686094   5.569712   4.340852   1.452370
    17  C    7.717383   5.171574   7.047755   6.092237   1.531732
    18  C    7.837758   6.108588   5.820570   5.552973   1.541328
    19  O    9.167121   7.354636   6.913185   6.478185   2.454359
    20  H    5.349450   4.721458   3.246339   3.796161   3.040577
    21  H    5.555311   5.048445   3.012390   2.552806   2.674134
    22  H    5.075967   3.134763   4.922353   3.842332   2.114086
    23  H    6.367755   4.149381   5.965741   6.009609   2.691472
    24  H    5.822935   2.929946   6.439189   5.957855   2.913044
    25  H    4.581038   3.504192   4.652629   5.323763   4.266365
    26  H    4.978877   2.861717   6.207642   6.482650   4.720879
    27  H    2.690617   2.127204   5.223479   5.521220   5.729602
    28  H    2.827223   4.923397   3.319860   2.513757   6.562671
    29  H    2.760888   5.423403   2.603241   3.221815   7.061995
    30  H    4.185504   1.096995   6.944161   6.482842   5.484121
    31  H    4.072586   1.095181   6.053315   5.119744   4.271894
    32  H    2.815217   1.095335   6.156110   5.474534   5.843171
    33  H    5.503573   6.367343   1.094620   2.622535   5.088733
    34  H    5.105881   6.844024   1.095734   2.589115   6.511211
    35  H    4.416330   5.985752   1.094985   3.332111   6.087536
    36  H    4.453442   4.939568   3.217596   0.973492   4.720494
    37  H    7.106547   5.954805   4.830036   3.703148   1.991702
    38  H    7.856623   5.088686   7.474000   6.772357   2.182706
    39  H    7.386074   4.717015   7.218683   5.987569   2.172197
    40  H    8.740821   6.246122   7.749991   6.728153   2.163027
    41  H    7.552148   6.303523   4.980940   4.995174   2.175963
    42  H    8.002921   6.088934   6.305017   6.290564   2.190056
    43  H    9.149812   7.456708   6.788494   6.086052   2.475368
                   16         17         18         19         20
    16  O    0.000000
    17  C    2.349177   0.000000
    18  C    2.407732   2.531711   0.000000
    19  O    2.774175   2.945330   1.428163   0.000000
    20  H    3.725094   4.396121   3.000233   4.344433   0.000000
    21  H    2.620853   4.146746   3.057691   4.117013   1.749523
    22  H    2.555316   2.737684   3.472158   4.555688   3.048871
    23  H    4.103581   3.053343   2.828490   4.084362   2.848317
    24  H    4.114425   2.748112   3.806890   4.928124   3.785633
    25  H    5.356303   5.056706   4.476081   5.893614   2.421331
    26  H    5.945910   4.990110   5.177248   6.502952   3.903172
    27  H    6.566983   6.290698   6.438868   7.836454   4.260142
    28  H    6.340853   7.586008   7.454033   8.569458   5.182847
    29  H    7.065416   8.235518   7.663537   8.878933   4.943481
    30  H    6.342421   5.436150   6.534449   7.753368   5.380219
    31  H    4.854056   4.333923   5.554153   6.692883   4.609314
    32  H    6.363452   6.072966   7.019945   8.255149   5.435513
    33  H    5.011759   6.586451   5.072201   6.070442   2.790395
    34  H    6.280555   7.942353   6.723809   7.719432   4.305058
    35  H    6.264414   7.479726   6.188576   7.377080   3.346117
    36  H    4.166780   5.789518   5.670697   6.579210   4.160219
    37  H    0.972545   3.214996   2.551379   2.999327   3.349602
    38  H    3.328403   1.093294   2.805507   3.332809   4.558894
    39  H    2.616276   1.095434   3.486573   3.934936   4.863380
    40  H    2.551904   1.093797   2.753559   2.593143   5.152558
    41  H    2.722820   3.484136   1.100614   2.078260   2.395767
    42  H    3.370517   2.791781   1.093615   2.031066   3.195859
    43  H    2.249486   3.030552   1.929392   0.975051   4.561510
                   21         22         23         24         25
    21  H    0.000000
    22  H    2.608007   0.000000
    23  H    3.881089   3.038187   0.000000
    24  H    4.319497   2.348936   1.750516   0.000000
    25  H    3.881303   3.626081   2.391469   3.052271   0.000000
    26  H    5.108927   3.910087   2.459034   2.385142   1.752755
    27  H    5.129229   4.188044   4.267433   3.859236   2.469334
    28  H    4.560187   4.908234   7.030609   6.636924   5.707382
    29  H    4.801211   5.621233   7.062016   7.016399   5.298699
    30  H    5.896848   3.859842   4.258022   2.951572   3.802343
    31  H    4.641841   2.369480   3.952913   2.519680   3.871594
    32  H    5.601562   3.839863   5.204744   3.999476   4.318968
    33  H    2.485252   4.808759   5.627001   6.306907   4.661161
    34  H    3.848996   5.792333   7.040094   7.455586   5.727692
    35  H    3.651529   5.355305   5.948429   6.529753   4.289509
    36  H    2.871126   3.441710   5.981503   5.652307   5.447504
    37  H    1.988675   2.873903   4.403743   4.631679   5.314197
    38  H    4.712216   3.208997   2.529528   2.310542   4.766301
    39  H    4.433689   2.494861   3.614427   2.750964   5.349309
    40  H    4.759555   3.694191   3.939702   3.808997   6.035807
    41  H    2.476432   3.715979   3.237465   4.367407   4.315393
    42  H    3.766439   3.889261   2.255168   3.550897   4.143166
    43  H    3.943673   4.461920   4.636594   5.248858   6.309470
                   26         27         28         29         30
    26  H    0.000000
    27  H    2.372953   0.000000
    28  H    6.588497   4.816147   0.000000
    29  H    6.435496   4.581882   1.760655   0.000000
    30  H    2.648486   2.467495   5.983481   6.386894   0.000000
    31  H    3.333046   3.063782   5.000705   5.754001   1.775368
    32  H    3.814078   2.446282   4.505584   5.127024   1.772307
    33  H    6.282308   5.703019   4.210994   3.683492   7.273575
    34  H    7.257940   6.107643   3.354259   2.626595   7.832914
    35  H    5.895955   4.841426   3.743613   2.559114   6.846550
    36  H    6.373762   5.383584   2.391658   3.554798   6.016715
    37  H    6.170966   6.587382   5.916090   6.534792   6.708500
    38  H    4.450981   6.093298   8.088556   8.596603   5.151304
    39  H    5.111242   6.152528   7.262930   8.104381   4.999540
    40  H    6.022777   7.373880   8.415300   9.104104   6.502132
    41  H    5.363148   6.352815   6.994879   7.042634   6.842176
    42  H    4.685704   6.274463   7.981598   8.053087   6.354438
    43  H    6.963627   8.074318   8.285395   8.737840   7.951551
                   31         32         33         34         35
    31  H    0.000000
    32  H    1.770612   0.000000
    33  H    6.305560   6.684558   0.000000
    34  H    6.889128   6.880925   1.777449   0.000000
    35  H    6.225364   6.156158   1.778174   1.777700   0.000000
    36  H    4.536302   4.926401   3.514029   3.488908   4.088465
    37  H    5.225698   6.569279   4.198241   5.480447   5.589440
    38  H    4.389941   6.086217   7.036664   8.442264   7.762307
    39  H    3.754390   5.519373   6.893727   8.067577   7.694475
    40  H    5.372818   7.122780   7.187172   8.594056   8.249264
    41  H    5.853541   7.142680   4.140215   5.853052   5.349504
    42  H    5.652914   7.082867   5.605572   7.282743   6.500201
    43  H    6.710810   8.277967   5.954774   7.506297   7.383379
                   36         37         38         39         40
    36  H    0.000000
    37  H    3.710271   0.000000
    38  H    6.504312   4.102597   0.000000
    39  H    5.520055   3.528544   1.776954   0.000000
    40  H    6.450779   3.439385   1.769010   1.777378   0.000000
    41  H    5.289025   2.450536   3.803605   4.322434   3.766225
    42  H    6.411270   3.589345   2.621616   3.806765   3.105946
    43  H    6.147206   2.444529   3.695934   3.847530   2.581090
                   41         42         43
    41  H    0.000000
    42  H    1.773115   0.000000
    43  H    2.389945   2.809920   0.000000
 Stoichiometry    C15H24O4
 Framework group  C1[X(C15H24O4)]
 Deg. of freedom   123
 Full point group                 C1      NOp   1
 Largest Abelian subgroup         C1      NOp   1
 Largest concise Abelian subgroup C1      NOp   1
                         Standard orientation:                         
 ---------------------------------------------------------------------
 Center     Atomic      Atomic             Coordinates (Angstroms)
 Number     Number       Type             X           Y           Z
 ---------------------------------------------------------------------
      1          6           0        1.837789    0.627161    0.158688
      2          6           0        1.104775   -0.507383    0.250541
      3          6           0       -0.363810   -0.645743    0.540741
      4          6           0       -1.238444    0.451561   -0.117663
      5          6           0       -1.174915    1.800536    0.643628
      6          6           0        0.172435    2.163189    1.294134
      7          6           0        1.428060    2.061418    0.406497
      8          6           0        3.228478    0.287457   -0.181943
      9          6           0        3.341373   -1.215936   -0.365404
     10          6           0        1.944410   -1.767455   -0.007873
     11          8           0        4.155498    1.088496   -0.300831
     12          6           0        1.327273    2.873834   -0.901083
     13          6           0        1.967408   -2.704824    1.201321
     14          8           0        1.365992   -2.541538   -1.076758
     15          6           0       -2.707522   -0.012288   -0.377643
     16          8           0       -2.718685   -1.096820   -1.343585
     17          6           0       -3.524783    1.090990   -1.056662
     18          6           0       -3.421288   -0.527058    0.887758
     19          8           0       -4.715513   -1.047530    0.581588
     20          1           0       -0.517206   -0.659798    1.629432
     21          1           0       -0.660297   -1.637806    0.185874
     22          1           0       -0.830393    0.610786   -1.124319
     23          1           0       -1.926118    1.808683    1.443756
     24          1           0       -1.462044    2.600238   -0.047010
     25          1           0        0.332380    1.539119    2.182435
     26          1           0        0.093098    3.195237    1.660740
     27          1           0        2.257939    2.505699    0.975972
     28          1           0        3.611569   -1.458957   -1.399836
     29          1           0        4.140062   -1.612135    0.272629
     30          1           0        1.099619    3.923560   -0.678264
     31          1           0        0.546041    2.488492   -1.564868
     32          1           0        2.276559    2.844046   -1.446727
     33          1           0        0.955077   -3.024667    1.467928
     34          1           0        2.561630   -3.594378    0.964198
     35          1           0        2.416450   -2.208334    2.067838
     36          1           0        1.321974   -1.970918   -1.864249
     37          1           0       -2.273449   -1.868709   -0.953973
     38          1           0       -3.652564    1.955106   -0.399192
     39          1           0       -3.030301    1.422633   -1.976160
     40          1           0       -4.518375    0.712155   -1.312888
     41          1           0       -2.809807   -1.304963    1.369738
     42          1           0       -3.572632    0.277019    1.613394
     43          1           0       -4.584987   -1.615724   -0.199976
 ---------------------------------------------------------------------
 Rotational constants (GHZ):      0.5762764      0.2546074      0.2025467
 Standard basis: 6-31G(d) (6D, 7F)
 There are   333 symmetry adapted cartesian basis functions of A   symmetry.
 There are   333 symmetry adapted basis functions of A   symmetry.
   333 basis functions,   628 primitive gaussians,   333 cartesian basis functions
    73 alpha electrons       73 beta electrons
       nuclear repulsion energy      1597.8082596697 Hartrees.
 NAtoms=   43 NActive=   43 NUniq=   43 SFac= 1.00D+00 NAtFMM=   60 NAOKFM=F Big=F
 Integral buffers will be    131072 words long.
 Raffenetti 2 integral format.
 Two-electron integral symmetry is turned on.
 ------------------------------------------------------------------------------
 Polarizable Continuum Model (PCM)
 =================================
 Model                : PCM (using non-symmetric T matrix).
 Atomic radii         : SMD-Coulomb.
 Polarization charges : Total charges.
 Charge compensation  : None.
 Solution method      : On-the-fly selection.
 Cavity type          : VdW (van der Waals Surface) (Alpha=1.000).
 Cavity algorithm     : GePol (No added spheres)
                        Default sphere list used, NSphG=   43.
                        Lebedev-Laikov grids with approx.  5.0 points / Ang**2.
                        Smoothing algorithm: Karplus/York (Gamma=1.0000).
                        Polarization charges: spherical gaussians, with
                                              point-specific exponents (IZeta= 3).
                        Self-potential: point-specific (ISelfS= 7).
                        Self-field    : sphere-specific E.n sum rule (ISelfD= 2).
 1st derivatives      : Analytical E(r).r(x)/FMM algorithm (CHGder, D1EAlg=3).
                        Cavity 1st derivative terms included.
 Solvent              : Methanol, Eps=  32.613000 Eps(inf)=   1.765709
 ------------------------------------------------------------------------------
 ------------------------------------------------------------------------------
 Atomic radii for non-electrostatic terms: SMD-CDS.
 ------------------------------------------------------------------------------
 Nuclear repulsion after PCM non-electrostatic terms =     1597.8099284509 Hartrees.
 One-electron integrals computed using PRISM.
 NBasis=   333 RedAO= T EigKep=  9.11D-04  NBF=   333
 NBsUse=   333 1.00D-06 EigRej= -1.00D+00 NBFU=   333
 Initial guess from the checkpoint file:  "DY-202A-11R_51.chk"
 B after Tr=     0.000000    0.000000    0.000000
         Rot=    0.999998   -0.000760   -0.000593    0.001649 Ang=  -0.22 deg.
 ExpMin= 1.61D-01 ExpMax= 5.48D+03 ExpMxC= 8.25D+02 IAcc=1 IRadAn=         1 AccDes= 0.00D+00
 Harris functional with IExCor=  402 and IRadAn=       1 diagonalized for initial guess.
 HarFok:  IExCor=  402 AccDes= 0.00D+00 IRadAn=         1 IDoV= 1 UseB2=F ITyADJ=14
 ICtDFT=  3500011 ScaDFX=  1.000000  1.000000  1.000000  1.000000
 FoFCou: FMM=F IPFlag=           0 FMFlag=      100000 FMFlg1=           0
         NFxFlg=           0 DoJE=T BraDBF=F KetDBF=T FulRan=T
         wScrn=  0.000000 ICntrl=     500 IOpCl=  0 I1Cent=   200000004 NGrid=           0
         NMat0=    1 NMatS0=      1 NMatT0=    0 NMatD0=    1 NMtDS0=    0 NMtDT0=    0
 Petite list used in FoFCou.
 Keep R1 ints in memory in canonical form, NReq=1565304907.
 Requested convergence on RMS density matrix=1.00D-08 within 128 cycles.
 Requested convergence on MAX density matrix=1.00D-06.
 Requested convergence on             energy=1.00D-06.
 No special actions if energy rises.
 Inv3:  Mode=1 IEnd=    22195200.
 Iteration    1 A*A^-1 deviation from unit magnitude is 4.22D-15 for   2692.
 Iteration    1 A*A^-1 deviation from orthogonality  is 2.69D-15 for   2186    717.
 Iteration    1 A^-1*A deviation from unit magnitude is 4.00D-15 for   2692.
 Iteration    1 A^-1*A deviation from orthogonality  is 1.12D-10 for   2494   2484.
 Iteration    2 A*A^-1 deviation from unit magnitude is 2.89D-15 for    292.
 Iteration    2 A*A^-1 deviation from orthogonality  is 3.83D-15 for   1597    581.
 Iteration    2 A^-1*A deviation from unit magnitude is 1.11D-15 for      9.
 Iteration    2 A^-1*A deviation from orthogonality  is 3.60D-16 for   1035   1032.
 Error on total polarization charges =  0.05227
 SCF Done:  E(RB3LYP) =  -886.951623978     A.U. after   10 cycles
            NFock= 10  Conv=0.49D-08     -V/T= 2.0094
 SMD-CDS (non-electrostatic) energy       (kcal/mol) =       1.05
 (included in total energy above)
 D1PCM: PCM CHGder 1st derivatives, ID1Alg=3 FixD1E=F DoIter=F DoCFld=F I1PDM=0.
 Calling FoFJK, ICntrl=      2127 FMM=F ISym2X=0 I1Cent= 0 IOpClX= 0 NMat=1 NMatS=1 NMatT=0.
 ***** Axes restored to original set *****
 -------------------------------------------------------------------
 Center     Atomic                   Forces (Hartrees/Bohr)
 Number     Number              X              Y              Z
 -------------------------------------------------------------------
      1        6           0.001381199    0.002292772   -0.000606146
      2        6          -0.001097879   -0.001435707   -0.000023905
      3        6           0.000059976   -0.000259696   -0.000118577
      4        6           0.000318302   -0.000052720    0.000324200
      5        6          -0.000317285   -0.000075251   -0.000324709
      6        6          -0.000058710    0.000052844    0.000390527
      7        6          -0.000913891   -0.000675827    0.000299262
      8        6           0.000030890   -0.000970233    0.002179192
      9        6          -0.001259248   -0.000750164   -0.001583843
     10        6           0.001266653   -0.000180488    0.000756108
     11        8          -0.000806184    0.000579706   -0.000746556
     12        6           0.000164930   -0.000310600   -0.000592527
     13        6          -0.000377453    0.000836223    0.000085034
     14        8           0.000003976    0.000149326   -0.000231578
     15        6          -0.000345716    0.000147182    0.000540013
     16        8          -0.000000870    0.000032758   -0.000330560
     17        6          -0.000069857   -0.000228590   -0.000804075
     18        6          -0.000307997    0.000078659   -0.000502099
     19        8           0.000367016   -0.000332243    0.000211966
     20        1           0.000103511    0.000064289    0.000120297
     21        1           0.000442446   -0.000173429   -0.000057394
     22        1          -0.000076964    0.000085734   -0.000085809
     23        1           0.000147840    0.000004978    0.000008854
     24        1           0.000143247    0.000143606    0.000058388
     25        1           0.000002935    0.000099971   -0.000270028
     26        1          -0.000028963    0.000021680   -0.000063696
     27        1           0.000095674   -0.000005742   -0.000202328
     28        1           0.000681975    0.000940192    0.000215240
     29        1           0.000063425    0.000200852    0.000125969
     30        1           0.000062399    0.000040572    0.000179843
     31        1           0.000111488   -0.000060180    0.000144593
     32        1          -0.000042279    0.000070122    0.000084170
     33        1           0.000115797   -0.000395158   -0.000111624
     34        1           0.000130680   -0.000273538   -0.000131867
     35        1           0.000132184    0.000036955    0.000123648
     36        1          -0.000044416   -0.000159136   -0.000083756
     37        1          -0.000455110    0.000026154    0.000156495
     38        1           0.000126931   -0.000134396    0.000100743
     39        1           0.000127486    0.000039497    0.000258511
     40        1          -0.000049769    0.000040106    0.000436989
     41        1           0.000117646    0.000122543    0.000272822
     42        1          -0.000159726    0.000088824   -0.000028760
     43        1           0.000213713    0.000277553   -0.000173027
 -------------------------------------------------------------------
 Cartesian Forces:  Max     0.002292772 RMS     0.000509368

 GradGradGradGradGradGradGradGradGradGradGradGradGradGradGradGradGradGrad
 Berny optimization.
 Using GEDIIS/GDIIS optimizer.
 FormGI is forming the generalized inverse of G from B-inverse, IUseBI=4.
 Internal  Forces:  Max     0.000971146 RMS     0.000221051
 Search for a local minimum.
 Step number   5 out of a maximum of  258
 All quantities printed in internal units (Hartrees-Bohrs-Radians)
 Mixed Optimization -- En-DIIS/RFO-DIIS
 Swapping is turned off.
 Update second derivatives using D2CorX and points    3    4    5
 DE= -1.08D-04 DEPred=-1.41D-04 R= 7.65D-01
 TightC=F SS=  1.41D+00  RLast= 1.73D-01 DXNew= 1.6366D+00 5.1907D-01
 Trust test= 7.65D-01 RLast= 1.73D-01 DXMaxT set to 9.73D-01
 ITU=  1  1  1  1  0
     Eigenvalues ---    0.00155   0.00266   0.00288   0.00337   0.00365
     Eigenvalues ---    0.00382   0.00431   0.00700   0.00778   0.00910
     Eigenvalues ---    0.01049   0.01123   0.01238   0.01358   0.01379
     Eigenvalues ---    0.01905   0.02531   0.02567   0.03171   0.03850
     Eigenvalues ---    0.03887   0.04124   0.04460   0.04595   0.04724
     Eigenvalues ---    0.04875   0.04944   0.05034   0.05365   0.05445
     Eigenvalues ---    0.05480   0.05538   0.05585   0.05619   0.05637
     Eigenvalues ---    0.05683   0.05739   0.05798   0.05987   0.06030
     Eigenvalues ---    0.06111   0.06143   0.07069   0.07837   0.08184
     Eigenvalues ---    0.08613   0.09013   0.09066   0.09322   0.09729
     Eigenvalues ---    0.10374   0.11700   0.12181   0.13386   0.13839
     Eigenvalues ---    0.14849   0.15847   0.15989   0.15992   0.16000
     Eigenvalues ---    0.16000   0.16000   0.16000   0.16000   0.16000
     Eigenvalues ---    0.16000   0.16044   0.16099   0.16179   0.16726
     Eigenvalues ---    0.17112   0.17698   0.18753   0.20462   0.20740
     Eigenvalues ---    0.22681   0.23239   0.24744   0.25013   0.26164
     Eigenvalues ---    0.26953   0.27280   0.27929   0.27961   0.28538
     Eigenvalues ---    0.28775   0.28951   0.29423   0.29735   0.30378
     Eigenvalues ---    0.31244   0.31825   0.32293   0.33722   0.33755
     Eigenvalues ---    0.33835   0.33852   0.33962   0.34018   0.34055
     Eigenvalues ---    0.34091   0.34098   0.34118   0.34129   0.34165
     Eigenvalues ---    0.34189   0.34205   0.34263   0.34299   0.34326
     Eigenvalues ---    0.34338   0.34353   0.34426   0.34481   0.35154
     Eigenvalues ---    0.38897   0.41564   0.42045   0.51957   0.52625
     Eigenvalues ---    0.52887   0.53560   0.95824
 En-DIIS/RFO-DIIS IScMMF=        0 using points:     5    4    3    2
 RFO step:  Lambda=-3.40921881D-05.
 DidBck=F Rises=F RFO-DIIS coefs:    0.88683    0.14002    0.06600   -0.09285
 Iteration  1 RMS(Cart)=  0.02213499 RMS(Int)=  0.00028429
 Iteration  2 RMS(Cart)=  0.00036588 RMS(Int)=  0.00003163
 Iteration  3 RMS(Cart)=  0.00000005 RMS(Int)=  0.00003163
 Variable       Old X    -DE/DX   Delta X   Delta X   Delta X     New X
                                 (Linear)    (Quad)   (Total)
    R1        2.55843   0.00090  -0.00062   0.00098   0.00039   2.55881
    R2        2.85741  -0.00097   0.00100  -0.00062   0.00037   2.85779
    R3        2.78082   0.00085  -0.00080  -0.00083  -0.00158   2.77923
    R4        2.84094   0.00041  -0.00046  -0.00017  -0.00064   2.84030
    R5        2.90277  -0.00059   0.00110  -0.00095   0.00013   2.90290
    R6        2.92911   0.00013   0.00013  -0.00013  -0.00001   2.92910
    R7        2.07782  -0.00010   0.00007  -0.00048  -0.00041   2.07741
    R8        2.06839   0.00026  -0.00010   0.00062   0.00051   2.06890
    R9        2.92958   0.00028   0.00004   0.00126   0.00131   2.93090
   R10        2.95241  -0.00044   0.00036  -0.00208  -0.00172   2.95069
   R11        2.07458  -0.00004   0.00004   0.00025   0.00029   2.07487
   R12        2.90921   0.00003  -0.00021  -0.00037  -0.00057   2.90865
   R13        2.07403   0.00010  -0.00003   0.00008   0.00005   2.07408
   R14        2.06918   0.00018  -0.00019   0.00027   0.00008   2.06926
   R15        2.91217  -0.00014  -0.00014  -0.00059  -0.00072   2.91145
   R16        2.07365   0.00016  -0.00015   0.00004  -0.00011   2.07354
   R17        2.07510   0.00004   0.00002  -0.00005  -0.00003   2.07507
   R18        2.91529  -0.00026   0.00020  -0.00086  -0.00066   2.91464
   R19        2.07903   0.00003   0.00003   0.00018   0.00021   2.07924
   R20        2.87002  -0.00018   0.00049  -0.00171  -0.00122   2.86880
   R21        2.32610   0.00091  -0.00024   0.00017  -0.00008   2.32603
   R22        2.91747   0.00058  -0.00095  -0.00100  -0.00200   2.91547
   R23        2.07191  -0.00018   0.00034   0.00001   0.00035   2.07227
   R24        2.07178  -0.00020   0.00018  -0.00053  -0.00036   2.07143
   R25        2.89155  -0.00011   0.00038   0.00027   0.00065   2.89220
   R26        2.72297  -0.00024   0.00003  -0.00088  -0.00085   2.72211
   R27        2.07302   0.00002  -0.00001  -0.00011  -0.00012   2.07290
   R28        2.06959   0.00019   0.00009   0.00009   0.00018   2.06977
   R29        2.06988   0.00008  -0.00006  -0.00014  -0.00020   2.06968
   R30        2.06853   0.00024  -0.00029   0.00055   0.00026   2.06879
   R31        2.07064   0.00013  -0.00008   0.00009   0.00001   2.07065
   R32        2.06922  -0.00014   0.00016  -0.00038  -0.00022   2.06900
   R33        1.83963  -0.00016   0.00014  -0.00025  -0.00011   1.83952
   R34        2.74458  -0.00017   0.00039   0.00061   0.00099   2.74558
   R35        2.89455  -0.00014   0.00024  -0.00093  -0.00070   2.89386
   R36        2.91269   0.00024   0.00002   0.00137   0.00139   2.91408
   R37        1.83784   0.00012   0.00005  -0.00014  -0.00008   1.83776
   R38        2.06603  -0.00015   0.00002  -0.00023  -0.00021   2.06582
   R39        2.07007   0.00016  -0.00009  -0.00010  -0.00019   2.06988
   R40        2.06698   0.00005  -0.00005  -0.00021  -0.00027   2.06671
   R41        2.69884   0.00055  -0.00048  -0.00048  -0.00096   2.69787
   R42        2.07986  -0.00027   0.00011  -0.00054  -0.00043   2.07943
   R43        2.06663   0.00007   0.00004   0.00009   0.00013   2.06676
   R44        1.84258  -0.00034   0.00006  -0.00030  -0.00024   1.84234
    A1        2.26146   0.00048  -0.00096   0.00033  -0.00065   2.26081
    A2        1.91126  -0.00045   0.00059  -0.00154  -0.00104   1.91023
    A3        2.10946  -0.00002   0.00046   0.00131   0.00185   2.11131
    A4        2.23842  -0.00044   0.00029  -0.00104  -0.00074   2.23768
    A5        1.96067   0.00040  -0.00073   0.00047  -0.00040   1.96027
    A6        2.08397   0.00004   0.00045   0.00057   0.00114   2.08511
    A7        1.98676  -0.00033  -0.00005  -0.00405  -0.00414   1.98262
    A8        1.90561   0.00025  -0.00015   0.00165   0.00149   1.90709
    A9        1.86027   0.00029  -0.00072   0.00499   0.00430   1.86456
   A10        1.92934  -0.00004   0.00001  -0.00160  -0.00159   1.92775
   A11        1.92952  -0.00007   0.00067   0.00069   0.00138   1.93091
   A12        1.84589  -0.00007   0.00024  -0.00125  -0.00103   1.84487
   A13        1.96524   0.00018   0.00006  -0.00259  -0.00255   1.96269
   A14        1.97261  -0.00047   0.00086  -0.00337  -0.00251   1.97011
   A15        1.85713   0.00007  -0.00067   0.00206   0.00140   1.85853
   A16        1.95907   0.00026   0.00044   0.00187   0.00232   1.96139
   A17        1.88478  -0.00010  -0.00012  -0.00067  -0.00080   1.88398
   A18        1.81314   0.00006  -0.00076   0.00337   0.00261   1.81575
   A19        2.03571   0.00008  -0.00065  -0.00050  -0.00118   2.03453
   A20        1.91390  -0.00003   0.00024   0.00123   0.00148   1.91538
   A21        1.89129  -0.00005   0.00010  -0.00057  -0.00046   1.89082
   A22        1.86422   0.00005  -0.00015   0.00189   0.00175   1.86597
   A23        1.90072  -0.00001   0.00010  -0.00155  -0.00145   1.89927
   A24        1.84931  -0.00004   0.00045  -0.00050  -0.00005   1.84926
   A25        2.04222  -0.00024  -0.00075  -0.00075  -0.00151   2.04070
   A26        1.91309   0.00011   0.00018  -0.00001   0.00017   1.91326
   A27        1.87469   0.00008   0.00004  -0.00010  -0.00006   1.87463
   A28        1.88594   0.00010  -0.00037   0.00194   0.00157   1.88751
   A29        1.88939   0.00008   0.00033   0.00040   0.00074   1.89013
   A30        1.84916  -0.00011   0.00073  -0.00162  -0.00089   1.84826
   A31        1.95824   0.00015   0.00001   0.00019   0.00018   1.95842
   A32        1.95876  -0.00016  -0.00012  -0.00377  -0.00389   1.95487
   A33        1.83742   0.00007  -0.00043   0.00302   0.00260   1.84002
   A34        1.98253  -0.00017   0.00000  -0.00034  -0.00034   1.98218
   A35        1.86480  -0.00009   0.00067  -0.00075  -0.00008   1.86472
   A36        1.84975   0.00023  -0.00012   0.00227   0.00215   1.85190
   A37        1.90364  -0.00007   0.00010  -0.00009  -0.00013   1.90350
   A38        2.19427  -0.00008   0.00022  -0.00034  -0.00003   2.19424
   A39        2.18528   0.00014  -0.00035   0.00043   0.00016   2.18544
   A40        1.83215   0.00029  -0.00023  -0.00018  -0.00070   1.83145
   A41        1.93018  -0.00059   0.00155  -0.01153  -0.00992   1.92026
   A42        1.91940  -0.00007   0.00132   0.00439   0.00579   1.92519
   A43        1.94153  -0.00010  -0.00009  -0.00229  -0.00233   1.93920
   A44        1.97721   0.00009  -0.00058   0.00732   0.00677   1.98398
   A45        1.86443   0.00034  -0.00179   0.00177  -0.00005   1.86439
   A46        1.81369  -0.00014   0.00043  -0.00147  -0.00119   1.81250
   A47        1.95821  -0.00004   0.00053  -0.00577  -0.00520   1.95302
   A48        1.92416   0.00011   0.00003   0.00168   0.00176   1.92592
   A49        1.96953  -0.00006   0.00005   0.00017   0.00027   1.96980
   A50        1.96421   0.00018  -0.00099   0.00420   0.00324   1.96745
   A51        1.83708  -0.00003  -0.00006   0.00116   0.00106   1.83814
   A52        1.92338   0.00025  -0.00050   0.00167   0.00116   1.92454
   A53        1.95523  -0.00003  -0.00027   0.00003  -0.00024   1.95499
   A54        1.92974   0.00009  -0.00020  -0.00057  -0.00077   1.92897
   A55        1.88784  -0.00013   0.00021  -0.00071  -0.00050   1.88735
   A56        1.88290  -0.00013   0.00037  -0.00006   0.00031   1.88321
   A57        1.88255  -0.00006   0.00044  -0.00041   0.00003   1.88258
   A58        1.93646   0.00031  -0.00084   0.00218   0.00134   1.93780
   A59        1.91184   0.00030  -0.00037   0.00001  -0.00037   1.91147
   A60        1.93239  -0.00019   0.00028  -0.00094  -0.00066   1.93173
   A61        1.89339  -0.00038   0.00105  -0.00140  -0.00035   1.89304
   A62        1.89548  -0.00005   0.00013  -0.00071  -0.00057   1.89490
   A63        1.89332   0.00000  -0.00022   0.00082   0.00061   1.89393
   A64        1.87898   0.00011  -0.00019   0.00004  -0.00015   1.87883
   A65        1.91728  -0.00035  -0.00025  -0.00280  -0.00306   1.91423
   A66        1.94080   0.00047   0.00000   0.00363   0.00363   1.94443
   A67        1.98011  -0.00022   0.00049  -0.00181  -0.00132   1.97879
   A68        1.81206  -0.00002  -0.00026   0.00012  -0.00014   1.81192
   A69        1.86823   0.00036  -0.00017  -0.00099  -0.00116   1.86707
   A70        1.93630  -0.00024   0.00011   0.00173   0.00184   1.93814
   A71        1.89939   0.00007   0.00002  -0.00070  -0.00068   1.89871
   A72        1.94450   0.00009  -0.00026   0.00165   0.00139   1.94589
   A73        1.92764   0.00015   0.00020  -0.00232  -0.00212   1.92553
   A74        1.91670   0.00019  -0.00061   0.00112   0.00051   1.91721
   A75        1.89468  -0.00004  -0.00009   0.00038   0.00029   1.89498
   A76        1.88436  -0.00007  -0.00023   0.00029   0.00006   1.88441
   A77        1.89471  -0.00034   0.00103  -0.00114  -0.00011   1.89459
   A78        1.94482   0.00033  -0.00012   0.00242   0.00230   1.94712
   A79        1.91590  -0.00022   0.00058  -0.00446  -0.00387   1.91203
   A80        1.94257  -0.00013   0.00008   0.00252   0.00260   1.94516
   A81        1.91748   0.00004  -0.00003   0.00065   0.00062   1.91810
   A82        1.85958  -0.00012  -0.00044  -0.00052  -0.00096   1.85862
   A83        1.88177   0.00010  -0.00011  -0.00054  -0.00065   1.88112
   A84        1.83682   0.00028  -0.00029   0.00256   0.00227   1.83909
    D1        0.07869   0.00007  -0.00025  -0.00130  -0.00156   0.07713
    D2       -3.08074  -0.00001   0.00040  -0.00138  -0.00098  -3.08172
    D3       -3.11165   0.00012   0.00160   0.00111   0.00270  -3.10895
    D4        0.01210   0.00004   0.00226   0.00104   0.00329   0.01538
    D5        0.36931  -0.00002   0.00070  -0.00332  -0.00263   0.36667
    D6       -1.88782   0.00023   0.00080   0.00023   0.00103  -1.88680
    D7        2.39115  -0.00001   0.00125  -0.00235  -0.00111   2.39004
    D8       -2.71875  -0.00007  -0.00133  -0.00591  -0.00725  -2.72599
    D9        1.30731   0.00018  -0.00123  -0.00235  -0.00359   1.30372
   D10       -0.69691  -0.00006  -0.00078  -0.00494  -0.00572  -0.70263
   D11        0.03884  -0.00021  -0.00172   0.01974   0.01800   0.05684
   D12       -3.10305   0.00025   0.00072   0.02103   0.02172  -3.08133
   D13        3.13665  -0.00015  -0.00013   0.02189   0.02177  -3.12477
   D14       -0.00523   0.00032   0.00231   0.02318   0.02549   0.02025
   D15        0.66170  -0.00007   0.00036   0.00775   0.00810   0.66980
   D16       -1.50331   0.00002   0.00050   0.01149   0.01200  -1.49131
   D17        2.79350  -0.00017   0.00067   0.00961   0.01027   2.80377
   D18       -2.46095   0.00001  -0.00032   0.00783   0.00750  -2.45345
   D19        1.65722   0.00011  -0.00018   0.01157   0.01140   1.66862
   D20       -0.32915  -0.00008  -0.00001   0.00969   0.00967  -0.31948
   D21       -0.05606   0.00015  -0.00186  -0.02050  -0.02237  -0.07843
   D22        2.07702  -0.00003  -0.00124  -0.02441  -0.02564   2.05138
   D23       -2.16476  -0.00003  -0.00096  -0.02546  -0.02641  -2.19117
   D24        3.06945   0.00007  -0.00127  -0.02058  -0.02187   3.04759
   D25       -1.08066  -0.00011  -0.00065  -0.02449  -0.02514  -1.10579
   D26        0.96075  -0.00011  -0.00037  -0.02554  -0.02591   0.93484
   D27       -1.35527  -0.00005  -0.00040  -0.00781  -0.00819  -1.36346
   D28        2.68525  -0.00016  -0.00182  -0.00521  -0.00702   2.67823
   D29        0.70629  -0.00003  -0.00095  -0.00876  -0.00970   0.69659
   D30        0.79688   0.00001  -0.00064  -0.00987  -0.01050   0.78638
   D31       -1.44579  -0.00010  -0.00205  -0.00728  -0.00933  -1.45512
   D32        2.85843   0.00002  -0.00118  -0.01083  -0.01201   2.84642
   D33        2.83479  -0.00014   0.00007  -0.01197  -0.01188   2.82291
   D34        0.59212  -0.00026  -0.00134  -0.00937  -0.01072   0.58141
   D35       -1.38683  -0.00013  -0.00048  -0.01292  -0.01340  -1.40023
   D36        0.60475   0.00017  -0.00097   0.00306   0.00210   0.60684
   D37       -1.51616   0.00007  -0.00050  -0.00008  -0.00058  -1.51674
   D38        2.75597   0.00017  -0.00122   0.00016  -0.00106   2.75491
   D39        2.85447  -0.00010   0.00065  -0.00222  -0.00156   2.85290
   D40        0.73356  -0.00019   0.00112  -0.00537  -0.00424   0.72932
   D41       -1.27750  -0.00010   0.00040  -0.00512  -0.00472  -1.28222
   D42       -1.44047   0.00005  -0.00010   0.00245   0.00236  -1.43811
   D43        2.72181  -0.00004   0.00037  -0.00070  -0.00032   2.72149
   D44        0.71075   0.00005  -0.00035  -0.00045  -0.00080   0.70995
   D45       -1.12327   0.00008   0.00676  -0.01304  -0.00628  -1.12955
   D46       -3.11926   0.00003   0.00723  -0.01361  -0.00638  -3.12564
   D47        0.96683   0.00015   0.00670  -0.01747  -0.01078   0.95605
   D48        2.91406   0.00001   0.00556  -0.00816  -0.00260   2.91146
   D49        0.91806  -0.00003   0.00603  -0.00873  -0.00269   0.91537
   D50       -1.27903   0.00008   0.00549  -0.01260  -0.00710  -1.28613
   D51        0.88226  -0.00003   0.00593  -0.01021  -0.00429   0.87797
   D52       -1.11374  -0.00007   0.00640  -0.01079  -0.00438  -1.11813
   D53        2.97235   0.00004   0.00587  -0.01465  -0.00878   2.96357
   D54        0.87487  -0.00005   0.00174   0.00028   0.00202   0.87689
   D55       -1.27945  -0.00009   0.00267  -0.00177   0.00090  -1.27855
   D56        3.00230  -0.00006   0.00170   0.00020   0.00190   3.00420
   D57        3.02171   0.00000   0.00150   0.00304   0.00454   3.02625
   D58        0.86739  -0.00004   0.00243   0.00099   0.00343   0.87082
   D59       -1.13405  -0.00001   0.00146   0.00297   0.00442  -1.12962
   D60       -1.27147  -0.00003   0.00200   0.00268   0.00468  -1.26679
   D61        2.85740  -0.00007   0.00293   0.00063   0.00356   2.86096
   D62        0.85595  -0.00003   0.00196   0.00260   0.00456   0.86052
   D63       -1.29185   0.00010  -0.00188   0.00168  -0.00020  -1.29204
   D64        0.95287  -0.00014  -0.00205  -0.00372  -0.00576   0.94711
   D65        2.98612  -0.00001  -0.00177  -0.00160  -0.00337   2.98276
   D66        0.87629   0.00015  -0.00251   0.00273   0.00022   0.87651
   D67        3.12101  -0.00009  -0.00268  -0.00266  -0.00534   3.11567
   D68       -1.12892   0.00004  -0.00240  -0.00055  -0.00295  -1.13187
   D69        2.87158   0.00011  -0.00168   0.00202   0.00035   2.87193
   D70       -1.16689  -0.00013  -0.00184  -0.00337  -0.00521  -1.17210
   D71        0.86636   0.00000  -0.00157  -0.00126  -0.00282   0.86355
   D72       -3.07055  -0.00012   0.00303  -0.00364  -0.00061  -3.07116
   D73        1.10989  -0.00011   0.00329  -0.00390  -0.00062   1.10927
   D74       -0.99051  -0.00007   0.00305  -0.00301   0.00003  -0.99048
   D75        0.96819  -0.00004   0.00312  -0.00027   0.00286   0.97105
   D76       -1.13456  -0.00003   0.00339  -0.00053   0.00286  -1.13170
   D77        3.04823   0.00001   0.00314   0.00036   0.00351   3.05173
   D78       -1.07386   0.00002   0.00239  -0.00061   0.00178  -1.07209
   D79        3.10657   0.00003   0.00265  -0.00088   0.00177   3.10834
   D80        1.00618   0.00007   0.00241   0.00001   0.00242   1.00860
   D81       -0.07147   0.00029   0.00051  -0.03149  -0.03099  -0.10246
   D82        2.02421   0.00003   0.00109  -0.04040  -0.03932   1.98489
   D83       -2.20395   0.00005   0.00064  -0.04253  -0.04187  -2.24582
   D84        3.07041  -0.00017  -0.00190  -0.03278  -0.03469   3.03572
   D85       -1.11709  -0.00043  -0.00131  -0.04168  -0.04302  -1.16011
   D86        0.93793  -0.00041  -0.00177  -0.04381  -0.04557   0.89236
   D87        0.07396  -0.00025   0.00071   0.03027   0.03096   0.10492
   D88       -2.05161  -0.00007  -0.00024   0.03816   0.03791  -2.01370
   D89        2.15553  -0.00012   0.00050   0.03354   0.03403   2.18955
   D90       -2.01417   0.00033  -0.00096   0.04537   0.04443  -1.96974
   D91        2.14344   0.00051  -0.00191   0.05327   0.05138   2.19482
   D92        0.06740   0.00046  -0.00117   0.04865   0.04749   0.11489
   D93        2.16842  -0.00010   0.00184   0.03960   0.04142   2.20984
   D94        0.04285   0.00008   0.00090   0.04749   0.04837   0.09122
   D95       -2.03320   0.00003   0.00164   0.04288   0.04448  -1.98871
   D96        1.03439   0.00018  -0.00391  -0.00245  -0.00630   1.02809
   D97        3.12430   0.00009  -0.00338  -0.00281  -0.00614   3.11816
   D98       -1.07161   0.00016  -0.00371  -0.00237  -0.00603  -1.07765
   D99        3.07620  -0.00007  -0.00298  -0.00814  -0.01117   3.06503
   D100      -1.11708  -0.00016  -0.00244  -0.00851  -0.01100  -1.12808
   D101       0.97019  -0.00009  -0.00278  -0.00807  -0.01090   0.95930
   D102      -1.05851   0.00009  -0.00421  -0.00204  -0.00625  -1.06476
   D103       1.03140   0.00000  -0.00368  -0.00241  -0.00609   1.02531
   D104       3.11867   0.00007  -0.00401  -0.00197  -0.00598   3.11269
   D105       1.01139   0.00004   0.00157   0.02270   0.02421   1.03561
   D106      -1.00461   0.00004   0.00162   0.02091   0.02259  -0.98202
   D107       3.12670   0.00003   0.00219   0.01740   0.01959  -3.13690
   D108       1.14083  -0.00047  -0.00226  -0.04152  -0.04378   1.09705
   D109      -3.06545  -0.00010  -0.00253  -0.03857  -0.04110  -3.10655
   D110      -1.01620  -0.00023  -0.00260  -0.03698  -0.03958  -1.05578
   D111      -1.14711  -0.00010   0.00519  -0.02055  -0.01536  -1.16247
   D112       0.96005   0.00000   0.00504  -0.02054  -0.01550   0.94455
   D113       3.04917  -0.00020   0.00605  -0.02270  -0.01665   3.03252
   D114       3.07536   0.00009   0.00564  -0.01908  -0.01344   3.06192
   D115      -1.10065   0.00019   0.00548  -0.01907  -0.01359  -1.11424
   D116       0.98846  -0.00001   0.00650  -0.02123  -0.01473   0.97373
   D117       1.07408  -0.00021   0.00592  -0.01877  -0.01285   1.06123
   D118      -3.10194  -0.00011   0.00577  -0.01876  -0.01299  -3.11493
   D119      -1.01283  -0.00031   0.00678  -0.02092  -0.01414  -1.02696
   D120      -3.05246   0.00001   0.00002  -0.02064  -0.02062  -3.07307
   D121      -0.92426   0.00013   0.00030  -0.02126  -0.02096  -0.94522
   D122       1.15767   0.00003   0.00059  -0.02324  -0.02265   1.13502
   D123      -0.93463  -0.00031  -0.00011  -0.02597  -0.02607  -0.96070
   D124       1.19357  -0.00019   0.00018  -0.02660  -0.02642   1.16715
   D125      -3.00769  -0.00029   0.00047  -0.02857  -0.02811  -3.03580
   D126       1.03124  -0.00026  -0.00045  -0.02551  -0.02596   1.00529
   D127      -3.12374  -0.00014  -0.00016  -0.02614  -0.02630   3.13314
   D128      -1.04181  -0.00024   0.00012  -0.02812  -0.02799  -1.06981
   D129       0.80655  -0.00008   0.00586   0.03453   0.04039   0.84694
   D130      -1.32074  -0.00005   0.00522   0.03811   0.04333  -1.27741
   D131       2.92855  -0.00012   0.00561   0.03871   0.04431   2.97286
         Item               Value     Threshold  Converged?
 Maximum Force            0.000971     0.000450     NO 
 RMS     Force            0.000221     0.000300     YES
 Maximum Displacement     0.135583     0.001800     NO 
 RMS     Displacement     0.022156     0.001200     NO 
 Predicted change in Energy=-1.046098D-04
 GradGradGradGradGradGradGradGradGradGradGradGradGradGradGradGradGradGrad

                          Input orientation:                          
 ---------------------------------------------------------------------
 Center     Atomic      Atomic             Coordinates (Angstroms)
 Number     Number       Type             X           Y           Z
 ---------------------------------------------------------------------
      1          6           0       -1.802514    0.628926   -0.187815
      2          6           0       -1.054649   -0.495943   -0.281926
      3          6           0        0.416912   -0.613047   -0.564539
      4          6           0        1.269102    0.487785    0.116995
      5          6           0        1.198427    1.842282   -0.635221
      6          6           0       -0.145759    2.192158   -1.298435
      7          6           0       -1.408073    2.069678   -0.423660
      8          6           0       -3.188717    0.268794    0.146439
      9          6           0       -3.275932   -1.233355    0.347871
     10          6           0       -1.880488   -1.767687   -0.036141
     11          8           0       -4.131482    1.054044    0.244629
     12          6           0       -1.326235    2.869364    0.892653
     13          6           0       -1.909825   -2.676142   -1.267497
     14          8           0       -1.281508   -2.560027    1.007125
     15          6           0        2.738395    0.035697    0.390654
     16          8           0        2.744040   -1.053845    1.351785
     17          6           0        3.542769    1.139067    1.083931
     18          6           0        3.467123   -0.472157   -0.869902
     19          8           0        4.773252   -0.958582   -0.560697
     20          1           0        0.579157   -0.606384   -1.651796
     21          1           0        0.726892   -1.606569   -0.224770
     22          1           0        0.844734    0.634719    1.118928
     23          1           0        1.960330    1.868070   -1.424822
     24          1           0        1.464581    2.640058    0.066033
     25          1           0       -0.288016    1.572032   -2.192418
     26          1           0       -0.074925    3.227126   -1.658445
     27          1           0       -2.237359    2.510008   -0.997263
     28          1           0       -3.510680   -1.458762    1.395063
     29          1           0       -4.089059   -1.651631   -0.256627
     30          1           0       -1.109137    3.924089    0.683641
     31          1           0       -0.545339    2.485903    1.558079
     32          1           0       -2.279092    2.821988    1.430560
     33          1           0       -0.897914   -2.975154   -1.559257
     34          1           0       -2.487278   -3.579702   -1.042170
     35          1           0       -2.380075   -2.165083   -2.113912
     36          1           0       -1.249933   -2.013180    1.811820
     37          1           0        2.273783   -1.813240    0.967163
     38          1           0        3.686148    2.002182    0.428551
     39          1           0        3.028067    1.471949    1.991689
     40          1           0        4.529815    0.759584    1.362883
     41          1           0        2.873123   -1.268575   -1.342909
     42          1           0        3.599371    0.327051   -1.604693
     43          1           0        4.653468   -1.553893    0.202020
 ---------------------------------------------------------------------
                    Distance matrix (angstroms):
                    1          2          3          4          5
     1  C    0.000000
     2  C    1.354065   0.000000
     3  C    2.571044   1.503021   0.000000
     4  C    3.089929   2.554736   1.550016   0.000000
     5  C    3.267730   3.266262   2.577674   1.550963   0.000000
     6  C    2.534168   3.014176   2.953705   2.628718   1.539189
     7  C    1.512275   2.593726   3.247681   3.156258   2.624940
     8  C    1.470707   2.307069   3.779377   4.463292   4.725875
     9  C    2.434339   2.423741   3.854136   4.865487   5.517780
    10  C    2.402674   1.536149   2.624966   3.876923   4.782311
    11  O    2.406621   3.485201   4.911398   5.431690   5.459248
    12  C    2.532551   3.574729   4.158022   3.606846   3.124614
    13  C    3.478606   2.540854   3.188136   4.693914   5.520612
    14  O    3.445105   2.444086   3.024151   4.072727   5.312975
    15  C    4.615886   3.888725   2.592787   1.561439   2.586053
    16  O    5.086575   4.172565   3.046658   2.465111   3.837273
    17  C    5.518119   5.067057   3.944406   2.555131   2.990975
    18  C    5.426482   4.559901   3.068694   2.593597   3.249413
    19  O    6.774949   5.852878   4.370025   3.851014   4.542001
    20  H    3.056401   2.134962   1.099316   2.191313   2.722661
    21  H    3.375900   2.100153   1.094814   2.190232   3.505052
    22  H    2.952208   2.616953   2.138693   1.097974   2.158784
    23  H    4.150260   3.998108   3.046008   2.181784   1.097556
    24  H    3.844867   4.037585   3.475330   2.161732   1.095007
    25  H    2.683577   2.917915   2.814513   2.988912   2.169657
    26  H    3.449342   4.088510   4.023116   3.530239   2.141543
    27  H    2.093505   3.308512   4.121392   4.198360   3.518744
    28  H    3.127583   3.125924   4.470039   5.316844   6.098741
    29  H    3.230164   3.247137   4.634354   5.781573   6.348880
    30  H    3.478262   4.524597   4.946957   4.217262   3.376118
    31  H    2.842006   3.540681   3.877489   3.059639   2.874984
    32  H    2.766909   3.929445   4.800867   4.445631   4.161780
    33  H    3.960877   2.793318   2.880587   4.415623   5.334433
    34  H    4.348721   3.484246   4.178935   5.656723   6.568710
    35  H    3.442370   2.810508   3.554224   5.033006   5.572358
    36  H    3.359257   2.593051   3.222704   3.933547   5.181415
    37  H    4.890230   3.791299   2.689711   2.650828   4.133627
    38  H    5.691323   5.405605   4.302738   2.869247   2.710339
    39  H    5.366138   5.070551   4.207094   2.752637   3.222636
    40  H    6.520746   5.955500   4.745002   3.501194   4.032716
    41  H    5.176518   4.141260   2.658675   2.790879   3.603174
    42  H    5.592766   4.907844   3.477607   2.901757   3.000055
    43  H    6.826154   5.825466   4.406951   3.953430   4.916532
                    6          7          8          9         10
     6  C    0.000000
     7  C    1.540672   0.000000
     8  C    3.878993   2.595938   0.000000
     9  C    4.923661   3.872232   1.518101   0.000000
    10  C    4.503670   3.885708   2.427355   1.542802   0.000000
    11  O    4.422933   2.982462   1.230880   2.444345   3.620494
    12  C    2.579340   1.542360   3.284606   4.574976   4.761523
    13  C    5.178149   4.846300   3.508194   2.560722   1.530486
    14  O    5.402665   4.847405   3.518586   2.484431   1.440480
    15  C    3.977648   4.689710   5.936719   6.146905   4.976789
    16  O    5.090298   5.490778   6.196760   6.105745   4.880796
    17  C    4.515518   5.258299   6.851946   7.257055   6.254239
    18  C    4.509449   5.516121   6.773637   6.894286   5.565115
    19  O    5.887962   6.884615   8.086993   8.104959   6.723249
    20  H    2.912422   3.552282   4.265731   4.387878   3.163672
    21  H    4.042846   4.255870   4.357381   4.060764   2.619155
    22  H    3.041436   3.084449   4.165136   4.589565   3.812161
    23  H    2.134623   3.519816   5.615980   6.338747   5.468002
    24  H    2.157680   2.969389   5.223269   6.128231   5.534270
    25  H    1.097269   2.151902   3.947499   4.821919   4.282432
    26  H    1.098082   2.154452   4.658867   5.845309   5.553386
    27  H    2.136943   1.100284   2.690014   4.111056   4.398840
    28  H    5.648614   4.492060   2.155730   1.096597   2.191188
    29  H    5.604435   4.589524   2.158960   1.096152   2.222582
    30  H    2.802911   2.180439   4.239625   5.604192   5.788729
    31  H    2.899245   2.201100   3.727700   4.770075   4.734680
    32  H    3.520683   2.182379   2.999198   4.314129   4.834793
    33  H    5.228277   5.196169   4.322080   3.510836   2.177914
    34  H    6.234000   5.784699   4.088488   2.838932   2.159557
    35  H    4.964143   4.662075   3.418603   2.780477   2.173624
    36  H    5.345816   4.657479   3.426336   2.618386   1.967950
    37  H    5.199070   5.528789   5.903165   5.614189   4.273952
    38  H    4.207385   5.165454   7.095632   7.677614   6.739087
    39  H    4.627827   5.086307   6.595523   7.054162   6.221033
    40  H    5.567393   6.337712   7.829198   8.119835   7.031099
    41  H    4.592636   5.506142   6.428652   6.377371   4.955157
    42  H    4.195046   5.431950   7.010563   7.315542   6.072655
    43  H    6.270314   7.089713   8.051406   7.937216   6.541790
                   11         12         13         14         15
    11  O    0.000000
    12  C    3.403635   0.000000
    13  C    4.597453   5.979921   0.000000
    14  O    4.665325   5.430781   2.362661   0.000000
    15  C    6.946478   4.980249   5.631117   4.824670   0.000000
    16  O    7.276111   5.671817   5.581303   4.311892   1.452896
    17  C    7.720478   5.170852   7.058031   6.079708   1.531364
    18  C    7.830087   6.103166   5.824706   5.516514   1.542063
    19  O    9.164797   7.346369   6.936361   6.456223   2.456482
    20  H    5.342618   4.710155   3.259849   3.787962   3.040753
    21  H    5.559046   5.049548   3.030436   2.541715   2.668694
    22  H    5.069808   3.123771   4.923861   3.839245   2.115458
    23  H    6.368663   4.144247   5.970989   6.002660   2.694240
    24  H    5.819214   2.919681   6.436373   5.955463   2.917305
    25  H    4.580364   3.504087   4.640336   5.319587   4.265178
    26  H    4.979923   2.863891   6.194213   6.484770   4.722159
    27  H    2.692550   2.128630   5.203504   5.535022   5.727709
    28  H    2.832506   4.874104   3.336761   2.516443   6.503321
    29  H    2.752042   5.421571   2.611617   3.210077   7.062590
    30  H    4.190997   1.096933   6.929003   6.494468   5.478041
    31  H    4.078700   1.095278   6.040894   5.129025   4.260199
    32  H    2.821951   1.095228   6.135577   5.490042   5.832666
    33  H    5.472148   6.352457   1.094759   2.627887   5.107849
    34  H    5.082408   6.832424   1.095740   2.587128   6.513966
    35  H    4.358087   5.957824   1.094868   3.332221   6.108602
    36  H    4.490799   4.968895   3.218255   0.973433   4.703655
    37  H    7.054842   5.906984   4.820879   3.633096   1.991682
    38  H    7.877064   5.107972   7.488538   6.769498   2.183285
    39  H    7.381463   4.703253   7.225768   5.983196   2.170263
    40  H    8.738150   6.242243   7.758355   6.702079   2.162967
    41  H    7.548466   6.305148   4.986334   4.944843   2.173596
    42  H    7.982142   6.079612   6.283638   6.243380   2.192618
    43  H    9.163978   7.469874   6.818778   6.073256   2.495974
                   16         17         18         19         20
    16  O    0.000000
    17  C    2.349165   0.000000
    18  C    2.407717   2.533619   0.000000
    19  O    2.790048   2.935817   1.427653   0.000000
    20  H    3.729402   4.394747   2.994950   4.347986   0.000000
    21  H    2.619144   4.144922   3.035120   4.111663   1.748886
    22  H    2.552025   2.744993   3.472396   4.559934   3.047585
    23  H    4.106256   3.054407   2.838138   4.080344   2.842899
    24  H    4.115226   2.758252   3.817332   4.928519   3.778134
    25  H    5.352567   5.059332   4.475358   5.889224   2.406191
    26  H    5.944305   4.996832   5.181949   6.498463   3.888915
    27  H    6.559985   6.294500   6.438217   7.833925   4.251243
    28  H    6.267963   7.523075   7.402242   8.526354   5.170751
    29  H    7.045253   8.235890   7.672233   8.894568   4.983100
    30  H    6.330341   5.436618   6.533194   7.745409   5.369338
    31  H    4.836567   4.330289   5.544822   6.681399   4.596741
    32  H    6.345088   6.070127   7.011597   8.245810   5.424412
    33  H    5.042759   6.605522   5.078755   6.101296   2.793094
    34  H    6.283126   7.946607   6.718736   7.734171   4.314544
    35  H    6.285098   7.498245   6.213154   7.418774   3.376410
    36  H    4.133252   5.782428   5.640656   6.558946   4.161884
    37  H    0.972501   3.215599   2.568535   3.051580   3.344728
    38  H    3.328547   1.093183   2.802910   3.305530   4.559151
    39  H    2.621027   1.095332   3.487265   3.932916   4.857119
    40  H    2.545121   1.093655   2.762576   2.590660   5.153819
    41  H    2.706317   3.483493   1.100388   2.078086   2.407528
    42  H    3.373311   2.809141   1.093682   2.029970   3.161520
    43  H    2.284277   3.043592   1.930437   0.974926   4.575415
                   21         22         23         24         25
    21  H    0.000000
    22  H    2.615870   0.000000
    23  H    3.877449   3.039140   0.000000
    24  H    4.320022   2.348230   1.750537   0.000000
    25  H    3.873652   3.623077   2.394139   3.051701   0.000000
    26  H    5.105188   3.908983   2.458429   2.385069   1.752105
    27  H    5.131250   4.182615   4.267960   3.853813   2.471463
    28  H    4.539022   4.840304   6.996536   6.581783   5.695726
    29  H    4.816267   5.609087   7.095638   7.026067   5.346701
    30  H    5.897829   3.850590   4.253758   2.941803   3.805013
    31  H    4.641707   2.356277   3.944336   2.507936   3.868798
    32  H    5.602515   3.826167   5.199602   3.988749   4.318882
    33  H    2.508760   4.820858   5.625340   6.305042   4.631389
    34  H    3.859053   5.790854   7.043143   7.451894   5.718408
    35  H    3.678864   5.356261   5.964921   6.528623   4.283561
    36  H    2.867205   3.446606   5.987131   5.662947   5.460123
    37  H    1.963744   2.838612   4.401351   4.615052   5.292054
    38  H    4.712442   3.228035   2.536026   2.339587   4.780010
    39  H    4.436819   2.495918   3.601322   2.741736   5.339772
    40  H    4.752004   3.695257   3.949974   3.822781   6.042494
    41  H    2.443519   3.714503   3.267789   4.387086   4.333996
    42  H    3.727494   3.885974   2.256889   3.563516   4.123976
    43  H    3.950054   4.487448   4.648596   5.270362   6.318466
                   26         27         28         29         30
    26  H    0.000000
    27  H    2.372244   0.000000
    28  H    6.563983   4.805799   0.000000
    29  H    6.471525   4.614821   1.760625   0.000000
    30  H    2.653435   2.469402   5.937054   6.391611   0.000000
    31  H    3.334176   3.064847   4.937632   5.741977   1.775075
    32  H    3.816339   2.448142   4.454536   5.112323   1.772373
    33  H    6.257430   5.674236   4.225399   3.692150   7.257738
    34  H    7.247907   6.095002   3.389077   2.626831   7.822057
    35  H    5.881928   4.808715   3.753673   2.575610   6.820528
    36  H    6.394074   5.415273   2.364750   3.531264   6.045144
    37  H    6.149434   6.549797   5.811090   6.481477   6.666444
    38  H    4.472327   6.113818   8.044043   8.618217   5.172385
    39  H    5.102223   6.142972   7.190288   8.091054   4.984018
    40  H    6.034966   7.377595   8.340962   9.095150   6.501787
    41  H    5.385340   6.365076   6.948785   7.056821   6.850479
    42  H    4.681215   6.261125   7.920889   8.052603   6.351787
    43  H    6.976903   8.089318   8.251407   8.755095   7.965417
                   31         32         33         34         35
    31  H    0.000000
    32  H    1.770625   0.000000
    33  H    6.298034   6.667347   0.000000
    34  H    6.879244   6.865813   1.777340   0.000000
    35  H    6.203341   6.119180   1.777824   1.777997   0.000000
    36  H    4.560985   4.958163   3.523275   3.482855   4.087990
    37  H    5.174868   6.513736   4.218116   5.461274   5.592424
    38  H    4.406280   6.104113   7.052580   8.451725   7.786480
    39  H    3.739698   5.504852   6.913701   8.071091   7.702724
    40  H    5.364276   7.114724   7.207455   8.593793   8.269725
    41  H    5.847882   7.139339   4.144869   5.845140   5.384632
    42  H    5.642905   7.070629   5.579623   7.254409   6.497985
    43  H    6.722086   8.289634   5.994991   7.526099   7.430196
                   36         37         38         39         40
    36  H    0.000000
    37  H    3.629049   0.000000
    38  H    6.511640   4.103940   0.000000
    39  H    5.520847   3.522934   1.776969   0.000000
    40  H    6.426138   3.444662   1.768841   1.777107   0.000000
    41  H    5.244649   2.447918   3.807484   4.319031   3.765550
    42  H    6.376910   3.598954   2.635844   3.817216   3.139955
    43  H    6.136166   2.513086   3.692248   3.873056   2.591345
                   41         42         43
    41  H    0.000000
    42  H    1.772566   0.000000
    43  H    2.374414   2.813056   0.000000
 Stoichiometry    C15H24O4
 Framework group  C1[X(C15H24O4)]
 Deg. of freedom   123
 Full point group                 C1      NOp   1
 Largest Abelian subgroup         C1      NOp   1
 Largest concise Abelian subgroup C1      NOp   1
                         Standard orientation:                         
 ---------------------------------------------------------------------
 Center     Atomic      Atomic             Coordinates (Angstroms)
 Number     Number       Type             X           Y           Z
 ---------------------------------------------------------------------
      1          6           0        1.836523    0.627748    0.158351
      2          6           0        1.102318   -0.506047    0.252923
      3          6           0       -0.365004   -0.641460    0.549070
      4          6           0       -1.236139    0.453674   -0.117528
      5          6           0       -1.173377    1.804410    0.642116
      6          6           0        0.173193    2.165539    1.294371
      7          6           0        1.428211    2.062526    0.406685
      8          6           0        3.223364    0.285304   -0.191483
      9          6           0        3.325509   -1.214543   -0.402799
     10          6           0        1.939981   -1.766891   -0.008511
     11          8           0        4.156228    1.081737   -0.294069
     12          6           0        1.324539    2.869008   -0.903931
     13          6           0        1.991552   -2.682224    1.217006
     14          8           0        1.339807   -2.559769   -1.050680
     15          6           0       -2.702850   -0.013379   -0.379657
     16          8           0       -2.705610   -1.097210   -1.347238
     17          6           0       -3.526317    1.084902   -1.058447
     18          6           0       -3.413483   -0.536894    0.884816
     19          8           0       -4.717010   -1.036226    0.585355
     20          1           0       -0.516698   -0.643065    1.637869
     21          1           0       -0.667083   -1.636397    0.206339
     22          1           0       -0.823246    0.611324   -1.122622
     23          1           0       -1.927781    1.816905    1.439204
     24          1           0       -1.455321    2.603258   -0.051706
     25          1           0        0.331136    1.541784    2.183181
     26          1           0        0.094232    3.197492    1.661281
     27          1           0        2.258046    2.508807    0.974869
     28          1           0        3.552552   -1.431081   -1.453555
     29          1           0        4.149152   -1.627163    0.191261
     30          1           0        1.097635    3.919955   -0.686473
     31          1           0        0.541553    2.480681   -1.564058
     32          1           0        2.272576    2.835598   -1.451321
     33          1           0        0.985965   -2.994386    1.516750
     34          1           0        2.576912   -3.577846    0.980654
     35          1           0        2.464257   -2.170895    2.061890
     36          1           0        1.294229   -2.008563   -1.851721
     37          1           0       -2.223106   -1.853499   -0.971773
     38          1           0       -3.673000    1.942448   -0.396519
     39          1           0       -3.024274    1.428951   -1.969127
     40          1           0       -4.511704    0.695935   -1.330104
     41          1           0       -2.805971   -1.329326    1.347238
     42          1           0       -3.547542    0.256406    1.625657
     43          1           0       -4.597980   -1.625621   -0.182060
 ---------------------------------------------------------------------
 Rotational constants (GHZ):      0.5766517      0.2550635      0.2029770
 Standard basis: 6-31G(d) (6D, 7F)
 There are   333 symmetry adapted cartesian basis functions of A   symmetry.
 There are   333 symmetry adapted basis functions of A   symmetry.
   333 basis functions,   628 primitive gaussians,   333 cartesian basis functions
    73 alpha electrons       73 beta electrons
       nuclear repulsion energy      1598.5338741479 Hartrees.
 NAtoms=   43 NActive=   43 NUniq=   43 SFac= 1.00D+00 NAtFMM=   60 NAOKFM=F Big=F
 Integral buffers will be    131072 words long.
 Raffenetti 2 integral format.
 Two-electron integral symmetry is turned on.
 ------------------------------------------------------------------------------
 Polarizable Continuum Model (PCM)
 =================================
 Model                : PCM (using non-symmetric T matrix).
 Atomic radii         : SMD-Coulomb.
 Polarization charges : Total charges.
 Charge compensation  : None.
 Solution method      : On-the-fly selection.
 Cavity type          : VdW (van der Waals Surface) (Alpha=1.000).
 Cavity algorithm     : GePol (No added spheres)
                        Default sphere list used, NSphG=   43.
                        Lebedev-Laikov grids with approx.  5.0 points / Ang**2.
                        Smoothing algorithm: Karplus/York (Gamma=1.0000).
                        Polarization charges: spherical gaussians, with
                                              point-specific exponents (IZeta= 3).
                        Self-potential: point-specific (ISelfS= 7).
                        Self-field    : sphere-specific E.n sum rule (ISelfD= 2).
 1st derivatives      : Analytical E(r).r(x)/FMM algorithm (CHGder, D1EAlg=3).
                        Cavity 1st derivative terms included.
 Solvent              : Methanol, Eps=  32.613000 Eps(inf)=   1.765709
 ------------------------------------------------------------------------------
 ------------------------------------------------------------------------------
 Atomic radii for non-electrostatic terms: SMD-CDS.
 ------------------------------------------------------------------------------
 Nuclear repulsion after PCM non-electrostatic terms =     1598.5355392456 Hartrees.
 One-electron integrals computed using PRISM.
 NBasis=   333 RedAO= T EigKep=  9.13D-04  NBF=   333
 NBsUse=   333 1.00D-06 EigRej= -1.00D+00 NBFU=   333
 Initial guess from the checkpoint file:  "DY-202A-11R_51.chk"
 B after Tr=     0.000000    0.000000    0.000000
         Rot=    0.999999    0.001232   -0.000583   -0.000044 Ang=   0.16 deg.
 ExpMin= 1.61D-01 ExpMax= 5.48D+03 ExpMxC= 8.25D+02 IAcc=1 IRadAn=         1 AccDes= 0.00D+00
 Harris functional with IExCor=  402 and IRadAn=       1 diagonalized for initial guess.
 HarFok:  IExCor=  402 AccDes= 0.00D+00 IRadAn=         1 IDoV= 1 UseB2=F ITyADJ=14
 ICtDFT=  3500011 ScaDFX=  1.000000  1.000000  1.000000  1.000000
 FoFCou: FMM=F IPFlag=           0 FMFlag=      100000 FMFlg1=           0
         NFxFlg=           0 DoJE=T BraDBF=F KetDBF=T FulRan=T
         wScrn=  0.000000 ICntrl=     500 IOpCl=  0 I1Cent=   200000004 NGrid=           0
         NMat0=    1 NMatS0=      1 NMatT0=    0 NMatD0=    1 NMtDS0=    0 NMtDT0=    0
 Petite list used in FoFCou.
 Keep R1 ints in memory in canonical form, NReq=1565304907.
 Requested convergence on RMS density matrix=1.00D-08 within 128 cycles.
 Requested convergence on MAX density matrix=1.00D-06.
 Requested convergence on             energy=1.00D-06.
 No special actions if energy rises.
 Inv3:  Mode=1 IEnd=    21999792.
 Iteration    1 A*A^-1 deviation from unit magnitude is 6.44D-15 for   2704.
 Iteration    1 A*A^-1 deviation from orthogonality  is 3.12D-15 for   2097   1112.
 Iteration    1 A^-1*A deviation from unit magnitude is 6.22D-15 for   2704.
 Iteration    1 A^-1*A deviation from orthogonality  is 5.92D-09 for   1795   1790.
 Iteration    2 A*A^-1 deviation from unit magnitude is 7.77D-15 for   1349.
 Iteration    2 A*A^-1 deviation from orthogonality  is 7.62D-15 for   1767    673.
 Iteration    2 A^-1*A deviation from unit magnitude is 1.11D-15 for    661.
 Iteration    2 A^-1*A deviation from orthogonality  is 3.83D-16 for   1579    233.
 Error on total polarization charges =  0.05226
 SCF Done:  E(RB3LYP) =  -886.951734523     A.U. after   10 cycles
            NFock= 10  Conv=0.69D-08     -V/T= 2.0094
 SMD-CDS (non-electrostatic) energy       (kcal/mol) =       1.04
 (included in total energy above)
 D1PCM: PCM CHGder 1st derivatives, ID1Alg=3 FixD1E=F DoIter=F DoCFld=F I1PDM=0.
 Calling FoFJK, ICntrl=      2127 FMM=F ISym2X=0 I1Cent= 0 IOpClX= 0 NMat=1 NMatS=1 NMatT=0.
 ***** Axes restored to original set *****
 -------------------------------------------------------------------
 Center     Atomic                   Forces (Hartrees/Bohr)
 Number     Number              X              Y              Z
 -------------------------------------------------------------------
      1        6           0.002003109    0.002208725   -0.000540058
      2        6          -0.001246679   -0.001516922    0.000351165
      3        6           0.000049477   -0.000134791   -0.000225180
      4        6           0.000422764    0.000504303   -0.000258657
      5        6          -0.000076787   -0.000110722    0.000137340
      6        6           0.000183288    0.000154286    0.000151431
      7        6          -0.000969928   -0.000976695    0.000217983
      8        6          -0.000279021   -0.000700787    0.001025249
      9        6          -0.001829056   -0.000877931   -0.000980843
     10        6           0.002071000   -0.000071048    0.000332442
     11        8          -0.000910395    0.000731115   -0.000279045
     12        6           0.000141736   -0.000080236   -0.000510228
     13        6          -0.000554103    0.000594413    0.000167030
     14        8          -0.000464562    0.000092804   -0.000233052
     15        6          -0.000021721   -0.000704988    0.000441092
     16        8           0.000197541    0.000365742   -0.000106771
     17        6          -0.000496178   -0.000142440   -0.000663553
     18        6          -0.000803430    0.000192440   -0.000222528
     19        8           0.000481446   -0.000732782    0.000222872
     20        1           0.000113678    0.000028183    0.000008231
     21        1          -0.000094041   -0.000096700   -0.000172366
     22        1           0.000218534   -0.000069629   -0.000159131
     23        1           0.000081602   -0.000143701    0.000006796
     24        1           0.000373404    0.000119052    0.000107452
     25        1          -0.000103197    0.000048280   -0.000249916
     26        1          -0.000063750    0.000073600    0.000004548
     27        1           0.000039699   -0.000128229   -0.000009065
     28        1           0.000754279    0.000544077    0.000265946
     29        1           0.000263647    0.000182989    0.000002037
     30        1           0.000022949    0.000095439    0.000125039
     31        1          -0.000042263   -0.000022530    0.000093926
     32        1          -0.000108434    0.000147281    0.000158945
     33        1           0.000116094   -0.000316771    0.000029763
     34        1           0.000080676   -0.000280785   -0.000200610
     35        1           0.000055464    0.000026388    0.000097262
     36        1           0.000117588   -0.000090464    0.000018620
     37        1          -0.000100992    0.000069485    0.000108164
     38        1           0.000004152   -0.000046377   -0.000111831
     39        1           0.000221882    0.000159029    0.000361103
     40        1          -0.000018505    0.000024845    0.000377161
     41        1           0.000205037    0.000114156    0.000101425
     42        1          -0.000120839    0.000261593    0.000164864
     43        1           0.000084835    0.000506302   -0.000155049
 -------------------------------------------------------------------
 Cartesian Forces:  Max     0.002208725 RMS     0.000524005

 GradGradGradGradGradGradGradGradGradGradGradGradGradGradGradGradGradGrad
 Berny optimization.
 Using GEDIIS/GDIIS optimizer.
 FormGI is forming the generalized inverse of G from B-inverse, IUseBI=4.
 Internal  Forces:  Max     0.001229079 RMS     0.000217897
 Search for a local minimum.
 Step number   6 out of a maximum of  258
 All quantities printed in internal units (Hartrees-Bohrs-Radians)
 Mixed Optimization -- En-DIIS/RFO-DIIS
 Swapping is turned off.
 Update second derivatives using D2CorX and points    3    4    5    6
 DE= -1.11D-04 DEPred=-1.05D-04 R= 1.06D+00
 TightC=F SS=  1.41D+00  RLast= 2.34D-01 DXNew= 1.6366D+00 7.0062D-01
 Trust test= 1.06D+00 RLast= 2.34D-01 DXMaxT set to 9.73D-01
 ITU=  1  1  1  1  1  0
     Eigenvalues ---    0.00103   0.00283   0.00309   0.00334   0.00364
     Eigenvalues ---    0.00385   0.00425   0.00700   0.00804   0.00992
     Eigenvalues ---    0.01049   0.01133   0.01259   0.01358   0.01378
     Eigenvalues ---    0.01900   0.02564   0.02572   0.03185   0.03867
     Eigenvalues ---    0.03909   0.04213   0.04453   0.04595   0.04717
     Eigenvalues ---    0.04888   0.04956   0.05040   0.05370   0.05447
     Eigenvalues ---    0.05473   0.05552   0.05579   0.05604   0.05636
     Eigenvalues ---    0.05665   0.05702   0.05740   0.05953   0.06054
     Eigenvalues ---    0.06142   0.06381   0.07046   0.07869   0.08188
     Eigenvalues ---    0.08779   0.09009   0.09132   0.09339   0.09761
     Eigenvalues ---    0.10503   0.11712   0.12173   0.13360   0.14029
     Eigenvalues ---    0.14810   0.15796   0.15964   0.15992   0.16000
     Eigenvalues ---    0.16000   0.16000   0.16000   0.16000   0.16000
     Eigenvalues ---    0.16014   0.16042   0.16170   0.16509   0.16777
     Eigenvalues ---    0.17088   0.17780   0.18914   0.20467   0.20887
     Eigenvalues ---    0.22610   0.23820   0.24682   0.25009   0.26150
     Eigenvalues ---    0.27090   0.27421   0.27930   0.28143   0.28487
     Eigenvalues ---    0.28796   0.29043   0.29385   0.29733   0.30419
     Eigenvalues ---    0.31214   0.31741   0.32382   0.33726   0.33765
     Eigenvalues ---    0.33835   0.33852   0.33960   0.34016   0.34084
     Eigenvalues ---    0.34092   0.34098   0.34126   0.34132   0.34164
     Eigenvalues ---    0.34201   0.34215   0.34275   0.34325   0.34336
     Eigenvalues ---    0.34345   0.34424   0.34454   0.34525   0.36355
     Eigenvalues ---    0.38941   0.41639   0.42028   0.51999   0.52665
     Eigenvalues ---    0.52884   0.53450   0.96282
 En-DIIS/RFO-DIIS IScMMF=        0 using points:     6    5    4    3    2
 RFO step:  Lambda=-2.61089533D-05.
 DidBck=F Rises=F RFO-DIIS coefs:    1.34873   -0.14904   -0.15913   -0.17037    0.12981
 Iteration  1 RMS(Cart)=  0.03648425 RMS(Int)=  0.00051308
 Iteration  2 RMS(Cart)=  0.00072441 RMS(Int)=  0.00003436
 Iteration  3 RMS(Cart)=  0.00000022 RMS(Int)=  0.00003436
 Variable       Old X    -DE/DX   Delta X   Delta X   Delta X     New X
                                 (Linear)    (Quad)   (Total)
    R1        2.55881   0.00078   0.00080   0.00022   0.00103   2.55984
    R2        2.85779  -0.00095  -0.00072  -0.00080  -0.00154   2.85625
    R3        2.77923   0.00123  -0.00008   0.00162   0.00156   2.78080
    R4        2.84030   0.00046   0.00015   0.00010   0.00023   2.84053
    R5        2.90290  -0.00043  -0.00108   0.00019  -0.00090   2.90200
    R6        2.92910   0.00066  -0.00013   0.00210   0.00197   2.93108
    R7        2.07741   0.00001  -0.00025  -0.00002  -0.00027   2.07713
    R8        2.06890   0.00001   0.00026  -0.00004   0.00022   2.06912
    R9        2.93090  -0.00012   0.00044  -0.00017   0.00029   2.93118
   R10        2.95069  -0.00028  -0.00116  -0.00080  -0.00195   2.94874
   R11        2.07487  -0.00024   0.00009  -0.00052  -0.00043   2.07444
   R12        2.90865   0.00028   0.00001   0.00047   0.00051   2.90915
   R13        2.07408   0.00005   0.00005   0.00000   0.00005   2.07413
   R14        2.06926   0.00025   0.00023   0.00045   0.00068   2.06994
   R15        2.91145   0.00026  -0.00009   0.00057   0.00049   2.91194
   R16        2.07354   0.00019   0.00007   0.00025   0.00032   2.07386
   R17        2.07507   0.00006  -0.00006   0.00022   0.00016   2.07524
   R18        2.91464  -0.00001  -0.00041  -0.00015  -0.00057   2.91407
   R19        2.07924  -0.00008   0.00004  -0.00013  -0.00009   2.07915
   R20        2.86880   0.00027  -0.00113   0.00086  -0.00029   2.86851
   R21        2.32603   0.00114   0.00016   0.00056   0.00072   2.32674
   R22        2.91547   0.00076   0.00003  -0.00046  -0.00046   2.91501
   R23        2.07227  -0.00002  -0.00022   0.00080   0.00059   2.07285
   R24        2.07143  -0.00027  -0.00031  -0.00072  -0.00103   2.07040
   R25        2.89220  -0.00008  -0.00014   0.00067   0.00053   2.89273
   R26        2.72211  -0.00030  -0.00037  -0.00134  -0.00171   2.72040
   R27        2.07290   0.00007  -0.00005   0.00012   0.00007   2.07297
   R28        2.06977   0.00004  -0.00014   0.00030   0.00016   2.06994
   R29        2.06968   0.00017  -0.00005   0.00031   0.00027   2.06995
   R30        2.06879   0.00018   0.00041   0.00012   0.00053   2.06932
   R31        2.07065   0.00015   0.00006   0.00029   0.00035   2.07100
   R32        2.06900  -0.00008  -0.00026  -0.00003  -0.00029   2.06871
   R33        1.83952  -0.00003  -0.00019   0.00017  -0.00003   1.83950
   R34        2.74558  -0.00033   0.00011  -0.00002   0.00009   2.74566
   R35        2.89386  -0.00018  -0.00070  -0.00020  -0.00090   2.89296
   R36        2.91408  -0.00024   0.00053  -0.00039   0.00014   2.91422
   R37        1.83776  -0.00004  -0.00014  -0.00011  -0.00025   1.83751
   R38        2.06582   0.00003  -0.00004   0.00009   0.00005   2.06587
   R39        2.06988   0.00024  -0.00004   0.00046   0.00041   2.07029
   R40        2.06671   0.00007  -0.00004  -0.00006  -0.00010   2.06661
   R41        2.69787   0.00060  -0.00011   0.00030   0.00018   2.69806
   R42        2.07943  -0.00023  -0.00023  -0.00077  -0.00099   2.07844
   R43        2.06676   0.00007  -0.00003   0.00034   0.00031   2.06707
   R44        1.84234  -0.00045  -0.00011  -0.00081  -0.00092   1.84143
    A1        2.26081   0.00059   0.00064   0.00164   0.00229   2.26311
    A2        1.91023  -0.00039  -0.00095  -0.00186  -0.00291   1.90732
    A3        2.11131  -0.00020   0.00026   0.00023   0.00061   2.11192
    A4        2.23768  -0.00062  -0.00033  -0.00252  -0.00285   2.23483
    A5        1.96027   0.00045   0.00047   0.00060   0.00093   1.96120
    A6        2.08511   0.00017  -0.00014   0.00199   0.00198   2.08709
    A7        1.98262   0.00005  -0.00164  -0.00278  -0.00445   1.97817
    A8        1.90709   0.00007   0.00076   0.00105   0.00180   1.90889
    A9        1.86456  -0.00011   0.00239   0.00036   0.00276   1.86732
   A10        1.92775  -0.00014  -0.00058  -0.00201  -0.00259   1.92516
   A11        1.93091   0.00017  -0.00003   0.00431   0.00431   1.93521
   A12        1.84487  -0.00005  -0.00075  -0.00070  -0.00145   1.84341
   A13        1.96269   0.00006  -0.00119  -0.00080  -0.00200   1.96069
   A14        1.97011   0.00028  -0.00163   0.00362   0.00198   1.97209
   A15        1.85853  -0.00001   0.00154   0.00023   0.00178   1.86031
   A16        1.96139  -0.00026  -0.00013   0.00112   0.00100   1.96239
   A17        1.88398   0.00003  -0.00018  -0.00185  -0.00203   1.88196
   A18        1.81575  -0.00012   0.00205  -0.00284  -0.00080   1.81495
   A19        2.03453  -0.00001   0.00041  -0.00095  -0.00053   2.03400
   A20        1.91538  -0.00009   0.00018  -0.00050  -0.00033   1.91505
   A21        1.89082  -0.00009  -0.00028  -0.00046  -0.00073   1.89009
   A22        1.86597   0.00011   0.00076   0.00059   0.00135   1.86732
   A23        1.89927   0.00013  -0.00064   0.00169   0.00104   1.90031
   A24        1.84926  -0.00005  -0.00053  -0.00030  -0.00083   1.84843
   A25        2.04070   0.00001   0.00049   0.00012   0.00061   2.04132
   A26        1.91326   0.00006  -0.00039   0.00072   0.00033   1.91359
   A27        1.87463   0.00006  -0.00008   0.00019   0.00011   1.87474
   A28        1.88751  -0.00006   0.00105  -0.00092   0.00014   1.88765
   A29        1.89013  -0.00003  -0.00006   0.00015   0.00008   1.89021
   A30        1.84826  -0.00004  -0.00122  -0.00029  -0.00152   1.84675
   A31        1.95842  -0.00001   0.00005   0.00190   0.00194   1.96036
   A32        1.95487   0.00012  -0.00136  -0.00099  -0.00235   1.95253
   A33        1.84002  -0.00002   0.00145  -0.00038   0.00108   1.84110
   A34        1.98218  -0.00013   0.00032  -0.00096  -0.00063   1.98155
   A35        1.86472   0.00003  -0.00086  -0.00015  -0.00100   1.86372
   A36        1.85190   0.00002   0.00055   0.00058   0.00114   1.85304
   A37        1.90350  -0.00016  -0.00018   0.00030  -0.00009   1.90341
   A38        2.19424   0.00001  -0.00024  -0.00009  -0.00024   2.19399
   A39        2.18544   0.00015   0.00045  -0.00021   0.00034   2.18578
   A40        1.83145   0.00020  -0.00001  -0.00153  -0.00188   1.82957
   A41        1.92026  -0.00028  -0.00578  -0.00598  -0.01174   1.90853
   A42        1.92519  -0.00004   0.00106   0.00568   0.00682   1.93201
   A43        1.93920  -0.00029  -0.00077  -0.00493  -0.00571   1.93349
   A44        1.98398   0.00000   0.00354   0.00368   0.00729   1.99127
   A45        1.86439   0.00038   0.00160   0.00271   0.00432   1.86871
   A46        1.81250  -0.00007  -0.00094  -0.00040  -0.00148   1.81101
   A47        1.95302   0.00009  -0.00295  -0.00098  -0.00389   1.94912
   A48        1.92592   0.00015   0.00056   0.00382   0.00442   1.93034
   A49        1.96980  -0.00022   0.00027  -0.00291  -0.00262   1.96718
   A50        1.96745   0.00006   0.00259  -0.00070   0.00193   1.96939
   A51        1.83814   0.00000   0.00045   0.00126   0.00167   1.83981
   A52        1.92454   0.00017   0.00098   0.00073   0.00171   1.92625
   A53        1.95499   0.00001   0.00033  -0.00043  -0.00010   1.95488
   A54        1.92897   0.00019  -0.00021   0.00052   0.00031   1.92928
   A55        1.88735  -0.00009  -0.00038  -0.00031  -0.00069   1.88666
   A56        1.88321  -0.00018  -0.00028  -0.00041  -0.00069   1.88253
   A57        1.88258  -0.00012  -0.00050  -0.00014  -0.00064   1.88194
   A58        1.93780   0.00008   0.00149  -0.00070   0.00079   1.93859
   A59        1.91147   0.00041   0.00006   0.00177   0.00183   1.91330
   A60        1.93173  -0.00016  -0.00059  -0.00019  -0.00078   1.93095
   A61        1.89304  -0.00032  -0.00109  -0.00118  -0.00227   1.89077
   A62        1.89490   0.00005  -0.00042   0.00043   0.00001   1.89491
   A63        1.89393  -0.00007   0.00052  -0.00015   0.00037   1.89430
   A64        1.87883   0.00024   0.00006   0.00132   0.00137   1.88021
   A65        1.91423   0.00016  -0.00058   0.00153   0.00095   1.91517
   A66        1.94443  -0.00010   0.00107  -0.00131  -0.00023   1.94420
   A67        1.97879  -0.00017  -0.00088  -0.00172  -0.00260   1.97618
   A68        1.81192  -0.00010   0.00024  -0.00071  -0.00047   1.81145
   A69        1.86707   0.00019  -0.00036   0.00213   0.00176   1.86883
   A70        1.93814   0.00005   0.00052   0.00038   0.00091   1.93905
   A71        1.89871   0.00006  -0.00032  -0.00013  -0.00045   1.89826
   A72        1.94589  -0.00021   0.00073  -0.00073  -0.00001   1.94588
   A73        1.92553   0.00045  -0.00128   0.00212   0.00084   1.92637
   A74        1.91721   0.00015   0.00079   0.00025   0.00105   1.91826
   A75        1.89498  -0.00005   0.00022   0.00028   0.00050   1.89547
   A76        1.88441   0.00005   0.00035  -0.00004   0.00031   1.88472
   A77        1.89459  -0.00040  -0.00082  -0.00197  -0.00280   1.89180
   A78        1.94712   0.00015   0.00070   0.00196   0.00265   1.94978
   A79        1.91203   0.00002  -0.00216  -0.00078  -0.00294   1.90909
   A80        1.94516  -0.00030   0.00127  -0.00081   0.00046   1.94563
   A81        1.91810  -0.00007   0.00060  -0.00156  -0.00096   1.91714
   A82        1.85862   0.00008  -0.00026   0.00075   0.00049   1.85910
   A83        1.88112   0.00012  -0.00010   0.00041   0.00031   1.88142
   A84        1.83909  -0.00002   0.00104   0.00072   0.00177   1.84085
    D1        0.07713   0.00002  -0.00083   0.00001  -0.00082   0.07631
    D2       -3.08172   0.00007  -0.00058   0.00463   0.00404  -3.07768
    D3       -3.10895  -0.00004  -0.00132   0.00029  -0.00101  -3.10996
    D4        0.01538   0.00001  -0.00107   0.00490   0.00385   0.01924
    D5        0.36667  -0.00009  -0.00282  -0.00125  -0.00407   0.36261
    D6       -1.88680   0.00000  -0.00214  -0.00071  -0.00284  -1.88964
    D7        2.39004  -0.00007  -0.00297  -0.00069  -0.00365   2.38639
    D8       -2.72599  -0.00002  -0.00226  -0.00151  -0.00379  -2.72978
    D9        1.30372   0.00007  -0.00158  -0.00097  -0.00256   1.30116
   D10       -0.70263   0.00000  -0.00241  -0.00095  -0.00337  -0.70600
   D11        0.05684  -0.00012   0.00983   0.01064   0.02049   0.07733
   D12       -3.08133   0.00009   0.00821   0.01236   0.02059  -3.06074
   D13       -3.12477  -0.00015   0.00945   0.01093   0.02038  -3.10439
   D14        0.02025   0.00006   0.00782   0.01265   0.02048   0.04073
   D15        0.66980  -0.00004   0.00424   0.00209   0.00630   0.67611
   D16       -1.49131   0.00005   0.00559   0.00589   0.01148  -1.47983
   D17        2.80377   0.00013   0.00487   0.00601   0.01087   2.81464
   D18       -2.45345  -0.00009   0.00397  -0.00280   0.00114  -2.45231
   D19        1.66862   0.00000   0.00531   0.00100   0.00632   1.67494
   D20       -0.31948   0.00008   0.00459   0.00112   0.00571  -0.31377
   D21       -0.07843   0.00011  -0.00777  -0.01786  -0.02563  -0.10405
   D22        2.05138  -0.00015  -0.00965  -0.02216  -0.03179   2.01958
   D23       -2.19117   0.00000  -0.01057  -0.01876  -0.02931  -2.22049
   D24        3.04759   0.00014  -0.00754  -0.01375  -0.02127   3.02632
   D25       -1.10579  -0.00012  -0.00942  -0.01804  -0.02744  -1.13323
   D26        0.93484   0.00003  -0.01034  -0.01464  -0.02496   0.90988
   D27       -1.36346  -0.00005  -0.00265  -0.00782  -0.01046  -1.37392
   D28        2.67823   0.00001  -0.00002  -0.01180  -0.01182   2.66641
   D29        0.69659   0.00002  -0.00255  -0.01037  -0.01292   0.68367
   D30        0.78638  -0.00002  -0.00331  -0.01001  -0.01330   0.77308
   D31       -1.45512   0.00004  -0.00067  -0.01399  -0.01466  -1.46978
   D32        2.84642   0.00004  -0.00321  -0.01256  -0.01577   2.83066
   D33        2.82291  -0.00007  -0.00459  -0.00948  -0.01406   2.80884
   D34        0.58141  -0.00001  -0.00196  -0.01346  -0.01542   0.56599
   D35       -1.40023   0.00000  -0.00449  -0.01203  -0.01653  -1.41676
   D36        0.60684   0.00000   0.00046   0.00883   0.00930   0.61615
   D37       -1.51674  -0.00006  -0.00100   0.00914   0.00814  -1.50860
   D38        2.75491   0.00009  -0.00031   0.01002   0.00971   2.76461
   D39        2.85290   0.00022  -0.00293   0.01411   0.01118   2.86408
   D40        0.72932   0.00016  -0.00439   0.01441   0.01002   0.73934
   D41       -1.28222   0.00031  -0.00371   0.01529   0.01158  -1.27064
   D42       -1.43811  -0.00005  -0.00064   0.01018   0.00955  -1.42857
   D43        2.72149  -0.00011  -0.00210   0.01048   0.00839   2.72988
   D44        0.70995   0.00004  -0.00141   0.01136   0.00995   0.71990
   D45       -1.12955  -0.00016  -0.01355  -0.02866  -0.04222  -1.17177
   D46       -3.12564  -0.00008  -0.01411  -0.02796  -0.04207   3.11547
   D47        0.95605   0.00008  -0.01500  -0.02602  -0.04103   0.91502
   D48        2.91146  -0.00027  -0.01039  -0.03164  -0.04202   2.86944
   D49        0.91537  -0.00018  -0.01094  -0.03094  -0.04187   0.87350
   D50       -1.28613  -0.00003  -0.01184  -0.02900  -0.04083  -1.32695
   D51        0.87797  -0.00011  -0.01130  -0.02833  -0.03964   0.83833
   D52       -1.11813  -0.00002  -0.01186  -0.02763  -0.03949  -1.15762
   D53        2.96357   0.00013  -0.01276  -0.02569  -0.03844   2.92512
   D54        0.87689  -0.00006   0.00003  -0.00799  -0.00795   0.86894
   D55       -1.27855  -0.00003  -0.00146  -0.00744  -0.00889  -1.28743
   D56        3.00420  -0.00004   0.00022  -0.00756  -0.00733   2.99687
   D57        3.02625  -0.00009   0.00116  -0.00883  -0.00767   3.01859
   D58        0.87082  -0.00006  -0.00033  -0.00827  -0.00860   0.86222
   D59       -1.12962  -0.00008   0.00135  -0.00840  -0.00705  -1.13667
   D60       -1.26679  -0.00004   0.00062  -0.00806  -0.00743  -1.27423
   D61        2.86096   0.00000  -0.00087  -0.00750  -0.00837   2.85259
   D62        0.86052  -0.00002   0.00081  -0.00762  -0.00681   0.85370
   D63       -1.29204   0.00004   0.00256   0.00367   0.00625  -1.28580
   D64        0.94711   0.00008   0.00098   0.00314   0.00413   0.95124
   D65        2.98276   0.00005   0.00129   0.00323   0.00453   2.98728
   D66        0.87651   0.00007   0.00330   0.00395   0.00726   0.88378
   D67        3.11567   0.00011   0.00172   0.00342   0.00515   3.12081
   D68       -1.13187   0.00008   0.00203   0.00351   0.00554  -1.12633
   D69        2.87193  -0.00002   0.00238   0.00322   0.00560   2.87753
   D70       -1.17210   0.00002   0.00080   0.00269   0.00348  -1.16862
   D71        0.86355  -0.00001   0.00111   0.00277   0.00388   0.86743
   D72       -3.07116  -0.00006  -0.00310  -0.00209  -0.00520  -3.07636
   D73        1.10927  -0.00007  -0.00351  -0.00191  -0.00543   1.10384
   D74       -0.99048  -0.00005  -0.00295  -0.00181  -0.00476  -0.99524
   D75        0.97105  -0.00003  -0.00225  -0.00304  -0.00528   0.96577
   D76       -1.13170  -0.00005  -0.00266  -0.00286  -0.00552  -1.13722
   D77        3.05173  -0.00003  -0.00210  -0.00276  -0.00485   3.04688
   D78       -1.07209  -0.00001  -0.00173  -0.00271  -0.00443  -1.07652
   D79        3.10834  -0.00002  -0.00214  -0.00253  -0.00467   3.10368
   D80        1.00860  -0.00001  -0.00158  -0.00242  -0.00400   1.00459
   D81       -0.10246   0.00018  -0.01420  -0.02111  -0.03534  -0.13780
   D82        1.98489  -0.00019  -0.01815  -0.03088  -0.04902   1.93588
   D83       -2.24582   0.00008  -0.01904  -0.02776  -0.04679  -2.29262
   D84        3.03572  -0.00002  -0.01261  -0.02282  -0.03544   3.00029
   D85       -1.16011  -0.00039  -0.01655  -0.03259  -0.04911  -1.20922
   D86        0.89236  -0.00012  -0.01744  -0.02947  -0.04689   0.84547
   D87        0.10492  -0.00016   0.01284   0.02248   0.03531   0.14023
   D88       -2.01370  -0.00010   0.01688   0.02552   0.04240  -1.97131
   D89        2.18955   0.00001   0.01426   0.02646   0.04071   2.23026
   D90       -1.96974   0.00021   0.02015   0.03305   0.05321  -1.91653
   D91        2.19482   0.00027   0.02419   0.03609   0.06029   2.25512
   D92        0.11489   0.00038   0.02158   0.03702   0.05861   0.17350
   D93        2.20984  -0.00007   0.01612   0.03055   0.04666   2.25650
   D94        0.09122  -0.00002   0.02016   0.03359   0.05374   0.14496
   D95       -1.98871   0.00009   0.01755   0.03453   0.05206  -1.93666
   D96        1.02809   0.00020   0.00064   0.00049   0.00117   1.02926
   D97        3.11816   0.00012   0.00026  -0.00028   0.00002   3.11818
   D98       -1.07765   0.00019   0.00057   0.00055   0.00116  -1.07649
   D99        3.06503   0.00003  -0.00238  -0.00261  -0.00503   3.06000
   D100      -1.12808  -0.00006  -0.00276  -0.00338  -0.00618  -1.13426
   D101       0.95930   0.00001  -0.00244  -0.00255  -0.00504   0.95425
   D102      -1.06476  -0.00003   0.00130  -0.00437  -0.00307  -1.06783
   D103       1.02531  -0.00011   0.00092  -0.00514  -0.00422   1.02110
   D104       3.11269  -0.00004   0.00123  -0.00431  -0.00308   3.10961
   D105       1.03561  -0.00009   0.00929   0.00912   0.01836   1.05397
   D106      -0.98202  -0.00014   0.00853   0.00760   0.01617  -0.96585
   D107      -3.13690   0.00010   0.00633   0.01076   0.01710  -3.11980
   D108       1.09705  -0.00005  -0.01524  -0.02526  -0.04050   1.05655
   D109      -3.10655  -0.00015  -0.01413  -0.02644  -0.04057   3.13606
   D110      -1.05578  -0.00006  -0.01359  -0.02541  -0.03900  -1.09478
   D111      -1.16247   0.00005  -0.00861  -0.01100  -0.01961  -1.18208
   D112       0.94455   0.00015  -0.00871  -0.00970  -0.01841   0.92614
   D113       3.03252   0.00003  -0.01004  -0.01064  -0.02068   3.01184
   D114       3.06192  -0.00003  -0.00859  -0.01175  -0.02034   3.04158
   D115      -1.11424   0.00007  -0.00869  -0.01045  -0.01914  -1.13338
   D116       0.97373  -0.00005  -0.01001  -0.01140  -0.02141   0.95232
   D117       1.06123  -0.00022  -0.00852  -0.01402  -0.02254   1.03869
   D118      -3.11493  -0.00012  -0.00863  -0.01271  -0.02134  -3.13627
   D119      -1.02696  -0.00024  -0.00995  -0.01366  -0.02361  -1.05057
   D120      -3.07307  -0.00020  -0.00943  -0.00097  -0.01039  -3.08347
   D121      -0.94522  -0.00017  -0.00968  -0.00218  -0.01186  -0.95708
   D122       1.13502  -0.00020  -0.01041  -0.00268  -0.01310   1.12192
   D123      -0.96070   0.00002  -0.01095   0.00135  -0.00961  -0.97031
   D124       1.16715   0.00005  -0.01121   0.00014  -0.01107   1.15608
   D125      -3.03580   0.00002  -0.01194  -0.00037  -0.01231  -3.04810
   D126       1.00529   0.00003  -0.01062   0.00186  -0.00876   0.99653
   D127       3.13314   0.00006  -0.01087   0.00065  -0.01022   3.12292
   D128      -1.06981   0.00003  -0.01160   0.00015  -0.01146  -1.08126
   D129       0.84694  -0.00007   0.01214   0.01727   0.02940   0.87634
   D130      -1.27741  -0.00015   0.01399   0.01802   0.03201  -1.24540
   D131       2.97286  -0.00030   0.01394   0.01793   0.03187   3.00473
         Item               Value     Threshold  Converged?
 Maximum Force            0.001229     0.000450     NO 
 RMS     Force            0.000218     0.000300     YES
 Maximum Displacement     0.179002     0.001800     NO 
 RMS     Displacement     0.036504     0.001200     NO 
 Predicted change in Energy=-6.575076D-05
 GradGradGradGradGradGradGradGradGradGradGradGradGradGradGradGradGradGrad

                          Input orientation:                          
 ---------------------------------------------------------------------
 Center     Atomic      Atomic             Coordinates (Angstroms)
 Number     Number       Type             X           Y           Z
 ---------------------------------------------------------------------
      1          6           0       -1.796919    0.624477   -0.189711
      2          6           0       -1.047582   -0.499616   -0.289071
      3          6           0        0.423691   -0.609788   -0.576574
      4          6           0        1.269317    0.490473    0.116336
      5          6           0        1.199851    1.846840   -0.632930
      6          6           0       -0.145132    2.199615   -1.293610
      7          6           0       -1.408222    2.066671   -0.421027
      8          6           0       -3.181663    0.257219    0.146469
      9          6           0       -3.256229   -1.242212    0.370766
     10          6           0       -1.871058   -1.773844   -0.051316
     11          8           0       -4.131634    1.036069    0.229824
     12          6           0       -1.330764    2.859607    0.899277
     13          6           0       -1.931262   -2.650267   -1.304910
     14          8           0       -1.255462   -2.593525    0.959398
     15          6           0        2.736446    0.042294    0.401877
     16          8           0        2.741596   -1.011232    1.402427
     17          6           0        3.547366    1.166512    1.051613
     18          6           0        3.456180   -0.512824   -0.843924
     19          8           0        4.767358   -0.983136   -0.530733
     20          1           0        0.585459   -0.587251   -1.663543
     21          1           0        0.739300   -1.606791   -0.252153
     22          1           0        0.837068    0.635606    1.114910
     23          1           0        1.961749    1.873284   -1.422547
     24          1           0        1.468696    2.642349    0.070428
     25          1           0       -0.285542    1.587940   -2.193892
     26          1           0       -0.076435    3.237791   -1.644953
     27          1           0       -2.238078    2.506295   -0.994258
     28          1           0       -3.442586   -1.441978    1.433108
     29          1           0       -4.091638   -1.676450   -0.189489
     30          1           0       -1.112607    3.915677    0.698120
     31          1           0       -0.552413    2.472304    1.565599
     32          1           0       -2.285380    2.809713    1.434113
     33          1           0       -0.927279   -2.944777   -1.628010
     34          1           0       -2.505127   -3.559177   -1.091345
     35          1           0       -2.419043   -2.115696   -2.126312
     36          1           0       -1.218378   -2.073004    1.781122
     37          1           0        2.235476   -1.768449    1.061887
     38          1           0        3.709319    1.995896    0.358072
     39          1           0        3.028303    1.548169    1.937698
     40          1           0        4.526007    0.788932    1.360909
     41          1           0        2.859904   -1.329660   -1.276279
     42          1           0        3.576901    0.256062   -1.612521
     43          1           0        4.655946   -1.570517    0.238750
 ---------------------------------------------------------------------
                    Distance matrix (angstroms):
                    1          2          3          4          5
     1  C    0.000000
     2  C    1.354607   0.000000
     3  C    2.569860   1.503144   0.000000
     4  C    3.084383   2.551990   1.551059   0.000000
     5  C    3.266687   3.267269   2.576940   1.551114   0.000000
     6  C    2.535361   3.018172   2.954733   2.628646   1.539457
     7  C    1.511462   2.594861   3.247081   3.153153   2.625886
     8  C    1.471534   2.305817   3.777971   4.457189   4.725676
     9  C    2.434799   2.421766   3.852171   4.852576   5.514190
    10  C    2.403454   1.535675   2.626175   3.875203   4.783107
    11  O    2.407553   3.484100   4.910204   5.429624   5.461357
    12  C    2.529625   3.574457   4.158479   3.603638   3.126878
    13  C    3.462032   2.537345   3.199973   4.704030   5.520815
    14  O    3.459648   2.446701   3.018936   4.073856   5.317980
    15  C    4.608721   3.884578   2.594497   1.560407   2.586182
    16  O    5.080213   4.181003   3.074132   2.465108   3.832523
    17  C    5.513263   5.068231   3.945070   2.553680   2.968393
    18  C    5.414471   4.537831   3.045796   2.590575   3.271629
    19  O    6.766864   5.840011   4.359924   3.850522   4.554812
    20  H    3.052243   2.136277   1.099172   2.190234   2.713750
    21  H    3.378588   2.102414   1.094930   2.194361   3.504948
    22  H    2.939395   2.609942   2.140795   1.097748   2.157230
    23  H    4.148131   3.996436   3.040879   2.181695   1.097581
    24  H    3.847560   4.041391   3.476642   2.161580   1.095366
    25  H    2.688728   2.926933   2.819351   2.993187   2.170258
    26  H    3.450682   4.092647   4.024354   3.530006   2.141925
    27  H    2.093599   3.309089   4.119399   4.195089   3.519204
    28  H    3.100322   3.096771   4.436153   5.260255   6.052855
    29  H    3.249616   3.265139   4.655727   5.790416   6.372603
    30  H    3.476855   4.524774   4.946199   4.212369   3.376276
    31  H    2.836261   3.537980   3.878270   3.057240   2.880133
    32  H    2.765982   3.931051   4.803636   4.444241   4.164929
    33  H    3.945193   2.790349   2.895309   4.434944   5.336146
    34  H    4.337910   3.482671   4.188300   5.666091   6.569781
    35  H    3.412624   2.805009   3.570795   5.042379   5.570302
    36  H    3.390471   2.605843   3.224301   3.941009   5.200062
    37  H    4.853122   3.770079   2.703629   2.632539   4.124953
    38  H    5.700834   5.410590   4.296336   2.877211   2.702172
    39  H    5.353676   5.075900   4.214540   2.744105   3.168686
    40  H    6.512362   5.953796   4.747553   3.499153   4.019686
    41  H    5.165780   4.114852   2.634946   2.789665   3.641404
    42  H    5.571181   4.869129   3.430105   2.892895   3.023333
    43  H    6.829425   5.827149   4.415851   3.966350   4.937889
                    6          7          8          9         10
     6  C    0.000000
     7  C    1.540933   0.000000
     8  C    3.881655   2.596393   0.000000
     9  C    4.929021   3.871792   1.517948   0.000000
    10  C    4.506717   3.885931   2.425288   1.542557   0.000000
    11  O    4.423448   2.983742   1.231259   2.444742   3.617299
    12  C    2.578772   1.542060   3.281001   4.561980   4.760716
    13  C    5.168341   4.827455   3.481879   2.558524   1.530765
    14  O    5.411383   4.862750   3.535229   2.485076   1.439576
    15  C    3.978970   4.685462   5.927516   6.128873   4.973212
    16  O    5.090320   5.479002   6.186388   6.090286   4.896072
    17  C    4.494654   5.247553   6.850250   7.249442   6.262704
    18  C    4.530893   5.522232   6.755354   6.860314   5.531534
    19  O    5.902918   6.888480   8.073662   8.078228   6.702509
    20  H    2.904692   3.544279   4.263857   4.396129   3.168873
    21  H    4.044203   4.258484   4.359745   4.060196   2.623397
    22  H    3.035096   3.073821   4.151054   4.564540   3.807818
    23  H    2.135899   3.520959   5.614995   6.336370   5.465550
    24  H    2.158948   2.974827   5.226898   6.124127   5.538189
    25  H    1.097437   2.152358   3.954190   4.838617   4.290231
    26  H    1.098167   2.154803   4.662129   5.851892   5.556694
    27  H    2.136373   1.100238   2.692573   4.117187   4.398117
    28  H    5.618665   4.459492   2.147276   1.096908   2.187087
    29  H    5.640734   4.611430   2.163331   1.095608   2.227005
    30  H    2.801404   2.181444   4.239059   5.595185   5.788570
    31  H    2.900916   2.200825   3.719339   4.747197   4.731069
    32  H    3.520420   2.182444   2.996093   4.300157   4.836027
    33  H    5.214245   5.177135   4.299280   3.509678   2.178937
    34  H    6.226891   5.770849   4.068755   2.840818   2.161277
    35  H    4.948330   4.628385   3.373107   2.774753   2.173191
    36  H    5.372253   4.692803   3.457819   2.613839   1.968074
    37  H    5.192416   5.493971   5.855485   5.559981   4.254747
    38  H    4.198374   5.176991   7.110092   7.681430   6.746788
    39  H    4.575634   5.051256   6.590806   7.052435   6.244652
    40  H    5.554821   6.326373   7.820854   8.103649   7.034532
    41  H    4.635334   5.521180   6.406476   6.334626   4.907121
    42  H    4.211013   5.435938   6.983712   7.271170   6.019813
    43  H    6.293836   7.102013   8.048432   7.920084   6.536610
                   11         12         13         14         15
    11  O    0.000000
    12  C    3.408567   0.000000
    13  C    4.559179   5.964709   0.000000
    14  O    4.688133   5.453984   2.363687   0.000000
    15  C    6.941737   4.972611   5.652478   4.815984   0.000000
    16  O    7.266892   5.640982   5.643732   4.321620   1.452943
    17  C    7.723949   5.165842   7.080704   6.100290   1.530887
    18  C    7.818371   6.109572   5.814267   5.457184   1.542139
    19  O    9.156838   7.348380   6.946235   6.410008   2.458835
    20  H    5.335819   4.703274   3.273918   3.780734   3.047792
    21  H    5.562643   5.055657   3.054348   2.533885   2.671297
    22  H    5.062780   3.113225   4.931140   3.850994   2.113782
    23  H    6.368718   4.147811   5.969246   5.998041   2.698371
    24  H    5.828313   2.927656   6.439181   5.968725   2.911586
    25  H    4.579452   3.503900   4.632611   5.326221   4.273108
    26  H    4.980664   2.861725   6.182657   6.494382   4.723666
    27  H    2.691746   2.129207   5.175015   5.548916   5.724194
    28  H    2.839611   4.821660   3.352731   2.516739   6.437930
    29  H    2.745029   5.420669   2.619104   3.194505   7.065871
    30  H    4.198329   1.096968   6.913316   6.516009   5.468644
    31  H    4.081407   1.095363   6.031731   5.150182   4.251564
    32  H    2.829271   1.095369   6.118744   5.520966   5.826050
    33  H    5.437515   6.343568   1.095039   2.631684   5.144504
    34  H    5.050475   6.822206   1.095924   2.588377   6.532564
    35  H    4.291615   5.923865   1.094714   3.332244   6.134144
    36  H    4.534304   5.012079   3.219476   0.973420   4.692274
    37  H    7.006977   5.844947   4.872477   3.588579   1.991325
    38  H    7.900522   5.142114   7.494564   6.787741   2.182880
    39  H    7.378602   4.669010   7.262138   6.038322   2.170618
    40  H    8.734711   6.229170   7.786591   6.710262   2.163270
    41  H    7.533035   6.312266   4.969919   4.850963   2.171107
    42  H    7.963928   6.096946   6.235482   6.171438   2.193140
    43  H    9.166020   7.476831   6.851281   6.042402   2.512419
                   16         17         18         19         20
    16  O    0.000000
    17  C    2.348384   0.000000
    18  C    2.409384   2.534077   0.000000
    19  O    2.800287   2.934823   1.427750   0.000000
    20  H    3.772117   4.384137   2.986362   4.350663   0.000000
    21  H    2.664867   4.156471   2.988042   4.085561   1.747899
    22  H    2.534161   2.762532   3.466363   4.558031   3.046061
    23  H    4.112065   3.022446   2.874308   4.101940   2.829574
    24  H    4.091839   2.731608   3.839433   4.938290   3.770554
    25  H    5.371478   5.040048   4.498456   5.908327   2.402367
    26  H    5.939868   4.969266   5.214224   6.520740   3.881932
    27  H    6.550897   6.281080   6.446880   7.840097   4.241501
    28  H    6.199241   7.470554   7.324014   8.454016   5.152179
    29  H    7.047680   8.244825   7.664977   8.892634   5.023388
    30  H    6.294868   5.422012   6.547010   7.751286   5.360712
    31  H    4.797098   4.333297   5.548478   6.680916   4.591622
    32  H    6.314358   6.071848   7.013859   8.245450   5.420014
    33  H    5.136418   6.641199   5.073845   6.122168   2.801351
    34  H    6.343424   7.972269   6.699154   7.735588   4.325676
    35  H    6.348546   7.514661   6.223501   7.448014   3.402547
    36  H    4.117300   5.808525   5.583594   6.508573   4.162572
    37  H    0.972370   3.214834   2.588209   3.092504   3.397904
    38  H    3.327159   1.093210   2.793305   3.283908   4.529689
    39  H    2.630446   1.095552   3.488293   3.940173   4.847313
    40  H    2.535042   1.093604   2.774957   2.603226   5.154524
    41  H    2.700159   3.481746   1.099862   2.077089   2.423685
    42  H    3.375453   2.815565   1.093847   2.030533   3.108458
    43  H    2.309043   3.062846   1.931408   0.974440   4.599392
                   21         22         23         24         25
    21  H    0.000000
    22  H    2.628072   0.000000
    23  H    3.869771   3.038987   0.000000
    24  H    4.323339   2.348811   1.750296   0.000000
    25  H    3.876462   3.621513   2.393055   3.052257   0.000000
    26  H    5.106397   3.901628   2.462831   2.384222   1.751305
    27  H    5.131567   4.171881   4.268804   3.859047   2.468784
    28  H    4.511700   4.767918   6.953601   6.531410   5.683525
    29  H    4.831846   5.598142   7.124924   7.045346   5.400022
    30  H    5.901713   3.838464   4.256790   2.945927   3.803436
    31  H    4.648845   2.346750   3.950805   2.519789   3.871317
    32  H    5.612280   3.818156   5.203414   3.997592   4.319086
    33  H    2.541786   4.843106   5.621603   6.312002   4.612762
    34  H    3.878448   5.799485   7.040903   7.456535   5.712704
    35  H    3.707639   5.355132   5.966455   6.525271   4.274729
    36  H    2.860780   3.464861   5.995823   5.690465   5.483924
    37  H    1.997843   2.781697   4.416963   4.585420   5.312341
    38  H    4.708794   3.266959   2.497927   2.349687   4.757926
    39  H    4.470878   2.512223   3.540408   2.667639   5.296526
    40  H    4.762416   3.700311   3.936860   3.801005   6.035398
    41  H    2.371202   3.697556   3.329704   4.418816   4.387281
    42  H    3.656885   3.884536   2.293516   3.601557   4.126786
    43  H    3.947458   4.496495   4.677433   5.285370   6.349166
                   26         27         28         29         30
    26  H    0.000000
    27  H    2.373014   0.000000
    28  H    6.534958   4.788716   0.000000
    29  H    6.510761   4.645288   1.763255   0.000000
    30  H    2.650127   2.473294   5.888419   6.397996   0.000000
    31  H    3.334693   3.065206   4.867469   5.728753   1.774729
    32  H    3.813574   2.447710   4.406359   5.101403   1.772072
    33  H    6.240864   5.642165   4.237407   3.700157   7.246451
    34  H    7.239047   6.072125   3.425525   2.622026   7.811193
    35  H    5.863390   4.762047   3.764440   2.596497   6.786873
    36  H    6.422349   5.450917   2.338035   3.506591   6.086737
    37  H    6.142830   6.520265   5.699541   6.450331   6.606911
    38  H    4.459411   6.120526   8.007773   8.639495   5.201169
    39  H    5.032853   6.103208   7.146187   8.100411   4.928365
    40  H    6.017856   7.365392   8.275303   9.096464   6.481496
    41  H    5.442391   6.386197   6.861106   7.044524   6.869691
    42  H    4.715785   6.265763   7.837882   8.035304   6.381483
    43  H    7.004542   8.103597   8.187139   8.758701   7.974055
                   31         32         33         34         35
    31  H    0.000000
    32  H    1.770398   0.000000
    33  H    6.299558   6.658468   0.000000
    34  H    6.873951   6.854851   1.776260   0.000000
    35  H    6.177723   6.078992   1.777931   1.778260   0.000000
    36  H    4.598889   5.009973   3.530850   3.480732   4.087965
    37  H    5.100003   6.444863   4.315357   5.506036   5.652409
    38  H    4.455047   6.144639   7.060653   8.460437   7.786794
    39  H    3.716721   5.484553   6.967601   8.116584   7.720988
    40  H    5.354063   7.105203   7.253451   8.623019   8.296462
    41  H    5.845948   7.138248   4.132200   5.812789   5.404414
    42  H    5.662457   7.083040   5.525690   7.198524   6.468428
    43  H    6.725469   8.294415   6.045311   7.550159   7.479720
                   36         37         38         39         40
    36  H    0.000000
    37  H    3.541067   0.000000
    38  H    6.547001   4.103397   0.000000
    39  H    5.583163   3.520735   1.777488   0.000000
    40  H    6.431580   3.446179   1.769018   1.775455   0.000000
    41  H    5.150985   2.459566   3.801569   4.317395   3.770821
    42  H    6.319498   3.612551   2.632070   3.817663   3.166392
    43  H    6.094185   2.564256   3.691835   3.906641   2.615937
                   41         42         43
    41  H    0.000000
    42  H    1.772472   0.000000
    43  H    2.362010   2.815659   0.000000
 Stoichiometry    C15H24O4
 Framework group  C1[X(C15H24O4)]
 Deg. of freedom   123
 Full point group                 C1      NOp   1
 Largest Abelian subgroup         C1      NOp   1
 Largest concise Abelian subgroup C1      NOp   1
                         Standard orientation:                         
 ---------------------------------------------------------------------
 Center     Atomic      Atomic             Coordinates (Angstroms)
 Number     Number       Type             X           Y           Z
 ---------------------------------------------------------------------
      1          6           0        1.832328    0.627622    0.153823
      2          6           0        1.099019   -0.507013    0.252930
      3          6           0       -0.366407   -0.639044    0.560398
      4          6           0       -1.236035    0.456722   -0.109547
      5          6           0       -1.173188    1.806638    0.651854
      6          6           0        0.176558    2.170517    1.296605
      7          6           0        1.428508    2.062362    0.404755
      8          6           0        3.216675    0.281627   -0.205736
      9          6           0        3.307260   -1.214492   -0.445708
     10          6           0        1.935285   -1.768097   -0.009031
     11          8           0        4.155250    1.073517   -0.295088
     12          6           0        1.321785    2.866834   -0.906498
     13          6           0        2.024865   -2.655631    1.234955
     14          8           0        1.315731   -2.585991   -1.018774
     15          6           0       -2.701256   -0.007729   -0.378397
     16          8           0       -2.707324   -1.051602   -1.389009
     17          6           0       -3.535868    1.112028   -1.005438
     18          6           0       -3.395711   -0.584060    0.872111
     19          8           0       -4.705124   -1.068349    0.573164
     20          1           0       -0.512722   -0.629022    1.649742
     21          1           0       -0.673829   -1.636911    0.230814
     22          1           0       -0.820167    0.617017   -1.112748
     23          1           0       -1.923870    1.815616    1.452529
     24          1           0       -1.462377    2.605286   -0.039779
     25          1           0        0.337819    1.552124    2.188767
     26          1           0        0.099606    3.204301    1.659017
     27          1           0        2.260843    2.507222    0.970300
     28          1           0        3.480795   -1.401636   -1.512511
     29          1           0        4.156194   -1.643184    0.098251
     30          1           0        1.093000    3.918004   -0.691934
     31          1           0        0.538927    2.475848   -1.565348
     32          1           0        2.269133    2.834473   -1.455421
     33          1           0        1.029527   -2.966244    1.569518
     34          1           0        2.607221   -3.554919    1.004324
     35          1           0        2.517556   -2.122657    2.054463
     36          1           0        1.260085   -2.058149   -1.834760
     37          1           0       -2.186641   -1.805405   -1.063166
     38          1           0       -3.698428    1.932557   -0.301582
     39          1           0       -3.034618    1.508866   -1.895101
     40          1           0       -4.513943    0.724742   -1.304350
     41          1           0       -2.782796   -1.397182    1.287880
     42          1           0       -3.515183    0.175796    1.649830
     43          1           0       -4.597305   -1.646836   -0.203535
 ---------------------------------------------------------------------
 Rotational constants (GHZ):      0.5755924      0.2556172      0.2032676
 Standard basis: 6-31G(d) (6D, 7F)
 There are   333 symmetry adapted cartesian basis functions of A   symmetry.
 There are   333 symmetry adapted basis functions of A   symmetry.
   333 basis functions,   628 primitive gaussians,   333 cartesian basis functions
    73 alpha electrons       73 beta electrons
       nuclear repulsion energy      1598.7661449856 Hartrees.
 NAtoms=   43 NActive=   43 NUniq=   43 SFac= 1.00D+00 NAtFMM=   60 NAOKFM=F Big=F
 Integral buffers will be    131072 words long.
 Raffenetti 2 integral format.
 Two-electron integral symmetry is turned on.
 ------------------------------------------------------------------------------
 Polarizable Continuum Model (PCM)
 =================================
 Model                : PCM (using non-symmetric T matrix).
 Atomic radii         : SMD-Coulomb.
 Polarization charges : Total charges.
 Charge compensation  : None.
 Solution method      : On-the-fly selection.
 Cavity type          : VdW (van der Waals Surface) (Alpha=1.000).
 Cavity algorithm     : GePol (No added spheres)
                        Default sphere list used, NSphG=   43.
                        Lebedev-Laikov grids with approx.  5.0 points / Ang**2.
                        Smoothing algorithm: Karplus/York (Gamma=1.0000).
                        Polarization charges: spherical gaussians, with
                                              point-specific exponents (IZeta= 3).
                        Self-potential: point-specific (ISelfS= 7).
                        Self-field    : sphere-specific E.n sum rule (ISelfD= 2).
 1st derivatives      : Analytical E(r).r(x)/FMM algorithm (CHGder, D1EAlg=3).
                        Cavity 1st derivative terms included.
 Solvent              : Methanol, Eps=  32.613000 Eps(inf)=   1.765709
 ------------------------------------------------------------------------------
 ------------------------------------------------------------------------------
 Atomic radii for non-electrostatic terms: SMD-CDS.
 ------------------------------------------------------------------------------
 Nuclear repulsion after PCM non-electrostatic terms =     1598.7677997328 Hartrees.
 One-electron integrals computed using PRISM.
 NBasis=   333 RedAO= T EigKep=  9.15D-04  NBF=   333
 NBsUse=   333 1.00D-06 EigRej= -1.00D+00 NBFU=   333
 Initial guess from the checkpoint file:  "DY-202A-11R_51.chk"
 B after Tr=     0.000000    0.000000    0.000000
         Rot=    0.999998   -0.001482   -0.001154   -0.000315 Ang=  -0.22 deg.
 ExpMin= 1.61D-01 ExpMax= 5.48D+03 ExpMxC= 8.25D+02 IAcc=1 IRadAn=         1 AccDes= 0.00D+00
 Harris functional with IExCor=  402 and IRadAn=       1 diagonalized for initial guess.
 HarFok:  IExCor=  402 AccDes= 0.00D+00 IRadAn=         1 IDoV= 1 UseB2=F ITyADJ=14
 ICtDFT=  3500011 ScaDFX=  1.000000  1.000000  1.000000  1.000000
 FoFCou: FMM=F IPFlag=           0 FMFlag=      100000 FMFlg1=           0
         NFxFlg=           0 DoJE=T BraDBF=F KetDBF=T FulRan=T
         wScrn=  0.000000 ICntrl=     500 IOpCl=  0 I1Cent=   200000004 NGrid=           0
         NMat0=    1 NMatS0=      1 NMatT0=    0 NMatD0=    1 NMtDS0=    0 NMtDT0=    0
 Petite list used in FoFCou.
 Keep R1 ints in memory in canonical form, NReq=1565304907.
 Requested convergence on RMS density matrix=1.00D-08 within 128 cycles.
 Requested convergence on MAX density matrix=1.00D-06.
 Requested convergence on             energy=1.00D-06.
 No special actions if energy rises.
 Inv3:  Mode=1 IEnd=    21772908.
 Iteration    1 A*A^-1 deviation from unit magnitude is 3.77D-15 for   2667.
 Iteration    1 A*A^-1 deviation from orthogonality  is 2.59D-15 for   2577   1941.
 Iteration    1 A^-1*A deviation from unit magnitude is 3.77D-15 for   2667.
 Iteration    1 A^-1*A deviation from orthogonality  is 1.80D-11 for   2635   2585.
 Error on total polarization charges =  0.05226
 SCF Done:  E(RB3LYP) =  -886.951774004     A.U. after   10 cycles
            NFock= 10  Conv=0.64D-08     -V/T= 2.0094
 SMD-CDS (non-electrostatic) energy       (kcal/mol) =       1.04
 (included in total energy above)
 D1PCM: PCM CHGder 1st derivatives, ID1Alg=3 FixD1E=F DoIter=F DoCFld=F I1PDM=0.
 Calling FoFJK, ICntrl=      2127 FMM=F ISym2X=0 I1Cent= 0 IOpClX= 0 NMat=1 NMatS=1 NMatT=0.
 ***** Axes restored to original set *****
 -------------------------------------------------------------------
 Center     Atomic                   Forces (Hartrees/Bohr)
 Number     Number              X              Y              Z
 -------------------------------------------------------------------
      1        6           0.001374816    0.000812054   -0.000291691
      2        6          -0.000853413   -0.000763114    0.000176553
      3        6           0.000044969    0.000060321    0.000247959
      4        6           0.000066229    0.000627057   -0.000399946
      5        6          -0.000048479   -0.000148627    0.000239348
      6        6           0.000235061    0.000046622   -0.000024220
      7        6          -0.000572608   -0.000653698    0.000023455
      8        6          -0.000444738    0.000069877    0.000300164
      9        6          -0.001580580   -0.000195253   -0.000281758
     10        6           0.001750101   -0.000058441    0.000091451
     11        8          -0.000490610    0.000394690   -0.000057880
     12        6           0.000087639    0.000135856   -0.000162472
     13        6          -0.000243861    0.000104953    0.000174888
     14        8          -0.000512552   -0.000036536   -0.000243941
     15        6           0.000371594   -0.000648618    0.000279937
     16        8           0.000014408    0.000300768   -0.000422292
     17        6          -0.000306224    0.000029773   -0.000289595
     18        6          -0.001046317   -0.000046216    0.000329518
     19        8           0.000555926   -0.000397063   -0.000053795
     20        1           0.000055882    0.000004168   -0.000091549
     21        1          -0.000199217   -0.000116744   -0.000175521
     22        1           0.000245745   -0.000144186   -0.000027424
     23        1           0.000083724   -0.000221636   -0.000180974
     24        1           0.000122434   -0.000043972   -0.000070875
     25        1          -0.000106599   -0.000042827   -0.000088938
     26        1          -0.000104212    0.000052052    0.000102721
     27        1          -0.000040337   -0.000136481    0.000060536
     28        1           0.000376909    0.000097668    0.000114443
     29        1           0.000271830    0.000023974   -0.000060887
     30        1          -0.000012028    0.000058157   -0.000015369
     31        1          -0.000077381    0.000001627    0.000021935
     32        1          -0.000074878    0.000115291    0.000112389
     33        1           0.000090552   -0.000110431    0.000038885
     34        1           0.000009675   -0.000076300   -0.000085201
     35        1           0.000021843    0.000014164   -0.000002642
     36        1           0.000314798   -0.000036560    0.000047617
     37        1          -0.000037744   -0.000047079   -0.000030639
     38        1           0.000150262   -0.000025667    0.000017990
     39        1           0.000243535    0.000134808    0.000266306
     40        1           0.000087914   -0.000129354    0.000148554
     41        1           0.000371372    0.000089428   -0.000144008
     42        1          -0.000088573    0.000386186    0.000260702
     43        1          -0.000106865    0.000519307    0.000146265
 -------------------------------------------------------------------
 Cartesian Forces:  Max     0.001750101 RMS     0.000361032

 GradGradGradGradGradGradGradGradGradGradGradGradGradGradGradGradGradGrad
 Berny optimization.
 Using GEDIIS/GDIIS optimizer.
 FormGI is forming the generalized inverse of G from B-inverse, IUseBI=4.
 Internal  Forces:  Max     0.000999402 RMS     0.000190788
 Search for a local minimum.
 Step number   7 out of a maximum of  258
 All quantities printed in internal units (Hartrees-Bohrs-Radians)
 Mixed Optimization -- En-DIIS/RFO-DIIS
 Swapping is turned off.
 Update second derivatives using D2CorX and points    5    6    7
 DE= -3.95D-05 DEPred=-6.58D-05 R= 6.00D-01
 TightC=F SS=  1.41D+00  RLast= 2.71D-01 DXNew= 1.6366D+00 8.1361D-01
 Trust test= 6.00D-01 RLast= 2.71D-01 DXMaxT set to 9.73D-01
 ITU=  1  1  1  1  1  1  0
     Eigenvalues ---    0.00117   0.00280   0.00320   0.00359   0.00382
     Eigenvalues ---    0.00409   0.00487   0.00701   0.00806   0.01019
     Eigenvalues ---    0.01048   0.01132   0.01255   0.01360   0.01385
     Eigenvalues ---    0.01825   0.02550   0.02608   0.03179   0.03829
     Eigenvalues ---    0.03905   0.04192   0.04416   0.04588   0.04717
     Eigenvalues ---    0.04925   0.04983   0.05037   0.05299   0.05380
     Eigenvalues ---    0.05446   0.05511   0.05556   0.05584   0.05626
     Eigenvalues ---    0.05628   0.05706   0.05731   0.05944   0.06056
     Eigenvalues ---    0.06156   0.06357   0.07081   0.07868   0.08199
     Eigenvalues ---    0.08755   0.09008   0.09117   0.09342   0.09749
     Eigenvalues ---    0.10511   0.11708   0.12163   0.13309   0.14154
     Eigenvalues ---    0.14818   0.15524   0.15974   0.15992   0.16000
     Eigenvalues ---    0.16000   0.16000   0.16000   0.16000   0.16012
     Eigenvalues ---    0.16023   0.16117   0.16189   0.16555   0.16760
     Eigenvalues ---    0.17127   0.17805   0.18893   0.20380   0.21017
     Eigenvalues ---    0.22707   0.23824   0.24694   0.25009   0.26222
     Eigenvalues ---    0.26828   0.27431   0.27941   0.28335   0.28558
     Eigenvalues ---    0.28909   0.29022   0.29324   0.29730   0.30502
     Eigenvalues ---    0.30995   0.31746   0.32378   0.33723   0.33764
     Eigenvalues ---    0.33834   0.33853   0.33980   0.34012   0.34083
     Eigenvalues ---    0.34097   0.34100   0.34124   0.34143   0.34162
     Eigenvalues ---    0.34199   0.34215   0.34274   0.34323   0.34329
     Eigenvalues ---    0.34339   0.34424   0.34448   0.34502   0.35618
     Eigenvalues ---    0.38999   0.41398   0.41992   0.51986   0.52598
     Eigenvalues ---    0.52794   0.52919   0.95554
 En-DIIS/RFO-DIIS IScMMF=        0 using points:     7    6    5    4    3
 RFO step:  Lambda=-2.44221830D-05.
 DidBck=T Rises=F RFO-DIIS coefs:    0.66627    0.51849   -0.51932    0.13961    0.19495
 Iteration  1 RMS(Cart)=  0.02228183 RMS(Int)=  0.00017649
 Iteration  2 RMS(Cart)=  0.00030834 RMS(Int)=  0.00005503
 Iteration  3 RMS(Cart)=  0.00000003 RMS(Int)=  0.00005503
 Variable       Old X    -DE/DX   Delta X   Delta X   Delta X     New X
                                 (Linear)    (Quad)   (Total)
    R1        2.55984   0.00030   0.00025   0.00044   0.00066   2.56050
    R2        2.85625  -0.00060  -0.00083  -0.00141  -0.00223   2.85402
    R3        2.78080   0.00080   0.00114   0.00147   0.00254   2.78333
    R4        2.84053   0.00037   0.00056   0.00057   0.00116   2.84169
    R5        2.90200  -0.00032  -0.00066  -0.00122  -0.00185   2.90016
    R6        2.93108   0.00043  -0.00072   0.00158   0.00085   2.93193
    R7        2.07713   0.00010   0.00010   0.00005   0.00014   2.07728
    R8        2.06912   0.00000   0.00014  -0.00014  -0.00001   2.06911
    R9        2.93118  -0.00027  -0.00015  -0.00063  -0.00080   2.93038
   R10        2.94874   0.00024   0.00056  -0.00009   0.00047   2.94921
   R11        2.07444  -0.00014   0.00003  -0.00039  -0.00037   2.07408
   R12        2.90915   0.00022   0.00006   0.00076   0.00080   2.90995
   R13        2.07413   0.00018   0.00007   0.00023   0.00030   2.07442
   R14        2.06994  -0.00005  -0.00005   0.00021   0.00017   2.07011
   R15        2.91194   0.00016  -0.00004   0.00063   0.00057   2.91251
   R16        2.07386   0.00011   0.00016   0.00022   0.00038   2.07423
   R17        2.07524   0.00001   0.00001   0.00003   0.00004   2.07528
   R18        2.91407   0.00014  -0.00007   0.00007   0.00000   2.91408
   R19        2.07915  -0.00006   0.00002  -0.00021  -0.00018   2.07897
   R20        2.86851   0.00034   0.00022  -0.00003   0.00020   2.86871
   R21        2.32674   0.00063   0.00023   0.00036   0.00059   2.32733
   R22        2.91501   0.00100   0.00170   0.00102   0.00280   2.91781
   R23        2.07285   0.00003  -0.00053   0.00036  -0.00016   2.07269
   R24        2.07040  -0.00019   0.00016  -0.00074  -0.00058   2.06982
   R25        2.89273  -0.00007  -0.00053   0.00006  -0.00047   2.89226
   R26        2.72040  -0.00018   0.00060  -0.00117  -0.00057   2.71984
   R27        2.07297   0.00006   0.00003   0.00008   0.00011   2.07308
   R28        2.06994  -0.00004   0.00020  -0.00033  -0.00013   2.06981
   R29        2.06995   0.00011   0.00008   0.00025   0.00033   2.07027
   R30        2.06932   0.00010   0.00006   0.00035   0.00041   2.06974
[truncated: 996,557 more chars]
