# Supplementary material for: New patchoulol- and guaiane-type sesquiterpenoids from Sanguisorba officinalis with anti-melanogenic activity
Source: Nat Prod Bioprospect. 2026 May 12;16(1):63. doi: 10.1007/s13659-026-00616-0 (PMC13161421; doi:10.1007/s13659-026-00616-0)
Supplement: Supplementary file 2 — Additional file 2. It includes the calculated NMR data of compound 11. [file 13659_2026_616_MOESM2_ESM.zip › New folder/11R-opt_freq-conf-52.log]

 Entering Gaussian System, Link 0=/gpfs/home/zhengshan/software/Gaussian/g09/g09
 Input=DY-202A-11R_52.gjf
 Output=DY-202A-11R_52.log
 Initial command:
 /gpfs/home/zhengshan/software/Gaussian/g09/l1.exe "/gpfs/home/zhengshan/software/Gaussian/g09/scratch/zhengshan/%J/Gau-5177.inp" -scrdir="/gpfs/home/zhengshan/software/Gaussian/g09/scratch/zhengshan/%J/"
 Entering Link 1 = /gpfs/home/zhengshan/software/Gaussian/g09/l1.exe PID=      5178.
  
 Copyright (c) 1988,1990,1992,1993,1995,1998,2003,2009,2013,
            Gaussian, Inc.  All Rights Reserved.
  
 This is part of the Gaussian(R) 09 program.  It is based on
 the Gaussian(R) 03 system (copyright 2003, Gaussian, Inc.),
 the Gaussian(R) 98 system (copyright 1998, Gaussian, Inc.),
 the Gaussian(R) 94 system (copyright 1995, Gaussian, Inc.),
 the Gaussian 92(TM) system (copyright 1992, Gaussian, Inc.),
 the Gaussian 90(TM) system (copyright 1990, Gaussian, Inc.),
 the Gaussian 88(TM) system (copyright 1988, Gaussian, Inc.),
 the Gaussian 86(TM) system (copyright 1986, Carnegie Mellon
 University), and the Gaussian 82(TM) system (copyright 1983,
 Carnegie Mellon University). Gaussian is a federally registered
 trademark of Gaussian, Inc.
  
 This software contains proprietary and confidential information,
 including trade secrets, belonging to Gaussian, Inc.
  
 This software is provided under written license and may be
 used, copied, transmitted, or stored only in accord with that
 written license.
  
 The following legend is applicable only to US Government
 contracts under FAR:
  
                    RESTRICTED RIGHTS LEGEND
  
 Use, reproduction and disclosure by the US Government is
 subject to restrictions as set forth in subparagraphs (a)
 and (c) of the Commercial Computer Software - Restricted
 Rights clause in FAR 52.227-19.
  
 Gaussian, Inc.
 340 Quinnipiac St., Bldg. 40, Wallingford CT 06492
  
  
 ---------------------------------------------------------------
 Warning -- This program may not be used in any manner that
 competes with the business of Gaussian, Inc. or will provide
 assistance to any competitor of Gaussian, Inc.  The licensee
 of this program is prohibited from giving any competitor of
 Gaussian, Inc. access to this program.  By using this program,
 the user acknowledges that Gaussian, Inc. is engaged in the
 business of creating and licensing software in the field of
 computational chemistry and represents and warrants to the
 licensee that it is not a competitor of Gaussian, Inc. and that
 it will not use this program in any manner prohibited above.
 ---------------------------------------------------------------
  

 Cite this work as:
 Gaussian 09, Revision D.01,
 M. J. Frisch, G. W. Trucks, H. B. Schlegel, G. E. Scuseria, 
 M. A. Robb, J. R. Cheeseman, G. Scalmani, V. Barone, B. Mennucci, 
 G. A. Petersson, H. Nakatsuji, M. Caricato, X. Li, H. P. Hratchian, 
 A. F. Izmaylov, J. Bloino, G. Zheng, J. L. Sonnenberg, M. Hada, 
 M. Ehara, K. Toyota, R. Fukuda, J. Hasegawa, M. Ishida, T. Nakajima, 
 Y. Honda, O. Kitao, H. Nakai, T. Vreven, J. A. Montgomery, Jr., 
 J. E. Peralta, F. Ogliaro, M. Bearpark, J. J. Heyd, E. Brothers, 
 K. N. Kudin, V. N. Staroverov, T. Keith, R. Kobayashi, J. Normand, 
 K. Raghavachari, A. Rendell, J. C. Burant, S. S. Iyengar, J. Tomasi, 
 M. Cossi, N. Rega, J. M. Millam, M. Klene, J. E. Knox, J. B. Cross, 
 V. Bakken, C. Adamo, J. Jaramillo, R. Gomperts, R. E. Stratmann, 
 O. Yazyev, A. J. Austin, R. Cammi, C. Pomelli, J. W. Ochterski, 
 R. L. Martin, K. Morokuma, V. G. Zakrzewski, G. A. Voth, 
 P. Salvador, J. J. Dannenberg, S. Dapprich, A. D. Daniels, 
 O. Farkas, J. B. Foresman, J. V. Ortiz, J. Cioslowski, 
 and D. J. Fox, Gaussian, Inc., Wallingford CT, 2013.
 
 ******************************************
 Gaussian 09:  ES64L-G09RevD.01 24-Apr-2013
                10-Mar-2024 
 ******************************************
 %nprocshared=4
 Will use up to    4 processors via shared memory.
 %mem=12GB
 %chk=DY-202A-11R_52.chk
 ----------------------------------------------------------
 # opt freq b3lyp/6-31g(d) scrf=(smd,solvent=methanol,read)
 ----------------------------------------------------------
 1/14=-1,18=20,19=15,26=3,38=1,40=2/1,3;
 2/9=110,12=2,17=6,18=5,40=1/2;
 3/5=1,6=6,7=1,11=2,16=1,25=1,30=1,70=32203,71=1,72=3,74=-5/1,2,3;
 4//1;
 5/5=2,38=5,53=3/2;
 6/7=2,8=2,9=2,10=2,28=1/1;
 7//1,2,3,16;
 1/14=-1,18=20,19=15,26=3/3(2);
 2/9=110/2;
 99//99;
 2/9=110/2;
 3/5=1,6=6,7=1,11=2,16=1,25=1,30=1,70=32205,71=1,72=3,74=-5/1,2,3;
 4/5=5,16=3,69=1/1;
 5/5=2,38=5,53=3/2;
 7//1,2,3,16;
 1/14=-1,18=20,19=15,26=3/3(-5);
 2/9=110/2;
 6/7=2,8=2,9=2,10=2,19=2,28=1/1;
 99/9=1/99;
 --------
 opt+freq
 --------
 Symbolic Z-matrix:
 Charge =  0 Multiplicity = 1
 C                    -1.785     0.6478   -0.1413 
 C                    -1.0935   -0.4985   -0.2283 
 C                     0.3912   -0.6406   -0.459 
 C                     1.2681    0.4773    0.1573 
 C                     1.1957    1.8146   -0.6139 
 C                    -0.1448    2.212    -1.2339 
 C                    -1.3924    2.0732   -0.3497 
 C                    -3.1866    0.2589    0.1123 
 C                    -3.3601   -1.2245    0.1985 
 C                    -1.9388   -1.7375   -0.0392 
 O                    -4.1007    1.0651    0.215 
 C                    -1.2716    2.8347    0.971 
 C                    -1.8713   -2.6904   -1.2321 
 O                    -1.4742   -2.4079    1.1264 
 C                     2.7491    0.0098    0.3727 
 O                     2.7327   -1.1077    1.2808 
 C                     3.5872    1.0926    1.0703 
 C                     3.4411   -0.4686   -0.9261 
 O                     4.7282   -1.0188   -0.6218 
 H                     0.5729   -0.7198   -1.5378 
 H                     0.7014   -1.5993   -0.0273 
 H                     0.8658    0.6538    1.1654 
 H                     1.9292    1.8173   -1.4281 
 H                     1.5072    2.6199    0.0639 
 H                    -0.2914    1.6376   -2.1591 
 H                    -0.0628    3.2587   -1.5572 
 H                    -2.2038    2.5499   -0.9182 
 H                    -3.7494   -1.4918    1.1855 
 H                    -4.0585   -1.5373   -0.5841 
 H                    -0.9853    3.8765    0.7905 
 H                    -0.529     2.3928    1.6416 
 H                    -2.2283    2.8449    1.5051 
 H                    -0.8631   -3.1015   -1.3565 
 H                    -2.5347   -3.5492   -1.0775 
 H                    -2.1605   -2.1957   -2.1657 
 H                    -1.99     -3.2243    1.2357 
 H                     3.5702   -1.591     1.1311 
 H                     3.7928    1.9413    0.4109 
 H                     3.0725    1.463     1.9645 
 H                     4.5454    0.6923    1.4206 
 H                     2.8753   -1.2796   -1.3932 
 H                     3.5698    0.3326   -1.6592 
 H                     5.3471   -0.2747   -0.5175 
 

 GradGradGradGradGradGradGradGradGradGradGradGradGradGradGradGradGradGrad
 Berny optimization.
 Initialization pass.
                           ----------------------------
                           !    Initial Parameters    !
                           ! (Angstroms and Degrees)  !
 --------------------------                            --------------------------
 ! Name  Definition              Value          Derivative Info.                !
 --------------------------------------------------------------------------------
 ! R1    R(1,2)                  1.3415         estimate D2E/DX2                !
 ! R2    R(1,7)                  1.4931         estimate D2E/DX2                !
 ! R3    R(1,8)                  1.4765         estimate D2E/DX2                !
 ! R4    R(2,3)                  1.5092         estimate D2E/DX2                !
 ! R5    R(2,10)                 1.5118         estimate D2E/DX2                !
 ! R6    R(3,4)                  1.5487         estimate D2E/DX2                !
 ! R7    R(3,20)                 1.0969         estimate D2E/DX2                !
 ! R8    R(3,21)                 1.0962         estimate D2E/DX2                !
 ! R9    R(4,5)                  1.5454         estimate D2E/DX2                !
 ! R10   R(4,15)                 1.5679         estimate D2E/DX2                !
 ! R11   R(4,22)                 1.0997         estimate D2E/DX2                !
 ! R12   R(5,6)                  1.5295         estimate D2E/DX2                !
 ! R13   R(5,23)                 1.0959         estimate D2E/DX2                !
 ! R14   R(5,24)                 1.0977         estimate D2E/DX2                !
 ! R15   R(6,7)                  1.5354         estimate D2E/DX2                !
 ! R16   R(6,25)                 1.0988         estimate D2E/DX2                !
 ! R17   R(6,26)                 1.0986         estimate D2E/DX2                !
 ! R18   R(7,12)                 1.5293         estimate D2E/DX2                !
 ! R19   R(7,27)                 1.0995         estimate D2E/DX2                !
 ! R20   R(8,9)                  1.496          estimate D2E/DX2                !
 ! R21   R(8,11)                 1.2231         estimate D2E/DX2                !
 ! R22   R(9,10)                 1.5296         estimate D2E/DX2                !
 ! R23   R(9,28)                 1.0942         estimate D2E/DX2                !
 ! R24   R(9,29)                 1.0946         estimate D2E/DX2                !
 ! R25   R(10,13)                1.5283         estimate D2E/DX2                !
 ! R26   R(10,14)                1.4226         estimate D2E/DX2                !
 ! R27   R(12,30)                1.0954         estimate D2E/DX2                !
 ! R28   R(12,31)                1.0938         estimate D2E/DX2                !
 ! R29   R(12,32)                1.0957         estimate D2E/DX2                !
 ! R30   R(13,33)                1.0959         estimate D2E/DX2                !
 ! R31   R(13,34)                1.0961         estimate D2E/DX2                !
 ! R32   R(13,35)                1.0954         estimate D2E/DX2                !
 ! R33   R(14,36)                0.9719         estimate D2E/DX2                !
 ! R34   R(15,16)                1.44           estimate D2E/DX2                !
 ! R35   R(15,17)                1.5367         estimate D2E/DX2                !
 ! R36   R(15,18)                1.5475         estimate D2E/DX2                !
 ! R37   R(16,37)                0.9785         estimate D2E/DX2                !
 ! R38   R(17,38)                1.0942         estimate D2E/DX2                !
 ! R39   R(17,39)                1.0962         estimate D2E/DX2                !
 ! R40   R(17,40)                1.0959         estimate D2E/DX2                !
 ! R41   R(18,19)                1.4325         estimate D2E/DX2                !
 ! R42   R(18,41)                1.0936         estimate D2E/DX2                !
 ! R43   R(18,42)                1.0936         estimate D2E/DX2                !
 ! R44   R(19,43)                0.9734         estimate D2E/DX2                !
 ! A1    A(2,1,7)              132.1548         estimate D2E/DX2                !
 ! A2    A(2,1,8)              105.9848         estimate D2E/DX2                !
 ! A3    A(7,1,8)              121.6704         estimate D2E/DX2                !
 ! A4    A(1,2,3)              126.6868         estimate D2E/DX2                !
 ! A5    A(1,2,10)             113.8266         estimate D2E/DX2                !
 ! A6    A(3,2,10)             119.4734         estimate D2E/DX2                !
 ! A7    A(2,3,4)              115.3548         estimate D2E/DX2                !
 ! A8    A(2,3,20)             108.6693         estimate D2E/DX2                !
 ! A9    A(2,3,21)             107.4889         estimate D2E/DX2                !
 ! A10   A(4,3,20)             110.4701         estimate D2E/DX2                !
 ! A11   A(4,3,21)             108.321          estimate D2E/DX2                !
 ! A12   A(20,3,21)            106.0992         estimate D2E/DX2                !
 ! A13   A(3,4,5)              113.5474         estimate D2E/DX2                !
 ! A14   A(3,4,15)             111.9796         estimate D2E/DX2                !
 ! A15   A(3,4,22)             105.874          estimate D2E/DX2                !
 ! A16   A(5,4,15)             111.7662         estimate D2E/DX2                !
 ! A17   A(5,4,22)             107.5442         estimate D2E/DX2                !
 ! A18   A(15,4,22)            105.5142         estimate D2E/DX2                !
 ! A19   A(4,5,6)              117.9164         estimate D2E/DX2                !
 ! A20   A(4,5,23)             109.9701         estimate D2E/DX2                !
 ! A21   A(4,5,24)             108.2641         estimate D2E/DX2                !
 ! A22   A(6,5,23)             106.5477         estimate D2E/DX2                !
 ! A23   A(6,5,24)             107.9629         estimate D2E/DX2                !
 ! A24   A(23,5,24)            105.4867         estimate D2E/DX2                !
 ! A25   A(5,6,7)              117.0792         estimate D2E/DX2                !
 ! A26   A(5,6,25)             108.8097         estimate D2E/DX2                !
 ! A27   A(5,6,26)             107.5442         estimate D2E/DX2                !
 ! A28   A(7,6,25)             109.2208         estimate D2E/DX2                !
 ! A29   A(7,6,26)             108.4365         estimate D2E/DX2                !
 ! A30   A(25,6,26)            105.0836         estimate D2E/DX2                !
 ! A31   A(1,7,6)              112.3539         estimate D2E/DX2                !
 ! A32   A(1,7,12)             112.0614         estimate D2E/DX2                !
 ! A33   A(1,7,27)             106.98           estimate D2E/DX2                !
 ! A34   A(6,7,12)             112.8375         estimate D2E/DX2                !
 ! A35   A(6,7,27)             105.23           estimate D2E/DX2                !
 ! A36   A(12,7,27)            106.7948         estimate D2E/DX2                !
 ! A37   A(1,8,9)              112.4059         estimate D2E/DX2                !
 ! A38   A(1,8,11)             123.3835         estimate D2E/DX2                !
 ! A39   A(9,8,11)             124.1983         estimate D2E/DX2                !
 ! A40   A(8,9,10)             102.4645         estimate D2E/DX2                !
 ! A41   A(8,9,28)             109.6019         estimate D2E/DX2                !
 ! A42   A(8,9,29)             108.4316         estimate D2E/DX2                !
 ! A43   A(10,9,28)            112.8829         estimate D2E/DX2                !
 ! A44   A(10,9,29)            112.7012         estimate D2E/DX2                !
 ! A45   A(28,9,29)            110.373          estimate D2E/DX2                !
 ! A46   A(2,10,9)             105.3149         estimate D2E/DX2                !
 ! A47   A(2,10,13)            112.8728         estimate D2E/DX2                !
 ! A48   A(2,10,14)            107.824          estimate D2E/DX2                !
 ! A49   A(9,10,13)            111.805          estimate D2E/DX2                !
 ! A50   A(9,10,14)            109.522          estimate D2E/DX2                !
 ! A51   A(13,10,14)           109.3465         estimate D2E/DX2                !
 ! A52   A(7,12,30)            110.6048         estimate D2E/DX2                !
 ! A53   A(7,12,31)            112.4527         estimate D2E/DX2                !
 ! A54   A(7,12,32)            110.8926         estimate D2E/DX2                !
 ! A55   A(30,12,31)           107.9274         estimate D2E/DX2                !
 ! A56   A(30,12,32)           107.4377         estimate D2E/DX2                !
 ! A57   A(31,12,32)           107.3186         estimate D2E/DX2                !
 ! A58   A(10,13,33)           111.2934         estimate D2E/DX2                !
 ! A59   A(10,13,34)           110.5906         estimate D2E/DX2                !
 ! A60   A(10,13,35)           111.8391         estimate D2E/DX2                !
 ! A61   A(33,13,34)           106.1942         estimate D2E/DX2                !
 ! A62   A(33,13,35)           108.3939         estimate D2E/DX2                !
 ! A63   A(34,13,35)           108.315          estimate D2E/DX2                !
 ! A64   A(10,14,36)           108.3413         estimate D2E/DX2                !
 ! A65   A(4,15,16)            107.8943         estimate D2E/DX2                !
 ! A66   A(4,15,17)            111.5568         estimate D2E/DX2                !
 ! A67   A(4,15,18)            113.5329         estimate D2E/DX2                !
 ! A68   A(16,15,17)           105.4704         estimate D2E/DX2                !
 ! A69   A(16,15,18)           107.1252         estimate D2E/DX2                !
 ! A70   A(17,15,18)           110.7908         estimate D2E/DX2                !
 ! A71   A(15,16,37)           106.0858         estimate D2E/DX2                !
 ! A72   A(15,17,38)           112.0503         estimate D2E/DX2                !
 ! A73   A(15,17,39)           110.6285         estimate D2E/DX2                !
 ! A74   A(15,17,40)           111.381          estimate D2E/DX2                !
 ! A75   A(38,17,39)           108.5242         estimate D2E/DX2                !
 ! A76   A(38,17,40)           108.1575         estimate D2E/DX2                !
 ! A77   A(39,17,40)           105.8546         estimate D2E/DX2                !
 ! A78   A(15,18,19)           110.0143         estimate D2E/DX2                !
 ! A79   A(15,18,41)           110.878          estimate D2E/DX2                !
 ! A80   A(15,18,42)           112.8785         estimate D2E/DX2                !
 ! A81   A(19,18,41)           105.7094         estimate D2E/DX2                !
 ! A82   A(19,18,42)           108.5459         estimate D2E/DX2                !
 ! A83   A(41,18,42)           108.5339         estimate D2E/DX2                !
 ! A84   A(18,19,43)           107.4831         estimate D2E/DX2                !
 ! D1    D(7,1,2,3)              6.1315         estimate D2E/DX2                !
 ! D2    D(7,1,2,10)          -175.2094         estimate D2E/DX2                !
 ! D3    D(8,1,2,3)           -178.9669         estimate D2E/DX2                !
 ! D4    D(8,1,2,10)            -0.3078         estimate D2E/DX2                !
 ! D5    D(2,1,7,6)             22.3376         estimate D2E/DX2                !
 ! D6    D(2,1,7,12)          -105.9399         estimate D2E/DX2                !
 ! D7    D(2,1,7,27)           137.3336         estimate D2E/DX2                !
 ! D8    D(8,1,7,6)           -151.9015         estimate D2E/DX2                !
 ! D9    D(8,1,7,12)            79.8211         estimate D2E/DX2                !
 ! D10   D(8,1,7,27)           -36.9055         estimate D2E/DX2                !
 ! D11   D(2,1,8,9)              0.5682         estimate D2E/DX2                !
 ! D12   D(2,1,8,11)          -178.2036         estimate D2E/DX2                !
 ! D13   D(7,1,8,9)            176.1287         estimate D2E/DX2                !
 ! D14   D(7,1,8,11)            -2.6432         estimate D2E/DX2                !
 ! D15   D(1,2,3,4)             33.1728         estimate D2E/DX2                !
 ! D16   D(1,2,3,20)           -91.4801         estimate D2E/DX2                !
 ! D17   D(1,2,3,21)           154.1044         estimate D2E/DX2                !
 ! D18   D(10,2,3,4)          -145.4182         estimate D2E/DX2                !
 ! D19   D(10,2,3,20)           89.9289         estimate D2E/DX2                !
 ! D20   D(10,2,3,21)          -24.4866         estimate D2E/DX2                !
 ! D21   D(1,2,10,9)            -0.0426         estimate D2E/DX2                !
 ! D22   D(1,2,10,13)          122.2008         estimate D2E/DX2                !
 ! D23   D(1,2,10,14)         -116.9141         estimate D2E/DX2                !
 ! D24   D(3,2,10,9)           178.7222         estimate D2E/DX2                !
 ! D25   D(3,2,10,13)          -59.0343         estimate D2E/DX2                !
 ! D26   D(3,2,10,14)           61.8508         estimate D2E/DX2                !
 ! D27   D(2,3,4,5)            -74.4302         estimate D2E/DX2                !
 ! D28   D(2,3,4,15)           157.8282         estimate D2E/DX2                !
 ! D29   D(2,3,4,22)            43.3309         estimate D2E/DX2                !
 ! D30   D(20,3,4,5)            49.28           estimate D2E/DX2                !
 ! D31   D(20,3,4,15)          -78.4615         estimate D2E/DX2                !
 ! D32   D(20,3,4,22)          167.0411         estimate D2E/DX2                !
 ! D33   D(21,3,4,5)           165.0909         estimate D2E/DX2                !
 ! D34   D(21,3,4,15)           37.3494         estimate D2E/DX2                !
 ! D35   D(21,3,4,22)          -77.148          estimate D2E/DX2                !
 ! D36   D(3,4,5,6)             35.7924         estimate D2E/DX2                !
 ! D37   D(3,4,5,23)           -86.5838         estimate D2E/DX2                !
 ! D38   D(3,4,5,24)           158.639          estimate D2E/DX2                !
 ! D39   D(15,4,5,6)           163.6444         estimate D2E/DX2                !
 ! D40   D(15,4,5,23)           41.2682         estimate D2E/DX2                !
 ! D41   D(15,4,5,24)          -73.509          estimate D2E/DX2                !
 ! D42   D(22,4,5,6)           -80.9962         estimate D2E/DX2                !
 ! D43   D(22,4,5,23)          156.6276         estimate D2E/DX2                !
 ! D44   D(22,4,5,24)           41.8504         estimate D2E/DX2                !
 ! D45   D(3,4,15,16)          -60.7896         estimate D2E/DX2                !
 ! D46   D(3,4,15,17)         -176.1898         estimate D2E/DX2                !
 ! D47   D(3,4,15,18)           57.7725         estimate D2E/DX2                !
 ! D48   D(5,4,15,16)          170.5244         estimate D2E/DX2                !
 ! D49   D(5,4,15,17)           55.1242         estimate D2E/DX2                !
 ! D50   D(5,4,15,18)          -70.9135         estimate D2E/DX2                !
 ! D51   D(22,4,15,16)          53.9285         estimate D2E/DX2                !
 ! D52   D(22,4,15,17)         -61.4716         estimate D2E/DX2                !
 ! D53   D(22,4,15,18)         172.4906         estimate D2E/DX2                !
 ! D54   D(4,5,6,7)             46.5927         estimate D2E/DX2                !
 ! D55   D(4,5,6,25)           -77.792          estimate D2E/DX2                !
 ! D56   D(4,5,6,26)           168.8792         estimate D2E/DX2                !
 ! D57   D(23,5,6,7)           170.6922         estimate D2E/DX2                !
 ! D58   D(23,5,6,25)           46.3075         estimate D2E/DX2                !
 ! D59   D(23,5,6,26)          -67.0212         estimate D2E/DX2                !
 ! D60   D(24,5,6,7)           -76.406          estimate D2E/DX2                !
 ! D61   D(24,5,6,25)          159.2093         estimate D2E/DX2                !
 ! D62   D(24,5,6,26)           45.8805         estimate D2E/DX2                !
 ! D63   D(5,6,7,1)            -72.5231         estimate D2E/DX2                !
 ! D64   D(5,6,7,12)            55.3449         estimate D2E/DX2                !
 ! D65   D(5,6,7,27)           171.4227         estimate D2E/DX2                !
 ! D66   D(25,6,7,1)            51.6537         estimate D2E/DX2                !
 ! D67   D(25,6,7,12)          179.5218         estimate D2E/DX2                !
 ! D68   D(25,6,7,27)          -64.4005         estimate D2E/DX2                !
 ! D69   D(26,6,7,1)           165.6531         estimate D2E/DX2                !
 ! D70   D(26,6,7,12)          -66.4789         estimate D2E/DX2                !
 ! D71   D(26,6,7,27)           49.5989         estimate D2E/DX2                !
 ! D72   D(1,7,12,30)         -179.8709         estimate D2E/DX2                !
 ! D73   D(1,7,12,31)           59.386          estimate D2E/DX2                !
 ! D74   D(1,7,12,32)          -60.7803         estimate D2E/DX2                !
 ! D75   D(6,7,12,30)           52.1079         estimate D2E/DX2                !
 ! D76   D(6,7,12,31)          -68.6352         estimate D2E/DX2                !
 ! D77   D(6,7,12,32)          171.1985         estimate D2E/DX2                !
 ! D78   D(27,7,12,30)         -63.033          estimate D2E/DX2                !
 ! D79   D(27,7,12,31)         176.224          estimate D2E/DX2                !
 ! D80   D(27,7,12,32)          56.0577         estimate D2E/DX2                !
 ! D81   D(1,8,9,10)            -0.5738         estimate D2E/DX2                !
 ! D82   D(1,8,9,28)           119.5224         estimate D2E/DX2                !
 ! D83   D(1,8,9,29)          -119.9328         estimate D2E/DX2                !
 ! D84   D(11,8,9,10)          178.1862         estimate D2E/DX2                !
 ! D85   D(11,8,9,28)          -61.7176         estimate D2E/DX2                !
 ! D86   D(11,8,9,29)           58.8273         estimate D2E/DX2                !
 ! D87   D(8,9,10,2)             0.3625         estimate D2E/DX2                !
 ! D88   D(8,9,10,13)         -122.5674         estimate D2E/DX2                !
 ! D89   D(8,9,10,14)          116.0724         estimate D2E/DX2                !
 ! D90   D(28,9,10,2)         -117.427          estimate D2E/DX2                !
 ! D91   D(28,9,10,13)         119.6431         estimate D2E/DX2                !
 ! D92   D(28,9,10,14)          -1.7172         estimate D2E/DX2                !
 ! D93   D(29,9,10,2)          116.6878         estimate D2E/DX2                !
 ! D94   D(29,9,10,13)          -6.2421         estimate D2E/DX2                !
 ! D95   D(29,9,10,14)        -127.6024         estimate D2E/DX2                !
 ! D96   D(2,10,13,33)          65.0363         estimate D2E/DX2                !
 ! D97   D(2,10,13,34)        -177.1771         estimate D2E/DX2                !
 ! D98   D(2,10,13,35)         -56.3665         estimate D2E/DX2                !
 ! D99   D(9,10,13,33)        -176.4396         estimate D2E/DX2                !
 ! D100  D(9,10,13,34)         -58.653          estimate D2E/DX2                !
 ! D101  D(9,10,13,35)          62.1577         estimate D2E/DX2                !
 ! D102  D(14,10,13,33)        -54.978          estimate D2E/DX2                !
 ! D103  D(14,10,13,34)         62.8086         estimate D2E/DX2                !
 ! D104  D(14,10,13,35)       -176.3807         estimate D2E/DX2                !
 ! D105  D(2,10,14,36)        -177.8234         estimate D2E/DX2                !
 ! D106  D(9,10,14,36)          68.0748         estimate D2E/DX2                !
 ! D107  D(13,10,14,36)        -54.7571         estimate D2E/DX2                !
 ! D108  D(4,15,16,37)         158.3079         estimate D2E/DX2                !
 ! D109  D(17,15,16,37)        -82.3529         estimate D2E/DX2                !
 ! D110  D(18,15,16,37)         35.7247         estimate D2E/DX2                !
 ! D111  D(4,15,17,38)         -71.431          estimate D2E/DX2                !
 ! D112  D(4,15,17,39)          49.8166         estimate D2E/DX2                !
 ! D113  D(4,15,17,40)         167.2599         estimate D2E/DX2                !
 ! D114  D(16,15,17,38)        171.6886         estimate D2E/DX2                !
 ! D115  D(16,15,17,39)        -67.0637         estimate D2E/DX2                !
 ! D116  D(16,15,17,40)         50.3796         estimate D2E/DX2                !
 ! D117  D(18,15,17,38)         56.1007         estimate D2E/DX2                !
 ! D118  D(18,15,17,39)        177.3483         estimate D2E/DX2                !
 ! D119  D(18,15,17,40)        -65.2084         estimate D2E/DX2                !
 ! D120  D(4,15,18,19)        -173.415          estimate D2E/DX2                !
 ! D121  D(4,15,18,41)         -56.8415         estimate D2E/DX2                !
 ! D122  D(4,15,18,42)          65.1777         estimate D2E/DX2                !
 ! D123  D(16,15,18,19)        -54.4112         estimate D2E/DX2                !
 ! D124  D(16,15,18,41)         62.1623         estimate D2E/DX2                !
 ! D125  D(16,15,18,42)       -175.8185         estimate D2E/DX2                !
 ! D126  D(17,15,18,19)         60.1424         estimate D2E/DX2                !
 ! D127  D(17,15,18,41)        176.716          estimate D2E/DX2                !
 ! D128  D(17,15,18,42)        -61.2648         estimate D2E/DX2                !
 ! D129  D(15,18,19,43)        -80.705          estimate D2E/DX2                !
 ! D130  D(41,18,19,43)        159.5293         estimate D2E/DX2                !
 ! D131  D(42,18,19,43)         43.2564         estimate D2E/DX2                !
 --------------------------------------------------------------------------------
 Trust Radius=3.00D-01 FncErr=1.00D-07 GrdErr=1.00D-06
 Number of steps in this run=    258 maximum allowed number of steps=    258.
 GradGradGradGradGradGradGradGradGradGradGradGradGradGradGradGradGradGrad

                          Input orientation:                          
 ---------------------------------------------------------------------
 Center     Atomic      Atomic             Coordinates (Angstroms)
 Number     Number       Type             X           Y           Z
 ---------------------------------------------------------------------
      1          6           0       -1.785000    0.647800   -0.141300
      2          6           0       -1.093500   -0.498500   -0.228300
      3          6           0        0.391200   -0.640600   -0.459000
      4          6           0        1.268100    0.477300    0.157300
      5          6           0        1.195700    1.814600   -0.613900
      6          6           0       -0.144800    2.212000   -1.233900
      7          6           0       -1.392400    2.073200   -0.349700
      8          6           0       -3.186600    0.258900    0.112300
      9          6           0       -3.360100   -1.224500    0.198500
     10          6           0       -1.938800   -1.737500   -0.039200
     11          8           0       -4.100700    1.065100    0.215000
     12          6           0       -1.271600    2.834700    0.971000
     13          6           0       -1.871300   -2.690400   -1.232100
     14          8           0       -1.474200   -2.407900    1.126400
     15          6           0        2.749100    0.009800    0.372700
     16          8           0        2.732700   -1.107700    1.280800
     17          6           0        3.587200    1.092600    1.070300
     18          6           0        3.441100   -0.468600   -0.926100
     19          8           0        4.728200   -1.018800   -0.621800
     20          1           0        0.572900   -0.719800   -1.537800
     21          1           0        0.701400   -1.599300   -0.027300
     22          1           0        0.865800    0.653800    1.165400
     23          1           0        1.929200    1.817300   -1.428100
     24          1           0        1.507200    2.619900    0.063900
     25          1           0       -0.291400    1.637600   -2.159100
     26          1           0       -0.062800    3.258700   -1.557200
     27          1           0       -2.203800    2.549900   -0.918200
     28          1           0       -3.749400   -1.491800    1.185500
     29          1           0       -4.058500   -1.537300   -0.584100
     30          1           0       -0.985300    3.876500    0.790500
     31          1           0       -0.529000    2.392800    1.641600
     32          1           0       -2.228300    2.844900    1.505100
     33          1           0       -0.863100   -3.101500   -1.356500
     34          1           0       -2.534700   -3.549200   -1.077500
     35          1           0       -2.160500   -2.195700   -2.165700
     36          1           0       -1.990000   -3.224300    1.235700
     37          1           0        3.570200   -1.591000    1.131100
     38          1           0        3.792800    1.941300    0.410900
     39          1           0        3.072500    1.463000    1.964500
     40          1           0        4.545400    0.692300    1.420600
     41          1           0        2.875300   -1.279600   -1.393200
     42          1           0        3.569800    0.332600   -1.659200
     43          1           0        5.347100   -0.274700   -0.517500
 ---------------------------------------------------------------------
                    Distance matrix (angstroms):
                    1          2          3          4          5
     1  C    0.000000
     2  C    1.341546   0.000000
     3  C    2.548873   1.509221   0.000000
     4  C    3.072402   2.584188   1.548703   0.000000
     5  C    3.235637   3.277126   2.588285   1.545433   0.000000
     6  C    2.516099   3.042708   3.004179   2.634560   1.529466
     7  C    1.493094   2.591856   3.249290   3.143598   2.614371
     8  C    1.476495   2.251828   3.733114   4.460278   4.706604
     9  C    2.470205   2.417997   3.852985   4.931334   5.536374
    10  C    2.392433   1.511758   2.609276   3.902327   4.772084
    11  O    2.379823   3.418276   4.851892   5.401190   5.413010
    12  C    2.506656   3.546867   4.109442   3.559427   3.104848
    13  C    3.512958   2.533182   3.149328   4.671251   5.484860
    14  O    3.322794   2.371909   3.019364   4.096797   5.290228
    15  C    4.607527   3.922390   2.583493   1.567901   2.577544
    16  O    5.051115   4.157922   2.954270   2.433009   3.806848
    17  C    5.525066   5.111449   3.944256   2.567175   3.012820
    18  C    5.401331   4.588073   3.090252   2.605842   3.217498
    19  O    6.740194   5.858135   4.356502   3.849364   4.528441
    20  H    3.062717   2.130881   1.096858   2.188542   2.768511
    21  H    3.353303   2.115142   1.096218   2.160438   3.499021
    22  H    2.955375   2.666280   2.130585   1.099665   2.149930
    23  H    4.101081   3.992388   3.057102   2.178565   1.095879
    24  H    3.843158   4.071049   3.485648   2.157922   1.097704
    25  H    2.698530   2.989026   2.923436   3.023912   2.151845
    26  H    3.433299   4.116415   4.076359   3.528029   2.135196
    27  H    2.096891   3.316846   4.138137   4.184072   3.491399
    28  H    3.193298   3.168482   4.535801   5.487245   6.214832
    29  H    3.184264   3.161791   4.540876   5.742905   6.232394
    30  H    3.454313   4.493360   4.884690   4.127144   3.313689
    31  H    2.793080   3.489241   3.802736   3.016928   2.897617
    32  H    2.781078   3.933290   4.782069   4.432483   4.156375
    33  H    4.047698   2.846318   2.904273   4.431863   5.381278
    34  H    4.365012   3.479220   4.171737   5.674392   6.549898
    35  H    3.510653   2.787920   3.441269   4.929154   5.454784
    36  H    4.114768   3.221334   3.900978   5.047772   6.241812
    37  H    5.942171   4.979119   3.679364   3.244351   4.503486
    38  H    5.752384   5.498830   4.358190   2.929457   2.794852
    39  H    5.356701   5.100138   4.181848   2.737414   3.208449
    40  H    6.520389   5.994503   4.750463   3.518927   4.076670
    41  H    5.196203   4.209333   2.729799   2.841450   3.605889
    42  H    5.574698   4.948188   3.534274   2.935717   2.987529
    43  H    7.201346   6.450973   4.969733   4.202273   4.648504
                    6          7          8          9         10
     6  C    0.000000
     7  C    1.535442   0.000000
     8  C    3.857383   2.593122   0.000000
     9  C    4.919294   3.879071   1.495997   0.000000
    10  C    4.499366   3.862175   2.359146   1.529629   0.000000
    11  O    4.366215   2.944493   1.223145   2.406456   3.548661
    12  C    2.553237   1.529289   3.322550   4.629870   4.729765
    13  C    5.197531   4.868250   3.497970   2.532194   1.528262
    14  O    5.355539   4.718667   3.327542   2.412064   1.422643
    15  C    3.975614   4.683108   5.946629   6.235076   5.019873
    16  O    5.062028   5.458306   6.186364   6.189283   4.895096
    17  C    4.526612   5.270142   6.891820   7.375226   6.306911
    18  C    4.487654   5.491421   6.747884   6.934871   5.598216
    19  O    5.878679   6.862671   8.050806   8.132392   6.730887
    20  H    3.033628   3.615914   4.220726   4.328735   3.096797
    21  H    4.086312   4.239717   4.311489   4.085002   2.643841
    22  H    3.034129   3.067522   4.205581   4.724525   3.877520
    23  H    2.120136   3.501636   5.565326   6.314671   5.433882
    24  H    2.140040   2.979535   5.254372   6.203881   5.556301
    25  H    1.098828   2.162378   3.929663   4.813192   4.312679
    26  H    1.098557   2.152046   4.641568   5.835559   5.548488
    27  H    2.110290   1.099457   2.697500   4.102456   4.384594
    28  H    5.706555   4.541092   2.129191   1.094154   2.199666
    29  H    5.458621   4.494301   2.114596   1.094563   2.197754
    30  H    2.752307   2.172021   4.288672   5.657768   5.754525
    31  H    2.906682   2.193828   3.735656   4.814823   4.676751
    32  H    3.499094   2.175898   3.089600   4.421334   4.844281
    33  H    5.363233   5.298238   4.341464   3.489436   2.180116
    34  H    6.239191   5.783245   4.042552   2.777353   2.171502
    35  H    4.935496   4.702270   3.502460   2.823422   2.186573
    36  H    6.249564   5.561845   3.850527   2.636695   1.959226
    37  H    5.818699   6.344015   7.079155   7.002366   5.633839
    38  H    4.275902   5.242348   7.185517   7.825048   6.825496
    39  H    4.598019   5.065886   6.637532   7.191645   6.274643
    40  H    5.599449   6.348095   7.853872   8.225848   7.076708
    41  H    4.619270   5.526610   6.432740   6.435585   5.021807
    42  H    4.184648   5.419216   6.985169   7.341602   6.103637
    43  H    6.071068   7.138743   8.573530   8.788066   7.446670
                   11         12         13         14         15
    11  O    0.000000
    12  C    3.421524   0.000000
    13  C    4.600881   5.978296   0.000000
    14  O    4.448694   5.248814   2.408322   0.000000
    15  C    6.932408   4.950157   5.586999   4.924388   0.000000
    16  O    7.249300   5.627869   5.478724   4.405947   1.440042
    17  C    7.735380   5.162626   7.029037   6.154219   1.536722
    18  C    7.780302   6.059729   5.766422   5.668670   1.547453
    19  O    9.110014   7.306441   6.835211   6.592084   2.442107
    20  H    5.301011   4.725540   3.154494   3.760088   2.986331
    21  H    5.497081   4.954764   3.043161   2.591928   2.634820
    22  H    5.073317   3.059836   4.942003   3.853716   2.142412
    23  H    6.294861   4.127457   5.899286   5.996742   2.679958
    24  H    5.821407   2.930989   6.425976   5.941079   2.906939
    25  H    4.524917   3.491614   4.699681   5.344118   4.278362
    26  H    4.925161   2.834214   6.226408   6.426828   4.710270
    27  H    2.662143   2.125837   5.260212   5.412253   5.713996
    28  H    2.757357   4.990401   3.287657   2.453419   6.719073
    29  H    2.722651   5.412904   2.556049   3.219062   7.046446
    30  H    4.235668   1.095397   6.928209   6.312332   5.391815
    31  H    4.068786   1.093817   5.991564   4.919914   4.246732
    32  H    2.887547   1.095738   6.185407   5.320149   5.839061
    33  H    5.505654   6.389257   1.095877   2.649399   5.071322
    34  H    5.041297   6.822459   1.096147   2.698963   6.533613
    35  H    4.479389   5.994494   1.095433   3.369564   5.950788
    36  H    4.888337   6.107180   2.527682   0.971857   5.802003
    37  H    8.169260   6.561667   6.033516   5.110119   1.952418
    38  H    7.944397   5.173009   7.498941   6.867952   2.195783
    39  H    7.394178   4.662597   7.204869   6.029822   2.179497
    40  H    8.737705   6.215264   7.723569   6.777417   2.188743
    41  H    7.533160   6.301880   4.954445   5.151659   2.190178
    42  H    7.930054   6.051249   6.239112   6.380583   2.215032
    43  H    9.570399   7.462653   7.645362   7.333695   2.760978
                   16         17         18         19         20
    16  O    0.000000
    17  C    2.369768   0.000000
    18  C    2.404306   2.538563   0.000000
    19  O    2.758588   2.936510   1.432461   0.000000
    20  H    3.572073   4.378697   2.943442   4.265557   0.000000
    21  H    2.465558   4.096205   3.097141   4.111633   1.752610
    22  H    2.569341   2.758189   3.502331   4.572724   3.046286
    23  H    4.066863   3.084827   2.786249   4.065462   2.878969
    24  H    4.108248   2.769817   3.776096   4.907664   3.819942
    25  H    5.339922   5.076375   4.459588   5.883548   2.586574
    26  H    5.910543   4.991818   5.154451   6.490428   4.029014
    27  H    6.525540   6.293929   6.401273   7.802314   4.334156
    28  H    6.494169   7.779338   7.563669   8.681000   5.166684
    29  H    7.055693   8.252887   7.583079   8.802066   4.798720
    30  H    6.237481   5.360610   6.435808   7.655236   5.382838
    31  H    4.798163   4.354309   5.526517   6.663343   4.583781
    32  H    6.347037   6.089306   7.002293   8.236794   5.460133
    33  H    4.884708   6.579134   5.063946   6.011660   2.787016
    34  H    6.266419   7.977281   6.724820   7.704564   4.227831
    35  H    6.083216   7.370256   5.991444   7.157018   3.169229
    36  H    5.175512   7.054654   6.462516   7.310865   4.531366
    37  H    0.978466   2.684342   2.347024   2.177392   4.106802
    38  H    3.343193   1.094245   2.778287   3.271641   4.609408
    39  H    2.681680   1.096223   3.496071   3.948369   4.824803
    40  H    2.558403   1.095946   2.841508   2.670707   5.150428
    41  H    2.683311   3.493274   1.093633   2.023935   2.373885
    42  H    3.379172   2.833385   1.093582   2.060187   3.178631
    43  H    3.280680   2.736397   1.958925   0.973448   4.902256
                   21         22         23         24         25
    21  H    0.000000
    22  H    2.554608   0.000000
    23  H    3.891387   3.034929   0.000000
    24  H    4.296426   2.343127   1.745942   0.000000
    25  H    4.000968   3.655034   2.344721   3.023509   0.000000
    26  H    5.150219   3.880767   2.462187   2.345406   1.744278
    27  H    5.142932   4.166417   4.228284   3.839393   2.455483
    28  H    4.614332   5.089605   7.073015   6.767267   5.739099
    29  H    4.792757   5.666604   6.915073   6.977050   5.172200
    30  H    5.787758   3.735360   4.202000   2.884363   3.767534
    31  H    4.498441   2.279551   3.974545   2.585889   3.882280
    32  H    5.539161   3.806543   5.190802   4.010192   4.316887
    33  H    2.543823   4.842660   5.656559   6.353761   4.840462
    34  H    3.921399   5.853137   6.989181   7.463079   5.753707
    35  H    3.622005   5.326760   5.777012   6.450825   4.264712
    36  H    3.388130   4.816658   6.919082   6.910731   6.168305
    37  H    3.093861   3.514838   4.567154   4.809009   6.013421
    38  H    4.720659   3.285461   2.621126   2.409331   4.835062
    39  H    4.355119   2.482517   3.597554   2.720453   5.324508
    40  H    4.703635   3.688640   4.028054   3.845379   6.091180
    41  H    2.587225   3.784516   3.238381   4.381888   4.373174
    42  H    3.824010   3.923411   2.224704   3.529183   4.106311
    43  H    4.855655   4.876096   4.109464   4.843714   6.176117
                   26         27         28         29         30
    26  H    0.000000
    27  H    2.344056   0.000000
    28  H    6.609136   4.811421   0.000000
    29  H    6.317765   4.500749   1.796969   0.000000
    30  H    2.596994   2.482794   6.051026   6.375211   0.000000
    31  H    3.346557   3.063040   5.066470   5.732085   1.770296
    32  H    3.773367   2.441313   4.606827   5.188262   1.766324
    33  H    6.413494   5.824767   4.169368   3.640591   7.301851
    34  H    7.258643   6.110147   3.290830   2.571605   7.812239
    35  H    5.875466   4.907021   3.774999   2.556825   6.855058
    36  H    7.317355   6.166553   2.469730   3.230531   7.185331
    37  H    6.629120   7.394982   7.320474   7.819326   7.124756
    38  H    4.524888   6.172205   8.322918   8.644859   5.169075
    39  H    5.045495   6.109882   7.475025   8.145448   4.865080
    40  H    6.057162   7.380540   8.580750   9.111368   6.412862
    41  H    5.408835   6.378711   7.112058   6.985602   6.801334
    42  H    4.665646   6.228961   8.061727   7.927378   6.269704
    43  H    6.544686   8.071866   9.334230   9.490201   7.683919
                   31         32         33         34         35
    31  H    0.000000
    32  H    1.763703   0.000000
    33  H    6.267979   6.738857   0.000000
    34  H    6.835474   6.902769   1.752861   0.000000
    35  H    6.181558   6.235946   1.777224   1.776560   0.000000
    36  H    5.818169   6.079848   2.829220   2.398573   3.557613
    37  H    5.738877   7.310245   5.303198   6.781022   6.638936
    38  H    4.516241   6.186066   7.087379   8.508712   7.693856
    39  H    3.733577   5.497197   6.881326   8.112743   7.604533
    40  H    5.356312   7.108012   7.166385   8.623146   8.134567
    41  H    5.855407   7.173449   4.158882   5.875275   5.176415
    42  H    5.651537   7.066994   5.615628   7.257525   6.283724
    43  H    6.804838   8.438572   6.874686   8.553287   7.922806
                   36         37         38         39         40
    36  H    0.000000
    37  H    5.796071   0.000000
    38  H    7.797724   3.611839   0.000000
    39  H    6.937639   3.204556   1.777998   0.000000
    40  H    7.621378   2.499657   1.773669   1.749068   0.000000
    41  H    5.862092   2.636654   3.804048   4.339918   3.820353
    42  H    7.207174   3.389102   2.631152   3.828356   3.250592
    43  H    8.099808   2.758242   2.861543   3.788632   2.309555
                   41         42         43
    41  H    0.000000
    42  H    1.775465   0.000000
    43  H    2.808286   2.197973   0.000000
 Stoichiometry    C15H24O4
 Framework group  C1[X(C15H24O4)]
 Deg. of freedom   123
 Full point group                 C1      NOp   1
 Largest Abelian subgroup         C1      NOp   1
 Largest concise Abelian subgroup C1      NOp   1
                         Standard orientation:                         
 ---------------------------------------------------------------------
 Center     Atomic      Atomic             Coordinates (Angstroms)
 Number     Number       Type             X           Y           Z
 ---------------------------------------------------------------------
      1          6           0        1.806259    0.669578    0.136855
      2          6           0        1.142456   -0.494418    0.201855
      3          6           0       -0.337785   -0.676560    0.433067
      4          6           0       -1.242760    0.432547   -0.158020
      5          6           0       -1.199984    1.755076    0.640384
      6          6           0        0.132444    2.171490    1.265285
      7          6           0        1.380477    2.080639    0.375486
      8          6           0        3.215983    0.319473   -0.127992
      9          6           0        3.424454   -1.157290   -0.245129
     10          6           0        2.016432   -1.708781   -0.014706
     11          8           0        4.110363    1.149163   -0.216215
     12          6           0        1.237858    2.866000   -0.928965
     13          6           0        1.974992   -2.687310    1.158473
     14          8           0        1.564595   -2.365988   -1.192770
     15          6           0       -2.712833   -0.065587   -0.379522
     16          8           0       -2.672448   -1.163499   -1.310478
     17          6           0       -3.578415    1.011030   -1.052704
     18          6           0       -3.389574   -0.586905    0.910773
     19          8           0       -4.664089   -1.161253    0.598232
     20          1           0       -0.514488   -0.782200    1.510431
     21          1           0       -0.626330   -1.633313   -0.017555
     22          1           0       -0.847633    0.639243   -1.163214
     23          1           0       -1.931026    1.723581    1.456188
     24          1           0       -1.532463    2.566472   -0.019955
     25          1           0        0.295284    1.581871    2.178113
     26          1           0        0.026502    3.209080    1.610264
     27          1           0        2.181925    2.564764    0.951775
     28          1           0        3.817196   -1.394917   -1.238336
     29          1           0        4.132312   -1.469362    0.529220
     30          1           0        0.927386    3.896757   -0.726377
     31          1           0        0.504073    2.420393   -1.606776
     32          1           0        2.192526    2.909956   -1.464987
     33          1           0        0.977208   -3.124783    1.276749
     34          1           0        2.658180   -3.526705    0.984662
     35          1           0        2.254999   -2.205133    2.101381
     36          1           0        2.099345   -3.167450   -1.320070
     37          1           0       -3.497793   -1.669588   -1.168796
     38          1           0       -3.802260    1.840873   -0.375486
     39          1           0       -3.075206    1.411870   -1.940294
     40          1           0       -4.527818    0.595290   -1.408922
     41          1           0       -2.803330   -1.393613    1.359742
     42          1           0       -3.535203    0.195780    1.660517
     43          1           0       -5.300797   -0.430126    0.510732
 ---------------------------------------------------------------------
 Rotational constants (GHZ):      0.5849284      0.2527406      0.2018857
 Standard basis: 6-31G(d) (6D, 7F)
 There are   333 symmetry adapted cartesian basis functions of A   symmetry.
 There are   333 symmetry adapted basis functions of A   symmetry.
   333 basis functions,   628 primitive gaussians,   333 cartesian basis functions
    73 alpha electrons       73 beta electrons
       nuclear repulsion energy      1599.2173242641 Hartrees.
 NAtoms=   43 NActive=   43 NUniq=   43 SFac= 1.00D+00 NAtFMM=   60 NAOKFM=F Big=F
 Integral buffers will be    131072 words long.
 Raffenetti 2 integral format.
 Two-electron integral symmetry is turned on.
 Using the following non-standard input for PCM:
 --- end of non-standard input.
 ------------------------------------------------------------------------------
 Polarizable Continuum Model (PCM)
 =================================
 Model                : PCM (using non-symmetric T matrix).
 Atomic radii         : SMD-Coulomb.
 Polarization charges : Total charges.
 Charge compensation  : None.
 Solution method      : On-the-fly selection.
 Cavity type          : VdW (van der Waals Surface) (Alpha=1.000).
 Cavity algorithm     : GePol (No added spheres)
                        Default sphere list used, NSphG=   43.
                        Lebedev-Laikov grids with approx.  5.0 points / Ang**2.
                        Smoothing algorithm: Karplus/York (Gamma=1.0000).
                        Polarization charges: spherical gaussians, with
                                              point-specific exponents (IZeta= 3).
                        Self-potential: point-specific (ISelfS= 7).
                        Self-field    : sphere-specific E.n sum rule (ISelfD= 2).
 1st derivatives      : Analytical E(r).r(x)/FMM algorithm (CHGder, D1EAlg=3).
                        Cavity 1st derivative terms included.
 Solvent              : Methanol, Eps=  32.613000 Eps(inf)=   1.765709
 ------------------------------------------------------------------------------
 ------------------------------------------------------------------------------
 Atomic radii for non-electrostatic terms: SMD-CDS.
 ------------------------------------------------------------------------------
 Nuclear repulsion after PCM non-electrostatic terms =     1599.2185384523 Hartrees.
 One-electron integrals computed using PRISM.
 NBasis=   333 RedAO= T EigKep=  8.57D-04  NBF=   333
 NBsUse=   333 1.00D-06 EigRej= -1.00D+00 NBFU=   333
 ExpMin= 1.61D-01 ExpMax= 5.48D+03 ExpMxC= 8.25D+02 IAcc=1 IRadAn=         1 AccDes= 0.00D+00
 Harris functional with IExCor=  402 and IRadAn=       1 diagonalized for initial guess.
 HarFok:  IExCor=  402 AccDes= 0.00D+00 IRadAn=         1 IDoV= 1 UseB2=F ITyADJ=14
 ICtDFT=  3500011 ScaDFX=  1.000000  1.000000  1.000000  1.000000
 FoFCou: FMM=F IPFlag=           0 FMFlag=      100000 FMFlg1=           0
         NFxFlg=           0 DoJE=T BraDBF=F KetDBF=T FulRan=T
         wScrn=  0.000000 ICntrl=     500 IOpCl=  0 I1Cent=   200000004 NGrid=           0
         NMat0=    1 NMatS0=      1 NMatT0=    0 NMatD0=    1 NMtDS0=    0 NMtDT0=    0
 Petite list used in FoFCou.
 Keep R1 ints in memory in canonical form, NReq=1565304907.
 Requested convergence on RMS density matrix=1.00D-08 within 128 cycles.
 Requested convergence on MAX density matrix=1.00D-06.
 Requested convergence on             energy=1.00D-06.
 No special actions if energy rises.
 Inv3:  Mode=1 IEnd=    21934848.
 Iteration    1 A*A^-1 deviation from unit magnitude is 6.11D-15 for   2700.
 Iteration    1 A*A^-1 deviation from orthogonality  is 3.31D-15 for   2354    437.
 Iteration    1 A^-1*A deviation from unit magnitude is 6.55D-15 for   2700.
 Iteration    1 A^-1*A deviation from orthogonality  is 5.66D-12 for   1814   1809.
 Error on total polarization charges =  0.05172
 SCF Done:  E(RB3LYP) =  -886.944547317     A.U. after   12 cycles
            NFock= 12  Conv=0.66D-08     -V/T= 2.0091
 SMD-CDS (non-electrostatic) energy       (kcal/mol) =       0.76
 (included in total energy above)

 **********************************************************************

            Population analysis using the SCF density.

 **********************************************************************

 Orbital symmetries:
       Occupied  (A) (A) (A) (A) (A) (A) (A) (A) (A) (A) (A) (A)
                 (A) (A) (A) (A) (A) (A) (A) (A) (A) (A) (A) (A)
                 (A) (A) (A) (A) (A) (A) (A) (A) (A) (A) (A) (A)
                 (A) (A) (A) (A) (A) (A) (A) (A) (A) (A) (A) (A)
                 (A) (A) (A) (A) (A) (A) (A) (A) (A) (A) (A) (A)
                 (A) (A) (A) (A) (A) (A) (A) (A) (A) (A) (A) (A)
                 (A)
       Virtual   (A) (A) (A) (A) (A) (A) (A) (A) (A) (A) (A) (A)
                 (A) (A) (A) (A) (A) (A) (A) (A) (A) (A) (A) (A)
                 (A) (A) (A) (A) (A) (A) (A) (A) (A) (A) (A) (A)
                 (A) (A) (A) (A) (A) (A) (A) (A) (A) (A) (A) (A)
                 (A) (A) (A) (A) (A) (A) (A) (A) (A) (A) (A) (A)
                 (A) (A) (A) (A) (A) (A) (A) (A) (A) (A) (A) (A)
                 (A) (A) (A) (A) (A) (A) (A) (A) (A) (A) (A) (A)
                 (A) (A) (A) (A) (A) (A) (A) (A) (A) (A) (A) (A)
                 (A) (A) (A) (A) (A) (A) (A) (A) (A) (A) (A) (A)
                 (A) (A) (A) (A) (A) (A) (A) (A) (A) (A) (A) (A)
                 (A) (A) (A) (A) (A) (A) (A) (A) (A) (A) (A) (A)
                 (A) (A) (A) (A) (A) (A) (A) (A) (A) (A) (A) (A)
                 (A) (A) (A) (A) (A) (A) (A) (A) (A) (A) (A) (A)
                 (A) (A) (A) (A) (A) (A) (A) (A) (A) (A) (A) (A)
                 (A) (A) (A) (A) (A) (A) (A) (A) (A) (A) (A) (A)
                 (A) (A) (A) (A) (A) (A) (A) (A) (A) (A) (A) (A)
                 (A) (A) (A) (A) (A) (A) (A) (A) (A) (A) (A) (A)
                 (A) (A) (A) (A) (A) (A) (A) (A) (A) (A) (A) (A)
                 (A) (A) (A) (A) (A) (A) (A) (A) (A) (A) (A) (A)
                 (A) (A) (A) (A) (A) (A) (A) (A) (A) (A) (A) (A)
                 (A) (A) (A) (A) (A) (A) (A) (A) (A) (A) (A) (A)
                 (A) (A) (A) (A) (A) (A) (A) (A)
 The electronic state is 1-A.
 Alpha  occ. eigenvalues --  -19.15037 -19.14222 -19.13533 -19.12980 -10.26323
 Alpha  occ. eigenvalues --  -10.24323 -10.23550 -10.22237 -10.20349 -10.18660
 Alpha  occ. eigenvalues --  -10.18573 -10.18425 -10.17909 -10.17540 -10.17167
 Alpha  occ. eigenvalues --  -10.17058 -10.17000 -10.16587 -10.16354  -1.03255
 Alpha  occ. eigenvalues --   -1.02733  -1.02155  -0.99882  -0.85822  -0.81048
 Alpha  occ. eigenvalues --   -0.78728  -0.74528  -0.73514  -0.71739  -0.68899
 Alpha  occ. eigenvalues --   -0.67770  -0.65286  -0.63765  -0.60343  -0.57081
 Alpha  occ. eigenvalues --   -0.55243  -0.53332  -0.50826  -0.50188  -0.49745
 Alpha  occ. eigenvalues --   -0.48742  -0.46658  -0.45672  -0.44985  -0.44314
 Alpha  occ. eigenvalues --   -0.43883  -0.43350  -0.42890  -0.41963  -0.41448
 Alpha  occ. eigenvalues --   -0.40282  -0.39608  -0.38554  -0.38381  -0.37429
 Alpha  occ. eigenvalues --   -0.37215  -0.36941  -0.36732  -0.35011  -0.34455
 Alpha  occ. eigenvalues --   -0.34297  -0.34184  -0.33170  -0.32701  -0.32070
 Alpha  occ. eigenvalues --   -0.31308  -0.30689  -0.30284  -0.27637  -0.27430
 Alpha  occ. eigenvalues --   -0.25522  -0.25160  -0.23762
 Alpha virt. eigenvalues --   -0.03821   0.05603   0.07706   0.08289   0.09649
 Alpha virt. eigenvalues --    0.10912   0.12555   0.13321   0.13330   0.13630
 Alpha virt. eigenvalues --    0.14957   0.15212   0.15663   0.16047   0.16613
 Alpha virt. eigenvalues --    0.16765   0.17099   0.17669   0.17859   0.18816
 Alpha virt. eigenvalues --    0.19427   0.19576   0.20474   0.20828   0.21444
 Alpha virt. eigenvalues --    0.21649   0.22368   0.22819   0.23399   0.24282
 Alpha virt. eigenvalues --    0.24807   0.25181   0.25868   0.26813   0.27073
 Alpha virt. eigenvalues --    0.27915   0.28914   0.30201   0.31037   0.32001
 Alpha virt. eigenvalues --    0.33945   0.34480   0.36004   0.36085   0.45532
 Alpha virt. eigenvalues --    0.47600   0.49936   0.51746   0.52250   0.53104
 Alpha virt. eigenvalues --    0.53620   0.54858   0.56195   0.56302   0.57041
 Alpha virt. eigenvalues --    0.58513   0.59223   0.60421   0.60831   0.61274
 Alpha virt. eigenvalues --    0.62000   0.62507   0.62948   0.64971   0.66331
 Alpha virt. eigenvalues --    0.66582   0.67631   0.68594   0.69384   0.70802
 Alpha virt. eigenvalues --    0.72201   0.73178   0.74607   0.74725   0.76128
 Alpha virt. eigenvalues --    0.77063   0.78029   0.78710   0.79477   0.80886
 Alpha virt. eigenvalues --    0.81681   0.82265   0.82413   0.83779   0.84053
 Alpha virt. eigenvalues --    0.84431   0.85284   0.86225   0.86677   0.87218
 Alpha virt. eigenvalues --    0.87944   0.88625   0.89661   0.89951   0.90151
 Alpha virt. eigenvalues --    0.90686   0.91172   0.91788   0.93298   0.94102
 Alpha virt. eigenvalues --    0.94702   0.94937   0.95761   0.95881   0.96606
 Alpha virt. eigenvalues --    0.97381   0.98340   0.98971   0.99986   1.00621
 Alpha virt. eigenvalues --    1.01465   1.03902   1.04409   1.04636   1.05963
 Alpha virt. eigenvalues --    1.06178   1.07185   1.08132   1.08349   1.10283
 Alpha virt. eigenvalues --    1.11679   1.12337   1.13003   1.14898   1.16098
 Alpha virt. eigenvalues --    1.17938   1.19245   1.23725   1.24633   1.27850
 Alpha virt. eigenvalues --    1.30570   1.30995   1.33393   1.36298   1.40177
 Alpha virt. eigenvalues --    1.40569   1.41918   1.44286   1.46658   1.48709
 Alpha virt. eigenvalues --    1.52107   1.53766   1.56445   1.57182   1.59934
 Alpha virt. eigenvalues --    1.60912   1.63117   1.64163   1.66596   1.68038
 Alpha virt. eigenvalues --    1.68351   1.70501   1.71569   1.72601   1.74800
 Alpha virt. eigenvalues --    1.75852   1.76431   1.77781   1.78870   1.79510
 Alpha virt. eigenvalues --    1.81685   1.83078   1.83445   1.83847   1.85818
 Alpha virt. eigenvalues --    1.86233   1.87144   1.89500   1.90236   1.91073
 Alpha virt. eigenvalues --    1.91626   1.92796   1.92895   1.94489   1.95118
 Alpha virt. eigenvalues --    1.96994   1.97635   2.00155   2.01267   2.01473
 Alpha virt. eigenvalues --    2.03538   2.04097   2.06381   2.07083   2.08223
 Alpha virt. eigenvalues --    2.10281   2.11281   2.12717   2.15648   2.15770
 Alpha virt. eigenvalues --    2.18353   2.20690   2.21576   2.23709   2.24669
 Alpha virt. eigenvalues --    2.25713   2.26459   2.27111   2.28087   2.29920
 Alpha virt. eigenvalues --    2.30433   2.32133   2.32621   2.33528   2.35188
 Alpha virt. eigenvalues --    2.36486   2.38099   2.39767   2.41364   2.43201
 Alpha virt. eigenvalues --    2.44605   2.46292   2.46464   2.47429   2.48621
 Alpha virt. eigenvalues --    2.50221   2.53304   2.53425   2.54381   2.58133
 Alpha virt. eigenvalues --    2.58997   2.62791   2.64400   2.66821   2.69159
 Alpha virt. eigenvalues --    2.70149   2.73603   2.74950   2.76974   2.77241
 Alpha virt. eigenvalues --    2.79803   2.82189   2.85883   2.87412   2.88819
 Alpha virt. eigenvalues --    2.94611   2.97769   2.99474   3.04382   3.18415
 Alpha virt. eigenvalues --    3.21309   3.79802   3.83336   3.89377   4.01170
 Alpha virt. eigenvalues --    4.13984   4.21631   4.25215   4.27144   4.29057
 Alpha virt. eigenvalues --    4.32500   4.35902   4.41337   4.46186   4.54439
 Alpha virt. eigenvalues --    4.61092   4.66377   4.73357   4.76712   4.77961
          Condensed to atoms (all electrons):
               1          2          3          4          5          6
     1  C    5.087337   0.548668  -0.051130  -0.002904  -0.005816  -0.028266
     2  C    0.548668   4.953422   0.316014  -0.017923  -0.005099  -0.006889
     3  C   -0.051130   0.316014   5.252508   0.342585  -0.040050  -0.001730
     4  C   -0.002904  -0.017923   0.342585   5.042054   0.352967  -0.038531
     5  C   -0.005816  -0.005099  -0.040050   0.352967   5.064167   0.363244
     6  C   -0.028266  -0.006889  -0.001730  -0.038531   0.363244   5.068577
     7  C    0.345524  -0.070753  -0.011158  -0.000488  -0.040010   0.356672
     8  C    0.340970   0.017585   0.005528  -0.000093  -0.000070   0.004330
     9  C   -0.140873  -0.082150   0.007549  -0.000158  -0.000005  -0.000105
    10  C   -0.002627   0.403744  -0.058412   0.002464  -0.000033  -0.000191
    11  O   -0.085505   0.004852  -0.000113   0.000002  -0.000005   0.000283
    12  C   -0.035774  -0.002277   0.001425  -0.003526  -0.003743  -0.048720
    13  C    0.001658  -0.059001  -0.006946   0.000200  -0.000004   0.000016
    14  O   -0.000093  -0.050004  -0.003743  -0.000240  -0.000002   0.000000
    15  C    0.000274   0.003123  -0.025036   0.352762  -0.030937   0.003290
    16  O    0.000016   0.000202  -0.009328  -0.046750   0.002111  -0.000032
    17  C   -0.000003  -0.000103   0.004902  -0.057287  -0.002358   0.000116
    18  C   -0.000015   0.000284  -0.009518  -0.044304  -0.004992   0.000094
    19  O    0.000000  -0.000001  -0.000062   0.002835   0.000059   0.000000
    20  H   -0.005145  -0.023655   0.350366  -0.030286  -0.005489  -0.000195
    21  H    0.004085  -0.038941   0.352374  -0.043997   0.004989  -0.000047
    22  H   -0.001433  -0.000345  -0.057371   0.361968  -0.039688  -0.002924
    23  H   -0.000022  -0.000056  -0.003602  -0.039947   0.369774  -0.033727
    24  H   -0.000333   0.000013   0.005163  -0.030402   0.370278  -0.037338
    25  H   -0.004406  -0.000290   0.004044  -0.005246  -0.037787   0.371295
    26  H    0.005435   0.000337  -0.000098   0.004594  -0.033112   0.365534
    27  H   -0.051622   0.004516  -0.000214  -0.000059   0.004959  -0.042473
    28  H    0.004509   0.000015  -0.000102   0.000003   0.000000   0.000001
    29  H    0.004066   0.001159  -0.000151   0.000001   0.000000   0.000004
    30  H    0.004580  -0.000006  -0.000035   0.000212  -0.001085  -0.003385
    31  H   -0.005883   0.001492  -0.000431  -0.000432   0.003376  -0.006488
    32  H   -0.007453  -0.000049  -0.000012   0.000049  -0.000002   0.005269
    33  H   -0.000119  -0.009396   0.003711   0.000030   0.000001   0.000000
    34  H   -0.000050   0.004968  -0.000035  -0.000002   0.000000   0.000000
    35  H    0.000322   0.001352   0.000232  -0.000010   0.000000  -0.000001
    36  H   -0.000131   0.006133  -0.000057   0.000013   0.000000   0.000000
    37  H    0.000000   0.000007   0.000189   0.006858  -0.000182   0.000003
    38  H   -0.000001   0.000000  -0.000135  -0.002034   0.001258   0.000063
    39  H   -0.000003  -0.000001   0.000047  -0.005486  -0.001062  -0.000034
    40  H    0.000000   0.000001  -0.000107   0.004994   0.000156  -0.000002
    41  H    0.000000   0.000094   0.003620  -0.005963   0.000551  -0.000016
    42  H    0.000002  -0.000021   0.000121   0.000668  -0.000061  -0.000109
    43  H    0.000000   0.000000   0.000006  -0.000066   0.000006   0.000000
               7          8          9         10         11         12
     1  C    0.345524   0.340970  -0.140873  -0.002627  -0.085505  -0.035774
     2  C   -0.070753   0.017585  -0.082150   0.403744   0.004852  -0.002277
     3  C   -0.011158   0.005528   0.007549  -0.058412  -0.000113   0.001425
     4  C   -0.000488  -0.000093  -0.000158   0.002464   0.000002  -0.003526
     5  C   -0.040010  -0.000070  -0.000005  -0.000033  -0.000005  -0.003743
     6  C    0.356672   0.004330  -0.000105  -0.000191   0.000283  -0.048720
     7  C    5.029934  -0.054415   0.008221   0.006597   0.000231   0.354825
     8  C   -0.054415   4.536046   0.328262  -0.062621   0.525843  -0.001001
     9  C    0.008221   0.328262   5.488233   0.290464  -0.078794  -0.000248
    10  C    0.006597  -0.062621   0.290464   4.751532   0.004379  -0.000186
    11  O    0.000231   0.525843  -0.078794   0.004379   8.203378  -0.003388
    12  C    0.354825  -0.001001  -0.000248  -0.000186  -0.003388   5.147850
    13  C   -0.000154  -0.000669  -0.054403   0.353481  -0.000080  -0.000003
    14  O   -0.000052   0.001143  -0.050809   0.201096  -0.000023   0.000006
    15  C   -0.000073   0.000000   0.000002  -0.000105   0.000000   0.000030
    16  O    0.000000   0.000000   0.000000  -0.000044   0.000000   0.000000
    17  C   -0.000010   0.000000   0.000000   0.000000   0.000000  -0.000004
    18  C    0.000006   0.000000   0.000000   0.000003   0.000000  -0.000002
    19  O    0.000000   0.000000   0.000000   0.000000   0.000000   0.000000
    20  H    0.001092  -0.000136  -0.000176   0.000303   0.000002  -0.000068
    21  H   -0.000036  -0.000149   0.000577  -0.006713   0.000001   0.000005
    22  H    0.003477  -0.000081  -0.000030   0.000189   0.000000  -0.001514
    23  H    0.005220   0.000004   0.000000   0.000000   0.000000  -0.000023
    24  H   -0.006341  -0.000002   0.000000   0.000005   0.000000   0.004938
    25  H   -0.037800   0.000098  -0.000011  -0.000071  -0.000001   0.005710
    26  H   -0.031738  -0.000111   0.000004   0.000003   0.000003  -0.004418
    27  H    0.374727  -0.006905   0.000651  -0.000228   0.010417  -0.044122
    28  H   -0.000105  -0.015842   0.343412  -0.024061  -0.000575   0.000021
    29  H   -0.000074  -0.017533   0.339701  -0.025383  -0.000326  -0.000004
    30  H   -0.031154  -0.000042   0.000004   0.000003   0.000019   0.368250
    31  H   -0.030645  -0.000200   0.000019  -0.000023   0.000046   0.373051
    32  H   -0.027324   0.002991   0.000091  -0.000005   0.006185   0.365997
    33  H   -0.000001  -0.000095   0.005440  -0.023281   0.000001   0.000000
    34  H    0.000003   0.000242  -0.008133  -0.021884  -0.000001   0.000000
    35  H   -0.000034   0.000231  -0.000888  -0.022052  -0.000007   0.000000
    36  H    0.000006   0.000090  -0.003835  -0.016812   0.000002   0.000000
    37  H    0.000000   0.000000   0.000000   0.000000   0.000000   0.000000
    38  H    0.000005   0.000000   0.000000   0.000000   0.000000  -0.000002
    39  H    0.000006   0.000000   0.000000   0.000000   0.000000  -0.000016
    40  H    0.000000   0.000000   0.000000   0.000000   0.000000   0.000000
    41  H    0.000001   0.000000   0.000000   0.000002   0.000000   0.000000
    42  H    0.000000   0.000000   0.000000   0.000000   0.000000   0.000000
    43  H    0.000000   0.000000   0.000000   0.000000   0.000000   0.000000
              13         14         15         16         17         18
     1  C    0.001658  -0.000093   0.000274   0.000016  -0.000003  -0.000015
     2  C   -0.059001  -0.050004   0.003123   0.000202  -0.000103   0.000284
     3  C   -0.006946  -0.003743  -0.025036  -0.009328   0.004902  -0.009518
     4  C    0.000200  -0.000240   0.352762  -0.046750  -0.057287  -0.044304
     5  C   -0.000004  -0.000002  -0.030937   0.002111  -0.002358  -0.004992
     6  C    0.000016   0.000000   0.003290  -0.000032   0.000116   0.000094
     7  C   -0.000154  -0.000052  -0.000073   0.000000  -0.000010   0.000006
     8  C   -0.000669   0.001143   0.000000   0.000000   0.000000   0.000000
     9  C   -0.054403  -0.050809   0.000002   0.000000   0.000000   0.000000
    10  C    0.353481   0.201096  -0.000105  -0.000044   0.000000   0.000003
    11  O   -0.000080  -0.000023   0.000000   0.000000   0.000000   0.000000
    12  C   -0.000003   0.000006   0.000030   0.000000  -0.000004  -0.000002
    13  C    5.245085  -0.055288   0.000004   0.000003   0.000000  -0.000001
    14  O   -0.055288   8.402067  -0.000016  -0.000006   0.000000   0.000001
    15  C    0.000004  -0.000016   4.757680   0.205907   0.358976   0.342817
    16  O    0.000003  -0.000006   0.205907   8.425156  -0.063292  -0.036050
    17  C    0.000000   0.000000   0.358976  -0.063292   5.246120  -0.058734
    18  C   -0.000001   0.000001   0.342817  -0.036050  -0.058734   4.969269
    19  O    0.000000   0.000000  -0.050822  -0.010107  -0.003647   0.231447
    20  H    0.001855   0.000179  -0.004424   0.000217  -0.000052   0.001779
    21  H   -0.001593   0.012098  -0.007512   0.020180   0.000681  -0.001081
    22  H    0.000017   0.000177  -0.030627   0.001661  -0.008488   0.005404
    23  H    0.000000   0.000000  -0.006917   0.000065  -0.002097   0.002371
    24  H    0.000000   0.000000  -0.004715  -0.000019   0.003532  -0.000052
    25  H   -0.000007   0.000000  -0.000078   0.000000   0.000006  -0.000006
    26  H    0.000000   0.000000  -0.000076   0.000000   0.000003  -0.000004
    27  H    0.000023  -0.000001   0.000002   0.000000   0.000000   0.000000
    28  H    0.003058   0.003806   0.000000   0.000000   0.000000   0.000000
    29  H   -0.001413   0.002425   0.000000   0.000000   0.000000   0.000000
    30  H    0.000000   0.000000  -0.000001   0.000000  -0.000001   0.000000
    31  H    0.000001  -0.000001   0.000015  -0.000005   0.000002   0.000000
    32  H    0.000000   0.000000   0.000000   0.000000   0.000000   0.000000
    33  H    0.361903   0.000423  -0.000001  -0.000007   0.000000   0.000001
    34  H    0.362633  -0.001509   0.000000   0.000000   0.000000   0.000000
    35  H    0.346821   0.003926   0.000000   0.000000   0.000000   0.000000
    36  H   -0.004306   0.237950   0.000000   0.000000   0.000000   0.000000
    37  H    0.000000   0.000000  -0.026726   0.227777  -0.000784  -0.017505
    38  H    0.000000   0.000000  -0.023067   0.004316   0.343925  -0.000523
    39  H    0.000000   0.000000  -0.025793   0.000874   0.365898   0.005309
    40  H    0.000000   0.000000  -0.023517  -0.001063   0.357535  -0.006805
    41  H    0.000000  -0.000001  -0.038802  -0.001677   0.005860   0.373940
    42  H    0.000000   0.000000  -0.034925   0.003359  -0.002425   0.357148
    43  H    0.000000   0.000000  -0.003526   0.000373   0.005399  -0.025242
              19         20         21         22         23         24
     1  C    0.000000  -0.005145   0.004085  -0.001433  -0.000022  -0.000333
     2  C   -0.000001  -0.023655  -0.038941  -0.000345  -0.000056   0.000013
     3  C   -0.000062   0.350366   0.352374  -0.057371  -0.003602   0.005163
     4  C    0.002835  -0.030286  -0.043997   0.361968  -0.039947  -0.030402
     5  C    0.000059  -0.005489   0.004989  -0.039688   0.369774   0.370278
     6  C    0.000000  -0.000195  -0.000047  -0.002924  -0.033727  -0.037338
     7  C    0.000000   0.001092  -0.000036   0.003477   0.005220  -0.006341
     8  C    0.000000  -0.000136  -0.000149  -0.000081   0.000004  -0.000002
     9  C    0.000000  -0.000176   0.000577  -0.000030   0.000000   0.000000
    10  C    0.000000   0.000303  -0.006713   0.000189   0.000000   0.000005
    11  O    0.000000   0.000002   0.000001   0.000000   0.000000   0.000000
    12  C    0.000000  -0.000068   0.000005  -0.001514  -0.000023   0.004938
    13  C    0.000000   0.001855  -0.001593   0.000017   0.000000   0.000000
    14  O    0.000000   0.000179   0.012098   0.000177   0.000000   0.000000
    15  C   -0.050822  -0.004424  -0.007512  -0.030627  -0.006917  -0.004715
    16  O   -0.010107   0.000217   0.020180   0.001661   0.000065  -0.000019
    17  C   -0.003647  -0.000052   0.000681  -0.008488  -0.002097   0.003532
    18  C    0.231447   0.001779  -0.001081   0.005404   0.002371  -0.000052
    19  O    8.299822  -0.000008  -0.000031  -0.000062  -0.000098  -0.000002
    20  H   -0.000008   0.553476  -0.030780   0.005509   0.002375   0.000034
    21  H   -0.000031  -0.030780   0.569928  -0.001500  -0.000102  -0.000153
    22  H   -0.000062   0.005509  -0.001500   0.611190   0.005846  -0.009106
    23  H   -0.000098   0.002375  -0.000102   0.005846   0.591478  -0.037562
    24  H   -0.000002   0.000034  -0.000153  -0.009106  -0.037562   0.592213
    25  H    0.000000   0.000780  -0.000005  -0.000178  -0.006755   0.005883
    26  H    0.000000  -0.000074   0.000002  -0.000097  -0.000814  -0.006774
    27  H    0.000000   0.000046   0.000002   0.000028  -0.000164  -0.000076
    28  H    0.000000  -0.000004   0.000006   0.000000   0.000000   0.000000
    29  H    0.000000   0.000015  -0.000027   0.000000   0.000000   0.000000
    30  H    0.000000   0.000002   0.000000   0.000024  -0.000017   0.000622
    31  H    0.000000   0.000014   0.000002   0.005494  -0.000012  -0.000344
    32  H    0.000000   0.000000   0.000000  -0.000027   0.000000  -0.000055
    33  H    0.000000   0.000165   0.002562   0.000000   0.000000   0.000000
    34  H    0.000000   0.000007  -0.000094   0.000000   0.000000   0.000000
    35  H    0.000000   0.000085   0.000144  -0.000001   0.000000   0.000000
    36  H    0.000000  -0.000006  -0.000455  -0.000002   0.000000   0.000000
    37  H    0.032645  -0.000018  -0.000631  -0.000348   0.000001   0.000002
    38  H    0.000020  -0.000004  -0.000034   0.000315   0.001271   0.000534
    39  H    0.000193   0.000002  -0.000004   0.005059   0.000203   0.000686
    40  H    0.006594   0.000002  -0.000013  -0.000137  -0.000051   0.000053
    41  H   -0.036806   0.001357   0.002120  -0.000098  -0.000128  -0.000019
    42  H   -0.029853   0.000139   0.000103  -0.000159   0.005621  -0.000021
    43  H    0.243545   0.000001  -0.000002   0.000000  -0.000018  -0.000002
              25         26         27         28         29         30
     1  C   -0.004406   0.005435  -0.051622   0.004509   0.004066   0.004580
     2  C   -0.000290   0.000337   0.004516   0.000015   0.001159  -0.000006
     3  C    0.004044  -0.000098  -0.000214  -0.000102  -0.000151  -0.000035
     4  C   -0.005246   0.004594  -0.000059   0.000003   0.000001   0.000212
     5  C   -0.037787  -0.033112   0.004959   0.000000   0.000000  -0.001085
     6  C    0.371295   0.365534  -0.042473   0.000001   0.000004  -0.003385
     7  C   -0.037800  -0.031738   0.374727  -0.000105  -0.000074  -0.031154
     8  C    0.000098  -0.000111  -0.006905  -0.015842  -0.017533  -0.000042
     9  C   -0.000011   0.000004   0.000651   0.343412   0.339701   0.000004
    10  C   -0.000071   0.000003  -0.000228  -0.024061  -0.025383   0.000003
    11  O   -0.000001   0.000003   0.010417  -0.000575  -0.000326   0.000019
    12  C    0.005710  -0.004418  -0.044122   0.000021  -0.000004   0.368250
    13  C   -0.000007   0.000000   0.000023   0.003058  -0.001413   0.000000
    14  O    0.000000   0.000000  -0.000001   0.003806   0.002425   0.000000
    15  C   -0.000078  -0.000076   0.000002   0.000000   0.000000  -0.000001
    16  O    0.000000   0.000000   0.000000   0.000000   0.000000   0.000000
    17  C    0.000006   0.000003   0.000000   0.000000   0.000000  -0.000001
    18  C   -0.000006  -0.000004   0.000000   0.000000   0.000000   0.000000
    19  O    0.000000   0.000000   0.000000   0.000000   0.000000   0.000000
    20  H    0.000780  -0.000074   0.000046  -0.000004   0.000015   0.000002
    21  H   -0.000005   0.000002   0.000002   0.000006  -0.000027   0.000000
    22  H   -0.000178  -0.000097   0.000028   0.000000   0.000000   0.000024
    23  H   -0.006755  -0.000814  -0.000164   0.000000   0.000000  -0.000017
    24  H    0.005883  -0.006774  -0.000076   0.000000   0.000000   0.000622
    25  H    0.601539  -0.036536  -0.002685   0.000000   0.000000  -0.000018
    26  H   -0.036536   0.596761  -0.005170   0.000000   0.000000   0.003789
    27  H   -0.002685  -0.005170   0.612563  -0.000014  -0.000005  -0.002790
    28  H    0.000000   0.000000  -0.000014   0.504839  -0.017324   0.000000
    29  H    0.000000   0.000000  -0.000005  -0.017324   0.517248   0.000000
    30  H   -0.000018   0.003789  -0.002790   0.000000   0.000000   0.564646
    31  H   -0.000056  -0.000155   0.005525  -0.000002   0.000000  -0.028990
    32  H   -0.000160  -0.000038  -0.004326  -0.000002   0.000001  -0.028517
    33  H   -0.000002   0.000000   0.000000  -0.000176   0.000108   0.000000
    34  H    0.000000   0.000000   0.000000   0.000336   0.001611   0.000000
    35  H    0.000021   0.000000  -0.000002  -0.000056   0.000423   0.000000
    36  H    0.000000   0.000000   0.000000   0.000884   0.000221   0.000000
    37  H    0.000000   0.000000   0.000000   0.000000   0.000000   0.000000
    38  H   -0.000001  -0.000002   0.000000   0.000000   0.000000   0.000000
    39  H   -0.000001   0.000001   0.000000   0.000000   0.000000   0.000000
    40  H    0.000000   0.000000   0.000000   0.000000   0.000000   0.000000
    41  H   -0.000016   0.000001   0.000000   0.000000   0.000000   0.000000
    42  H   -0.000007   0.000005   0.000000   0.000000   0.000000   0.000000
    43  H    0.000000   0.000000   0.000000   0.000000   0.000000   0.000000
              31         32         33         34         35         36
     1  C   -0.005883  -0.007453  -0.000119  -0.000050   0.000322  -0.000131
     2  C    0.001492  -0.000049  -0.009396   0.004968   0.001352   0.006133
     3  C   -0.000431  -0.000012   0.003711  -0.000035   0.000232  -0.000057
     4  C   -0.000432   0.000049   0.000030  -0.000002  -0.000010   0.000013
     5  C    0.003376  -0.000002   0.000001   0.000000   0.000000   0.000000
     6  C   -0.006488   0.005269   0.000000   0.000000  -0.000001   0.000000
     7  C   -0.030645  -0.027324  -0.000001   0.000003  -0.000034   0.000006
     8  C   -0.000200   0.002991  -0.000095   0.000242   0.000231   0.000090
     9  C    0.000019   0.000091   0.005440  -0.008133  -0.000888  -0.003835
    10  C   -0.000023  -0.000005  -0.023281  -0.021884  -0.022052  -0.016812
    11  O    0.000046   0.006185   0.000001  -0.000001  -0.000007   0.000002
    12  C    0.373051   0.365997   0.000000   0.000000   0.000000   0.000000
    13  C    0.000001   0.000000   0.361903   0.362633   0.346821  -0.004306
    14  O   -0.000001   0.000000   0.000423  -0.001509   0.003926   0.237950
    15  C    0.000015   0.000000  -0.000001   0.000000   0.000000   0.000000
    16  O   -0.000005   0.000000  -0.000007   0.000000   0.000000   0.000000
    17  C    0.000002   0.000000   0.000000   0.000000   0.000000   0.000000
    18  C    0.000000   0.000000   0.000001   0.000000   0.000000   0.000000
    19  O    0.000000   0.000000   0.000000   0.000000   0.000000   0.000000
    20  H    0.000014   0.000000   0.000165   0.000007   0.000085  -0.000006
    21  H    0.000002   0.000000   0.002562  -0.000094   0.000144  -0.000455
    22  H    0.005494  -0.000027   0.000000   0.000000  -0.000001  -0.000002
    23  H   -0.000012   0.000000   0.000000   0.000000   0.000000   0.000000
    24  H   -0.000344  -0.000055   0.000000   0.000000   0.000000   0.000000
    25  H   -0.000056  -0.000160  -0.000002   0.000000   0.000021   0.000000
    26  H   -0.000155  -0.000038   0.000000   0.000000   0.000000   0.000000
    27  H    0.005525  -0.004326   0.000000   0.000000  -0.000002   0.000000
    28  H   -0.000002  -0.000002  -0.000176   0.000336  -0.000056   0.000884
    29  H    0.000000   0.000001   0.000108   0.001611   0.000423   0.000221
    30  H   -0.028990  -0.028517   0.000000   0.000000   0.000000   0.000000
    31  H    0.550822  -0.030131   0.000000   0.000000   0.000000   0.000000
    32  H   -0.030131   0.563177   0.000000   0.000000   0.000000   0.000000
    33  H    0.000000   0.000000   0.551169  -0.031478  -0.025275  -0.000253
    34  H    0.000000   0.000000  -0.031478   0.548995  -0.025356   0.004357
    35  H    0.000000   0.000000  -0.025275  -0.025356   0.556754  -0.000089
    36  H    0.000000   0.000000  -0.000253   0.004357  -0.000089   0.340055
    37  H    0.000000   0.000000   0.000000   0.000000   0.000000   0.000000
    38  H   -0.000005   0.000000   0.000000   0.000000   0.000000   0.000000
    39  H    0.000098   0.000000   0.000000   0.000000   0.000000   0.000000
    40  H    0.000000   0.000000   0.000000   0.000000   0.000000   0.000000
    41  H    0.000000   0.000000   0.000013   0.000000   0.000000   0.000000
    42  H    0.000000   0.000000   0.000000   0.000000   0.000000   0.000000
    43  H    0.000000   0.000000   0.000000   0.000000   0.000000   0.000000
              37         38         39         40         41         42
     1  C    0.000000  -0.000001  -0.000003   0.000000   0.000000   0.000002
     2  C    0.000007   0.000000  -0.000001   0.000001   0.000094  -0.000021
     3  C    0.000189  -0.000135   0.000047  -0.000107   0.003620   0.000121
     4  C    0.006858  -0.002034  -0.005486   0.004994  -0.005963   0.000668
     5  C   -0.000182   0.001258  -0.001062   0.000156   0.000551  -0.000061
     6  C    0.000003   0.000063  -0.000034  -0.000002  -0.000016  -0.000109
     7  C    0.000000   0.000005   0.000006   0.000000   0.000001   0.000000
     8  C    0.000000   0.000000   0.000000   0.000000   0.000000   0.000000
     9  C    0.000000   0.000000   0.000000   0.000000   0.000000   0.000000
    10  C    0.000000   0.000000   0.000000   0.000000   0.000002   0.000000
    11  O    0.000000   0.000000   0.000000   0.000000   0.000000   0.000000
    12  C    0.000000  -0.000002  -0.000016   0.000000   0.000000   0.000000
    13  C    0.000000   0.000000   0.000000   0.000000   0.000000   0.000000
    14  O    0.000000   0.000000   0.000000   0.000000  -0.000001   0.000000
    15  C   -0.026726  -0.023067  -0.025793  -0.023517  -0.038802  -0.034925
    16  O    0.227777   0.004316   0.000874  -0.001063  -0.001677   0.003359
    17  C   -0.000784   0.343925   0.365898   0.357535   0.005860  -0.002425
    18  C   -0.017505  -0.000523   0.005309  -0.006805   0.373940   0.357148
    19  O    0.032645   0.000020   0.000193   0.006594  -0.036806  -0.029853
    20  H   -0.000018  -0.000004   0.000002   0.000002   0.001357   0.000139
    21  H   -0.000631  -0.000034  -0.000004  -0.000013   0.002120   0.000103
    22  H   -0.000348   0.000315   0.005059  -0.000137  -0.000098  -0.000159
    23  H    0.000001   0.001271   0.000203  -0.000051  -0.000128   0.005621
    24  H    0.000002   0.000534   0.000686   0.000053  -0.000019  -0.000021
    25  H    0.000000  -0.000001  -0.000001   0.000000  -0.000016  -0.000007
    26  H    0.000000  -0.000002   0.000001   0.000000   0.000001   0.000005
    27  H    0.000000   0.000000   0.000000   0.000000   0.000000   0.000000
    28  H    0.000000   0.000000   0.000000   0.000000   0.000000   0.000000
    29  H    0.000000   0.000000   0.000000   0.000000   0.000000   0.000000
    30  H    0.000000   0.000000   0.000000   0.000000   0.000000   0.000000
    31  H    0.000000  -0.000005   0.000098   0.000000   0.000000   0.000000
    32  H    0.000000   0.000000   0.000000   0.000000   0.000000   0.000000
    33  H    0.000000   0.000000   0.000000   0.000000   0.000013   0.000000
    34  H    0.000000   0.000000   0.000000   0.000000   0.000000   0.000000
    35  H    0.000000   0.000000   0.000000   0.000000   0.000000   0.000000
    36  H    0.000000   0.000000   0.000000   0.000000   0.000000   0.000000
    37  H    0.350986  -0.000242  -0.000382   0.004156  -0.000011   0.001088
    38  H   -0.000242   0.571547  -0.025928  -0.026391  -0.000068   0.000470
    39  H   -0.000382  -0.025928   0.553680  -0.030561  -0.000136  -0.000061
    40  H    0.004156  -0.026391  -0.030561   0.559204  -0.000024   0.000421
    41  H   -0.000011  -0.000068  -0.000136  -0.000024   0.553847  -0.032982
    42  H    0.001088   0.000470  -0.000061   0.000421  -0.032982   0.575646
    43  H   -0.001050   0.000080  -0.000110   0.002095   0.005575  -0.006968
              43
     1  C    0.000000
     2  C    0.000000
     3  C    0.000006
     4  C   -0.000066
     5  C    0.000006
     6  C    0.000000
     7  C    0.000000
     8  C    0.000000
     9  C    0.000000
    10  C    0.000000
    11  O    0.000000
    12  C    0.000000
    13  C    0.000000
    14  O    0.000000
    15  C   -0.003526
    16  O    0.000373
    17  C    0.005399
    18  C   -0.025242
    19  O    0.243545
    20  H    0.000001
    21  H   -0.000002
    22  H    0.000000
    23  H   -0.000018
    24  H   -0.000002
    25  H    0.000000
    26  H    0.000000
    27  H    0.000000
    28  H    0.000000
    29  H    0.000000
    30  H    0.000000
    31  H    0.000000
    32  H    0.000000
    33  H    0.000000
    34  H    0.000000
    35  H    0.000000
    36  H    0.000000
    37  H   -0.001050
    38  H    0.000080
    39  H   -0.000110
    40  H    0.002095
    41  H    0.005575
    42  H   -0.006968
    43  H    0.335866
 Mulliken charges:
               1
     1  C    0.082161
     2  C    0.098978
     3  C   -0.370805
     4  C   -0.099127
     5  C   -0.286305
     6  C   -0.287586
     7  C   -0.144180
     8  C    0.396602
     9  C   -0.392011
    10  C    0.250466
    11  O   -0.586826
    12  C   -0.473073
    13  C   -0.492890
    14  O   -0.703511
    15  C    0.312818
    16  O   -0.723837
    17  C   -0.493671
    18  C   -0.085038
    19  O   -0.685659
    20  H    0.180719
    21  H    0.164040
    22  H    0.147856
    23  H    0.147884
    24  H    0.149361
    25  H    0.142746
    26  H    0.142746
    27  H    0.147399
    28  H    0.197372
    29  H    0.195255
    30  H    0.153889
    31  H    0.163847
    32  H    0.154342
    33  H    0.164558
    34  H    0.165389
    35  H    0.163456
    36  H    0.436237
    37  H    0.424169
    38  H    0.154634
    39  H    0.157522
    40  H    0.153461
    41  H    0.169768
    42  H    0.162803
    43  H    0.444038
 Sum of Mulliken charges =   0.00000
 Mulliken charges with hydrogens summed into heavy atoms:
               1
     1  C    0.082161
     2  C    0.098978
     3  C   -0.026046
     4  C    0.048730
     5  C    0.010940
     6  C   -0.002094
     7  C    0.003219
     8  C    0.396602
     9  C    0.000616
    10  C    0.250466
    11  O   -0.586826
    12  C   -0.000994
    13  C    0.000513
    14  O   -0.267274
    15  C    0.312818
    16  O   -0.299668
    17  C   -0.028054
    18  C    0.247533
    19  O   -0.241621
 Electronic spatial extent (au):  <R**2>=           5628.9406
 Charge=              0.0000 electrons
 Dipole moment (field-independent basis, Debye):
    X=             -4.1565    Y=             -1.1922    Z=              3.5143  Tot=              5.5721
 Quadrupole moment (field-independent basis, Debye-Ang):
   XX=           -117.9836   YY=           -108.2993   ZZ=           -115.6638
   XY=            -27.3641   XZ=             -1.1211   YZ=              0.1721
 Traceless Quadrupole moment (field-independent basis, Debye-Ang):
   XX=             -4.0014   YY=              5.6829   ZZ=             -1.6815
   XY=            -27.3641   XZ=             -1.1211   YZ=              0.1721
 Octapole moment (field-independent basis, Debye-Ang**2):
  XXX=           -176.3283  YYY=            -46.6125  ZZZ=              1.2197  XYY=             22.5628
  XXY=            -44.6231  XXZ=              1.8284  XZZ=              3.3314  YZZ=             -3.0351
  YYZ=             -6.2251  XYZ=              1.1337
 Hexadecapole moment (field-independent basis, Debye-Ang**3):
 XXXX=          -4579.3160 YYYY=          -1810.9769 ZZZZ=           -622.5714 XXXY=           -419.8566
 XXXZ=             31.2936 YYYX=            -94.4526 YYYZ=             65.7100 ZZZX=            -24.6618
 ZZZY=             13.3313 XXYY=          -1112.7454 XXZZ=           -850.5280 YYZZ=           -421.8466
 XXYZ=             79.2885 YYXZ=             -9.1119 ZZXY=            -11.1737
 N-N= 1.599218538452D+03 E-N=-5.264891973907D+03  KE= 8.789882496342D+02
 D1PCM: PCM CHGder 1st derivatives, ID1Alg=3 FixD1E=F DoIter=F DoCFld=F I1PDM=0.
 Calling FoFJK, ICntrl=      2127 FMM=F ISym2X=0 I1Cent= 0 IOpClX= 0 NMat=1 NMatS=1 NMatT=0.
 ***** Axes restored to original set *****
 -------------------------------------------------------------------
 Center     Atomic                   Forces (Hartrees/Bohr)
 Number     Number              X              Y              Z
 -------------------------------------------------------------------
      1        6          -0.017671567   -0.013493503   -0.000549016
      2        6           0.026621908    0.001328176   -0.000386205
      3        6           0.001198815   -0.005118025    0.002024586
      4        6          -0.000516571   -0.003628974    0.000841108
      5        6           0.006619159    0.005116682    0.003167359
      6        6           0.000846460   -0.002448758   -0.005344903
      7        6           0.003434494    0.004788045   -0.005568860
      8        6          -0.001764764    0.018701116    0.000263479
      9        6           0.003890857    0.005885520   -0.006567184
     10        6          -0.010575045   -0.016727689   -0.001359040
     11        8          -0.015539162    0.011259869    0.001814799
     12        6          -0.001995623    0.004011083    0.006277514
     13        6           0.005143467   -0.003856189   -0.005765766
     14        8           0.013350062   -0.003816879    0.011955564
     15        6           0.002655358    0.002369167    0.001902565
     16        8          -0.006314896   -0.008042675   -0.000739311
     17        6          -0.000270528    0.006399780   -0.001049738
     18        6           0.001576176    0.002116268    0.001054132
     19        8           0.003541482   -0.002790751   -0.000099541
     20        1           0.000431929   -0.000290236   -0.002253427
     21        1           0.000456722    0.000552722   -0.001119445
     22        1           0.002642946   -0.001073332    0.000049735
     23        1           0.001139493   -0.000494200   -0.000454949
     24        1           0.001120756   -0.001496204    0.000254534
     25        1          -0.002750420   -0.000787374    0.000948773
     26        1          -0.000160355    0.000072518    0.000938197
     27        1          -0.002897312   -0.001874743    0.002051569
     28        1          -0.000208755   -0.002817347   -0.001332509
     29        1          -0.003017305   -0.001534102    0.002500550
     30        1           0.000123068    0.001151442   -0.000555848
     31        1           0.000938209   -0.000562844   -0.000061169
     32        1          -0.000396763   -0.000332609    0.000002289
     33        1           0.001205646    0.002396507   -0.000224492
     34        1          -0.002507519    0.001105331    0.001114716
     35        1          -0.000850758    0.000071959   -0.000085324
     36        1          -0.000544429   -0.000061536   -0.001672887
     37        1          -0.001567708    0.003608046    0.000008233
     38        1           0.000568788    0.001803155    0.000421735
     39        1          -0.001894846    0.000192155   -0.001123745
     40        1          -0.000047249   -0.001959738   -0.003162260
     41        1          -0.000908022    0.000212726    0.001047853
     42        1          -0.004118951    0.002206378   -0.000179079
     43        1          -0.000987246   -0.002140937    0.001015409
 -------------------------------------------------------------------
 Cartesian Forces:  Max     0.026621908 RMS     0.005186650

 GradGradGradGradGradGradGradGradGradGradGradGradGradGradGradGradGradGrad
 Berny optimization.
 FormGI is forming the generalized inverse of G from B-inverse, IUseBI=4.
 Internal  Forces:  Max     0.019189737 RMS     0.003383344
 Search for a local minimum.
 Step number   1 out of a maximum of  258
 All quantities printed in internal units (Hartrees-Bohrs-Radians)
 Mixed Optimization -- RFO/linear search
 Second derivative matrix not updated -- first step.
 ITU=  0
     Eigenvalues ---    0.00230   0.00230   0.00280   0.00346   0.00379
     Eigenvalues ---    0.00392   0.00541   0.00684   0.00748   0.00920
     Eigenvalues ---    0.01100   0.01162   0.01212   0.01262   0.01392
     Eigenvalues ---    0.01401   0.02450   0.02530   0.03104   0.03829
     Eigenvalues ---    0.03857   0.04285   0.04439   0.04606   0.04741
     Eigenvalues ---    0.04868   0.04885   0.04911   0.05034   0.05271
     Eigenvalues ---    0.05370   0.05382   0.05448   0.05501   0.05524
     Eigenvalues ---    0.05574   0.05606   0.05614   0.05796   0.05840
     Eigenvalues ---    0.05966   0.06078   0.06763   0.07835   0.08125
     Eigenvalues ---    0.08475   0.09083   0.09105   0.09213   0.09822
     Eigenvalues ---    0.10434   0.11613   0.12133   0.13609   0.13786
     Eigenvalues ---    0.14708   0.15987   0.16000   0.16000   0.16000
     Eigenvalues ---    0.16000   0.16000   0.16000   0.16000   0.16000
     Eigenvalues ---    0.16000   0.16000   0.16000   0.16000   0.16443
     Eigenvalues ---    0.16555   0.17263   0.18373   0.19551   0.20742
     Eigenvalues ---    0.22002   0.23453   0.24655   0.24990   0.26184
     Eigenvalues ---    0.26836   0.27190   0.27869   0.28014   0.28533
     Eigenvalues ---    0.28811   0.28967   0.29489   0.29584   0.30030
     Eigenvalues ---    0.30914   0.32193   0.32414   0.33719   0.33742
     Eigenvalues ---    0.33812   0.33842   0.33937   0.33971   0.34032
     Eigenvalues ---    0.34103   0.34104   0.34112   0.34134   0.34142
     Eigenvalues ---    0.34142   0.34158   0.34192   0.34196   0.34291
     Eigenvalues ---    0.34327   0.34337   0.34375   0.34396   0.34402
     Eigenvalues ---    0.39580   0.40638   0.42065   0.51549   0.51684
     Eigenvalues ---    0.52679   0.52999   0.94003
 RFO step:  Lambda=-1.29797939D-02 EMin= 2.30000000D-03
 Linear search not attempted -- first point.
 Iteration  1 RMS(Cart)=  0.04527423 RMS(Int)=  0.00088013
 Iteration  2 RMS(Cart)=  0.00126215 RMS(Int)=  0.00020237
 Iteration  3 RMS(Cart)=  0.00000058 RMS(Int)=  0.00020237
 Variable       Old X    -DE/DX   Delta X   Delta X   Delta X     New X
                                 (Linear)    (Quad)   (Total)
    R1        2.53515   0.01536   0.00000   0.03040   0.03045   2.56561
    R2        2.82154   0.00552   0.00000   0.01875   0.01884   2.84038
    R3        2.79017   0.00295   0.00000   0.00641   0.00666   2.79683
    R4        2.85201  -0.00168   0.00000  -0.00315  -0.00321   2.84880
    R5        2.85681   0.00569   0.00000   0.02149   0.02127   2.87808
    R6        2.92662  -0.00087   0.00000  -0.00528  -0.00535   2.92128
    R7        2.07276   0.00231   0.00000   0.00654   0.00654   2.07930
    R8        2.07155  -0.00080   0.00000  -0.00225  -0.00225   2.06930
    R9        2.92044   0.00176   0.00000   0.00296   0.00288   2.92332
   R10        2.96290  -0.00863   0.00000  -0.03139  -0.03139   2.93151
   R11        2.07807  -0.00109   0.00000  -0.00312  -0.00312   2.07495
   R12        2.89027   0.00729   0.00000   0.02164   0.02166   2.91193
   R13        2.07091   0.00110   0.00000   0.00310   0.00310   2.07401
   R14        2.07436  -0.00062   0.00000  -0.00176  -0.00176   2.07260
   R15        2.90156   0.00481   0.00000   0.01436   0.01444   2.91601
   R16        2.07648  -0.00002   0.00000  -0.00007  -0.00007   2.07641
   R17        2.07597  -0.00022   0.00000  -0.00062  -0.00062   2.07535
   R18        2.88994   0.00692   0.00000   0.02249   0.02249   2.91242
   R19        2.07767   0.00026   0.00000   0.00075   0.00075   2.07842
   R20        2.82703   0.01396   0.00000   0.03683   0.03697   2.86399
   R21        2.31141   0.01919   0.00000   0.02014   0.02014   2.33155
   R22        2.89058   0.01398   0.00000   0.04475   0.04457   2.93515
   R23        2.06765  -0.00044   0.00000  -0.00125  -0.00125   2.06640
   R24        2.06843   0.00058   0.00000   0.00163   0.00163   2.07005
   R25        2.88800   0.00419   0.00000   0.01356   0.01356   2.90156
   R26        2.68841   0.01442   0.00000   0.03325   0.03325   2.72166
   R27        2.07000   0.00122   0.00000   0.00344   0.00344   2.07344
   R28        2.06701   0.00083   0.00000   0.00233   0.00233   2.06934
   R29        2.07064   0.00034   0.00000   0.00097   0.00097   2.07161
   R30        2.07091   0.00023   0.00000   0.00065   0.00065   2.07156
   R31        2.07142   0.00081   0.00000   0.00228   0.00228   2.07369
   R32        2.07007   0.00034   0.00000   0.00095   0.00095   2.07102
   R33        1.83654   0.00015   0.00000   0.00028   0.00028   1.83683
   R34        2.72128   0.00308   0.00000   0.00753   0.00753   2.72882
   R35        2.90398   0.00140   0.00000   0.00464   0.00464   2.90862
   R36        2.92426  -0.00266   0.00000  -0.00913  -0.00913   2.91513
   R37        1.84903  -0.00312   0.00000  -0.00590  -0.00590   1.84313
   R38        2.06782   0.00124   0.00000   0.00349   0.00349   2.07131
   R39        2.07156   0.00004   0.00000   0.00011   0.00011   2.07167
   R40        2.07104  -0.00033   0.00000  -0.00094  -0.00094   2.07010
   R41        2.70696   0.00439   0.00000   0.01046   0.01046   2.71742
   R42        2.06667  -0.00013   0.00000  -0.00037  -0.00037   2.06629
   R43        2.06657   0.00125   0.00000   0.00350   0.00350   2.07007
   R44        1.83955  -0.00216   0.00000  -0.00400  -0.00400   1.83555
    A1        2.30654  -0.00822   0.00000  -0.02934  -0.02938   2.27715
    A2        1.84978   0.01418   0.00000   0.05591   0.05603   1.90582
    A3        2.12355  -0.00593   0.00000  -0.02536  -0.02554   2.09801
    A4        2.21110   0.00691   0.00000   0.02432   0.02439   2.23549
    A5        1.98665  -0.00614   0.00000  -0.01545  -0.01569   1.97096
    A6        2.08520  -0.00076   0.00000  -0.00868  -0.00855   2.07665
    A7        2.01332  -0.00150   0.00000  -0.01454  -0.01458   1.99874
    A8        1.89664   0.00060   0.00000   0.00526   0.00522   1.90185
    A9        1.87603   0.00075   0.00000   0.00677   0.00684   1.88288
   A10        1.92807   0.00037   0.00000   0.00483   0.00491   1.93298
   A11        1.89056   0.00035   0.00000   0.00132   0.00129   1.89185
   A12        1.85178  -0.00050   0.00000  -0.00283  -0.00286   1.84892
   A13        1.98178   0.00159   0.00000   0.00752   0.00745   1.98923
   A14        1.95441  -0.00276   0.00000  -0.01165  -0.01169   1.94272
   A15        1.84785   0.00126   0.00000   0.00942   0.00922   1.85707
   A16        1.95069   0.00079   0.00000   0.00432   0.00446   1.95515
   A17        1.87700   0.00005   0.00000   0.00934   0.00923   1.88623
   A18        1.84157  -0.00098   0.00000  -0.01980  -0.01979   1.82178
   A19        2.05803  -0.00193   0.00000  -0.01925  -0.01934   2.03869
   A20        1.91934  -0.00088   0.00000  -0.00452  -0.00450   1.91484
   A21        1.88956   0.00046   0.00000  -0.00023  -0.00010   1.88947
   A22        1.85961   0.00165   0.00000   0.00676   0.00666   1.86627
   A23        1.88431   0.00123   0.00000   0.01912   0.01909   1.90340
   A24        1.84109  -0.00036   0.00000   0.00038   0.00026   1.84135
   A25        2.04342   0.00262   0.00000   0.00685   0.00682   2.05024
   A26        1.89909   0.00083   0.00000   0.01392   0.01401   1.91310
   A27        1.87700  -0.00076   0.00000  -0.00269  -0.00271   1.87429
   A28        1.90626  -0.00212   0.00000  -0.01891  -0.01895   1.88732
   A29        1.89257  -0.00166   0.00000  -0.00681  -0.00680   1.88577
   A30        1.83406   0.00097   0.00000   0.00816   0.00805   1.84210
   A31        1.96095  -0.00010   0.00000  -0.00211  -0.00206   1.95888
   A32        1.95584   0.00068   0.00000   0.00662   0.00656   1.96240
   A33        1.86715  -0.00159   0.00000  -0.02662  -0.02666   1.84049
   A34        1.96939   0.00002   0.00000   0.00940   0.00928   1.97866
   A35        1.83661   0.00193   0.00000   0.02243   0.02246   1.85907
   A36        1.86392  -0.00101   0.00000  -0.01170  -0.01185   1.85208
   A37        1.96185  -0.01474   0.00000  -0.06202  -0.06172   1.90013
   A38        2.15345   0.00951   0.00000   0.03911   0.03896   2.19241
   A39        2.16767   0.00524   0.00000   0.02291   0.02277   2.19044
   A40        1.78834   0.01026   0.00000   0.04779   0.04734   1.83569
   A41        1.91291  -0.00215   0.00000   0.00570   0.00616   1.91907
   A42        1.89249  -0.00253   0.00000   0.00129   0.00070   1.89319
   A43        1.97018  -0.00388   0.00000  -0.02636  -0.02672   1.94346
   A44        1.96701  -0.00082   0.00000   0.00780   0.00720   1.97421
   A45        1.92637  -0.00031   0.00000  -0.02939  -0.02962   1.89675
   A46        1.83809  -0.00356   0.00000  -0.02615  -0.02595   1.81215
   A47        1.97000   0.00046   0.00000  -0.01523  -0.01513   1.95488
   A48        1.88188  -0.00187   0.00000  -0.03027  -0.02978   1.85210
   A49        1.95137   0.00124   0.00000   0.01397   0.01312   1.96448
   A50        1.91152   0.00486   0.00000   0.05111   0.05068   1.96220
   A51        1.90846  -0.00109   0.00000   0.00639   0.00498   1.91344
   A52        1.93042  -0.00028   0.00000  -0.00175  -0.00175   1.92866
   A53        1.96267  -0.00074   0.00000  -0.00452  -0.00452   1.95814
   A54        1.93544  -0.00023   0.00000  -0.00100  -0.00100   1.93444
   A55        1.88369   0.00047   0.00000   0.00209   0.00208   1.88577
   A56        1.87514   0.00033   0.00000   0.00232   0.00232   1.87747
   A57        1.87306   0.00055   0.00000   0.00336   0.00336   1.87642
   A58        1.94244  -0.00125   0.00000  -0.00416  -0.00415   1.93828
   A59        1.93017  -0.00253   0.00000  -0.01400  -0.01405   1.91612
   A60        1.95196   0.00015   0.00000  -0.00290  -0.00296   1.94900
   A61        1.85344   0.00300   0.00000   0.02473   0.02476   1.87819
   A62        1.89183   0.00041   0.00000   0.00115   0.00114   1.89297
   A63        1.89045   0.00045   0.00000  -0.00321  -0.00331   1.88714
   A64        1.89091  -0.00305   0.00000  -0.01763  -0.01763   1.87328
   A65        1.88311  -0.00357   0.00000  -0.03407  -0.03411   1.84900
   A66        1.94703  -0.00089   0.00000  -0.00617  -0.00588   1.94115
   A67        1.98152   0.00096   0.00000  -0.01034  -0.01051   1.97101
   A68        1.84081   0.00480   0.00000   0.05044   0.05041   1.89121
   A69        1.86969  -0.00032   0.00000  -0.00059  -0.00140   1.86829
   A70        1.93366  -0.00076   0.00000   0.00441   0.00413   1.93780
   A71        1.85155  -0.00367   0.00000  -0.02120  -0.02120   1.83034
   A72        1.95565   0.00278   0.00000   0.01438   0.01443   1.97008
   A73        1.93083  -0.00171   0.00000  -0.00817  -0.00819   1.92264
   A74        1.94396  -0.00415   0.00000  -0.02399  -0.02399   1.91998
   A75        1.89410  -0.00057   0.00000  -0.00333  -0.00331   1.89080
   A76        1.88770   0.00033   0.00000  -0.00121  -0.00115   1.88656
   A77        1.84751   0.00344   0.00000   0.02324   0.02317   1.87069
   A78        1.92011   0.00248   0.00000   0.01467   0.01462   1.93473
   A79        1.93519  -0.00145   0.00000  -0.01998  -0.02019   1.91499
   A80        1.97010  -0.00376   0.00000  -0.01969  -0.02025   1.94985
   A81        1.84498  -0.00150   0.00000  -0.01279  -0.01266   1.83231
   A82        1.89448   0.00347   0.00000   0.04284   0.04290   1.93738
   A83        1.89427   0.00100   0.00000  -0.00351  -0.00394   1.89034
   A84        1.87593   0.00155   0.00000   0.00895   0.00895   1.88489
    D1        0.10701  -0.00100   0.00000  -0.01574  -0.01576   0.09126
    D2       -3.05798  -0.00061   0.00000  -0.00642  -0.00631  -3.06430
    D3       -3.12356  -0.00062   0.00000   0.00027   0.00043  -3.12313
    D4       -0.00537  -0.00024   0.00000   0.00959   0.00987   0.00450
    D5        0.38986   0.00012   0.00000   0.00477   0.00454   0.39441
    D6       -1.84900  -0.00039   0.00000  -0.01191  -0.01208  -1.86108
    D7        2.39692   0.00144   0.00000   0.01479   0.01462   2.41154
    D8       -2.65118  -0.00108   0.00000  -0.01653  -0.01644  -2.66762
    D9        1.39314  -0.00159   0.00000  -0.03321  -0.03306   1.36008
   D10       -0.64412   0.00023   0.00000  -0.00651  -0.00637  -0.65049
   D11        0.00992  -0.00008   0.00000  -0.00933  -0.00939   0.00053
   D12       -3.11024  -0.00041   0.00000  -0.00959  -0.00968  -3.11992
   D13        3.07403  -0.00005   0.00000   0.00376   0.00403   3.07805
   D14       -0.04613  -0.00037   0.00000   0.00349   0.00374  -0.04239
   D15        0.57897   0.00011   0.00000   0.01677   0.01691   0.59588
   D16       -1.59663   0.00024   0.00000   0.01681   0.01695  -1.57968
   D17        2.68963   0.00014   0.00000   0.01401   0.01411   2.70374
   D18       -2.53803  -0.00024   0.00000   0.00702   0.00701  -2.53101
   D19        1.56955  -0.00011   0.00000   0.00706   0.00706   1.57661
   D20       -0.42737  -0.00021   0.00000   0.00426   0.00421  -0.42316
   D21       -0.00074   0.00035   0.00000  -0.00692  -0.00672  -0.00746
   D22        2.13281  -0.00023   0.00000  -0.01621  -0.01609   2.11672
   D23       -2.04054  -0.00259   0.00000  -0.03845  -0.03846  -2.07900
   D24        3.11929   0.00083   0.00000   0.00217   0.00228   3.12157
   D25       -1.03034   0.00025   0.00000  -0.00712  -0.00709  -1.03744
   D26        1.07950  -0.00211   0.00000  -0.02936  -0.02947   1.05003
   D27       -1.29905  -0.00070   0.00000  -0.01889  -0.01879  -1.31784
   D28        2.75462  -0.00076   0.00000  -0.02117  -0.02111   2.73351
   D29        0.75627   0.00104   0.00000   0.00272   0.00285   0.75912
   D30        0.86010  -0.00074   0.00000  -0.01897  -0.01893   0.84116
   D31       -1.36941  -0.00080   0.00000  -0.02126  -0.02126  -1.39067
   D32        2.91542   0.00100   0.00000   0.00264   0.00271   2.91812
   D33        2.88138  -0.00094   0.00000  -0.01896  -0.01892   2.86246
   D34        0.65187  -0.00100   0.00000  -0.02125  -0.02125   0.63062
   D35       -1.34649   0.00080   0.00000   0.00264   0.00272  -1.34377
   D36        0.62470   0.00184   0.00000   0.00684   0.00692   0.63161
   D37       -1.51117   0.00182   0.00000   0.01622   0.01619  -1.49498
   D38        2.76877   0.00246   0.00000   0.01830   0.01832   2.78709
   D39        2.85613   0.00006   0.00000   0.00085   0.00093   2.85706
   D40        0.72027   0.00004   0.00000   0.01023   0.01020   0.73047
   D41       -1.28297   0.00068   0.00000   0.01230   0.01233  -1.27065
   D42       -1.41365  -0.00066   0.00000  -0.01514  -0.01505  -1.42870
   D43        2.73367  -0.00068   0.00000  -0.00576  -0.00578   2.72789
   D44        0.73043  -0.00004   0.00000  -0.00368  -0.00365   0.72677
   D45       -1.06098   0.00196   0.00000   0.01570   0.01556  -1.04542
   D46       -3.07509  -0.00123   0.00000  -0.02161  -0.02169  -3.09678
   D47        1.00832  -0.00025   0.00000  -0.01417  -0.01414   0.99418
   D48        2.97621   0.00143   0.00000   0.01156   0.01146   2.98767
   D49        0.96210  -0.00176   0.00000  -0.02576  -0.02578   0.93632
   D50       -1.23767  -0.00078   0.00000  -0.01831  -0.01823  -1.25591
   D51        0.94123   0.00155   0.00000   0.00981   0.00981   0.95104
   D52       -1.07288  -0.00165   0.00000  -0.02750  -0.02743  -1.10032
   D53        3.01053  -0.00066   0.00000  -0.02006  -0.01988   2.99065
   D54        0.81320   0.00159   0.00000   0.01721   0.01717   0.83037
   D55       -1.35773   0.00176   0.00000   0.02578   0.02571  -1.33202
   D56        2.94750   0.00061   0.00000   0.01081   0.01074   2.95823
   D57        2.97914   0.00042   0.00000   0.00303   0.00300   2.98214
   D58        0.80822   0.00059   0.00000   0.01160   0.01154   0.81976
   D59       -1.16974  -0.00057   0.00000  -0.00337  -0.00343  -1.17318
   D60       -1.33354   0.00135   0.00000   0.01548   0.01559  -1.31795
   D61        2.77873   0.00152   0.00000   0.02405   0.02413   2.80285
   D62        0.80077   0.00037   0.00000   0.00908   0.00915   0.80992
   D63       -1.26577  -0.00098   0.00000  -0.01612  -0.01620  -1.28197
   D64        0.96595  -0.00012   0.00000  -0.00082  -0.00092   0.96503
   D65        2.99189  -0.00017   0.00000   0.00345   0.00348   2.99537
   D66        0.90153   0.00035   0.00000  -0.00807  -0.00817   0.89336
   D67        3.13325   0.00121   0.00000   0.00722   0.00711   3.14035
   D68       -1.12400   0.00117   0.00000   0.01150   0.01151  -1.11249
   D69        2.89119  -0.00048   0.00000  -0.01189  -0.01191   2.87928
   D70       -1.16028   0.00038   0.00000   0.00340   0.00337  -1.15691
   D71        0.86566   0.00033   0.00000   0.00767   0.00776   0.87343
   D72       -3.13934   0.00097   0.00000   0.02405   0.02409  -3.11524
   D73        1.03648   0.00108   0.00000   0.02570   0.02574   1.06222
   D74       -1.06082   0.00105   0.00000   0.02518   0.02522  -1.03559
   D75        0.90945   0.00052   0.00000   0.01338   0.01329   0.92275
   D76       -1.19791   0.00063   0.00000   0.01503   0.01494  -1.18297
   D77        2.98798   0.00060   0.00000   0.01451   0.01442   3.00240
   D78       -1.10013  -0.00120   0.00000  -0.01161  -0.01157  -1.11170
   D79        3.07569  -0.00109   0.00000  -0.00996  -0.00993   3.06576
   D80        0.97839  -0.00112   0.00000  -0.01048  -0.01044   0.96795
   D81       -0.01002   0.00030   0.00000   0.00502   0.00499  -0.00502
   D82        2.08606   0.00036   0.00000   0.00293   0.00313   2.08919
   D83       -2.09322  -0.00285   0.00000  -0.02868  -0.02881  -2.12203
   D84        3.10994   0.00069   0.00000   0.00550   0.00552   3.11545
   D85       -1.07717   0.00075   0.00000   0.00341   0.00365  -1.07352
   D86        1.02673  -0.00246   0.00000  -0.02819  -0.02828   0.99844
   D87        0.00633  -0.00032   0.00000   0.00092   0.00081   0.00714
   D88       -2.13920   0.00071   0.00000   0.02851   0.02858  -2.11062
   D89        2.02585  -0.00205   0.00000  -0.02375  -0.02450   2.00134
   D90       -2.04949  -0.00204   0.00000  -0.02175  -0.02135  -2.07083
   D91        2.08817  -0.00100   0.00000   0.00584   0.00642   2.09459
   D92       -0.02997  -0.00377   0.00000  -0.04642  -0.04666  -0.07663
   D93        2.03659   0.00225   0.00000   0.03350   0.03373   2.07032
   D94       -0.10895   0.00328   0.00000   0.06110   0.06150  -0.04745
   D95       -2.22708   0.00051   0.00000   0.00883   0.00842  -2.21867
   D96        1.13510  -0.00057   0.00000  -0.02447  -0.02433   1.11077
   D97       -3.09232   0.00076   0.00000  -0.00525  -0.00515  -3.09748
   D98       -0.98378  -0.00032   0.00000  -0.02097  -0.02081  -1.00459
   D99       -3.07945  -0.00395   0.00000  -0.05872  -0.05874  -3.13819
   D100      -1.02369  -0.00263   0.00000  -0.03950  -0.03956  -1.06325
   D101       1.08486  -0.00370   0.00000  -0.05521  -0.05521   1.02964
   D102      -0.95955   0.00225   0.00000   0.01929   0.01919  -0.94036
   D103       1.09622   0.00357   0.00000   0.03851   0.03837   1.13459
   D104      -3.07842   0.00250   0.00000   0.02279   0.02271  -3.05571
   D105      -3.10360  -0.00013   0.00000   0.01706   0.01668  -3.08692
   D106       1.18813   0.00257   0.00000   0.03787   0.03844   1.22657
   D107      -0.95569  -0.00141   0.00000  -0.01668  -0.01687  -0.97257
   D108       2.76299   0.00052   0.00000   0.02022   0.02057   2.78356
   D109      -1.43733   0.00023   0.00000   0.02257   0.02218  -1.41515
   D110       0.62351   0.00159   0.00000   0.05242   0.05247   0.67598
   D111      -1.24671  -0.00057   0.00000   0.01272   0.01273  -1.23398
   D112       0.86946  -0.00059   0.00000   0.01258   0.01258   0.88204
   D113       2.91924  -0.00001   0.00000   0.02122   0.02128   2.94052
   D114       2.99653   0.00133   0.00000   0.02700   0.02712   3.02365
   D115      -1.17048   0.00131   0.00000   0.02687   0.02697  -1.14351
   D116       0.87929   0.00190   0.00000   0.03551   0.03567   0.91496
   D117       0.97914  -0.00058   0.00000  -0.00238  -0.00253   0.97661
   D118       3.09531  -0.00061   0.00000  -0.00251  -0.00268   3.09263
   D119      -1.13810  -0.00002   0.00000   0.00613   0.00602  -1.13208
   D120      -3.02666   0.00319   0.00000   0.07239   0.07237  -2.95430
   D121      -0.99207   0.00199   0.00000   0.05369   0.05356  -0.93851
   D122       1.13757  -0.00047   0.00000   0.02037   0.02061   1.15817
   D123      -0.94966  -0.00089   0.00000   0.02354   0.02353  -0.92613
   D124       1.08494  -0.00208   0.00000   0.00484   0.00472   1.08966
   D125      -3.06861  -0.00454   0.00000  -0.02847  -0.02823  -3.09684
   D126       1.04968   0.00424   0.00000   0.08529   0.08518   1.13486
   D127       3.08428   0.00305   0.00000   0.06659   0.06637  -3.13254
   D128      -1.06927   0.00059   0.00000   0.03327   0.03341  -1.03586
   D129      -1.40857   0.00049   0.00000   0.01325   0.01288  -1.39568
   D130       2.78431   0.00176   0.00000   0.03663   0.03658   2.82089
   D131       0.75497  -0.00029   0.00000   0.02672   0.02714   0.78211
         Item               Value     Threshold  Converged?
 Maximum Force            0.019190     0.000450     NO 
 RMS     Force            0.003383     0.000300     NO 
 Maximum Displacement     0.325772     0.001800     NO 
 RMS     Displacement     0.045376     0.001200     NO 
 Predicted change in Energy=-7.275106D-03
 GradGradGradGradGradGradGradGradGradGradGradGradGradGradGradGradGradGrad

                          Input orientation:                          
 ---------------------------------------------------------------------
 Center     Atomic      Atomic             Coordinates (Angstroms)
 Number     Number       Type             X           Y           Z
 ---------------------------------------------------------------------
      1          6           0       -1.798375    0.644813   -0.139594
      2          6           0       -1.067908   -0.495936   -0.230986
      3          6           0        0.413278   -0.634612   -0.474869
      4          6           0        1.274295    0.486057    0.151609
      5          6           0        1.211912    1.828933   -0.613805
      6          6           0       -0.144046    2.210456   -1.238525
      7          6           0       -1.399166    2.078446   -0.350630
      8          6           0       -3.211181    0.297513    0.132114
      9          6           0       -3.338519   -1.210559    0.212283
     10          6           0       -1.904872   -1.753537   -0.037334
     11          8           0       -4.138993    1.102201    0.250035
     12          6           0       -1.296836    2.861496    0.972860
     13          6           0       -1.832006   -2.686268   -1.254820
     14          8           0       -1.361593   -2.421526    1.117191
     15          6           0        2.734265    0.014164    0.380295
     16          8           0        2.650056   -1.116905    1.274058
     17          6           0        3.573424    1.109505    1.062279
     18          6           0        3.415415   -0.480668   -0.912322
     19          8           0        4.661908   -1.133730   -0.616340
     20          1           0        0.592373   -0.704343   -1.558271
     21          1           0        0.734908   -1.593293   -0.054663
     22          1           0        0.879678    0.651678    1.162787
     23          1           0        1.948960    1.826105   -1.427011
     24          1           0        1.529859    2.627712    0.067203
     25          1           0       -0.307871    1.622125   -2.151963
     26          1           0       -0.070328    3.254763   -1.570333
     27          1           0       -2.228323    2.533994   -0.911569
     28          1           0       -3.708364   -1.501900    1.199230
     29          1           0       -4.060260   -1.538600   -0.543650
     30          1           0       -1.030360    3.908323    0.780443
     31          1           0       -0.544569    2.438304    1.646755
     32          1           0       -2.255758    2.856370    1.504093
     33          1           0       -0.811667   -3.057367   -1.406142
     34          1           0       -2.481554   -3.556283   -1.095632
     35          1           0       -2.157097   -2.181256   -2.171531
     36          1           0       -1.851518   -3.253764    1.227424
     37          1           0        3.489303   -1.597844    1.148925
     38          1           0        3.784514    1.958060    0.401361
     39          1           0        3.053224    1.485630    1.950961
     40          1           0        4.529661    0.694165    1.398604
     41          1           0        2.797909   -1.250313   -1.383420
     42          1           0        3.559483    0.332881   -1.631595
     43          1           0        5.333840   -0.447091   -0.473105
 ---------------------------------------------------------------------
                    Distance matrix (angstroms):
                    1          2          3          4          5
     1  C    0.000000
     2  C    1.357661   0.000000
     3  C    2.576965   1.507522   0.000000
     4  C    3.090518   2.568385   1.545873   0.000000
     5  C    3.269380   3.278589   2.593487   1.546955   0.000000
     6  C    2.528971   3.032031   2.998031   2.630155   1.540927
     7  C    1.503066   2.598363   3.265130   3.152038   2.636143
     8  C    1.480021   2.314092   3.791304   4.489479   4.739768
     9  C    2.436856   2.421332   3.857444   4.915306   5.534199
    10  C    2.402890   1.523013   2.610986   3.893402   4.783383
    11  O    2.416507   3.495281   4.925970   5.449129   5.468688
    12  C    2.530371   3.574073   4.152491   3.595536   3.142851
    13  C    3.512971   2.535673   3.139892   4.657338   5.483009
    14  O    3.342563   2.368909   2.979578   4.041570   5.261719
    15  C    4.605739   3.884635   2.557185   1.551288   2.568887
    16  O    4.989048   4.058819   2.880021   2.392090   3.782888
    17  C    5.524189   5.078576   3.923173   2.550295   2.983886
    18  C    5.389566   4.534824   3.037744   2.578934   3.206055
    19  O    6.717571   5.778067   4.280185   3.832672   4.547510
    20  H    3.090072   2.135803   1.100317   2.192204   2.773686
    21  H    3.381398   2.117883   1.095028   2.158050   3.500258
    22  H    2.977954   2.655694   2.134008   1.098014   2.156987
    23  H    4.134660   3.990469   3.052871   2.177830   1.097520
    24  H    3.879664   4.073633   3.490466   2.158501   1.096773
    25  H    2.688191   2.958714   2.902682   3.016677   2.172196
    26  H    3.441657   4.105699   4.069540   3.526873   2.142913
    27  H    2.085618   3.315151   4.148352   4.194368   3.524343
    28  H    3.169997   3.166937   4.532409   5.465927   6.212138
    29  H    3.169650   3.184192   4.564480   5.748052   6.256277
    30  H    3.476610   4.519059   4.929316   4.173580   3.360889
    31  H    2.824834   3.522721   3.855071   3.058594   2.926892
    32  H    2.793186   3.957201   4.819439   4.461935   4.191164
    33  H    4.035328   2.829767   2.870105   4.397008   5.347766
    34  H    4.362333   3.480192   4.159515   5.657078   6.547855
    35  H    3.499159   2.791478   3.446389   4.928081   5.464280
    36  H    4.131642   3.216616   3.858375   4.991426   6.213577
    37  H    5.886369   4.887385   3.609218   3.200554   4.476219
    38  H    5.760721   5.474299   4.342229   2.920680   2.768667
    39  H    5.349337   5.066678   4.165260   2.720552   3.175896
    40  H    6.512490   5.950183   4.713825   3.492236   4.042888
    41  H    5.124884   4.103868   2.625075   2.773571   3.548161
    42  H    5.570459   4.905241   3.488935   2.902649   2.963977
    43  H    7.223017   6.406511   4.924134   4.211999   4.710665
                    6          7          8          9         10
     6  C    0.000000
     7  C    1.543085   0.000000
     8  C    3.865918   2.586148   0.000000
     9  C    4.900290   3.859471   1.515560   0.000000
    10  C    4.500734   3.877884   2.437613   1.553215   0.000000
    11  O    4.404957   2.969934   1.233801   2.447661   3.637185
    12  C    2.577402   1.541188   3.308410   4.618287   4.763268
    13  C    5.179516   4.869026   3.567724   2.568986   1.535438
    14  O    5.337329   4.733462   3.432859   2.488681   1.440240
    15  C    3.965974   4.677688   5.957366   6.197328   4.982045
    16  O    5.019104   5.407964   6.136669   6.082693   4.782511
    17  C    4.508367   5.259450   6.896042   7.340309   6.278366
    18  C    4.474183   5.481309   6.753383   6.885716   5.539968
    19  O    5.887943   6.864786   8.037049   8.043590   6.621329
    20  H    3.023343   3.628849   4.281138   4.340856   3.106492
    21  H    4.079533   4.257175   4.379686   4.100067   2.644696
    22  H    3.040411   3.085325   4.233538   4.707926   3.870280
    23  H    2.136334   3.525935   5.603081   6.313956   5.440317
    24  H    2.163558   3.009230   5.283133   6.201167   5.568091
    25  H    1.098790   2.154984   3.924387   4.774786   4.291522
    26  H    1.098230   2.153418   4.637738   5.813596   5.549658
    27  H    2.134429   1.099853   2.656526   4.064142   4.387690
    28  H    5.694611   4.533578   2.150305   1.093494   2.201135
    29  H    5.465804   4.494630   2.132816   1.095425   2.224467
    30  H    2.782901   2.182611   4.267817   5.643878   5.787070
    31  H    2.921845   2.202131   3.740046   4.814361   4.717850
    32  H    3.521148   2.186072   3.056617   4.402392   4.873433
    33  H    5.312605   5.275968   4.402172   3.523489   2.183737
    34  H    6.224118   5.785911   4.109922   2.819122   2.168514
    35  H    4.920367   4.694167   3.544314   2.832062   2.191200
    36  H    6.233303   5.579188   3.957266   2.723301   1.962942
    37  H    5.779645   6.297691   7.037242   6.902640   5.525267
    38  H    4.264565   5.239325   7.195113   7.798300   6.807166
    39  H    4.573918   5.047032   6.630429   7.151700   6.247258
    40  H    5.576479   6.334591   7.853786   8.181905   7.032522
    41  H    4.544559   5.455524   6.387626   6.340631   4.917452
    42  H    4.170841   5.410737   6.996700   7.305103   6.062506
    43  H    6.136420   7.192128   8.598727   8.732837   7.368557
                   11         12         13         14         15
    11  O    0.000000
    12  C    3.419861   0.000000
    13  C    4.683938   6.002220   0.000000
    14  O    4.569744   5.285390   2.432656   0.000000
    15  C    6.960063   4.970736   5.551285   4.821997   0.000000
    16  O    7.215555   5.612161   5.380242   4.221371   1.444029
    17  C    7.755074   5.176572   6.999680   6.068409   1.539176
    18  C    7.805487   6.076946   5.702403   5.541268   1.542621
    19  O    9.121724   7.348062   6.707380   6.398915   2.454943
    20  H    5.377676   4.763501   3.146065   3.731595   2.976909
    21  H    5.577942   5.002892   3.037107   2.540576   2.602025
    22  H    5.120854   3.107504   4.933553   3.803940   2.111449
    23  H    6.356075   4.167326   5.889556   5.956097   2.676974
    24  H    5.873372   2.977427   6.425595   5.912510   2.894695
    25  H    4.551639   3.504084   4.657264   5.305545   4.272289
    26  H    4.949879   2.850756   6.204749   6.411740   4.708734
    27  H    2.655187   2.127439   5.246525   5.424414   5.713645
    28  H    2.804951   4.990584   3.308445   2.521860   6.669076
    29  H    2.758616   5.412685   2.605384   3.289492   7.030670
    30  H    4.221286   1.097215   6.947918   6.347449   5.431114
    31  H    4.081162   1.095049   6.028091   4.956402   4.269793
    32  H    2.862926   1.096251   6.205804   5.367067   5.851614
    33  H    5.578174   6.397498   1.096223   2.659685   5.019890
    34  H    5.124392   6.846174   1.097351   2.727375   6.490857
    35  H    4.535745   6.004714   1.095938   3.392086   5.937769
    36  H    5.016200   6.145638   2.546363   0.972007   5.694417
    37  H    8.141815   6.543993   5.939612   4.920432   1.938929
    38  H    7.971033   5.192584   7.473822   6.795263   2.209570
    39  H    7.400551   4.666124   7.179641   5.954129   2.175762
    40  H    8.753928   6.231103   7.677160   6.670351   2.173200
    41  H    7.504873   6.263064   4.849188   4.992620   2.171092
    42  H    7.962344   6.063078   6.190750   6.273721   2.197786
    43  H    9.625892   7.550061   7.548135   7.159347   2.774677
                   16         17         18         19         20
    16  O    0.000000
    17  C    2.419578   0.000000
    18  C    2.402255   2.540210   0.000000
    19  O    2.760694   3.005771   1.437999   0.000000
    20  H    3.525103   4.363942   2.904624   4.199133   0.000000
    21  H    2.379125   4.075518   3.026323   3.993495   1.752537
    22  H    2.504896   2.734223   3.466735   4.545134   3.053768
    23  H    4.055689   3.057608   2.781474   4.096083   2.874147
    24  H    4.090660   2.733366   3.765211   4.942207   3.824086
    25  H    5.290485   5.065429   4.452112   5.886558   2.564247
    26  H    5.882392   4.980935   5.151391   6.524035   4.014205
    27  H    6.473376   6.291702   6.398434   7.811186   4.342969
    28  H    6.370504   7.737094   7.499986   8.572822   5.170711
    29  H    6.964929   8.237998   7.559157   8.731862   4.834506
    30  H    6.248362   5.395150   6.472527   7.731443   5.420289
    31  H    4.794168   4.366370   5.545336   6.707341   4.630450
    32  H    6.317185   6.101319   7.009784   8.262640   5.492595
    33  H    4.788778   6.533372   4.975084   5.855270   2.744303
    34  H    6.156250   7.942854   6.653364   7.558276   4.218605
    35  H    6.009463   7.357004   5.960746   7.072111   3.180715
    36  H    4.983222   6.963862   6.325279   7.093569   4.498027
    37  H    0.975345   2.710042   2.345695   2.169462   4.064414
    38  H    3.391755   1.096092   2.794528   3.371157   4.595466
    39  H    2.719178   1.096282   3.492263   4.004990   4.813157
    40  H    2.613120   1.095450   2.821729   2.723726   5.118707
    41  H    2.664929   3.485916   1.093435   2.019033   2.278825
    42  H    3.372203   2.803622   1.095432   2.096909   3.144034
    43  H    3.271685   2.807038   1.968348   0.971330   4.870859
                   21         22         23         24         25
    21  H    0.000000
    22  H    2.557936   0.000000
    23  H    3.879374   3.038042   0.000000
    24  H    4.296939   2.351117   1.746681   0.000000
    25  H    3.978060   3.652342   2.379169   3.051745   0.000000
    26  H    5.142889   3.892109   2.477726   2.373882   1.749350
    27  H    5.152622   4.183985   4.268076   3.884676   2.461345
    28  H    4.617712   5.068466   7.069516   6.765660   5.705556
    29  H    4.820346   5.666766   6.943507   6.998624   5.163069
    30  H    5.837923   3.794755   4.252626   2.950152   3.787835
    31  H    4.559129   2.335538   4.005061   2.614214   3.892613
    32  H    5.583305   3.848130   5.228046   4.055592   4.322542
    33  H    2.522282   4.818409   5.609795   6.322469   4.765260
    34  H    3.909294   5.839973   6.979210   7.462267   5.714600
    35  H    3.631876   5.325899   5.785582   6.460012   4.229153
    36  H    3.330241   4.766139   6.877116   6.882701   6.130040
    37  H    3.005884   3.445387   4.553190   4.781723   5.973491
    38  H    4.703207   3.274825   2.594150   2.375619   4.835279
    39  H    4.344753   2.457844   3.570156   2.678346   5.305617
    40  H    4.663110   3.657840   3.990665   3.809205   6.072013
    41  H    2.477742   3.712190   3.191703   4.330282   4.299701
    42  H    3.764982   3.884786   2.205756   3.503076   4.109667
    43  H    4.758051   4.870626   4.187454   4.921038   6.239320
                   26         27         28         29         30
    26  H    0.000000
    27  H    2.368633   0.000000
    28  H    6.597850   4.788990   0.000000
    29  H    6.320599   4.480779   1.778428   0.000000
    30  H    2.622013   2.487328   6.051247   6.372008   0.000000
    31  H    3.352785   3.064181   5.072976   5.742275   1.774104
    32  H    3.793009   2.437233   4.604076   5.173513   1.769710
    33  H    6.357636   5.789200   4.195032   3.688347   7.304096
    34  H    7.240836   6.098318   3.315410   2.620695   7.832367
    35  H    5.853747   4.881205   3.772264   2.585543   6.860515
    36  H    7.304862   6.181861   2.552979   3.310141   7.222851
    37  H    6.604025   7.349080   7.198482   7.737198   7.133093
    38  H    4.519826   6.181399   8.291630   8.640611   5.208670
    39  H    5.028511   6.098187   7.430309   8.122235   4.890318
    40  H    6.044100   7.375107   8.528041   9.085391   6.451881
    41  H    5.343916   6.309250   7.004639   6.915404   6.778604
    42  H    4.660116   6.233942   8.012590   7.921273   6.298283
    43  H    6.641737   8.140358   9.255850   9.457562   7.813069
                   31         32         33         34         35
    31  H    0.000000
    32  H    1.767285   0.000000
    33  H    6.292371   6.747381   0.000000
    34  H    6.870785   6.923270   1.770270   0.000000
    35  H    6.206440   6.236795   1.778643   1.775818   0.000000
    36  H    5.855219   6.129738   2.838227   2.425913   3.577225
    37  H    5.728041   7.278179   5.211231   6.672680   6.576293
    38  H    4.530188   6.205470   7.038924   8.480129   7.684820
    39  H    3.734199   5.501263   6.844439   8.083093   7.588705
    40  H    5.371351   7.122370   7.104250   8.569986   8.107196
    41  H    5.827523   7.123351   4.036707   5.768280   5.102927
    42  H    5.658943   7.072309   5.536386   7.204651   6.268310
    43  H    6.882950   8.510238   6.741762   8.434157   7.874396
                   36         37         38         39         40
    36  H    0.000000
    37  H    5.592191   0.000000
    38  H    7.720773   3.645608   0.000000
    39  H    6.858706   3.215780   1.777424   0.000000
    40  H    7.505656   2.529424   1.774026   1.763911   0.000000
    41  H    5.696270   2.647938   3.801643   4.320725   3.810461
    42  H    7.093444   3.385841   2.612423   3.797346   3.202167
    43  H    7.899276   2.712477   2.991630   3.848729   2.335051
                   41         42         43
    41  H    0.000000
    42  H    1.774286   0.000000
    43  H    2.811544   2.258052   0.000000
 Stoichiometry    C15H24O4
 Framework group  C1[X(C15H24O4)]
 Deg. of freedom   123
 Full point group                 C1      NOp   1
 Largest Abelian subgroup         C1      NOp   1
 Largest concise Abelian subgroup C1      NOp   1
                         Standard orientation:                         
 ---------------------------------------------------------------------
 Center     Atomic      Atomic             Coordinates (Angstroms)
 Number     Number       Type             X           Y           Z
 ---------------------------------------------------------------------
      1          6           0        1.829246    0.633935    0.141716
      2          6           0        1.105228   -0.512842    0.204520
      3          6           0       -0.374855   -0.666003    0.446425
      4          6           0       -1.242865    0.465612   -0.150005
      5          6           0       -1.186950    1.788659    0.649675
      6          6           0        0.167668    2.161517    1.282481
      7          6           0        1.422369    2.059412    0.390061
      8          6           0        3.243607    0.301624   -0.140445
      9          6           0        3.379197   -1.203151   -0.259577
     10          6           0        1.948900   -1.760355   -0.022408
     11          8           0        4.166796    1.114239   -0.238649
     12          6           0        1.314016    2.875701   -0.912703
     13          6           0        1.882754   -2.724522    1.170730
     14          8           0        1.407860   -2.401409   -1.193141
     15          6           0       -2.700489   -0.008363   -0.389118
     16          8           0       -2.611153   -1.115554   -1.311814
     17          6           0       -3.546572    1.099485   -1.041713
     18          6           0       -3.377239   -0.540105    0.891093
     19          8           0       -4.620470   -1.192263    0.579797
     20          1           0       -0.552181   -0.764607    1.527874
     21          1           0       -0.691703   -1.615322    0.002029
     22          1           0       -0.850461    0.659414   -1.157027
     23          1           0       -1.922933    1.760784    1.463371
     24          1           0       -1.510184    2.602927   -0.010172
     25          1           0        0.335914    1.550781    2.180275
     26          1           0        0.088589    3.196507    1.641162
     27          1           0        2.249703    2.504976    0.961610
     28          1           0        3.749393   -1.466913   -1.254118
     29          1           0        4.103708   -1.546522    0.486838
     30          1           0        1.041988    3.915725   -0.693084
     31          1           0        0.563247    2.465819   -1.596424
     32          1           0        2.272273    2.889600   -1.444976
     33          1           0        0.864681   -3.105074    1.313597
     34          1           0        2.536910   -3.586516    0.988450
     35          1           0        2.206210   -2.241480    2.099777
     36          1           0        1.902248   -3.227789   -1.325328
     37          1           0       -3.447562   -1.604225   -1.198162
     38          1           0       -3.761519    1.929549   -0.358918
     39          1           0       -3.029597    1.501263   -1.920999
     40          1           0       -4.500921    0.687621   -1.387542
     41          1           0       -2.754879   -1.318174    1.341512
     42          1           0       -3.524897    0.253837    1.631246
     43          1           0       -5.296378   -0.505918    0.455056
 ---------------------------------------------------------------------
 Rotational constants (GHZ):      0.5779371      0.2558570      0.2030486
 Standard basis: 6-31G(d) (6D, 7F)
 There are   333 symmetry adapted cartesian basis functions of A   symmetry.
 There are   333 symmetry adapted basis functions of A   symmetry.
   333 basis functions,   628 primitive gaussians,   333 cartesian basis functions
    73 alpha electrons       73 beta electrons
       nuclear repulsion energy      1597.3818382545 Hartrees.
 NAtoms=   43 NActive=   43 NUniq=   43 SFac= 1.00D+00 NAtFMM=   60 NAOKFM=F Big=F
 Integral buffers will be    131072 words long.
 Raffenetti 2 integral format.
 Two-electron integral symmetry is turned on.
 ------------------------------------------------------------------------------
 Polarizable Continuum Model (PCM)
 =================================
 Model                : PCM (using non-symmetric T matrix).
 Atomic radii         : SMD-Coulomb.
 Polarization charges : Total charges.
 Charge compensation  : None.
 Solution method      : On-the-fly selection.
 Cavity type          : VdW (van der Waals Surface) (Alpha=1.000).
 Cavity algorithm     : GePol (No added spheres)
                        Default sphere list used, NSphG=   43.
                        Lebedev-Laikov grids with approx.  5.0 points / Ang**2.
                        Smoothing algorithm: Karplus/York (Gamma=1.0000).
                        Polarization charges: spherical gaussians, with
                                              point-specific exponents (IZeta= 3).
                        Self-potential: point-specific (ISelfS= 7).
                        Self-field    : sphere-specific E.n sum rule (ISelfD= 2).
 1st derivatives      : Analytical E(r).r(x)/FMM algorithm (CHGder, D1EAlg=3).
                        Cavity 1st derivative terms included.
 Solvent              : Methanol, Eps=  32.613000 Eps(inf)=   1.765709
 ------------------------------------------------------------------------------
 ------------------------------------------------------------------------------
 Atomic radii for non-electrostatic terms: SMD-CDS.
 ------------------------------------------------------------------------------
 Nuclear repulsion after PCM non-electrostatic terms =     1597.3832352223 Hartrees.
 One-electron integrals computed using PRISM.
 NBasis=   333 RedAO= T EigKep=  9.38D-04  NBF=   333
 NBsUse=   333 1.00D-06 EigRej= -1.00D+00 NBFU=   333
 Initial guess from the checkpoint file:  "DY-202A-11R_52.chk"
 B after Tr=     0.000000    0.000000    0.000000
         Rot=    0.999964   -0.002597    0.000144    0.008042 Ang=  -0.97 deg.
 ExpMin= 1.61D-01 ExpMax= 5.48D+03 ExpMxC= 8.25D+02 IAcc=1 IRadAn=         1 AccDes= 0.00D+00
 Harris functional with IExCor=  402 and IRadAn=       1 diagonalized for initial guess.
 HarFok:  IExCor=  402 AccDes= 0.00D+00 IRadAn=         1 IDoV= 1 UseB2=F ITyADJ=14
 ICtDFT=  3500011 ScaDFX=  1.000000  1.000000  1.000000  1.000000
 FoFCou: FMM=F IPFlag=           0 FMFlag=      100000 FMFlg1=           0
         NFxFlg=           0 DoJE=T BraDBF=F KetDBF=T FulRan=T
         wScrn=  0.000000 ICntrl=     500 IOpCl=  0 I1Cent=   200000004 NGrid=           0
         NMat0=    1 NMatS0=      1 NMatT0=    0 NMatD0=    1 NMtDS0=    0 NMtDT0=    0
 Petite list used in FoFCou.
 Keep R1 ints in memory in canonical form, NReq=1565304907.
 Requested convergence on RMS density matrix=1.00D-08 within 128 cycles.
 Requested convergence on MAX density matrix=1.00D-06.
 Requested convergence on             energy=1.00D-06.
 No special actions if energy rises.
 Inv3:  Mode=1 IEnd=    22227852.
 Iteration    1 A*A^-1 deviation from unit magnitude is 6.44D-15 for   2720.
 Iteration    1 A*A^-1 deviation from orthogonality  is 3.69D-15 for   2283    165.
 Iteration    1 A^-1*A deviation from unit magnitude is 6.44D-15 for   2720.
 Iteration    1 A^-1*A deviation from orthogonality  is 2.22D-12 for   1777   1765.
 Error on total polarization charges =  0.05176
 SCF Done:  E(RB3LYP) =  -886.950500199     A.U. after   11 cycles
            NFock= 11  Conv=0.41D-08     -V/T= 2.0094
 SMD-CDS (non-electrostatic) energy       (kcal/mol) =       0.88
 (included in total energy above)
 D1PCM: PCM CHGder 1st derivatives, ID1Alg=3 FixD1E=F DoIter=F DoCFld=F I1PDM=0.
 Calling FoFJK, ICntrl=      2127 FMM=F ISym2X=0 I1Cent= 0 IOpClX= 0 NMat=1 NMatS=1 NMatT=0.
 ***** Axes restored to original set *****
 -------------------------------------------------------------------
 Center     Atomic                   Forces (Hartrees/Bohr)
 Number     Number              X              Y              Z
 -------------------------------------------------------------------
      1        6          -0.004816488   -0.006569402   -0.000175205
      2        6           0.004177418    0.006173908    0.000164989
      3        6          -0.001995009   -0.000354300    0.000415850
      4        6          -0.001109002   -0.000205161   -0.001114254
      5        6          -0.000564830    0.001423004    0.000420061
      6        6           0.000156633    0.000283686   -0.000682536
      7        6           0.003485590    0.002528531   -0.001153665
      8        6           0.003416246    0.003550292    0.000214633
      9        6           0.002856837   -0.000203054   -0.001060037
     10        6          -0.004959405   -0.000513979   -0.001456898
     11        8           0.002593980   -0.002907181   -0.000647032
     12        6          -0.000450913    0.000667196    0.001442888
     13        6           0.000523350   -0.001483742    0.000148841
     14        8          -0.001147633    0.001058639    0.000647287
     15        6           0.001023151    0.001367792   -0.000254193
     16        8           0.001293708    0.000586943    0.000305835
     17        6          -0.000000191   -0.000717281    0.001258676
     18        6           0.000239270   -0.002014526    0.000956502
     19        8          -0.001219667    0.000735688   -0.001375381
     20        1          -0.000779079    0.000663224   -0.000120728
     21        1          -0.000885523    0.000847182   -0.000808669
     22        1          -0.000319231    0.000026755    0.000014577
     23        1          -0.000446140   -0.000034696   -0.000299893
     24        1          -0.000695991   -0.000355493   -0.000166023
     25        1          -0.000122908   -0.000438271    0.000874061
     26        1           0.000066170    0.000121346    0.000052870
     27        1          -0.000118420    0.000000967   -0.000019888
     28        1          -0.000904613   -0.001467983    0.000580590
     29        1          -0.000939357   -0.001973938    0.001117465
     30        1          -0.000095841   -0.000098691   -0.000417196
     31        1           0.000601622   -0.000181044   -0.000247882
     32        1           0.000100853   -0.000421413   -0.000389443
     33        1          -0.000323636    0.001193319    0.000381262
     34        1          -0.000423872    0.000208015    0.000003121
     35        1          -0.000593175    0.000265558    0.000579240
     36        1          -0.000289512   -0.001048275   -0.000296152
     37        1           0.000811735    0.000073562    0.000930468
     38        1          -0.000512486   -0.001117128   -0.000101206
     39        1          -0.000039826   -0.000084768   -0.000097554
     40        1           0.000893438   -0.000219001   -0.000636781
     41        1           0.000272305    0.000316715   -0.000104854
     42        1           0.001079867    0.000039609    0.000194910
     43        1           0.000160576    0.000277397    0.000921345
 -------------------------------------------------------------------
 Cartesian Forces:  Max     0.006569402 RMS     0.001468976

 GradGradGradGradGradGradGradGradGradGradGradGradGradGradGradGradGradGrad
 Berny optimization.
 Using GEDIIS/GDIIS optimizer.
 FormGI is forming the generalized inverse of G from B-inverse, IUseBI=4.
 Internal  Forces:  Max     0.004626403 RMS     0.000881304
 Search for a local minimum.
 Step number   2 out of a maximum of  258
 All quantities printed in internal units (Hartrees-Bohrs-Radians)
 Mixed Optimization -- En-DIIS/RFO-DIIS
 Update second derivatives using D2CorX and points    1    2
 DE= -5.95D-03 DEPred=-7.28D-03 R= 8.18D-01
 TightC=F SS=  1.41D+00  RLast= 3.44D-01 DXNew= 5.0454D-01 1.0330D+00
 Trust test= 8.18D-01 RLast= 3.44D-01 DXMaxT set to 5.05D-01
 ITU=  1  0
 Use linear search instead of GDIIS.
     Eigenvalues ---    0.00230   0.00233   0.00280   0.00348   0.00378
     Eigenvalues ---    0.00392   0.00535   0.00688   0.00749   0.00921
     Eigenvalues ---    0.01107   0.01158   0.01236   0.01259   0.01391
     Eigenvalues ---    0.01392   0.02482   0.02542   0.03115   0.03835
     Eigenvalues ---    0.03959   0.04047   0.04421   0.04590   0.04712
     Eigenvalues ---    0.04841   0.04932   0.05004   0.05101   0.05269
     Eigenvalues ---    0.05405   0.05455   0.05504   0.05529   0.05590
     Eigenvalues ---    0.05634   0.05658   0.05675   0.05717   0.05917
     Eigenvalues ---    0.06004   0.06402   0.06848   0.07836   0.08491
     Eigenvalues ---    0.08701   0.09046   0.09149   0.09345   0.09719
     Eigenvalues ---    0.10405   0.11592   0.12088   0.13423   0.13827
     Eigenvalues ---    0.14678   0.15786   0.16000   0.16000   0.16000
     Eigenvalues ---    0.16000   0.16000   0.16000   0.16000   0.16000
     Eigenvalues ---    0.16000   0.16000   0.16033   0.16139   0.16276
     Eigenvalues ---    0.16655   0.17444   0.18334   0.19906   0.20710
     Eigenvalues ---    0.22038   0.23164   0.24465   0.24997   0.26586
     Eigenvalues ---    0.27025   0.27202   0.27841   0.27956   0.28478
     Eigenvalues ---    0.28851   0.28951   0.29397   0.29593   0.30585
     Eigenvalues ---    0.31437   0.31610   0.32360   0.33719   0.33742
     Eigenvalues ---    0.33813   0.33842   0.33935   0.34023   0.34085
     Eigenvalues ---    0.34103   0.34111   0.34128   0.34139   0.34141
     Eigenvalues ---    0.34157   0.34191   0.34194   0.34277   0.34293
     Eigenvalues ---    0.34331   0.34373   0.34395   0.34399   0.34859
     Eigenvalues ---    0.39571   0.40743   0.42044   0.51680   0.52528
     Eigenvalues ---    0.52746   0.53102   0.94814
 RFO step:  Lambda=-1.55299043D-03 EMin= 2.29867237D-03
 Quartic linear search produced a step of -0.06695.
 Iteration  1 RMS(Cart)=  0.05492738 RMS(Int)=  0.00089316
 Iteration  2 RMS(Cart)=  0.00157684 RMS(Int)=  0.00003602
 Iteration  3 RMS(Cart)=  0.00000101 RMS(Int)=  0.00003601
 Iteration  4 RMS(Cart)=  0.00000000 RMS(Int)=  0.00003601
 Variable       Old X    -DE/DX   Delta X   Delta X   Delta X     New X
                                 (Linear)    (Quad)   (Total)
    R1        2.56561  -0.00402  -0.00204  -0.00301  -0.00504   2.56057
    R2        2.84038   0.00331  -0.00126   0.01211   0.01084   2.85123
    R3        2.79683  -0.00334  -0.00045  -0.00778  -0.00820   2.78863
    R4        2.84880  -0.00163   0.00021  -0.00598  -0.00574   2.84306
    R5        2.87808   0.00463  -0.00142   0.01591   0.01447   2.89254
    R6        2.92128   0.00139   0.00036   0.00328   0.00363   2.92490
    R7        2.07930  -0.00005  -0.00044   0.00076   0.00032   2.07962
    R8        2.06930  -0.00131   0.00015  -0.00385  -0.00370   2.06560
    R9        2.92332   0.00072  -0.00019   0.00264   0.00247   2.92579
   R10        2.93151   0.00430   0.00210   0.01082   0.01293   2.94444
   R11        2.07495   0.00013   0.00021  -0.00006   0.00015   2.07509
   R12        2.91193  -0.00117  -0.00145  -0.00001  -0.00145   2.91048
   R13        2.07401  -0.00008  -0.00021   0.00021   0.00000   2.07401
   R14        2.07260  -0.00056   0.00012  -0.00177  -0.00165   2.07095
   R15        2.91601  -0.00112  -0.00097  -0.00084  -0.00185   2.91416
   R16        2.07641  -0.00048   0.00000  -0.00131  -0.00130   2.07511
   R17        2.07535   0.00010   0.00004   0.00020   0.00024   2.07560
   R18        2.91242   0.00033  -0.00151   0.00409   0.00259   2.91501
   R19        2.07842   0.00010  -0.00005   0.00037   0.00032   2.07874
   R20        2.86399   0.00109  -0.00247   0.00893   0.00646   2.87046
   R21        2.33155  -0.00391  -0.00135  -0.00112  -0.00247   2.32908
   R22        2.93515  -0.00414  -0.00298  -0.00646  -0.00947   2.92568
   R23        2.06640   0.00122   0.00008   0.00310   0.00318   2.06958
   R24        2.07005   0.00044  -0.00011   0.00141   0.00130   2.07136
   R25        2.90156  -0.00102  -0.00091  -0.00133  -0.00224   2.89932
   R26        2.72166  -0.00027  -0.00223   0.00392   0.00169   2.72335
   R27        2.07344  -0.00004  -0.00023   0.00035   0.00012   2.07355
   R28        2.06934   0.00033  -0.00016   0.00121   0.00105   2.07039
   R29        2.07161  -0.00027  -0.00006  -0.00061  -0.00067   2.07094
   R30        2.07156  -0.00076  -0.00004  -0.00196  -0.00200   2.06956
   R31        2.07369   0.00008  -0.00015   0.00054   0.00039   2.07408
   R32        2.07102  -0.00018  -0.00006  -0.00036  -0.00042   2.07060
   R33        1.83683   0.00101  -0.00002   0.00180   0.00178   1.83861
   R34        2.72882   0.00013  -0.00050   0.00133   0.00083   2.72965
   R35        2.90862  -0.00115  -0.00031  -0.00304  -0.00335   2.90527
   R36        2.91513  -0.00007   0.00061  -0.00147  -0.00086   2.91427
   R37        1.84313   0.00054   0.00039   0.00017   0.00056   1.84370
   R38        2.07131  -0.00091  -0.00023  -0.00196  -0.00220   2.06912
   R39        2.07167  -0.00009  -0.00001  -0.00022  -0.00022   2.07145
   R40        2.07010   0.00067   0.00006   0.00168   0.00174   2.07184
   R41        2.71742  -0.00147  -0.00070  -0.00191  -0.00261   2.71481
   R42        2.06629  -0.00033   0.00003  -0.00094  -0.00092   2.06537
   R43        2.07007   0.00004  -0.00023   0.00059   0.00035   2.07042
   R44        1.83555   0.00044   0.00027   0.00023   0.00050   1.83605
    A1        2.27715  -0.00098   0.00197  -0.01081  -0.00893   2.26822
    A2        1.90582   0.00025  -0.00375   0.00810   0.00428   1.91010
    A3        2.09801   0.00074   0.00171   0.00378   0.00554   2.10355
    A4        2.23549   0.00061  -0.00163   0.00095  -0.00068   2.23481
    A5        1.97096  -0.00121   0.00105  -0.00732  -0.00637   1.96459
    A6        2.07665   0.00060   0.00057   0.00647   0.00712   2.08377
    A7        1.99874   0.00042   0.00098  -0.00694  -0.00606   1.99268
    A8        1.90185  -0.00031  -0.00035  -0.00435  -0.00467   1.89718
    A9        1.88288  -0.00074  -0.00046  -0.00039  -0.00081   1.88207
   A10        1.93298   0.00019  -0.00033   0.00139   0.00104   1.93402
   A11        1.89185   0.00022  -0.00009   0.00754   0.00748   1.89933
   A12        1.84892   0.00019   0.00019   0.00364   0.00380   1.85272
   A13        1.98923  -0.00113  -0.00050  -0.00675  -0.00747   1.98176
   A14        1.94272   0.00196   0.00078   0.01764   0.01845   1.96117
   A15        1.85707  -0.00027  -0.00062  -0.00520  -0.00584   1.85123
   A16        1.95515  -0.00019  -0.00030   0.00912   0.00876   1.96391
   A17        1.88623   0.00035  -0.00062  -0.00656  -0.00720   1.87903
   A18        1.82178  -0.00076   0.00132  -0.01049  -0.00909   1.81270
   A19        2.03869   0.00046   0.00129  -0.00867  -0.00737   2.03132
   A20        1.91484   0.00003   0.00030   0.00233   0.00265   1.91749
   A21        1.88947  -0.00003   0.00001   0.00191   0.00185   1.89132
   A22        1.86627  -0.00035  -0.00045   0.00022  -0.00025   1.86602
   A23        1.90340  -0.00042  -0.00128   0.00031  -0.00094   1.90246
   A24        1.84135   0.00030  -0.00002   0.00528   0.00526   1.84661
   A25        2.05024  -0.00083  -0.00046  -0.00727  -0.00776   2.04248
   A26        1.91310   0.00046  -0.00094   0.00219   0.00123   1.91433
   A27        1.87429   0.00001   0.00018   0.00214   0.00232   1.87661
   A28        1.88732  -0.00002   0.00127  -0.00459  -0.00336   1.88395
   A29        1.88577   0.00034   0.00046   0.00222   0.00273   1.88850
   A30        1.84210   0.00013  -0.00054   0.00695   0.00642   1.84852
   A31        1.95888   0.00052   0.00014   0.00068   0.00072   1.95960
   A32        1.96240  -0.00002  -0.00044  -0.00027  -0.00065   1.96176
   A33        1.84049  -0.00042   0.00179  -0.00591  -0.00411   1.83638
   A34        1.97866  -0.00034  -0.00062  -0.00017  -0.00075   1.97791
   A35        1.85907   0.00000  -0.00150   0.00598   0.00451   1.86358
   A36        1.85208   0.00023   0.00079  -0.00045   0.00032   1.85240
   A37        1.90013   0.00200   0.00413  -0.00232   0.00175   1.90189
   A38        2.19241  -0.00047  -0.00261   0.00421   0.00163   2.19404
   A39        2.19044  -0.00153  -0.00152  -0.00189  -0.00338   2.18705
   A40        1.83569  -0.00192  -0.00317   0.00054  -0.00271   1.83298
   A41        1.91907   0.00121  -0.00041   0.00957   0.00914   1.92821
   A42        1.89319   0.00144  -0.00005   0.01470   0.01473   1.90792
   A43        1.94346   0.00029   0.00179  -0.00587  -0.00402   1.93944
   A44        1.97421   0.00024  -0.00048   0.00045  -0.00002   1.97418
   A45        1.89675  -0.00115   0.00198  -0.01746  -0.01555   1.88120
   A46        1.81215   0.00088   0.00174   0.00077   0.00240   1.81455
   A47        1.95488  -0.00009   0.00101   0.00206   0.00309   1.95797
   A48        1.85210  -0.00005   0.00199  -0.00160   0.00039   1.85249
   A49        1.96448  -0.00024  -0.00088   0.00047  -0.00032   1.96416
   A50        1.96220  -0.00106  -0.00339  -0.00346  -0.00681   1.95539
   A51        1.91344   0.00056  -0.00033   0.00160   0.00132   1.91476
   A52        1.92866  -0.00043   0.00012  -0.00304  -0.00293   1.92573
   A53        1.95814  -0.00040   0.00030  -0.00305  -0.00275   1.95539
   A54        1.93444  -0.00045   0.00007  -0.00230  -0.00223   1.93221
   A55        1.88577   0.00036  -0.00014   0.00154   0.00140   1.88717
   A56        1.87747   0.00048  -0.00016   0.00334   0.00318   1.88064
   A57        1.87642   0.00053  -0.00022   0.00404   0.00381   1.88023
   A58        1.93828  -0.00089   0.00028  -0.00468  -0.00441   1.93387
   A59        1.91612   0.00010   0.00094  -0.00069   0.00024   1.91637
   A60        1.94900  -0.00081   0.00020  -0.00676  -0.00657   1.94242
   A61        1.87819   0.00080  -0.00166   0.01133   0.00967   1.88787
   A62        1.89297   0.00077  -0.00008   0.00325   0.00315   1.89612
   A63        1.88714   0.00013   0.00022  -0.00167  -0.00146   1.88569
   A64        1.87328  -0.00032   0.00118  -0.00427  -0.00309   1.87019
   A65        1.84900   0.00056   0.00228   0.00388   0.00616   1.85516
   A66        1.94115   0.00041   0.00039   0.00290   0.00331   1.94446
   A67        1.97101   0.00064   0.00070   0.00898   0.00970   1.98070
   A68        1.89121  -0.00108  -0.00337  -0.00878  -0.01218   1.87903
   A69        1.86829   0.00016   0.00009  -0.00075  -0.00072   1.86757
   A70        1.93780  -0.00073  -0.00028  -0.00667  -0.00698   1.93081
   A71        1.83034   0.00064   0.00142   0.00075   0.00216   1.83251
   A72        1.97008  -0.00129  -0.00097  -0.00735  -0.00833   1.96174
   A73        1.92264   0.00026   0.00055   0.00225   0.00280   1.92544
   A74        1.91998  -0.00005   0.00161  -0.00364  -0.00205   1.91792
   A75        1.89080   0.00052   0.00022   0.00242   0.00265   1.89345
   A76        1.88656   0.00029   0.00008  -0.00208  -0.00204   1.88451
   A77        1.87069   0.00037  -0.00155   0.00926   0.00771   1.87839
   A78        1.93473  -0.00043  -0.00098  -0.00101  -0.00200   1.93273
   A79        1.91499   0.00072   0.00135   0.00498   0.00635   1.92134
   A80        1.94985   0.00007   0.00136  -0.00422  -0.00284   1.94701
   A81        1.83231   0.00004   0.00085   0.00019   0.00103   1.83335
   A82        1.93738  -0.00038  -0.00287  -0.00199  -0.00489   1.93249
   A83        1.89034   0.00001   0.00026   0.00257   0.00287   1.89320
   A84        1.88489   0.00013  -0.00060   0.00199   0.00139   1.88628
    D1        0.09126   0.00034   0.00105  -0.00616  -0.00507   0.08619
    D2       -3.06430   0.00030   0.00042   0.00209   0.00251  -3.06179
    D3       -3.12313   0.00052  -0.00003   0.01182   0.01176  -3.11137
    D4        0.00450   0.00048  -0.00066   0.02007   0.01934   0.02384
    D5        0.39441   0.00013  -0.00030   0.00253   0.00222   0.39663
    D6       -1.86108   0.00017   0.00081   0.00241   0.00320  -1.85788
    D7        2.41154   0.00015  -0.00098   0.00655   0.00554   2.41708
    D8       -2.66762  -0.00004   0.00110  -0.01717  -0.01607  -2.68370
    D9        1.36008   0.00000   0.00221  -0.01730  -0.01510   1.34498
   D10       -0.65049  -0.00002   0.00043  -0.01316  -0.01276  -0.66324
   D11        0.00053  -0.00028   0.00063  -0.00304  -0.00247  -0.00195
   D12       -3.11992  -0.00008   0.00065  -0.00309  -0.00252  -3.12244
   D13        3.07805  -0.00021  -0.00027   0.01204   0.01180   3.08985
   D14       -0.04239  -0.00001  -0.00025   0.01199   0.01176  -0.03064
   D15        0.59588   0.00043  -0.00113   0.01999   0.01886   0.61474
   D16       -1.57968   0.00011  -0.00113   0.02668   0.02554  -1.55414
   D17        2.70374   0.00044  -0.00094   0.02484   0.02389   2.72762
   D18       -2.53101   0.00049  -0.00047   0.01140   0.01092  -2.52009
   D19        1.57661   0.00017  -0.00047   0.01809   0.01760   1.59421
   D20       -0.42316   0.00050  -0.00028   0.01625   0.01595  -0.40721
   D21       -0.00746  -0.00049   0.00045  -0.02817  -0.02774  -0.03520
   D22        2.11672  -0.00027   0.00108  -0.02601  -0.02494   2.09178
   D23       -2.07900   0.00033   0.00257  -0.02392  -0.02134  -2.10034
   D24        3.12157  -0.00053  -0.00015  -0.02079  -0.02095   3.10062
   D25       -1.03744  -0.00031   0.00047  -0.01862  -0.01815  -1.05558
   D26        1.05003   0.00029   0.00197  -0.01653  -0.01454   1.03549
   D27       -1.31784  -0.00024   0.00126  -0.02459  -0.02337  -1.34121
   D28        2.73351  -0.00073   0.00141  -0.04680  -0.04539   2.68812
   D29        0.75912  -0.00065  -0.00019  -0.04016  -0.04036   0.71876
   D30        0.84116  -0.00018   0.00127  -0.03456  -0.03333   0.80783
   D31       -1.39067  -0.00067   0.00142  -0.05676  -0.05535  -1.44603
   D32        2.91812  -0.00059  -0.00018  -0.05012  -0.05032   2.86781
   D33        2.86246   0.00028   0.00127  -0.02502  -0.02376   2.83870
   D34        0.63062  -0.00021   0.00142  -0.04722  -0.04578   0.58484
   D35       -1.34377  -0.00013  -0.00018  -0.04058  -0.04074  -1.38451
   D36        0.63161  -0.00069  -0.00046   0.00290   0.00242   0.63403
   D37       -1.49498  -0.00058  -0.00108   0.00708   0.00601  -1.48897
   D38        2.78709  -0.00094  -0.00123  -0.00145  -0.00267   2.78441
   D39        2.85706   0.00091  -0.00006   0.02956   0.02944   2.88650
   D40        0.73047   0.00101  -0.00068   0.03374   0.03303   0.76350
   D41       -1.27065   0.00066  -0.00083   0.02521   0.02434  -1.24630
   D42       -1.42870   0.00010   0.00101   0.01795   0.01891  -1.40980
   D43        2.72789   0.00020   0.00039   0.02213   0.02249   2.75038
   D44        0.72677  -0.00015   0.00024   0.01360   0.01381   0.74058
   D45       -1.04542  -0.00079  -0.00104  -0.04156  -0.04250  -1.08793
   D46       -3.09678  -0.00005   0.00145  -0.03487  -0.03330  -3.13008
   D47        0.99418   0.00010   0.00095  -0.03527  -0.03423   0.95996
   D48        2.98767  -0.00073  -0.00077  -0.05465  -0.05551   2.93216
   D49        0.93632   0.00001   0.00173  -0.04796  -0.04631   0.89001
   D50       -1.25591   0.00015   0.00122  -0.04836  -0.04723  -1.30314
   D51        0.95104  -0.00061  -0.00066  -0.04526  -0.04594   0.90510
   D52       -1.10032   0.00013   0.00184  -0.03857  -0.03674  -1.13705
   D53        2.99065   0.00027   0.00133  -0.03896  -0.03766   2.95299
   D54        0.83037  -0.00004  -0.00115   0.01247   0.01125   0.84162
   D55       -1.33202   0.00024  -0.00172   0.02252   0.02077  -1.31124
   D56        2.95823  -0.00015  -0.00072   0.01210   0.01135   2.96959
   D57        2.98214   0.00004  -0.00020   0.00968   0.00944   2.99159
   D58        0.81976   0.00032  -0.00077   0.01973   0.01896   0.83872
   D59       -1.17318  -0.00007   0.00023   0.00932   0.00954  -1.16363
   D60       -1.31795   0.00001  -0.00104   0.01608   0.01498  -1.30297
   D61        2.80285   0.00029  -0.00162   0.02613   0.02450   2.82735
   D62        0.80992  -0.00011  -0.00061   0.01572   0.01508   0.82500
   D63       -1.28197  -0.00045   0.00108  -0.01608  -0.01502  -1.29699
   D64        0.96503  -0.00031   0.00006  -0.01600  -0.01594   0.94909
   D65        2.99537  -0.00021  -0.00023  -0.01288  -0.01312   2.98225
   D66        0.89336  -0.00048   0.00055  -0.02254  -0.02201   0.87134
   D67        3.14035  -0.00033  -0.00048  -0.02246  -0.02293   3.11742
   D68       -1.11249  -0.00024  -0.00077  -0.01934  -0.02011  -1.13260
   D69        2.87928  -0.00016   0.00080  -0.01562  -0.01485   2.86443
   D70       -1.15691  -0.00002  -0.00023  -0.01554  -0.01577  -1.17268
   D71        0.87343   0.00008  -0.00052  -0.01242  -0.01295   0.86048
   D72       -3.11524   0.00036  -0.00161   0.02983   0.02818  -3.08706
   D73        1.06222   0.00048  -0.00172   0.03204   0.03029   1.09251
   D74       -1.03559   0.00040  -0.00169   0.03056   0.02884  -1.00676
   D75        0.92275  -0.00005  -0.00089   0.02926   0.02841   0.95116
   D76       -1.18297   0.00007  -0.00100   0.03147   0.03051  -1.15246
   D77        3.00240  -0.00002  -0.00097   0.02999   0.02906   3.03146
   D78       -1.11170  -0.00002   0.00077   0.02236   0.02313  -1.08857
   D79        3.06576   0.00010   0.00066   0.02458   0.02523   3.09100
   D80        0.96795   0.00002   0.00070   0.02309   0.02378   0.99173
   D81       -0.00502  -0.00002  -0.00033  -0.01416  -0.01452  -0.01954
   D82        2.08919  -0.00016  -0.00021  -0.01580  -0.01607   2.07311
   D83       -2.12203   0.00001   0.00193  -0.02263  -0.02070  -2.14273
   D84        3.11545  -0.00021  -0.00037  -0.01401  -0.01440   3.10105
   D85       -1.07352  -0.00034  -0.00024  -0.01566  -0.01596  -1.08948
   D86        0.99844  -0.00018   0.00189  -0.02249  -0.02058   0.97786
   D87        0.00714   0.00027  -0.00005   0.02403   0.02397   0.03111
   D88       -2.11062  -0.00005  -0.00191   0.02079   0.01887  -2.09176
   D89        2.00134   0.00022   0.00164   0.02100   0.02268   2.02402
   D90       -2.07083  -0.00018   0.00143   0.01536   0.01677  -2.05406
   D91        2.09459  -0.00051  -0.00043   0.01212   0.01167   2.10626
   D92       -0.07663  -0.00023   0.00312   0.01233   0.01548  -0.06115
   D93        2.07032   0.00094  -0.00226   0.04243   0.04012   2.11044
   D94       -0.04745   0.00061  -0.00412   0.03919   0.03502  -0.01243
   D95       -2.21867   0.00089  -0.00056   0.03940   0.03883  -2.17984
   D96        1.11077  -0.00062   0.00163  -0.03738  -0.03572   1.07505
   D97       -3.09748  -0.00012   0.00034  -0.02670  -0.02633  -3.12380
   D98       -1.00459  -0.00042   0.00139  -0.03361  -0.03219  -1.03678
   D99       -3.13819   0.00028   0.00393  -0.03472  -0.03081   3.11418
   D100      -1.06325   0.00078   0.00265  -0.02404  -0.02143  -1.08467
   D101       1.02964   0.00048   0.00370  -0.03095  -0.02729   1.00235
   D102      -0.94036  -0.00086  -0.00128  -0.03769  -0.03896  -0.97932
   D103       1.13459  -0.00036  -0.00257  -0.02700  -0.02957   1.10501
   D104      -3.05571  -0.00066  -0.00152  -0.03391  -0.03544  -3.09115
   D105      -3.08692   0.00038  -0.00112   0.01727   0.01614  -3.07078
   D106       1.22657  -0.00011  -0.00257   0.01896   0.01638   1.24295
   D107      -0.97257   0.00056   0.00113   0.01968   0.02081  -0.95175
   D108       2.78356   0.00093  -0.00138   0.05324   0.05185   2.83541
   D109      -1.41515   0.00116  -0.00148   0.05422   0.05275  -1.36240
   D110       0.67598  -0.00020  -0.00351   0.04112   0.03761   0.71359
   D111      -1.23398  -0.00012  -0.00085   0.03274   0.03190  -1.20208
   D112       0.88204  -0.00015  -0.00084   0.03243   0.03158   0.91363
   D113       2.94052   0.00043  -0.00142   0.04293   0.04149   2.98201
   D114       3.02365  -0.00038  -0.00182   0.03164   0.02986   3.05351
   D115      -1.14351  -0.00042  -0.00181   0.03133   0.02955  -1.11397
   D116       0.91496   0.00016  -0.00239   0.04184   0.03946   0.95442
   D117       0.97661   0.00049   0.00017   0.04167   0.04184   1.01845
   D118       3.09263   0.00045   0.00018   0.04136   0.04152   3.13415
   D119      -1.13208   0.00103  -0.00040   0.05187   0.05143  -1.08065
   D120      -2.95430  -0.00033  -0.00484   0.05889   0.05405  -2.90025
   D121      -0.93851  -0.00010  -0.00359   0.06150   0.05791  -0.88060
   D122       1.15817   0.00043  -0.00138   0.06534   0.06393   1.22210
   D123      -0.92613   0.00081  -0.00158   0.06809   0.06652  -0.85961
   D124       1.08966   0.00103  -0.00032   0.07069   0.07039   1.16004
   D125      -3.09684   0.00156   0.00189   0.07453   0.07640  -3.02044
   D126       1.13486  -0.00080  -0.00570   0.05336   0.04768   1.18254
   D127      -3.13254  -0.00057  -0.00444   0.05597   0.05155  -3.08100
   D128      -1.03586  -0.00004  -0.00224   0.05981   0.05756  -0.97830
   D129      -1.39568   0.00089  -0.00086   0.04182   0.04097  -1.35471
   D130       2.82089   0.00024  -0.00245   0.03631   0.03387   2.85476
   D131       0.78211   0.00039  -0.00182   0.03415   0.03232   0.81443
         Item               Value     Threshold  Converged?
 Maximum Force            0.004626     0.000450     NO 
 RMS     Force            0.000881     0.000300     NO 
 Maximum Displacement     0.300812     0.001800     NO 
 RMS     Displacement     0.054964     0.001200     NO 
 Predicted change in Energy=-9.302284D-04
 GradGradGradGradGradGradGradGradGradGradGradGradGradGradGradGradGradGrad

                          Input orientation:                          
 ---------------------------------------------------------------------
 Center     Atomic      Atomic             Coordinates (Angstroms)
 Number     Number       Type             X           Y           Z
 ---------------------------------------------------------------------
      1          6           0       -1.799875    0.637946   -0.140843
      2          6           0       -1.065804   -0.495408   -0.253367
      3          6           0        0.408287   -0.622054   -0.526286
      4          6           0        1.269885    0.491281    0.116980
      5          6           0        1.203316    1.840139   -0.640159
      6          6           0       -0.158333    2.213070   -1.255724
      7          6           0       -1.398105    2.077340   -0.348731
      8          6           0       -3.199053    0.287914    0.171267
      9          6           0       -3.323274   -1.223734    0.253702
     10          6           0       -1.905306   -1.760562   -0.059545
     11          8           0       -4.125119    1.087843    0.318104
     12          6           0       -1.270073    2.849741    0.980362
     13          6           0       -1.879957   -2.667765   -1.296588
     14          8           0       -1.329613   -2.455083    1.064327
     15          6           0        2.733477    0.028467    0.384308
     16          8           0        2.647659   -1.062876    1.326693
     17          6           0        3.564539    1.144695    1.037744
     18          6           0        3.445310   -0.514790   -0.871258
     19          8           0        4.648758   -1.212287   -0.511981
     20          1           0        0.563812   -0.656837   -1.615171
     21          1           0        0.738126   -1.590294   -0.140907
     22          1           0        0.857318    0.652542    1.121764
     23          1           0        1.935541    1.845434   -1.457700
     24          1           0        1.515271    2.636479    0.045060
     25          1           0       -0.332641    1.613314   -2.158905
     26          1           0       -0.093592    3.255852   -1.594555
     27          1           0       -2.238838    2.536565   -0.889410
     28          1           0       -3.648069   -1.527476    1.254531
     29          1           0       -4.080284   -1.564870   -0.461859
     30          1           0       -1.031716    3.903344    0.787685
     31          1           0       -0.485724    2.434828    1.623006
     32          1           0       -2.211854    2.817102    1.539797
     33          1           0       -0.860888   -3.008488   -1.508225
     34          1           0       -2.507027   -3.551548   -1.122406
     35          1           0       -2.265608   -2.146809   -2.180028
     36          1           0       -1.811699   -3.294726    1.160366
     37          1           0        3.508663   -1.517622    1.265399
     38          1           0        3.753684    1.978767    0.354062
     39          1           0        3.050573    1.532246    1.924996
     40          1           0        4.533275    0.747055    1.362496
     41          1           0        2.819417   -1.263747   -1.363050
     42          1           0        3.659985    0.284106   -1.589630
     43          1           0        5.332658   -0.551190   -0.313921
 ---------------------------------------------------------------------
                    Distance matrix (angstroms):
                    1          2          3          4          5
     1  C    0.000000
     2  C    1.354996   0.000000
     3  C    2.571410   1.504483   0.000000
     4  C    3.084057   2.562451   1.547791   0.000000
     5  C    3.273185   3.279221   2.589871   1.548260   0.000000
     6  C    2.533503   3.027223   2.981790   2.624630   1.540158
     7  C    1.508805   2.595872   3.252893   3.138574   2.628419
     8  C    1.475681   2.311852   3.785172   4.473892   4.738003
     9  C    2.437675   2.425643   3.859397   4.904801   5.538620
    10  C    2.402200   1.530668   2.620450   3.896639   4.792253
    11  O    2.412426   3.491801   4.918182   5.431612   5.465934
    12  C    2.535711   3.571252   4.140078   3.571996   3.124587
    13  C    3.502840   2.543676   3.164548   4.679664   5.500788
    14  O    3.352673   2.376182   2.985020   4.041772   5.269719
    15  C    4.604186   3.887880   2.580478   1.558128   2.583231
    16  O    4.982672   4.075343   2.939837   2.403554   3.792378
    17  C    5.515687   5.079073   3.940751   2.557380   2.978989
    18  C    5.419804   4.553275   3.058434   2.592541   3.259699
    19  O    6.719076   5.765155   4.281375   3.835951   4.604868
    20  H    3.071990   2.129840   1.100486   2.194781   2.755813
    21  H    3.377352   2.113194   1.093069   2.163846   3.497646
    22  H    2.941949   2.628150   2.131265   1.098093   2.152783
    23  H    4.140708   3.992246   3.047709   2.180927   1.097521
    24  H    3.875421   4.069364   3.488536   2.160384   1.095901
    25  H    2.678935   2.935185   2.865535   3.001117   2.171912
    26  H    3.446463   4.100723   4.053546   3.525801   2.144081
    27  H    2.087534   3.312616   4.137150   4.184155   3.520733
    28  H    3.170480   3.163386   4.521628   5.436513   6.202146
    29  H    3.186804   3.205357   4.586974   5.760827   6.288268
    30  H    3.480669   4.520396   4.927409   4.170059   3.360198
    31  H    2.840236   3.527542   3.842296   3.021201   2.885902
    32  H    2.782624   3.937206   4.791830   4.422257   4.167740
    33  H    4.005985   2.816421   2.875774   4.407932   5.340755
    34  H    4.360664   3.488889   4.175685   5.669710   6.562735
    35  H    3.482822   2.806898   3.494203   4.973477   5.504578
    36  H    4.142366   3.223536   3.862164   4.991860   6.220856
    37  H    5.899539   4.927202   3.691139   3.219733   4.496703
    38  H    5.734523   5.451420   4.327929   2.904838   2.740816
    39  H    5.347364   5.079488   4.198983   2.742878   3.176031
    40  H    6.510048   5.958558   4.738933   3.502349   4.036594
    41  H    5.142770   4.112990   2.631633   2.769776   3.573298
    42  H    5.659881   4.972557   3.539119   2.944149   3.059077
    43  H    7.233051   6.398992   4.929457   4.216461   4.782923
                    6          7          8          9         10
     6  C    0.000000
     7  C    1.542107   0.000000
     8  C    3.871500   2.591497   0.000000
     9  C    4.909871   3.868628   1.518981   0.000000
    10  C    4.502500   3.882058   2.433784   1.548205   0.000000
    11  O    4.413441   2.976639   1.232496   2.447547   3.630922
    12  C    2.577091   1.542558   3.307349   4.619184   4.768629
    13  C    5.175733   4.862781   3.553963   2.563550   1.534254
    14  O    5.342864   4.748083   3.437498   2.479519   1.441135
    15  C    3.978035   4.669604   5.942021   6.186218   4.991587
    16  O    5.027355   5.388527   6.110948   6.068708   4.810189
    17  C    4.501244   5.236409   6.872484   7.325718   6.289974
    18  C    4.535998   5.518229   6.773386   6.897960   5.553370
    19  O    5.949316   6.885700   8.019076   8.008726   6.592500
    20  H    2.981118   3.595653   4.271190   4.350114   3.120051
    21  H    4.063501   4.249497   4.373385   4.096956   2.650159
    22  H    3.019809   3.046201   4.182169   4.663827   3.853654
    23  H    2.135476   3.520907   5.607446   6.324856   5.450701
    24  H    2.161542   2.992569   5.268447   6.193245   5.571827
    25  H    1.098101   2.151107   3.924628   4.776337   4.273596
    26  H    1.098358   2.154698   4.644424   5.823537   5.550042
    27  H    2.137133   1.100024   2.665236   4.077077   4.389216
    28  H    5.698361   4.541749   2.161184   1.095176   2.195074
    29  H    5.503159   4.524663   2.147144   1.096115   2.220514
    30  H    2.792015   2.181736   4.260124   5.641214   5.793168
    31  H    2.905762   2.201814   3.752192   4.828225   4.737878
    32  H    3.520900   2.185400   3.040432   4.383793   4.858690
    33  H    5.274658   5.243919   4.376525   3.514694   2.178715
    34  H    6.226151   5.789012   4.110226   2.824651   2.167804
    35  H    4.929857   4.685045   3.511095   2.809585   2.185281
    36  H    6.237542   5.595313   3.967162   2.719542   1.962297
    37  H    5.806977   6.293294   7.032107   6.912688   5.579028
    38  H    4.236767   5.200440   7.157720   7.768488   6.795426
    39  H    4.569199   5.025704   6.609217   7.142448   6.272298
    40  H    5.569153   6.315001   7.837011   8.175499   7.054479
    41  H    4.578949   5.475327   6.401856   6.352018   4.926353
    42  H    4.290914   5.508157   7.081467   7.378167   6.123258
    43  H    6.219253   7.225895   8.586594   8.700555   7.342711
                   11         12         13         14         15
    11  O    0.000000
    12  C    3.419672   0.000000
    13  C    4.663965   5.999945   0.000000
    14  O    4.574279   5.305823   2.433522   0.000000
    15  C    6.940245   4.933892   5.601683   4.810317   0.000000
    16  O    7.177281   5.547716   5.473260   4.222058   1.444467
    17  C    7.723468   5.126788   7.044608   6.075512   1.537403
    18  C    7.829075   6.081399   5.759746   5.505553   1.542168
    19  O    9.108269   7.332103   6.734846   6.306363   2.451756
    20  H    5.363537   4.732444   3.180776   3.741451   3.029028
    21  H    5.570840   5.000403   3.057924   2.544798   2.622530
    22  H    5.065573   3.061613   4.936146   3.800434   2.110281
    23  H    6.360740   4.150752   5.912102   5.959555   2.707594
    24  H    5.855496   2.945915   6.439146   5.920834   2.898420
    25  H    4.560108   3.501789   4.633079   5.285360   4.287278
    26  H    4.961022   2.859936   6.194282   6.419671   4.724852
    27  H    2.667385   2.128998   5.232557   5.436942   5.712866
    28  H    2.818574   4.988994   3.306764   2.504370   6.625887
    29  H    2.765364   5.428267   2.598959   3.269238   7.048551
    30  H    4.209121   1.097277   6.945732   6.371411   5.417940
    31  H    4.094183   1.095604   6.041885   4.993546   4.205734
    32  H    2.853674   1.095894   6.183769   5.366597   5.793785
    33  H    5.547126   6.378037   1.095164   2.672823   5.071907
    34  H    5.120277   6.850416   1.097555   2.714837   6.523004
    35  H    4.490147   5.995388   1.095714   3.390717   6.024823
    36  H    5.026751   6.170919   2.536604   0.972949   5.683705
    37  H    8.121603   6.480080   6.076498   4.932360   1.941037
    38  H    7.929097   5.137022   7.486843   6.782582   2.201228
    39  H    7.366827   4.614771   7.233866   5.985447   2.176148
    40  H    8.727811   6.184349   7.737007   6.687006   2.170828
    41  H    7.522156   6.255901   4.905079   4.952362   2.174963
    42  H    8.055637   6.123138   6.284137   6.280345   2.195495
    43  H    9.619534   7.539069   7.580722   7.064718   2.753047
                   16         17         18         19         20
    16  O    0.000000
    17  C    2.407807   0.000000
    18  C    2.401590   2.532271   0.000000
    19  O    2.721661   3.022010   1.436618   0.000000
    20  H    3.627927   4.391793   2.979365   4.267592   0.000000
    21  H    2.465428   4.105849   3.003159   3.946344   1.753620
    22  H    2.487967   2.752875   3.468790   4.530092   3.048185
    23  H    4.088792   3.061358   2.862512   4.195902   2.857936
    24  H    4.075551   2.722194   3.807254   4.994200   3.808881
    25  H    5.309763   5.062231   4.523249   5.959088   2.500572
    26  H    5.890633   4.976736   5.221563   6.605007   3.967586
    27  H    6.461033   6.271397   6.451406   7.850818   4.310382
    28  H    6.313260   7.694752   7.473991   8.488654   5.170410
    29  H    6.979695   8.248266   7.609523   8.736304   4.870552
    30  H    6.204167   5.366399   6.505058   7.754135   5.395803
    31  H    4.705298   4.290875   5.511318   6.650002   4.598447
    32  H    6.222099   6.034544   6.994155   8.216677   5.452192
    33  H    4.912440   6.581436   5.016732   5.880055   2.751630
    34  H    6.225943   7.974012   6.686949   7.553146   4.248790
    35  H    6.132878   7.428235   6.082018   7.173853   3.247259
    36  H    4.989458   6.973337   6.284241   6.990766   4.506120
    37  H    0.975642   2.672617   2.361141   2.133571   4.208418
    38  H    3.379481   1.094930   2.795413   3.425495   4.582530
    39  H    2.693504   1.096163   3.487866   4.003188   4.848592
    40  H    2.613939   1.096372   2.786679   2.714042   5.156943
    41  H    2.702696   3.481323   1.092949   2.018280   2.349396
    42  H    3.368101   2.766372   1.095618   2.092414   3.236096
    43  H    3.187892   2.798083   1.968256   0.971595   4.944321
                   21         22         23         24         25
    21  H    0.000000
    22  H    2.576598   0.000000
    23  H    3.869363   3.039603   0.000000
    24  H    4.301645   2.351212   1.749476   0.000000
    25  H    3.934713   3.619651   2.385418   3.052721   0.000000
    26  H    5.127375   3.880701   2.474952   2.379159   1.753158
    27  H    5.143301   4.144943   4.269198   3.869955   2.469331
    28  H    4.603249   5.006856   7.064659   6.742508   5.701593
    29  H    4.829155   5.639565   6.986560   7.015593   5.198620
    30  H    5.845913   3.774623   4.252219   2.939998   3.796753
    31  H    4.561887   2.287258   3.962406   2.556278   3.873135
    32  H    5.563479   3.778874   5.208647   4.019742   4.319831
    33  H    2.537258   4.824128   5.602064   6.318582   4.697179
    34  H    3.916743   5.833480   6.998303   7.472184   5.698955
    35  H    3.672893   5.337683   5.840326   6.490447   4.227923
    36  H    3.331668   4.765088   6.878758   6.891431   6.106884
    37  H    3.107869   3.429267   4.604359   4.766486   6.023640
    38  H    4.698594   3.276763   2.570196   2.353415   4.811093
    39  H    4.400639   2.495882   3.575474   2.666578   5.303862
    40  H    4.703890   3.685044   3.988505   3.796566   6.068593
    41  H    2.435577   3.700851   3.233760   4.346876   4.341237
    42  H    3.761573   3.916930   2.329991   3.578500   4.246402
    43  H    4.713745   4.851683   4.311895   4.986235   6.339137
                   26         27         28         29         30
    26  H    0.000000
    27  H    2.369955   0.000000
    28  H    6.605439   4.806126   0.000000
    29  H    6.357364   4.516137   1.770369   0.000000
    30  H    2.640908   2.477474   6.046243   6.384082   0.000000
    31  H    3.343733   3.065289   5.082917   5.767592   1.775503
    32  H    3.808372   2.445501   4.584697   5.167140   1.771530
    33  H    6.311747   5.747112   4.194591   3.680139   7.285178
    34  H    7.237975   6.098470   3.323955   2.618845   7.835842
    35  H    5.852280   4.858025   3.753795   2.565894   6.850852
    36  H    7.311057   6.195805   2.550352   3.281844   7.249792
    37  H    6.628848   7.356182   7.156747   7.783172   7.087322
    38  H    4.497731   6.145543   8.239571   8.636791   5.176108
    39  H    5.024323   6.075147   7.394810   8.132547   4.855993
    40  H    6.037062   7.357646   8.492322   9.103114   6.423527
    41  H    5.382006   6.344498   6.982096   6.964819   6.793801
    42  H    4.787549   6.352951   8.048523   8.037558   6.384557
    43  H    6.751131   8.197132   9.168786   9.468523   7.846125
                   31         32         33         34         35
    31  H    0.000000
    32  H    1.769911   0.000000
    33  H    6.290870   6.712157   0.000000
    34  H    6.889097   6.908991   1.775822   0.000000
    35  H    6.214697   6.203258   1.779620   1.774863   0.000000
    36  H    5.899155   6.136655   2.847341   2.400102   3.561177
    37  H    5.630708   7.182579   5.385967   6.784319   6.753447
    38  H    4.448685   6.139741   7.045219   8.482974   7.724886
    39  H    3.662137   5.430688   6.906866   8.125179   7.658227
    40  H    5.301584   7.057854   7.172318   8.615020   8.194433
    41  H    5.789641   7.098841   4.075518   5.801978   5.225393
    42  H    5.668645   7.119542   5.593398   7.277539   6.431995
    43  H    6.820672   8.467664   6.769394   8.433057   7.985111
                   36         37         38         39         40
    36  H    0.000000
    37  H    5.610292   0.000000
    38  H    7.709302   3.621506   0.000000
    39  H    6.893910   3.153825   1.778083   0.000000
    40  H    7.525659   2.487573   1.772517   1.769558   0.000000
    41  H    5.651526   2.729149   3.786189   4.322297   3.795950
    42  H    7.092943   3.379395   2.580425   3.779131   3.113199
    43  H    7.793738   2.599077   3.056148   3.815936   2.266016
                   41         42         43
    41  H    0.000000
    42  H    1.775878   0.000000
    43  H    2.815100   2.263402   0.000000
 Stoichiometry    C15H24O4
 Framework group  C1[X(C15H24O4)]
 Deg. of freedom   123
 Full point group                 C1      NOp   1
 Largest Abelian subgroup         C1      NOp   1
 Largest concise Abelian subgroup C1      NOp   1
                         Standard orientation:                         
 ---------------------------------------------------------------------
 Center     Atomic      Atomic             Coordinates (Angstroms)
 Number     Number       Type             X           Y           Z
 ---------------------------------------------------------------------
      1          6           0        1.831624    0.632622    0.140959
      2          6           0        1.106459   -0.508955    0.224332
      3          6           0       -0.364971   -0.654492    0.502149
      4          6           0       -1.238528    0.470921   -0.102832
      5          6           0       -1.177034    1.797327    0.693394
      6          6           0        0.185654    2.162009    1.311597
      7          6           0        1.420764    2.062251    0.393640
      8          6           0        3.231343    0.302301   -0.189661
      9          6           0        3.365960   -1.205298   -0.317429
     10          6           0        1.953861   -1.761601   -0.011746
     11          8           0        4.150689    1.113039   -0.318317
     12          6           0        1.278976    2.872531   -0.911284
     13          6           0        1.942680   -2.705043    1.198100
     14          8           0        1.376284   -2.426927   -1.152192
     15          6           0       -2.700360    0.005377   -0.375005
     16          8           0       -2.612474   -1.057045   -1.349694
     17          6           0       -3.543466    1.134207   -0.990247
     18          6           0       -3.400506   -0.579910    0.868183
     19          8           0       -4.601079   -1.275394    0.495627
     20          1           0       -0.513531   -0.722511    1.590438
     21          1           0       -0.690180   -1.613362    0.090318
     22          1           0       -0.833332    0.664781   -1.104851
     23          1           0       -1.904228    1.773101    1.515072
     24          1           0       -1.498943    2.611192    0.033852
     25          1           0        0.369846    1.537192    2.195624
     26          1           0        0.115476    3.193841    1.681448
     27          1           0        2.261474    2.511542    0.942636
     28          1           0        3.686769   -1.476992   -1.328703
     29          1           0        4.129807   -1.561774    0.383237
     30          1           0        1.034212    3.918204   -0.686170
     31          1           0        0.493699    2.470955   -1.561225
     32          1           0        2.217505    2.863366   -1.477026
     33          1           0        0.927420   -3.059385    1.405638
     34          1           0        2.575027   -3.578644    0.994177
     35          1           0        2.329994   -2.207520    2.094230
     36          1           0        1.863817   -3.259784   -1.275845
     37          1           0       -3.469779   -1.519756   -1.296737
     38          1           0       -3.734412    1.946338   -0.281125
     39          1           0       -3.037785    1.551537   -1.868709
     40          1           0       -4.511288    0.739159   -1.320835
     41          1           0       -2.766207   -1.338390    1.333918
     42          1           0       -3.616513    0.195851    1.611093
     43          1           0       -5.290940   -0.613821    0.321242
 ---------------------------------------------------------------------
 Rotational constants (GHZ):      0.5748438      0.2562515      0.2031199
 Standard basis: 6-31G(d) (6D, 7F)
 There are   333 symmetry adapted cartesian basis functions of A   symmetry.
 There are   333 symmetry adapted basis functions of A   symmetry.
   333 basis functions,   628 primitive gaussians,   333 cartesian basis functions
    73 alpha electrons       73 beta electrons
       nuclear repulsion energy      1596.8264663350 Hartrees.
 NAtoms=   43 NActive=   43 NUniq=   43 SFac= 1.00D+00 NAtFMM=   60 NAOKFM=F Big=F
 Integral buffers will be    131072 words long.
 Raffenetti 2 integral format.
 Two-electron integral symmetry is turned on.
 ------------------------------------------------------------------------------
 Polarizable Continuum Model (PCM)
 =================================
 Model                : PCM (using non-symmetric T matrix).
 Atomic radii         : SMD-Coulomb.
 Polarization charges : Total charges.
 Charge compensation  : None.
 Solution method      : On-the-fly selection.
 Cavity type          : VdW (van der Waals Surface) (Alpha=1.000).
 Cavity algorithm     : GePol (No added spheres)
                        Default sphere list used, NSphG=   43.
                        Lebedev-Laikov grids with approx.  5.0 points / Ang**2.
                        Smoothing algorithm: Karplus/York (Gamma=1.0000).
                        Polarization charges: spherical gaussians, with
                                              point-specific exponents (IZeta= 3).
                        Self-potential: point-specific (ISelfS= 7).
                        Self-field    : sphere-specific E.n sum rule (ISelfD= 2).
 1st derivatives      : Analytical E(r).r(x)/FMM algorithm (CHGder, D1EAlg=3).
                        Cavity 1st derivative terms included.
 Solvent              : Methanol, Eps=  32.613000 Eps(inf)=   1.765709
 ------------------------------------------------------------------------------
 ------------------------------------------------------------------------------
 Atomic radii for non-electrostatic terms: SMD-CDS.
 ------------------------------------------------------------------------------
 Nuclear repulsion after PCM non-electrostatic terms =     1596.8279468246 Hartrees.
 One-electron integrals computed using PRISM.
 NBasis=   333 RedAO= T EigKep=  9.39D-04  NBF=   333
 NBsUse=   333 1.00D-06 EigRej= -1.00D+00 NBFU=   333
 Initial guess from the checkpoint file:  "DY-202A-11R_52.chk"
 B after Tr=     0.000000    0.000000    0.000000
         Rot=    0.999996   -0.002178   -0.001786   -0.001007 Ang=  -0.34 deg.
 ExpMin= 1.61D-01 ExpMax= 5.48D+03 ExpMxC= 8.25D+02 IAcc=1 IRadAn=         1 AccDes= 0.00D+00
 Harris functional with IExCor=  402 and IRadAn=       1 diagonalized for initial guess.
 HarFok:  IExCor=  402 AccDes= 0.00D+00 IRadAn=         1 IDoV= 1 UseB2=F ITyADJ=14
 ICtDFT=  3500011 ScaDFX=  1.000000  1.000000  1.000000  1.000000
 FoFCou: FMM=F IPFlag=           0 FMFlag=      100000 FMFlg1=           0
         NFxFlg=           0 DoJE=T BraDBF=F KetDBF=T FulRan=T
         wScrn=  0.000000 ICntrl=     500 IOpCl=  0 I1Cent=   200000004 NGrid=           0
         NMat0=    1 NMatS0=      1 NMatT0=    0 NMatD0=    1 NMtDS0=    0 NMtDT0=    0
 Petite list used in FoFCou.
 Keep R1 ints in memory in canonical form, NReq=1565304907.
 Requested convergence on RMS density matrix=1.00D-08 within 128 cycles.
 Requested convergence on MAX density matrix=1.00D-06.
 Requested convergence on             energy=1.00D-06.
 No special actions if energy rises.
 Inv3:  Mode=1 IEnd=    22227852.
 Iteration    1 A*A^-1 deviation from unit magnitude is 7.55D-15 for   2715.
 Iteration    1 A*A^-1 deviation from orthogonality  is 3.60D-15 for   1969    981.
 Iteration    1 A^-1*A deviation from unit magnitude is 6.88D-15 for   2715.
 Iteration    1 A^-1*A deviation from orthogonality  is 6.32D-10 for   2567   2310.
 Iteration    2 A*A^-1 deviation from unit magnitude is 7.11D-15 for    666.
 Iteration    2 A*A^-1 deviation from orthogonality  is 8.58D-15 for   1826    668.
 Iteration    2 A^-1*A deviation from unit magnitude is 1.11D-15 for   1885.
 Iteration    2 A^-1*A deviation from orthogonality  is 4.21D-16 for   2096   1084.
 Error on total polarization charges =  0.05183
 SCF Done:  E(RB3LYP) =  -886.951218693     A.U. after   11 cycles
            NFock= 11  Conv=0.35D-08     -V/T= 2.0094
 SMD-CDS (non-electrostatic) energy       (kcal/mol) =       0.93
 (included in total energy above)
 D1PCM: PCM CHGder 1st derivatives, ID1Alg=3 FixD1E=F DoIter=F DoCFld=F I1PDM=0.
 Calling FoFJK, ICntrl=      2127 FMM=F ISym2X=0 I1Cent= 0 IOpClX= 0 NMat=1 NMatS=1 NMatT=0.
 ***** Axes restored to original set *****
 -------------------------------------------------------------------
 Center     Atomic                   Forces (Hartrees/Bohr)
 Number     Number              X              Y              Z
 -------------------------------------------------------------------
      1        6          -0.001726868   -0.001459422    0.000374197
      2        6           0.000599281    0.001074901    0.000072205
      3        6           0.000375087   -0.000160705   -0.000192387
      4        6           0.000273967    0.000104125    0.001130558
      5        6           0.000047707   -0.000078661   -0.000297203
      6        6          -0.000310765   -0.000248952    0.000146294
      7        6           0.001030974    0.000808878    0.000014581
      8        6           0.000779102    0.000478022   -0.000300261
      9        6           0.001178724   -0.000007229   -0.000894833
     10        6          -0.001835494    0.000346992    0.000439352
     11        8           0.001188640   -0.001165515   -0.000317497
     12        6          -0.000271237   -0.000029450    0.000338618
     13        6           0.000445666    0.000074750    0.000277943
     14        8          -0.000611645    0.000106271   -0.000054979
     15        6           0.000300223    0.000838034    0.000760370
     16        8          -0.002447603    0.000086157   -0.000319889
     17        6          -0.000209876    0.000579916   -0.000127522
     18        6          -0.000736007   -0.001120047    0.000165564
     19        8           0.000176282    0.000437299   -0.000823480
     20        1           0.000226396    0.000161266    0.000177596
     21        1           0.000041384   -0.000531585    0.000064061
     22        1           0.000272482   -0.000100262    0.000083872
     23        1           0.000300250   -0.000273450   -0.000283922
     24        1          -0.000240517   -0.000146917   -0.000154977
     25        1           0.000236699    0.000101358    0.000096997
     26        1           0.000021482   -0.000174461   -0.000024349
     27        1           0.000165782    0.000185551   -0.000036122
     28        1           0.000019979    0.000177340    0.000265586
     29        1          -0.000393327   -0.000313496    0.000589219
     30        1          -0.000051602   -0.000113857   -0.000079893
     31        1          -0.000348288    0.000250157   -0.000186427
     32        1           0.000079504   -0.000100550   -0.000148745
     33        1          -0.000106009    0.000124521   -0.000110140
     34        1           0.000084667    0.000134388    0.000019991
     35        1          -0.000108836    0.000091982    0.000124253
     36        1           0.000309467   -0.000278009   -0.000189682
     37        1           0.000283239   -0.000073672   -0.000728855
     38        1           0.000136979   -0.000065318    0.000058665
     39        1           0.000326508   -0.000186491    0.000002298
     40        1           0.000158448    0.000386334    0.000163386
     41        1           0.000080442    0.000061184   -0.000116927
     42        1           0.000239400    0.000248454   -0.000141231
     43        1           0.000019310   -0.000229830    0.000163713
 -------------------------------------------------------------------
 Cartesian Forces:  Max     0.002447603 RMS     0.000520750

 GradGradGradGradGradGradGradGradGradGradGradGradGradGradGradGradGradGrad
 Berny optimization.
 Using GEDIIS/GDIIS optimizer.
 FormGI is forming the generalized inverse of G from B-inverse, IUseBI=4.
 Internal  Forces:  Max     0.002026508 RMS     0.000391954
 Search for a local minimum.
 Step number   3 out of a maximum of  258
 All quantities printed in internal units (Hartrees-Bohrs-Radians)
 Mixed Optimization -- En-DIIS/RFO-DIIS
 Swapping is turned off.
 Update second derivatives using D2CorX and points    1    2    3
 DE= -7.18D-04 DEPred=-9.30D-04 R= 7.72D-01
 TightC=F SS=  1.41D+00  RLast= 3.65D-01 DXNew= 8.4853D-01 1.0946D+00
 Trust test= 7.72D-01 RLast= 3.65D-01 DXMaxT set to 8.49D-01
 ITU=  1  1  0
     Eigenvalues ---    0.00222   0.00262   0.00291   0.00349   0.00382
     Eigenvalues ---    0.00389   0.00495   0.00682   0.00807   0.00919
     Eigenvalues ---    0.01104   0.01209   0.01225   0.01245   0.01377
     Eigenvalues ---    0.01415   0.02490   0.02620   0.03181   0.03862
     Eigenvalues ---    0.03891   0.03998   0.04400   0.04570   0.04691
     Eigenvalues ---    0.04855   0.04928   0.05038   0.05101   0.05304
     Eigenvalues ---    0.05412   0.05439   0.05523   0.05550   0.05615
     Eigenvalues ---    0.05623   0.05650   0.05675   0.05727   0.05931
     Eigenvalues ---    0.06068   0.06444   0.07513   0.07782   0.08453
     Eigenvalues ---    0.08674   0.08973   0.09073   0.09341   0.09702
     Eigenvalues ---    0.10360   0.11598   0.12086   0.13425   0.13781
     Eigenvalues ---    0.14669   0.15524   0.16000   0.16000   0.16000
     Eigenvalues ---    0.16000   0.16000   0.16000   0.16000   0.16000
     Eigenvalues ---    0.16000   0.16025   0.16076   0.16267   0.16317
     Eigenvalues ---    0.16661   0.17982   0.18618   0.19792   0.20698
     Eigenvalues ---    0.22048   0.23076   0.24609   0.25018   0.26706
     Eigenvalues ---    0.27145   0.27350   0.27854   0.28026   0.28481
     Eigenvalues ---    0.28878   0.28994   0.29436   0.29610   0.30568
     Eigenvalues ---    0.31007   0.31577   0.32326   0.33719   0.33742
     Eigenvalues ---    0.33811   0.33845   0.33928   0.34006   0.34101
     Eigenvalues ---    0.34104   0.34117   0.34131   0.34139   0.34155
     Eigenvalues ---    0.34176   0.34192   0.34227   0.34237   0.34293
     Eigenvalues ---    0.34331   0.34368   0.34395   0.34408   0.34553
     Eigenvalues ---    0.39625   0.40720   0.42073   0.51686   0.52353
     Eigenvalues ---    0.52722   0.53015   0.94730
 En-DIIS/RFO-DIIS IScMMF=        0 using points:     3    2
 RFO step:  Lambda=-1.07893672D-04.
 DidBck=F Rises=F RFO-DIIS coefs:    0.90873    0.09127
 Iteration  1 RMS(Cart)=  0.05521414 RMS(Int)=  0.00137055
 Iteration  2 RMS(Cart)=  0.00186176 RMS(Int)=  0.00003269
 Iteration  3 RMS(Cart)=  0.00000272 RMS(Int)=  0.00003265
 Iteration  4 RMS(Cart)=  0.00000000 RMS(Int)=  0.00003265
 Variable       Old X    -DE/DX   Delta X   Delta X   Delta X     New X
                                 (Linear)    (Quad)   (Total)
    R1        2.56057  -0.00080   0.00046  -0.00327  -0.00280   2.55777
    R2        2.85123   0.00097  -0.00099   0.00778   0.00679   2.85802
    R3        2.78863  -0.00144   0.00075  -0.00737  -0.00656   2.78207
    R4        2.84306  -0.00029   0.00052  -0.00403  -0.00353   2.83953
    R5        2.89254   0.00035  -0.00132   0.00821   0.00685   2.89940
    R6        2.92490  -0.00047  -0.00033   0.00052   0.00020   2.92510
    R7        2.07962  -0.00015  -0.00003  -0.00008  -0.00011   2.07951
    R8        2.06560   0.00050   0.00034  -0.00042  -0.00008   2.06552
    R9        2.92579  -0.00034  -0.00023   0.00050   0.00027   2.92606
   R10        2.94444  -0.00203  -0.00118  -0.00189  -0.00307   2.94137
   R11        2.07509  -0.00004  -0.00001  -0.00012  -0.00013   2.07496
   R12        2.91048  -0.00013   0.00013  -0.00025  -0.00012   2.91036
   R13        2.07401   0.00041   0.00000   0.00117   0.00117   2.07519
   R14        2.07095  -0.00027   0.00015  -0.00154  -0.00139   2.06957
   R15        2.91416  -0.00011   0.00017  -0.00035  -0.00015   2.91401
   R16        2.07511  -0.00018   0.00012  -0.00109  -0.00097   2.07414
   R17        2.07560  -0.00016  -0.00002  -0.00033  -0.00035   2.07525
   R18        2.91501  -0.00010  -0.00024   0.00147   0.00123   2.91624
   R19        2.07874  -0.00003  -0.00003   0.00008   0.00005   2.07880
   R20        2.87046  -0.00044  -0.00059   0.00279   0.00221   2.87267
   R21        2.32908  -0.00169   0.00023  -0.00227  -0.00204   2.32704
   R22        2.92568  -0.00147   0.00086  -0.00782  -0.00700   2.91868
   R23        2.06958   0.00019  -0.00029   0.00194   0.00165   2.07123
   R24        2.07136  -0.00001  -0.00012   0.00061   0.00049   2.07185
   R25        2.89932  -0.00048   0.00020  -0.00218  -0.00197   2.89735
   R26        2.72335  -0.00023  -0.00015   0.00114   0.00098   2.72434
   R27        2.07355  -0.00011  -0.00001  -0.00016  -0.00017   2.07339
   R28        2.07039  -0.00045  -0.00010  -0.00065  -0.00075   2.06964
   R29        2.07094  -0.00014   0.00006  -0.00065  -0.00059   2.07035
   R30        2.06956  -0.00011   0.00018  -0.00121  -0.00103   2.06853
   R31        2.07408  -0.00016  -0.00004  -0.00018  -0.00022   2.07386
   R32        2.07060  -0.00001   0.00004  -0.00021  -0.00017   2.07043
   R33        1.83861   0.00007  -0.00016   0.00095   0.00079   1.83940
   R34        2.72965  -0.00057  -0.00008  -0.00074  -0.00081   2.72883
   R35        2.90527   0.00079   0.00031   0.00106   0.00137   2.90664
   R36        2.91427   0.00072   0.00008   0.00174   0.00182   2.91609
   R37        1.84370   0.00033  -0.00005   0.00070   0.00064   1.84434
   R38        2.06912  -0.00006   0.00020  -0.00110  -0.00090   2.06822
   R39        2.07145  -0.00021   0.00002  -0.00068  -0.00066   2.07079
   R40        2.07184   0.00005  -0.00016   0.00091   0.00075   2.07260
   R41        2.71481  -0.00011   0.00024  -0.00118  -0.00094   2.71387
   R42        2.06537  -0.00004   0.00008  -0.00054  -0.00045   2.06492
   R43        2.07042   0.00033  -0.00003   0.00112   0.00109   2.07151
   R44        1.83605  -0.00011  -0.00005  -0.00005  -0.00010   1.83595
    A1        2.26822  -0.00021   0.00082  -0.00605  -0.00528   2.26294
    A2        1.91010  -0.00023  -0.00039   0.00237   0.00193   1.91203
    A3        2.10355   0.00044  -0.00051   0.00403   0.00361   2.10716
    A4        2.23481   0.00040   0.00006   0.00152   0.00153   2.23634
    A5        1.96459  -0.00021   0.00058  -0.00449  -0.00406   1.96054
    A6        2.08377  -0.00020  -0.00065   0.00305   0.00252   2.08629
    A7        1.99268   0.00000   0.00055  -0.00235  -0.00186   1.99081
    A8        1.89718   0.00018   0.00043  -0.00100  -0.00057   1.89661
    A9        1.88207  -0.00007   0.00007  -0.00056  -0.00045   1.88162
   A10        1.93402  -0.00027  -0.00010  -0.00138  -0.00145   1.93257
   A11        1.89933   0.00018  -0.00068   0.00427   0.00360   1.90293
   A12        1.85272  -0.00001  -0.00035   0.00132   0.00096   1.85369
   A13        1.98176   0.00015   0.00068  -0.00475  -0.00408   1.97768
   A14        1.96117  -0.00134  -0.00168  -0.00535  -0.00704   1.95413
   A15        1.85123   0.00026   0.00053   0.00193   0.00248   1.85371
   A16        1.96391   0.00073  -0.00080   0.00332   0.00251   1.96642
   A17        1.87903   0.00002   0.00066   0.00599   0.00664   1.88566
   A18        1.81270   0.00023   0.00083  -0.00008   0.00073   1.81342
   A19        2.03132  -0.00028   0.00067  -0.00297  -0.00237   2.02895
   A20        1.91749  -0.00003  -0.00024  -0.00250  -0.00273   1.91476
   A21        1.89132   0.00010  -0.00017   0.00281   0.00267   1.89399
   A22        1.86602   0.00006   0.00002  -0.00118  -0.00114   1.86488
   A23        1.90246   0.00013   0.00009   0.00070   0.00080   1.90325
   A24        1.84661   0.00004  -0.00048   0.00376   0.00327   1.84988
   A25        2.04248   0.00046   0.00071   0.00088   0.00158   2.04406
   A26        1.91433  -0.00029  -0.00011  -0.00183  -0.00195   1.91238
   A27        1.87661  -0.00013  -0.00021   0.00036   0.00017   1.87678
   A28        1.88395  -0.00007   0.00031  -0.00150  -0.00118   1.88277
   A29        1.88850  -0.00004  -0.00025   0.00036   0.00010   1.88860
   A30        1.84852   0.00004  -0.00059   0.00194   0.00136   1.84987
   A31        1.95960  -0.00036  -0.00007   0.00115   0.00105   1.96065
   A32        1.96176  -0.00013   0.00006   0.00020   0.00024   1.96200
   A33        1.83638   0.00020   0.00038  -0.00270  -0.00231   1.83406
   A34        1.97791   0.00068   0.00007   0.00450   0.00458   1.98249
   A35        1.86358  -0.00010  -0.00041   0.00013  -0.00028   1.86330
   A36        1.85240  -0.00034  -0.00003  -0.00426  -0.00429   1.84811
   A37        1.90189   0.00069  -0.00016   0.00150   0.00118   1.90307
   A38        2.19404  -0.00024  -0.00015   0.00118   0.00104   2.19508
   A39        2.18705  -0.00045   0.00031  -0.00234  -0.00202   2.18503
   A40        1.83298  -0.00044   0.00025  -0.00209  -0.00207   1.83090
   A41        1.92821   0.00011  -0.00083   0.00267   0.00189   1.93010
   A42        1.90792   0.00015  -0.00134   0.00967   0.00842   1.91633
   A43        1.93944   0.00014   0.00037  -0.00231  -0.00187   1.93758
   A44        1.97418   0.00030   0.00000   0.00293   0.00296   1.97714
   A45        1.88120  -0.00025   0.00142  -0.01011  -0.00872   1.87248
   A46        1.81455   0.00018  -0.00022   0.00131   0.00095   1.81549
   A47        1.95797  -0.00029  -0.00028  -0.00177  -0.00202   1.95595
   A48        1.85249   0.00005  -0.00004   0.00045   0.00047   1.85296
   A49        1.96416   0.00010   0.00003   0.00160   0.00170   1.96586
   A50        1.95539  -0.00004   0.00062  -0.00185  -0.00122   1.95418
   A51        1.91476  -0.00001  -0.00012   0.00018   0.00001   1.91477
   A52        1.92573  -0.00013   0.00027  -0.00214  -0.00188   1.92385
   A53        1.95539   0.00023   0.00025   0.00014   0.00039   1.95578
   A54        1.93221  -0.00021   0.00020  -0.00248  -0.00227   1.92994
   A55        1.88717  -0.00001  -0.00013   0.00106   0.00094   1.88810
   A56        1.88064   0.00013  -0.00029   0.00184   0.00155   1.88219
   A57        1.88023  -0.00001  -0.00035   0.00181   0.00147   1.88170
   A58        1.93387   0.00016   0.00040  -0.00098  -0.00058   1.93329
   A59        1.91637  -0.00002  -0.00002  -0.00027  -0.00030   1.91607
   A60        1.94242  -0.00027   0.00060  -0.00506  -0.00446   1.93796
   A61        1.88787   0.00002  -0.00088   0.00598   0.00510   1.89297
   A62        1.89612   0.00004  -0.00029   0.00150   0.00121   1.89733
   A63        1.88569   0.00008   0.00013  -0.00084  -0.00071   1.88498
   A64        1.87019   0.00017   0.00028  -0.00092  -0.00064   1.86955
   A65        1.85516  -0.00104  -0.00056  -0.01014  -0.01073   1.84443
   A66        1.94446   0.00079  -0.00030   0.00700   0.00672   1.95117
   A67        1.98070  -0.00068  -0.00088  -0.00376  -0.00467   1.97603
   A68        1.87903   0.00065   0.00111   0.00575   0.00689   1.88592
   A69        1.86757   0.00035   0.00007  -0.00010  -0.00008   1.86749
   A70        1.93081  -0.00006   0.00064   0.00101   0.00165   1.93247
   A71        1.83251  -0.00100  -0.00020  -0.00526  -0.00546   1.82705
   A72        1.96174   0.00001   0.00076  -0.00323  -0.00247   1.95927
   A73        1.92544   0.00008  -0.00026   0.00157   0.00132   1.92676
   A74        1.91792   0.00056   0.00019   0.00141   0.00160   1.91952
   A75        1.89345   0.00001  -0.00024   0.00166   0.00142   1.89487
   A76        1.88451  -0.00032   0.00019  -0.00291  -0.00272   1.88180
   A77        1.87839  -0.00037  -0.00070   0.00161   0.00090   1.87929
   A78        1.93273   0.00116   0.00018   0.00448   0.00466   1.93739
   A79        1.92134   0.00000  -0.00058   0.00405   0.00346   1.92480
   A80        1.94701  -0.00038   0.00026  -0.00442  -0.00415   1.94286
   A81        1.83335  -0.00035  -0.00009   0.00038   0.00027   1.83361
   A82        1.93249  -0.00052   0.00045  -0.00474  -0.00429   1.92821
   A83        1.89320   0.00008  -0.00026   0.00056   0.00030   1.89350
   A84        1.88628   0.00038  -0.00013   0.00307   0.00295   1.88922
    D1        0.08619  -0.00019   0.00046  -0.00909  -0.00863   0.07756
    D2       -3.06179  -0.00009  -0.00023   0.00430   0.00405  -3.05773
    D3       -3.11137  -0.00016  -0.00107  -0.00152  -0.00260  -3.11397
    D4        0.02384  -0.00006  -0.00177   0.01187   0.01008   0.03392
    D5        0.39663  -0.00001  -0.00020  -0.01113  -0.01132   0.38531
    D6       -1.85788  -0.00053  -0.00029  -0.01852  -0.01880  -1.87669
    D7        2.41708  -0.00018  -0.00051  -0.01199  -0.01248   2.40460
    D8       -2.68370  -0.00002   0.00147  -0.01932  -0.01784  -2.70153
    D9        1.34498  -0.00055   0.00138  -0.02671  -0.02532   1.31966
   D10       -0.66324  -0.00019   0.00116  -0.02018  -0.01900  -0.68224
   D11       -0.00195   0.00010   0.00023   0.01421   0.01441   0.01247
   D12       -3.12244   0.00000   0.00023  -0.00315  -0.00297  -3.12540
   D13        3.08985   0.00011  -0.00108   0.02057   0.01948   3.10934
   D14       -0.03064   0.00001  -0.00107   0.00320   0.00210  -0.02854
   D15        0.61474  -0.00004  -0.00172   0.02723   0.02553   0.64027
   D16       -1.55414   0.00018  -0.00233   0.03149   0.02918  -1.52495
   D17        2.72762   0.00013  -0.00218   0.03075   0.02858   2.75620
   D18       -2.52009  -0.00014  -0.00100   0.01307   0.01207  -2.50802
   D19        1.59421   0.00008  -0.00161   0.01732   0.01572   1.60994
   D20       -0.40721   0.00004  -0.00146   0.01658   0.01512  -0.39209
   D21       -0.03520  -0.00002   0.00253  -0.03216  -0.02965  -0.06485
   D22        2.09178   0.00006   0.00228  -0.03036  -0.02809   2.06369
   D23       -2.10034  -0.00008   0.00195  -0.03087  -0.02892  -2.12926
   D24        3.10062   0.00007   0.00191  -0.02006  -0.01819   3.08244
   D25       -1.05558   0.00015   0.00166  -0.01827  -0.01663  -1.07221
   D26        1.03549   0.00001   0.00133  -0.01877  -0.01746   1.01803
   D27       -1.34121  -0.00007   0.00213  -0.01195  -0.00976  -1.35097
   D28        2.68812  -0.00003   0.00414  -0.00762  -0.00347   2.68465
   D29        0.71876   0.00021   0.00368  -0.00602  -0.00231   0.71645
   D30        0.80783  -0.00005   0.00304  -0.01611  -0.01303   0.79480
   D31       -1.44603   0.00000   0.00505  -0.01178  -0.00674  -1.45277
   D32        2.86781   0.00023   0.00459  -0.01017  -0.00558   2.86222
   D33        2.83870  -0.00011   0.00217  -0.01276  -0.01055   2.82815
   D34        0.58484  -0.00006   0.00418  -0.00843  -0.00426   0.58058
   D35       -1.38451   0.00017   0.00372  -0.00683  -0.00310  -1.38761
   D36        0.63403   0.00030  -0.00022  -0.01416  -0.01438   0.61966
   D37       -1.48897   0.00045  -0.00055  -0.00841  -0.00896  -1.49793
   D38        2.78441   0.00035   0.00024  -0.01311  -0.01287   2.77155
   D39        2.88650  -0.00080  -0.00269  -0.02292  -0.02560   2.86090
   D40        0.76350  -0.00065  -0.00301  -0.01717  -0.02018   0.74332
   D41       -1.24630  -0.00074  -0.00222  -0.02186  -0.02409  -1.27039
   D42       -1.40980  -0.00013  -0.00173  -0.01769  -0.01939  -1.42919
   D43        2.75038   0.00002  -0.00205  -0.01194  -0.01398   2.73641
   D44        0.74058  -0.00007  -0.00126  -0.01664  -0.01788   0.72270
   D45       -1.08793   0.00056   0.00388   0.06533   0.06917  -1.01876
   D46       -3.13008  -0.00002   0.00304   0.06072   0.06375  -3.06633
   D47        0.95996  -0.00005   0.00312   0.05663   0.05976   1.01972
   D48        2.93216   0.00089   0.00507   0.07374   0.07879   3.01095
   D49        0.89001   0.00031   0.00423   0.06913   0.07337   0.96338
   D50       -1.30314   0.00028   0.00431   0.06504   0.06938  -1.23376
   D51        0.90510   0.00039   0.00419   0.06511   0.06928   0.97438
   D52       -1.13705  -0.00020   0.00335   0.06050   0.06386  -1.07319
   D53        2.95299  -0.00022   0.00344   0.05641   0.05987   3.01286
   D54        0.84162  -0.00005  -0.00103   0.01668   0.01565   0.85728
   D55       -1.31124  -0.00006  -0.00190   0.01959   0.01770  -1.29354
   D56        2.96959   0.00012  -0.00104   0.01805   0.01702   2.98660
   D57        2.99159  -0.00024  -0.00086   0.01043   0.00956   3.00115
   D58        0.83872  -0.00024  -0.00173   0.01334   0.01162   0.85033
   D59       -1.16363  -0.00007  -0.00087   0.01180   0.01093  -1.15271
   D60       -1.30297  -0.00009  -0.00137   0.01453   0.01317  -1.28979
   D61        2.82735  -0.00010  -0.00224   0.01745   0.01523   2.84258
   D62        0.82500   0.00008  -0.00138   0.01590   0.01454   0.83953
   D63       -1.29699   0.00004   0.00137   0.00024   0.00164  -1.29535
   D64        0.94909   0.00015   0.00146   0.00545   0.00692   0.95601
   D65        2.98225   0.00004   0.00120   0.00281   0.00403   2.98628
   D66        0.87134  -0.00007   0.00201  -0.00283  -0.00081   0.87053
   D67        3.11742   0.00003   0.00209   0.00238   0.00448   3.12190
   D68       -1.13260  -0.00007   0.00184  -0.00026   0.00158  -1.13102
   D69        2.86443  -0.00008   0.00136  -0.00114   0.00022   2.86465
   D70       -1.17268   0.00002   0.00144   0.00406   0.00551  -1.16717
   D71        0.86048  -0.00008   0.00118   0.00143   0.00262   0.86309
   D72       -3.08706   0.00006  -0.00257   0.02135   0.01877  -3.06830
   D73        1.09251   0.00000  -0.00276   0.02138   0.01861   1.11112
   D74       -1.00676   0.00000  -0.00263   0.02069   0.01805  -0.98870
   D75        0.95116   0.00007  -0.00259   0.01565   0.01306   0.96421
   D76       -1.15246   0.00001  -0.00278   0.01568   0.01290  -1.13956
   D77        3.03146   0.00001  -0.00265   0.01499   0.01234   3.04381
   D78       -1.08857   0.00003  -0.00211   0.01573   0.01363  -1.07495
   D79        3.09100  -0.00002  -0.00230   0.01577   0.01347   3.10447
   D80        0.99173  -0.00003  -0.00217   0.01508   0.01292   1.00465
   D81       -0.01954  -0.00011   0.00133  -0.03325  -0.03194  -0.05148
   D82        2.07311  -0.00015   0.00147  -0.03582  -0.03438   2.03873
   D83       -2.14273  -0.00030   0.00189  -0.04065  -0.03875  -2.18148
   D84        3.10105  -0.00001   0.00131  -0.01592  -0.01463   3.08642
   D85       -1.08948  -0.00004   0.00146  -0.01849  -0.01708  -1.10656
   D86        0.97786  -0.00019   0.00188  -0.02332  -0.02144   0.95642
   D87        0.03111   0.00007  -0.00219   0.03777   0.03556   0.06667
   D88       -2.09176   0.00025  -0.00172   0.03821   0.03646  -2.05529
   D89        2.02402   0.00021  -0.00207   0.03818   0.03608   2.06010
   D90       -2.05406   0.00012  -0.00153   0.03704   0.03552  -2.01854
   D91        2.10626   0.00030  -0.00107   0.03748   0.03642   2.14268
   D92       -0.06115   0.00026  -0.00141   0.03745   0.03604  -0.02511
   D93        2.11044   0.00013  -0.00366   0.04979   0.04610   2.15654
   D94       -0.01243   0.00031  -0.00320   0.05023   0.04701   0.03458
   D95       -2.17984   0.00028  -0.00354   0.05021   0.04663  -2.13321
   D96        1.07505  -0.00018   0.00326  -0.03180  -0.02849   1.04657
   D97       -3.12380  -0.00007   0.00240  -0.02517  -0.02271   3.13667
   D98       -1.03678  -0.00015   0.00294  -0.02960  -0.02661  -1.06339
   D99        3.11418  -0.00007   0.00281  -0.03026  -0.02750   3.08668
   D100      -1.08467   0.00004   0.00196  -0.02363  -0.02173  -1.10640
   D101       1.00235  -0.00004   0.00249  -0.02807  -0.02562   0.97673
   D102      -0.97932  -0.00006   0.00356  -0.03138  -0.02783  -1.00715
   D103       1.10501   0.00006   0.00270  -0.02475  -0.02206   1.08296
   D104      -3.09115  -0.00003   0.00323  -0.02918  -0.02596  -3.11710
   D105      -3.07078   0.00045  -0.00147   0.02689   0.02535  -3.04543
   D106       1.24295   0.00022  -0.00150   0.02598   0.02456   1.26751
   D107      -0.95175   0.00012  -0.00190   0.02513   0.02322  -0.92853
   D108       2.83541  -0.00091  -0.00473  -0.00403  -0.00874   2.82667
   D109      -1.36240  -0.00019  -0.00481   0.00174  -0.00309  -1.36548
   D110       0.71359   0.00027  -0.00343   0.00590   0.00246   0.71605
   D111      -1.20208  -0.00002  -0.00291   0.02671   0.02381  -1.17828
   D112       0.91363   0.00005  -0.00288   0.02774   0.02487   0.93849
   D113       2.98201  -0.00001  -0.00379   0.03156   0.02778   3.00978
   D114       3.05351   0.00041  -0.00273   0.03169   0.02895   3.08246
   D115      -1.11397   0.00048  -0.00270   0.03272   0.03001  -1.08396
   D116       0.95442   0.00042  -0.00360   0.03653   0.03292   0.98734
   D117       1.01845  -0.00036  -0.00382   0.02792   0.02411   1.04256
   D118       3.13415  -0.00029  -0.00379   0.02895   0.02517  -3.12386
   D119      -1.08065  -0.00035  -0.00469   0.03276   0.02808  -1.05257
   D120      -2.90025   0.00053  -0.00493   0.03936   0.03442  -2.86583
   D121      -0.88060   0.00078  -0.00529   0.04488   0.03960  -0.84100
   D122       1.22210   0.00064  -0.00583   0.04541   0.03957   1.26168
   D123      -0.85961  -0.00090  -0.00607   0.02473   0.01865  -0.84096
   D124       1.16004  -0.00065  -0.00642   0.03025   0.02383   1.18387
   D125      -3.02044  -0.00079  -0.00697   0.03078   0.02380  -2.99664
   D126       1.18254   0.00005  -0.00435   0.03209   0.02773   1.21027
   D127      -3.08100   0.00030  -0.00470   0.03761   0.03291  -3.04809
   D128      -0.97830   0.00016  -0.00525   0.03813   0.03288  -0.94541
   D129      -1.35471   0.00023  -0.00374   0.02803   0.02429  -1.33042
   D130       2.85476  -0.00016  -0.00309   0.02069   0.01760   2.87236
   D131       0.81443   0.00019  -0.00295   0.02216   0.01921   0.83363
         Item               Value     Threshold  Converged?
 Maximum Force            0.002027     0.000450     NO 
 RMS     Force            0.000392     0.000300     NO 
 Maximum Displacement     0.276556     0.001800     NO 
 RMS     Displacement     0.055439     0.001200     NO 
 Predicted change in Energy=-2.765132D-04
 GradGradGradGradGradGradGradGradGradGradGradGradGradGradGradGradGradGrad

                          Input orientation:                          
 ---------------------------------------------------------------------
 Center     Atomic      Atomic             Coordinates (Angstroms)
 Number     Number       Type             X           Y           Z
 ---------------------------------------------------------------------
      1          6           0       -1.798989    0.636092   -0.152371
      2          6           0       -1.059132   -0.493445   -0.245952
      3          6           0        0.412034   -0.618526   -0.525020
      4          6           0        1.273706    0.493678    0.120355
      5          6           0        1.209355    1.839308   -0.642985
      6          6           0       -0.146605    2.197190   -1.279531
      7          6           0       -1.396889    2.075342   -0.385219
      8          6           0       -3.192105    0.287131    0.171442
      9          6           0       -3.306894   -1.222803    0.304796
     10          6           0       -1.899689   -1.759876   -0.036967
     11          8           0       -4.120425    1.084385    0.309245
     12          6           0       -1.296861    2.878321    0.928827
     13          6           0       -1.897723   -2.663454   -1.275627
     14          8           0       -1.304184   -2.457949    1.074987
     15          6           0        2.733655    0.021330    0.381400
     16          8           0        2.622513   -1.131214    1.244262
     17          6           0        3.556804    1.091216    1.118694
     18          6           0        3.461270   -0.441611   -0.898254
     19          8           0        4.639752   -1.196383   -0.575863
     20          1           0        0.562820   -0.645067   -1.614746
     21          1           0        0.742510   -1.589608   -0.147545
     22          1           0        0.864285    0.653603    1.126562
     23          1           0        1.951504    1.841768   -1.452382
     24          1           0        1.506066    2.641645    0.040835
     25          1           0       -0.308795    1.578447   -2.171469
     26          1           0       -0.080672    3.233146   -1.637906
     27          1           0       -2.232677    2.518892   -0.946320
     28          1           0       -3.595709   -1.498702    1.325477
     29          1           0       -4.088392   -1.596599   -0.367200
     30          1           0       -1.077048    3.931583    0.714010
     31          1           0       -0.511478    2.492817    1.587644
     32          1           0       -2.244236    2.838290    1.477624
     33          1           0       -0.879803   -2.981309   -1.522600
     34          1           0       -2.504146   -3.557814   -1.083933
     35          1           0       -2.323748   -2.144712   -2.141537
     36          1           0       -1.771824   -3.306984    1.163851
     37          1           0        3.482979   -1.584651    1.163412
     38          1           0        3.734370    1.976668    0.500410
     39          1           0        3.043967    1.402967    2.035548
     40          1           0        4.532674    0.681243    1.405934
     41          1           0        2.829651   -1.129815   -1.465215
     42          1           0        3.714572    0.408483   -1.542318
     43          1           0        5.330638   -0.575121   -0.291957
 ---------------------------------------------------------------------
                    Distance matrix (angstroms):
                    1          2          3          4          5
     1  C    0.000000
     2  C    1.353514   0.000000
     3  C    2.569349   1.502616   0.000000
     4  C    3.088060   2.559439   1.547897   0.000000
     5  C    3.276975   3.278018   2.586616   1.548403   0.000000
     6  C    2.537299   3.023327   2.968100   2.622769   1.540097
     7  C    1.512397   2.594637   3.247872   3.144733   2.629574
     8  C    1.472210   2.309348   3.780885   4.470877   4.737657
     9  C    2.436857   2.426463   3.858001   4.895123   5.538169
    10  C    2.400859   1.534294   2.623917   3.895342   4.794532
    11  O    2.408967   3.488454   4.913155   5.429666   5.466553
    12  C    2.539432   3.578467   4.154749   3.598329   3.135484
    13  C    3.486898   2.544092   3.174920   4.687666   5.507180
    14  O    3.365164   2.379959   2.981426   4.033477   5.266471
    15  C    4.605182   3.878633   2.573118   1.556505   2.584163
    16  O    4.962221   4.022686   2.877399   2.392221   3.792456
    17  C    5.523338   5.067571   3.938857   2.562473   3.028807
    18  C    5.421080   4.567517   3.077083   2.588004   3.215412
    19  O    6.707808   5.751542   4.267329   3.830311   4.581217
    20  H    3.059093   2.127748   1.100429   2.193781   2.744895
    21  H    3.378310   2.111201   1.093024   2.166568   3.495835
    22  H    2.954489   2.626604   2.133206   1.098023   2.157839
    23  H    4.148479   3.996576   3.046804   2.179509   1.098142
    24  H    3.870783   4.060945   3.485084   2.161961   1.095168
    25  H    2.680572   2.926322   2.838499   2.988895   2.170043
    26  H    3.450235   4.096633   4.039388   3.525693   2.144020
    27  H    2.088869   3.307854   4.124970   4.187364   3.521567
    28  H    3.157465   3.148675   4.501228   5.397509   6.172989
    29  H    3.205062   3.226153   4.608185   5.775730   6.320414
    30  H    3.483113   4.527993   4.945306   4.206859   3.383296
    31  H    2.851800   3.546796   3.872555   3.055548   2.892066
    32  H    2.775753   3.933909   4.797492   4.440191   4.173995
    33  H    3.975930   2.802045   2.871716   4.405955   5.326974
    34  H    4.353608   3.490076   4.178026   5.668956   6.566083
    35  H    3.459050   2.814104   3.525177   5.001893   5.531807
    36  H    4.157046   3.226682   3.853483   4.980880   6.215819
    37  H    5.878960   4.879325   3.635231   3.207539   4.489536
    38  H    5.730735   5.443912   4.338715   2.898028   2.775234
    39  H    5.369293   5.063304   4.191660   2.761991   3.275780
    40  H    6.520760   5.947849   4.732616   3.508385   4.072301
    41  H    5.125065   4.124827   2.643909   2.751495   3.480964
    42  H    5.690617   5.028150   3.605052   2.954585   3.021949
    43  H    7.233125   6.390457   4.924314   4.215569   4.789328
                    6          7          8          9         10
     6  C    0.000000
     7  C    1.542028   0.000000
     8  C    3.876689   2.594297   0.000000
     9  C    4.918727   3.873242   1.520151   0.000000
    10  C    4.502848   3.883683   2.429817   1.544499   0.000000
    11  O    4.421966   2.980256   1.231415   2.446420   3.625101
    12  C    2.581448   1.543210   3.298462   4.609649   4.775881
    13  C    5.166458   4.847664   3.532051   2.561049   1.533210
    14  O    5.343600   4.763562   3.451971   2.475809   1.441656
    15  C    3.973532   4.676330   5.935433   6.167817   4.981526
    16  O    5.011569   5.393774   6.080496   6.004070   4.742054
    17  C    4.548615   5.269661   6.862333   7.288859   6.263992
    18  C    4.486135   5.495449   6.778105   6.918499   5.587442
    19  O    5.909374   6.868883   8.006076   7.995339   6.585758
    20  H    2.948573   3.571109   4.261329   4.358108   3.129878
    21  H    4.051142   4.250338   4.370938   4.091068   2.649987
    22  H    3.032135   3.069158   4.183403   4.647035   3.849446
    23  H    2.135009   3.522091   5.613414   6.334826   5.459572
    24  H    2.161534   2.988204   5.256768   6.178043   5.565843
    25  H    1.097589   2.149777   3.933219   4.792441   4.269830
    26  H    1.098174   2.154568   4.651211   5.834217   5.549964
    27  H    2.136871   1.100052   2.674070   4.088950   4.386988
    28  H    5.687003   4.531565   2.164230   1.096049   2.191107
    29  H    5.546428   4.552765   2.154507   1.096376   2.219490
    30  H    2.801437   2.180878   4.248515   5.630929   5.799432
    31  H    2.905378   2.202368   3.749192   4.823472   4.759400
    32  H    3.523203   2.184094   3.018772   4.358583   4.853435
    33  H    5.235792   5.208717   4.347323   3.510340   2.176963
    34  H    6.222244   5.783309   4.102786   2.832887   2.166584
    35  H    4.933064   4.663966   3.466667   2.793034   2.181087
    36  H    6.237578   5.613344   3.989954   2.727311   1.962615
    37  H    5.783094   6.293403   7.003165   6.853505   5.517674
    38  H    4.275370   5.208060   7.137143   7.736555   6.781825
    39  H    4.669078   5.102293   6.603679   7.086862   6.224037
    40  H    5.604058   6.349130   7.832720   8.142280   7.029674
    41  H    4.467834   5.413230   6.399056   6.387391   4.980313
    42  H    4.263476   5.499485   7.117155   7.441365   6.203853
    43  H    6.217813   7.231408   8.578774   8.682314   7.331186
                   11         12         13         14         15
    11  O    0.000000
    12  C    3.402146   0.000000
    13  C    4.636650   5.994324   0.000000
    14  O    4.589739   5.338276   2.433086   0.000000
    15  C    6.936405   4.970628   5.603879   4.788739   0.000000
    16  O    7.158935   5.615814   5.397234   4.148232   1.444036
    17  C    7.719786   5.175699   7.041462   6.018944   1.538127
    18  C    7.827440   6.082761   5.813587   5.537946   1.543130
    19  O    9.095384   7.355996   6.736508   6.296604   2.456090
    20  H    5.350283   4.726780   3.200493   3.742580   3.023443
    21  H    5.568396   5.027922   3.065378   2.537234   2.615255
    22  H    5.069607   3.107897   4.939845   3.792976   2.109403
    23  H    6.367518   4.158904   5.928306   5.956061   2.699724
    24  H    5.844185   2.949737   6.439171   5.913783   2.913590
    25  H    4.574556   3.503967   4.617462   5.274729   4.265941
    26  H    4.972744   2.862366   6.180842   6.422253   4.723748
    27  H    2.682880   2.126292   5.203589   5.451304   5.715340
    28  H    2.824960   4.959876   3.317460   2.496795   6.577433
    29  H    2.765191   5.431136   2.600471   3.251714   7.051129
    30  H    4.187184   1.097189   6.937339   6.403749   5.470116
    31  H    4.079520   1.095208   6.058640   5.039968   4.253723
    32  H    2.821591   1.095581   6.161951   5.394067   5.823776
    33  H    5.512455   6.365430   1.094618   2.683554   5.069333
    34  H    5.109141   6.850735   1.097440   2.703803   6.510916
    35  H    4.434124   5.975994   1.095624   3.388754   6.052625
    36  H    5.052762   6.207965   2.526071   0.973368   5.655903
    37  H    8.103401   6.543701   6.005388   4.866970   1.937061
    38  H    7.907624   5.129309   7.510360   6.736689   2.199759
    39  H    7.376323   4.716386   7.205550   5.893705   2.177480
    40  H    8.731630   6.248061   7.728374   6.635733   2.172930
    41  H    7.506993   6.230947   4.973535   5.030422   2.178149
    42  H    8.079129   6.109103   6.403575   6.344653   2.193804
    43  H    9.614468   7.572339   7.588013   7.030963   2.748360
                   16         17         18         19         20
    16  O    0.000000
    17  C    2.414097   0.000000
    18  C    2.401966   2.535107   0.000000
    19  O    2.717785   3.045884   1.436118   0.000000
    20  H    3.557050   4.410251   2.992619   4.243183   0.000000
    21  H    2.383624   4.087839   3.045179   3.940377   1.754173
    22  H    2.508145   2.727861   3.470404   4.535950   3.048310
    23  H    4.069492   3.122619   2.792896   4.150340   2.852920
    24  H    4.114505   2.787675   3.769771   4.993071   3.799097
    25  H    5.253765   5.099551   4.462633   5.893535   2.452278
    26  H    5.887423   5.041621   5.157158   6.559806   3.931305
    27  H    6.457151   6.310359   6.417782   7.821175   4.274603
    28  H    6.229601   7.609788   7.474180   8.457499   5.164006
    29  H    6.917343   8.239008   7.655939   8.739806   4.908722
    30  H    6.292840   5.450141   6.505425   7.787272   5.390547
    31  H    4.803479   4.328431   5.529311   6.695231   4.610394
    32  H    6.284637   6.069033   6.996809   8.239215   5.438390
    33  H    4.831625   6.576122   5.068016   5.877734   2.747304
    34  H    6.131192   7.949853   6.732858   7.541204   4.262878
    35  H    6.079170   7.461986   6.157331   7.200068   3.295256
    36  H    4.904145   6.909449   6.312520   6.970620   4.500774
    37  H    0.975983   2.677259   2.357430   2.124606   4.138636
    38  H    3.383559   1.094454   2.806941   3.470782   4.626674
    39  H    2.688090   1.095815   3.490530   4.015297   4.865715
    40  H    2.638153   1.096771   2.778127   2.732117   5.161719
    41  H    2.717384   3.484009   1.092709   2.017881   2.322900
    42  H    3.365753   2.751727   1.096194   2.089398   3.323967
    43  H    3.162776   2.813024   1.969761   0.971541   4.948409
                   21         22         23         24         25
    21  H    0.000000
    22  H    2.582668   0.000000
    23  H    3.865049   3.040515   0.000000
    24  H    4.303719   2.354357   1.751547   0.000000
    25  H    3.903598   3.620561   2.386498   3.052605   0.000000
    26  H    5.114465   3.897342   2.469836   2.384488   1.753499
    27  H    5.135129   4.167412   4.268720   3.868817   2.467134
    28  H    4.582379   4.956161   7.046049   6.694840   5.700990
    29  H    4.835898   5.641254   7.034225   7.030445   5.255631
    30  H    5.876786   3.831988   4.269978   2.964723   3.801769
    31  H    4.609724   2.342654   3.966347   2.546616   3.874027
    32  H    5.582840   3.815626   5.213657   4.020919   4.318450
    33  H    2.541556   4.824157   5.593148   6.305102   4.640955
    34  H    3.910426   5.828263   7.010282   7.468613   5.690648
    35  H    3.699470   5.354866   5.885978   6.506876   4.233538
    36  H    3.315271   4.757805   6.871499   6.884178   6.093624
    37  H    3.037895   3.445097   4.574729   4.798952   5.958538
    38  H    4.699935   3.221794   2.647679   2.370388   4.862581
    39  H    4.360975   2.477663   3.681260   2.806838   5.382452
    40  H    4.683525   3.679115   4.022341   3.855778   6.086264
    41  H    2.510740   3.709521   3.098647   4.271296   4.205154
    42  H    3.843294   3.912435   2.273941   3.517227   4.236996
    43  H    4.701165   4.844612   4.313523   5.008561   6.322469
                   26         27         28         29         30
    26  H    0.000000
    27  H    2.370565   0.000000
    28  H    6.597539   4.812481   0.000000
    29  H    6.403355   4.551518   1.765637   0.000000
    30  H    2.648035   2.467361   6.017104   6.387331   0.000000
    31  H    3.337343   3.063361   5.051083   5.773998   1.775712
    32  H    3.813587   2.444924   4.545232   5.145146   1.772208
    33  H    6.266687   5.693380   4.205450   3.680681   7.268384
    34  H    7.231684   6.084322   3.352120   2.621051   7.833280
    35  H    5.848623   4.815188   3.749054   2.561771   6.828600
    36  H    7.313217   6.213375   2.573434   3.261291   7.285734
    37  H    6.614995   7.345663   7.081064   7.724544   7.171098
    38  H    4.550349   6.163821   8.154078   8.643875   5.197794
    39  H    5.158216   6.162775   7.280740   8.101922   5.012298
    40  H    6.087703   7.394594   8.416011   9.091498   6.520157
    41  H    5.247402   6.261747   7.014933   7.020173   6.754929
    42  H    4.731991   6.338677   8.080954   8.141714   6.361044
    43  H    6.752536   8.197856   9.118594   9.474555   7.898151
                   31         32         33         34         35
    31  H    0.000000
    32  H    1.770284   0.000000
    33  H    6.306769   6.688105   0.000000
    34  H    6.907835   6.894873   1.778560   0.000000
    35  H    6.220755   6.159136   1.779875   1.774240   0.000000
    36  H    5.950274   6.171387   2.849348   2.377340   3.546983
    37  H    5.723758   7.243074   5.310290   6.692503   6.704807
    38  H    4.413130   6.118910   7.068571   8.488799   7.788867
    39  H    3.745608   5.507860   6.875919   8.069825   7.671143
    40  H    5.362675   7.112277   7.161390   8.584048   8.220772
    41  H    5.797116   7.081700   4.146248   5.872814   5.295747
    42  H    5.656909   7.108545   5.709585   7.390134   6.583250
    43  H    6.861156   8.494792   6.773020   8.420660   8.029582
                   36         37         38         39         40
    36  H    0.000000
    37  H    5.529863   0.000000
    38  H    7.659981   3.631220   0.000000
    39  H    6.792300   3.143122   1.778324   0.000000
    40  H    7.463997   2.508974   1.770703   1.770182   0.000000
    41  H    5.729365   2.746524   3.785820   4.326229   3.797857
    42  H    7.157415   3.368559   2.575332   3.773571   3.071788
    43  H    7.747737   2.559510   3.112482   3.815622   2.257882
                   41         42         43
    41  H    0.000000
    42  H    1.776342   0.000000
    43  H    2.817651   2.267718   0.000000
 Stoichiometry    C15H24O4
 Framework group  C1[X(C15H24O4)]
 Deg. of freedom   123
 Full point group                 C1      NOp   1
 Largest Abelian subgroup         C1      NOp   1
 Largest concise Abelian subgroup C1      NOp   1
                         Standard orientation:                         
 ---------------------------------------------------------------------
 Center     Atomic      Atomic             Coordinates (Angstroms)
 Number     Number       Type             X           Y           Z
 ---------------------------------------------------------------------
      1          6           0        1.832690    0.628751    0.146910
      2          6           0        1.098099   -0.505631    0.221434
      3          6           0       -0.371921   -0.642401    0.501056
      4          6           0       -1.239884    0.477409   -0.122363
      5          6           0       -1.180019    1.809259    0.665127
      6          6           0        0.175612    2.161674    1.305413
      7          6           0        1.424610    2.061712    0.406602
      8          6           0        3.226697    0.292020   -0.185894
      9          6           0        3.347988   -1.214714   -0.346831
     10          6           0        1.943903   -1.764252   -0.012120
     11          8           0        4.151149    1.095832   -0.311027
     12          6           0        1.318312    2.887915   -0.892469
     13          6           0        1.948507   -2.690131    1.209951
     14          8           0        1.349278   -2.444741   -1.135387
     15          6           0       -2.698226    0.003272   -0.389083
     16          8           0       -2.583667   -1.132928   -1.272919
     17          6           0       -3.527662    1.082613   -1.105248
     18          6           0       -3.421155   -0.486073    0.883382
     19          8           0       -4.596891   -1.240199    0.549655
     20          1           0       -0.520372   -0.689372    1.590413
     21          1           0       -0.698803   -1.607966    0.106679
     22          1           0       -0.833229    0.657395   -1.126301
     23          1           0       -1.920526    1.793692    1.475881
     24          1           0       -1.481716    2.622509   -0.003451
     25          1           0        0.342387    1.527606    2.185666
     26          1           0        0.105760    3.190656    1.682643
     27          1           0        2.259539    2.498793    0.974024
     28          1           0        3.635963   -1.470759   -1.372909
     29          1           0        4.132518   -1.597090    0.316751
     30          1           0        1.094213    3.936105   -0.658159
     31          1           0        0.533329    2.510867   -1.556636
     32          1           0        2.264739    2.862123   -1.443747
     33          1           0        0.932528   -3.017011    1.453104
     34          1           0        2.558546   -3.578118    1.000889
     35          1           0        2.373959   -2.185248    2.084294
     36          1           0        1.820541   -3.289903   -1.240545
     37          1           0       -3.441924   -1.591643   -1.198627
     38          1           0       -3.707943    1.955900   -0.470663
     39          1           0       -3.018093    1.413247   -2.017296
     40          1           0       -4.502264    0.673504   -1.397972
     41          1           0       -2.785304   -1.181576    1.436536
     42          1           0       -3.676960    0.351053    1.543248
     43          1           0       -5.291133   -0.617024    0.278409
 ---------------------------------------------------------------------
 Rotational constants (GHZ):      0.5745664      0.2567728      0.2035168
 Standard basis: 6-31G(d) (6D, 7F)
 There are   333 symmetry adapted cartesian basis functions of A   symmetry.
 There are   333 symmetry adapted basis functions of A   symmetry.
   333 basis functions,   628 primitive gaussians,   333 cartesian basis functions
    73 alpha electrons       73 beta electrons
       nuclear repulsion energy      1597.4651496824 Hartrees.
 NAtoms=   43 NActive=   43 NUniq=   43 SFac= 1.00D+00 NAtFMM=   60 NAOKFM=F Big=F
 Integral buffers will be    131072 words long.
 Raffenetti 2 integral format.
 Two-electron integral symmetry is turned on.
 ------------------------------------------------------------------------------
 Polarizable Continuum Model (PCM)
 =================================
 Model                : PCM (using non-symmetric T matrix).
 Atomic radii         : SMD-Coulomb.
 Polarization charges : Total charges.
 Charge compensation  : None.
 Solution method      : On-the-fly selection.
 Cavity type          : VdW (van der Waals Surface) (Alpha=1.000).
 Cavity algorithm     : GePol (No added spheres)
                        Default sphere list used, NSphG=   43.
                        Lebedev-Laikov grids with approx.  5.0 points / Ang**2.
                        Smoothing algorithm: Karplus/York (Gamma=1.0000).
                        Polarization charges: spherical gaussians, with
                                              point-specific exponents (IZeta= 3).
                        Self-potential: point-specific (ISelfS= 7).
                        Self-field    : sphere-specific E.n sum rule (ISelfD= 2).
 1st derivatives      : Analytical E(r).r(x)/FMM algorithm (CHGder, D1EAlg=3).
                        Cavity 1st derivative terms included.
 Solvent              : Methanol, Eps=  32.613000 Eps(inf)=   1.765709
 ------------------------------------------------------------------------------
 ------------------------------------------------------------------------------
 Atomic radii for non-electrostatic terms: SMD-CDS.
 ------------------------------------------------------------------------------
 Nuclear repulsion after PCM non-electrostatic terms =     1597.4665980277 Hartrees.
 One-electron integrals computed using PRISM.
 NBasis=   333 RedAO= T EigKep=  9.35D-04  NBF=   333
 NBsUse=   333 1.00D-06 EigRej= -1.00D+00 NBFU=   333
 Initial guess from the checkpoint file:  "DY-202A-11R_52.chk"
 B after Tr=     0.000000    0.000000    0.000000
         Rot=    0.999981    0.006013    0.000723    0.001296 Ang=   0.71 deg.
 ExpMin= 1.61D-01 ExpMax= 5.48D+03 ExpMxC= 8.25D+02 IAcc=1 IRadAn=         1 AccDes= 0.00D+00
 Harris functional with IExCor=  402 and IRadAn=       1 diagonalized for initial guess.
 HarFok:  IExCor=  402 AccDes= 0.00D+00 IRadAn=         1 IDoV= 1 UseB2=F ITyADJ=14
 ICtDFT=  3500011 ScaDFX=  1.000000  1.000000  1.000000  1.000000
 FoFCou: FMM=F IPFlag=           0 FMFlag=      100000 FMFlg1=           0
         NFxFlg=           0 DoJE=T BraDBF=F KetDBF=T FulRan=T
         wScrn=  0.000000 ICntrl=     500 IOpCl=  0 I1Cent=   200000004 NGrid=           0
         NMat0=    1 NMatS0=      1 NMatT0=    0 NMatD0=    1 NMtDS0=    0 NMtDT0=    0
 Petite list used in FoFCou.
 Keep R1 ints in memory in canonical form, NReq=1565304907.
 Requested convergence on RMS density matrix=1.00D-08 within 128 cycles.
 Requested convergence on MAX density matrix=1.00D-06.
 Requested convergence on             energy=1.00D-06.
 No special actions if energy rises.
 Inv3:  Mode=1 IEnd=    22293228.
 Iteration    1 A*A^-1 deviation from unit magnitude is 5.00D-15 for   2692.
 Iteration    1 A*A^-1 deviation from orthogonality  is 4.59D-15 for   2303    108.
 Iteration    1 A^-1*A deviation from unit magnitude is 5.44D-15 for   2692.
 Iteration    1 A^-1*A deviation from orthogonality  is 5.36D-07 for   1744   1697.
 Iteration    2 A*A^-1 deviation from unit magnitude is 2.78D-15 for      5.
 Iteration    2 A*A^-1 deviation from orthogonality  is 2.81D-15 for   2377    429.
 Iteration    2 A^-1*A deviation from unit magnitude is 9.99D-16 for    354.
 Iteration    2 A^-1*A deviation from orthogonality  is 3.55D-16 for   1646    206.
 Error on total polarization charges =  0.05185
 SCF Done:  E(RB3LYP) =  -886.951400515     A.U. after   11 cycles
            NFock= 11  Conv=0.33D-08     -V/T= 2.0094
 SMD-CDS (non-electrostatic) energy       (kcal/mol) =       0.91
 (included in total energy above)
 D1PCM: PCM CHGder 1st derivatives, ID1Alg=3 FixD1E=F DoIter=F DoCFld=F I1PDM=0.
 Calling FoFJK, ICntrl=      2127 FMM=F ISym2X=0 I1Cent= 0 IOpClX= 0 NMat=1 NMatS=1 NMatT=0.
 ***** Axes restored to original set *****
 -------------------------------------------------------------------
 Center     Atomic                   Forces (Hartrees/Bohr)
 Number     Number              X              Y              Z
 -------------------------------------------------------------------
      1        6           0.000428139    0.001753734    0.000015528
      2        6          -0.001145635   -0.001435544   -0.000690487
      3        6           0.000234418   -0.000818075   -0.000417899
      4        6           0.000340605    0.000440294    0.000594689
      5        6          -0.000060785   -0.000491794   -0.000354471
      6        6          -0.000301013   -0.000070424    0.000541498
      7        6          -0.000608520   -0.000290137    0.000500797
      8        6           0.000035671   -0.001089013    0.001858385
      9        6          -0.000522267   -0.000178719   -0.001513596
     10        6           0.000789057    0.000511196    0.001582669
     11        8          -0.000334433    0.000227068   -0.000808815
     12        6           0.000040044   -0.000519928   -0.000518272
     13        6           0.000040639    0.000857673    0.000054960
     14        8          -0.000436265   -0.000445614   -0.000329662
     15        6          -0.000877146   -0.000600212    0.000619380
     16        8           0.000726556    0.000650404    0.000632961
     17        6          -0.000623402   -0.000414695   -0.000632782
     18        6           0.000535494    0.000236865   -0.000406225
     19        8           0.000034139   -0.000303441    0.000168370
     20        1           0.000117054    0.000151286    0.000207572
     21        1           0.000247857    0.000052762   -0.000113561
     22        1          -0.000429531    0.000273123   -0.000086351
     23        1          -0.000079370    0.000112659    0.000180109
     24        1           0.000316457    0.000280251    0.000184350
     25        1           0.000216922    0.000183362   -0.000216855
     26        1          -0.000012608   -0.000059802   -0.000087870
     27        1           0.000137813    0.000134506   -0.000339765
     28        1           0.000619754    0.001038707    0.000107555
     29        1          -0.000119575    0.000292550    0.000222160
     30        1           0.000087594   -0.000077200    0.000128322
     31        1           0.000068979    0.000011742    0.000083927
     32        1           0.000052878    0.000017651   -0.000017150
     33        1           0.000009962   -0.000376657   -0.000261430
     34        1           0.000221646   -0.000041529   -0.000039584
     35        1           0.000118797   -0.000062612   -0.000179867
     36        1           0.000420365    0.000183060   -0.000053432
     37        1           0.000063193   -0.000529163   -0.000188311
     38        1          -0.000090417    0.000283255   -0.000176456
     39        1          -0.000007117   -0.000160803   -0.000021790
     40        1          -0.000115886    0.000200379    0.000301925
     41        1          -0.000081942    0.000011381   -0.000099301
     42        1          -0.000032091   -0.000193559   -0.000258994
     43        1          -0.000026030    0.000255016   -0.000172232
 -------------------------------------------------------------------
 Cartesian Forces:  Max     0.001858385 RMS     0.000496622

 GradGradGradGradGradGradGradGradGradGradGradGradGradGradGradGradGradGrad
 Berny optimization.
 Using GEDIIS/GDIIS optimizer.
 FormGI is forming the generalized inverse of G from B-inverse, IUseBI=4.
 Internal  Forces:  Max     0.001240889 RMS     0.000277946
 Search for a local minimum.
 Step number   4 out of a maximum of  258
 All quantities printed in internal units (Hartrees-Bohrs-Radians)
 Mixed Optimization -- En-DIIS/RFO-DIIS
 Swapping is turned off.
 Update second derivatives using D2CorX and points    2    3    4
 DE= -1.82D-04 DEPred=-2.77D-04 R= 6.58D-01
 TightC=F SS=  1.41D+00  RLast= 3.20D-01 DXNew= 1.4270D+00 9.6052D-01
 Trust test= 6.58D-01 RLast= 3.20D-01 DXMaxT set to 9.61D-01
 ITU=  1  1  1  0
     Eigenvalues ---    0.00243   0.00257   0.00301   0.00344   0.00382
     Eigenvalues ---    0.00389   0.00443   0.00686   0.00797   0.00940
     Eigenvalues ---    0.01102   0.01207   0.01242   0.01273   0.01365
     Eigenvalues ---    0.01411   0.02517   0.02622   0.03191   0.03860
     Eigenvalues ---    0.03916   0.03999   0.04440   0.04584   0.04730
     Eigenvalues ---    0.04844   0.04958   0.05031   0.05149   0.05361
     Eigenvalues ---    0.05439   0.05527   0.05553   0.05580   0.05604
     Eigenvalues ---    0.05637   0.05643   0.05694   0.05912   0.06049
     Eigenvalues ---    0.06173   0.06475   0.07616   0.07818   0.08457
     Eigenvalues ---    0.08638   0.08944   0.09083   0.09342   0.09720
     Eigenvalues ---    0.10337   0.11612   0.12122   0.13394   0.13861
     Eigenvalues ---    0.14646   0.15794   0.16000   0.16000   0.16000
     Eigenvalues ---    0.16000   0.16000   0.16000   0.16000   0.16000
     Eigenvalues ---    0.16031   0.16037   0.16076   0.16295   0.16323
     Eigenvalues ---    0.17203   0.17966   0.19244   0.19783   0.20903
     Eigenvalues ---    0.22085   0.23045   0.24605   0.25024   0.26724
     Eigenvalues ---    0.27183   0.27508   0.27799   0.28019   0.28536
     Eigenvalues ---    0.28923   0.29376   0.29507   0.29627   0.30552
     Eigenvalues ---    0.31231   0.31815   0.32279   0.33721   0.33729
     Eigenvalues ---    0.33790   0.33830   0.33856   0.33975   0.34033
     Eigenvalues ---    0.34104   0.34112   0.34128   0.34136   0.34150
     Eigenvalues ---    0.34160   0.34195   0.34197   0.34241   0.34292
     Eigenvalues ---    0.34331   0.34380   0.34395   0.34480   0.34555
     Eigenvalues ---    0.39635   0.40704   0.42045   0.51680   0.52582
     Eigenvalues ---    0.52711   0.53190   0.94618
 En-DIIS/RFO-DIIS IScMMF=        0 using points:     4    3    2
 RFO step:  Lambda=-5.39893301D-05.
 DidBck=T Rises=F RFO-DIIS coefs:    0.71821    0.29391   -0.01212
 Iteration  1 RMS(Cart)=  0.02693227 RMS(Int)=  0.00031068
 Iteration  2 RMS(Cart)=  0.00046532 RMS(Int)=  0.00000767
 Iteration  3 RMS(Cart)=  0.00000011 RMS(Int)=  0.00000767
 Variable       Old X    -DE/DX   Delta X   Delta X   Delta X     New X
                                 (Linear)    (Quad)   (Total)
    R1        2.55777   0.00080   0.00073  -0.00073   0.00000   2.55777
    R2        2.85802  -0.00086  -0.00178   0.00158  -0.00019   2.85782
    R3        2.78207   0.00009   0.00175  -0.00339  -0.00164   2.78043
    R4        2.83953   0.00039   0.00092  -0.00072   0.00021   2.83974
    R5        2.89940  -0.00124  -0.00176   0.00055  -0.00121   2.89819
    R6        2.92510   0.00020  -0.00001   0.00044   0.00042   2.92552
    R7        2.07951  -0.00019   0.00003  -0.00054  -0.00050   2.07901
    R8        2.06552  -0.00001  -0.00002   0.00007   0.00004   2.06556
    R9        2.92606  -0.00013  -0.00005  -0.00041  -0.00046   2.92560
   R10        2.94137  -0.00034   0.00102  -0.00246  -0.00144   2.93993
   R11        2.07496   0.00012   0.00004   0.00020   0.00024   2.07521
   R12        2.91036  -0.00024   0.00002  -0.00102  -0.00100   2.90936
   R13        2.07519  -0.00019  -0.00033   0.00024  -0.00009   2.07509
   R14        2.06957   0.00041   0.00037   0.00010   0.00047   2.07004
   R15        2.91401  -0.00026   0.00002  -0.00103  -0.00101   2.91300
   R16        2.07414   0.00004   0.00026  -0.00042  -0.00016   2.07398
   R17        2.07525  -0.00003   0.00010  -0.00025  -0.00014   2.07510
   R18        2.91624  -0.00055  -0.00032  -0.00094  -0.00125   2.91499
   R19        2.07880   0.00012  -0.00001   0.00025   0.00024   2.07903
   R20        2.87267  -0.00085  -0.00054  -0.00132  -0.00186   2.87081
   R21        2.32704   0.00031   0.00055  -0.00113  -0.00059   2.32645
   R22        2.91868   0.00032   0.00186  -0.00345  -0.00158   2.91710
   R23        2.07123  -0.00032  -0.00043   0.00021  -0.00021   2.07102
   R24        2.07185  -0.00015  -0.00012  -0.00008  -0.00020   2.07165
   R25        2.89735   0.00013   0.00053  -0.00093  -0.00040   2.89694
   R26        2.72434  -0.00017  -0.00026  -0.00026  -0.00051   2.72382
   R27        2.07339  -0.00008   0.00005  -0.00031  -0.00026   2.07313
   R28        2.06964   0.00010   0.00022  -0.00029  -0.00006   2.06958
   R29        2.07035  -0.00005   0.00016  -0.00042  -0.00026   2.07009
   R30        2.06853   0.00018   0.00027  -0.00018   0.00009   2.06862
   R31        2.07386  -0.00010   0.00007  -0.00035  -0.00028   2.07358
   R32        2.07043   0.00007   0.00004   0.00003   0.00008   2.07050
   R33        1.83940  -0.00037  -0.00020  -0.00008  -0.00028   1.83912
   R34        2.72883   0.00010   0.00024  -0.00041  -0.00017   2.72867
   R35        2.90664  -0.00077  -0.00043  -0.00098  -0.00140   2.90524
   R36        2.91609   0.00085  -0.00052   0.00316   0.00264   2.91873
   R37        1.84434   0.00032  -0.00017   0.00083   0.00066   1.84500
   R38        2.06822   0.00032   0.00023   0.00013   0.00035   2.06857
   R39        2.07079  -0.00006   0.00018  -0.00048  -0.00029   2.07050
   R40        2.07260  -0.00010  -0.00019   0.00019   0.00000   2.07259
   R41        2.71387   0.00003   0.00023  -0.00055  -0.00032   2.71355
   R42        2.06492   0.00009   0.00012  -0.00004   0.00007   2.06499
   R43        2.07151   0.00000  -0.00030   0.00053   0.00023   2.07174
   R44        1.83595   0.00010   0.00003   0.00011   0.00014   1.83609
    A1        2.26294   0.00027   0.00138  -0.00117   0.00022   2.26315
    A2        1.91203  -0.00028  -0.00049  -0.00058  -0.00106   1.91097
    A3        2.10716   0.00001  -0.00095   0.00194   0.00097   2.10813
    A4        2.23634  -0.00020  -0.00044   0.00026  -0.00016   2.23618
    A5        1.96054   0.00021   0.00107  -0.00114  -0.00005   1.96048
    A6        2.08629   0.00000  -0.00063   0.00086   0.00021   2.08651
    A7        1.99081  -0.00056   0.00045  -0.00301  -0.00254   1.98827
    A8        1.89661   0.00020   0.00010   0.00009   0.00018   1.89679
    A9        1.88162   0.00044   0.00012   0.00252   0.00264   1.88425
   A10        1.93257  -0.00003   0.00042  -0.00250  -0.00209   1.93048
   A11        1.90293   0.00006  -0.00092   0.00261   0.00168   1.90462
   A12        1.85369  -0.00007  -0.00023   0.00068   0.00045   1.85414
   A13        1.97768   0.00028   0.00106  -0.00263  -0.00158   1.97610
   A14        1.95413   0.00035   0.00221  -0.00238  -0.00018   1.95395
   A15        1.85371  -0.00003  -0.00077   0.00334   0.00256   1.85628
   A16        1.96642  -0.00076  -0.00060  -0.00286  -0.00346   1.96297
   A17        1.88566  -0.00014  -0.00196   0.00151  -0.00043   1.88523
   A18        1.81342   0.00033  -0.00031   0.00431   0.00399   1.81741
   A19        2.02895   0.00018   0.00058  -0.00056   0.00003   2.02898
   A20        1.91476   0.00000   0.00080  -0.00047   0.00034   1.91510
   A21        1.89399  -0.00010  -0.00073   0.00043  -0.00031   1.89368
   A22        1.86488   0.00005   0.00032  -0.00002   0.00029   1.86517
   A23        1.90325  -0.00008  -0.00024   0.00020  -0.00004   1.90322
   A24        1.84988  -0.00006  -0.00086   0.00051  -0.00034   1.84954
   A25        2.04406  -0.00033  -0.00054   0.00048  -0.00006   2.04400
   A26        1.91238   0.00002   0.00057  -0.00146  -0.00090   1.91148
   A27        1.87678   0.00009  -0.00002   0.00003   0.00001   1.87678
   A28        1.88277   0.00031   0.00029   0.00118   0.00147   1.88424
   A29        1.88860   0.00007   0.00000   0.00038   0.00039   1.88899
   A30        1.84987  -0.00015  -0.00030  -0.00073  -0.00103   1.84884
   A31        1.96065   0.00024  -0.00029   0.00020  -0.00007   1.96058
   A32        1.96200  -0.00038  -0.00008  -0.00204  -0.00211   1.95989
   A33        1.83406   0.00016   0.00060   0.00159   0.00219   1.83625
   A34        1.98249  -0.00005  -0.00130   0.00148   0.00017   1.98266
   A35        1.86330  -0.00021   0.00013  -0.00155  -0.00142   1.86188
   A36        1.84811   0.00027   0.00121   0.00037   0.00158   1.84969
   A37        1.90307  -0.00009  -0.00031   0.00115   0.00086   1.90392
   A38        2.19508  -0.00009  -0.00027  -0.00028  -0.00060   2.19448
   A39        2.18503   0.00018   0.00053  -0.00091  -0.00042   2.18462
   A40        1.83090   0.00032   0.00055  -0.00116  -0.00057   1.83034
   A41        1.93010  -0.00058  -0.00042  -0.00599  -0.00642   1.92367
   A42        1.91633  -0.00024  -0.00219   0.00465   0.00244   1.91877
   A43        1.93758  -0.00003   0.00048  -0.00104  -0.00059   1.93698
   A44        1.97714   0.00022  -0.00083   0.00468   0.00383   1.98098
   A45        1.87248   0.00027   0.00227  -0.00129   0.00098   1.87347
   A46        1.81549  -0.00013  -0.00024  -0.00001  -0.00023   1.81526
   A47        1.95595  -0.00030   0.00061  -0.00485  -0.00425   1.95170
   A48        1.85296   0.00019  -0.00013   0.00230   0.00216   1.85513
   A49        1.96586   0.00014  -0.00048   0.00105   0.00055   1.96641
   A50        1.95418   0.00023   0.00026   0.00143   0.00169   1.95586
   A51        1.91477  -0.00013   0.00001   0.00005   0.00007   1.91484
   A52        1.92385   0.00015   0.00049  -0.00027   0.00023   1.92408
   A53        1.95578   0.00003  -0.00014   0.00033   0.00019   1.95597
   A54        1.92994   0.00001   0.00061  -0.00107  -0.00046   1.92948
   A55        1.88810  -0.00012  -0.00025  -0.00021  -0.00046   1.88765
   A56        1.88219  -0.00004  -0.00040   0.00081   0.00041   1.88261
   A57        1.88170  -0.00003  -0.00037   0.00046   0.00009   1.88179
   A58        1.93329   0.00049   0.00011   0.00174   0.00186   1.93514
   A59        1.91607   0.00000   0.00009  -0.00014  -0.00005   1.91602
   A60        1.93796   0.00017   0.00118  -0.00124  -0.00006   1.93790
   A61        1.89297  -0.00034  -0.00132   0.00022  -0.00110   1.89186
   A62        1.89733  -0.00030  -0.00030  -0.00038  -0.00068   1.89665
   A63        1.88498  -0.00004   0.00018  -0.00023  -0.00005   1.88493
   A64        1.86955   0.00029   0.00014   0.00119   0.00133   1.87088
   A65        1.84443   0.00079   0.00310   0.00006   0.00317   1.84760
   A66        1.95117  -0.00103  -0.00185  -0.00279  -0.00465   1.94652
   A67        1.97603   0.00004   0.00143  -0.00316  -0.00172   1.97431
   A68        1.88592  -0.00011  -0.00209   0.00329   0.00120   1.88712
   A69        1.86749  -0.00026   0.00001   0.00187   0.00190   1.86939
   A70        1.93247   0.00060  -0.00055   0.00124   0.00068   1.93314
   A71        1.82705   0.00042   0.00157  -0.00103   0.00053   1.82758
   A72        1.95927  -0.00008   0.00060  -0.00143  -0.00083   1.95844
   A73        1.92676  -0.00027  -0.00034  -0.00095  -0.00129   1.92547
   A74        1.91952   0.00046  -0.00048   0.00352   0.00305   1.92257
   A75        1.89487   0.00010  -0.00037   0.00052   0.00015   1.89502
   A76        1.88180  -0.00002   0.00074  -0.00040   0.00034   1.88214
   A77        1.87929  -0.00018  -0.00016  -0.00129  -0.00145   1.87785
   A78        1.93739  -0.00003  -0.00134   0.00254   0.00121   1.93860
   A79        1.92480  -0.00013  -0.00090   0.00118   0.00029   1.92509
   A80        1.94286   0.00035   0.00114  -0.00011   0.00102   1.94388
   A81        1.83361   0.00011  -0.00006   0.00069   0.00063   1.83424
   A82        1.92821  -0.00016   0.00115  -0.00316  -0.00202   1.92619
   A83        1.89350  -0.00016  -0.00005  -0.00117  -0.00122   1.89229
   A84        1.88922  -0.00044  -0.00081  -0.00035  -0.00116   1.88806
    D1        0.07756   0.00005   0.00237  -0.00138   0.00099   0.07855
    D2       -3.05773  -0.00005  -0.00111   0.00180   0.00070  -3.05704
    D3       -3.11397   0.00007   0.00088   0.00321   0.00409  -3.10988
    D4        0.03392  -0.00003  -0.00261   0.00639   0.00379   0.03772
    D5        0.38531  -0.00004   0.00322  -0.00276   0.00045   0.38576
    D6       -1.87669   0.00015   0.00534  -0.00321   0.00212  -1.87456
    D7        2.40460  -0.00008   0.00358  -0.00358   0.00001   2.40460
    D8       -2.70153  -0.00006   0.00483  -0.00772  -0.00290  -2.70443
    D9        1.31966   0.00013   0.00695  -0.00817  -0.00122   1.31844
   D10       -0.68224  -0.00009   0.00520  -0.00854  -0.00334  -0.68559
   D11        0.01247  -0.00013  -0.00409   0.00862   0.00454   0.01701
   D12       -3.12540   0.00029   0.00081   0.01875   0.01957  -3.10584
   D13        3.10934  -0.00010  -0.00535   0.01264   0.00730   3.11663
   D14       -0.02854   0.00032  -0.00045   0.02277   0.02232  -0.00621
   D15        0.64027  -0.00015  -0.00696   0.00643  -0.00054   0.63973
   D16       -1.52495   0.00013  -0.00791   0.01176   0.00384  -1.52111
   D17        2.75620  -0.00012  -0.00776   0.00961   0.00185   2.75805
   D18       -2.50802  -0.00004  -0.00327   0.00304  -0.00023  -2.50825
   D19        1.60994   0.00024  -0.00422   0.00837   0.00416   1.61409
   D20       -0.39209  -0.00001  -0.00407   0.00623   0.00216  -0.38993
   D21       -0.06485   0.00020   0.00802  -0.01830  -0.01027  -0.07513
   D22        2.06369   0.00012   0.00761  -0.01969  -0.01207   2.05161
   D23       -2.12926  -0.00008   0.00789  -0.02092  -0.01303  -2.14228
   D24        3.08244   0.00011   0.00487  -0.01542  -0.01054   3.07190
   D25       -1.07221   0.00002   0.00447  -0.01681  -0.01234  -1.08455
   D26        1.01803  -0.00018   0.00474  -0.01804  -0.01329   1.00474
   D27       -1.35097   0.00002   0.00247  -0.00684  -0.00439  -1.35536
   D28        2.68465   0.00053   0.00043   0.00149   0.00192   2.68657
   D29        0.71645  -0.00002   0.00016  -0.00431  -0.00415   0.71230
   D30        0.79480  -0.00015   0.00327  -0.01090  -0.00764   0.78716
   D31       -1.45277   0.00036   0.00123  -0.00257  -0.00133  -1.45410
   D32        2.86222  -0.00018   0.00096  -0.00837  -0.00740   2.85482
   D33        2.82815  -0.00021   0.00269  -0.00996  -0.00729   2.82086
   D34        0.58058   0.00030   0.00065  -0.00163  -0.00098   0.57960
   D35       -1.38761  -0.00025   0.00038  -0.00743  -0.00705  -1.39467
   D36        0.61966   0.00019   0.00408   0.00345   0.00752   0.62718
   D37       -1.49793   0.00000   0.00260   0.00425   0.00685  -1.49108
   D38        2.77155   0.00013   0.00359   0.00366   0.00725   2.77880
   D39        2.86090   0.00025   0.00757  -0.00470   0.00287   2.86377
   D40        0.74332   0.00006   0.00609  -0.00390   0.00219   0.74551
   D41       -1.27039   0.00019   0.00708  -0.00449   0.00259  -1.26780
   D42       -1.42919   0.00015   0.00569  -0.00012   0.00557  -1.42362
   D43        2.73641  -0.00004   0.00421   0.00068   0.00489   2.74130
   D44        0.72270   0.00009   0.00521   0.00009   0.00529   0.72799
   D45       -1.01876  -0.00042  -0.02001  -0.02427  -0.04426  -1.06302
   D46       -3.06633  -0.00022  -0.01837  -0.02679  -0.04515  -3.11148
   D47        1.01972  -0.00022  -0.01725  -0.02364  -0.04091   0.97881
   D48        3.01095  -0.00046  -0.02287  -0.01610  -0.03897   2.97197
   D49        0.96338  -0.00026  -0.02124  -0.01863  -0.03986   0.92352
   D50       -1.23376  -0.00026  -0.02012  -0.01548  -0.03562  -1.26938
   D51        0.97438  -0.00012  -0.02008  -0.01906  -0.03913   0.93525
   D52       -1.07319   0.00008  -0.01844  -0.02158  -0.04002  -1.11321
   D53        3.01286   0.00008  -0.01733  -0.01844  -0.03577   2.97709
   D54        0.85728  -0.00001  -0.00427  -0.00070  -0.00497   0.85230
   D55       -1.29354  -0.00019  -0.00474  -0.00142  -0.00616  -1.29970
   D56        2.98660  -0.00007  -0.00466   0.00017  -0.00449   2.98211
   D57        3.00115   0.00015  -0.00258  -0.00170  -0.00428   2.99687
   D58        0.85033  -0.00003  -0.00304  -0.00243  -0.00547   0.84486
   D59       -1.15271   0.00009  -0.00296  -0.00084  -0.00381  -1.15651
   D60       -1.28979   0.00007  -0.00353  -0.00102  -0.00455  -1.29435
   D61        2.84258  -0.00012  -0.00399  -0.00175  -0.00574   2.83683
   D62        0.83953   0.00000  -0.00391  -0.00016  -0.00408   0.83546
   D63       -1.29535   0.00013  -0.00064   0.00139   0.00074  -1.29461
   D64        0.95601  -0.00023  -0.00214   0.00002  -0.00213   0.95388
   D65        2.98628  -0.00006  -0.00129   0.00029  -0.00101   2.98527
   D66        0.87053   0.00017  -0.00004   0.00076   0.00072   0.87126
   D67        3.12190  -0.00019  -0.00154  -0.00061  -0.00215   3.11974
   D68       -1.13102  -0.00002  -0.00069  -0.00034  -0.00103  -1.13205
   D69        2.86465   0.00019  -0.00024   0.00071   0.00046   2.86511
   D70       -1.16717  -0.00017  -0.00174  -0.00067  -0.00241  -1.16958
   D71        0.86309   0.00000  -0.00089  -0.00039  -0.00129   0.86181
   D72       -3.06830  -0.00011  -0.00495   0.00409  -0.00085  -3.06915
   D73        1.11112  -0.00008  -0.00488   0.00432  -0.00056   1.11056
   D74       -0.98870  -0.00006  -0.00474   0.00425  -0.00049  -0.98919
   D75        0.96421  -0.00007  -0.00333   0.00432   0.00098   0.96520
   D76       -1.13956  -0.00004  -0.00327   0.00455   0.00128  -1.13828
   D77        3.04381  -0.00002  -0.00313   0.00448   0.00135   3.04516
   D78       -1.07495   0.00004  -0.00356   0.00518   0.00162  -1.07332
   D79        3.10447   0.00007  -0.00349   0.00541   0.00192   3.10639
   D80        1.00465   0.00009  -0.00335   0.00534   0.00199   1.00664
   D81       -0.05148   0.00025   0.00882  -0.01943  -0.01061  -0.06209
   D82        2.03873   0.00009   0.00949  -0.02447  -0.01496   2.02377
   D83       -2.18148  -0.00007   0.01067  -0.02683  -0.01616  -2.19765
   D84        3.08642  -0.00017   0.00395  -0.02948  -0.02553   3.06089
   D85       -1.10656  -0.00032   0.00462  -0.03452  -0.02988  -1.13644
   D86        0.95642  -0.00049   0.00579  -0.03688  -0.03109   0.92533
   D87        0.06667  -0.00024  -0.00973   0.02175   0.01202   0.07869
   D88       -2.05529   0.00013  -0.01005   0.02708   0.01703  -2.03826
   D89        2.06010   0.00001  -0.00989   0.02508   0.01520   2.07530
   D90       -2.01854   0.00028  -0.00980   0.03012   0.02031  -1.99823
   D91        2.14268   0.00065  -0.01012   0.03544   0.02532   2.16800
   D92       -0.02511   0.00053  -0.00997   0.03345   0.02348  -0.00163
   D93        2.15654  -0.00020  -0.01250   0.02926   0.01676   2.17330
   D94        0.03458   0.00017  -0.01282   0.03459   0.02177   0.05635
   D95       -2.13321   0.00005  -0.01267   0.03259   0.01993  -2.11328
   D96        1.04657   0.00017   0.00759  -0.01043  -0.00284   1.04372
   D97        3.13667   0.00004   0.00608  -0.00914  -0.00307   3.13360
   D98       -1.06339   0.00010   0.00711  -0.01030  -0.00320  -1.06659
   D99        3.08668  -0.00011   0.00738  -0.01301  -0.00562   3.08106
   D100      -1.10640  -0.00023   0.00586  -0.01173  -0.00585  -1.11225
   D101       0.97673  -0.00018   0.00689  -0.01288  -0.00598   0.97074
   D102      -1.00715   0.00019   0.00737  -0.01032  -0.00295  -1.01010
   D103       1.08296   0.00007   0.00586  -0.00904  -0.00318   1.07977
   D104      -3.11710   0.00013   0.00688  -0.01020  -0.00331  -3.12042
   D105      -3.04543   0.00026  -0.00695   0.02163   0.01469  -3.03074
   D106       1.26751   0.00020  -0.00672   0.01966   0.01292   1.28043
   D107      -0.92853  -0.00005  -0.00629   0.01720   0.01091  -0.91762
   D108       2.82667   0.00014   0.00309  -0.01694  -0.01385   2.81281
   D109      -1.36548  -0.00069   0.00151  -0.01849  -0.01697  -1.38246
   D110       0.71605  -0.00018  -0.00024  -0.01425  -0.01449   0.70156
   D111      -1.17828   0.00031  -0.00632   0.01751   0.01119  -1.16709
   D112       0.93849   0.00019  -0.00662   0.01652   0.00990   0.94839
   D113       3.00978   0.00008  -0.00732   0.01654   0.00922   3.01900
   D114       3.08246   0.00000  -0.00780   0.01700   0.00921   3.09167
   D115      -1.08396  -0.00013  -0.00810   0.01602   0.00792  -1.07604
   D116       0.98734  -0.00023  -0.00880   0.01603   0.00724   0.99457
   D117       1.04256   0.00004  -0.00629   0.01212   0.00583   1.04838
   D118      -3.12386  -0.00009  -0.00659   0.01113   0.00454  -3.11932
   D119      -1.05257  -0.00019  -0.00729   0.01115   0.00386  -1.04871
   D120      -2.86583  -0.00063  -0.00904  -0.00352  -0.01257  -2.87839
   D121      -0.84100  -0.00060  -0.01046  -0.00044  -0.01090  -0.85190
   D122       1.26168  -0.00066  -0.01038  -0.00119  -0.01157   1.25011
   D123      -0.84096   0.00019  -0.00445  -0.00401  -0.00846  -0.84942
   D124       1.18387   0.00023  -0.00586  -0.00093  -0.00679   1.17708
   D125      -2.99664   0.00016  -0.00578  -0.00168  -0.00746  -3.00410
   D126       1.21027   0.00023  -0.00724   0.00170  -0.00553   1.20474
   D127      -3.04809   0.00027  -0.00865   0.00478  -0.00386  -3.05195
   D128      -0.94541   0.00021  -0.00857   0.00403  -0.00453  -0.94995
   D129      -1.33042  -0.00024  -0.00635   0.00609  -0.00026  -1.33068
   D130       2.87236  -0.00014  -0.00455   0.00295  -0.00160   2.87075
   D131       0.83363   0.00007  -0.00502   0.00549   0.00047   0.83410
         Item               Value     Threshold  Converged?
 Maximum Force            0.001241     0.000450     NO 
 RMS     Force            0.000278     0.000300     YES
 Maximum Displacement     0.129944     0.001800     NO 
 RMS     Displacement     0.026955     0.001200     NO 
 Predicted change in Energy=-1.179491D-04
 GradGradGradGradGradGradGradGradGradGradGradGradGradGradGradGradGradGrad

                          Input orientation:                          
 ---------------------------------------------------------------------
 Center     Atomic      Atomic             Coordinates (Angstroms)
 Number     Number       Type             X           Y           Z
 ---------------------------------------------------------------------
      1          6           0       -1.797081    0.634448   -0.152083
      2          6           0       -1.056821   -0.494617   -0.248108
      3          6           0        0.415372   -0.618154   -0.523009
      4          6           0        1.271482    0.493668    0.130900
      5          6           0        1.210741    1.839283   -0.632272
      6          6           0       -0.143443    2.200163   -1.269620
      7          6           0       -1.394991    2.074616   -0.378516
      8          6           0       -3.188798    0.283002    0.171108
      9          6           0       -3.301262   -1.225833    0.307614
     10          6           0       -1.897564   -1.761410   -0.046898
     11          8           0       -4.121538    1.077401    0.291709
     12          6           0       -1.296346    2.868878    0.940145
     13          6           0       -1.901851   -2.647250   -1.298035
     14          8           0       -1.296908   -2.475014    1.051999
     15          6           0        2.731336    0.024677    0.393991
     16          8           0        2.628828   -1.095596    1.299234
     17          6           0        3.560794    1.121133    1.081984
     18          6           0        3.443794   -0.483336   -0.878759
     19          8           0        4.631966   -1.218225   -0.546889
     20          1           0        0.570149   -0.635991   -1.612085
     21          1           0        0.747187   -1.591000   -0.151227
     22          1           0        0.856224    0.653566    1.134857
     23          1           0        1.953848    1.840745   -1.440725
     24          1           0        1.508568    2.640894    0.052315
     25          1           0       -0.302600    1.585901   -2.165089
     26          1           0       -0.076446    3.237457   -1.623670
     27          1           0       -2.228553    2.522150   -0.940012
     28          1           0       -3.575787   -1.493844    1.334203
     29          1           0       -4.092248   -1.602855   -0.351172
     30          1           0       -1.075742    3.923280    0.732552
     31          1           0       -0.511905    2.479154    1.597546
     32          1           0       -2.244428    2.825279    1.487166
     33          1           0       -0.885584   -2.960328   -1.557797
     34          1           0       -2.504785   -3.545575   -1.114920
     35          1           0       -2.335089   -2.117336   -2.153591
     36          1           0       -1.756773   -3.329555    1.125784
     37          1           0        3.482773   -1.561341    1.215076
     38          1           0        3.723171    1.986541    0.431646
     39          1           0        3.060040    1.460180    1.995637
     40          1           0        4.543420    0.727524    1.369073
     41          1           0        2.807979   -1.195435   -1.410503
     42          1           0        3.683439    0.342287   -1.559073
     43          1           0        5.322532   -0.581629   -0.298085
 ---------------------------------------------------------------------
                    Distance matrix (angstroms):
                    1          2          3          4          5
     1  C    0.000000
     2  C    1.353511   0.000000
     3  C    2.569347   1.502725   0.000000
     4  C    3.084798   2.557606   1.548119   0.000000
     5  C    3.275546   3.276661   2.585256   1.548160   0.000000
     6  C    2.536705   3.023175   2.968605   2.622135   1.539565
     7  C    1.512294   2.594672   3.247969   3.141493   2.628614
     8  C    1.471340   2.307761   3.779407   4.465433   4.735332
     9  C    2.436089   2.425082   3.856498   4.888548   5.535025
    10  C    2.400270   1.533656   2.623621   3.893564   4.792620
    11  O    2.407542   3.486422   4.911439   5.426902   5.465108
    12  C    2.537001   3.575250   4.150927   3.590298   3.133376
    13  C    3.477604   2.539735   3.176070   4.687992   5.500950
    14  O    3.371756   2.381154   2.976656   4.032136   5.266710
    15  C    4.601801   3.877123   2.572510   1.555745   2.580352
    16  O    4.968707   4.042209   2.906529   2.394401   3.788826
    17  C    5.519656   5.069729   3.936344   2.557190   2.996191
    18  C    5.407797   4.544599   3.052224   2.587062   3.231384
    19  O    6.702306   5.742401   4.259145   3.831818   4.589163
    20  H    3.057679   2.127781   1.100164   2.192258   2.738133
    21  H    3.380225   2.113264   1.093047   2.168023   3.494728
    22  H    2.949001   2.625006   2.135450   1.098151   2.157395
    23  H    4.145506   3.992540   3.042252   2.179506   1.098092
    24  H    3.872327   4.062376   3.485322   2.161704   1.095418
    25  H    2.681591   2.927835   2.840734   2.990364   2.168856
    26  H    3.449900   4.096545   4.039687   3.524742   2.143505
    27  H    2.090555   3.309466   4.126226   4.184714   3.519908
    28  H    3.146818   3.138049   4.488365   5.375328   6.155291
    29  H    3.211379   3.233054   4.617121   5.779049   6.328430
    30  H    3.481282   4.525468   4.942113   4.199248   3.381390
    31  H    2.848828   3.542130   3.866512   3.045270   2.889469
    32  H    2.772544   3.929796   4.792972   4.431421   4.171619
    33  H    3.966015   2.797202   2.872116   4.408483   5.318594
    34  H    4.347469   3.486590   4.177016   5.668134   6.560089
    35  H    3.444967   2.810347   3.531483   5.004357   5.526495
    36  H    4.165079   3.227133   3.845573   4.977666   6.213999
    37  H    5.879411   4.887404   3.649588   3.207539   4.487657
    38  H    5.713324   5.428308   4.317099   2.886156   2.732382
    39  H    5.374585   5.079780   4.202062   2.758683   3.235665
    40  H    6.521083   5.955803   4.736201   3.506185   4.043283
    41  H    5.112599   4.096216   2.616384   2.754962   3.516579
    42  H    5.665781   4.988897   3.560356   2.948977   3.035489
    43  H    7.224199   6.380142   4.912448   4.213229   4.783233
                    6          7          8          9         10
     6  C    0.000000
     7  C    1.541493   0.000000
     8  C    3.876260   2.594168   0.000000
     9  C    4.919039   3.872675   1.519166   0.000000
    10  C    4.501783   3.882994   2.427845   1.543662   0.000000
    11  O    4.418550   2.979547   1.231105   2.444994   3.622094
    12  C    2.580587   1.542547   3.295382   4.602874   4.772346
    13  C    5.156571   4.837194   3.521504   2.560642   1.532996
    14  O    5.345809   4.770233   3.458593   2.476287   1.441385
    15  C    3.970478   4.671786   5.929957   6.161451   4.981084
    16  O    5.014631   5.390381   6.084240   6.013838   4.769026
    17  C    4.518376   5.253760   6.862153   7.293539   6.275117
    18  C    4.496911   5.496108   6.758755   6.888728   5.554779
    19  O    5.917114   6.869888   7.995845   7.979119   6.571133
    20  H    2.944531   3.568033   4.260752   4.361305   3.131451
    21  H    4.051782   4.251744   4.371242   4.090700   2.652288
    22  H    3.028664   3.062295   4.174725   4.636935   3.848636
    23  H    2.134733   3.521037   5.609935   6.330622   5.454507
    24  H    2.161225   2.989471   5.257281   6.176668   5.567033
    25  H    1.097504   2.150350   3.935161   4.797091   4.270261
    26  H    1.098097   2.154337   4.651533   5.835260   5.548995
    27  H    2.135416   1.100177   2.677768   4.093245   4.388176
    28  H    5.675083   4.519201   2.158641   1.095937   2.189855
    29  H    5.558737   4.560673   2.155332   1.096268   2.221342
    30  H    2.801251   2.180356   4.246392   5.625556   5.796433
    31  H    2.904177   2.201889   3.744805   4.813665   4.754643
    32  H    3.522042   2.183073   3.014467   4.349684   4.848854
    33  H    5.221541   5.196235   4.337407   3.510518   2.178147
    34  H    6.213966   5.775853   4.096308   2.835345   2.166249
    35  H    4.921942   4.648347   3.448864   2.790304   2.180887
    36  H    6.238476   5.621287   4.001583   2.735049   1.963182
    37  H    5.785505   6.289062   7.000094   6.852677   5.529975
    38  H    4.229733   5.182634   7.123569   7.725115   6.772651
    39  H    4.633766   5.085414   6.615333   7.108464   6.255272
    40  H    5.576562   6.335096   7.837085   8.153609   7.048832
    41  H    4.501202   5.424314   6.375625   6.346312   4.931721
    42  H    4.263861   5.494099   7.086937   7.397944   6.153032
    43  H    6.209600   7.224072   8.567991   8.669008   7.320161
                   11         12         13         14         15
    11  O    0.000000
    12  C    3.407575   0.000000
    13  C    4.618152   5.983624   0.000000
    14  O    4.601764   5.345063   2.432752   0.000000
    15  C    6.934015   4.960845   5.609686   4.786249   0.000000
    16  O    7.162714   5.590438   5.447981   4.168372   1.443948
    17  C    7.722996   5.163966   7.050227   6.044042   1.537384
    18  C    7.812819   6.083969   5.782235   5.492619   1.544528
    19  O    9.088288   7.352589   6.730312   6.267974   2.458140
    20  H    5.345285   4.720359   3.202277   3.737011   3.021846
    21  H    5.569654   5.025698   3.073799   2.531316   2.616203
    22  H    5.066424   3.095009   4.941795   3.798797   2.111973
    23  H    6.363516   4.158047   5.918520   5.950367   2.696066
    24  H    5.848069   2.950892   6.435750   5.919677   2.908006
    25  H    4.569323   3.503718   4.607489   5.275352   4.265100
    26  H    4.969636   2.863067   6.169920   6.425033   4.719804
    27  H    2.681013   2.127022   5.192072   5.459644   5.711167
    28  H    2.827709   4.938064   3.325821   2.497123   6.555128
    29  H    2.756434   5.429638   2.604832   3.247072   7.054462
    30  H    4.191687   1.097052   6.926587   6.410080   5.459631
    31  H    4.086511   1.095176   6.049493   5.045556   4.241652
    32  H    2.829794   1.095442   6.150064   5.401877   5.813487
    33  H    5.495028   6.355162   1.094666   2.686215   5.079551
    34  H    5.095528   6.843159   1.097291   2.701963   6.514635
    35  H    4.401959   5.959238   1.095664   3.388445   6.061934
    36  H    5.070410   6.218282   2.522199   0.973222   5.650621
    37  H    8.101920   6.522454   6.040621   4.868957   1.937600
    38  H    7.898454   5.121781   7.490307   6.744739   2.198651
    39  H    7.390870   4.698574   7.234614   5.946361   2.175773
    40  H    8.738685   6.234761   7.748812   6.668299   2.174495
    41  H    7.488759   6.236158   4.929799   4.954930   2.179620
    42  H    8.055027   6.117844   6.340421   6.289574   2.195868
    43  H    9.606805   7.566291   7.580132   7.016026   2.749704
                   16         17         18         19         20
    16  O    0.000000
    17  C    2.414466   0.000000
    18  C    2.404722   2.536242   0.000000
    19  O    2.726861   3.045198   1.435949   0.000000
    20  H    3.595160   4.391976   2.969665   4.239339   0.000000
    21  H    2.426899   4.097909   3.004648   3.922628   1.754277
    22  H    2.495739   2.745198   3.470262   4.537411   3.048030
    23  H    4.072478   3.076390   2.817286   4.162758   2.842219
    24  H    4.095260   2.753457   3.791149   5.000746   3.793262
    25  H    5.271171   5.068068   4.468989   5.901833   2.450369
    26  H    5.885340   5.002890   5.176030   6.571278   3.927062
    27  H    6.457280   6.290298   6.419674   7.823788   4.272969
    28  H    6.217481   7.604768   7.429189   8.425062   5.158033
    29  H    6.939310   8.248824   7.636989   8.734881   4.925715
    30  H    6.263712   5.428775   6.514660   7.787809   5.384537
    31  H    4.767812   4.323991   5.527747   6.687946   4.601815
    32  H    6.257572   6.063736   6.992883   8.232381   5.432089
    33  H    4.898055   6.587643   5.033894   5.873688   2.743109
    34  H    6.179363   7.962148   6.694675   7.528109   4.262402
    35  H    6.132408   7.464453   6.139270   7.206229   3.305755
    36  H    4.924851   6.934484   6.258199   6.933364   4.490632
    37  H    0.976331   2.686907   2.355368   2.131407   4.163231
    38  H    3.383765   1.094640   2.809895   3.471882   4.582146
    39  H    2.683825   1.095659   3.490942   4.013632   4.858925
    40  H    2.644674   1.096769   2.779947   2.732158   5.151054
    41  H    2.717487   3.485070   1.092748   2.018236   2.315490
    42  H    3.368921   2.756234   1.096317   2.087921   3.263804
    43  H    3.173583   2.812065   1.968883   0.971617   4.930994
                   21         22         23         24         25
    21  H    0.000000
    22  H    2.589205   0.000000
    23  H    3.859496   3.041019   0.000000
    24  H    4.304655   2.355191   1.751479   0.000000
    25  H    3.905175   3.619637   2.383529   3.051266   0.000000
    26  H    5.114729   3.893050   2.471106   2.382663   1.752689
    27  H    5.137627   4.160834   4.267025   3.868447   2.467117
    28  H    4.572095   4.928877   7.028269   6.677571   5.695930
    29  H    4.843579   5.638005   7.042782   7.038562   5.274456
    30  H    5.874642   3.819080   4.270656   2.964101   3.802291
    31  H    4.605396   2.327795   3.964668   2.548766   3.872872
    32  H    5.580109   3.801908   5.212233   4.022161   4.318070
    33  H    2.553319   4.831616   5.579102   6.300644   4.623513
    34  H    3.914638   5.830151   6.999857   7.466045   5.681946
    35  H    3.713073   5.355022   5.879588   6.502343   4.224346
    36  H    3.305019   4.763727   6.862046   6.889198   6.091484
    37  H    3.057956   3.436715   4.578764   4.786260   5.971575
    38  H    4.689885   3.238937   2.580220   2.340200   4.807326
    39  H    4.389535   2.499675   3.630024   2.752754   5.351150
    40  H    4.700877   3.695367   3.979963   3.821670   6.058962
    41  H    2.447265   3.702298   3.154179   4.306475   4.240393
    42  H    3.786978   3.917563   2.291478   3.551089   4.219282
    43  H    4.687662   4.850458   4.303668   5.005373   6.310785
                   26         27         28         29         30
    26  H    0.000000
    27  H    2.368674   0.000000
    28  H    6.586319   4.807837   0.000000
    29  H    6.416739   4.564620   1.766099   0.000000
    30  H    2.649666   2.467713   5.996452   6.388422   0.000000
    31  H    3.337796   3.063973   5.024086   5.768810   1.775282
    32  H    3.814098   2.446086   4.522249   5.138317   1.772252
    33  H    6.250726   5.678273   4.213245   3.685291   7.257129
    34  H    7.222546   6.076527   3.369696   2.622501   7.825542
    35  H    5.835759   4.796764   3.754035   2.569243   6.812108
    36  H    7.314960   6.223547   2.592698   3.258425   7.295344
    37  H    6.614755   7.344287   7.059887   7.735360   7.148004
    38  H    4.497355   6.131178   8.136490   8.635818   5.183731
    39  H    5.108390   6.141257   7.293693   8.126803   4.976640
    40  H    6.049747   7.376460   8.417672   9.108494   6.495614
    41  H    5.293003   6.277615   6.955208   6.992947   6.773273
    42  H    4.745832   6.331405   8.027377   8.105795   6.381604
    43  H    6.744743   8.189286   9.092666   9.470153   7.892676
                   31         32         33         34         35
    31  H    0.000000
    32  H    1.770205   0.000000
    33  H    6.299507   6.677687   0.000000
    34  H    6.901188   6.886684   1.777770   0.000000
    35  H    6.206669   6.139444   1.779514   1.774120   0.000000
    36  H    5.959309   6.184690   2.845506   2.372117   3.543758
    37  H    5.694676   7.219231   5.359900   6.724352   6.745707
    38  H    4.420164   6.117993   7.047696   8.472521   7.760655
    39  H    3.735716   5.500857   6.909105   8.105580   7.689092
    40  H    5.355064   7.105590   7.186160   8.608529   8.235063
    41  H    5.794186   7.077390   4.096211   5.816870   5.277615
    42  H    5.668452   7.112274   5.637662   7.321670   6.528849
    43  H    6.855834   8.488406   6.766519   8.409464   8.027481
                   36         37         38         39         40
    36  H    0.000000
    37  H    5.530587   0.000000
    38  H    7.666322   3.641294   0.000000
    39  H    6.848351   3.149217   1.778444   0.000000
    40  H    7.497434   2.527368   1.771074   1.769119   0.000000
    41  H    5.641292   2.735489   3.788940   4.326386   3.799417
    42  H    7.091318   3.370456   2.582270   3.778131   3.076038
    43  H    7.726258   2.575696   3.112228   3.814318   2.258387
                   41         42         43
    41  H    0.000000
    42  H    1.775695   0.000000
    43  H    2.817305   2.265025   0.000000
 Stoichiometry    C15H24O4
 Framework group  C1[X(C15H24O4)]
 Deg. of freedom   123
 Full point group                 C1      NOp   1
 Largest Abelian subgroup         C1      NOp   1
 Largest concise Abelian subgroup C1      NOp   1
                         Standard orientation:                         
 ---------------------------------------------------------------------
 Center     Atomic      Atomic             Coordinates (Angstroms)
 Number     Number       Type             X           Y           Z
 ---------------------------------------------------------------------
      1          6           0        1.831278    0.628607    0.144415
      2          6           0        1.097371   -0.506152    0.219878
      3          6           0       -0.372499   -0.643405    0.500640
      4          6           0       -1.238168    0.478051   -0.123558
      5          6           0       -1.179714    1.806840    0.668720
      6          6           0        0.176408    2.160677    1.305897
      7          6           0        1.423217    2.061320    0.404900
      8          6           0        3.222806    0.291641   -0.194620
      9          6           0        3.342140   -1.213215   -0.365012
     10          6           0        1.943339   -1.763797   -0.014146
     11          8           0        4.150746    1.093368   -0.303162
     12          6           0        1.312625    2.883891   -0.895330
     13          6           0        1.959639   -2.676929    1.217113
     14          8           0        1.339754   -2.456169   -1.124956
     15          6           0       -2.697163    0.007340   -0.388336
     16          8           0       -2.594373   -1.092183   -1.318641
     17          6           0       -3.536307    1.114324   -1.047104
     18          6           0       -3.399383   -0.532284    0.877073
     19          8           0       -4.585761   -1.265891    0.536075
     20          1           0       -0.520654   -0.686021    1.589949
     21          1           0       -0.701574   -1.609553    0.109461
     22          1           0       -0.829754    0.662179   -1.126170
     23          1           0       -1.917960    1.786621    1.481364
     24          1           0       -1.485720    2.621759    0.003733
     25          1           0        0.344058    1.527692    2.186657
     26          1           0        0.106248    3.189561    1.683114
     27          1           0        2.257837    2.500737    0.971215
     28          1           0        3.611870   -1.457124   -1.398856
     29          1           0        4.138971   -1.600508    0.280642
     30          1           0        1.087898    3.932300   -0.663251
     31          1           0        0.526255    2.504637   -1.556539
     32          1           0        2.257622    2.857300   -1.448744
     33          1           0        0.946555   -3.000957    1.475880
     34          1           0        2.566035   -3.567841    1.010699
     35          1           0        2.395289   -2.163719    2.081580
     36          1           0        1.803518   -3.306462   -1.220262
     37          1           0       -3.445413   -1.564126   -1.239752
     38          1           0       -3.699192    1.964346   -0.376905
     39          1           0       -3.042772    1.476015   -1.955989
     40          1           0       -4.518616    0.721998   -1.337018
     41          1           0       -2.756771   -1.252583    1.389243
     42          1           0       -3.639152    0.276899    1.576818
     43          1           0       -5.281041   -0.627591    0.305428
 ---------------------------------------------------------------------
 Rotational constants (GHZ):      0.5743989      0.2572368      0.2037499
 Standard basis: 6-31G(d) (6D, 7F)
 There are   333 symmetry adapted cartesian basis functions of A   symmetry.
 There are   333 symmetry adapted basis functions of A   symmetry.
   333 basis functions,   628 primitive gaussians,   333 cartesian basis functions
    73 alpha electrons       73 beta electrons
       nuclear repulsion energy      1597.9898661604 Hartrees.
 NAtoms=   43 NActive=   43 NUniq=   43 SFac= 1.00D+00 NAtFMM=   60 NAOKFM=F Big=F
 Integral buffers will be    131072 words long.
 Raffenetti 2 integral format.
 Two-electron integral symmetry is turned on.
 ------------------------------------------------------------------------------
 Polarizable Continuum Model (PCM)
 =================================
 Model                : PCM (using non-symmetric T matrix).
 Atomic radii         : SMD-Coulomb.
 Polarization charges : Total charges.
 Charge compensation  : None.
 Solution method      : On-the-fly selection.
 Cavity type          : VdW (van der Waals Surface) (Alpha=1.000).
 Cavity algorithm     : GePol (No added spheres)
                        Default sphere list used, NSphG=   43.
                        Lebedev-Laikov grids with approx.  5.0 points / Ang**2.
                        Smoothing algorithm: Karplus/York (Gamma=1.0000).
                        Polarization charges: spherical gaussians, with
                                              point-specific exponents (IZeta= 3).
                        Self-potential: point-specific (ISelfS= 7).
                        Self-field    : sphere-specific E.n sum rule (ISelfD= 2).
 1st derivatives      : Analytical E(r).r(x)/FMM algorithm (CHGder, D1EAlg=3).
                        Cavity 1st derivative terms included.
 Solvent              : Methanol, Eps=  32.613000 Eps(inf)=   1.765709
 ------------------------------------------------------------------------------
 ------------------------------------------------------------------------------
 Atomic radii for non-electrostatic terms: SMD-CDS.
 ------------------------------------------------------------------------------
 Nuclear repulsion after PCM non-electrostatic terms =     1597.9913448472 Hartrees.
 One-electron integrals computed using PRISM.
 NBasis=   333 RedAO= T EigKep=  9.34D-04  NBF=   333
 NBsUse=   333 1.00D-06 EigRej= -1.00D+00 NBFU=   333
 Initial guess from the checkpoint file:  "DY-202A-11R_52.chk"
 B after Tr=     0.000000    0.000000    0.000000
         Rot=    0.999997   -0.002218   -0.000801   -0.000247 Ang=  -0.27 deg.
 ExpMin= 1.61D-01 ExpMax= 5.48D+03 ExpMxC= 8.25D+02 IAcc=1 IRadAn=         1 AccDes= 0.00D+00
 Harris functional with IExCor=  402 and IRadAn=       1 diagonalized for initial guess.
 HarFok:  IExCor=  402 AccDes= 0.00D+00 IRadAn=         1 IDoV= 1 UseB2=F ITyADJ=14
 ICtDFT=  3500011 ScaDFX=  1.000000  1.000000  1.000000  1.000000
 FoFCou: FMM=F IPFlag=           0 FMFlag=      100000 FMFlg1=           0
         NFxFlg=           0 DoJE=T BraDBF=F KetDBF=T FulRan=T
         wScrn=  0.000000 ICntrl=     500 IOpCl=  0 I1Cent=   200000004 NGrid=           0
         NMat0=    1 NMatS0=      1 NMatT0=    0 NMatD0=    1 NMtDS0=    0 NMtDT0=    0
 Petite list used in FoFCou.
 Keep R1 ints in memory in canonical form, NReq=1565304907.
 Requested convergence on RMS density matrix=1.00D-08 within 128 cycles.
 Requested convergence on MAX density matrix=1.00D-06.
 Requested convergence on             energy=1.00D-06.
 No special actions if energy rises.
 Inv3:  Mode=1 IEnd=    22309587.
 Iteration    1 A*A^-1 deviation from unit magnitude is 7.88D-15 for   2696.
 Iteration    1 A*A^-1 deviation from orthogonality  is 3.12D-15 for   1982    922.
 Iteration    1 A^-1*A deviation from unit magnitude is 8.33D-15 for   2696.
 Iteration    1 A^-1*A deviation from orthogonality  is 1.68D-11 for   1754   1700.
 Error on total polarization charges =  0.05185
 SCF Done:  E(RB3LYP) =  -886.951522224     A.U. after    9 cycles
            NFock=  9  Conv=0.70D-08     -V/T= 2.0094
 SMD-CDS (non-electrostatic) energy       (kcal/mol) =       0.93
 (included in total energy above)
 D1PCM: PCM CHGder 1st derivatives, ID1Alg=3 FixD1E=F DoIter=F DoCFld=F I1PDM=0.
 Calling FoFJK, ICntrl=      2127 FMM=F ISym2X=0 I1Cent= 0 IOpClX= 0 NMat=1 NMatS=1 NMatT=0.
 ***** Axes restored to original set *****
 -------------------------------------------------------------------
 Center     Atomic                   Forces (Hartrees/Bohr)
 Number     Number              X              Y              Z
 -------------------------------------------------------------------
      1        6           0.000976528    0.001739874    0.000520120
      2        6          -0.000761846   -0.001569680   -0.000172106
      3        6           0.000001175   -0.000136315   -0.000188404
      4        6           0.000401978    0.000188486   -0.000163712
      5        6          -0.000283289   -0.000143699   -0.000212341
      6        6          -0.000097929   -0.000020417    0.000270985
      7        6          -0.000624119   -0.000507465    0.000204131
      8        6          -0.000539227   -0.001000553   -0.000564688
      9        6          -0.000774627   -0.000159280   -0.000736243
     10        6           0.001277296    0.000212258    0.001528173
     11        8          -0.000676791    0.000739738    0.000121137
     12        6           0.000046340   -0.000266095   -0.000415472
     13        6          -0.000234222    0.000588667   -0.000217460
     14        8          -0.000299056   -0.000324977   -0.000294084
     15        6          -0.000488617   -0.000138361    0.000174147
     16        8           0.000704075    0.000197927   -0.000293121
     17        6           0.000104766   -0.000281798   -0.000286340
     18        6           0.000360700    0.000498802   -0.000229285
     19        8          -0.000058759   -0.000290054    0.000339307
     20        1           0.000162532    0.000034108    0.000100855
     21        1           0.000044558   -0.000065329    0.000102127
     22        1          -0.000015783    0.000060527   -0.000123836
     23        1          -0.000007530    0.000070247    0.000182718
     24        1           0.000076244    0.000121926    0.000002972
     25        1           0.000008922    0.000094596   -0.000220398
     26        1          -0.000033151    0.000022848   -0.000063167
     27        1           0.000027278   -0.000032657   -0.000106977
     28        1           0.000620164    0.000525290    0.000177868
     29        1          -0.000032934    0.000322381    0.000208619
     30        1           0.000050749    0.000039227    0.000125798
     31        1          -0.000004078    0.000011683    0.000084581
     32        1          -0.000026496    0.000082286    0.000070743
     33        1           0.000062292   -0.000240286   -0.000105650
     34        1           0.000089245   -0.000117805   -0.000044019
     35        1           0.000099285   -0.000075401   -0.000130267
     36        1           0.000261136    0.000152236   -0.000092478
     37        1          -0.000158502   -0.000278354   -0.000023129
     38        1           0.000132800   -0.000004625    0.000019833
     39        1          -0.000055559   -0.000010630    0.000077042
     40        1          -0.000063748    0.000085610    0.000255623
     41        1           0.000078394   -0.000054049    0.000198906
     42        1          -0.000221525    0.000006240   -0.000016252
     43        1          -0.000128667   -0.000077128   -0.000066255
 -------------------------------------------------------------------
 Cartesian Forces:  Max     0.001739874 RMS     0.000400323

 GradGradGradGradGradGradGradGradGradGradGradGradGradGradGradGradGradGrad
 Berny optimization.
 Using GEDIIS/GDIIS optimizer.
 FormGI is forming the generalized inverse of G from B-inverse, IUseBI=4.
 Internal  Forces:  Max     0.000998331 RMS     0.000186621
 Search for a local minimum.
 Step number   5 out of a maximum of  258
 All quantities printed in internal units (Hartrees-Bohrs-Radians)
 Mixed Optimization -- En-DIIS/RFO-DIIS
 Swapping is turned off.
 Update second derivatives using D2CorX and points    2    3    4    5
 DE= -1.22D-04 DEPred=-1.18D-04 R= 1.03D+00
 TightC=F SS=  1.41D+00  RLast= 1.63D-01 DXNew= 1.6154D+00 4.8861D-01
 Trust test= 1.03D+00 RLast= 1.63D-01 DXMaxT set to 9.61D-01
 ITU=  1  1  1  1  0
     Eigenvalues ---    0.00163   0.00265   0.00288   0.00330   0.00381
     Eigenvalues ---    0.00398   0.00436   0.00692   0.00820   0.00999
     Eigenvalues ---    0.01106   0.01195   0.01267   0.01338   0.01352
     Eigenvalues ---    0.01414   0.02541   0.02672   0.03246   0.03823
     Eigenvalues ---    0.03910   0.04250   0.04433   0.04595   0.04732
     Eigenvalues ---    0.04913   0.05013   0.05044   0.05149   0.05358
     Eigenvalues ---    0.05440   0.05519   0.05551   0.05562   0.05627
     Eigenvalues ---    0.05637   0.05655   0.05694   0.05851   0.05975
     Eigenvalues ---    0.06118   0.06634   0.07649   0.07917   0.08460
     Eigenvalues ---    0.08674   0.08950   0.09082   0.09441   0.09657
     Eigenvalues ---    0.10320   0.11693   0.12101   0.13395   0.13886
     Eigenvalues ---    0.14691   0.15771   0.15890   0.16000   0.16000
     Eigenvalues ---    0.16000   0.16000   0.16000   0.16000   0.16000
     Eigenvalues ---    0.16010   0.16039   0.16133   0.16266   0.16348
     Eigenvalues ---    0.17032   0.17919   0.19618   0.19982   0.20924
     Eigenvalues ---    0.22292   0.23045   0.24562   0.25054   0.26731
     Eigenvalues ---    0.27194   0.27677   0.27912   0.28427   0.28709
     Eigenvalues ---    0.28924   0.29349   0.29415   0.29655   0.30562
     Eigenvalues ---    0.31579   0.31685   0.32428   0.33720   0.33746
     Eigenvalues ---    0.33814   0.33847   0.33955   0.34024   0.34104
     Eigenvalues ---    0.34109   0.34123   0.34133   0.34141   0.34158
     Eigenvalues ---    0.34190   0.34194   0.34228   0.34272   0.34331
     Eigenvalues ---    0.34363   0.34379   0.34456   0.34522   0.35423
     Eigenvalues ---    0.39653   0.40727   0.42038   0.51663   0.52657
     Eigenvalues ---    0.52901   0.53884   0.96204
 En-DIIS/RFO-DIIS IScMMF=        0 using points:     5    4    3    2
 RFO step:  Lambda=-2.32916807D-05.
 DidBck=F Rises=F RFO-DIIS coefs:    1.13329   -0.03979   -0.08699   -0.00651
 Iteration  1 RMS(Cart)=  0.02527800 RMS(Int)=  0.00038536
 Iteration  2 RMS(Cart)=  0.00054082 RMS(Int)=  0.00004988
 Iteration  3 RMS(Cart)=  0.00000012 RMS(Int)=  0.00004988
 Variable       Old X    -DE/DX   Delta X   Delta X   Delta X     New X
                                 (Linear)    (Quad)   (Total)
    R1        2.55777   0.00093  -0.00030   0.00089   0.00062   2.55839
    R2        2.85782  -0.00083   0.00068  -0.00076  -0.00010   2.85772
    R3        2.78043   0.00063  -0.00089  -0.00118  -0.00200   2.77843
    R4        2.83974   0.00041  -0.00034   0.00048   0.00012   2.83986
    R5        2.89819  -0.00083   0.00057  -0.00129  -0.00073   2.89746
    R6        2.92552   0.00014   0.00010   0.00122   0.00133   2.92685
    R7        2.07901  -0.00008  -0.00007  -0.00065  -0.00073   2.07828
    R8        2.06556   0.00011  -0.00003  -0.00004  -0.00007   2.06549
    R9        2.92560   0.00020  -0.00002   0.00064   0.00064   2.92623
   R10        2.93993   0.00030  -0.00039   0.00122   0.00083   2.94076
   R11        2.07521  -0.00010   0.00002  -0.00010  -0.00008   2.07513
   R12        2.90936   0.00021  -0.00015  -0.00030  -0.00044   2.90892
   R13        2.07509  -0.00014   0.00010  -0.00038  -0.00029   2.07481
   R14        2.07004   0.00011  -0.00008   0.00039   0.00031   2.07035
   R15        2.91300   0.00005  -0.00016  -0.00093  -0.00108   2.91192
   R16        2.07398   0.00012  -0.00012  -0.00001  -0.00013   2.07386
   R17        2.07510   0.00004  -0.00005  -0.00001  -0.00006   2.07504
   R18        2.91499  -0.00018  -0.00004  -0.00131  -0.00135   2.91364
   R19        2.07903   0.00002   0.00004   0.00030   0.00034   2.07937
   R20        2.87081  -0.00024   0.00000  -0.00169  -0.00171   2.86909
   R21        2.32645   0.00100  -0.00029   0.00004  -0.00024   2.32621
   R22        2.91710   0.00067  -0.00093  -0.00117  -0.00217   2.91493
   R23        2.07102  -0.00012   0.00015   0.00003   0.00018   2.07120
   R24        2.07165  -0.00021   0.00003  -0.00062  -0.00060   2.07105
   R25        2.89694   0.00033  -0.00025   0.00029   0.00004   2.89698
   R26        2.72382  -0.00022   0.00003  -0.00079  -0.00076   2.72307
   R27        2.07313   0.00002  -0.00005  -0.00017  -0.00022   2.07291
   R28        2.06958   0.00004  -0.00007   0.00009   0.00002   2.06961
   R29        2.07009   0.00006  -0.00009  -0.00018  -0.00028   2.06981
   R30        2.06862   0.00016  -0.00010   0.00021   0.00011   2.06873
   R31        2.07358   0.00004  -0.00006  -0.00010  -0.00016   2.07342
   R32        2.07050   0.00002  -0.00001   0.00006   0.00006   2.07056
   R33        1.83912  -0.00026   0.00005  -0.00046  -0.00041   1.83871
   R34        2.72867  -0.00018  -0.00009  -0.00067  -0.00077   2.72790
   R35        2.90524  -0.00005  -0.00008  -0.00153  -0.00161   2.90362
   R36        2.91873  -0.00020   0.00052   0.00155   0.00207   2.92081
   R37        1.84500   0.00000   0.00015   0.00070   0.00085   1.84585
   R38        2.06857   0.00001  -0.00005  -0.00006  -0.00011   2.06846
   R39        2.07050   0.00009  -0.00010  -0.00007  -0.00018   2.07032
   R40        2.07259  -0.00002   0.00008   0.00021   0.00029   2.07289
   R41        2.71355   0.00009  -0.00015  -0.00048  -0.00062   2.71293
   R42        2.06499  -0.00011  -0.00004  -0.00044  -0.00048   2.06452
   R43        2.07174  -0.00003   0.00013   0.00027   0.00040   2.07214
   R44        1.83609  -0.00015   0.00001  -0.00013  -0.00012   1.83597
    A1        2.26315   0.00024  -0.00052   0.00033  -0.00020   2.26295
    A2        1.91097  -0.00011   0.00007  -0.00102  -0.00110   1.90987
    A3        2.10813  -0.00013   0.00050   0.00057   0.00122   2.10935
    A4        2.23618  -0.00020   0.00012  -0.00035  -0.00022   2.23596
    A5        1.96048   0.00017  -0.00043  -0.00035  -0.00099   1.95949
    A6        2.08651   0.00002   0.00031   0.00069   0.00119   2.08769
    A7        1.98827  -0.00004  -0.00055  -0.00245  -0.00306   1.98522
    A8        1.89679   0.00012  -0.00006   0.00124   0.00117   1.89796
    A9        1.88425   0.00003   0.00030   0.00158   0.00191   1.88616
   A10        1.93048  -0.00009  -0.00041  -0.00265  -0.00305   1.92743
   A11        1.90462  -0.00004   0.00061   0.00163   0.00226   1.90687
   A12        1.85414   0.00002   0.00018   0.00099   0.00116   1.85530
   A13        1.97610  -0.00001  -0.00064  -0.00174  -0.00239   1.97371
   A14        1.95395  -0.00028  -0.00056   0.00032  -0.00025   1.95370
   A15        1.85628   0.00002   0.00054  -0.00051   0.00003   1.85630
   A16        1.96297   0.00041  -0.00017   0.00209   0.00193   1.96490
   A17        1.88523  -0.00016   0.00052  -0.00202  -0.00151   1.88372
   A18        1.81741  -0.00001   0.00054   0.00189   0.00244   1.81985
   A19        2.02898   0.00009  -0.00027   0.00046   0.00019   2.02917
   A20        1.91510  -0.00002  -0.00019   0.00009  -0.00010   1.91499
   A21        1.89368  -0.00001   0.00022   0.00024   0.00047   1.89415
   A22        1.86517   0.00001  -0.00007   0.00043   0.00037   1.86554
   A23        1.90322  -0.00005   0.00006  -0.00065  -0.00059   1.90263
   A24        1.84954  -0.00004   0.00029  -0.00070  -0.00041   1.84913
   A25        2.04400   0.00011   0.00009   0.00063   0.00071   2.04471
   A26        1.91148  -0.00004  -0.00029  -0.00035  -0.00065   1.91084
   A27        1.87678   0.00002   0.00003  -0.00017  -0.00013   1.87665
   A28        1.88424   0.00002   0.00006   0.00174   0.00180   1.88605
   A29        1.88899  -0.00006   0.00008  -0.00047  -0.00040   1.88860
   A30        1.84884  -0.00005   0.00003  -0.00165  -0.00162   1.84722
   A31        1.96058   0.00001   0.00009   0.00074   0.00081   1.96138
   A32        1.95989  -0.00012  -0.00026  -0.00294  -0.00319   1.95670
   A33        1.83625   0.00007   0.00005   0.00179   0.00186   1.83811
   A34        1.98266   0.00005   0.00045   0.00018   0.00063   1.98329
   A35        1.86188  -0.00007  -0.00019  -0.00150  -0.00168   1.86019
   A36        1.84969   0.00007  -0.00019   0.00205   0.00186   1.85155
   A37        1.90392  -0.00031   0.00024  -0.00012  -0.00019   1.90373
   A38        2.19448   0.00003   0.00003   0.00003   0.00015   2.19463
   A39        2.18462   0.00028  -0.00027   0.00038   0.00020   2.18482
   A40        1.83034   0.00035  -0.00029  -0.00085  -0.00159   1.82875
   A41        1.92367  -0.00023  -0.00062  -0.00872  -0.00925   1.91443
   A42        1.91877  -0.00033   0.00121   0.00354   0.00488   1.92365
   A43        1.93698  -0.00028  -0.00028  -0.00369  -0.00389   1.93309
   A44        1.98098   0.00020   0.00079   0.00738   0.00826   1.98923
   A45        1.87347   0.00026  -0.00079   0.00182   0.00100   1.87446
   A46        1.81526  -0.00010   0.00007  -0.00101  -0.00117   1.81410
   A47        1.95170  -0.00011  -0.00074  -0.00644  -0.00711   1.94460
   A48        1.85513   0.00012   0.00033   0.00414   0.00454   1.85966
   A49        1.96641  -0.00004   0.00023  -0.00019   0.00010   1.96651
   A50        1.95586   0.00024   0.00007   0.00338   0.00349   1.95935
   A51        1.91484  -0.00009   0.00002   0.00019   0.00015   1.91499
   A52        1.92408   0.00016  -0.00016   0.00076   0.00060   1.92468
   A53        1.95597   0.00004   0.00004   0.00014   0.00018   1.95615
   A54        1.92948   0.00008  -0.00029  -0.00040  -0.00069   1.92879
   A55        1.88765  -0.00011   0.00004  -0.00080  -0.00077   1.88688
   A56        1.88261  -0.00011   0.00022   0.00025   0.00047   1.88308
   A57        1.88179  -0.00008   0.00017   0.00004   0.00021   1.88200
   A58        1.93514   0.00018   0.00016   0.00187   0.00203   1.93717
   A59        1.91602   0.00006  -0.00003   0.00028   0.00024   1.91627
   A60        1.93790   0.00019  -0.00047   0.00037  -0.00009   1.93781
   A61        1.89186  -0.00021   0.00039  -0.00153  -0.00114   1.89072
   A62        1.89665  -0.00017   0.00004  -0.00094  -0.00090   1.89576
   A63        1.88493  -0.00007  -0.00008  -0.00016  -0.00024   1.88468
   A64        1.87088   0.00009   0.00010   0.00130   0.00140   1.87228
   A65        1.84760   0.00013  -0.00054   0.00313   0.00259   1.85020
   A66        1.94652   0.00001   0.00003  -0.00087  -0.00084   1.94569
   A67        1.97431   0.00008  -0.00060   0.00062   0.00001   1.97432
   A68        1.88712  -0.00004   0.00072  -0.00109  -0.00037   1.88675
   A69        1.86939  -0.00022   0.00024  -0.00200  -0.00177   1.86762
   A70        1.93314   0.00003   0.00020   0.00020   0.00039   1.93354
   A71        1.82758   0.00040  -0.00043   0.00270   0.00228   1.82986
   A72        1.95844   0.00012  -0.00040  -0.00072  -0.00112   1.95732
   A73        1.92547  -0.00013  -0.00003  -0.00182  -0.00185   1.92362
   A74        1.92257   0.00022   0.00054   0.00399   0.00453   1.92710
   A75        1.89502   0.00001   0.00017   0.00072   0.00089   1.89591
   A76        1.88214  -0.00010  -0.00022  -0.00018  -0.00041   1.88174
   A77        1.87785  -0.00013  -0.00006  -0.00205  -0.00210   1.87574
   A78        1.93860  -0.00040   0.00058  -0.00071  -0.00013   1.93847
   A79        1.92509  -0.00004   0.00040  -0.00056  -0.00016   1.92493
   A80        1.94388   0.00007  -0.00027   0.00161   0.00134   1.94521
   A81        1.83424  -0.00001   0.00012  -0.00195  -0.00184   1.83240
   A82        1.92619   0.00037  -0.00070   0.00153   0.00083   1.92702
   A83        1.89229   0.00001  -0.00012  -0.00011  -0.00022   1.89206
   A84        1.88806  -0.00007   0.00013  -0.00095  -0.00082   1.88724
    D1        0.07855  -0.00004  -0.00071  -0.00128  -0.00199   0.07656
    D2       -3.05704  -0.00008   0.00049   0.00082   0.00130  -3.05573
    D3       -3.10988  -0.00014   0.00038  -0.00427  -0.00389  -3.11377
    D4        0.03772  -0.00018   0.00157  -0.00217  -0.00060   0.03712
    D5        0.38576  -0.00003  -0.00098  -0.00432  -0.00530   0.38046
    D6       -1.87456  -0.00001  -0.00145  -0.00265  -0.00411  -1.87867
    D7        2.40460  -0.00007  -0.00113  -0.00469  -0.00581   2.39879
    D8       -2.70443   0.00008  -0.00216  -0.00100  -0.00316  -2.70759
    D9        1.31844   0.00010  -0.00263   0.00067  -0.00197   1.31647
   D10       -0.68559   0.00004  -0.00230  -0.00137  -0.00367  -0.68926
   D11        0.01701   0.00014   0.00194   0.02774   0.02967   0.04667
   D12       -3.10584  -0.00004   0.00231   0.01128   0.01358  -3.09226
   D13        3.11663   0.00006   0.00287   0.02506   0.02793  -3.13862
   D14       -0.00621  -0.00012   0.00325   0.00860   0.01184   0.00563
   D15        0.63973   0.00000   0.00244   0.00653   0.00896   0.64869
   D16       -1.52111   0.00005   0.00341   0.01076   0.01418  -1.50693
   D17        2.75805  -0.00005   0.00307   0.00814   0.01121   2.76926
   D18       -2.50825   0.00005   0.00117   0.00430   0.00545  -2.50280
   D19        1.61409   0.00009   0.00214   0.00852   0.01067   1.62476
   D20       -0.38993  -0.00001   0.00181   0.00590   0.00770  -0.38223
   D21       -0.07513   0.00017  -0.00432  -0.02320  -0.02753  -0.10266
   D22        2.05161   0.00000  -0.00440  -0.02757  -0.03195   2.01967
   D23       -2.14228  -0.00011  -0.00458  -0.02838  -0.03295  -2.17523
   D24        3.07190   0.00014  -0.00324  -0.02130  -0.02455   3.04735
   D25       -1.08455  -0.00004  -0.00332  -0.02566  -0.02897  -1.11351
   D26        1.00474  -0.00014  -0.00350  -0.02648  -0.02997   0.97477
   D27       -1.35536   0.00017  -0.00165  -0.00384  -0.00546  -1.36082
   D28        2.68657  -0.00015  -0.00036  -0.00552  -0.00587   2.68070
   D29        0.71230  -0.00001  -0.00103  -0.00763  -0.00865   0.70365
   D30        0.78716   0.00024  -0.00245  -0.00604  -0.00848   0.77868
   D31       -1.45410  -0.00008  -0.00117  -0.00772  -0.00889  -1.46299
   D32        2.85482   0.00006  -0.00184  -0.00983  -0.01167   2.84315
   D33        2.82086   0.00019  -0.00211  -0.00540  -0.00750   2.81336
   D34        0.57960  -0.00013  -0.00083  -0.00708  -0.00790   0.57170
   D35       -1.39467   0.00000  -0.00150  -0.00919  -0.01068  -1.40535
   D36        0.62718  -0.00001  -0.00033  -0.00014  -0.00046   0.62672
   D37       -1.49108  -0.00008   0.00011  -0.00113  -0.00101  -1.49209
   D38        2.77880  -0.00001  -0.00025  -0.00047  -0.00072   2.77807
   D39        2.86377  -0.00004  -0.00182   0.00062  -0.00119   2.86258
   D40        0.74551  -0.00011  -0.00138  -0.00036  -0.00174   0.74377
   D41       -1.26780  -0.00004  -0.00175   0.00029  -0.00146  -1.26926
   D42       -1.42362   0.00008  -0.00095   0.00283   0.00189  -1.42173
   D43        2.74130   0.00001  -0.00051   0.00185   0.00135   2.74265
   D44        0.72799   0.00008  -0.00088   0.00250   0.00163   0.72962
   D45       -1.06302   0.00020   0.00029  -0.00098  -0.00069  -1.06371
   D46       -3.11148   0.00017  -0.00027  -0.00107  -0.00134  -3.11283
   D47        0.97881   0.00005  -0.00009  -0.00112  -0.00121   0.97760
   D48        2.97197   0.00009   0.00181  -0.00063   0.00118   2.97315
   D49        0.92352   0.00006   0.00125  -0.00072   0.00052   0.92404
   D50       -1.26938  -0.00005   0.00143  -0.00077   0.00066  -1.26872
   D51        0.93525   0.00008   0.00096  -0.00037   0.00059   0.93584
   D52       -1.11321   0.00005   0.00040  -0.00047  -0.00007  -1.11327
   D53        2.97709  -0.00006   0.00058  -0.00051   0.00007   2.97716
   D54        0.85230   0.00000   0.00087   0.00079   0.00166   0.85397
   D55       -1.29970  -0.00007   0.00097  -0.00175  -0.00078  -1.30048
   D56        2.98211   0.00000   0.00107   0.00046   0.00153   2.98364
   D57        2.99687   0.00004   0.00038   0.00156   0.00195   2.99882
   D58        0.84486  -0.00002   0.00048  -0.00098  -0.00049   0.84437
   D59       -1.15651   0.00005   0.00058   0.00124   0.00181  -1.15470
   D60       -1.29435  -0.00002   0.00072   0.00065   0.00138  -1.29297
   D61        2.83683  -0.00009   0.00082  -0.00189  -0.00107   2.83577
   D62        0.83546  -0.00001   0.00091   0.00033   0.00124   0.83670
   D63       -1.29461   0.00009   0.00015   0.00313   0.00329  -1.29132
   D64        0.95388  -0.00003   0.00026  -0.00017   0.00010   0.95397
   D65        2.98527   0.00004   0.00016   0.00148   0.00164   2.98691
   D66        0.87126   0.00012  -0.00012   0.00458   0.00446   0.87572
   D67        3.11974   0.00001  -0.00002   0.00128   0.00127   3.12101
   D68       -1.13205   0.00008  -0.00012   0.00293   0.00281  -1.12924
   D69        2.86511   0.00004  -0.00001   0.00329   0.00328   2.86840
   D70       -1.16958  -0.00008   0.00009   0.00000   0.00009  -1.16950
   D71        0.86181  -0.00001  -0.00001   0.00164   0.00163   0.86344
   D72       -3.06915  -0.00006   0.00182  -0.00189  -0.00007  -3.06923
   D73        1.11056  -0.00007   0.00186  -0.00148   0.00037   1.11093
   D74       -0.98919  -0.00005   0.00181  -0.00135   0.00045  -0.98874
   D75        0.96520  -0.00002   0.00154  -0.00047   0.00108   0.96628
   D76       -1.13828  -0.00002   0.00158  -0.00006   0.00152  -1.13675
   D77        3.04516  -0.00001   0.00152   0.00007   0.00161   3.04677
   D78       -1.07332   0.00000   0.00164  -0.00003   0.00161  -1.07171
   D79        3.10639  -0.00001   0.00168   0.00037   0.00205   3.10844
   D80        1.00664   0.00001   0.00163   0.00051   0.00214   1.00877
   D81       -0.06209  -0.00003  -0.00449  -0.04071  -0.04522  -0.10731
   D82        2.02377  -0.00027  -0.00531  -0.05004  -0.05539   1.96838
   D83       -2.19765  -0.00030  -0.00591  -0.05095  -0.05683  -2.25448
   D84        3.06089   0.00015  -0.00486  -0.02437  -0.02925   3.03164
   D85       -1.13644  -0.00010  -0.00568  -0.03370  -0.03942  -1.17586
   D86        0.92533  -0.00012  -0.00628  -0.03461  -0.04086   0.88447
   D87        0.07869  -0.00005   0.00508   0.03737   0.04244   0.12113
   D88       -2.03826   0.00017   0.00580   0.04594   0.05174  -1.98652
   D89        2.07530   0.00014   0.00555   0.04320   0.04872   2.12402
   D90       -1.99823   0.00016   0.00614   0.05013   0.05630  -1.94193
   D91        2.16800   0.00038   0.00686   0.05871   0.06560   2.23360
   D92       -0.00163   0.00036   0.00660   0.05597   0.06258   0.06095
   D93        2.17330  -0.00011   0.00681   0.04526   0.05203   2.22534
   D94        0.05635   0.00011   0.00753   0.05383   0.06133   0.11768
   D95       -2.11328   0.00008   0.00727   0.05109   0.05831  -2.05497
   D96        1.04372   0.00015  -0.00327  -0.00224  -0.00543   1.03829
   D97        3.13360   0.00004  -0.00270  -0.00278  -0.00540   3.12819
   D98       -1.06659   0.00012  -0.00312  -0.00257  -0.00561  -1.07220
   D99        3.08106  -0.00007  -0.00352  -0.00797  -0.01156   3.06949
   D100      -1.11225  -0.00018  -0.00295  -0.00851  -0.01154  -1.12379
   D101       0.97074  -0.00011  -0.00337  -0.00829  -0.01174   0.95900
   D102      -1.01010   0.00013  -0.00325  -0.00353  -0.00679  -1.01689
   D103       1.07977   0.00002  -0.00268  -0.00408  -0.00676   1.07301
   D104      -3.12042   0.00010  -0.00310  -0.00386  -0.00697  -3.12738
   D105      -3.03074   0.00016   0.00443   0.02615   0.03050  -3.00025
   D106       1.28043   0.00010   0.00413   0.02336   0.02758   1.30801
   D107      -0.91762   0.00005   0.00376   0.02099   0.02475  -0.89287
   D108       2.81281  -0.00014  -0.00233  -0.01922  -0.02155   2.79126
   D109      -1.38246  -0.00008  -0.00221  -0.01911  -0.02132  -1.40378
   D110       0.70156  -0.00019  -0.00146  -0.02057  -0.02202   0.67954
   D111      -1.16709  -0.00004   0.00392  -0.00776  -0.00383  -1.17092
   D112       0.94839  -0.00003   0.00385  -0.00860  -0.00475   0.94364
   D113       3.01900  -0.00014   0.00410  -0.00978  -0.00569   3.01331
   D114       3.09167  -0.00017   0.00413  -0.01041  -0.00628   3.08539
   D115      -1.07604  -0.00016   0.00405  -0.01126  -0.00720  -1.08324
   D116       0.99457  -0.00027   0.00430  -0.01244  -0.00814   0.98644
   D117       1.04838   0.00010   0.00330  -0.00746  -0.00415   1.04423
   D118      -3.11932   0.00011   0.00323  -0.00830  -0.00507  -3.12439
   D119      -1.04871   0.00000   0.00347  -0.00948  -0.00601  -1.05472
   D120      -2.87839   0.00021   0.00190   0.01934   0.02124  -2.85715
   D121      -0.85190  -0.00007   0.00263   0.01618   0.01881  -0.83309
   D122       1.25011  -0.00003   0.00257   0.01672   0.01930   1.26941
   D123      -0.84942   0.00028   0.00105   0.02225   0.02330  -0.82612
   D124       1.17708  -0.00001   0.00178   0.01909   0.02087   1.19795
   D125      -3.00410   0.00003   0.00173   0.01963   0.02136  -2.98275
   D126       1.20474   0.00011   0.00217   0.01987   0.02203   1.22677
   D127      -3.05195  -0.00017   0.00290   0.01670   0.01960  -3.03235
   D128      -0.94995  -0.00014   0.00284   0.01725   0.02009  -0.92986
   D129      -1.33068  -0.00013   0.00250   0.00364   0.00614  -1.32454
   D130       2.87075   0.00014   0.00165   0.00584   0.00749   2.87824
   D131       0.83410  -0.00005   0.00207   0.00629   0.00836   0.84246
         Item               Value     Threshold  Converged?
 Maximum Force            0.000998     0.000450     NO 
 RMS     Force            0.000187     0.000300     YES
 Maximum Displacement     0.172831     0.001800     NO 
 RMS     Displacement     0.025261     0.001200     NO 
 Predicted change in Energy=-8.070364D-05
 GradGradGradGradGradGradGradGradGradGradGradGradGradGradGradGradGradGrad

                          Input orientation:                          
 ---------------------------------------------------------------------
 Center     Atomic      Atomic             Coordinates (Angstroms)
 Number     Number       Type             X           Y           Z
 ---------------------------------------------------------------------
      1          6           0       -1.795627    0.631223   -0.157572
      2          6           0       -1.052657   -0.496803   -0.249422
      3          6           0        0.419254   -0.617894   -0.527258
      4          6           0        1.271830    0.494907    0.131251
      5          6           0        1.210213    1.839856   -0.633704
      6          6           0       -0.142272    2.196567   -1.276426
      7          6           0       -1.396762    2.071207   -0.390433
      8          6           0       -3.185441    0.276468    0.165364
      9          6           0       -3.284104   -1.227584    0.347580
     10          6           0       -1.891695   -1.763569   -0.043909
     11          8           0       -4.123586    1.066592    0.269721
     12          6           0       -1.305805    2.868387    0.926183
     13          6           0       -1.925018   -2.624742   -1.311747
     14          8           0       -1.268892   -2.499141    1.027300
     15          6           0        2.731359    0.026762    0.400187
     16          8           0        2.629778   -1.093630    1.304741
     17          6           0        3.556123    1.124260    1.090253
     18          6           0        3.449477   -0.481784   -0.870499
     19          8           0        4.621120   -1.239543   -0.532774
     20          1           0        0.573864   -0.626433   -1.616081
     21          1           0        0.754134   -1.592191   -0.162192
     22          1           0        0.850373    0.655821    1.132413
     23          1           0        1.956606    1.842638   -1.438915
     24          1           0        1.503030    2.643480    0.050948
     25          1           0       -0.295460    1.581307   -2.172169
     26          1           0       -0.075938    3.233142   -1.632600
     27          1           0       -2.228100    2.514832   -0.958639
     28          1           0       -3.508864   -1.458679    1.395132
     29          1           0       -4.102985   -1.629750   -0.259714
     30          1           0       -1.087494    3.922975    0.717734
     31          1           0       -0.522615    2.482885    1.587574
     32          1           0       -2.255948    2.822373    1.469124
     33          1           0       -0.915448   -2.929693   -1.605341
     34          1           0       -2.519812   -3.528901   -1.131242
     35          1           0       -2.382152   -2.079877   -2.145230
     36          1           0       -1.712767   -3.363359    1.080585
     37          1           0        3.477052   -1.570139    1.209006
     38          1           0        3.722633    1.987128    0.437686
     39          1           0        3.047393    1.465458    1.998571
     40          1           0        4.537234    0.734952    1.388757
     41          1           0        2.808562   -1.179761   -1.414191
     42          1           0        3.709277    0.344954   -1.542350
     43          1           0        5.317228   -0.616802   -0.265302
 ---------------------------------------------------------------------
                    Distance matrix (angstroms):
                    1          2          3          4          5
     1  C    0.000000
     2  C    1.353840   0.000000
     3  C    2.569563   1.502790   0.000000
     4  C    3.084038   2.555707   1.548820   0.000000
     5  C    3.274534   3.275398   2.584083   1.548497   0.000000
     6  C    2.536872   3.022876   2.966101   2.622381   1.539334
     7  C    1.512241   2.594797   3.247753   3.142970   2.628502
     8  C    1.470279   2.306244   3.778020   4.462751   4.733336
     9  C    2.434318   2.422769   3.853819   4.875480   5.529104
    10  C    2.399411   1.533270   2.624248   3.890923   4.791071
    11  O    2.406558   3.484870   4.910200   5.427386   5.464754
    12  C    2.533644   3.573602   4.152405   3.592983   3.133922
    13  C    3.456901   2.533312   3.184097   4.694069   5.497459
    14  O    3.388295   2.384562   2.967419   4.027715   5.266098
    15  C    4.601094   3.874905   2.573240   1.556185   2.582659
    16  O    4.969676   4.041281   2.910148   2.396779   3.791843
    17  C    5.517371   5.065909   3.935910   2.556123   2.997899
    18  C    5.409081   4.544796   3.052637   2.588353   3.234252
    19  O    6.694414   5.729197   4.247606   3.829750   4.596430
    20  H    3.053429   2.128410   1.099778   2.190371   2.729943
    21  H    3.383027   2.114705   1.093011   2.170275   3.494178
    22  H    2.943803   2.619071   2.136052   1.098110   2.156523
    23  H    4.145916   3.992937   3.041182   2.179614   1.097941
    24  H    3.869599   4.059943   3.485033   2.162469   1.095582
    25  H    2.685473   2.930673   2.837787   2.990386   2.168127
    26  H    3.450076   4.096297   4.037014   3.524994   2.143181
    27  H    2.092063   3.309773   4.124142   4.185388   3.518974
    28  H    3.116690   3.108491   4.453382   5.316853   6.104605
    29  H    3.232079   3.253948   4.641775   5.792725   6.356738
    30  H    3.478972   4.524494   4.943661   4.202622   3.383080
    31  H    2.845127   3.540345   3.869685   3.048437   2.889681
    32  H    2.767521   3.926606   4.793504   4.433083   4.171510
    33  H    3.943459   2.788601   2.878908   4.419029   5.311414
    34  H    4.333487   3.481920   4.180534   5.671108   6.556232
    35  H    3.412456   2.804954   3.550085   5.016320   5.527577
    36  H    4.182892   3.228283   3.829915   4.969434   6.209352
    37  H    5.874918   4.878250   3.643008   3.207643   4.490234
    38  H    5.713493   5.426365   4.316199   2.885666   2.735292
    39  H    5.366538   5.070932   4.198485   2.753448   3.231760
    40  H    6.519741   5.953800   4.739100   3.507393   4.047249
    41  H    5.104636   4.090493   2.609816   2.748535   3.504564
    42  H    5.683619   5.005620   3.575156   2.960502   3.050523
    43  H    7.222318   6.371035   4.904974   4.214071   4.799840
                    6          7          8          9         10
     6  C    0.000000
     7  C    1.540923   0.000000
     8  C    3.876392   2.594103   0.000000
     9  C    4.922734   3.871531   1.518259   0.000000
    10  C    4.501361   3.882080   2.424732   1.542513   0.000000
    11  O    4.417950   2.980038   1.230976   2.444184   3.617943
    12  C    2.580046   1.541832   3.290884   4.585349   4.768580
    13  C    5.140472   4.814542   3.491066   2.559791   1.533017
    14  O    5.350336   4.786899   3.481393   2.477893   1.440985
    15  C    3.972006   4.673994   5.926720   6.145075   4.977462
    16  O    5.017178   5.394704   6.082115   5.992337   4.765647
    17  C    4.519860   5.255493   6.857321   7.271275   6.269338
    18  C    4.498777   5.498569   6.757965   6.883389   5.554668
    19  O    5.920284   6.869951   7.982987   7.954102   6.552125
    20  H    2.932156   3.558488   4.256894   4.370499   3.137479
    21  H    4.049660   4.254284   4.372577   4.086585   2.654010
    22  H    3.026837   3.061371   4.167359   4.610539   3.841369
    23  H    2.134703   3.520885   5.609567   6.331103   5.455290
    24  H    2.160710   2.988495   5.253341   6.163585   5.563743
    25  H    1.097437   2.151151   3.939372   4.813626   4.273833
    26  H    1.098066   2.153519   4.652268   5.840507   5.548696
    27  H    2.133767   1.100356   2.681446   4.102076   4.388008
    28  H    5.641984   4.484341   2.151202   1.096032   2.186100
    29  H    5.600148   4.586701   2.157834   1.095952   2.225822
    30  H    2.801893   2.180075   4.243054   5.611628   5.793412
    31  H    2.903297   2.201392   3.739198   4.788631   4.750631
    32  H    3.520980   2.181835   3.007553   4.326328   4.842810
    33  H    5.194663   5.168817   4.309029   3.510215   2.179672
    34  H    6.201190   5.759449   4.074934   2.840267   2.166384
    35  H    4.905085   4.613221   3.396539   2.784604   2.180859
    36  H    6.239770   5.638996   4.031717   2.750988   1.963627
    37  H    5.784889   6.290601   6.991992   6.824414   5.516398
    38  H    4.233147   5.186623   7.121938   7.709531   6.769073
    39  H    4.629696   5.081809   6.604737   7.075740   6.244431
    40  H    5.580080   6.337460   7.832407   8.130740   7.044591
    41  H    4.486200   5.413097   6.367391   6.342453   4.930610
    42  H    4.281777   5.511669   7.103387   7.412968   6.169447
    43  H    6.224432   7.233168   8.560303   8.644744   7.302921
                   11         12         13         14         15
    11  O    0.000000
    12  C    3.408416   0.000000
    13  C    4.578285   5.963742   0.000000
    14  O    4.630081   5.368607   2.432574   0.000000
    15  C    6.934590   4.964896   5.625214   4.772364   0.000000
    16  O    7.165595   5.597293   5.471424   4.153560   1.443543
    17  C    7.723635   5.167905   7.061694   6.034382   1.536532
    18  C    7.813377   6.088055   5.802772   5.471232   1.545624
    19  O    9.079215   7.357450   6.736282   6.221950   2.458686
    20  H    5.337473   4.712751   3.214073   3.726962   3.024365
    21  H    5.572058   5.032362   3.092813   2.515966   2.616619
    22  H    5.064902   3.096301   4.943561   3.802120   2.114233
    23  H    6.363209   4.158025   5.919515   5.944501   2.698137
    24  H    5.847499   2.950622   6.431377   5.923121   2.911696
    25  H    4.569717   3.503878   4.592018   5.275815   4.265590
    26  H    4.969529   2.862340   6.151166   6.430962   4.721654
    27  H    2.683120   2.127953   5.160597   5.477587   5.712542
    28  H    2.832212   4.878204   3.345962   2.497065   6.491289
    29  H    2.747906   5.428057   2.615401   3.231768   7.063127
    30  H    4.192552   1.096936   6.906000   6.432131   5.464884
    31  H    4.087740   1.095188   6.038266   5.068671   4.246266
    32  H    2.830089   1.095296   6.124852   5.430285   5.816468
    33  H    5.456950   6.338669   1.094725   2.690928   5.105092
    34  H    5.064913   6.828770   1.097208   2.698983   6.524017
    35  H    4.331841   5.922619   1.095693   3.388226   6.088109
    36  H    5.108230   6.246928   2.512740   0.973005   5.630819
    37  H    8.099648   6.531172   6.053820   4.839426   1.939159
    38  H    7.901820   5.128395   7.498388   6.737179   2.197059
    39  H    7.387215   4.697718   7.239669   5.940684   2.173604
    40  H    8.739109   6.237517   7.767945   6.655908   2.177152
    41  H    7.479060   6.228392   4.950277   4.932269   2.180281
    42  H    8.072058   6.132896   6.373190   6.282845   2.197958
    43  H    9.604637   7.578307   7.587951   6.970724   2.746592
                   16         17         18         19         20
    16  O    0.000000
    17  C    2.413122   0.000000
    18  C    2.403733   2.536789   0.000000
    19  O    2.713521   3.058757   1.435619   0.000000
    20  H    3.602257   4.391246   2.974217   4.234353   0.000000
    21  H    2.432796   4.098642   2.999929   3.900676   1.754702
    22  H    2.501312   2.746325   3.472916   4.536936   3.045463
    23  H    4.074614   3.077533   2.820408   4.173795   2.835433
    24  H    4.099702   2.757423   3.795392   5.014089   3.786115
    25  H    5.272685   5.068233   4.469367   5.900641   2.437021
    26  H    5.888110   5.005316   5.177840   6.578517   3.913928
    27  H    6.460872   6.291970   6.420464   7.822308   4.260373
    28  H    6.150150   7.528517   7.382812   8.358318   5.140885
    29  H    6.932896   8.250389   7.663587   8.737095   4.971850
    30  H    6.271285   5.434590   6.519854   7.797669   5.376236
    31  H    4.775881   4.327736   5.532531   6.694054   4.597122
    32  H    6.263579   6.066902   6.995939   8.234125   5.424074
    33  H    4.940479   6.610273   5.058145   5.887325   2.742840
    34  H    6.195388   7.968935   6.707109   7.522781   4.269686
    35  H    6.163962   7.483178   6.179542   7.235468   3.336245
    36  H    4.905060   6.920984   6.225670   6.872529   4.471180
    37  H    0.976780   2.698173   2.347257   2.109973   4.159350
    38  H    3.381892   1.094583   2.807399   3.487188   4.578582
    39  H    2.684163   1.095566   3.490699   4.025091   4.853870
    40  H    2.643702   1.096924   2.787095   2.756438   5.156619
    41  H    2.726165   3.484193   1.092495   2.016392   2.311019
    42  H    3.367606   2.749795   1.096529   2.088380   3.283268
    43  H    3.148776   2.823175   1.967991   0.971552   4.931958
                   21         22         23         24         25
    21  H    0.000000
    22  H    2.595924   0.000000
    23  H    3.856684   3.040397   0.000000
    24  H    4.306644   2.355062   1.751220   0.000000
    25  H    3.900352   3.617972   2.382805   3.050414   0.000000
    26  H    5.112237   3.891778   2.470274   2.382263   1.751538
    27  H    5.137674   4.159977   4.265475   3.867447   2.465608
    28  H    4.540510   4.852120   6.985834   6.614651   5.682703
    29  H    4.858243   5.630063   7.082841   7.055807   5.335318
    30  H    5.880725   3.821202   4.271473   2.965219   3.802929
    31  H    4.614978   2.330328   3.964352   2.547596   3.872998
    32  H    5.586605   3.802177   5.211735   4.021584   4.317728
    33  H    2.580522   4.844515   5.572391   6.297030   4.588551
    34  H    3.925382   5.830452   6.999029   7.461844   5.669700
    35  H    3.742535   5.355016   5.891505   6.498303   4.214176
    36  H    3.281331   4.767198   6.849423   6.890836   6.085959
    37  H    3.048762   3.443865   4.579333   4.795044   5.966222
    38  H    4.688643   3.241127   2.580961   2.346701   4.808442
    39  H    4.390575   2.496525   3.626071   2.750642   5.346322
    40  H    4.704560   3.696610   3.985265   3.826043   6.062297
    41  H    2.440958   3.699873   3.140277   4.297467   4.222911
    42  H    3.793447   3.927382   2.307729   3.562211   4.238297
    43  H    4.667316   4.850358   4.326661   5.027680   6.322191
                   26         27         28         29         30
    26  H    0.000000
    27  H    2.366853   0.000000
    28  H    6.554794   4.792638   0.000000
    29  H    6.461397   4.602310   1.766568   0.000000
    30  H    2.650129   2.468618   5.940042   6.393853   0.000000
    31  H    3.336455   3.064784   4.948803   5.757196   1.774703
    32  H    3.813380   2.447322   4.461241   5.120725   1.772342
    33  H    6.219812   5.637742   4.229956   3.696073   7.237772
    34  H    7.207573   6.053230   3.412713   2.621597   7.810295
    35  H    5.814601   4.747956   3.766899   2.592113   6.775466
    36  H    7.318088   6.243167   2.636799   3.242675   7.322110
    37  H    6.615888   7.344006   6.989283   7.721246   7.158962
    38  H    4.501976   6.135098   8.067518   8.649190   5.192616
    39  H    5.105420   6.138168   7.204110   8.112217   4.977673
    40  H    6.054000   7.378888   8.339769   9.108384   6.500103
    41  H    5.276529   6.263028   6.919535   7.021737   6.764782
    42  H    4.762104   6.348349   7.998966   8.159415   6.396814
    43  H    6.765931   8.198770   9.020293   9.474519   7.911789
                   31         32         33         34         35
    31  H    0.000000
    32  H    1.770234   0.000000
    33  H    6.296430   6.658493   0.000000
    34  H    6.893644   6.868057   1.777020   0.000000
    35  H    6.181465   6.091923   1.779013   1.773920   0.000000
    36  H    5.987660   6.221679   2.835134   2.360277   3.535716
    37  H    5.706807   7.226971   5.391010   6.728735   6.770598
    38  H    4.426076   6.124127   7.061225   8.476806   7.776914
    39  H    3.734840   5.499723   6.928899   8.107596   7.695482
    40  H    5.356946   7.107117   7.219833   8.621643   8.263791
    41  H    5.789846   7.069642   4.119109   5.830102   5.318660
    42  H    5.681204   7.126745   5.667042   7.346925   6.583979
    43  H    6.866220   8.496420   6.781698   8.405318   8.059478
                   36         37         38         39         40
    36  H    0.000000
    37  H    5.492390   0.000000
    38  H    7.654059   3.648205   0.000000
    39  H    6.842462   3.165891   1.778891   0.000000
    40  H    7.480217   2.543569   1.770891   1.767806   0.000000
    41  H    5.606642   2.735039   3.780762   4.324485   3.809324
    42  H    7.073185   3.360278   2.572442   3.772498   3.070667
    43  H    7.666539   2.543361   3.133270   3.822706   2.274102
                   41         42         43
    41  H    0.000000
    42  H    1.775519   0.000000
    43  H    2.816074   2.267451   0.000000
 Stoichiometry    C15H24O4
 Framework group  C1[X(C15H24O4)]
 Deg. of freedom   123
 Full point group                 C1      NOp   1
 Largest Abelian subgroup         C1      NOp   1
 Largest concise Abelian subgroup C1      NOp   1
                         Standard orientation:                         
 ---------------------------------------------------------------------
 Center     Atomic      Atomic             Coordinates (Angstroms)
 Number     Number       Type             X           Y           Z
 ---------------------------------------------------------------------
      1          6           0        1.831973    0.625609    0.141808
      2          6           0        1.094002   -0.506813    0.218633
      3          6           0       -0.375000   -0.638819    0.506707
      4          6           0       -1.237336    0.482930   -0.123292
      5          6           0       -1.174100    1.813406    0.666441
      6          6           0        0.182550    2.163123    1.304209
      7          6           0        1.429806    2.059383    0.405302
      8          6           0        3.220252    0.282394   -0.199665
      9          6           0        3.322904   -1.217552   -0.411170
     10          6           0        1.935917   -1.766217   -0.018003
     11          8           0        4.154533    1.077967   -0.297062
     12          6           0        1.324546    2.880953   -0.895155
     13          6           0        1.983362   -2.651070    1.232967
     14          8           0        1.306623   -2.483806   -1.097583
     15          6           0       -2.697388    0.014319   -0.388549
     16          8           0       -2.599469   -1.088371   -1.314996
     17          6           0       -3.532130    1.121473   -1.050627
     18          6           0       -3.402632   -0.520928    0.878374
     19          8           0       -4.574333   -1.276687    0.536395
     20          1           0       -0.520178   -0.668538    1.596455
     21          1           0       -0.709409   -1.607327    0.126134
     22          1           0       -0.825129    0.664370   -1.124796
     23          1           0       -1.913524    1.798082    1.477915
     24          1           0       -1.475782    2.628693   -0.000340
     25          1           0        0.345735    1.531635    2.186797
     26          1           0        0.115457    3.192516    1.680505
     27          1           0        2.264368    2.495394    0.974674
     28          1           0        3.539473   -1.427932   -1.464794
     29          1           0        4.148476   -1.627962    0.181372
     30          1           0        1.104141    3.930561   -0.664912
     31          1           0        0.537111    2.505002   -1.557004
     32          1           0        2.270134    2.848882   -1.446978
     33          1           0        0.977497   -2.965414    1.529359
     34          1           0        2.579917   -3.549350    1.030290
     35          1           0        2.445650   -2.120298    2.072678
     36          1           0        1.753216   -3.345141   -1.171021
     37          1           0       -3.444117   -1.569874   -1.221057
     38          1           0       -3.696196    1.971201   -0.380436
     39          1           0       -3.032519    1.481745   -1.956640
     40          1           0       -4.514332    0.734092   -1.348046
     41          1           0       -2.754473   -1.226578    1.403248
     42          1           0       -3.659684    0.291951    1.567959
     43          1           0       -5.275022   -0.651694    0.286729
 ---------------------------------------------------------------------
 Rotational constants (GHZ):      0.5741527      0.2576261      0.2039661
 Standard basis: 6-31G(d) (6D, 7F)
 There are   333 symmetry adapted cartesian basis functions of A   symmetry.
 There are   333 symmetry adapted basis functions of A   symmetry.
   333 basis functions,   628 primitive gaussians,   333 cartesian basis functions
    73 alpha electrons       73 beta electrons
       nuclear repulsion energy      1598.3966729755 Hartrees.
 NAtoms=   43 NActive=   43 NUniq=   43 SFac= 1.00D+00 NAtFMM=   60 NAOKFM=F Big=F
 Integral buffers will be    131072 words long.
 Raffenetti 2 integral format.
 Two-electron integral symmetry is turned on.
 ------------------------------------------------------------------------------
 Polarizable Continuum Model (PCM)
 =================================
 Model                : PCM (using non-symmetric T matrix).
 Atomic radii         : SMD-Coulomb.
 Polarization charges : Total charges.
 Charge compensation  : None.
 Solution method      : On-the-fly selection.
 Cavity type          : VdW (van der Waals Surface) (Alpha=1.000).
 Cavity algorithm     : GePol (No added spheres)
                        Default sphere list used, NSphG=   43.
                        Lebedev-Laikov grids with approx.  5.0 points / Ang**2.
                        Smoothing algorithm: Karplus/York (Gamma=1.0000).
                        Polarization charges: spherical gaussians, with
                                              point-specific exponents (IZeta= 3).
                        Self-potential: point-specific (ISelfS= 7).
                        Self-field    : sphere-specific E.n sum rule (ISelfD= 2).
 1st derivatives      : Analytical E(r).r(x)/FMM algorithm (CHGder, D1EAlg=3).
                        Cavity 1st derivative terms included.
 Solvent              : Methanol, Eps=  32.613000 Eps(inf)=   1.765709
 ------------------------------------------------------------------------------
 ------------------------------------------------------------------------------
 Atomic radii for non-electrostatic terms: SMD-CDS.
 ------------------------------------------------------------------------------
 Nuclear repulsion after PCM non-electrostatic terms =     1598.3981301253 Hartrees.
 One-electron integrals computed using PRISM.
 NBasis=   333 RedAO= T EigKep=  9.34D-04  NBF=   333
 NBsUse=   333 1.00D-06 EigRej= -1.00D+00 NBFU=   333
 Initial guess from the checkpoint file:  "DY-202A-11R_52.chk"
 B after Tr=     0.000000    0.000000    0.000000
         Rot=    0.999998    0.001395   -0.000768    0.000857 Ang=   0.21 deg.
 ExpMin= 1.61D-01 ExpMax= 5.48D+03 ExpMxC= 8.25D+02 IAcc=1 IRadAn=         1 AccDes= 0.00D+00
 Harris functional with IExCor=  402 and IRadAn=       1 diagonalized for initial guess.
 HarFok:  IExCor=  402 AccDes= 0.00D+00 IRadAn=         1 IDoV= 1 UseB2=F ITyADJ=14
 ICtDFT=  3500011 ScaDFX=  1.000000  1.000000  1.000000  1.000000
 FoFCou: FMM=F IPFlag=           0 FMFlag=      100000 FMFlg1=           0
         NFxFlg=           0 DoJE=T BraDBF=F KetDBF=T FulRan=T
         wScrn=  0.000000 ICntrl=     500 IOpCl=  0 I1Cent=   200000004 NGrid=           0
         NMat0=    1 NMatS0=      1 NMatT0=    0 NMatD0=    1 NMtDS0=    0 NMtDT0=    0
 Petite list used in FoFCou.
 Keep R1 ints in memory in canonical form, NReq=1565304907.
 Requested convergence on RMS density matrix=1.00D-08 within 128 cycles.
 Requested convergence on MAX density matrix=1.00D-06.
 Requested convergence on             energy=1.00D-06.
 No special actions if energy rises.
 Inv3:  Mode=1 IEnd=    22211523.
 Iteration    1 A*A^-1 deviation from unit magnitude is 6.66D-15 for   2717.
 Iteration    1 A*A^-1 deviation from orthogonality  is 3.69D-15 for   2672   1817.
 Iteration    1 A^-1*A deviation from unit magnitude is 6.44D-15 for   2717.
 Iteration    1 A^-1*A deviation from orthogonality  is 1.35D-10 for   1739   1693.
 Iteration    2 A*A^-1 deviation from unit magnitude is 6.00D-15 for    681.
 Iteration    2 A*A^-1 deviation from orthogonality  is 5.72D-15 for   1816    668.
 Iteration    2 A^-1*A deviation from unit magnitude is 1.55D-15 for    670.
 Iteration    2 A^-1*A deviation from orthogonality  is 3.74D-16 for   2720   2657.
 Error on total polarization charges =  0.05187
 SCF Done:  E(RB3LYP) =  -886.951617266     A.U. after   10 cycles
            NFock= 10  Conv=0.66D-08     -V/T= 2.0094
 SMD-CDS (non-electrostatic) energy       (kcal/mol) =       0.91
 (included in total energy above)
 D1PCM: PCM CHGder 1st derivatives, ID1Alg=3 FixD1E=F DoIter=F DoCFld=F I1PDM=0.
 Calling FoFJK, ICntrl=      2127 FMM=F ISym2X=0 I1Cent= 0 IOpClX= 0 NMat=1 NMatS=1 NMatT=0.
 ***** Axes restored to original set *****
 -------------------------------------------------------------------
 Center     Atomic                   Forces (Hartrees/Bohr)
 Number     Number              X              Y              Z
 -------------------------------------------------------------------
      1        6           0.001496227    0.001518852   -0.000366364
      2        6          -0.000658465   -0.001350439    0.000348485
      3        6           0.000111192    0.000303783    0.000010607
      4        6           0.000200013   -0.000156207   -0.000253750
      5        6           0.000095751   -0.000075926    0.000081375
      6        6           0.000207161    0.000098945   -0.000028056
      7        6          -0.000777727   -0.000831394   -0.000118929
      8        6          -0.000315783   -0.000575481    0.001181943
      9        6          -0.001553155   -0.000148064   -0.001045399
     10        6           0.002088788   -0.000098408    0.001051716
     11        8          -0.001102640    0.000952962   -0.000376900
     12        6           0.000129315    0.000011505   -0.000306251
     13        6          -0.000527075    0.000192696   -0.000497811
     14        8          -0.000339033   -0.000024411   -0.000426044
     15        6           0.000134888   -0.000480409   -0.000151575
     16        8           0.000010627   -0.000071794   -0.000028462
     17        6           0.000181128    0.000203472    0.000055346
     18        6          -0.000057120    0.000364718   -0.000342574
     19        8           0.000172324   -0.000070398    0.000459958
     20        1           0.000050586   -0.000138113   -0.000099959
     21        1          -0.000048585    0.000046564    0.000149160
     22        1           0.000213414   -0.000064012    0.000011170
     23        1           0.000075418    0.000043911    0.000036103
     24        1           0.000126314    0.000008461    0.000015181
     25        1          -0.000170958   -0.000031350   -0.000154800
     26        1           0.000018811    0.000099070   -0.000000921
     27        1          -0.000054446   -0.000133793    0.000141012
     28        1           0.000673631    0.000302229    0.000226941
     29        1           0.000153773    0.000008853    0.000093157
     30        1           0.000017694    0.000139473    0.000107230
     31        1          -0.000013119   -0.000055250    0.000077529
     32        1          -0.000092713    0.000141376    0.000159545
     33        1           0.000150334   -0.000118734    0.000090934
     34        1          -0.000039114   -0.000189283   -0.000032269
     35        1           0.000042839   -0.000081698   -0.000044120
     36        1           0.000006192    0.000074904   -0.000086622
     37        1          -0.000280541    0.000159652   -0.000227132
     38        1           0.000089814    0.000150356    0.000099559
     39        1          -0.000063527    0.000193491    0.000153512
     40        1          -0.000108585   -0.000212818   -0.000091961
     41        1          -0.000047543   -0.000079413    0.000040433
     42        1          -0.000290345   -0.000028455    0.000148944
     43        1           0.000094238    0.000000578   -0.000059939
 -------------------------------------------------------------------
 Cartesian Forces:  Max     0.002088788 RMS     0.000441357

 GradGradGradGradGradGradGradGradGradGradGradGradGradGradGradGradGradGrad
 Berny optimization.
 Using GEDIIS/GDIIS optimizer.
 FormGI is forming the generalized inverse of G from B-inverse, IUseBI=4.
 Internal  Forces:  Max     0.001416198 RMS     0.000209117
 Search for a local minimum.
 Step number   6 out of a maximum of  258
 All quantities printed in internal units (Hartrees-Bohrs-Radians)
 Mixed Optimization -- En-DIIS/RFO-DIIS
 Swapping is turned off.
 Update second derivatives using D2CorX and points    3    4    5    6
 DE= -9.50D-05 DEPred=-8.07D-05 R= 1.18D+00
 TightC=F SS=  1.41D+00  RLast= 2.42D-01 DXNew= 1.6154D+00 7.2489D-01
 Trust test= 1.18D+00 RLast= 2.42D-01 DXMaxT set to 9.61D-01
 ITU=  1  1  1  1  1  0
     Eigenvalues ---    0.00090   0.00277   0.00299   0.00334   0.00380
     Eigenvalues ---    0.00398   0.00445   0.00693   0.00838   0.01009
     Eigenvalues ---    0.01149   0.01172   0.01263   0.01337   0.01365
     Eigenvalues ---    0.01538   0.02538   0.02674   0.03253   0.03780
     Eigenvalues ---    0.03928   0.04242   0.04430   0.04591   0.04725
     Eigenvalues ---    0.04917   0.05026   0.05045   0.05168   0.05346
     Eigenvalues ---    0.05439   0.05463   0.05536   0.05573   0.05622
     Eigenvalues ---    0.05637   0.05654   0.05686   0.05917   0.06023
     Eigenvalues ---    0.06179   0.06623   0.07614   0.07926   0.08485
     Eigenvalues ---    0.08818   0.08952   0.09125   0.09405   0.09656
     Eigenvalues ---    0.10305   0.11715   0.12146   0.13440   0.13899
     Eigenvalues ---    0.14670   0.15753   0.15986   0.16000   0.16000
     Eigenvalues ---    0.16000   0.16000   0.16000   0.16000   0.16009
     Eigenvalues ---    0.16038   0.16124   0.16228   0.16339   0.16622
     Eigenvalues ---    0.17442   0.17893   0.19703   0.19888   0.20960
     Eigenvalues ---    0.22512   0.23180   0.24619   0.25086   0.26692
     Eigenvalues ---    0.27196   0.27653   0.27894   0.28397   0.28791
     Eigenvalues ---    0.28915   0.29357   0.29457   0.29677   0.30565
     Eigenvalues ---    0.31382   0.31674   0.32532   0.33727   0.33750
     Eigenvalues ---    0.33814   0.33847   0.33953   0.34025   0.34103
     Eigenvalues ---    0.34109   0.34132   0.34138   0.34144   0.34158
     Eigenvalues ---    0.34192   0.34196   0.34230   0.34279   0.34335
     Eigenvalues ---    0.34378   0.34427   0.34449   0.34497   0.38280
     Eigenvalues ---    0.39673   0.41053   0.42280   0.51742   0.52721
     Eigenvalues ---    0.52987   0.54087   0.97937
 En-DIIS/RFO-DIIS IScMMF=        0 using points:     6    5    4    3    2
 RFO step:  Lambda=-2.33661463D-05.
 DidBck=F Rises=F RFO-DIIS coefs:    1.17872    0.19426   -0.22069   -0.22672    0.07443
 Iteration  1 RMS(Cart)=  0.02975395 RMS(Int)=  0.00045091
 Iteration  2 RMS(Cart)=  0.00064377 RMS(Int)=  0.00007046
 Iteration  3 RMS(Cart)=  0.00000017 RMS(Int)=  0.00007046
 Variable       Old X    -DE/DX   Delta X   Delta X   Delta X     New X
                                 (Linear)    (Quad)   (Total)
    R1        2.55839   0.00081   0.00006   0.00131   0.00140   2.55979
    R2        2.85772  -0.00076   0.00014  -0.00073  -0.00062   2.85711
    R3        2.77843   0.00116  -0.00136   0.00105  -0.00021   2.77821
    R4        2.83986   0.00036  -0.00001   0.00045   0.00041   2.84027
    R5        2.89746  -0.00044  -0.00061   0.00001  -0.00064   2.89682
    R6        2.92685   0.00008   0.00015   0.00134   0.00150   2.92835
    R7        2.07828   0.00011  -0.00036  -0.00007  -0.00043   2.07785
    R8        2.06549  -0.00001   0.00027  -0.00058  -0.00032   2.06517
    R9        2.92623   0.00006  -0.00020   0.00074   0.00057   2.92681
   R10        2.94076  -0.00020  -0.00182   0.00132  -0.00050   2.94026
   R11        2.07513  -0.00008   0.00005  -0.00022  -0.00017   2.07496
   R12        2.90892   0.00034  -0.00036   0.00063   0.00029   2.90921
   R13        2.07481   0.00002   0.00009  -0.00013  -0.00004   2.07477
   R14        2.07035   0.00005   0.00014   0.00017   0.00032   2.07067
   R15        2.91192   0.00031  -0.00045   0.00007  -0.00037   2.91156
   R16        2.07386   0.00017  -0.00013   0.00022   0.00009   2.07394
   R17        2.07504   0.00009  -0.00014   0.00025   0.00012   2.07516
   R18        2.91364   0.00016  -0.00071   0.00005  -0.00066   2.91298
   R19        2.07937  -0.00008   0.00013   0.00002   0.00015   2.07953
   R20        2.86909   0.00026  -0.00114   0.00054  -0.00062   2.86847
   R21        2.32621   0.00142  -0.00039   0.00101   0.00062   2.32683
   R22        2.91493   0.00099  -0.00134   0.00070  -0.00075   2.91418
   R23        2.07120   0.00002  -0.00003   0.00049   0.00046   2.07166
   R24        2.07105  -0.00017  -0.00020  -0.00062  -0.00082   2.07023
   R25        2.89698   0.00053  -0.00028   0.00144   0.00116   2.89815
   R26        2.72307  -0.00054  -0.00030  -0.00130  -0.00160   2.72147
   R27        2.07291   0.00011  -0.00017   0.00019   0.00002   2.07293
   R28        2.06961   0.00006  -0.00021   0.00034   0.00013   2.06974
   R29        2.06981   0.00016  -0.00019   0.00018   0.00000   2.06981
   R30        2.06873   0.00015   0.00005   0.00024   0.00029   2.06902
   R31        2.07342   0.00017  -0.00020   0.00042   0.00022   2.07365
   R32        2.07056  -0.00003   0.00004  -0.00008  -0.00004   2.07052
   R33        1.83871  -0.00007  -0.00019  -0.00015  -0.00034   1.83837
   R34        2.72790  -0.00022  -0.00038  -0.00074  -0.00113   2.72677
   R35        2.90362   0.00040  -0.00035  -0.00024  -0.00060   2.90303
   R36        2.92081  -0.00033   0.00170   0.00011   0.00181   2.92262
   R37        1.84585  -0.00030   0.00045   0.00002   0.00047   1.84632
   R38        2.06846   0.00008   0.00014  -0.00006   0.00008   2.06854
   R39        2.07032   0.00022  -0.00022   0.00046   0.00023   2.07055
   R40        2.07289  -0.00005   0.00004   0.00023   0.00027   2.07315
   R41        2.71293   0.00034  -0.00018   0.00013  -0.00005   2.71288
   R42        2.06452   0.00005  -0.00006  -0.00020  -0.00026   2.06426
   R43        2.07214  -0.00018   0.00030  -0.00021   0.00009   2.07223
   R44        1.83597   0.00006  -0.00002   0.00012   0.00010   1.83606
    A1        2.26295   0.00030  -0.00010   0.00039   0.00029   2.26324
    A2        1.90987  -0.00001  -0.00062   0.00001  -0.00080   1.90908
    A3        2.10935  -0.00029   0.00072  -0.00047   0.00045   2.10980
    A4        2.23596  -0.00040   0.00019  -0.00105  -0.00084   2.23512
    A5        1.95949   0.00024  -0.00034  -0.00067  -0.00135   1.95814
    A6        2.08769   0.00017   0.00015   0.00163   0.00202   2.08971
    A7        1.98522   0.00017  -0.00133  -0.00163  -0.00301   1.98221
    A8        1.89796  -0.00004   0.00054   0.00065   0.00117   1.89913
    A9        1.88616  -0.00008   0.00132  -0.00012   0.00123   1.88739
   A10        1.92743   0.00000  -0.00162  -0.00091  -0.00252   1.92491
   A11        1.90687  -0.00008   0.00102   0.00115   0.00220   1.90907
   A12        1.85530   0.00003   0.00024   0.00104   0.00128   1.85657
   A13        1.97371   0.00003  -0.00108  -0.00071  -0.00179   1.97192
   A14        1.95370   0.00011  -0.00256   0.00377   0.00118   1.95488
   A15        1.85630  -0.00007   0.00177  -0.00175   0.00004   1.85635
   A16        1.96490  -0.00006  -0.00121   0.00187   0.00064   1.96554
   A17        1.88372   0.00006   0.00111  -0.00175  -0.00064   1.88308
   A18        1.81985  -0.00010   0.00271  -0.00206   0.00066   1.82051
   A19        2.02917  -0.00005   0.00023  -0.00020   0.00004   2.02921
   A20        1.91499   0.00000  -0.00051   0.00026  -0.00026   1.91473
   A21        1.89415  -0.00001   0.00024  -0.00005   0.00020   1.89435
   A22        1.86554   0.00003   0.00002   0.00036   0.00039   1.86593
   A23        1.90263   0.00008   0.00007   0.00020   0.00026   1.90288
   A24        1.84913  -0.00005  -0.00010  -0.00061  -0.00070   1.84843
   A25        2.04471   0.00007   0.00092  -0.00007   0.00084   2.04555
   A26        1.91084   0.00006  -0.00084   0.00095   0.00010   1.91094
   A27        1.87665   0.00000  -0.00017  -0.00016  -0.00032   1.87634
   A28        1.88605  -0.00011   0.00094  -0.00021   0.00074   1.88679
   A29        1.88860  -0.00003  -0.00011  -0.00024  -0.00036   1.88824
   A30        1.84722   0.00000  -0.00095  -0.00031  -0.00126   1.84596
   A31        1.96138   0.00002   0.00022   0.00115   0.00134   1.96272
   A32        1.95670   0.00011  -0.00127  -0.00147  -0.00273   1.95397
   A33        1.83811  -0.00005   0.00110  -0.00021   0.00091   1.83902
   A34        1.98329  -0.00015   0.00093  -0.00080   0.00014   1.98344
   A35        1.86019   0.00010  -0.00121   0.00053  -0.00067   1.85952
   A36        1.85155  -0.00001   0.00024   0.00096   0.00120   1.85275
   A37        1.90373  -0.00046   0.00033  -0.00167  -0.00172   1.90200
   A38        2.19463   0.00009  -0.00016   0.00064   0.00062   2.19526
   A39        2.18482   0.00036  -0.00018   0.00100   0.00097   2.18579
   A40        1.82875   0.00035  -0.00061  -0.00036  -0.00164   1.82711
   A41        1.91443  -0.00021  -0.00444  -0.00786  -0.01219   1.90223
   A42        1.92365  -0.00003   0.00197   0.00688   0.00901   1.93266
   A43        1.93309  -0.00037  -0.00090  -0.00671  -0.00756   1.92553
   A44        1.98923  -0.00007   0.00336   0.00564   0.00913   1.99836
   A45        1.87446   0.00031   0.00037   0.00185   0.00221   1.87667
   A46        1.81410  -0.00010  -0.00033  -0.00145  -0.00212   1.81198
   A47        1.94460   0.00010  -0.00339  -0.00378  -0.00706   1.93753
   A48        1.85966   0.00014   0.00166   0.00548   0.00722   1.86689
   A49        1.96651  -0.00017   0.00051  -0.00212  -0.00154   1.96497
   A50        1.95935   0.00014   0.00157   0.00224   0.00389   1.96324
   A51        1.91499  -0.00008  -0.00004  -0.00009  -0.00021   1.91478
   A52        1.92468   0.00016   0.00012   0.00099   0.00112   1.92580
   A53        1.95615  -0.00004   0.00037  -0.00058  -0.00021   1.95594
   A54        1.92879   0.00019  -0.00047   0.00036  -0.00011   1.92868
   A55        1.88688  -0.00005  -0.00027  -0.00049  -0.00076   1.88612
   A56        1.88308  -0.00017   0.00024  -0.00026  -0.00002   1.88306
   A57        1.88200  -0.00009   0.00001  -0.00006  -0.00005   1.88195
   A58        1.93717  -0.00016   0.00129  -0.00055   0.00074   1.93792
   A59        1.91627   0.00011  -0.00004   0.00061   0.00057   1.91684
   A60        1.93781   0.00018  -0.00023   0.00055   0.00032   1.93813
   A61        1.89072  -0.00006  -0.00056  -0.00051  -0.00107   1.88965
   A62        1.89576   0.00001  -0.00046   0.00012  -0.00034   1.89542
   A63        1.88468  -0.00008  -0.00006  -0.00024  -0.00030   1.88439
   A64        1.87228  -0.00014   0.00088  -0.00042   0.00045   1.87273
   A65        1.85020  -0.00013  -0.00045   0.00176   0.00131   1.85151
   A66        1.94569   0.00005  -0.00111  -0.00019  -0.00129   1.94440
   A67        1.97432   0.00012  -0.00207   0.00220   0.00012   1.97444
   A68        1.88675   0.00008   0.00234  -0.00153   0.00081   1.88756
   A69        1.86762  -0.00001   0.00043  -0.00130  -0.00087   1.86675
   A70        1.93354  -0.00012   0.00110  -0.00105   0.00004   1.93358
   A71        1.82986  -0.00033  -0.00039  -0.00028  -0.00067   1.82919
   A72        1.95732   0.00031  -0.00027   0.00023  -0.00004   1.95728
   A73        1.92362   0.00016  -0.00082   0.00021  -0.00061   1.92301
   A74        1.92710  -0.00043   0.00234  -0.00046   0.00188   1.92898
   A75        1.89591  -0.00020   0.00023   0.00012   0.00035   1.89626
   A76        1.88174   0.00005  -0.00021  -0.00025  -0.00045   1.88129
   A77        1.87574   0.00010  -0.00135   0.00014  -0.00120   1.87454
   A78        1.93847  -0.00047   0.00129  -0.00234  -0.00106   1.93742
   A79        1.92493   0.00005   0.00013   0.00063   0.00077   1.92569
   A80        1.94521  -0.00006   0.00020  -0.00046  -0.00026   1.94495
   A81        1.83240   0.00020  -0.00013   0.00040   0.00027   1.83267
   A82        1.92702   0.00031  -0.00089   0.00139   0.00049   1.92751
   A83        1.89206   0.00000  -0.00066   0.00052  -0.00015   1.89191
   A84        1.88724   0.00008  -0.00024  -0.00001  -0.00024   1.88699
    D1        0.07656   0.00002  -0.00092  -0.00120  -0.00212   0.07444
    D2       -3.05573   0.00009   0.00092   0.01019   0.01109  -3.04464
    D3       -3.11377  -0.00003  -0.00044  -0.00318  -0.00360  -3.11737
    D4        0.03712   0.00003   0.00140   0.00821   0.00962   0.04674
    D5        0.38046  -0.00006  -0.00267  -0.00342  -0.00608   0.37437
    D6       -1.87867   0.00004  -0.00304  -0.00203  -0.00507  -1.88374
    D7        2.39879   0.00004  -0.00335  -0.00233  -0.00568   2.39311
    D8       -2.70759  -0.00002  -0.00316  -0.00126  -0.00443  -2.71202
    D9        1.31647   0.00009  -0.00354   0.00013  -0.00342   1.31305
   D10       -0.68926   0.00008  -0.00385  -0.00017  -0.00402  -0.69328
   D11        0.04667  -0.00013   0.00937   0.01133   0.02070   0.06737
   D12       -3.09226   0.00013   0.00946   0.02555   0.03501  -3.05725
   D13       -3.13862  -0.00016   0.00980   0.00958   0.01937  -3.11925
   D14        0.00563   0.00010   0.00989   0.02380   0.03368   0.03931
   D15        0.64869   0.00002   0.00388   0.00555   0.00942   0.65811
   D16       -1.50693  -0.00006   0.00651   0.00737   0.01389  -1.49304
   D17        2.76926  -0.00003   0.00527   0.00587   0.01113   2.78040
   D18       -2.50280  -0.00005   0.00191  -0.00659  -0.00469  -2.50748
   D19        1.62476  -0.00013   0.00454  -0.00476  -0.00021   1.62455
   D20       -0.38223  -0.00010   0.00330  -0.00626  -0.00297  -0.38520
   D21       -0.10266   0.00010  -0.01120  -0.02366  -0.03486  -0.13752
   D22        2.01967  -0.00012  -0.01263  -0.02911  -0.04171   1.97796
   D23       -2.17523  -0.00008  -0.01356  -0.02796  -0.04151  -2.21674
   D24        3.04735   0.00016  -0.00953  -0.01334  -0.02287   3.02448
   D25       -1.11351  -0.00005  -0.01096  -0.01879  -0.02971  -1.14322
   D26        0.97477  -0.00001  -0.01189  -0.01764  -0.02951   0.94527
   D27       -1.36082  -0.00001  -0.00236  -0.00339  -0.00572  -1.36654
   D28        2.68070  -0.00006   0.00252  -0.00861  -0.00609   2.67461
   D29        0.70365   0.00005  -0.00044  -0.00705  -0.00748   0.69617
   D30        0.77868   0.00006  -0.00387  -0.00440  -0.00825   0.77043
   D31       -1.46299   0.00001   0.00101  -0.00963  -0.00862  -1.47161
   D32        2.84315   0.00011  -0.00195  -0.00806  -0.01001   2.83314
   D33        2.81336   0.00004  -0.00390  -0.00298  -0.00686   2.80650
   D34        0.57170  -0.00001   0.00098  -0.00821  -0.00723   0.56446
   D35       -1.40535   0.00010  -0.00198  -0.00664  -0.00862  -1.41397
   D36        0.62672  -0.00007   0.00035  -0.00112  -0.00075   0.62598
   D37       -1.49209  -0.00008   0.00056  -0.00165  -0.00108  -1.49317
   D38        2.77807  -0.00001   0.00081  -0.00104  -0.00022   2.77785
   D39        2.86258   0.00007  -0.00523   0.00512  -0.00010   2.86248
   D40        0.74377   0.00006  -0.00502   0.00459  -0.00044   0.74333
   D41       -1.26926   0.00013  -0.00477   0.00519   0.00043  -1.26883
   D42       -1.42173  -0.00005  -0.00195   0.00259   0.00066  -1.42107
   D43        2.74265  -0.00006  -0.00174   0.00205   0.00032   2.74297
   D44        0.72962   0.00001  -0.00149   0.00266   0.00119   0.73081
   D45       -1.06371   0.00017  -0.00294   0.01922   0.01628  -1.04743
   D46       -3.11283   0.00012  -0.00489   0.02011   0.01522  -3.09761
   D47        0.97760   0.00015  -0.00383   0.01994   0.01611   0.99371
   D48        2.97315   0.00008   0.00180   0.01539   0.01720   2.99035
   D49        0.92404   0.00003  -0.00015   0.01628   0.01614   0.94017
   D50       -1.26872   0.00005   0.00091   0.01611   0.01702  -1.25169
   D51        0.93584   0.00009  -0.00052   0.01777   0.01725   0.95309
   D52       -1.11327   0.00004  -0.00248   0.01866   0.01619  -1.09708
   D53        2.97716   0.00006  -0.00141   0.01848   0.01708   2.99423
   D54        0.85397  -0.00001  -0.00001   0.00125   0.00125   0.85521
   D55       -1.30048   0.00004  -0.00129   0.00078  -0.00050  -1.30098
   D56        2.98364   0.00001   0.00034   0.00075   0.00110   2.98474
   D57        2.99882  -0.00001  -0.00050   0.00172   0.00124   3.00005
   D58        0.84437   0.00004  -0.00177   0.00126  -0.00051   0.84386
   D59       -1.15470   0.00000  -0.00014   0.00123   0.00109  -1.15361
   D60       -1.29297  -0.00002  -0.00056   0.00130   0.00074  -1.29222
   D61        2.83577   0.00003  -0.00184   0.00083  -0.00100   2.83477
   D62        0.83670   0.00000  -0.00021   0.00080   0.00060   0.83730
   D63       -1.29132   0.00004   0.00223   0.00217   0.00442  -1.28690
   D64        0.95397   0.00007   0.00146   0.00043   0.00191   0.95588
   D65        2.98691   0.00003   0.00151   0.00151   0.00303   2.98994
   D66        0.87572   0.00008   0.00258   0.00321   0.00581   0.88153
   D67        3.12101   0.00011   0.00181   0.00148   0.00330   3.12431
   D68       -1.12924   0.00007   0.00186   0.00256   0.00442  -1.12482
   D69        2.86840   0.00001   0.00190   0.00262   0.00453   2.87293
   D70       -1.16950   0.00004   0.00113   0.00089   0.00202  -1.16748
   D71        0.86344   0.00001   0.00117   0.00196   0.00314   0.86658
   D72       -3.06923  -0.00003   0.00043  -0.00223  -0.00182  -3.07104
   D73        1.11093  -0.00004   0.00044  -0.00191  -0.00148   1.10945
   D74       -0.98874  -0.00002   0.00050  -0.00169  -0.00120  -0.98994
   D75        0.96628  -0.00001   0.00043  -0.00184  -0.00139   0.96489
   D76       -1.13675  -0.00003   0.00044  -0.00151  -0.00105  -1.13780
   D77        3.04677   0.00000   0.00051  -0.00130  -0.00077   3.04599
   D78       -1.07171  -0.00004   0.00125  -0.00266  -0.00141  -1.07313
   D79        3.10844  -0.00006   0.00126  -0.00233  -0.00108   3.10737
   D80        1.00877  -0.00004   0.00132  -0.00212  -0.00080   1.00798
   D81       -0.10731   0.00019  -0.01582  -0.02531  -0.04114  -0.14845
   D82        1.96838  -0.00015  -0.01952  -0.03731  -0.05683   1.91155
   D83       -2.25448   0.00007  -0.02055  -0.03568  -0.05620  -2.31067
   D84        3.03164  -0.00007  -0.01591  -0.03943  -0.05536   2.97628
   D85       -1.17586  -0.00042  -0.01960  -0.05143  -0.07104  -1.24690
   D86        0.88447  -0.00019  -0.02063  -0.04980  -0.07041   0.81406
   D87        0.12113  -0.00013   0.01570   0.02833   0.04403   0.16517
   D88       -1.98652  -0.00010   0.01975   0.03497   0.05471  -1.93181
   D89        2.12402   0.00004   0.01818   0.03498   0.05313   2.17715
   D90       -1.94193   0.00010   0.02180   0.04119   0.06303  -1.87890
   D91        2.23360   0.00013   0.02585   0.04782   0.07371   2.30731
   D92        0.06095   0.00027   0.02428   0.04784   0.07213   0.13308
   D93        2.22534   0.00003   0.01959   0.03979   0.05935   2.28469
   D94        0.11768   0.00006   0.02363   0.04642   0.07003   0.18771
   D95       -2.05497   0.00020   0.02207   0.04644   0.06845  -1.98652
   D96        1.03829   0.00018  -0.00371  -0.00035  -0.00394   1.03435
   D97        3.12819   0.00008  -0.00361  -0.00095  -0.00444   3.12376
   D98       -1.07220   0.00016  -0.00385  -0.00050  -0.00423  -1.07643
   D99        3.06949   0.00001  -0.00606  -0.00605  -0.01222   3.05728
   D100      -1.12379  -0.00010  -0.00596  -0.00664  -0.01271  -1.13650
   D101       0.95900  -0.00002  -0.00620  -0.00620  -0.01251   0.94650
   D102      -1.01689   0.00001  -0.00365  -0.00475  -0.00841  -1.02531
   D103       1.07301  -0.00010  -0.00355  -0.00534  -0.00891   1.06410
   D104      -3.12738  -0.00002  -0.00380  -0.00490  -0.00870  -3.13609
   D105      -3.00025  -0.00002   0.01359   0.02057   0.03404  -2.96621
   D106       1.30801  -0.00005   0.01227   0.01805   0.03044   1.33845
   D107      -0.89287   0.00014   0.01048   0.01924   0.02973  -0.86314
   D108       2.79126  -0.00010  -0.01421  -0.01362  -0.02783   2.76343
   D109      -1.40378  -0.00006  -0.01454  -0.01368  -0.02822  -1.43200
   D110       0.67954  -0.00017  -0.01177  -0.01645  -0.02822   0.65132
   D111      -1.17092  -0.00011   0.00474  -0.00164   0.00310  -1.16783
   D112       0.94364  -0.00004   0.00428  -0.00119   0.00309   0.94673
   D113       3.01331  -0.00009   0.00356  -0.00117   0.00239   3.01571
   D114       3.08539  -0.00003   0.00450  -0.00275   0.00175   3.08713
   D115      -1.08324   0.00004   0.00404  -0.00230   0.00174  -1.08150
   D116       0.98644  -0.00001   0.00332  -0.00228   0.00104   0.98748
   D117       1.04423   0.00000   0.00199   0.00031   0.00230   1.04653
   D118      -3.12439   0.00007   0.00153   0.00076   0.00229  -3.12210
   D119      -1.05472   0.00002   0.00081   0.00078   0.00160  -1.05312
   D120      -2.85715  -0.00002   0.00033  -0.01255  -0.01222  -2.86938
   D121      -0.83309  -0.00003   0.00102  -0.01308  -0.01206  -0.84515
   D122       1.26941  -0.00003   0.00040  -0.01231  -0.01191   1.25750
   D123      -0.82612  -0.00012  -0.00110  -0.01000  -0.01110  -0.83722
   D124       1.19795  -0.00012  -0.00041  -0.01053  -0.01094   1.18700
   D125      -2.98275  -0.00012  -0.00103  -0.00976  -0.01079  -2.99353
   D126       1.22677  -0.00009   0.00255  -0.01317  -0.01062   1.21615
   D127      -3.03235  -0.00010   0.00324  -0.01371  -0.01047  -3.04282
   D128      -0.92986  -0.00010   0.00262  -0.01293  -0.01031  -0.94016
   D129      -1.32454  -0.00001   0.00165   0.00497   0.00662  -1.31791
   D130       2.87824   0.00006   0.00090   0.00520   0.00611   2.88435
   D131       0.84246  -0.00020   0.00219   0.00371   0.00589   0.84835
         Item               Value     Threshold  Converged?
 Maximum Force            0.001416     0.000450     NO 
 RMS     Force            0.000209     0.000300     YES
 Maximum Displacement     0.194891     0.001800     NO 
 RMS     Displacement     0.029772     0.001200     NO 
 Predicted change in Energy=-8.075679D-05
 GradGradGradGradGradGradGradGradGradGradGradGradGradGradGradGradGradGrad

                          Input orientation:                          
 ---------------------------------------------------------------------
 Center     Atomic      Atomic             Coordinates (Angstroms)
 Number     Number       Type             X           Y           Z
 ---------------------------------------------------------------------
      1          6           0       -1.792566    0.626166   -0.157821
      2          6           0       -1.049044   -0.503061   -0.240965
      3          6           0        0.421996   -0.625204   -0.524075
      4          6           0        1.274077    0.490480    0.132063
      5          6           0        1.212971    1.831439   -0.640512
      6          6           0       -0.138475    2.183459   -1.288358
      7          6           0       -1.395294    2.063822   -0.405216
      8          6           0       -3.181449    0.272798    0.170094
      9          6           0       -3.269854   -1.225987    0.393575
     10          6           0       -1.891433   -1.767365   -0.036526
     11          8           0       -4.127810    1.057822    0.235299
     12          6           0       -1.309454    2.871613    0.904850
     13          6           0       -1.960166   -2.596637   -1.324786
     14          8           0       -1.252705   -2.534588    1.001449
     15          6           0        2.732819    0.024365    0.407191
     16          8           0        2.630002   -1.105645    1.298594
     17          6           0        3.547243    1.118655    1.113735
     18          6           0        3.462900   -0.468792   -0.863908
     19          8           0        4.642983   -1.212205   -0.523813
     20          1           0        0.574244   -0.630647   -1.613023
     21          1           0        0.758593   -1.599490   -0.161068
     22          1           0        0.849466    0.656956    1.130882
     23          1           0        1.961511    1.830398   -1.443706
     24          1           0        1.504014    2.639268    0.040206
     25          1           0       -0.288914    1.563572   -2.181430
     26          1           0       -0.071521    3.217836   -1.650942
     27          1           0       -2.225299    2.500873   -0.980578
     28          1           0       -3.438807   -1.418367    1.459530
     29          1           0       -4.116595   -1.650858   -0.156582
     30          1           0       -1.090460    3.924742    0.689781
     31          1           0       -0.528431    2.491674    1.572112
     32          1           0       -2.261507    2.829357    1.444738
     33          1           0       -0.959569   -2.896130   -1.653218
     34          1           0       -2.551570   -3.504630   -1.151827
     35          1           0       -2.438123   -2.030637   -2.132064
     36          1           0       -1.684903   -3.405821    1.024803
     37          1           0        3.469890   -1.591436    1.183777
     38          1           0        3.712441    1.989577    0.471546
     39          1           0        3.030942    1.446586    2.022816
     40          1           0        4.529214    0.733250    1.414981
     41          1           0        2.834041   -1.172541   -1.413923
     42          1           0        3.714322    0.364786   -1.530553
     43          1           0        5.327382   -0.581551   -0.244732
 ---------------------------------------------------------------------
                    Distance matrix (angstroms):
                    1          2          3          4          5
     1  C    0.000000
     2  C    1.354582   0.000000
     3  C    2.569893   1.503006   0.000000
     4  C    3.083301   2.554049   1.549617   0.000000
     5  C    3.273978   3.275095   2.583466   1.548799   0.000000
     6  C    2.537577   3.023832   2.964261   2.622800   1.539490
     7  C    1.511915   2.595334   3.247696   3.144776   2.629147
     8  C    1.470168   2.306096   3.777975   4.461003   4.732587
     9  C    2.432465   2.420178   3.851334   4.864356   5.523850
    10  C    2.398640   1.532931   2.625679   3.891881   4.790983
    11  O    2.407122   3.484535   4.910189   5.432580   5.467127
    12  C    2.530751   3.573392   4.155415   3.597447   3.135719
    13  C    3.431669   2.527424   3.194116   4.702449   5.490436
    14  O    3.409651   2.390015   2.962701   4.036273   5.276153
    15  C    4.600056   3.873083   2.574705   1.555920   2.583241
    16  O    4.967839   4.033451   2.903143   2.397278   3.794018
    17  C    5.511167   5.058758   3.935815   2.554519   3.005706
    18  C    5.414556   4.554874   3.063830   2.589036   3.225391
    19  O    6.702973   5.743001   4.261608   3.831297   4.587196
    20  H    3.049423   2.129292   1.099552   2.189068   2.723163
    21  H    3.385553   2.115678   1.092843   2.172470   3.493938
    22  H    2.939734   2.613798   2.136714   1.098020   2.156243
    23  H    4.146899   3.994379   3.040692   2.179678   1.097922
    24  H    3.867717   4.058496   3.485104   2.163007   1.095751
    25  H    2.689739   2.934991   2.836011   2.991107   2.168373
    26  H    3.450821   4.097397   4.035139   3.525368   2.143125
    27  H    2.092538   3.309717   4.121762   4.186321   3.519302
    28  H    3.083188   3.072529   4.412437   5.255201   6.050658
    29  H    3.253605   3.276344   4.667529   5.807581   6.384737
    30  H    3.477354   4.524760   4.946007   4.206690   3.384877
    31  H    2.840920   3.539311   3.874563   3.054104   2.892075
    32  H    2.764444   3.926408   4.797021   4.437772   4.173261
    33  H    3.916205   2.780152   2.888043   4.432328   5.300511
    34  H    4.315972   3.478027   4.186557   5.678456   6.550333
    35  H    3.372385   2.799872   3.569475   5.026205   5.520041
    36  H    4.203225   3.229938   3.817051   4.973300   6.212878
    37  H    5.866096   4.861606   3.624917   3.203446   4.487515
    38  H    5.706145   5.421499   4.319186   2.882387   2.740261
    39  H    5.356725   5.056888   4.193516   2.752392   3.247530
    40  H    6.515372   5.948746   4.740736   3.507240   4.053213
    41  H    5.120414   4.111251   2.628568   2.754850   3.499990
    42  H    5.681420   5.010574   3.582246   2.955484   3.033150
    43  H    7.222174   6.376910   4.913527   4.209573   4.786182
                    6          7          8          9         10
     6  C    0.000000
     7  C    1.540729   0.000000
     8  C    3.877809   2.594051   0.000000
     9  C    4.925318   3.869741   1.517932   0.000000
    10  C    4.499884   3.880733   2.422623   1.542116   0.000000
    11  O    4.416264   2.981434   1.231305   2.444775   3.613441
    12  C    2.579711   1.541482   3.286042   4.571093   4.769172
    13  C    5.115585   4.783782   3.458303   2.558657   1.533633
    14  O    5.361408   4.810865   3.506084   2.480088   1.440138
    15  C    3.972518   4.675543   5.924231   6.131529   4.979045
    16  O    5.017469   5.399213   6.078370   5.970079   4.760650
    17  C    4.526409   5.256351   6.846988   7.244915   6.263498
    18  C    4.492716   5.497870   6.765094   6.890906   5.571332
    19  O    5.914170   6.870750   7.994278   7.965851   6.576035
    20  H    2.921056   3.549371   4.254521   4.376980   3.139591
    21  H    4.047990   4.256606   4.374822   4.083567   2.658257
    22  H    3.026377   3.062322   4.161606   4.588888   3.840924
    23  H    2.135117   3.521517   5.610750   6.331214   5.456119
    24  H    2.161160   2.989234   5.250773   6.152632   5.563574
    25  H    1.097483   2.151572   3.944936   4.826831   4.273619
    26  H    1.098128   2.153126   4.654146   5.844394   5.547130
    27  H    2.133146   1.100438   2.683764   4.107174   4.384126
    28  H    5.605019   4.447344   2.142176   1.096274   2.180447
    29  H    5.639889   4.611524   2.163716   1.095517   2.231442
    30  H    2.802031   2.180589   4.240166   5.600671   5.793891
    31  H    2.903334   2.200985   3.731966   4.767112   4.752358
    32  H    3.520549   2.181444   3.001167   4.309005   4.843651
    33  H    5.158445   5.133079   4.278238   3.509438   2.180865
    34  H    6.180294   5.736033   4.051319   2.845420   2.167434
    35  H    4.874303   4.564438   3.340401   2.778145   2.181619
    36  H    6.243573   5.660903   4.062316   2.768067   1.963061
    37  H    5.777680   6.289342   6.981636   6.795743   5.501261
    38  H    4.238443   5.182969   7.110831   7.687546   6.765807
    39  H    4.642420   5.086048   6.588184   7.035418   6.228976
    40  H    5.585559   6.339032   7.824071   8.106006   7.041637
    41  H    4.484903   5.420222   6.386254   6.366117   4.957937
    42  H    4.267350   5.501025   7.102980   7.416976   6.180831
    43  H    6.213697   7.226211   8.561670   8.644952   7.318523
                   11         12         13         14         15
    11  O    0.000000
    12  C    3.417787   0.000000
    13  C    4.526325   5.941082   0.000000
    14  O    4.664614   5.407361   2.432225   0.000000
    15  C    6.940160   4.969351   5.647434   4.773446   0.000000
    16  O    7.174901   5.611856   5.493161   4.147962   1.442946
    17  C    7.725400   5.167591   7.076817   6.033100   1.536216
    18  C    7.820338   6.087871   5.843781   5.475765   1.546582
    19  O    9.091539   7.358678   6.794099   6.231714   2.458577
    20  H    5.326963   4.706784   3.220470   3.714593   3.028160
    21  H    5.576321   5.040214   3.120928   2.504231   2.618663
    22  H    5.073070   3.101085   4.950778   3.823850   2.114455
    23  H    6.363629   4.159213   5.915432   5.946686   2.698609
    24  H    5.852903   2.952489   6.424830   5.940730   2.912448
    25  H    4.564372   3.503940   4.564456   5.277739   4.266262
    26  H    4.967600   2.860843   6.122210   6.443660   4.722128
    27  H    2.679610   2.128629   5.115993   5.498203   5.713311
    28  H    2.846924   4.821384   3.365578   2.496964   6.424785
    29  H    2.736904   5.427653   2.628571   3.213080   7.073803
    30  H    4.201344   1.096948   6.880644   6.468880   5.469027
    31  H    4.098602   1.095258   6.027669   5.110141   4.252105
    32  H    2.843267   1.095294   6.099384   5.475956   5.821321
    33  H    5.407216   6.319255   1.094878   2.695162   5.138902
    34  H    5.022412   6.813901   1.097326   2.695298   6.542868
    35  H    4.242409   5.876121   1.095672   3.387933   6.116330
    36  H    5.149293   6.289795   2.500223   0.972824   5.627068
    37  H    8.102051   6.545130   6.065379   4.819303   1.938343
    38  H    7.898957   5.117144   7.512565   6.738066   2.196783
    39  H    7.388781   4.703146   7.243290   5.936545   2.172978
    40  H    8.743058   6.238820   7.791439   6.654349   2.178346
    41  H    7.494120   6.237022   5.002041   4.938693   2.181579
    42  H    8.068307   6.119942   6.404075   6.284008   2.198656
    43  H    9.608258   7.569245   7.637764   6.976020   2.742972
                   16         17         18         19         20
    16  O    0.000000
    17  C    2.413092   0.000000
    18  C    2.403273   2.537356   0.000000
    19  O    2.717465   3.052068   1.435592   0.000000
    20  H    3.595731   4.397044   2.988596   4.251968   0.000000
    21  H    2.424184   4.097561   3.014256   3.920466   1.755225
    22  H    2.511016   2.737054   3.475131   4.541206   3.043465
    23  H    4.072768   3.092188   2.806530   4.158597   2.830180
    24  H    4.108012   2.763967   3.783476   5.000509   3.780209
    25  H    5.268335   5.076629   4.465700   5.897138   2.425432
    26  H    5.889863   5.014525   5.167474   6.566752   3.902470
    27  H    6.463400   6.294356   6.417798   7.821053   4.247804
    28  H    6.078991   7.440494   7.343951   8.324150   5.115238
    29  H    6.923248   8.247322   7.703657   8.778239   5.016574
    30  H    6.286277   5.437109   6.515380   7.793164   5.368958
    31  H    4.794915   4.325090   5.534372   6.697398   4.594546
    32  H    6.279527   6.064458   6.998320   8.239017   5.418765
    33  H    4.980367   6.639721   5.106194   5.958167   2.736168
    34  H    6.213565   7.981420   6.743372   7.577019   4.271205
    35  H    6.189582   7.501858   6.234553   7.307418   3.362102
    36  H    4.897364   6.917669   6.220390   6.874031   4.445612
    37  H    0.977030   2.712100   2.335250   2.106139   4.138837
    38  H    3.381727   1.094624   2.808787   3.479663   4.589039
    39  H    2.683120   1.095689   3.491195   4.019100   4.854852
    40  H    2.646145   1.097065   2.788416   2.748938   5.164379
    41  H    2.721003   3.485297   1.092357   2.016467   2.332376
    42  H    3.367787   2.754723   1.096576   2.088741   3.295114
    43  H    3.151569   2.811588   1.967838   0.971603   4.946408
                   21         22         23         24         25
    21  H    0.000000
    22  H    2.601719   0.000000
    23  H    3.854388   3.040084   0.000000
    24  H    4.308507   2.355327   1.750877   0.000000
    25  H    3.896678   3.617909   2.383243   3.050800   0.000000
    26  H    5.110328   3.891641   2.470051   2.382653   1.750790
    27  H    5.136943   4.160825   4.265372   3.868969   2.463770
    28  H    4.503034   4.775380   6.938782   6.550600   5.663072
    29  H    4.875461   5.625418   7.121742   7.073553   5.392932
    30  H    5.887282   3.825743   4.272303   2.967437   3.802822
    31  H    4.625794   2.336551   3.966390   2.549382   3.873992
    32  H    5.595919   3.807359   5.212956   4.023430   4.317688
    33  H    2.619135   4.862946   5.560277   6.291070   4.540675
    34  H    3.945674   5.839230   6.993971   7.457626   5.645031
    35  H    3.780173   5.355204   5.893913   6.485924   4.188064
    36  H    3.261870   4.789617   6.841627   6.905195   6.076478
    37  H    3.026516   3.453214   4.570320   4.803257   5.950403
    38  H    4.691143   3.226023   2.599862   2.342072   4.819813
    39  H    4.383093   2.485539   3.647982   2.772137   5.358247
    40  H    4.705655   3.691488   3.996114   3.830763   6.069429
    41  H    2.461588   3.709667   3.127274   4.291078   4.222349
    42  H    3.803972   3.921225   2.286462   3.539211   4.229258
    43  H    4.681563   4.845405   4.310931   5.007295   6.316259
                   26         27         28         29         30
    26  H    0.000000
    27  H    2.366892   0.000000
    28  H    6.519818   4.773592   0.000000
    29  H    6.503839   4.636038   1.767843   0.000000
    30  H    2.648950   2.470904   5.886940   6.400090   0.000000
    31  H    3.335289   3.065236   4.875591   5.746641   1.774280
    32  H    3.811849   2.447728   4.407881   5.106653   1.772337
    33  H    6.178124   5.584099   4.244950   3.709101   7.213257
    34  H    7.182709   6.016797   3.458160   2.622267   7.792429
    35  H    5.777435   4.680363   3.778332   2.619929   6.726482
    36  H    7.323622   6.261199   2.686101   3.223149   7.362252
    37  H    6.611076   7.339387   6.916363   7.704209   7.174193
    38  H    4.509096   6.134072   7.983141   8.656853   5.182696
    39  H    5.124364   6.144914   7.098091   8.088957   4.990410
    40  H    6.061338   7.381506   8.253532   9.105152   6.503251
    41  H    5.270094   6.267270   6.904041   7.079621   6.768277
    42  H    4.742046   6.335963   7.955343   8.202065   6.378801
    43  H    6.749884   8.190591   8.969439   9.504729   7.897385
                   31         32         33         34         35
    31  H    0.000000
    32  H    1.770257   0.000000
    33  H    6.294209   6.638794   0.000000
    34  H    6.889746   6.851692   1.776551   0.000000
    35  H    6.149727   6.036908   1.778902   1.773806   0.000000
    36  H    6.034685   6.275848   2.820938   2.344908   3.524809
    37  H    5.727928   7.242957   5.419490   6.735974   6.789132
    38  H    4.410026   6.110678   7.086073   8.488786   7.795533
    39  H    3.736907   5.500568   6.949575   8.109091   7.698363
    40  H    5.356912   7.106929   7.260371   8.642085   8.292429
    41  H    5.800784   7.081790   4.173668   5.874704   5.389598
    42  H    5.670197   7.115968   5.700340   7.374091   6.629664
    43  H    6.858292   8.489985   6.845937   8.452520   8.121880
                   36         37         38         39         40
    36  H    0.000000
    37  H    5.467098   0.000000
    38  H    7.651649   3.659202   0.000000
    39  H    6.839670   3.182176   1.779246   0.000000
    40  H    7.476590   2.565110   1.770747   1.767238   0.000000
    41  H    5.599623   2.706994   3.784914   4.325480   3.808983
    42  H    7.063919   3.354719   2.578440   3.776736   3.078309
    43  H    7.665530   2.551623   3.119582   3.811660   2.262835
                   41         42         43
    41  H    0.000000
    42  H    1.775351   0.000000
    43  H    2.816562   2.269549   0.000000
 Stoichiometry    C15H24O4
 Framework group  C1[X(C15H24O4)]
 Deg. of freedom   123
 Full point group                 C1      NOp   1
 Largest Abelian subgroup         C1      NOp   1
 Largest concise Abelian subgroup C1      NOp   1
                         Standard orientation:                         
 ---------------------------------------------------------------------
 Center     Atomic      Atomic             Coordinates (Angstroms)
 Number     Number       Type             X           Y           Z
 ---------------------------------------------------------------------
      1          6           0        1.829773    0.627178    0.132923
      2          6           0        1.093649   -0.507378    0.209063
      3          6           0       -0.373484   -0.641861    0.506491
      4          6           0       -1.239037    0.477446   -0.125396
      5          6           0       -1.177116    1.808357    0.664301
      6          6           0        0.179314    2.159626    1.302060
      7          6           0        1.427051    2.059076    0.403791
      8          6           0        3.216974    0.286316   -0.214757
      9          6           0        3.311461   -1.208826   -0.459173
     10          6           0        1.940937   -1.763912   -0.021379
     11          8           0        4.158078    1.077651   -0.279761
     12          6           0        1.322276    2.883685   -0.894366
     13          6           0        2.028489   -2.609811    1.254873
     14          8           0        1.295265   -2.520994   -1.062499
     15          6           0       -2.698025    0.006516   -0.390849
     16          8           0       -2.598538   -1.110932   -1.298322
     17          6           0       -3.526354    1.105321   -1.073828
     18          6           0       -3.411328   -0.507741    0.881415
     19          8           0       -4.590809   -1.253450    0.544274
     20          1           0       -0.513769   -0.662659    1.596859
     21          1           0       -0.708480   -1.613188    0.134191
     22          1           0       -0.826340    0.659655   -1.126459
     23          1           0       -1.916801    1.792273    1.475498
     24          1           0       -1.480189    2.623444   -0.002370
     25          1           0        0.343048    1.528818    2.185089
     26          1           0        0.110443    3.188686    1.679126
     27          1           0        2.260802    2.493284    0.975880
     28          1           0        3.469828   -1.386037   -1.529375
     29          1           0        4.166580   -1.636016    0.076027
     30          1           0        1.099655    3.932567   -0.662890
     31          1           0        0.536172    2.508089   -1.558111
     32          1           0        2.268588    2.854168   -1.445086
     33          1           0        1.033270   -2.919480    1.590135
     34          1           0        2.623127   -3.511956    1.063391
     35          1           0        2.512024   -2.051804    2.064392
     36          1           0        1.732137   -3.389301   -1.102178
     37          1           0       -3.434338   -1.603103   -1.180876
     38          1           0       -3.689469    1.966654   -0.418313
     39          1           0       -3.021911    1.448311   -1.984009
     40          1           0       -4.509352    0.718223   -1.369500
     41          1           0       -2.772487   -1.215051    1.415119
     42          1           0       -3.660180    0.315423    1.561821
     43          1           0       -5.281803   -0.623152    0.281092
 ---------------------------------------------------------------------
 Rotational constants (GHZ):      0.5751613      0.2571065      0.2037834
 Standard basis: 6-31G(d) (6D, 7F)
 There are   333 symmetry adapted cartesian basis functions of A   symmetry.
 There are   333 symmetry adapted basis functions of A   symmetry.
   333 basis functions,   628 primitive gaussians,   333 cartesian basis functions
    73 alpha electrons       73 beta electrons
       nuclear repulsion energy      1598.2780496807 Hartrees.
 NAtoms=   43 NActive=   43 NUniq=   43 SFac= 1.00D+00 NAtFMM=   60 NAOKFM=F Big=F
 Integral buffers will be    131072 words long.
 Raffenetti 2 integral format.
 Two-electron integral symmetry is turned on.
 ------------------------------------------------------------------------------
 Polarizable Continuum Model (PCM)
 =================================
 Model                : PCM (using non-symmetric T matrix).
 Atomic radii         : SMD-Coulomb.
 Polarization charges : Total charges.
 Charge compensation  : None.
 Solution method      : On-the-fly selection.
 Cavity type          : VdW (van der Waals Surface) (Alpha=1.000).
 Cavity algorithm     : GePol (No added spheres)
                        Default sphere list used, NSphG=   43.
                        Lebedev-Laikov grids with approx.  5.0 points / Ang**2.
                        Smoothing algorithm: Karplus/York (Gamma=1.0000).
                        Polarization charges: spherical gaussians, with
                                              point-specific exponents (IZeta= 3).
                        Self-potential: point-specific (ISelfS= 7).
                        Self-field    : sphere-specific E.n sum rule (ISelfD= 2).
 1st derivatives      : Analytical E(r).r(x)/FMM algorithm (CHGder, D1EAlg=3).
                        Cavity 1st derivative terms included.
 Solvent              : Methanol, Eps=  32.613000 Eps(inf)=   1.765709
 ------------------------------------------------------------------------------
 ------------------------------------------------------------------------------
 Atomic radii for non-electrostatic terms: SMD-CDS.
 ------------------------------------------------------------------------------
 Nuclear repulsion after PCM non-electrostatic terms =     1598.2794897781 Hartrees.
 One-electron integrals computed using PRISM.
 NBasis=   333 RedAO= T EigKep=  9.36D-04  NBF=   333
 NBsUse=   333 1.00D-06 EigRej= -1.00D+00 NBFU=   333
 Initial guess from the checkpoint file:  "DY-202A-11R_52.chk"
 B after Tr=     0.000000    0.000000    0.000000
         Rot=    0.999996    0.002832   -0.000548   -0.000523 Ang=   0.34 deg.
 ExpMin= 1.61D-01 ExpMax= 5.48D+03 ExpMxC= 8.25D+02 IAcc=1 IRadAn=         1 AccDes= 0.00D+00
 Harris functional with IExCor=  402 and IRadAn=       1 diagonalized for initial guess.
 HarFok:  IExCor=  402 AccDes= 0.00D+00 IRadAn=         1 IDoV= 1 UseB2=F ITyADJ=14
 ICtDFT=  3500011 ScaDFX=  1.000000  1.000000  1.000000  1.000000
 FoFCou: FMM=F IPFlag=           0 FMFlag=      100000 FMFlg1=           0
         NFxFlg=           0 DoJE=T BraDBF=F KetDBF=T FulRan=T
         wScrn=  0.000000 ICntrl=     500 IOpCl=  0 I1Cent=   200000004 NGrid=           0
         NMat0=    1 NMatS0=      1 NMatT0=    0 NMatD0=    1 NMtDS0=    0 NMtDT0=    0
 Petite list used in FoFCou.
 Keep R1 ints in memory in canonical form, NReq=1565304907.
 Requested convergence on RMS density matrix=1.00D-08 within 128 cycles.
 Requested convergence on MAX density matrix=1.00D-06.
 Requested convergence on             energy=1.00D-06.
 No special actions if energy rises.
 Inv3:  Mode=1 IEnd=    22195200.
 Iteration    1 A*A^-1 deviation from unit magnitude is 5.33D-15 for   2676.
 Iteration    1 A*A^-1 deviation from orthogonality  is 2.35D-15 for   1588    233.
 Iteration    1 A^-1*A deviation from unit magnitude is 5.11D-15 for   2676.
 Iteration    1 A^-1*A deviation from orthogonality  is 2.36D-10 for   2299   2294.
 Iteration    2 A*A^-1 deviation from unit magnitude is 2.66D-15 for   1390.
 Iteration    2 A*A^-1 deviation from orthogonality  is 2.80D-15 for   1869   1153.
 Iteration    2 A^-1*A deviation from unit magnitude is 8.88D-16 for     19.
 Iteration    2 A^-1*A deviation from orthogonality  is 3.48D-16 for   1267   1252.
 Error on total polarization charges =  0.05189
 SCF Done:  E(RB3LYP) =  -886.951668578     A.U. after   10 cycles
            NFock= 10  Conv=0.67D-08     -V/T= 2.0094
 SMD-CDS (non-electrostatic) energy       (kcal/mol) =       0.90
 (included in total energy above)
 D1PCM: PCM CHGder 1st derivatives, ID1Alg=3 FixD1E=F DoIter=F DoCFld=F I1PDM=0.
 Calling FoFJK, ICntrl=      2127 FMM=F ISym2X=0 I1Cent= 0 IOpClX= 0 NMat=1 NMatS=1 NMatT=0.
 ***** Axes restored to original set *****
 -------------------------------------------------------------------
 Center     Atomic                   Forces (Hartrees/Bohr)
 Number     Number              X              Y              Z
 -------------------------------------------------------------------
      1        6           0.001985191    0.001087617    0.000260383
      2        6          -0.000821294   -0.000865227    0.000132301
      3        6           0.000272531    0.000764112    0.000086837
      4        6          -0.000131763   -0.000305018   -0.000397116
      5        6           0.000193735   -0.000007169    0.000302875
      6        6           0.000383338    0.000216170   -0.000210552
      7        6          -0.000668422   -0.000889781   -0.000121378
      8        6          -0.001038045   -0.000687546   -0.001318769
      9        6          -0.001606555    0.000255397    0.000343930
     10        6           0.002430788   -0.000160639    0.000689100
     11        8          -0.000567255    0.000856280    0.000506261
     12        6           0.000229622    0.000226127   -0.000201527
     13        6          -0.000756446   -0.000060836   -0.000617657
     14        8          -0.000410107    0.000233362   -0.000487635
     15        6           0.000193231   -0.000640341   -0.000972022
     16        8           0.000351854   -0.000468120    0.000059167
     17        6           0.000472402    0.000256507    0.000228849
     18        6          -0.000138552    0.001000370    0.000029198
     19        8          -0.000045687   -0.000280335    0.000363468
     20        1           0.000015424   -0.000315748   -0.000223579
     21        1          -0.000070354    0.000113082    0.000167186
     22        1           0.000190387   -0.000124019    0.000101609
     23        1          -0.000021905    0.000046939    0.000006553
     24        1           0.000046039   -0.000043153   -0.000004104
     25        1          -0.000202234   -0.000112302   -0.000053218
     26        1           0.000017356    0.000106401    0.000055600
     27        1          -0.000095458   -0.000182765    0.000238738
     28        1           0.000574942   -0.000298400    0.000254203
     29        1           0.000295214    0.000030150   -0.000149377
     30        1          -0.000034572    0.000150223    0.000050451
     31        1          -0.000029792   -0.000096536    0.000059481
     32        1          -0.000108131    0.000166272    0.000192077
     33        1           0.000147648   -0.000009876    0.000163399
     34        1          -0.000080984   -0.000142958    0.000045044
     35        1           0.000061460   -0.000048701   -0.000012033
     36        1          -0.000082750    0.000002550    0.000036351
     37        1          -0.000211416    0.000399104    0.000225757
     38        1           0.000012537    0.000182582    0.000138575
     39        1          -0.000092429    0.000245288    0.000032982
     40        1          -0.000286036   -0.000281551   -0.000160151
     41        1          -0.000299200   -0.000139863    0.000003073
     42        1          -0.000167537   -0.000131229    0.000192610
     43        1           0.000093226   -0.000046421   -0.000036940
 -------------------------------------------------------------------
 Cartesian Forces:  Max     0.002430788 RMS     0.000480978

 GradGradGradGradGradGradGradGradGradGradGradGradGradGradGradGradGradGrad
 Berny optimization.
 Using GEDIIS/GDIIS optimizer.
 FormGI is forming the generalized inverse of G from B-inverse, IUseBI=4.
 Internal  Forces:  Max     0.001249774 RMS     0.000211390
 Search for a local minimum.
 Step number   7 out of a maximum of  258
 All quantities printed in internal units (Hartrees-Bohrs-Radians)
 Mixed Optimization -- En-DIIS/RFO-DIIS
 Swapping is turned off.
 Update second derivatives using D2CorX and points    5    6    7
 DE= -5.13D-05 DEPred=-8.08D-05 R= 6.35D-01
 TightC=F SS=  1.41D+00  RLast= 2.80D-01 DXNew= 1.6154D+00 8.4145D-01
 Trust test= 6.35D-01 RLast= 2.80D-01 DXMaxT set to 9.61D-01
 ITU=  1  1  1  1  1  1  0
     Eigenvalues ---    0.00080   0.00279   0.00298   0.00344   0.00381
     Eigenvalues ---    0.00397   0.00481   0.00705   0.00835   0.01074
     Eigenvalues ---    0.01146   0.01217   0.01255   0.01340   0.01425
     Eigenvalues ---    0.01702   0.02537   0.02688   0.03254   0.03834
     Eigenvalues ---    0.03958   0.04245   0.04459   0.04583   0.04718
     Eigenvalues ---    0.04977   0.04997   0.05052   0.05232   0.05327
     Eigenvalues ---    0.05439   0.05464   0.05530   0.05573   0.05621
     Eigenvalues ---    0.05631   0.05656   0.05680   0.05937   0.06031
     Eigenvalues ---    0.06222   0.06605   0.07598   0.07909   0.08479
     Eigenvalues ---    0.08933   0.08993   0.09176   0.09336   0.09664
     Eigenvalues ---    0.10336   0.11710   0.12154   0.13443   0.13904
     Eigenvalues ---    0.14649   0.15684   0.15993   0.16000   0.16000
     Eigenvalues ---    0.16000   0.16000   0.16000   0.16008   0.16018
     Eigenvalues ---    0.16040   0.16115   0.16290   0.16492   0.16874
     Eigenvalues ---    0.17414   0.17900   0.19667   0.19865   0.20991
     Eigenvalues ---    0.22474   0.23242   0.24587   0.25071   0.26674
     Eigenvalues ---    0.27197   0.27724   0.27880   0.28338   0.28821
     Eigenvalues ---    0.28917   0.29357   0.29487   0.29699   0.30581
     Eigenvalues ---    0.31123   0.31673   0.32520   0.33733   0.33750
     Eigenvalues ---    0.33814   0.33847   0.33954   0.34024   0.34104
     Eigenvalues ---    0.34108   0.34131   0.34141   0.34155   0.34157
     Eigenvalues ---    0.34192   0.34195   0.34230   0.34277   0.34338
     Eigenvalues ---    0.34380   0.34444   0.34492   0.34503   0.38438
     Eigenvalues ---    0.39721   0.41063   0.42482   0.51861   0.52722
     Eigenvalues ---    0.53002   0.53447   0.97217
 En-DIIS/RFO-DIIS IScMMF=        0 using points:     7    6    5    4    3
 RFO step:  Lambda=-2.35535012D-05.
 DidBck=T Rises=F RFO-DIIS coefs:    0.79143    0.49754   -0.44490    0.06895    0.08699
 Iteration  1 RMS(Cart)=  0.01003060 RMS(Int)=  0.00003979
 Iteration  2 RMS(Cart)=  0.00005771 RMS(Int)=  0.00001235
 Iteration  3 RMS(Cart)=  0.00000000 RMS(Int)=  0.00001235
 Variable       Old X    -DE/DX   Delta X   Delta X   Delta X     New X
                                 (Linear)    (Quad)   (Total)
    R1        2.55979   0.00025   0.00013   0.00040   0.00055   2.56034
    R2        2.85711  -0.00061  -0.00046  -0.00139  -0.00185   2.85525
    R3        2.77821   0.00125   0.00029   0.00235   0.00264   2.78086
    R4        2.84027   0.00020   0.00022   0.00052   0.00075   2.84102
    R5        2.89682  -0.00029  -0.00049  -0.00096  -0.00143   2.89539
    R6        2.92835  -0.00013  -0.00001  -0.00018  -0.00019   2.92816
    R7        2.07785   0.00023  -0.00003   0.00034   0.00030   2.07816
    R8        2.06517  -0.00007   0.00005  -0.00012  -0.00008   2.06510
    R9        2.92681  -0.00003   0.00011  -0.00032  -0.00020   2.92660
   R10        2.94026  -0.00014   0.00084  -0.00199  -0.00116   2.93911
   R11        2.07496   0.00000  -0.00001   0.00005   0.00003   2.07499
   R12        2.90921   0.00019  -0.00002   0.00033   0.00031   2.90952
   R13        2.07477  -0.00002  -0.00016   0.00014  -0.00003   2.07475
   R14        2.07067  -0.00002   0.00007   0.00006   0.00013   2.07080
   R15        2.91156   0.00031  -0.00006   0.00061   0.00055   2.91210
   R16        2.07394   0.00014   0.00005   0.00027   0.00033   2.07427
   R17        2.07516   0.00008   0.00001   0.00017   0.00018   2.07534
   R18        2.91298   0.00031  -0.00016   0.00045   0.00029   2.91327
   R19        2.07953  -0.00012   0.00002  -0.00027  -0.00024   2.07928
   R20        2.86847   0.00036  -0.00027   0.00025  -0.00004   2.86844
   R21        2.32683   0.00101   0.00007   0.00066   0.00073   2.32756
   R22        2.91418   0.00096   0.00039   0.00142   0.00180   2.91597
   R23        2.07166   0.00021  -0.00015   0.00059   0.00044   2.07210
   R24        2.07023  -0.00016  -0.00001  -0.00055  -0.00056   2.06967
   R25        2.89815   0.00053   0.00000   0.00144   0.00144   2.89959
   R26        2.72147  -0.00066   0.00011  -0.00200  -0.00189   2.71958
   R27        2.07293   0.00012  -0.00001   0.00023   0.00022   2.07315
   R28        2.06974   0.00004   0.00005  -0.00001   0.00005   2.06978
   R29        2.06981   0.00019   0.00001   0.00037   0.00038   2.07019
[truncated: 795,250 more chars]
