# Supplementary material for: New patchoulol- and guaiane-type sesquiterpenoids from Sanguisorba officinalis with anti-melanogenic activity
Source: Nat Prod Bioprospect. 2026 May 12;16(1):63. doi: 10.1007/s13659-026-00616-0 (PMC13161421; doi:10.1007/s13659-026-00616-0)
Supplement: Supplementary file 2 — Additional file 2. It includes the calculated NMR data of compound 11. [file 13659_2026_616_MOESM2_ESM.zip › New folder/11R-opt_freq-conf-53.log]

 Entering Gaussian System, Link 0=/gpfs/home/zhengshan/software/Gaussian/g09/g09
 Input=DY-202A-11R_53.gjf
 Output=DY-202A-11R_53.log
 Initial command:
 /gpfs/home/zhengshan/software/Gaussian/g09/l1.exe "/gpfs/home/zhengshan/software/Gaussian/g09/scratch/zhengshan/%J/Gau-6320.inp" -scrdir="/gpfs/home/zhengshan/software/Gaussian/g09/scratch/zhengshan/%J/"
 Entering Link 1 = /gpfs/home/zhengshan/software/Gaussian/g09/l1.exe PID=      6321.
  
 Copyright (c) 1988,1990,1992,1993,1995,1998,2003,2009,2013,
            Gaussian, Inc.  All Rights Reserved.
  
 This is part of the Gaussian(R) 09 program.  It is based on
 the Gaussian(R) 03 system (copyright 2003, Gaussian, Inc.),
 the Gaussian(R) 98 system (copyright 1998, Gaussian, Inc.),
 the Gaussian(R) 94 system (copyright 1995, Gaussian, Inc.),
 the Gaussian 92(TM) system (copyright 1992, Gaussian, Inc.),
 the Gaussian 90(TM) system (copyright 1990, Gaussian, Inc.),
 the Gaussian 88(TM) system (copyright 1988, Gaussian, Inc.),
 the Gaussian 86(TM) system (copyright 1986, Carnegie Mellon
 University), and the Gaussian 82(TM) system (copyright 1983,
 Carnegie Mellon University). Gaussian is a federally registered
 trademark of Gaussian, Inc.
  
 This software contains proprietary and confidential information,
 including trade secrets, belonging to Gaussian, Inc.
  
 This software is provided under written license and may be
 used, copied, transmitted, or stored only in accord with that
 written license.
  
 The following legend is applicable only to US Government
 contracts under FAR:
  
                    RESTRICTED RIGHTS LEGEND
  
 Use, reproduction and disclosure by the US Government is
 subject to restrictions as set forth in subparagraphs (a)
 and (c) of the Commercial Computer Software - Restricted
 Rights clause in FAR 52.227-19.
  
 Gaussian, Inc.
 340 Quinnipiac St., Bldg. 40, Wallingford CT 06492
  
  
 ---------------------------------------------------------------
 Warning -- This program may not be used in any manner that
 competes with the business of Gaussian, Inc. or will provide
 assistance to any competitor of Gaussian, Inc.  The licensee
 of this program is prohibited from giving any competitor of
 Gaussian, Inc. access to this program.  By using this program,
 the user acknowledges that Gaussian, Inc. is engaged in the
 business of creating and licensing software in the field of
 computational chemistry and represents and warrants to the
 licensee that it is not a competitor of Gaussian, Inc. and that
 it will not use this program in any manner prohibited above.
 ---------------------------------------------------------------
  

 Cite this work as:
 Gaussian 09, Revision D.01,
 M. J. Frisch, G. W. Trucks, H. B. Schlegel, G. E. Scuseria, 
 M. A. Robb, J. R. Cheeseman, G. Scalmani, V. Barone, B. Mennucci, 
 G. A. Petersson, H. Nakatsuji, M. Caricato, X. Li, H. P. Hratchian, 
 A. F. Izmaylov, J. Bloino, G. Zheng, J. L. Sonnenberg, M. Hada, 
 M. Ehara, K. Toyota, R. Fukuda, J. Hasegawa, M. Ishida, T. Nakajima, 
 Y. Honda, O. Kitao, H. Nakai, T. Vreven, J. A. Montgomery, Jr., 
 J. E. Peralta, F. Ogliaro, M. Bearpark, J. J. Heyd, E. Brothers, 
 K. N. Kudin, V. N. Staroverov, T. Keith, R. Kobayashi, J. Normand, 
 K. Raghavachari, A. Rendell, J. C. Burant, S. S. Iyengar, J. Tomasi, 
 M. Cossi, N. Rega, J. M. Millam, M. Klene, J. E. Knox, J. B. Cross, 
 V. Bakken, C. Adamo, J. Jaramillo, R. Gomperts, R. E. Stratmann, 
 O. Yazyev, A. J. Austin, R. Cammi, C. Pomelli, J. W. Ochterski, 
 R. L. Martin, K. Morokuma, V. G. Zakrzewski, G. A. Voth, 
 P. Salvador, J. J. Dannenberg, S. Dapprich, A. D. Daniels, 
 O. Farkas, J. B. Foresman, J. V. Ortiz, J. Cioslowski, 
 and D. J. Fox, Gaussian, Inc., Wallingford CT, 2013.
 
 ******************************************
 Gaussian 09:  ES64L-G09RevD.01 24-Apr-2013
                10-Mar-2024 
 ******************************************
 %nprocshared=4
 Will use up to    4 processors via shared memory.
 %mem=12GB
 %chk=DY-202A-11R_53.chk
 ----------------------------------------------------------
 # opt freq b3lyp/6-31g(d) scrf=(smd,solvent=methanol,read)
 ----------------------------------------------------------
 1/14=-1,18=20,19=15,26=3,38=1,40=2/1,3;
 2/9=110,12=2,17=6,18=5,40=1/2;
 3/5=1,6=6,7=1,11=2,16=1,25=1,30=1,70=32203,71=1,72=3,74=-5/1,2,3;
 4//1;
 5/5=2,38=5,53=3/2;
 6/7=2,8=2,9=2,10=2,28=1/1;
 7//1,2,3,16;
 1/14=-1,18=20,19=15,26=3/3(2);
 2/9=110/2;
 99//99;
 2/9=110/2;
 3/5=1,6=6,7=1,11=2,16=1,25=1,30=1,70=32205,71=1,72=3,74=-5/1,2,3;
 4/5=5,16=3,69=1/1;
 5/5=2,38=5,53=3/2;
 7//1,2,3,16;
 1/14=-1,18=20,19=15,26=3/3(-5);
 2/9=110/2;
 6/7=2,8=2,9=2,10=2,19=2,28=1/1;
 99/9=1/99;
 --------
 opt+freq
 --------
 Symbolic Z-matrix:
 Charge =  0 Multiplicity = 1
 C                    -1.6328    0.7284   -0.0599 
 C                    -1.0477   -0.4402   -0.3641 
 C                     0.3745   -0.638    -0.8228 
 C                     1.3983    0.337    -0.1992 
 C                     1.3391    1.7545   -0.8234 
 C                    -0.0364    2.3038   -1.2095 
 C                    -1.1682    2.1431   -0.1829 
 C                    -3.0054    0.3942    0.3688 
 C                    -3.262    -1.08      0.3591 
 C                    -1.9466   -1.641    -0.1842 
 O                    -3.8372    1.2342    0.682 
 C                    -0.8256    2.757     1.1755 
 C                    -2.1537   -2.4232   -1.4804 
 O                    -1.3453   -2.4941    0.7833 
 C                     2.8635   -0.2334   -0.211 
 O                     3.769     0.8102    0.2008 
 C                     3.3193   -0.6956   -1.5997 
 C                     3.0572   -1.3921    0.7976 
 O                     2.8754   -0.9212    2.1351 
 H                     0.4067   -0.5824   -1.918 
 H                     0.6631   -1.6622   -0.5676 
 H                     1.1324    0.4648    0.8588 
 H                     1.9588    1.7927   -1.7267 
 H                     1.8021    2.4603   -0.1213 
 H                    -0.3451    1.848    -2.1604 
 H                     0.0837    3.3731   -1.4308 
 H                    -2.0105    2.7215   -0.5888 
 H                    -3.4812   -1.4197    1.3759 
 H                    -4.1117   -1.2823   -0.3004 
 H                    -0.4931    3.7939    1.0569 
 H                    -0.0353    2.2078    1.6953 
 H                    -1.7023    2.7666    1.8326 
 H                    -1.2142   -2.8629   -1.8342 
 H                    -2.8417   -3.2612   -1.3189 
 H                    -2.561    -1.7916   -2.2773 
 H                    -1.9519   -3.235     0.9523 
 H                     3.4249    1.1419    1.0509 
 H                     2.7357   -1.547    -1.9628 
 H                     3.2532    0.1108   -2.3364 
 H                     4.3742   -0.9944   -1.5787 
 H                     2.3604   -2.2161    0.626 
 H                     4.0736   -1.7986    0.7351 
 H                     3.7431   -0.5903    2.4282 
 

 GradGradGradGradGradGradGradGradGradGradGradGradGradGradGradGradGradGrad
 Berny optimization.
 Initialization pass.
                           ----------------------------
                           !    Initial Parameters    !
                           ! (Angstroms and Degrees)  !
 --------------------------                            --------------------------
 ! Name  Definition              Value          Derivative Info.                !
 --------------------------------------------------------------------------------
 ! R1    R(1,2)                  1.3418         estimate D2E/DX2                !
 ! R2    R(1,7)                  1.4941         estimate D2E/DX2                !
 ! R3    R(1,8)                  1.4763         estimate D2E/DX2                !
 ! R4    R(2,3)                  1.5074         estimate D2E/DX2                !
 ! R5    R(2,10)                 1.5107         estimate D2E/DX2                !
 ! R6    R(3,4)                  1.5452         estimate D2E/DX2                !
 ! R7    R(3,20)                 1.0971         estimate D2E/DX2                !
 ! R8    R(3,21)                 1.0943         estimate D2E/DX2                !
 ! R9    R(4,5)                  1.55           estimate D2E/DX2                !
 ! R10   R(4,15)                 1.5724         estimate D2E/DX2                !
 ! R11   R(4,22)                 1.0984         estimate D2E/DX2                !
 ! R12   R(5,6)                  1.5306         estimate D2E/DX2                !
 ! R13   R(5,23)                 1.0961         estimate D2E/DX2                !
 ! R14   R(5,24)                 1.0979         estimate D2E/DX2                !
 ! R15   R(6,7)                  1.5365         estimate D2E/DX2                !
 ! R16   R(6,25)                 1.0988         estimate D2E/DX2                !
 ! R17   R(6,26)                 1.0985         estimate D2E/DX2                !
 ! R18   R(7,12)                 1.5295         estimate D2E/DX2                !
 ! R19   R(7,27)                 1.0994         estimate D2E/DX2                !
 ! R20   R(8,9)                  1.4964         estimate D2E/DX2                !
 ! R21   R(8,11)                 1.2229         estimate D2E/DX2                !
 ! R22   R(9,10)                 1.5298         estimate D2E/DX2                !
 ! R23   R(9,28)                 1.0942         estimate D2E/DX2                !
 ! R24   R(9,29)                 1.0945         estimate D2E/DX2                !
 ! R25   R(10,13)                1.528          estimate D2E/DX2                !
 ! R26   R(10,14)                1.4232         estimate D2E/DX2                !
 ! R27   R(12,30)                1.0953         estimate D2E/DX2                !
 ! R28   R(12,31)                1.0938         estimate D2E/DX2                !
 ! R29   R(12,32)                1.0957         estimate D2E/DX2                !
 ! R30   R(13,33)                1.096          estimate D2E/DX2                !
 ! R31   R(13,34)                1.0962         estimate D2E/DX2                !
 ! R32   R(13,35)                1.0954         estimate D2E/DX2                !
 ! R33   R(14,36)                0.9723         estimate D2E/DX2                !
 ! R34   R(15,16)                1.4417         estimate D2E/DX2                !
 ! R35   R(15,17)                1.5329         estimate D2E/DX2                !
 ! R36   R(15,18)                1.5483         estimate D2E/DX2                !
 ! R37   R(16,37)                0.9752         estimate D2E/DX2                !
 ! R38   R(17,38)                1.0942         estimate D2E/DX2                !
 ! R39   R(17,39)                1.0942         estimate D2E/DX2                !
 ! R40   R(17,40)                1.0966         estimate D2E/DX2                !
 ! R41   R(18,19)                1.4296         estimate D2E/DX2                !
 ! R42   R(18,41)                1.0927         estimate D2E/DX2                !
 ! R43   R(18,42)                1.0965         estimate D2E/DX2                !
 ! R44   R(19,43)                0.9738         estimate D2E/DX2                !
 ! A1    A(2,1,7)              132.0949         estimate D2E/DX2                !
 ! A2    A(2,1,8)              105.9081         estimate D2E/DX2                !
 ! A3    A(7,1,8)              121.8271         estimate D2E/DX2                !
 ! A4    A(1,2,3)              126.4895         estimate D2E/DX2                !
 ! A5    A(1,2,10)             113.9403         estimate D2E/DX2                !
 ! A6    A(3,2,10)             119.5593         estimate D2E/DX2                !
 ! A7    A(2,3,4)              114.8042         estimate D2E/DX2                !
 ! A8    A(2,3,20)             108.9549         estimate D2E/DX2                !
 ! A9    A(2,3,21)             107.499          estimate D2E/DX2                !
 ! A10   A(4,3,20)             110.5762         estimate D2E/DX2                !
 ! A11   A(4,3,21)             108.767          estimate D2E/DX2                !
 ! A12   A(20,3,21)            105.8137         estimate D2E/DX2                !
 ! A13   A(3,4,5)              112.9061         estimate D2E/DX2                !
 ! A14   A(3,4,15)             112.6736         estimate D2E/DX2                !
 ! A15   A(3,4,22)             107.5633         estimate D2E/DX2                !
 ! A16   A(5,4,15)             111.3664         estimate D2E/DX2                !
 ! A17   A(5,4,22)             105.7988         estimate D2E/DX2                !
 ! A18   A(15,4,22)            105.9637         estimate D2E/DX2                !
 ! A19   A(4,5,6)              117.6525         estimate D2E/DX2                !
 ! A20   A(4,5,23)             110.0083         estimate D2E/DX2                !
 ! A21   A(4,5,24)             108.3165         estimate D2E/DX2                !
 ! A22   A(6,5,23)             106.7193         estimate D2E/DX2                !
 ! A23   A(6,5,24)             108.0333         estimate D2E/DX2                !
 ! A24   A(23,5,24)            105.4366         estimate D2E/DX2                !
 ! A25   A(5,6,7)              117.1226         estimate D2E/DX2                !
 ! A26   A(5,6,25)             108.7787         estimate D2E/DX2                !
 ! A27   A(5,6,26)             107.5711         estimate D2E/DX2                !
 ! A28   A(7,6,25)             109.1415         estimate D2E/DX2                !
 ! A29   A(7,6,26)             108.478          estimate D2E/DX2                !
 ! A30   A(25,6,26)            105.0799         estimate D2E/DX2                !
 ! A31   A(1,7,6)              112.5256         estimate D2E/DX2                !
 ! A32   A(1,7,12)             112.1213         estimate D2E/DX2                !
 ! A33   A(1,7,27)             106.8754         estimate D2E/DX2                !
 ! A34   A(6,7,12)             112.7321         estimate D2E/DX2                !
 ! A35   A(6,7,27)             105.227          estimate D2E/DX2                !
 ! A36   A(12,7,27)            106.758          estimate D2E/DX2                !
 ! A37   A(1,8,9)              112.3688         estimate D2E/DX2                !
 ! A38   A(1,8,11)             123.4535         estimate D2E/DX2                !
 ! A39   A(9,8,11)             124.1739         estimate D2E/DX2                !
 ! A40   A(8,9,10)             102.4822         estimate D2E/DX2                !
 ! A41   A(8,9,28)             109.5221         estimate D2E/DX2                !
 ! A42   A(8,9,29)             108.6105         estimate D2E/DX2                !
 ! A43   A(10,9,28)            112.8567         estimate D2E/DX2                !
 ! A44   A(10,9,29)            112.6921         estimate D2E/DX2                !
 ! A45   A(28,9,29)            110.306          estimate D2E/DX2                !
 ! A46   A(2,10,9)             105.2146         estimate D2E/DX2                !
 ! A47   A(2,10,13)            112.7377         estimate D2E/DX2                !
 ! A48   A(2,10,14)            107.8195         estimate D2E/DX2                !
 ! A49   A(9,10,13)            111.8671         estimate D2E/DX2                !
 ! A50   A(9,10,14)            109.9799         estimate D2E/DX2                !
 ! A51   A(13,10,14)           109.0925         estimate D2E/DX2                !
 ! A52   A(7,12,30)            110.5961         estimate D2E/DX2                !
 ! A53   A(7,12,31)            112.4803         estimate D2E/DX2                !
 ! A54   A(7,12,32)            110.9109         estimate D2E/DX2                !
 ! A55   A(30,12,31)           107.905          estimate D2E/DX2                !
 ! A56   A(30,12,32)           107.4297         estimate D2E/DX2                !
 ! A57   A(31,12,32)           107.3093         estimate D2E/DX2                !
 ! A58   A(10,13,33)           111.2863         estimate D2E/DX2                !
 ! A59   A(10,13,34)           110.5739         estimate D2E/DX2                !
 ! A60   A(10,13,35)           111.8616         estimate D2E/DX2                !
 ! A61   A(33,13,34)           106.1931         estimate D2E/DX2                !
 ! A62   A(33,13,35)           108.3742         estimate D2E/DX2                !
 ! A63   A(34,13,35)           108.3365         estimate D2E/DX2                !
 ! A64   A(10,14,36)           108.1394         estimate D2E/DX2                !
 ! A65   A(4,15,16)            108.6948         estimate D2E/DX2                !
 ! A66   A(4,15,17)            113.1571         estimate D2E/DX2                !
 ! A67   A(4,15,18)            112.5297         estimate D2E/DX2                !
 ! A68   A(16,15,17)           106.8733         estimate D2E/DX2                !
 ! A69   A(16,15,18)           106.0848         estimate D2E/DX2                !
 ! A70   A(17,15,18)           109.1038         estimate D2E/DX2                !
 ! A71   A(15,16,37)           105.8768         estimate D2E/DX2                !
 ! A72   A(15,17,38)           112.1253         estimate D2E/DX2                !
 ! A73   A(15,17,39)           111.6998         estimate D2E/DX2                !
 ! A74   A(15,17,40)           110.5387         estimate D2E/DX2                !
 ! A75   A(38,17,39)           108.529          estimate D2E/DX2                !
 ! A76   A(38,17,40)           107.9031         estimate D2E/DX2                !
 ! A77   A(39,17,40)           105.7716         estimate D2E/DX2                !
 ! A78   A(15,18,19)           110.306          estimate D2E/DX2                !
 ! A79   A(15,18,41)           112.4736         estimate D2E/DX2                !
 ! A80   A(15,18,42)           110.8718         estimate D2E/DX2                !
 ! A81   A(19,18,41)           108.3146         estimate D2E/DX2                !
 ! A82   A(19,18,42)           107.0578         estimate D2E/DX2                !
 ! A83   A(41,18,42)           107.6142         estimate D2E/DX2                !
 ! A84   A(18,19,43)           106.2728         estimate D2E/DX2                !
 ! D1    D(7,1,2,3)              6.416          estimate D2E/DX2                !
 ! D2    D(7,1,2,10)          -174.7999         estimate D2E/DX2                !
 ! D3    D(8,1,2,3)           -178.3967         estimate D2E/DX2                !
 ! D4    D(8,1,2,10)             0.3874         estimate D2E/DX2                !
 ! D5    D(2,1,7,6)             21.3459         estimate D2E/DX2                !
 ! D6    D(2,1,7,12)          -106.9825         estimate D2E/DX2                !
 ! D7    D(2,1,7,27)           136.3664         estimate D2E/DX2                !
 ! D8    D(8,1,7,6)           -153.2048         estimate D2E/DX2                !
 ! D9    D(8,1,7,12)            78.4668         estimate D2E/DX2                !
 ! D10   D(8,1,7,27)           -38.1843         estimate D2E/DX2                !
 ! D11   D(2,1,8,9)              1.6014         estimate D2E/DX2                !
 ! D12   D(2,1,8,11)          -177.7093         estimate D2E/DX2                !
 ! D13   D(7,1,8,9)            177.3994         estimate D2E/DX2                !
 ! D14   D(7,1,8,11)            -1.9113         estimate D2E/DX2                !
 ! D15   D(1,2,3,4)             34.4808         estimate D2E/DX2                !
 ! D16   D(1,2,3,20)           -90.1366         estimate D2E/DX2                !
 ! D17   D(1,2,3,21)           155.6335         estimate D2E/DX2                !
 ! D18   D(10,2,3,4)          -144.2417         estimate D2E/DX2                !
 ! D19   D(10,2,3,20)           91.1409         estimate D2E/DX2                !
 ! D20   D(10,2,3,21)          -23.0889         estimate D2E/DX2                !
 ! D21   D(1,2,10,9)            -2.1173         estimate D2E/DX2                !
 ! D22   D(1,2,10,13)          120.0563         estimate D2E/DX2                !
 ! D23   D(1,2,10,14)         -119.4637         estimate D2E/DX2                !
 ! D24   D(3,2,10,9)           176.7589         estimate D2E/DX2                !
 ! D25   D(3,2,10,13)          -61.0675         estimate D2E/DX2                !
 ! D26   D(3,2,10,14)           59.4126         estimate D2E/DX2                !
 ! D27   D(2,3,4,5)            -76.3886         estimate D2E/DX2                !
 ! D28   D(2,3,4,15)           156.3703         estimate D2E/DX2                !
 ! D29   D(2,3,4,22)            39.9554         estimate D2E/DX2                !
 ! D30   D(20,3,4,5)            47.3711         estimate D2E/DX2                !
 ! D31   D(20,3,4,15)          -79.87           estimate D2E/DX2                !
 ! D32   D(20,3,4,22)          163.7151         estimate D2E/DX2                !
 ! D33   D(21,3,4,5)           163.1552         estimate D2E/DX2                !
 ! D34   D(21,3,4,15)           35.914          estimate D2E/DX2                !
 ! D35   D(21,3,4,22)          -80.5008         estimate D2E/DX2                !
 ! D36   D(3,4,5,6)             37.0251         estimate D2E/DX2                !
 ! D37   D(3,4,5,23)           -85.416          estimate D2E/DX2                !
 ! D38   D(3,4,5,24)           159.8171         estimate D2E/DX2                !
 ! D39   D(15,4,5,6)           164.9532         estimate D2E/DX2                !
 ! D40   D(15,4,5,23)           42.5122         estimate D2E/DX2                !
 ! D41   D(15,4,5,24)          -72.2548         estimate D2E/DX2                !
 ! D42   D(22,4,5,6)           -80.3627         estimate D2E/DX2                !
 ! D43   D(22,4,5,23)          157.1963         estimate D2E/DX2                !
 ! D44   D(22,4,5,24)           42.4293         estimate D2E/DX2                !
 ! D45   D(3,4,15,16)          171.566          estimate D2E/DX2                !
 ! D46   D(3,4,15,17)           53.0108         estimate D2E/DX2                !
 ! D47   D(3,4,15,18)          -71.2387         estimate D2E/DX2                !
 ! D48   D(5,4,15,16)           43.5129         estimate D2E/DX2                !
 ! D49   D(5,4,15,17)          -75.0424         estimate D2E/DX2                !
 ! D50   D(5,4,15,18)          160.7082         estimate D2E/DX2                !
 ! D51   D(22,4,15,16)         -71.0689         estimate D2E/DX2                !
 ! D52   D(22,4,15,17)         170.3759         estimate D2E/DX2                !
 ! D53   D(22,4,15,18)          46.1264         estimate D2E/DX2                !
 ! D54   D(4,5,6,7)             45.9463         estimate D2E/DX2                !
 ! D55   D(4,5,6,25)           -78.3375         estimate D2E/DX2                !
 ! D56   D(4,5,6,26)           168.3397         estimate D2E/DX2                !
 ! D57   D(23,5,6,7)           170.0516         estimate D2E/DX2                !
 ! D58   D(23,5,6,25)           45.7678         estimate D2E/DX2                !
 ! D59   D(23,5,6,26)          -67.5551         estimate D2E/DX2                !
 ! D60   D(24,5,6,7)           -76.9895         estimate D2E/DX2                !
 ! D61   D(24,5,6,25)          158.7267         estimate D2E/DX2                !
 ! D62   D(24,5,6,26)           45.4038         estimate D2E/DX2                !
 ! D63   D(5,6,7,1)            -71.8735         estimate D2E/DX2                !
 ! D64   D(5,6,7,12)            56.1341         estimate D2E/DX2                !
 ! D65   D(5,6,7,27)           172.1124         estimate D2E/DX2                !
 ! D66   D(25,6,7,1)            52.2269         estimate D2E/DX2                !
 ! D67   D(25,6,7,12)         -179.7655         estimate D2E/DX2                !
 ! D68   D(25,6,7,27)          -63.7872         estimate D2E/DX2                !
 ! D69   D(26,6,7,1)           166.2025         estimate D2E/DX2                !
 ! D70   D(26,6,7,12)          -65.7899         estimate D2E/DX2                !
 ! D71   D(26,6,7,27)           50.1884         estimate D2E/DX2                !
 ! D72   D(1,7,12,30)         -179.7266         estimate D2E/DX2                !
 ! D73   D(1,7,12,31)           59.5462         estimate D2E/DX2                !
 ! D74   D(1,7,12,32)          -60.6398         estimate D2E/DX2                !
 ! D75   D(6,7,12,30)           52.0541         estimate D2E/DX2                !
 ! D76   D(6,7,12,31)          -68.673          estimate D2E/DX2                !
 ! D77   D(6,7,12,32)          171.1409         estimate D2E/DX2                !
 ! D78   D(27,7,12,30)         -63.0049         estimate D2E/DX2                !
 ! D79   D(27,7,12,31)         176.2679         estimate D2E/DX2                !
 ! D80   D(27,7,12,32)          56.0819         estimate D2E/DX2                !
 ! D81   D(1,8,9,10)            -2.7802         estimate D2E/DX2                !
 ! D82   D(1,8,9,28)           117.2584         estimate D2E/DX2                !
 ! D83   D(1,8,9,29)          -122.217          estimate D2E/DX2                !
 ! D84   D(11,8,9,10)          176.5247         estimate D2E/DX2                !
 ! D85   D(11,8,9,28)          -63.4367         estimate D2E/DX2                !
 ! D86   D(11,8,9,29)           57.0879         estimate D2E/DX2                !
 ! D87   D(8,9,10,2)             2.7723         estimate D2E/DX2                !
 ! D88   D(8,9,10,13)         -119.9628         estimate D2E/DX2                !
 ! D89   D(8,9,10,14)          118.642          estimate D2E/DX2                !
 ! D90   D(28,9,10,2)         -114.921          estimate D2E/DX2                !
 ! D91   D(28,9,10,13)         122.3438         estimate D2E/DX2                !
 ! D92   D(28,9,10,14)           0.9487         estimate D2E/DX2                !
 ! D93   D(29,9,10,2)          119.3139         estimate D2E/DX2                !
 ! D94   D(29,9,10,13)          -3.4212         estimate D2E/DX2                !
 ! D95   D(29,9,10,14)        -124.8164         estimate D2E/DX2                !
 ! D96   D(2,10,13,33)          64.5029         estimate D2E/DX2                !
 ! D97   D(2,10,13,34)        -177.727          estimate D2E/DX2                !
 ! D98   D(2,10,13,35)         -56.8854         estimate D2E/DX2                !
 ! D99   D(9,10,13,33)        -177.1507         estimate D2E/DX2                !
 ! D100  D(9,10,13,34)         -59.3806         estimate D2E/DX2                !
 ! D101  D(9,10,13,35)          61.4611         estimate D2E/DX2                !
 ! D102  D(14,10,13,33)        -55.2447         estimate D2E/DX2                !
 ! D103  D(14,10,13,34)         62.5254         estimate D2E/DX2                !
 ! D104  D(14,10,13,35)       -176.6329         estimate D2E/DX2                !
 ! D105  D(2,10,14,36)         175.7926         estimate D2E/DX2                !
 ! D106  D(9,10,14,36)          61.5764         estimate D2E/DX2                !
 ! D107  D(13,10,14,36)        -61.4635         estimate D2E/DX2                !
 ! D108  D(4,15,16,37)          53.1506         estimate D2E/DX2                !
 ! D109  D(17,15,16,37)        175.5943         estimate D2E/DX2                !
 ! D110  D(18,15,16,37)        -68.0848         estimate D2E/DX2                !
 ! D111  D(4,15,17,38)         -64.9701         estimate D2E/DX2                !
 ! D112  D(4,15,17,39)          57.1031         estimate D2E/DX2                !
 ! D113  D(4,15,17,40)         174.586          estimate D2E/DX2                !
 ! D114  D(16,15,17,38)        175.4241         estimate D2E/DX2                !
 ! D115  D(16,15,17,39)        -62.5027         estimate D2E/DX2                !
 ! D116  D(16,15,17,40)         54.9802         estimate D2E/DX2                !
 ! D117  D(18,15,17,38)         61.128          estimate D2E/DX2                !
 ! D118  D(18,15,17,39)       -176.7988         estimate D2E/DX2                !
 ! D119  D(18,15,17,40)        -59.3159         estimate D2E/DX2                !
 ! D120  D(4,15,18,19)         -64.1295         estimate D2E/DX2                !
 ! D121  D(4,15,18,41)          56.9125         estimate D2E/DX2                !
 ! D122  D(4,15,18,42)         177.457          estimate D2E/DX2                !
 ! D123  D(16,15,18,19)         54.6055         estimate D2E/DX2                !
 ! D124  D(16,15,18,41)        175.6475         estimate D2E/DX2                !
 ! D125  D(16,15,18,42)        -63.8079         estimate D2E/DX2                !
 ! D126  D(17,15,18,19)        169.4123         estimate D2E/DX2                !
 ! D127  D(17,15,18,41)        -69.5457         estimate D2E/DX2                !
 ! D128  D(17,15,18,42)         50.9988         estimate D2E/DX2                !
 ! D129  D(15,18,19,43)        -87.1987         estimate D2E/DX2                !
 ! D130  D(41,18,19,43)        149.3096         estimate D2E/DX2                !
 ! D131  D(42,18,19,43)         33.5254         estimate D2E/DX2                !
 --------------------------------------------------------------------------------
 Trust Radius=3.00D-01 FncErr=1.00D-07 GrdErr=1.00D-06
 Number of steps in this run=    258 maximum allowed number of steps=    258.
 GradGradGradGradGradGradGradGradGradGradGradGradGradGradGradGradGradGrad

                          Input orientation:                          
 ---------------------------------------------------------------------
 Center     Atomic      Atomic             Coordinates (Angstroms)
 Number     Number       Type             X           Y           Z
 ---------------------------------------------------------------------
      1          6           0       -1.632800    0.728400   -0.059900
      2          6           0       -1.047700   -0.440200   -0.364100
      3          6           0        0.374500   -0.638000   -0.822800
      4          6           0        1.398300    0.337000   -0.199200
      5          6           0        1.339100    1.754500   -0.823400
      6          6           0       -0.036400    2.303800   -1.209500
      7          6           0       -1.168200    2.143100   -0.182900
      8          6           0       -3.005400    0.394200    0.368800
      9          6           0       -3.262000   -1.080000    0.359100
     10          6           0       -1.946600   -1.641000   -0.184200
     11          8           0       -3.837200    1.234200    0.682000
     12          6           0       -0.825600    2.757000    1.175500
     13          6           0       -2.153700   -2.423200   -1.480400
     14          8           0       -1.345300   -2.494100    0.783300
     15          6           0        2.863500   -0.233400   -0.211000
     16          8           0        3.769000    0.810200    0.200800
     17          6           0        3.319300   -0.695600   -1.599700
     18          6           0        3.057200   -1.392100    0.797600
     19          8           0        2.875400   -0.921200    2.135100
     20          1           0        0.406700   -0.582400   -1.918000
     21          1           0        0.663100   -1.662200   -0.567600
     22          1           0        1.132400    0.464800    0.858800
     23          1           0        1.958800    1.792700   -1.726700
     24          1           0        1.802100    2.460300   -0.121300
     25          1           0       -0.345100    1.848000   -2.160400
     26          1           0        0.083700    3.373100   -1.430800
     27          1           0       -2.010500    2.721500   -0.588800
     28          1           0       -3.481200   -1.419700    1.375900
     29          1           0       -4.111700   -1.282300   -0.300400
     30          1           0       -0.493100    3.793900    1.056900
     31          1           0       -0.035300    2.207800    1.695300
     32          1           0       -1.702300    2.766600    1.832600
     33          1           0       -1.214200   -2.862900   -1.834200
     34          1           0       -2.841700   -3.261200   -1.318900
     35          1           0       -2.561000   -1.791600   -2.277300
     36          1           0       -1.951900   -3.235000    0.952300
     37          1           0        3.424900    1.141900    1.050900
     38          1           0        2.735700   -1.547000   -1.962800
     39          1           0        3.253200    0.110800   -2.336400
     40          1           0        4.374200   -0.994400   -1.578700
     41          1           0        2.360400   -2.216100    0.626000
     42          1           0        4.073600   -1.798600    0.735100
     43          1           0        3.743100   -0.590300    2.428200
 ---------------------------------------------------------------------
                    Distance matrix (angstroms):
                    1          2          3          4          5
     1  C    0.000000
     2  C    1.341829   0.000000
     3  C    2.545254   1.507376   0.000000
     4  C    3.059439   2.571799   1.545208   0.000000
     5  C    3.235429   3.274825   2.579634   1.549980   0.000000
     6  C    2.520309   3.044169   2.995424   2.635787   1.530622
     7  C    1.494108   2.592449   3.244058   3.138341   2.616831
     8  C    1.476314   2.250768   3.729487   4.440548   4.706000
     9  C    2.469851   2.415675   3.849206   4.902855   5.531981
    10  C    2.393319   1.510730   2.607935   3.886009   4.768000
    11  O    2.380258   3.417492   4.848502   5.384417   5.415812
    12  C    2.508586   3.555529   4.118187   3.562574   3.112320
    13  C    3.495960   2.530148   3.164044   4.677273   5.484932
    14  O    3.343374   2.371413   2.997061   4.062976   5.276181
    15  C    4.600500   3.919654   2.594826   1.572357   2.578871
    16  O    5.408706   5.008314   3.829839   2.450334   2.800911
    17  C    5.377923   4.545616   3.046102   2.591892   3.244507
    18  C    5.218039   4.371026   3.223545   2.595255   3.934539
    19  O    5.278548   4.676331   3.883797   3.035432   4.274612
    20  H    3.054553   2.133098   1.097083   2.186971   2.743833
    21  H    3.353190   2.112234   1.094259   2.161721   3.492313
    22  H    2.925718   2.658448   2.149037   1.098362   2.129753
    23  H    4.100067   3.985168   3.038971   2.183227   1.096101
    24  H    3.847309   4.073477   3.482759   2.162759   1.097938
    25  H    2.706248   2.992691   2.913279   3.028014   2.152404
    26  H    3.438048   4.118151   4.067327   3.530285   2.136546
    27  H    2.096387   3.312676   4.126648   4.178223   3.494273
    28  H    3.176860   3.147847   4.506857   5.420005   6.176387
    29  H    3.200890   3.178252   4.562238   5.743908   6.261542
    30  H    3.455929   4.500492   4.891599   4.135860   3.324400
    31  H    2.796669   3.503996   3.821955   3.023943   2.904876
    32  H    2.782202   3.941771   4.791195   4.432255   4.162787
    33  H    4.027506   2.838731   2.914975   4.442718   5.372284
    34  H    4.354702   3.476797   4.179861   5.672598   6.548424
    35  H    3.482645   2.788672   3.473258   4.952322   5.468037
    36  H    4.103037   3.218912   3.912483   5.030803   6.235295
    37  H    5.194727   4.950699   3.997966   2.513508   2.870338
    38  H    5.280366   4.253818   2.775094   2.906610   3.761466
    39  H    5.425576   4.763540   3.337454   2.838916   2.941887
    40  H    6.431084   5.583851   4.086075   3.540004   4.163984
    41  H    5.008611   3.968534   2.921168   2.850423   4.348503
    42  H    6.291324   5.411211   4.178204   3.548371   4.746676
    43  H    6.068765   5.547183   4.681746   3.641593   4.674420
                    6          7          8          9         10
     6  C    0.000000
     7  C    1.536458   0.000000
     8  C    3.866855   2.595829   0.000000
     9  C    4.931035   3.881512   1.496397   0.000000
    10  C    4.501283   3.863330   2.359853   1.529762   0.000000
    11  O    4.378116   2.949188   1.222941   2.406375   3.548443
    12  C    2.552734   1.529542   3.314380   4.617913   4.737914
    13  C    5.186605   4.848279   3.476014   2.533037   1.528025
    14  O    5.357641   4.740098   3.357085   2.419373   1.423165
    15  C    3.980428   4.680080   5.930770   6.209951   5.011898
    16  O    4.324449   5.128332   6.789240   7.282367   6.230946
    17  C    4.517674   5.495743   6.713009   6.877367   5.534178
    18  C    5.220966   5.595804   6.334813   6.342080   5.105281
    19  O    5.483206   5.577971   6.279642   6.391171   5.398977
    20  H    3.004740   3.594333   4.222041   4.346510   3.108813
    21  H    4.078050   4.240514   4.308540   4.074818   2.637798
    22  H    3.004310   3.032258   4.167310   4.684747   3.873304
    23  H    2.123568   3.504886   5.566885   6.313455   5.424182
    24  H    2.142138   2.987824   5.255571   6.197549   5.556741
    25  H    1.098754   2.162194   3.948111   4.840389   4.317788
    26  H    1.098545   2.153464   4.653487   5.850432   5.551336
    27  H    2.111116   1.099441   2.706132   4.112927   4.381688
    28  H    5.693452   4.524751   2.128584   1.094224   2.199519
    29  H    5.504057   4.517894   2.117163   1.094466   2.197687
    30  H    2.750553   2.172097   4.282884   5.648773   5.761174
    31  H    2.906386   2.194375   3.724277   4.796525   4.690293
    32  H    3.499111   2.176294   3.077184   4.404566   4.853257
    33  H    5.335940   5.271522   4.320915   3.490384   2.179897
    34  H    6.233049   5.770404   4.029526   2.783877   2.171128
    35  H    4.928093   4.669932   3.460789   2.819287   2.186604
    36  H    6.246665   5.552191   3.823797   2.590806   1.957676
    37  H    4.294184   4.860168   6.509460   7.080258   6.174384
    38  H    4.804234   5.659092   6.493446   6.448388   5.009609
    39  H    4.111036   5.321333   6.824111   7.150633   5.893954
    40  H    5.519767   6.519997   7.757542   7.878702   6.505016
    41  H    5.435366   5.666389   5.972573   5.742242   4.420115
    42  H    6.123990   6.622401   7.419891   7.380297   6.092024
    43  H    5.991101   6.197595   7.124087   7.320684   6.348330
                   11         12         13         14         15
    11  O    0.000000
    12  C    3.410601   0.000000
    13  C    4.570199   5.970940   0.000000
    14  O    4.485538   5.291310   2.404761   0.000000
    15  C    6.917419   4.947154   5.619510   4.879897   0.000000
    16  O    7.633191   5.084331   6.954113   6.116680   1.441739
    17  C    7.755371   6.066496   5.740432   5.538211   1.532929
    18  C    7.378588   5.695083   5.779786   4.538349   1.548347
    19  O    7.198350   5.305411   6.373358   4.702732   2.444871
    20  H    5.298181   4.715920   3.183659   3.744479   3.011896
    21  H    5.495756   4.978349   3.057235   2.559426   2.647715
    22  H    5.031914   3.031212   4.960933   3.860024   2.151433
    23  H    6.301379   4.135882   5.894670   5.966057   2.687175
    24  H    5.826690   2.945255   6.429936   5.938898   2.896659
    25  H    4.544310   3.490758   4.687919   5.340375   4.292726
    26  H    4.940878   2.828287   6.213333   6.431821   4.714026
    27  H    2.676533   2.125559   5.223351   5.433933   5.712271
    28  H    2.766120   4.953503   3.305710   2.463246   6.646862
    29  H    2.715370   5.412271   2.554959   3.208712   7.054190
    30  H    4.227957   1.095346   6.917212   6.351381   5.393837
    31  H    4.053285   1.093795   6.001571   4.965451   4.242226
    32  H    2.868785   1.095662   6.173634   5.376192   5.832909
    33  H    5.477008   6.386907   1.095979   2.646603   5.116316
    34  H    5.020283   6.819488   1.096207   2.692007   6.553192
    35  H    4.420589   5.968518   1.095382   3.367299   6.010223
    36  H    4.858103   6.101019   2.572503   0.972346   5.792318
    37  H    7.272049   4.548717   7.087891   6.003908   1.949105
    38  H    7.611377   6.407511   4.990658   5.009254   2.193326
    39  H    7.787589   5.997702   6.032285   6.137119   2.188073
    40  H    8.803665   6.978291   6.683159   6.367168   2.175302
    41  H    7.093515   5.931633   4.985670   3.719441   2.210153
    42  H    8.472394   6.704447   6.639114   5.463563   2.193011
    43  H    7.989929   5.800577   7.308141   5.676439   2.804719
                   16         17         18         19         20
    16  O    0.000000
    17  C    2.389867   0.000000
    18  C    2.390179   2.510151   0.000000
    19  O    2.745502   3.767847   1.429582   0.000000
    20  H    4.211141   2.932127   3.880109   4.757824   0.000000
    21  H    4.043490   3.009143   2.769195   3.570426   1.747939
    22  H    2.739329   3.489023   2.675197   2.566707   3.055141
    23  H    2.820884   2.838790   4.209694   4.808213   2.843714
    24  H    2.587523   3.800956   4.154593   4.204504   3.799118
    25  H    4.855730   4.495788   5.551906   6.040812   2.555544
    26  H    4.776192   5.201149   6.042731   6.241013   3.998459
    27  H    6.138335   6.411338   6.672735   6.675396   4.304112
    28  H    7.675853   7.458238   6.563983   6.421156   5.163973
    29  H    8.169161   7.566516   7.253329   7.408213   4.849993
    30  H    5.272653   6.461233   6.290188   5.894190   5.367650
    31  H    4.319666   5.526310   4.829979   4.296073   4.586558
    32  H    6.035346   6.998856   6.404596   5.886146   5.452585
    33  H    6.516531   5.030388   5.228239   6.020828   2.799110
    34  H    7.911203   6.679751   6.539887   7.077496   4.252881
    35  H    7.278684   6.019824   6.417070   7.055587   3.224671
    36  H    7.046779   6.383322   5.339597   5.482291   4.564855
    37  H    0.975243   3.226955   2.573037   2.394540   4.571336
    38  H    3.362330   1.094218   2.783373   4.147762   2.521250
    39  H    2.681901   1.094247   3.481247   4.604570   2.959417
    40  H    2.605661   1.096602   2.745807   4.005505   4.003239
    41  H    3.365032   2.860970   1.092681   2.054111   3.599702
    42  H    2.680316   2.690143   1.096457   2.040959   4.686602
    43  H    2.631232   4.051503   1.942215   0.973810   5.479150
                   21         22         23         24         25
    21  H    0.000000
    22  H    2.603649   0.000000
    23  H    3.867646   3.021765   0.000000
    24  H    4.300176   2.321877   1.745724   0.000000
    25  H    3.984342   3.634806   2.345018   3.023790   0.000000
    26  H    5.141504   3.847109   2.470065   2.345398   1.744166
    27  H    5.134726   4.131109   4.232355   3.850026   2.450813
    28  H    4.583800   5.010393   7.038412   6.723784   5.746164
    29  H    4.797336   5.647715   6.952764   7.000869   5.238860
    30  H    5.809030   3.710041   4.214860   2.904236   3.762904
    31  H    4.537111   2.258607   3.982314   2.596118   3.884824
    32  H    5.565101   3.779166   5.198149   4.023974   4.316233
    33  H    2.563242   4.881841   5.635077   6.353625   4.801491
    34  H    3.924905   5.866764   6.982335   7.465567   5.748483
    35  H    3.651663   5.344873   5.794735   6.462479   4.262695
    36  H    3.409109   4.817693   6.910020   6.905185   6.173135
    37  H    4.255591   2.398108   3.207499   2.397021   5.002392
    38  H    2.501105   3.818290   3.436992   4.507902   4.588725
    39  H    3.602888   3.851287   2.208165   3.540128   3.999575
    40  H    3.903914   4.310445   3.691069   4.546940   5.539802
    41  H    2.147630   2.957939   4.665507   4.768529   5.621447
    42  H    3.653374   3.713346   4.840483   4.902179   6.419231
    43  H    4.428339   3.223664   5.111322   4.424205   6.611652
                   26         27         28         29         30
    26  H    0.000000
    27  H    2.349302   0.000000
    28  H    6.599773   4.813787   0.000000
    29  H    6.368040   4.530853   1.796216   0.000000
    30  H    2.588131   2.482111   6.017651   6.379995   0.000000
    31  H    3.338351   3.063073   5.013482   5.725439   1.769985
    32  H    3.769273   2.441352   4.571451   5.171894   1.766131
    33  H    6.382395   5.776732   4.186509   3.639553   7.293246
    34  H    7.251512   6.084130   3.325963   2.562477   7.806074
    35  H    5.863883   4.849964   3.785624   2.563628   6.825753
    36  H    7.313673   6.152911   2.411122   3.169705   7.179448
    37  H    4.722362   5.892990   7.373034   8.031382   4.731159
    38  H    5.614580   6.529501   7.057830   7.051278   6.933178
    39  H    4.637720   6.129959   7.840647   7.767096   6.254157
    40  H    6.124159   7.453335   8.403443   8.586468   7.318799
    41  H    6.375966   6.705252   5.943138   6.604414   6.666951
    42  H    6.881635   7.694172   7.591389   8.266678   7.227334
    43  H    6.632619   7.292066   7.347500   8.343980   6.248765
                   31         32         33         34         35
    31  H    0.000000
    32  H    1.763519   0.000000
    33  H    6.289608   6.736092   0.000000
    34  H    6.846258   6.896706   1.752978   0.000000
    35  H    6.177047   6.197244   1.777046   1.776808   0.000000
    36  H    5.818030   6.070950   2.906414   2.439422   3.589530
    37  H    3.677551   5.434969   6.773734   8.017077   7.450727
    38  H    5.929474   7.260031   4.165314   5.870305   5.311664
    39  H    5.609478   6.999344   5.390061   7.039424   6.117805
    40  H    6.357425   7.918708   5.898032   7.568031   7.015737
    41  H    5.143313   6.541308   4.387334   5.651258   5.729706
    42  H    5.818615   7.443560   5.974518   7.360672   7.286461
    43  H    4.758446   6.424632   6.921531   8.033309   7.957797
                   36         37         38         39         40
    36  H    0.000000
    37  H    6.933755   0.000000
    38  H    5.772412   4.097263   0.000000
    39  H    7.007353   3.544919   1.776425   0.000000
    40  H    7.172572   3.518486   1.771322   1.747060   0.000000
    41  H    4.443035   3.548220   2.700080   3.871352   3.226243
    42  H    6.198151   3.027719   3.021911   3.708501   2.467948
    43  H    6.450251   2.235782   4.605541   4.840760   4.076375
                   41         42         43
    41  H    0.000000
    42  H    1.766710   0.000000
    43  H    2.793387   2.106136   0.000000
 Stoichiometry    C15H24O4
 Framework group  C1[X(C15H24O4)]
 Deg. of freedom   123
 Full point group                 C1      NOp   1
 Largest Abelian subgroup         C1      NOp   1
 Largest concise Abelian subgroup C1      NOp   1
                         Standard orientation:                         
 ---------------------------------------------------------------------
 Center     Atomic      Atomic             Coordinates (Angstroms)
 Number     Number       Type             X           Y           Z
 ---------------------------------------------------------------------
      1          6           0       -1.656923    0.745669   -0.055488
      2          6           0       -1.083120   -0.436086   -0.328819
      3          6           0        0.337572   -0.659665   -0.780294
      4          6           0        1.370295    0.320808   -0.180440
      5          6           0        1.325912    1.722357   -0.840840
      6          6           0       -0.043611    2.275182   -1.242827
      7          6           0       -1.178138    2.152077   -0.214043
      8          6           0       -3.033272    0.436188    0.379700
      9          6           0       -3.304506   -1.035160    0.407416
     10          6           0       -1.994122   -1.622912   -0.119475
     11          8           0       -3.857040    1.292144    0.670100
     12          6           0       -0.831020    2.797175    1.128662
     13          6           0       -2.207492   -2.435995   -1.395497
     14          8           0       -1.402452   -2.456845    0.870413
     15          6           0        2.829763   -0.264199   -0.175555
     16          8           0        3.745119    0.780590    0.210644
     17          6           0        3.282549   -0.766343   -1.551312
     18          6           0        3.010768   -1.398524    0.862676
     19          8           0        2.832114   -0.891711    2.187413
     20          1           0        0.371588   -0.632483   -1.876513
     21          1           0        0.615679   -1.679796   -0.498528
     22          1           0        1.104457    0.478318    0.873562
     23          1           0        1.947005    1.731243   -1.743948
     24          1           0        1.795096    2.441301   -0.156404
     25          1           0       -0.355729    1.798235   -2.182170
     26          1           0        0.087370    3.337214   -1.491285
     27          1           0       -2.014176    2.728200   -0.635817
     28          1           0       -3.528247   -1.346492    1.432277
     29          1           0       -4.155413   -1.245871   -0.247880
     30          1           0       -0.488090    3.827348    0.984000
     31          1           0       -0.046821    2.253677    1.663478
     32          1           0       -1.708340    2.832306    1.784064
     33          1           0       -1.272002   -2.893910   -1.736590
     34          1           0       -2.903976   -3.262720   -1.213547
     35          1           0       -2.607571   -1.821027   -2.208893
     36          1           0       -2.016583   -3.187122    1.057488
     37          1           0        3.403352    1.137369    1.051480
     38          1           0        2.690932   -1.620947   -1.893299
     39          1           0        3.225321    0.021521   -2.308526
     40          1           0        4.334401   -1.074946   -1.521175
     41          1           0        2.306008   -2.219706    0.711265
     42          1           0        4.023148   -1.816545    0.812046
     43          1           0        3.702722   -0.562020    2.473161
 ---------------------------------------------------------------------
 Rotational constants (GHZ):      0.5387288      0.2746956      0.2254223
 Standard basis: 6-31G(d) (6D, 7F)
 There are   333 symmetry adapted cartesian basis functions of A   symmetry.
 There are   333 symmetry adapted basis functions of A   symmetry.
   333 basis functions,   628 primitive gaussians,   333 cartesian basis functions
    73 alpha electrons       73 beta electrons
       nuclear repulsion energy      1612.7004384315 Hartrees.
 NAtoms=   43 NActive=   43 NUniq=   43 SFac= 1.00D+00 NAtFMM=   60 NAOKFM=F Big=F
 Integral buffers will be    131072 words long.
 Raffenetti 2 integral format.
 Two-electron integral symmetry is turned on.
 Using the following non-standard input for PCM:
 --- end of non-standard input.
 ------------------------------------------------------------------------------
 Polarizable Continuum Model (PCM)
 =================================
 Model                : PCM (using non-symmetric T matrix).
 Atomic radii         : SMD-Coulomb.
 Polarization charges : Total charges.
 Charge compensation  : None.
 Solution method      : On-the-fly selection.
 Cavity type          : VdW (van der Waals Surface) (Alpha=1.000).
 Cavity algorithm     : GePol (No added spheres)
                        Default sphere list used, NSphG=   43.
                        Lebedev-Laikov grids with approx.  5.0 points / Ang**2.
                        Smoothing algorithm: Karplus/York (Gamma=1.0000).
                        Polarization charges: spherical gaussians, with
                                              point-specific exponents (IZeta= 3).
                        Self-potential: point-specific (ISelfS= 7).
                        Self-field    : sphere-specific E.n sum rule (ISelfD= 2).
 1st derivatives      : Analytical E(r).r(x)/FMM algorithm (CHGder, D1EAlg=3).
                        Cavity 1st derivative terms included.
 Solvent              : Methanol, Eps=  32.613000 Eps(inf)=   1.765709
 ------------------------------------------------------------------------------
 ------------------------------------------------------------------------------
 Atomic radii for non-electrostatic terms: SMD-CDS.
 ------------------------------------------------------------------------------
 Nuclear repulsion after PCM non-electrostatic terms =     1612.7017838657 Hartrees.
 One-electron integrals computed using PRISM.
 NBasis=   333 RedAO= T EigKep=  8.60D-04  NBF=   333
 NBsUse=   333 1.00D-06 EigRej= -1.00D+00 NBFU=   333
 ExpMin= 1.61D-01 ExpMax= 5.48D+03 ExpMxC= 8.25D+02 IAcc=1 IRadAn=         1 AccDes= 0.00D+00
 Harris functional with IExCor=  402 and IRadAn=       1 diagonalized for initial guess.
 HarFok:  IExCor=  402 AccDes= 0.00D+00 IRadAn=         1 IDoV= 1 UseB2=F ITyADJ=14
 ICtDFT=  3500011 ScaDFX=  1.000000  1.000000  1.000000  1.000000
 FoFCou: FMM=F IPFlag=           0 FMFlag=      100000 FMFlg1=           0
         NFxFlg=           0 DoJE=T BraDBF=F KetDBF=T FulRan=T
         wScrn=  0.000000 ICntrl=     500 IOpCl=  0 I1Cent=   200000004 NGrid=           0
         NMat0=    1 NMatS0=      1 NMatT0=    0 NMatD0=    1 NMtDS0=    0 NMtDT0=    0
 Petite list used in FoFCou.
 Keep R1 ints in memory in canonical form, NReq=1565304907.
 Requested convergence on RMS density matrix=1.00D-08 within 128 cycles.
 Requested convergence on MAX density matrix=1.00D-06.
 Requested convergence on             energy=1.00D-06.
 No special actions if energy rises.
 Inv3:  Mode=1 IEnd=    22016043.
 Iteration    1 A*A^-1 deviation from unit magnitude is 7.77D-15 for   2709.
 Iteration    1 A*A^-1 deviation from orthogonality  is 6.39D-15 for   2707   1493.
 Iteration    1 A^-1*A deviation from unit magnitude is 7.55D-15 for   2709.
 Iteration    1 A^-1*A deviation from orthogonality  is 3.75D-11 for   2692   2580.
 Error on total polarization charges =  0.05169
 SCF Done:  E(RB3LYP) =  -886.944003926     A.U. after   12 cycles
            NFock= 12  Conv=0.67D-08     -V/T= 2.0091
 SMD-CDS (non-electrostatic) energy       (kcal/mol) =       0.84
 (included in total energy above)

 **********************************************************************

            Population analysis using the SCF density.

 **********************************************************************

 Orbital symmetries:
       Occupied  (A) (A) (A) (A) (A) (A) (A) (A) (A) (A) (A) (A)
                 (A) (A) (A) (A) (A) (A) (A) (A) (A) (A) (A) (A)
                 (A) (A) (A) (A) (A) (A) (A) (A) (A) (A) (A) (A)
                 (A) (A) (A) (A) (A) (A) (A) (A) (A) (A) (A) (A)
                 (A) (A) (A) (A) (A) (A) (A) (A) (A) (A) (A) (A)
                 (A) (A) (A) (A) (A) (A) (A) (A) (A) (A) (A) (A)
                 (A)
       Virtual   (A) (A) (A) (A) (A) (A) (A) (A) (A) (A) (A) (A)
                 (A) (A) (A) (A) (A) (A) (A) (A) (A) (A) (A) (A)
                 (A) (A) (A) (A) (A) (A) (A) (A) (A) (A) (A) (A)
                 (A) (A) (A) (A) (A) (A) (A) (A) (A) (A) (A) (A)
                 (A) (A) (A) (A) (A) (A) (A) (A) (A) (A) (A) (A)
                 (A) (A) (A) (A) (A) (A) (A) (A) (A) (A) (A) (A)
                 (A) (A) (A) (A) (A) (A) (A) (A) (A) (A) (A) (A)
                 (A) (A) (A) (A) (A) (A) (A) (A) (A) (A) (A) (A)
                 (A) (A) (A) (A) (A) (A) (A) (A) (A) (A) (A) (A)
                 (A) (A) (A) (A) (A) (A) (A) (A) (A) (A) (A) (A)
                 (A) (A) (A) (A) (A) (A) (A) (A) (A) (A) (A) (A)
                 (A) (A) (A) (A) (A) (A) (A) (A) (A) (A) (A) (A)
                 (A) (A) (A) (A) (A) (A) (A) (A) (A) (A) (A) (A)
                 (A) (A) (A) (A) (A) (A) (A) (A) (A) (A) (A) (A)
                 (A) (A) (A) (A) (A) (A) (A) (A) (A) (A) (A) (A)
                 (A) (A) (A) (A) (A) (A) (A) (A) (A) (A) (A) (A)
                 (A) (A) (A) (A) (A) (A) (A) (A) (A) (A) (A) (A)
                 (A) (A) (A) (A) (A) (A) (A) (A) (A) (A) (A) (A)
                 (A) (A) (A) (A) (A) (A) (A) (A) (A) (A) (A) (A)
                 (A) (A) (A) (A) (A) (A) (A) (A) (A) (A) (A) (A)
                 (A) (A) (A) (A) (A) (A) (A) (A) (A) (A) (A) (A)
                 (A) (A) (A) (A) (A) (A) (A) (A)
 The electronic state is 1-A.
 Alpha  occ. eigenvalues --  -19.14529 -19.14270 -19.14089 -19.12988 -10.26352
 Alpha  occ. eigenvalues --  -10.24360 -10.23566 -10.21895 -10.20361 -10.18648
 Alpha  occ. eigenvalues --  -10.18441 -10.18228 -10.18089 -10.17630 -10.17042
 Alpha  occ. eigenvalues --  -10.16992 -10.16730 -10.16696 -10.16569  -1.03273
 Alpha  occ. eigenvalues --   -1.02701  -1.02182  -0.99958  -0.85858  -0.80824
 Alpha  occ. eigenvalues --   -0.78793  -0.74512  -0.73986  -0.71915  -0.68700
 Alpha  occ. eigenvalues --   -0.66929  -0.65606  -0.63603  -0.59994  -0.56693
 Alpha  occ. eigenvalues --   -0.55373  -0.54265  -0.50473  -0.50335  -0.49645
 Alpha  occ. eigenvalues --   -0.48395  -0.46813  -0.46048  -0.44820  -0.44456
 Alpha  occ. eigenvalues --   -0.43849  -0.43457  -0.42501  -0.41798  -0.41207
 Alpha  occ. eigenvalues --   -0.40171  -0.38788  -0.38418  -0.38235  -0.37901
 Alpha  occ. eigenvalues --   -0.37498  -0.36946  -0.36517  -0.36174  -0.34525
 Alpha  occ. eigenvalues --   -0.34257  -0.34168  -0.33627  -0.32192  -0.31904
 Alpha  occ. eigenvalues --   -0.31320  -0.30364  -0.29251  -0.28571  -0.27547
 Alpha  occ. eigenvalues --   -0.25688  -0.24798  -0.23795
 Alpha virt. eigenvalues --   -0.03824   0.05596   0.07329   0.08363   0.09869
 Alpha virt. eigenvalues --    0.10958   0.11631   0.12752   0.13517   0.13821
 Alpha virt. eigenvalues --    0.14023   0.15353   0.15765   0.16115   0.16771
 Alpha virt. eigenvalues --    0.17181   0.17685   0.18020   0.18546   0.18992
 Alpha virt. eigenvalues --    0.19661   0.19725   0.20261   0.20884   0.21074
 Alpha virt. eigenvalues --    0.22151   0.22652   0.22861   0.23577   0.24267
 Alpha virt. eigenvalues --    0.24853   0.25478   0.25765   0.26760   0.27467
 Alpha virt. eigenvalues --    0.27881   0.29965   0.30199   0.31312   0.31786
 Alpha virt. eigenvalues --    0.33945   0.34506   0.36019   0.37139   0.45414
 Alpha virt. eigenvalues --    0.47440   0.49723   0.51802   0.52308   0.52996
 Alpha virt. eigenvalues --    0.53407   0.54316   0.55463   0.56254   0.57352
 Alpha virt. eigenvalues --    0.58270   0.59253   0.60521   0.60839   0.61512
 Alpha virt. eigenvalues --    0.62378   0.63154   0.63494   0.64847   0.64970
 Alpha virt. eigenvalues --    0.66827   0.67809   0.69173   0.69628   0.71126
 Alpha virt. eigenvalues --    0.71938   0.73135   0.73763   0.74399   0.75576
 Alpha virt. eigenvalues --    0.75727   0.77409   0.78479   0.79551   0.79813
 Alpha virt. eigenvalues --    0.81536   0.81958   0.82943   0.83874   0.84290
 Alpha virt. eigenvalues --    0.84576   0.84932   0.86141   0.86382   0.87383
 Alpha virt. eigenvalues --    0.87710   0.88730   0.89291   0.90017   0.90486
 Alpha virt. eigenvalues --    0.90577   0.90782   0.92355   0.92772   0.93611
 Alpha virt. eigenvalues --    0.94270   0.94912   0.95549   0.96432   0.96806
 Alpha virt. eigenvalues --    0.97833   0.98769   0.98813   1.00080   1.00603
 Alpha virt. eigenvalues --    1.01744   1.03201   1.04026   1.04574   1.06072
 Alpha virt. eigenvalues --    1.06658   1.07312   1.08157   1.09788   1.10862
 Alpha virt. eigenvalues --    1.11284   1.13340   1.13981   1.14745   1.17113
 Alpha virt. eigenvalues --    1.18288   1.19744   1.21456   1.23500   1.26323
 Alpha virt. eigenvalues --    1.28238   1.32538   1.36097   1.37931   1.40234
 Alpha virt. eigenvalues --    1.40835   1.42708   1.44892   1.47177   1.48682
 Alpha virt. eigenvalues --    1.49564   1.54791   1.55819   1.58799   1.59922
 Alpha virt. eigenvalues --    1.61787   1.62920   1.65297   1.66737   1.67984
 Alpha virt. eigenvalues --    1.68430   1.70066   1.71618   1.72681   1.73976
 Alpha virt. eigenvalues --    1.75505   1.75985   1.78036   1.79146   1.79434
 Alpha virt. eigenvalues --    1.80284   1.81863   1.83256   1.84348   1.85452
 Alpha virt. eigenvalues --    1.85857   1.86809   1.87868   1.89663   1.90358
 Alpha virt. eigenvalues --    1.91650   1.92709   1.93649   1.94921   1.95294
 Alpha virt. eigenvalues --    1.97002   1.97620   1.98542   2.02135   2.02344
 Alpha virt. eigenvalues --    2.04352   2.04894   2.07262   2.07399   2.07633
 Alpha virt. eigenvalues --    2.10698   2.11683   2.14391   2.15562   2.17197
 Alpha virt. eigenvalues --    2.18398   2.19894   2.21453   2.24190   2.24870
 Alpha virt. eigenvalues --    2.26589   2.26979   2.27644   2.28038   2.29908
 Alpha virt. eigenvalues --    2.30059   2.31891   2.33771   2.35493   2.36452
 Alpha virt. eigenvalues --    2.37150   2.37786   2.39396   2.40472   2.41900
 Alpha virt. eigenvalues --    2.42750   2.44607   2.45211   2.46963   2.48733
 Alpha virt. eigenvalues --    2.50189   2.51326   2.53802   2.55594   2.58474
 Alpha virt. eigenvalues --    2.59378   2.62554   2.64352   2.67377   2.68053
 Alpha virt. eigenvalues --    2.69708   2.73696   2.75493   2.76434   2.77731
 Alpha virt. eigenvalues --    2.80771   2.82916   2.85822   2.86412   2.89804
 Alpha virt. eigenvalues --    2.92962   2.95681   2.99592   3.02724   3.18211
 Alpha virt. eigenvalues --    3.21293   3.78729   3.82549   3.86167   4.01185
 Alpha virt. eigenvalues --    4.13472   4.21646   4.23948   4.27175   4.29149
 Alpha virt. eigenvalues --    4.32782   4.36416   4.40806   4.46555   4.54437
 Alpha virt. eigenvalues --    4.60758   4.66316   4.74291   4.76784   4.78397
          Condensed to atoms (all electrons):
               1          2          3          4          5          6
     1  C    5.086552   0.551763  -0.051988  -0.002879  -0.005353  -0.027770
     2  C    0.551763   4.943001   0.317421  -0.015151  -0.004788  -0.007808
     3  C   -0.051988   0.317421   5.250329   0.325785  -0.040276   0.000262
     4  C   -0.002879  -0.015151   0.325785   5.085538   0.359155  -0.043247
     5  C   -0.005353  -0.004788  -0.040276   0.359155   5.067359   0.352959
     6  C   -0.027770  -0.007808   0.000262  -0.043247   0.352959   5.083240
     7  C    0.345400  -0.069906  -0.011276  -0.000369  -0.040222   0.356165
     8  C    0.341445   0.017082   0.005500  -0.000103  -0.000064   0.004342
     9  C   -0.141576  -0.080136   0.007555  -0.000167  -0.000004  -0.000104
    10  C   -0.004153   0.406325  -0.059802   0.002390  -0.000039  -0.000198
    11  O   -0.085531   0.004793  -0.000115   0.000002  -0.000005   0.000276
    12  C   -0.035747  -0.002069   0.001367  -0.003716  -0.003156  -0.049372
    13  C    0.001359  -0.060887  -0.006109   0.000208  -0.000005   0.000017
    14  O   -0.000092  -0.049596  -0.003432  -0.000240  -0.000002   0.000000
    15  C    0.000298   0.002649  -0.026040   0.362751  -0.028598   0.003258
    16  O   -0.000002  -0.000045   0.002731  -0.053366   0.001751   0.000629
    17  C   -0.000030   0.000339  -0.007182  -0.048439  -0.010741  -0.000030
    18  C    0.000024   0.000026  -0.003838  -0.052153   0.004800  -0.000050
    19  O   -0.000003  -0.000026   0.000094  -0.008622   0.000047   0.000000
    20  H   -0.005615  -0.024033   0.351742  -0.027944  -0.006472  -0.000230
    21  H    0.004107  -0.039842   0.364141  -0.043549   0.004735   0.000046
    22  H   -0.002373   0.000676  -0.052403   0.360922  -0.047422  -0.002933
    23  H   -0.000032  -0.000035  -0.003917  -0.039361   0.366828  -0.033672
    24  H   -0.000349  -0.000020   0.005501  -0.030957   0.366603  -0.036273
    25  H   -0.004563  -0.000054   0.003790  -0.005074  -0.037331   0.369968
    26  H    0.005386   0.000329  -0.000108   0.004689  -0.033514   0.365639
    27  H   -0.051530   0.004369  -0.000200  -0.000062   0.004850  -0.042341
    28  H    0.004378  -0.000421  -0.000099   0.000004   0.000000   0.000001
    29  H    0.004364   0.001206  -0.000149   0.000001   0.000000   0.000003
    30  H    0.004566  -0.000008  -0.000034   0.000223  -0.001048  -0.003394
    31  H   -0.005917   0.001404  -0.000403  -0.000459   0.003534  -0.006396
    32  H   -0.007580  -0.000046  -0.000014   0.000056  -0.000004   0.005253
    33  H   -0.000120  -0.009134   0.003296   0.000025   0.000002   0.000000
    34  H   -0.000044   0.004939  -0.000050  -0.000002   0.000000   0.000000
    35  H    0.000365   0.001828   0.000224  -0.000009   0.000000  -0.000001
    36  H   -0.000098   0.006144  -0.000069   0.000013   0.000000   0.000000
    37  H   -0.000003  -0.000002   0.000034  -0.002678  -0.001585  -0.000127
    38  H    0.000000   0.000185   0.002726  -0.005076   0.000456  -0.000004
    39  H    0.000004  -0.000040  -0.000040  -0.006259   0.001697  -0.000118
    40  H    0.000000  -0.000002  -0.000003   0.005539   0.000029   0.000001
    41  H   -0.000003  -0.000022  -0.000468  -0.002920  -0.000067  -0.000008
    42  H    0.000000   0.000001   0.000034   0.005069  -0.000112   0.000001
    43  H    0.000000   0.000002  -0.000037   0.000543  -0.000035   0.000000
               7          8          9         10         11         12
     1  C    0.345400   0.341445  -0.141576  -0.004153  -0.085531  -0.035747
     2  C   -0.069906   0.017082  -0.080136   0.406325   0.004793  -0.002069
     3  C   -0.011276   0.005500   0.007555  -0.059802  -0.000115   0.001367
     4  C   -0.000369  -0.000103  -0.000167   0.002390   0.000002  -0.003716
     5  C   -0.040222  -0.000064  -0.000004  -0.000039  -0.000005  -0.003156
     6  C    0.356165   0.004342  -0.000104  -0.000198   0.000276  -0.049372
     7  C    5.030054  -0.054375   0.008209   0.006592   0.000436   0.354635
     8  C   -0.054375   4.536407   0.327573  -0.062372   0.526048  -0.001117
     9  C    0.008209   0.327573   5.484628   0.292386  -0.078715  -0.000271
    10  C    0.006592  -0.062372   0.292386   4.751210   0.004407  -0.000163
    11  O    0.000436   0.526048  -0.078715   0.004407   8.202738  -0.003550
    12  C    0.354635  -0.001117  -0.000271  -0.000163  -0.003550   5.148984
    13  C   -0.000166  -0.001249  -0.053259   0.352514  -0.000077  -0.000003
    14  O   -0.000053   0.001041  -0.047239   0.198911  -0.000023   0.000005
    15  C   -0.000070   0.000000   0.000002  -0.000104   0.000000   0.000026
    16  O   -0.000002   0.000000   0.000000   0.000000   0.000000  -0.000003
    17  C    0.000006   0.000000   0.000000   0.000008   0.000000  -0.000002
    18  C   -0.000002   0.000000   0.000000  -0.000016   0.000000   0.000000
    19  O    0.000000   0.000000   0.000000   0.000001   0.000000   0.000001
    20  H    0.001150  -0.000137  -0.000158   0.000706   0.000002  -0.000069
    21  H   -0.000052  -0.000142   0.000584  -0.006169   0.000001   0.000003
    22  H    0.003778  -0.000084  -0.000039   0.000305   0.000000  -0.001393
    23  H    0.005281   0.000003   0.000000   0.000001   0.000000  -0.000034
    24  H   -0.006173  -0.000002   0.000000   0.000005   0.000000   0.004714
    25  H   -0.037755   0.000086  -0.000011  -0.000064  -0.000002   0.005759
    26  H   -0.031722  -0.000112   0.000003   0.000003   0.000003  -0.004578
    27  H    0.374558  -0.006775   0.000651  -0.000244   0.010023  -0.044158
    28  H   -0.000109  -0.015705   0.344540  -0.024401  -0.000724   0.000023
    29  H   -0.000074  -0.017660   0.340116  -0.025791  -0.000119  -0.000004
    30  H   -0.031043  -0.000036   0.000005   0.000003   0.000021   0.368325
    31  H   -0.030869  -0.000206   0.000022  -0.000025   0.000050   0.372884
    32  H   -0.027341   0.003069   0.000092  -0.000004   0.006465   0.365785
    33  H   -0.000001  -0.000089   0.005369  -0.023601   0.000001   0.000000
    34  H    0.000003   0.000248  -0.007952  -0.021777  -0.000001   0.000000
    35  H   -0.000034   0.000303  -0.001033  -0.022099  -0.000009   0.000001
    36  H    0.000006   0.000103  -0.004783  -0.016618   0.000001   0.000000
    37  H    0.000005   0.000000   0.000000   0.000000   0.000000  -0.000009
    38  H    0.000001   0.000000   0.000000  -0.000001   0.000000   0.000000
    39  H    0.000000   0.000000   0.000000   0.000000   0.000000   0.000000
    40  H    0.000000   0.000000   0.000000   0.000000   0.000000   0.000000
    41  H    0.000000   0.000000   0.000001  -0.000031   0.000000   0.000000
    42  H    0.000000   0.000000   0.000000   0.000000   0.000000   0.000000
    43  H    0.000000   0.000000   0.000000   0.000000   0.000000   0.000000
              13         14         15         16         17         18
     1  C    0.001359  -0.000092   0.000298  -0.000002  -0.000030   0.000024
     2  C   -0.060887  -0.049596   0.002649  -0.000045   0.000339   0.000026
     3  C   -0.006109  -0.003432  -0.026040   0.002731  -0.007182  -0.003838
     4  C    0.000208  -0.000240   0.362751  -0.053366  -0.048439  -0.052153
     5  C   -0.000005  -0.000002  -0.028598   0.001751  -0.010741   0.004800
     6  C    0.000017   0.000000   0.003258   0.000629  -0.000030  -0.000050
     7  C   -0.000166  -0.000053  -0.000070  -0.000002   0.000006  -0.000002
     8  C   -0.001249   0.001041   0.000000   0.000000   0.000000   0.000000
     9  C   -0.053259  -0.047239   0.000002   0.000000   0.000000   0.000000
    10  C    0.352514   0.198911  -0.000104   0.000000   0.000008  -0.000016
    11  O   -0.000077  -0.000023   0.000000   0.000000   0.000000   0.000000
    12  C   -0.000003   0.000005   0.000026  -0.000003  -0.000002   0.000000
    13  C    5.244985  -0.057280   0.000003   0.000000  -0.000002   0.000001
    14  O   -0.057280   8.403797  -0.000018   0.000000   0.000001  -0.000058
    15  C    0.000003  -0.000018   4.760658   0.214703   0.350152   0.344034
    16  O    0.000000   0.000000   0.214703   8.405713  -0.048741  -0.048522
    17  C   -0.000002   0.000001   0.350152  -0.048741   5.209050  -0.059092
    18  C    0.000001  -0.000058   0.344034  -0.048522  -0.059092   4.966447
    19  O    0.000000  -0.000001  -0.052653  -0.007372   0.002966   0.238933
    20  H    0.001668   0.000168  -0.004417  -0.000025   0.002895  -0.000092
    21  H   -0.001649   0.011541  -0.002821   0.000048  -0.002086   0.002359
    22  H    0.000015   0.000161  -0.039764  -0.001632   0.006518  -0.013403
    23  H    0.000000   0.000000  -0.005864   0.000387   0.002095   0.000144
    24  H    0.000000   0.000000  -0.005070   0.007326  -0.000003   0.000088
    25  H   -0.000006   0.000000  -0.000114  -0.000006   0.000030  -0.000002
    26  H    0.000000   0.000000  -0.000073   0.000002  -0.000005   0.000001
    27  H    0.000024   0.000000   0.000002   0.000000   0.000000   0.000000
    28  H    0.003307   0.003397   0.000000   0.000000   0.000000   0.000000
    29  H   -0.001228   0.002219   0.000000   0.000000   0.000000   0.000000
    30  H    0.000000   0.000000  -0.000002   0.000000   0.000000   0.000000
    31  H    0.000001  -0.000001   0.000027  -0.000007   0.000000   0.000005
    32  H    0.000000   0.000000   0.000000   0.000000   0.000000   0.000000
    33  H    0.362743   0.000414  -0.000001   0.000000   0.000001  -0.000004
    34  H    0.362380  -0.001219   0.000000   0.000000   0.000000   0.000000
    35  H    0.345680   0.004010   0.000000   0.000000   0.000000   0.000000
    36  H   -0.003579   0.238040   0.000000   0.000000   0.000000   0.000001
    37  H    0.000000   0.000000  -0.027527   0.227807   0.008060  -0.007773
    38  H   -0.000001  -0.000003  -0.025552   0.002909   0.366409  -0.000625
    39  H    0.000000   0.000000  -0.022119  -0.000050   0.362128   0.004473
    40  H    0.000000   0.000000  -0.025169   0.000929   0.361284  -0.007022
    41  H    0.000002   0.000280  -0.041938   0.003632   0.002502   0.359309
    42  H    0.000000   0.000000  -0.033992  -0.000763  -0.002905   0.363115
    43  H    0.000000   0.000000  -0.003890   0.007578  -0.000106  -0.022611
              19         20         21         22         23         24
     1  C   -0.000003  -0.005615   0.004107  -0.002373  -0.000032  -0.000349
     2  C   -0.000026  -0.024033  -0.039842   0.000676  -0.000035  -0.000020
     3  C    0.000094   0.351742   0.364141  -0.052403  -0.003917   0.005501
     4  C   -0.008622  -0.027944  -0.043549   0.360922  -0.039361  -0.030957
     5  C    0.000047  -0.006472   0.004735  -0.047422   0.366828   0.366603
     6  C    0.000000  -0.000230   0.000046  -0.002933  -0.033672  -0.036273
     7  C    0.000000   0.001150  -0.000052   0.003778   0.005281  -0.006173
     8  C    0.000000  -0.000137  -0.000142  -0.000084   0.000003  -0.000002
     9  C    0.000000  -0.000158   0.000584  -0.000039   0.000000   0.000000
    10  C    0.000001   0.000706  -0.006169   0.000305   0.000001   0.000005
    11  O    0.000000   0.000002   0.000001   0.000000   0.000000   0.000000
    12  C    0.000001  -0.000069   0.000003  -0.001393  -0.000034   0.004714
    13  C    0.000000   0.001668  -0.001649   0.000015   0.000000   0.000000
    14  O   -0.000001   0.000168   0.011541   0.000161   0.000000   0.000000
    15  C   -0.052653  -0.004417  -0.002821  -0.039764  -0.005864  -0.005070
    16  O   -0.007372  -0.000025   0.000048  -0.001632   0.000387   0.007326
    17  C    0.002966   0.002895  -0.002086   0.006518   0.002095  -0.000003
    18  C    0.238933  -0.000092   0.002359  -0.013403   0.000144   0.000088
    19  O    8.303493  -0.000008  -0.000009   0.016007  -0.000006  -0.000045
    20  H   -0.000008   0.549896  -0.031600   0.005270   0.002633   0.000068
    21  H   -0.000009  -0.031600   0.558947  -0.001515  -0.000120  -0.000149
    22  H    0.016007   0.005270  -0.001515   0.617581   0.005957  -0.009201
    23  H   -0.000006   0.002633  -0.000120   0.005957   0.596293  -0.036552
    24  H   -0.000045   0.000068  -0.000149  -0.009201  -0.036552   0.600910
    25  H    0.000000   0.000895  -0.000010  -0.000170  -0.006909   0.005900
    26  H    0.000000  -0.000084   0.000001  -0.000121  -0.000683  -0.006743
    27  H    0.000000   0.000048   0.000003   0.000029  -0.000165  -0.000082
    28  H    0.000000  -0.000003   0.000006   0.000000   0.000000   0.000000
    29  H    0.000000   0.000015  -0.000027   0.000001   0.000000   0.000000
    30  H    0.000000   0.000002   0.000000   0.000008  -0.000016   0.000585
    31  H   -0.000048   0.000014   0.000004   0.005597  -0.000017  -0.000371
    32  H    0.000000   0.000000   0.000000  -0.000033   0.000000  -0.000052
    33  H    0.000000   0.000204   0.002725   0.000000   0.000000   0.000000
    34  H    0.000000   0.000007  -0.000094   0.000000   0.000000   0.000000
    35  H    0.000000   0.000030   0.000141  -0.000001   0.000000   0.000000
    36  H    0.000000  -0.000007  -0.000413  -0.000001   0.000000   0.000000
    37  H    0.017905   0.000005   0.000007   0.005856   0.000124   0.001645
    38  H    0.000037   0.000331   0.001396   0.000003  -0.000044  -0.000010
    39  H   -0.000069   0.000354   0.000160  -0.000047   0.006115   0.000057
    40  H   -0.000005  -0.000019  -0.000085  -0.000128  -0.000234  -0.000015
    41  H   -0.034731   0.000006   0.005625   0.000642  -0.000005  -0.000012
    42  H   -0.031474  -0.000010  -0.000226   0.000467  -0.000005  -0.000002
    43  H    0.240136   0.000001  -0.000004  -0.000388   0.000001  -0.000017
              25         26         27         28         29         30
     1  C   -0.004563   0.005386  -0.051530   0.004378   0.004364   0.004566
     2  C   -0.000054   0.000329   0.004369  -0.000421   0.001206  -0.000008
     3  C    0.003790  -0.000108  -0.000200  -0.000099  -0.000149  -0.000034
     4  C   -0.005074   0.004689  -0.000062   0.000004   0.000001   0.000223
     5  C   -0.037331  -0.033514   0.004850   0.000000   0.000000  -0.001048
     6  C    0.369968   0.365639  -0.042341   0.000001   0.000003  -0.003394
     7  C   -0.037755  -0.031722   0.374558  -0.000109  -0.000074  -0.031043
     8  C    0.000086  -0.000112  -0.006775  -0.015705  -0.017660  -0.000036
     9  C   -0.000011   0.000003   0.000651   0.344540   0.340116   0.000005
    10  C   -0.000064   0.000003  -0.000244  -0.024401  -0.025791   0.000003
    11  O   -0.000002   0.000003   0.010023  -0.000724  -0.000119   0.000021
    12  C    0.005759  -0.004578  -0.044158   0.000023  -0.000004   0.368325
    13  C   -0.000006   0.000000   0.000024   0.003307  -0.001228   0.000000
    14  O    0.000000   0.000000   0.000000   0.003397   0.002219   0.000000
    15  C   -0.000114  -0.000073   0.000002   0.000000   0.000000  -0.000002
    16  O   -0.000006   0.000002   0.000000   0.000000   0.000000   0.000000
    17  C    0.000030  -0.000005   0.000000   0.000000   0.000000   0.000000
    18  C   -0.000002   0.000001   0.000000   0.000000   0.000000   0.000000
    19  O    0.000000   0.000000   0.000000   0.000000   0.000000   0.000000
    20  H    0.000895  -0.000084   0.000048  -0.000003   0.000015   0.000002
    21  H   -0.000010   0.000001   0.000003   0.000006  -0.000027   0.000000
    22  H   -0.000170  -0.000121   0.000029   0.000000   0.000001   0.000008
    23  H   -0.006909  -0.000683  -0.000165   0.000000   0.000000  -0.000016
    24  H    0.005900  -0.006743  -0.000082   0.000000   0.000000   0.000585
    25  H    0.604344  -0.036794  -0.002818   0.000000   0.000000  -0.000015
    26  H   -0.036794   0.598311  -0.004996   0.000000   0.000000   0.003864
    27  H   -0.002818  -0.004996   0.613245  -0.000013  -0.000003  -0.002837
    28  H    0.000000   0.000000  -0.000013   0.502710  -0.017589   0.000000
    29  H    0.000000   0.000000  -0.000003  -0.017589   0.517284   0.000000
    30  H   -0.000015   0.003864  -0.002837   0.000000   0.000000   0.564460
    31  H   -0.000054  -0.000155   0.005546  -0.000003   0.000000  -0.028992
    32  H   -0.000161  -0.000036  -0.004353  -0.000003   0.000001  -0.028526
    33  H   -0.000002   0.000000   0.000000  -0.000173   0.000109   0.000000
    34  H    0.000000   0.000000   0.000000   0.000265   0.001632   0.000000
    35  H    0.000022   0.000000  -0.000002  -0.000054   0.000382   0.000000
    36  H    0.000000   0.000000   0.000000   0.001140   0.000335   0.000000
    37  H    0.000003  -0.000002   0.000000   0.000000   0.000000  -0.000001
    38  H   -0.000005   0.000000   0.000000   0.000000   0.000000   0.000000
    39  H   -0.000014   0.000009   0.000000   0.000000   0.000000   0.000000
    40  H    0.000000   0.000000   0.000000   0.000000   0.000000   0.000000
    41  H    0.000000   0.000000   0.000000   0.000000   0.000000   0.000000
    42  H    0.000000   0.000000   0.000000   0.000000   0.000000   0.000000
    43  H    0.000000   0.000000   0.000000   0.000000   0.000000   0.000000
              31         32         33         34         35         36
     1  C   -0.005917  -0.007580  -0.000120  -0.000044   0.000365  -0.000098
     2  C    0.001404  -0.000046  -0.009134   0.004939   0.001828   0.006144
     3  C   -0.000403  -0.000014   0.003296  -0.000050   0.000224  -0.000069
     4  C   -0.000459   0.000056   0.000025  -0.000002  -0.000009   0.000013
     5  C    0.003534  -0.000004   0.000002   0.000000   0.000000   0.000000
     6  C   -0.006396   0.005253   0.000000   0.000000  -0.000001   0.000000
     7  C   -0.030869  -0.027341  -0.000001   0.000003  -0.000034   0.000006
     8  C   -0.000206   0.003069  -0.000089   0.000248   0.000303   0.000103
     9  C    0.000022   0.000092   0.005369  -0.007952  -0.001033  -0.004783
    10  C   -0.000025  -0.000004  -0.023601  -0.021777  -0.022099  -0.016618
    11  O    0.000050   0.006465   0.000001  -0.000001  -0.000009   0.000001
    12  C    0.372884   0.365785   0.000000   0.000000   0.000001   0.000000
    13  C    0.000001   0.000000   0.362743   0.362380   0.345680  -0.003579
    14  O   -0.000001   0.000000   0.000414  -0.001219   0.004010   0.238040
    15  C    0.000027   0.000000  -0.000001   0.000000   0.000000   0.000000
    16  O   -0.000007   0.000000   0.000000   0.000000   0.000000   0.000000
    17  C    0.000000   0.000000   0.000001   0.000000   0.000000   0.000000
    18  C    0.000005   0.000000  -0.000004   0.000000   0.000000   0.000001
    19  O   -0.000048   0.000000   0.000000   0.000000   0.000000   0.000000
    20  H    0.000014   0.000000   0.000204   0.000007   0.000030  -0.000007
    21  H    0.000004   0.000000   0.002725  -0.000094   0.000141  -0.000413
    22  H    0.005597  -0.000033   0.000000   0.000000  -0.000001  -0.000001
    23  H   -0.000017   0.000000   0.000000   0.000000   0.000000   0.000000
    24  H   -0.000371  -0.000052   0.000000   0.000000   0.000000   0.000000
    25  H   -0.000054  -0.000161  -0.000002   0.000000   0.000022   0.000000
    26  H   -0.000155  -0.000036   0.000000   0.000000   0.000000   0.000000
    27  H    0.005546  -0.004353   0.000000   0.000000  -0.000002   0.000000
    28  H   -0.000003  -0.000003  -0.000173   0.000265  -0.000054   0.001140
    29  H    0.000000   0.000001   0.000109   0.001632   0.000382   0.000335
    30  H   -0.028992  -0.028526   0.000000   0.000000   0.000000   0.000000
    31  H    0.551540  -0.030146   0.000000   0.000000   0.000000   0.000000
    32  H   -0.030146   0.563468   0.000000   0.000000   0.000000   0.000000
    33  H    0.000000   0.000000   0.551466  -0.031192  -0.025456  -0.000308
    34  H    0.000000   0.000000  -0.031192   0.549229  -0.025159   0.003978
    35  H    0.000000   0.000000  -0.025456  -0.025159   0.558410  -0.000117
    36  H    0.000000   0.000000  -0.000308   0.003978  -0.000117   0.339404
    37  H    0.000033   0.000000   0.000000   0.000000   0.000000   0.000000
    38  H    0.000000   0.000000   0.000018   0.000000   0.000000   0.000000
    39  H    0.000000   0.000000   0.000000   0.000000   0.000000   0.000000
    40  H    0.000000   0.000000   0.000000   0.000000   0.000000   0.000000
    41  H    0.000000   0.000000  -0.000001   0.000000   0.000000  -0.000005
    42  H    0.000000   0.000000   0.000000   0.000000   0.000000   0.000000
    43  H    0.000003   0.000000   0.000000   0.000000   0.000000   0.000000
              37         38         39         40         41         42
     1  C   -0.000003   0.000000   0.000004   0.000000  -0.000003   0.000000
     2  C   -0.000002   0.000185  -0.000040  -0.000002  -0.000022   0.000001
     3  C    0.000034   0.002726  -0.000040  -0.000003  -0.000468   0.000034
     4  C   -0.002678  -0.005076  -0.006259   0.005539  -0.002920   0.005069
     5  C   -0.001585   0.000456   0.001697   0.000029  -0.000067  -0.000112
     6  C   -0.000127  -0.000004  -0.000118   0.000001  -0.000008   0.000001
     7  C    0.000005   0.000001   0.000000   0.000000   0.000000   0.000000
     8  C    0.000000   0.000000   0.000000   0.000000   0.000000   0.000000
     9  C    0.000000   0.000000   0.000000   0.000000   0.000001   0.000000
    10  C    0.000000  -0.000001   0.000000   0.000000  -0.000031   0.000000
    11  O    0.000000   0.000000   0.000000   0.000000   0.000000   0.000000
    12  C   -0.000009   0.000000   0.000000   0.000000   0.000000   0.000000
    13  C    0.000000  -0.000001   0.000000   0.000000   0.000002   0.000000
    14  O    0.000000  -0.000003   0.000000   0.000000   0.000280   0.000000
    15  C   -0.027527  -0.025552  -0.022119  -0.025169  -0.041938  -0.033992
    16  O    0.227807   0.002909  -0.000050   0.000929   0.003632  -0.000763
    17  C    0.008060   0.366409   0.362128   0.361284   0.002502  -0.002905
    18  C   -0.007773  -0.000625   0.004473  -0.007022   0.359309   0.363115
    19  O    0.017905   0.000037  -0.000069  -0.000005  -0.034731  -0.031474
    20  H    0.000005   0.000331   0.000354  -0.000019   0.000006  -0.000010
    21  H    0.000007   0.001396   0.000160  -0.000085   0.005625  -0.000226
    22  H    0.005856   0.000003  -0.000047  -0.000128   0.000642   0.000467
    23  H    0.000124  -0.000044   0.006115  -0.000234  -0.000005  -0.000005
    24  H    0.001645  -0.000010   0.000057  -0.000015  -0.000012  -0.000002
    25  H    0.000003  -0.000005  -0.000014   0.000000   0.000000   0.000000
    26  H   -0.000002   0.000000   0.000009   0.000000   0.000000   0.000000
    27  H    0.000000   0.000000   0.000000   0.000000   0.000000   0.000000
    28  H    0.000000   0.000000   0.000000   0.000000   0.000000   0.000000
    29  H    0.000000   0.000000   0.000000   0.000000   0.000000   0.000000
    30  H   -0.000001   0.000000   0.000000   0.000000   0.000000   0.000000
    31  H    0.000033   0.000000   0.000000   0.000000   0.000000   0.000000
    32  H    0.000000   0.000000   0.000000   0.000000   0.000000   0.000000
    33  H    0.000000   0.000018   0.000000   0.000000  -0.000001   0.000000
    34  H    0.000000   0.000000   0.000000   0.000000   0.000000   0.000000
    35  H    0.000000   0.000000   0.000000   0.000000   0.000000   0.000000
    36  H    0.000000   0.000000   0.000000   0.000000  -0.000005   0.000000
    37  H    0.351831  -0.000236  -0.000243  -0.000061   0.000271   0.000386
    38  H   -0.000236   0.538598  -0.025752  -0.026770   0.001131   0.000106
    39  H   -0.000243  -0.025752   0.546433  -0.031519  -0.000266  -0.000102
    40  H   -0.000061  -0.026770  -0.031519   0.560536   0.000246   0.005348
    41  H    0.000271   0.001131  -0.000266   0.000246   0.571520  -0.034956
    42  H    0.000386   0.000106  -0.000102   0.005348  -0.034956   0.587093
    43  H    0.000949   0.000000   0.000001   0.000015   0.006182  -0.009263
              43
     1  C    0.000000
     2  C    0.000002
     3  C   -0.000037
     4  C    0.000543
     5  C   -0.000035
     6  C    0.000000
     7  C    0.000000
     8  C    0.000000
     9  C    0.000000
    10  C    0.000000
    11  O    0.000000
    12  C    0.000000
    13  C    0.000000
    14  O    0.000000
    15  C   -0.003890
    16  O    0.007578
    17  C   -0.000106
    18  C   -0.022611
    19  O    0.240136
    20  H    0.000001
    21  H   -0.000004
    22  H   -0.000388
    23  H    0.000001
    24  H   -0.000017
    25  H    0.000000
    26  H    0.000000
    27  H    0.000000
    28  H    0.000000
    29  H    0.000000
    30  H    0.000000
    31  H    0.000003
    32  H    0.000000
    33  H    0.000000
    34  H    0.000000
    35  H    0.000000
    36  H    0.000000
    37  H    0.000949
    38  H    0.000000
    39  H    0.000001
    40  H    0.000015
    41  H    0.006182
    42  H   -0.009263
    43  H    0.343049
 Mulliken charges:
               1
     1  C    0.083340
     2  C    0.099588
     3  C   -0.374483
     4  C   -0.120112
     5  C   -0.273964
     6  C   -0.287984
     7  C   -0.144663
     8  C    0.396975
     9  C   -0.396290
    10  C    0.251908
    11  O   -0.586395
    12  C   -0.473100
    13  C   -0.489410
    14  O   -0.704731
    15  C    0.307232
    16  O   -0.715610
    17  C   -0.495083
    18  C   -0.068496
    19  O   -0.684549
    20  H    0.182814
    21  H    0.173981
    22  H    0.143256
    23  H    0.141809
    24  H    0.138699
    25  H    0.141137
    26  H    0.141482
    27  H    0.147231
    28  H    0.199526
    29  H    0.194976
    30  H    0.153891
    31  H    0.163406
    32  H    0.154110
    33  H    0.163711
    34  H    0.164808
    35  H    0.162580
    36  H    0.436834
    37  H    0.425327
    38  H    0.169775
    39  H    0.165206
    40  H    0.157105
    41  H    0.164083
    42  H    0.152190
    43  H    0.437892
 Sum of Mulliken charges =   0.00000
 Mulliken charges with hydrogens summed into heavy atoms:
               1
     1  C    0.083340
     2  C    0.099588
     3  C   -0.017688
     4  C    0.023144
     5  C    0.006543
     6  C   -0.005365
     7  C    0.002568
     8  C    0.396975
     9  C   -0.001789
    10  C    0.251908
    11  O   -0.586395
    12  C   -0.001693
    13  C    0.001690
    14  O   -0.267897
    15  C    0.307232
    16  O   -0.290283
    17  C   -0.002998
    18  C    0.247777
    19  O   -0.246657
 Electronic spatial extent (au):  <R**2>=           5297.9146
 Charge=              0.0000 electrons
 Dipole moment (field-independent basis, Debye):
    X=              2.3217    Y=             -4.1620    Z=             -2.2099  Tot=              5.2532
 Quadrupole moment (field-independent basis, Debye-Ang):
   XX=           -124.1292   YY=           -107.3537   ZZ=           -113.0482
   XY=             14.9992   XZ=              9.5425   YZ=              1.9733
 Traceless Quadrupole moment (field-independent basis, Debye-Ang):
   XX=             -9.2855   YY=              7.4900   ZZ=              1.7955
   XY=             14.9992   XZ=              9.5425   YZ=              1.9733
 Octapole moment (field-independent basis, Debye-Ang**2):
  XXX=             80.9960  YYY=            -36.7937  ZZZ=             11.3602  XYY=             -6.4311
  XXY=            -97.0019  XXZ=             22.6905  XZZ=             16.0010  YZZ=              1.6138
  YYZ=              5.2023  XYZ=             22.4906
 Hexadecapole moment (field-independent basis, Debye-Ang**3):
 XXXX=          -4321.3260 YYYY=          -1788.6317 ZZZZ=           -833.4787 XXXY=            160.3035
 XXXZ=            262.6521 YYYX=            114.7767 YYYZ=            -42.9146 ZZZX=             39.6799
 ZZZY=             -1.4885 XXYY=           -963.8232 XXZZ=           -717.4295 YYZZ=           -459.9360
 XXYZ=            -34.8147 YYXZ=              1.5053 ZZXY=             36.8049
 N-N= 1.612701783866D+03 E-N=-5.291806036094D+03  KE= 8.789887711990D+02
 D1PCM: PCM CHGder 1st derivatives, ID1Alg=3 FixD1E=F DoIter=F DoCFld=F I1PDM=0.
 Calling FoFJK, ICntrl=      2127 FMM=F ISym2X=0 I1Cent= 0 IOpClX= 0 NMat=1 NMatS=1 NMatT=0.
 ***** Axes restored to original set *****
 -------------------------------------------------------------------
 Center     Atomic                   Forces (Hartrees/Bohr)
 Number     Number              X              Y              Z
 -------------------------------------------------------------------
      1        6          -0.018003361   -0.012284718    0.000835243
      2        6           0.025007830   -0.000296178   -0.004425202
      3        6           0.001585037   -0.004904939    0.002773010
      4        6          -0.000212996    0.003458409   -0.000156774
      5        6           0.007120052    0.003346767    0.002196586
      6        6           0.000055856   -0.002591180   -0.005653571
      7        6           0.003154145    0.005272206   -0.005582180
      8        6           0.000275295    0.018612384    0.002773716
      9        6           0.002728517    0.005714790   -0.007135671
     10        6          -0.010957623   -0.015203601   -0.000523629
     11        8          -0.014398239    0.011771095    0.005096169
     12        6          -0.001015740    0.003226496    0.006732003
     13        6           0.003243582   -0.003338572   -0.007184929
     14        8           0.013377919   -0.006303129    0.009272487
     15        6          -0.001372971   -0.004534411   -0.003387009
     16        8           0.000530396    0.001540528   -0.001068981
     17        6           0.004080037    0.003762328   -0.000203712
     18        6           0.001511738    0.003931228    0.001971359
     19        8          -0.000834434   -0.000544963    0.006848127
     20        1           0.000742385    0.000265800   -0.001646939
     21        1          -0.001086454   -0.001489014   -0.001403511
     22        1           0.000218093   -0.004045675    0.000255126
     23        1           0.001072034   -0.000603843   -0.000632555
     24        1           0.000837613   -0.002149692   -0.000365645
     25        1          -0.002677921   -0.000701791    0.001065851
     26        1          -0.000247779    0.000050657    0.000994287
     27        1          -0.002826107   -0.001783377    0.002206360
     28        1          -0.000545049   -0.002440493   -0.001188746
     29        1          -0.002640724   -0.001625001    0.003080318
     30        1           0.000249536    0.001148560   -0.000393606
     31        1           0.001137982   -0.000552096   -0.000162103
     32        1          -0.000567046   -0.000310964    0.000072934
     33        1           0.001273531    0.002350718   -0.000053790
     34        1          -0.002091363    0.001097670    0.001614002
     35        1          -0.000833690    0.000124607   -0.000096261
     36        1          -0.000088778    0.000397472   -0.001926931
     37        1           0.002082310   -0.000450931   -0.001450572
     38        1          -0.000497599    0.000211019    0.001146000
     39        1          -0.002672937    0.000701023   -0.000431730
     40        1          -0.000278576   -0.001322830    0.002400962
     41        1          -0.002536158    0.000498229    0.000860482
     42        1          -0.000054803    0.000323507   -0.007639666
     43        1          -0.003843539   -0.000328095    0.000518691
 -------------------------------------------------------------------
 Cartesian Forces:  Max     0.025007830 RMS     0.005054872

 GradGradGradGradGradGradGradGradGradGradGradGradGradGradGradGradGradGrad
 Berny optimization.
 FormGI is forming the generalized inverse of G from B-inverse, IUseBI=4.
 Internal  Forces:  Max     0.019184164 RMS     0.003375564
 Search for a local minimum.
 Step number   1 out of a maximum of  258
 All quantities printed in internal units (Hartrees-Bohrs-Radians)
 Mixed Optimization -- RFO/linear search
 Second derivative matrix not updated -- first step.
 ITU=  0
     Eigenvalues ---    0.00230   0.00230   0.00330   0.00342   0.00375
     Eigenvalues ---    0.00395   0.00543   0.00682   0.00758   0.00917
     Eigenvalues ---    0.01107   0.01140   0.01212   0.01300   0.01385
     Eigenvalues ---    0.01401   0.02456   0.02544   0.03112   0.03875
     Eigenvalues ---    0.03985   0.04284   0.04417   0.04612   0.04699
     Eigenvalues ---    0.04821   0.04894   0.04917   0.05077   0.05271
     Eigenvalues ---    0.05364   0.05383   0.05471   0.05491   0.05553
     Eigenvalues ---    0.05571   0.05610   0.05611   0.05800   0.05842
     Eigenvalues ---    0.05906   0.05988   0.06835   0.07798   0.08112
     Eigenvalues ---    0.08468   0.09068   0.09105   0.09168   0.09766
     Eigenvalues ---    0.10387   0.11612   0.12118   0.13592   0.13819
     Eigenvalues ---    0.14681   0.15966   0.16000   0.16000   0.16000
     Eigenvalues ---    0.16000   0.16000   0.16000   0.16000   0.16000
     Eigenvalues ---    0.16000   0.16000   0.16000   0.16000   0.16262
     Eigenvalues ---    0.16581   0.17167   0.18407   0.19538   0.20757
     Eigenvalues ---    0.21976   0.23431   0.24652   0.24997   0.25835
     Eigenvalues ---    0.26895   0.27032   0.27792   0.27917   0.28523
     Eigenvalues ---    0.28881   0.29155   0.29466   0.29607   0.30080
     Eigenvalues ---    0.31061   0.32166   0.32319   0.33744   0.33820
     Eigenvalues ---    0.33844   0.33864   0.33911   0.33989   0.34007
     Eigenvalues ---    0.34061   0.34077   0.34105   0.34117   0.34131
     Eigenvalues ---    0.34166   0.34198   0.34202   0.34302   0.34325
     Eigenvalues ---    0.34326   0.34329   0.34330   0.34378   0.34505
     Eigenvalues ---    0.39348   0.41049   0.41987   0.51475   0.52320
     Eigenvalues ---    0.52606   0.52900   0.94092
 RFO step:  Lambda=-1.25696621D-02 EMin= 2.30000000D-03
 Linear search not attempted -- first point.
 Iteration  1 RMS(Cart)=  0.04148288 RMS(Int)=  0.00066308
 Iteration  2 RMS(Cart)=  0.00093321 RMS(Int)=  0.00022760
 Iteration  3 RMS(Cart)=  0.00000063 RMS(Int)=  0.00022760
 Variable       Old X    -DE/DX   Delta X   Delta X   Delta X     New X
                                 (Linear)    (Quad)   (Total)
    R1        2.53569   0.01479   0.00000   0.02948   0.02955   2.56523
    R2        2.82345   0.00527   0.00000   0.01719   0.01728   2.84074
    R3        2.78983   0.00291   0.00000   0.00619   0.00642   2.79625
    R4        2.84853  -0.00075   0.00000   0.00076   0.00072   2.84925
    R5        2.85487   0.00583   0.00000   0.02196   0.02175   2.87662
    R6        2.92002   0.00049   0.00000   0.00004  -0.00004   2.91998
    R7        2.07319   0.00168   0.00000   0.00476   0.00476   2.07795
    R8        2.06785   0.00078   0.00000   0.00219   0.00219   2.07004
    R9        2.92904   0.00026   0.00000  -0.00108  -0.00115   2.92789
   R10        2.97132  -0.00499   0.00000  -0.01842  -0.01842   2.95291
   R11        2.07560  -0.00028   0.00000  -0.00078  -0.00078   2.07482
   R12        2.89246   0.00711   0.00000   0.02080   0.02082   2.91328
   R13        2.07133   0.00110   0.00000   0.00312   0.00312   2.07445
   R14        2.07480  -0.00126   0.00000  -0.00358  -0.00358   2.07122
   R15        2.90348   0.00490   0.00000   0.01318   0.01323   2.91671
   R16        2.07634   0.00012   0.00000   0.00033   0.00033   2.07668
   R17        2.07595  -0.00018   0.00000  -0.00050  -0.00050   2.07545
   R18        2.89042   0.00692   0.00000   0.02253   0.02253   2.91294
   R19        2.07764   0.00041   0.00000   0.00117   0.00117   2.07882
   R20        2.82778   0.01398   0.00000   0.03700   0.03713   2.86491
   R21        2.31102   0.01918   0.00000   0.02012   0.02012   2.33114
   R22        2.89083   0.01377   0.00000   0.04420   0.04404   2.93487
   R23        2.06778  -0.00025   0.00000  -0.00069  -0.00069   2.06709
   R24        2.06824   0.00050   0.00000   0.00141   0.00141   2.06965
   R25        2.88755   0.00454   0.00000   0.01470   0.01470   2.90225
   R26        2.68939   0.01413   0.00000   0.03268   0.03268   2.72207
   R27        2.06990   0.00120   0.00000   0.00340   0.00340   2.07330
   R28        2.06697   0.00102   0.00000   0.00287   0.00287   2.06985
   R29        2.07050   0.00050   0.00000   0.00140   0.00140   2.07190
   R30        2.07110   0.00017   0.00000   0.00047   0.00047   2.07157
   R31        2.07153   0.00071   0.00000   0.00200   0.00200   2.07353
   R32        2.06997   0.00046   0.00000   0.00130   0.00130   2.07127
   R33        1.83747  -0.00058   0.00000  -0.00107  -0.00107   1.83640
   R34        2.72449   0.00171   0.00000   0.00420   0.00420   2.72870
   R35        2.89682  -0.00348   0.00000  -0.01143  -0.01143   2.88538
   R36        2.92595  -0.00193   0.00000  -0.00663  -0.00663   2.91932
   R37        1.84294  -0.00215   0.00000  -0.00401  -0.00401   1.83894
   R38        2.06777  -0.00028   0.00000  -0.00079  -0.00079   2.06698
   R39        2.06783   0.00096   0.00000   0.00271   0.00271   2.07054
   R40        2.07228   0.00014   0.00000   0.00040   0.00040   2.07268
   R41        2.70152   0.00721   0.00000   0.01703   0.01703   2.71855
   R42        2.06487   0.00111   0.00000   0.00311   0.00311   2.06798
   R43        2.07200   0.00026   0.00000   0.00074   0.00074   2.07275
   R44        1.84023  -0.00339   0.00000  -0.00629  -0.00629   1.83395
    A1        2.30549  -0.00805   0.00000  -0.02961  -0.02964   2.27586
    A2        1.84845   0.01416   0.00000   0.05618   0.05629   1.90474
    A3        2.12628  -0.00609   0.00000  -0.02554  -0.02571   2.10058
    A4        2.20766   0.00634   0.00000   0.02382   0.02392   2.23158
    A5        1.98863  -0.00622   0.00000  -0.01647  -0.01669   1.97194
    A6        2.08670  -0.00012   0.00000  -0.00718  -0.00709   2.07961
    A7        2.00371  -0.00118   0.00000  -0.01141  -0.01146   1.99225
    A8        1.90162   0.00076   0.00000   0.00474   0.00465   1.90627
    A9        1.87621  -0.00037   0.00000  -0.00128  -0.00117   1.87504
   A10        1.92992  -0.00050   0.00000  -0.00442  -0.00440   1.92552
   A11        1.89834   0.00202   0.00000   0.01816   0.01817   1.91651
   A12        1.84680  -0.00069   0.00000  -0.00522  -0.00522   1.84158
   A13        1.97058   0.00141   0.00000   0.00551   0.00547   1.97606
   A14        1.96653  -0.00196   0.00000  -0.01025  -0.01033   1.95620
   A15        1.87733  -0.00033   0.00000  -0.01335  -0.01359   1.86374
   A16        1.94371   0.00010   0.00000   0.00209   0.00220   1.94591
   A17        1.84654   0.00128   0.00000   0.02822   0.02826   1.87480
   A18        1.84942  -0.00042   0.00000  -0.01146  -0.01170   1.83772
   A19        2.05342  -0.00175   0.00000  -0.01728  -0.01735   2.03607
   A20        1.92001  -0.00100   0.00000  -0.00573  -0.00569   1.91432
   A21        1.89048   0.00029   0.00000  -0.00196  -0.00185   1.88863
   A22        1.86260   0.00182   0.00000   0.00710   0.00698   1.86958
   A23        1.88554   0.00112   0.00000   0.01961   0.01958   1.90512
   A24        1.84022  -0.00032   0.00000   0.00037   0.00024   1.84046
   A25        2.04418   0.00251   0.00000   0.00616   0.00610   2.05027
   A26        1.89855   0.00104   0.00000   0.01572   0.01583   1.91437
   A27        1.87747  -0.00076   0.00000  -0.00264  -0.00265   1.87482
   A28        1.90488  -0.00201   0.00000  -0.01735  -0.01740   1.88747
   A29        1.89330  -0.00183   0.00000  -0.00930  -0.00927   1.88403
   A30        1.83399   0.00093   0.00000   0.00790   0.00777   1.84176
   A31        1.96394  -0.00001   0.00000  -0.00396  -0.00393   1.96001
   A32        1.95689   0.00061   0.00000   0.00623   0.00621   1.96310
   A33        1.86533  -0.00169   0.00000  -0.02656  -0.02659   1.83873
   A34        1.96755   0.00007   0.00000   0.01063   0.01050   1.97804
   A35        1.83656   0.00185   0.00000   0.02254   0.02256   1.85912
   A36        1.86328  -0.00092   0.00000  -0.01072  -0.01090   1.85238
   A37        1.96120  -0.01450   0.00000  -0.06108  -0.06080   1.90040
   A38        2.15467   0.00951   0.00000   0.03909   0.03894   2.19361
   A39        2.16724   0.00499   0.00000   0.02192   0.02177   2.18902
   A40        1.78865   0.00991   0.00000   0.04656   0.04611   1.83476
   A41        1.91152  -0.00210   0.00000   0.00255   0.00297   1.91450
   A42        1.89561  -0.00251   0.00000   0.00323   0.00257   1.89818
   A43        1.96972  -0.00384   0.00000  -0.02706  -0.02725   1.94247
   A44        1.96685  -0.00058   0.00000   0.01037   0.00968   1.97652
   A45        1.92520  -0.00035   0.00000  -0.02915  -0.02933   1.89588
   A46        1.83634  -0.00332   0.00000  -0.02483  -0.02465   1.81169
   A47        1.96764   0.00041   0.00000  -0.01608  -0.01602   1.95162
   A48        1.88181  -0.00179   0.00000  -0.02773  -0.02724   1.85456
   A49        1.95245   0.00102   0.00000   0.01223   0.01136   1.96381
   A50        1.91951   0.00458   0.00000   0.04803   0.04767   1.96718
   A51        1.90402  -0.00086   0.00000   0.00787   0.00663   1.91065
   A52        1.93027  -0.00021   0.00000  -0.00153  -0.00153   1.92873
   A53        1.96315  -0.00064   0.00000  -0.00402  -0.00402   1.95913
   A54        1.93576  -0.00031   0.00000  -0.00119  -0.00119   1.93457
   A55        1.88330   0.00031   0.00000   0.00069   0.00068   1.88398
   A56        1.87500   0.00035   0.00000   0.00257   0.00257   1.87757
   A57        1.87290   0.00059   0.00000   0.00396   0.00396   1.87686
   A58        1.94231  -0.00138   0.00000  -0.00516  -0.00515   1.93716
   A59        1.92988  -0.00245   0.00000  -0.01348  -0.01352   1.91636
   A60        1.95235   0.00032   0.00000  -0.00172  -0.00177   1.95059
   A61        1.85342   0.00297   0.00000   0.02426   0.02428   1.87770
   A62        1.89149   0.00037   0.00000   0.00079   0.00078   1.89226
   A63        1.89083   0.00038   0.00000  -0.00314  -0.00323   1.88760
   A64        1.88739  -0.00273   0.00000  -0.01584  -0.01584   1.87155
   A65        1.89708   0.00227   0.00000   0.01880   0.01893   1.91601
   A66        1.97496   0.00152   0.00000   0.00322   0.00321   1.97817
   A67        1.96401  -0.00437   0.00000  -0.02477  -0.02481   1.93920
   A68        1.86529  -0.00346   0.00000  -0.02106  -0.02110   1.84420
   A69        1.85153   0.00211   0.00000   0.01910   0.01924   1.87077
   A70        1.90422   0.00200   0.00000   0.00600   0.00598   1.91020
   A71        1.84790   0.00221   0.00000   0.01279   0.01279   1.86069
   A72        1.95696  -0.00159   0.00000  -0.01426  -0.01437   1.94259
   A73        1.94953  -0.00047   0.00000   0.00002   0.00000   1.94953
   A74        1.92926  -0.00215   0.00000  -0.01022  -0.01030   1.91896
   A75        1.89419   0.00057   0.00000  -0.00074  -0.00079   1.89340
   A76        1.88327   0.00123   0.00000   0.00185   0.00168   1.88494
   A77        1.84606   0.00274   0.00000   0.02580   0.02581   1.87188
   A78        1.92520   0.00712   0.00000   0.03469   0.03467   1.95987
   A79        1.96303  -0.00151   0.00000  -0.02083  -0.02111   1.94193
   A80        1.93508  -0.00725   0.00000  -0.03870  -0.03989   1.89519
   A81        1.89045  -0.00469   0.00000  -0.03218  -0.03175   1.85869
   A82        1.86851   0.00434   0.00000   0.05931   0.05965   1.92816
   A83        1.87822   0.00218   0.00000   0.00091   0.00023   1.87846
   A84        1.85481   0.00349   0.00000   0.02021   0.02021   1.87502
    D1        0.11198  -0.00072   0.00000  -0.01168  -0.01165   0.10033
    D2       -3.05083  -0.00032   0.00000  -0.00205  -0.00188  -3.05271
    D3       -3.11361  -0.00049   0.00000   0.00265   0.00287  -3.11074
    D4        0.00676  -0.00009   0.00000   0.01227   0.01264   0.01940
    D5        0.37256   0.00013   0.00000   0.00754   0.00730   0.37986
    D6       -1.86720  -0.00047   0.00000  -0.00901  -0.00915  -1.87635
    D7        2.38004   0.00134   0.00000   0.01668   0.01655   2.39659
    D8       -2.67393  -0.00087   0.00000  -0.01173  -0.01172  -2.68565
    D9        1.36950  -0.00148   0.00000  -0.02828  -0.02818   1.34132
   D10       -0.66644   0.00034   0.00000  -0.00259  -0.00248  -0.66892
   D11        0.02795  -0.00046   0.00000  -0.01558  -0.01558   0.01237
   D12       -3.10161  -0.00047   0.00000  -0.00909  -0.00916  -3.11077
   D13        3.09620  -0.00052   0.00000  -0.00388  -0.00355   3.09266
   D14       -0.03336  -0.00052   0.00000   0.00261   0.00287  -0.03049
   D15        0.60180  -0.00036   0.00000   0.00889   0.00899   0.61079
   D16       -1.57318   0.00057   0.00000   0.01937   0.01950  -1.55368
   D17        2.71632   0.00119   0.00000   0.02377   0.02389   2.74021
   D18       -2.51749  -0.00071   0.00000  -0.00116  -0.00123  -2.51873
   D19        1.59071   0.00021   0.00000   0.00932   0.00927   1.59998
   D20       -0.40298   0.00084   0.00000   0.01373   0.01367  -0.38931
   D21       -0.03695   0.00050   0.00000  -0.00504  -0.00481  -0.04177
   D22        2.09538  -0.00022   0.00000  -0.01592  -0.01580   2.07958
   D23       -2.08503  -0.00225   0.00000  -0.03478  -0.03477  -2.11981
   D24        3.08503   0.00097   0.00000   0.00429   0.00445   3.08947
   D25       -1.06583   0.00024   0.00000  -0.00660  -0.00654  -1.07237
   D26        1.03695  -0.00179   0.00000  -0.02546  -0.02551   1.01143
   D27       -1.33323  -0.00054   0.00000  -0.01199  -0.01189  -1.34512
   D28        2.72918  -0.00021   0.00000  -0.01083  -0.01076   2.71841
   D29        0.69735   0.00161   0.00000   0.01723   0.01718   0.71453
   D30        0.82678  -0.00083   0.00000  -0.01789  -0.01780   0.80899
   D31       -1.39400  -0.00049   0.00000  -0.01674  -0.01667  -1.41066
   D32        2.85737   0.00132   0.00000   0.01132   0.01127   2.86864
   D33        2.84760  -0.00077   0.00000  -0.01611  -0.01601   2.83159
   D34        0.62682  -0.00043   0.00000  -0.01495  -0.01488   0.61194
   D35       -1.40500   0.00138   0.00000   0.01311   0.01306  -1.39194
   D36        0.64621   0.00158   0.00000   0.00323   0.00332   0.64953
   D37       -1.49079   0.00128   0.00000   0.01164   0.01164  -1.47915
   D38        2.78933   0.00204   0.00000   0.01533   0.01538   2.80472
   D39        2.87898   0.00015   0.00000  -0.00444  -0.00440   2.87458
   D40        0.74198  -0.00015   0.00000   0.00397   0.00392   0.74590
   D41       -1.26108   0.00061   0.00000   0.00766   0.00766  -1.25343
   D42       -1.40259   0.00043   0.00000  -0.00112  -0.00108  -1.40368
   D43        2.74359   0.00013   0.00000   0.00729   0.00724   2.75083
   D44        0.74053   0.00088   0.00000   0.01098   0.01098   0.75151
   D45        2.99439  -0.00043   0.00000  -0.00266  -0.00266   2.99174
   D46        0.92521   0.00143   0.00000   0.00907   0.00905   0.93427
   D47       -1.24335   0.00103   0.00000   0.01826   0.01815  -1.22520
   D48        0.75944  -0.00082   0.00000  -0.00347  -0.00344   0.75601
   D49       -1.30974   0.00105   0.00000   0.00826   0.00827  -1.30146
   D50        2.80489   0.00064   0.00000   0.01745   0.01737   2.82226
   D51       -1.24039  -0.00215   0.00000  -0.03142  -0.03133  -1.27172
   D52        2.97362  -0.00028   0.00000  -0.01969  -0.01962   2.95400
   D53        0.80506  -0.00069   0.00000  -0.01051  -0.01052   0.79453
   D54        0.80191   0.00168   0.00000   0.02072   0.02067   0.82258
   D55       -1.36725   0.00161   0.00000   0.02618   0.02610  -1.34115
   D56        2.93808   0.00040   0.00000   0.01059   0.01050   2.94859
   D57        2.96796   0.00062   0.00000   0.00659   0.00655   2.97451
   D58        0.79880   0.00055   0.00000   0.01205   0.01198   0.81078
   D59       -1.17906  -0.00067   0.00000  -0.00353  -0.00362  -1.18267
   D60       -1.34372   0.00164   0.00000   0.01953   0.01963  -1.32409
   D61        2.77030   0.00157   0.00000   0.02500   0.02506   2.79537
   D62        0.79245   0.00036   0.00000   0.00941   0.00947   0.80191
   D63       -1.25443  -0.00136   0.00000  -0.02211  -0.02219  -1.27662
   D64        0.97973  -0.00047   0.00000  -0.00782  -0.00792   0.97180
   D65        3.00393  -0.00043   0.00000  -0.00177  -0.00172   3.00221
   D66        0.91153   0.00026   0.00000  -0.01082  -0.01094   0.90059
   D67       -3.13750   0.00115   0.00000   0.00347   0.00333  -3.13417
   D68       -1.11330   0.00119   0.00000   0.00952   0.00953  -1.10377
   D69        2.90078  -0.00066   0.00000  -0.01544  -0.01547   2.88531
   D70       -1.14825   0.00023   0.00000  -0.00115  -0.00120  -1.14945
   D71        0.87595   0.00027   0.00000   0.00490   0.00500   0.88096
   D72       -3.13682   0.00102   0.00000   0.02345   0.02349  -3.11333
   D73        1.03928   0.00121   0.00000   0.02639   0.02643   1.06570
   D74       -1.05836   0.00111   0.00000   0.02490   0.02494  -1.03343
   D75        0.90852   0.00045   0.00000   0.01457   0.01449   0.92301
   D76       -1.19857   0.00065   0.00000   0.01751   0.01743  -1.18114
   D77        2.98697   0.00055   0.00000   0.01602   0.01594   3.00292
   D78       -1.09964  -0.00126   0.00000  -0.01176  -0.01172  -1.11136
   D79        3.07646  -0.00106   0.00000  -0.00881  -0.00878   3.06768
   D80        0.97881  -0.00116   0.00000  -0.01031  -0.01027   0.96855
   D81       -0.04852   0.00062   0.00000   0.01147   0.01138  -0.03715
   D82        2.04655   0.00054   0.00000   0.00638   0.00644   2.05299
   D83       -2.13309  -0.00267   0.00000  -0.02565  -0.02589  -2.15897
   D84        3.08094   0.00066   0.00000   0.00506   0.00512   3.08606
   D85       -1.10718   0.00059   0.00000  -0.00003   0.00019  -1.10699
   D86        0.99637  -0.00263   0.00000  -0.03206  -0.03214   0.96423
   D87        0.04839  -0.00025   0.00000  -0.00270  -0.00292   0.04546
   D88       -2.09375   0.00083   0.00000   0.02606   0.02603  -2.06771
   D89        2.07069  -0.00193   0.00000  -0.02537  -0.02610   2.04459
   D90       -2.00575  -0.00183   0.00000  -0.02054  -0.02023  -2.02598
   D91        2.13530  -0.00075   0.00000   0.00823   0.00873   2.14403
   D92        0.01656  -0.00351   0.00000  -0.04321  -0.04341  -0.02685
   D93        2.08242   0.00227   0.00000   0.03275   0.03294   2.11536
   D94       -0.05971   0.00334   0.00000   0.06151   0.06190   0.00218
   D95       -2.17846   0.00058   0.00000   0.01007   0.00976  -2.16870
   D96        1.12579  -0.00050   0.00000  -0.02249  -0.02235   1.10343
   D97       -3.10192   0.00076   0.00000  -0.00415  -0.00405  -3.10597
   D98       -0.99284  -0.00023   0.00000  -0.01864  -0.01850  -1.01133
   D99       -3.09186  -0.00377   0.00000  -0.05679  -0.05683   3.13449
   D100      -1.03639  -0.00251   0.00000  -0.03846  -0.03853  -1.07492
   D101       1.07270  -0.00350   0.00000  -0.05295  -0.05298   1.01972
   D102      -0.96420   0.00208   0.00000   0.01730   0.01722  -0.94698
   D103       1.09127   0.00334   0.00000   0.03563   0.03553   1.12680
   D104      -3.08283   0.00235   0.00000   0.02114   0.02108  -3.06174
   D105       3.06816   0.00021   0.00000   0.02985   0.02956   3.09772
   D106       1.07471   0.00275   0.00000   0.04949   0.05000   1.12471
   D107      -1.07274  -0.00092   0.00000  -0.00213  -0.00235  -1.07509
   D108       0.92765  -0.00083   0.00000   0.01522   0.01545   0.94310
   D109       3.06470   0.00025   0.00000   0.01740   0.01741   3.08211
   D110      -1.18830   0.00192   0.00000   0.02353   0.02329  -1.16501
   D111      -1.13394   0.00129   0.00000   0.00371   0.00378  -1.13016
   D112       0.99664   0.00054   0.00000  -0.00755  -0.00750   0.98914
   D113       3.04710   0.00228   0.00000   0.01804   0.01803   3.06513
   D114       3.06173  -0.00012   0.00000  -0.00749  -0.00747   3.05426
   D115      -1.09088  -0.00087   0.00000  -0.01875  -0.01875  -1.10963
   D116       0.95959   0.00087   0.00000   0.00684   0.00678   0.96636
   D117       1.06688  -0.00177   0.00000  -0.02180  -0.02180   1.04509
   D118      -3.08572  -0.00252   0.00000  -0.03307  -0.03308  -3.11880
   D119      -1.03526  -0.00078   0.00000  -0.00748  -0.00755  -1.04281
   D120      -1.11927   0.00200   0.00000   0.02401   0.02392  -1.09535
   D121       0.99331   0.00001   0.00000  -0.00684  -0.00711   0.98620
   D122       3.09721  -0.00335   0.00000  -0.04728  -0.04673   3.05048
   D123       0.95305   0.00367   0.00000   0.04517   0.04495   0.99800
   D124       3.06563   0.00167   0.00000   0.01432   0.01392   3.07955
   D125      -1.11366  -0.00168   0.00000  -0.02612  -0.02570  -1.13935
   D126       2.95680   0.00169   0.00000   0.03342   0.03327   2.99008
   D127      -1.21380  -0.00031   0.00000   0.00257   0.00224  -1.21156
   D128       0.89010  -0.00366   0.00000  -0.03787  -0.03737   0.85273
   D129      -1.52190   0.00076   0.00000  -0.00254  -0.00348  -1.52539
   D130       2.60594   0.00118   0.00000   0.02245   0.02223   2.62818
   D131       0.58513  -0.00126   0.00000   0.00690   0.00806   0.59319
         Item               Value     Threshold  Converged?
 Maximum Force            0.019184     0.000450     NO 
 RMS     Force            0.003376     0.000300     NO 
 Maximum Displacement     0.226909     0.001800     NO 
 RMS     Displacement     0.041480     0.001200     NO 
 Predicted change in Energy=-6.909370D-03
 GradGradGradGradGradGradGradGradGradGradGradGradGradGradGradGradGradGrad

                          Input orientation:                          
 ---------------------------------------------------------------------
 Center     Atomic      Atomic             Coordinates (Angstroms)
 Number     Number       Type             X           Y           Z
 ---------------------------------------------------------------------
      1          6           0       -1.646358    0.725528   -0.051045
      2          6           0       -1.025916   -0.441749   -0.359626
      3          6           0        0.392950   -0.639414   -0.829820
      4          6           0        1.408211    0.344901   -0.206944
      5          6           0        1.353089    1.759337   -0.836935
      6          6           0       -0.041259    2.289195   -1.226415
      7          6           0       -1.173268    2.145902   -0.187047
      8          6           0       -3.024039    0.436681    0.405135
      9          6           0       -3.244493   -1.063062    0.381421
     10          6           0       -1.921775   -1.658329   -0.173635
     11          8           0       -3.865126    1.277892    0.731750
     12          6           0       -0.837830    2.788168    1.173499
     13          6           0       -2.127388   -2.422417   -1.489913
     14          8           0       -1.253305   -2.509927    0.776549
     15          6           0        2.861861   -0.228347   -0.213171
     16          8           0        3.793835    0.798638    0.189018
     17          6           0        3.325082   -0.687741   -1.593658
     18          6           0        3.004811   -1.393294    0.791316
     19          8           0        2.775923   -0.974779    2.148524
     20          1           0        0.422902   -0.575464   -1.927154
     21          1           0        0.678211   -1.669121   -0.588429
     22          1           0        1.141601    0.446716    0.853265
     23          1           0        1.973116    1.785182   -1.742451
     24          1           0        1.823636    2.462991   -0.140680
     25          1           0       -0.371182    1.811993   -2.159729
     26          1           0        0.066977    3.355991   -1.464002
     27          1           0       -2.034747    2.703057   -0.583998
     28          1           0       -3.447230   -1.421889    1.394666
     29          1           0       -4.114163   -1.281297   -0.247496
     30          1           0       -0.524213    3.830947    1.039405
     31          1           0       -0.033589    2.258337    1.695219
     32          1           0       -1.714707    2.788167    1.831667
     33          1           0       -1.178371   -2.825216   -1.862521
     34          1           0       -2.805431   -3.269398   -1.325991
     35          1           0       -2.561321   -1.783133   -2.267336
     36          1           0       -1.832941   -3.273324    0.936554
     37          1           0        3.479394    1.140161    1.044271
     38          1           0        2.730389   -1.533193   -1.951359
     39          1           0        3.260686    0.119316   -2.331919
     40          1           0        4.373925   -1.005558   -1.549844
     41          1           0        2.280227   -2.186859    0.584474
     42          1           0        4.008098   -1.824040    0.686650
     43          1           0        3.623025   -0.660246    2.502537
 ---------------------------------------------------------------------
                    Distance matrix (angstroms):
                    1          2          3          4          5
     1  C    0.000000
     2  C    1.357464   0.000000
     3  C    2.574555   1.507757   0.000000
     4  C    3.082138   2.562636   1.545188   0.000000
     5  C    3.268496   3.276014   2.583781   1.549373   0.000000
     6  C    2.530393   3.029675   2.987068   2.630697   1.541639
     7  C    1.503253   2.597582   3.259475   3.147703   2.637095
     8  C    1.479710   2.312790   3.789315   4.475255   4.738292
     9  C    2.437236   2.420179   3.857145   4.896548   5.530650
    10  C    2.402844   1.522242   2.612799   3.886238   4.779659
    11  O    2.416776   3.494193   4.923999   5.436884   5.470131
    12  C    2.531345   3.580254   4.156492   3.594423   3.146500
    13  C    3.494466   2.532555   3.157044   4.669531   5.479705
    14  O    3.362674   2.370645   2.964691   4.025043   5.255782
    15  C    4.610878   3.896383   2.577742   1.562610   2.572229
    16  O    5.445977   5.006952   3.830410   2.460460   2.816516
    17  C    5.393718   4.529297   3.030377   2.581418   3.232581
    18  C    5.179995   4.298472   3.165159   2.562611   3.913882
    19  O    5.223573   4.585730   3.829042   3.026618   4.291015
    20  H    3.081266   2.138713   1.099604   2.185641   2.739547
    21  H    3.380347   2.112543   1.095418   2.175940   3.503076
    22  H    2.944185   2.637917   2.138441   1.097948   2.150460
    23  H    4.133317   3.983167   3.034549   2.179750   1.097753
    24  H    3.881709   4.074972   3.485210   2.159462   1.096045
    25  H    2.693144   2.957769   2.891704   3.021915   2.173861
    26  H    3.442571   4.103278   4.058535   3.527856   2.143968
    27  H    2.084587   3.310270   4.138388   4.190111   3.525907
    28  H    3.153510   3.146582   4.506394   5.409437   6.176027
    29  H    3.186848   3.202293   4.589682   5.756976   6.283609
    30  H    3.477343   4.523818   4.931461   4.176142   3.366969
    31  H    2.828421   3.535190   3.867133   3.059126   2.929792
    32  H    2.793520   3.963403   4.824318   4.458487   4.194199
    33  H    4.013508   2.821852   2.883271   4.413726   5.336501
    34  H    4.350675   3.477949   4.170449   5.663056   6.543749
    35  H    3.470229   2.792156   3.478831   4.952871   5.469712
    36  H    4.123226   3.217016   3.874551   4.990411   6.214799
    37  H    5.257848   4.977066   4.025574   2.547112   2.905768
    38  H    5.279103   4.223113   2.742319   2.884159   3.738937
    39  H    5.445085   4.751809   3.325039   2.828086   2.926358
    40  H    6.441030   5.558128   4.062101   3.524568   4.156722
    41  H    4.929904   3.855816   2.820750   2.792232   4.295632
    42  H    6.246388   5.324163   4.095402   3.501746   4.712852
    43  H    6.017270   5.463732   4.640950   3.641017   4.707341
                    6          7          8          9         10
     6  C    0.000000
     7  C    1.543459   0.000000
     8  C    3.871788   2.587947   0.000000
     9  C    4.907491   3.861422   1.516045   0.000000
    10  C    4.497514   3.877191   2.437012   1.553065   0.000000
    11  O    4.413514   2.973840   1.233588   2.447035   3.635619
    12  C    2.577419   1.541464   3.301422   4.609923   4.770853
    13  C    5.159520   4.845342   3.545367   2.568591   1.535805
    14  O    5.339709   4.755173   3.457737   2.492864   1.440459
    15  C    3.974014   4.681881   5.955534   6.191756   4.992954
    16  O    4.351225   5.160296   6.830895   7.282925   6.231886
    17  C    4.508799   5.499386   6.750618   6.870307   5.521595
    18  C    5.187534   5.562324   6.312288   6.271432   5.027189
    19  O    5.475422   5.548842   6.218616   6.275018   5.284698
    20  H    2.985423   3.602993   4.283155   4.360855   3.121688
    21  H    4.073442   4.259517   4.373583   4.086015   2.632888
    22  H    3.019761   3.054194   4.189687   4.662605   3.856165
    23  H    2.139633   3.528334   5.603762   6.312430   5.430389
    24  H    2.164916   3.013989   5.282405   6.196093   5.569063
    25  H    1.098930   2.155531   3.937977   4.793672   4.288594
    26  H    1.098279   2.152473   4.644398   5.822323   5.546493
    27  H    2.134942   1.100063   2.663371   4.071753   4.382105
    28  H    5.678279   4.516841   2.147683   1.093858   2.200565
    29  H    5.504111   4.516437   2.136760   1.095211   2.225797
    30  H    2.782837   2.182850   4.262918   5.637747   5.792823
    31  H    2.921807   2.203278   3.731694   4.802881   4.732667
    32  H    3.521544   2.186520   3.046118   4.390379   4.882155
    33  H    5.277770   5.245879   4.380494   3.522687   2.183257
    34  H    6.208745   5.769456   4.096292   2.824172   2.168944
    35  H    4.900825   4.657425   3.504823   2.828628   2.192756
    36  H    6.231387   5.573657   3.932589   2.680654   1.961790
    37  H    4.344110   4.916800   6.572520   7.106632   6.203827
    38  H    4.776842   5.646864   6.522799   6.431337   4.981826
    39  H    4.102847   5.326113   6.862212   7.146858   5.888643
    40  H    5.518501   6.523823   7.786647   7.859605   6.477338
    41  H    5.357581   5.594166   5.920335   5.641514   4.302429
    42  H    6.080774   6.585616   7.391959   7.298789   5.994242
    43  H    6.002604   6.173553   7.055905   7.198902   6.237217
                   11         12         13         14         15
    11  O    0.000000
    12  C    3.411832   0.000000
    13  C    4.652720   5.992238   0.000000
    14  O    4.601216   5.329165   2.430747   0.000000
    15  C    6.958016   4.970909   5.597912   4.808300   0.000000
    16  O    7.693109   5.136122   6.946574   6.063449   1.443963
    17  C    7.808350   6.088427   5.722700   5.468078   1.526880
    18  C    7.371216   5.691799   5.709866   4.402118   1.544840
    19  O    7.154391   5.307509   6.275057   4.524785   2.478336
    20  H    5.375117   4.745262   3.179056   3.723148   3.001124
    21  H    5.574017   5.026947   3.041630   2.510154   2.642910
    22  H    5.076706   3.082709   4.940516   3.805680   2.133609
    23  H    6.361139   4.172549   5.880629   5.933222   2.680087
    24  H    5.876020   2.986002   6.426370   5.919357   2.885562
    25  H    4.566569   3.504438   4.632832   5.298949   4.290064
    26  H    4.959966   2.845613   6.181092   6.416557   4.714173
    27  H    2.666941   2.128063   5.205742   5.443982   5.719040
    28  H    2.811212   4.958071   3.326235   2.525708   6.619238
    29  H    2.751434   5.414252   2.606344   3.277606   7.055125
    30  H    4.215975   1.097144   6.933410   6.388063   5.432524
    31  H    4.070654   1.095315   6.036433   5.006796   4.267222
    32  H    2.848693   1.096403   6.193011   5.421805   5.850274
    33  H    5.548368   6.390889   1.096229   2.658893   5.078145
    34  H    5.102459   6.842004   1.097265   2.721501   6.527217
    35  H    4.479319   5.975497   1.096069   3.391810   6.003987
    36  H    4.988516   6.147201   2.588144   0.971779   5.712698
    37  H    7.352456   4.622883   7.109857   5.982747   1.958399
    38  H    7.655200   6.416470   4.960005   4.925983   2.177430
    39  H    7.842548   6.017355   6.016704   6.078784   2.183809
    40  H    8.848830   6.997953   6.654184   6.272237   2.162658
    41  H    7.056313   5.900858   4.877053   3.553466   2.193240
    42  H    8.462368   6.707645   6.537559   5.306683   2.160966
    43  H    7.935016   5.792851   7.218875   5.493537   2.853239
                   16         17         18         19         20
    16  O    0.000000
    17  C    2.367908   0.000000
    18  C    2.406218   2.507684   0.000000
    19  O    2.832104   3.793138   1.438596   0.000000
    20  H    4.210644   2.923435   3.837340   4.723061   0.000000
    21  H    4.049861   2.996585   2.718979   3.517587   1.747413
    22  H    2.756704   3.470160   2.619356   2.523757   3.048295
    23  H    2.831759   2.822286   4.193695   4.837517   2.830181
    24  H    2.600087   3.780555   4.139411   4.238580   3.792855
    25  H    4.887829   4.497941   5.511793   6.019253   2.526778
    26  H    4.812691   5.194595   6.022710   6.256540   3.974610
    27  H    6.180350   6.422203   6.638428   6.643470   4.311937
    28  H    7.669247   7.438633   6.480253   6.284572   5.169995
    29  H    8.188595   7.583325   7.195239   7.301243   4.889214
    30  H    5.344491   6.493738   6.309378   5.934310   5.395734
    31  H    4.364463   5.547681   4.835631   4.307190   4.621731
    32  H    6.082808   7.015288   6.390681   5.867361   5.478332
    33  H    6.485673   4.992211   5.156768   5.928663   2.762180
    34  H    7.899018   6.657311   6.462327   6.963408   4.247448
    35  H    7.286098   6.025236   6.363109   6.974198   3.237249
    36  H    6.985720   6.300192   5.192249   5.290918   4.535207
    37  H    0.973123   3.213054   2.589906   2.487411   4.595093
    38  H    3.339097   1.093800   2.759917   4.137987   2.498465
    39  H    2.664742   1.095681   3.479663   4.637500   2.949503
    40  H    2.572017   1.096813   2.739680   4.028956   3.992233
    41  H    3.370546   2.843121   1.094326   2.039878   3.514901
    42  H    2.678057   2.637706   1.096851   2.092026   4.609180
    43  H    2.740417   4.107108   1.961587   0.970483   5.465357
                   21         22         23         24         25
    21  H    0.000000
    22  H    2.601918   0.000000
    23  H    3.865327   3.036552   0.000000
    24  H    4.311244   2.349141   1.745692   0.000000
    25  H    3.960854   3.637393   2.381297   3.052472   0.000000
    26  H    5.137313   3.871488   2.485627   2.373706   1.749271
    27  H    5.145493   4.152829   4.271707   3.891180   2.458530
    28  H    4.584000   4.984192   7.036118   6.725445   5.705592
    29  H    4.820113   5.640989   6.978048   7.020581   5.218714
    30  H    5.860581   3.776586   4.261517   2.962482   3.786034
    31  H    4.598547   2.317743   4.008531   2.619483   3.895358
    32  H    5.608060   3.820755   5.232623   4.063960   4.323103
    33  H    2.531158   4.843893   5.585880   6.319961   4.716311
    34  H    3.903927   5.842749   6.968266   7.462808   5.695719
    35  H    3.650520   5.331230   5.793919   6.463752   4.211082
    36  H    3.347376   4.763773   6.873982   6.887401   6.130592
    37  H    4.290036   2.445941   3.232762   2.428069   5.054099
    38  H    2.467284   3.782882   3.410090   4.479982   4.566555
    39  H    3.592693   3.839675   2.186416   3.515601   4.010645
    40  H    3.875944   4.281583   3.686354   4.529961   5.552171
    41  H    2.051880   2.881741   4.613676   4.728152   5.527335
    42  H    3.569030   3.660723   4.802933   4.882108   6.364016
    43  H    4.386779   3.178510   5.169355   4.469787   6.618336
                   26         27         28         29         30
    26  H    0.000000
    27  H    2.370227   0.000000
    28  H    6.584054   4.788048   0.000000
    29  H    6.361309   4.506915   1.777993   0.000000
    30  H    2.615748   2.487828   6.021837   6.378000   0.000000
    31  H    3.345988   3.065492   5.028652   5.740578   1.773106
    32  H    3.789230   2.438259   4.573530   5.161477   1.769844
    33  H    6.317992   5.738450   4.210263   3.689291   7.290651
    34  H    7.222572   6.067514   3.350697   2.613135   7.823935
    35  H    5.827855   4.820457   3.784917   2.596712   6.826583
    36  H    7.302066   6.170084   2.498721   3.251787   7.224543
    37  H    4.779741   5.958159   7.393578   8.074294   4.823818
    38  H    5.588863   6.520890   7.026468   7.057938   6.950618
    39  H    4.629159   6.145938   7.826806   7.790695   6.282315
    40  H    6.130275   7.467112   8.367434   8.591844   7.354437
    41  H    6.310143   6.625376   5.834840   6.511562   6.654760
    42  H    6.854958   7.656705   7.499661   8.193797   7.255698
    43  H    6.671511   7.269724   7.196943   8.234832   6.285789
                   31         32         33         34         35
    31  H    0.000000
    32  H    1.767908   0.000000
    33  H    6.309560   6.741273   0.000000
    34  H    6.882345   6.917701   1.769884   0.000000
    35  H    6.198771   6.198013   1.778304   1.776148   0.000000
    36  H    5.866218   6.128367   2.909310   2.462695   3.607786
    37  H    3.743674   5.505870   6.772624   8.035010   7.483491
    38  H    5.942458   7.262528   4.117720   5.835306   5.307024
    39  H    5.625433   7.015180   5.347507   7.020901   6.125296
    40  H    6.372569   7.930852   5.851232   7.531152   7.015487
    41  H    5.132959   6.501221   4.284529   5.539467   5.633508
    42  H    5.832516   7.438684   5.865158   7.250101   7.203122
    43  H    4.747706   6.390071   6.840631   7.924036   7.890418
                   36         37         38         39         40
    36  H    0.000000
    37  H    6.907341   0.000000
    38  H    5.673807   4.084315   0.000000
    39  H    6.938153   3.533924   1.776746   0.000000
    40  H    7.060463   3.483351   1.772237   1.765300   0.000000
    41  H    4.268784   3.566297   2.657137   3.845139   3.214710
    42  H    6.023339   3.032146   2.945543   3.667018   2.409492
    43  H    6.248844   2.321343   4.625583   4.910292   4.135805
                   41         42         43
    41  H    0.000000
    42  H    1.768506   0.000000
    43  H    2.795106   2.190923   0.000000
 Stoichiometry    C15H24O4
 Framework group  C1[X(C15H24O4)]
 Deg. of freedom   123
 Full point group                 C1      NOp   1
 Largest Abelian subgroup         C1      NOp   1
 Largest concise Abelian subgroup C1      NOp   1
                         Standard orientation:                         
 ---------------------------------------------------------------------
 Center     Atomic      Atomic             Coordinates (Angstroms)
 Number     Number       Type             X           Y           Z
 ---------------------------------------------------------------------
      1          6           0       -1.680479    0.719656   -0.060528
      2          6           0       -1.053311   -0.452214   -0.336369
      3          6           0        0.370492   -0.655621   -0.788856
      4          6           0        1.376656    0.346406   -0.179610
      5          6           0        1.322624    1.745729   -0.842583
      6          6           0       -0.069832    2.261497   -1.256952
      7          6           0       -1.210909    2.138189   -0.224963
      8          6           0       -3.061342    0.436507    0.389565
      9          6           0       -3.276548   -1.064159    0.398480
     10          6           0       -1.946774   -1.667359   -0.130540
     11          8           0       -3.908221    1.282030    0.688944
     12          6           0       -0.890206    2.812857    1.123400
     13          6           0       -2.137660   -2.462333   -1.430646
     14          8           0       -1.284266   -2.494430    0.845144
     15          6           0        2.832211   -0.221657   -0.159280
     16          8           0        3.756988    0.817643    0.227599
     17          6           0        3.309701   -0.711120   -1.524487
     18          6           0        2.969772   -1.362607    0.873114
     19          8           0        2.726956   -0.913714    2.218140
     20          1           0        0.410367   -0.616893   -1.887054
     21          1           0        0.656955   -1.678465   -0.521143
     22          1           0        1.099923    0.471700    0.875477
     23          1           0        1.950901    1.752886   -1.742738
     24          1           0        1.784361    2.466926   -0.158486
     25          1           0       -0.389520    1.761722   -2.181977
     26          1           0        0.037025    3.322907   -1.518116
     27          1           0       -2.070544    2.682971   -0.642552
     28          1           0       -3.487436   -1.400237    1.417844
     29          1           0       -4.139635   -1.299936   -0.233167
     30          1           0       -0.578854    3.853375    0.968133
     31          1           0       -0.089051    2.298067    1.664563
     32          1           0       -1.773122    2.824918    1.773333
     33          1           0       -1.183898   -2.870240   -1.785142
     34          1           0       -2.814350   -3.307715   -1.253421
     35          1           0       -2.566529   -1.842700   -2.226569
     36          1           0       -1.862797   -3.255990    1.017424
     37          1           0        3.433518    1.177682    1.071820
     38          1           0        2.721171   -1.566708   -1.867996
     39          1           0        3.249428    0.078459   -2.281752
     40          1           0        4.359153   -1.024107   -1.463739
     41          1           0        2.249790   -2.163305    0.678030
     42          1           0        3.975419   -1.792080    0.787620
     43          1           0        3.569694   -0.588087    2.572537
 ---------------------------------------------------------------------
 Rotational constants (GHZ):      0.5329895      0.2761069      0.2260300
 Standard basis: 6-31G(d) (6D, 7F)
 There are   333 symmetry adapted cartesian basis functions of A   symmetry.
 There are   333 symmetry adapted basis functions of A   symmetry.
   333 basis functions,   628 primitive gaussians,   333 cartesian basis functions
    73 alpha electrons       73 beta electrons
       nuclear repulsion energy      1609.1360332256 Hartrees.
 NAtoms=   43 NActive=   43 NUniq=   43 SFac= 1.00D+00 NAtFMM=   60 NAOKFM=F Big=F
 Integral buffers will be    131072 words long.
 Raffenetti 2 integral format.
 Two-electron integral symmetry is turned on.
 ------------------------------------------------------------------------------
 Polarizable Continuum Model (PCM)
 =================================
 Model                : PCM (using non-symmetric T matrix).
 Atomic radii         : SMD-Coulomb.
 Polarization charges : Total charges.
 Charge compensation  : None.
 Solution method      : On-the-fly selection.
 Cavity type          : VdW (van der Waals Surface) (Alpha=1.000).
 Cavity algorithm     : GePol (No added spheres)
                        Default sphere list used, NSphG=   43.
                        Lebedev-Laikov grids with approx.  5.0 points / Ang**2.
                        Smoothing algorithm: Karplus/York (Gamma=1.0000).
                        Polarization charges: spherical gaussians, with
                                              point-specific exponents (IZeta= 3).
                        Self-potential: point-specific (ISelfS= 7).
                        Self-field    : sphere-specific E.n sum rule (ISelfD= 2).
 1st derivatives      : Analytical E(r).r(x)/FMM algorithm (CHGder, D1EAlg=3).
                        Cavity 1st derivative terms included.
 Solvent              : Methanol, Eps=  32.613000 Eps(inf)=   1.765709
 ------------------------------------------------------------------------------
 ------------------------------------------------------------------------------
 Atomic radii for non-electrostatic terms: SMD-CDS.
 ------------------------------------------------------------------------------
 Nuclear repulsion after PCM non-electrostatic terms =     1609.1375496434 Hartrees.
 One-electron integrals computed using PRISM.
 NBasis=   333 RedAO= T EigKep=  9.41D-04  NBF=   333
 NBsUse=   333 1.00D-06 EigRej= -1.00D+00 NBFU=   333
 Initial guess from the checkpoint file:  "DY-202A-11R_53.chk"
 B after Tr=     0.000000    0.000000    0.000000
         Rot=    0.999973   -0.001656    0.003546   -0.006199 Ang=  -0.84 deg.
 ExpMin= 1.61D-01 ExpMax= 5.48D+03 ExpMxC= 8.25D+02 IAcc=1 IRadAn=         1 AccDes= 0.00D+00
 Harris functional with IExCor=  402 and IRadAn=       1 diagonalized for initial guess.
 HarFok:  IExCor=  402 AccDes= 0.00D+00 IRadAn=         1 IDoV= 1 UseB2=F ITyADJ=14
 ICtDFT=  3500011 ScaDFX=  1.000000  1.000000  1.000000  1.000000
 FoFCou: FMM=F IPFlag=           0 FMFlag=      100000 FMFlg1=           0
         NFxFlg=           0 DoJE=T BraDBF=F KetDBF=T FulRan=T
         wScrn=  0.000000 ICntrl=     500 IOpCl=  0 I1Cent=   200000004 NGrid=           0
         NMat0=    1 NMatS0=      1 NMatT0=    0 NMatD0=    1 NMtDS0=    0 NMtDT0=    0
 Petite list used in FoFCou.
 Keep R1 ints in memory in canonical form, NReq=1565304907.
 Requested convergence on RMS density matrix=1.00D-08 within 128 cycles.
 Requested convergence on MAX density matrix=1.00D-06.
 Requested convergence on             energy=1.00D-06.
 No special actions if energy rises.
 Inv3:  Mode=1 IEnd=    22113675.
 Iteration    1 A*A^-1 deviation from unit magnitude is 6.33D-15 for    661.
 Iteration    1 A*A^-1 deviation from orthogonality  is 4.02D-15 for   2068   1083.
 Iteration    1 A^-1*A deviation from unit magnitude is 5.33D-15 for   2710.
 Iteration    1 A^-1*A deviation from orthogonality  is 1.97D-11 for   2116   2082.
 Error on total polarization charges =  0.05161
 SCF Done:  E(RB3LYP) =  -886.949834801     A.U. after   11 cycles
            NFock= 11  Conv=0.47D-08     -V/T= 2.0094
 SMD-CDS (non-electrostatic) energy       (kcal/mol) =       0.95
 (included in total energy above)
 D1PCM: PCM CHGder 1st derivatives, ID1Alg=3 FixD1E=F DoIter=F DoCFld=F I1PDM=0.
 Calling FoFJK, ICntrl=      2127 FMM=F ISym2X=0 I1Cent= 0 IOpClX= 0 NMat=1 NMatS=1 NMatT=0.
 ***** Axes restored to original set *****
 -------------------------------------------------------------------
 Center     Atomic                   Forces (Hartrees/Bohr)
 Number     Number              X              Y              Z
 -------------------------------------------------------------------
      1        6          -0.005055602   -0.006148508    0.000234942
      2        6           0.004323004    0.005808538    0.000022233
      3        6          -0.000974357   -0.000758496    0.000670486
      4        6           0.000595546    0.002841388    0.000215398
      5        6          -0.000493568    0.000211512    0.000611376
      6        6           0.000193811    0.000427896   -0.000657651
      7        6           0.003482208    0.002473729   -0.001489024
      8        6           0.003509545    0.003282650   -0.000625498
      9        6           0.002678512   -0.000345264   -0.001714227
     10        6          -0.004886030   -0.000135578   -0.000357634
     11        8           0.002059213   -0.002885682   -0.001056328
     12        6          -0.000186562    0.000371489    0.001512905
     13        6           0.000331284   -0.001556795   -0.000166934
     14        8          -0.001195572    0.001409561    0.001306162
     15        6          -0.001237196   -0.000872478    0.000582071
     16        8          -0.000605511    0.000377145    0.000144261
     17        6           0.002221563   -0.000167103   -0.000677583
     18        6          -0.000581749    0.000854125    0.001701725
     19        8           0.001262934   -0.001989652   -0.003372310
     20        1          -0.000294257    0.000442649   -0.000163173
     21        1          -0.001268620    0.000765348   -0.000830577
     22        1          -0.000404034   -0.000353805   -0.000133174
     23        1          -0.000479158   -0.000146084   -0.000095490
     24        1          -0.000387682   -0.000345173    0.000025176
     25        1           0.000009011   -0.000510560    0.000902415
     26        1           0.000046429    0.000134908   -0.000057346
     27        1          -0.000136705    0.000112762    0.000176358
     28        1          -0.000675539   -0.001436863    0.000619823
     29        1          -0.000823413   -0.001922509    0.001130385
     30        1          -0.000137921   -0.000032510   -0.000402501
     31        1           0.000434988   -0.000213233   -0.000405307
     32        1           0.000014207   -0.000290054   -0.000421412
     33        1          -0.000123018    0.001141988    0.000501529
     34        1          -0.000395796    0.000231191    0.000121954
     35        1          -0.000440000    0.000203626    0.000760237
     36        1          -0.000379040   -0.001197929   -0.000717143
     37        1           0.000743081   -0.000060007    0.000468574
     38        1           0.000089619   -0.000337786   -0.000295468
     39        1          -0.000832462   -0.000370026    0.000499411
     40        1          -0.000406770   -0.000252768    0.000331028
     41        1           0.000144429    0.000207747    0.000256493
     42        1           0.000315516    0.000079876    0.001151197
     43        1          -0.000054339    0.000950739   -0.000307355
 -------------------------------------------------------------------
 Cartesian Forces:  Max     0.006148508 RMS     0.001482112

 GradGradGradGradGradGradGradGradGradGradGradGradGradGradGradGradGradGrad
 Berny optimization.
 Using GEDIIS/GDIIS optimizer.
 FormGI is forming the generalized inverse of G from B-inverse, IUseBI=4.
 Internal  Forces:  Max     0.004407151 RMS     0.000831563
 Search for a local minimum.
 Step number   2 out of a maximum of  258
 All quantities printed in internal units (Hartrees-Bohrs-Radians)
 Mixed Optimization -- En-DIIS/RFO-DIIS
 Update second derivatives using D2CorX and points    1    2
 DE= -5.83D-03 DEPred=-6.91D-03 R= 8.44D-01
 TightC=F SS=  1.41D+00  RLast= 3.14D-01 DXNew= 5.0454D-01 9.4247D-01
 Trust test= 8.44D-01 RLast= 3.14D-01 DXMaxT set to 5.05D-01
 ITU=  1  0
 Use linear search instead of GDIIS.
     Eigenvalues ---    0.00230   0.00230   0.00330   0.00344   0.00375
     Eigenvalues ---    0.00395   0.00537   0.00684   0.00761   0.00919
     Eigenvalues ---    0.01113   0.01138   0.01237   0.01297   0.01381
     Eigenvalues ---    0.01394   0.02481   0.02568   0.03130   0.03855
     Eigenvalues ---    0.04044   0.04104   0.04412   0.04591   0.04709
     Eigenvalues ---    0.04802   0.04863   0.05006   0.05147   0.05384
     Eigenvalues ---    0.05397   0.05452   0.05512   0.05545   0.05585
     Eigenvalues ---    0.05593   0.05656   0.05695   0.05801   0.05914
     Eigenvalues ---    0.05936   0.06082   0.06775   0.07771   0.08480
     Eigenvalues ---    0.08685   0.09008   0.09142   0.09332   0.09690
     Eigenvalues ---    0.10334   0.11679   0.12073   0.13405   0.13927
     Eigenvalues ---    0.14651   0.15770   0.15999   0.16000   0.16000
     Eigenvalues ---    0.16000   0.16000   0.16000   0.16000   0.16000
     Eigenvalues ---    0.16000   0.16000   0.16000   0.16062   0.16144
     Eigenvalues ---    0.16748   0.17272   0.18352   0.19844   0.20737
     Eigenvalues ---    0.22090   0.23239   0.24596   0.25030   0.25942
     Eigenvalues ---    0.26843   0.27119   0.27772   0.27919   0.28588
     Eigenvalues ---    0.28848   0.29161   0.29380   0.29611   0.30639
     Eigenvalues ---    0.31458   0.31589   0.32270   0.33744   0.33821
     Eigenvalues ---    0.33844   0.33864   0.33907   0.34002   0.34060
     Eigenvalues ---    0.34077   0.34104   0.34114   0.34125   0.34164
     Eigenvalues ---    0.34195   0.34200   0.34253   0.34301   0.34326
     Eigenvalues ---    0.34327   0.34330   0.34375   0.34494   0.34787
     Eigenvalues ---    0.39337   0.41375   0.42340   0.52301   0.52498
     Eigenvalues ---    0.52653   0.53060   0.94960
 RFO step:  Lambda=-1.27499538D-03 EMin= 2.29799069D-03
 Quartic linear search produced a step of -0.05661.
 Iteration  1 RMS(Cart)=  0.05981786 RMS(Int)=  0.00098895
 Iteration  2 RMS(Cart)=  0.00162124 RMS(Int)=  0.00002767
 Iteration  3 RMS(Cart)=  0.00000136 RMS(Int)=  0.00002765
 Iteration  4 RMS(Cart)=  0.00000000 RMS(Int)=  0.00002765
 Variable       Old X    -DE/DX   Delta X   Delta X   Delta X     New X
                                 (Linear)    (Quad)   (Total)
    R1        2.56523  -0.00380  -0.00167  -0.00280  -0.00445   2.56079
    R2        2.84074   0.00347  -0.00098   0.01226   0.01128   2.85202
    R3        2.79625  -0.00322  -0.00036  -0.00761  -0.00794   2.78831
    R4        2.84925  -0.00153  -0.00004  -0.00493  -0.00496   2.84429
    R5        2.87662   0.00441  -0.00123   0.01557   0.01432   2.89094
    R6        2.91998   0.00129   0.00000   0.00401   0.00400   2.92398
    R7        2.07795   0.00018  -0.00027   0.00115   0.00088   2.07883
    R8        2.07004  -0.00123  -0.00012  -0.00307  -0.00319   2.06685
    R9        2.92789  -0.00066   0.00006  -0.00224  -0.00217   2.92572
   R10        2.95291   0.00156   0.00104   0.00314   0.00418   2.95709
   R11        2.07482  -0.00006   0.00004  -0.00028  -0.00023   2.07459
   R12        2.91328  -0.00120  -0.00118  -0.00046  -0.00163   2.91164
   R13        2.07445  -0.00020  -0.00018  -0.00011  -0.00029   2.07416
   R14        2.07122  -0.00037   0.00020  -0.00151  -0.00131   2.06991
   R15        2.91671  -0.00106  -0.00075  -0.00124  -0.00201   2.91470
   R16        2.07668  -0.00055  -0.00002  -0.00147  -0.00149   2.07518
   R17        2.07545   0.00015   0.00003   0.00034   0.00037   2.07582
   R18        2.91294   0.00021  -0.00128   0.00374   0.00246   2.91541
   R19        2.07882   0.00010  -0.00007   0.00044   0.00037   2.07919
   R20        2.86491   0.00115  -0.00210   0.00906   0.00697   2.87188
   R21        2.33114  -0.00365  -0.00114  -0.00091  -0.00205   2.32910
   R22        2.93487  -0.00434  -0.00249  -0.00750  -0.01002   2.92485
   R23        2.06709   0.00117   0.00004   0.00309   0.00313   2.07022
   R24        2.06965   0.00039  -0.00008   0.00126   0.00118   2.07083
   R25        2.90225  -0.00096  -0.00083  -0.00103  -0.00186   2.90039
   R26        2.72207  -0.00047  -0.00185   0.00340   0.00155   2.72363
   R27        2.07330  -0.00002  -0.00019   0.00040   0.00021   2.07351
   R28        2.06985   0.00023  -0.00016   0.00102   0.00085   2.07070
   R29        2.07190  -0.00026  -0.00008  -0.00053  -0.00061   2.07129
   R30        2.07157  -0.00069  -0.00003  -0.00184  -0.00187   2.06970
   R31        2.07353   0.00008  -0.00011   0.00050   0.00039   2.07392
   R32        2.07127  -0.00024  -0.00007  -0.00049  -0.00057   2.07071
   R33        1.83640   0.00105   0.00006   0.00172   0.00178   1.83817
   R34        2.72870   0.00049  -0.00024   0.00173   0.00149   2.73019
   R35        2.88538   0.00078   0.00065   0.00096   0.00161   2.88699
   R36        2.91932  -0.00034   0.00038  -0.00205  -0.00167   2.91765
   R37        1.83894   0.00015   0.00023  -0.00027  -0.00004   1.83889
   R38        2.06698   0.00031   0.00004   0.00073   0.00078   2.06776
   R39        2.07054  -0.00056  -0.00015  -0.00116  -0.00132   2.06922
   R40        2.07268  -0.00030  -0.00002  -0.00077  -0.00080   2.07188
   R41        2.71855  -0.00396  -0.00096  -0.00672  -0.00769   2.71086
   R42        2.06798  -0.00029  -0.00018  -0.00037  -0.00055   2.06743
   R43        2.07275   0.00015  -0.00004   0.00050   0.00046   2.07321
   R44        1.83395   0.00015   0.00036  -0.00059  -0.00024   1.83371
    A1        2.27586  -0.00099   0.00168  -0.01086  -0.00924   2.26661
    A2        1.90474   0.00010  -0.00319   0.00761   0.00437   1.90911
    A3        2.10058   0.00090   0.00146   0.00419   0.00566   2.10624
    A4        2.23158   0.00065  -0.00135   0.00197   0.00062   2.23220
    A5        1.97194  -0.00106   0.00095  -0.00732  -0.00646   1.96548
    A6        2.07961   0.00040   0.00040   0.00539   0.00586   2.08548
    A7        1.99225   0.00001   0.00065  -0.00661  -0.00604   1.98621
    A8        1.90627   0.00007  -0.00026  -0.00211  -0.00236   1.90391
    A9        1.87504  -0.00085   0.00007  -0.00319  -0.00309   1.87195
   A10        1.92552   0.00001   0.00025  -0.00155  -0.00133   1.92419
   A11        1.91651   0.00082  -0.00103   0.01378   0.01278   1.92930
   A12        1.84158  -0.00008   0.00030   0.00019   0.00046   1.84204
   A13        1.97606  -0.00061  -0.00031  -0.00650  -0.00688   1.96918
   A14        1.95620   0.00103   0.00058   0.00807   0.00871   1.96491
   A15        1.86374  -0.00020   0.00077  -0.00509  -0.00432   1.85942
   A16        1.94591  -0.00025  -0.00012   0.00371   0.00360   1.94951
   A17        1.87480   0.00034  -0.00160   0.00268   0.00106   1.87586
   A18        1.83772  -0.00032   0.00066  -0.00333  -0.00265   1.83506
   A19        2.03607   0.00046   0.00098  -0.00677  -0.00584   2.03023
   A20        1.91432  -0.00009   0.00032  -0.00004   0.00031   1.91462
   A21        1.88863  -0.00019   0.00010   0.00035   0.00045   1.88908
   A22        1.86958  -0.00028  -0.00040  -0.00004  -0.00044   1.86914
   A23        1.90512  -0.00019  -0.00111   0.00307   0.00200   1.90712
   A24        1.84046   0.00028  -0.00001   0.00456   0.00455   1.84500
   A25        2.05027  -0.00093  -0.00035  -0.00729  -0.00769   2.04258
   A26        1.91437   0.00044  -0.00090   0.00121   0.00027   1.91464
   A27        1.87482   0.00009   0.00015   0.00342   0.00359   1.87841
   A28        1.88747  -0.00001   0.00099  -0.00559  -0.00464   1.88284
   A29        1.88403   0.00042   0.00052   0.00333   0.00391   1.88793
   A30        1.84176   0.00010  -0.00044   0.00661   0.00617   1.84793
   A31        1.96001   0.00043   0.00022  -0.00084  -0.00067   1.95934
   A32        1.96310  -0.00008  -0.00035  -0.00080  -0.00113   1.96198
   A33        1.83873  -0.00032   0.00151  -0.00448  -0.00296   1.83577
   A34        1.97804  -0.00025  -0.00059   0.00037  -0.00021   1.97783
   A35        1.85912   0.00005  -0.00128   0.00669   0.00543   1.86455
   A36        1.85238   0.00014   0.00062  -0.00082  -0.00022   1.85217
   A37        1.90040   0.00189   0.00344  -0.00261   0.00076   1.90116
   A38        2.19361  -0.00029  -0.00220   0.00500   0.00281   2.19641
   A39        2.18902  -0.00160  -0.00123  -0.00222  -0.00344   2.18558
   A40        1.83476  -0.00175  -0.00261   0.00046  -0.00225   1.83251
   A41        1.91450   0.00117  -0.00017   0.00876   0.00858   1.92308
   A42        1.89818   0.00135  -0.00015   0.01505   0.01498   1.91316
   A43        1.94247   0.00014   0.00154  -0.00753  -0.00593   1.93654
   A44        1.97652   0.00025  -0.00055   0.00166   0.00111   1.97763
   A45        1.89588  -0.00105   0.00166  -0.01656  -0.01499   1.88089
   A46        1.81169   0.00080   0.00140   0.00046   0.00176   1.81345
   A47        1.95162  -0.00013   0.00091   0.00200   0.00292   1.95454
   A48        1.85456   0.00007   0.00154  -0.00004   0.00151   1.85607
   A49        1.96381  -0.00016  -0.00064   0.00054  -0.00003   1.96379
   A50        1.96718  -0.00112  -0.00270  -0.00487  -0.00753   1.95965
   A51        1.91065   0.00054  -0.00038   0.00183   0.00149   1.91214
   A52        1.92873  -0.00043   0.00009  -0.00303  -0.00295   1.92578
   A53        1.95913  -0.00049   0.00023  -0.00350  -0.00328   1.95586
   A54        1.93457  -0.00037   0.00007  -0.00187  -0.00181   1.93276
   A55        1.88398   0.00040  -0.00004   0.00159   0.00155   1.88552
   A56        1.87757   0.00043  -0.00015   0.00308   0.00293   1.88050
   A57        1.87686   0.00053  -0.00022   0.00426   0.00404   1.88090
   A58        1.93716  -0.00082   0.00029  -0.00444  -0.00416   1.93300
   A59        1.91636   0.00007   0.00077  -0.00073   0.00003   1.91639
   A60        1.95059  -0.00086   0.00010  -0.00704  -0.00695   1.94363
   A61        1.87770   0.00080  -0.00137   0.01151   0.01014   1.88784
   A62        1.89226   0.00075  -0.00004   0.00309   0.00302   1.89529
   A63        1.88760   0.00016   0.00018  -0.00159  -0.00142   1.88619
   A64        1.87155  -0.00049   0.00090  -0.00503  -0.00413   1.86742
   A65        1.91601  -0.00071  -0.00107  -0.00352  -0.00457   1.91144
   A66        1.97817   0.00062  -0.00018   0.00915   0.00895   1.98713
   A67        1.93920   0.00110   0.00140   0.00640   0.00778   1.94698
   A68        1.84420   0.00029   0.00119  -0.00526  -0.00407   1.84013
   A69        1.87077  -0.00042  -0.00109  -0.00600  -0.00710   1.86367
   A70        1.91020  -0.00099  -0.00034  -0.00222  -0.00265   1.90755
   A71        1.86069   0.00100  -0.00072   0.00761   0.00689   1.86758
   A72        1.94259   0.00047   0.00081  -0.00038   0.00043   1.94302
   A73        1.94953  -0.00057   0.00000  -0.00296  -0.00296   1.94657
   A74        1.91896  -0.00028   0.00058  -0.00227  -0.00168   1.91728
   A75        1.89340  -0.00011   0.00004  -0.00216  -0.00212   1.89128
   A76        1.88494  -0.00019  -0.00010  -0.00163  -0.00171   1.88323
   A77        1.87188   0.00069  -0.00146   0.00980   0.00834   1.88022
   A78        1.95987  -0.00082  -0.00196  -0.00001  -0.00198   1.95789
   A79        1.94193   0.00067   0.00120   0.00426   0.00547   1.94739
   A80        1.89519   0.00060   0.00226  -0.00325  -0.00094   1.89425
   A81        1.85869   0.00020   0.00180  -0.00251  -0.00073   1.85796
   A82        1.92816  -0.00058  -0.00338  -0.00176  -0.00516   1.92300
   A83        1.87846  -0.00005  -0.00001   0.00350   0.00352   1.88197
   A84        1.87502  -0.00009  -0.00114   0.00226   0.00112   1.87614
    D1        0.10033   0.00024   0.00066  -0.00592  -0.00526   0.09507
    D2       -3.05271   0.00016   0.00011  -0.00210  -0.00202  -3.05473
    D3       -3.11074   0.00044  -0.00016   0.01051   0.01029  -3.10045
    D4        0.01940   0.00036  -0.00072   0.01432   0.01354   0.03294
    D5        0.37986   0.00015  -0.00041   0.00838   0.00795   0.38781
    D6       -1.87635   0.00018   0.00052   0.00929   0.00980  -1.86655
    D7        2.39659   0.00024  -0.00094   0.01330   0.01235   2.40893
    D8       -2.68565  -0.00003   0.00066  -0.00963  -0.00898  -2.69463
    D9        1.34132   0.00000   0.00160  -0.00872  -0.00713   1.33420
   D10       -0.66892   0.00006   0.00014  -0.00471  -0.00458  -0.67350
   D11        0.01237  -0.00020   0.00088   0.00323   0.00406   0.01643
   D12       -3.11077  -0.00016   0.00052  -0.00673  -0.00631  -3.11708
   D13        3.09266  -0.00011   0.00020   0.01700   0.01724   3.10990
   D14       -0.03049  -0.00007  -0.00016   0.00704   0.00688  -0.02361
   D15        0.61079   0.00015  -0.00051   0.01226   0.01173   0.62252
   D16       -1.55368   0.00007  -0.00110   0.02072   0.01960  -1.53408
   D17        2.74021   0.00058  -0.00135   0.02320   0.02184   2.76205
   D18       -2.51873   0.00024   0.00007   0.00831   0.00836  -2.51036
   D19        1.59998   0.00017  -0.00053   0.01677   0.01623   1.61622
   D20       -0.38931   0.00067  -0.00077   0.01926   0.01847  -0.37084
   D21       -0.04177  -0.00045   0.00027  -0.02541  -0.02515  -0.06692
   D22        2.07958  -0.00020   0.00089  -0.02341  -0.02252   2.05706
   D23       -2.11981   0.00042   0.00197  -0.02009  -0.01812  -2.13792
   D24        3.08947  -0.00052  -0.00025  -0.02197  -0.02224   3.06723
   D25       -1.07237  -0.00028   0.00037  -0.01997  -0.01961  -1.09198
   D26        1.01143   0.00034   0.00144  -0.01665  -0.01521   0.99623
   D27       -1.34512  -0.00041   0.00067  -0.02092  -0.02026  -1.36538
   D28        2.71841  -0.00043   0.00061  -0.02741  -0.02681   2.69160
   D29        0.71453  -0.00046  -0.00097  -0.02463  -0.02560   0.68893
   D30        0.80899  -0.00030   0.00101  -0.02981  -0.02882   0.78016
   D31       -1.41066  -0.00032   0.00094  -0.03630  -0.03537  -1.44604
   D32        2.86864  -0.00036  -0.00064  -0.03352  -0.03416   2.83448
   D33        2.83159   0.00009   0.00091  -0.02239  -0.02148   2.81010
   D34        0.61194   0.00007   0.00084  -0.02888  -0.02803   0.58390
   D35       -1.39194   0.00003  -0.00074  -0.02610  -0.02682  -1.41877
   D36        0.64953  -0.00030  -0.00019   0.00779   0.00756   0.65710
   D37       -1.47915  -0.00020  -0.00066   0.01285   0.01216  -1.46698
   D38        2.80472  -0.00037  -0.00087   0.00727   0.00637   2.81108
   D39        2.87458   0.00040   0.00025   0.01658   0.01680   2.89138
   D40        0.74590   0.00050  -0.00022   0.02164   0.02141   0.76731
   D41       -1.25343   0.00032  -0.00043   0.01606   0.01561  -1.23782
   D42       -1.40368   0.00008   0.00006   0.01610   0.01615  -1.38753
   D43        2.75083   0.00018  -0.00041   0.02115   0.02075   2.77158
   D44        0.75151   0.00000  -0.00062   0.01557   0.01495   0.76646
   D45        2.99174  -0.00016   0.00015  -0.06470  -0.06454   2.92719
   D46        0.93427  -0.00044  -0.00051  -0.06149  -0.06197   0.87230
   D47       -1.22520  -0.00045  -0.00103  -0.07040  -0.07144  -1.29664
   D48        0.75601   0.00003   0.00019  -0.06556  -0.06537   0.69063
   D49       -1.30146  -0.00025  -0.00047  -0.06235  -0.06280  -1.36426
   D50        2.82226  -0.00026  -0.00098  -0.07126  -0.07227   2.74998
   D51       -1.27172  -0.00007   0.00177  -0.06867  -0.06690  -1.33861
   D52        2.95400  -0.00035   0.00111  -0.06546  -0.06433   2.88968
   D53        0.79453  -0.00035   0.00060  -0.07437  -0.07380   0.72074
   D54        0.82258  -0.00009  -0.00117   0.00755   0.00634   0.82892
   D55       -1.34115   0.00027  -0.00148   0.01987   0.01839  -1.32276
   D56        2.94859  -0.00011  -0.00059   0.00967   0.00906   2.95764
   D57        2.97451  -0.00011  -0.00037   0.00274   0.00235   2.97685
   D58        0.81078   0.00025  -0.00068   0.01507   0.01439   0.82517
   D59       -1.18267  -0.00013   0.00020   0.00487   0.00506  -1.17761
   D60       -1.32409  -0.00002  -0.00111   0.00955   0.00841  -1.31568
   D61        2.79537   0.00034  -0.00142   0.02187   0.02046   2.81582
   D62        0.80191  -0.00004  -0.00054   0.01167   0.01113   0.81304
   D63       -1.27662  -0.00032   0.00126  -0.01754  -0.01629  -1.29291
   D64        0.97180  -0.00026   0.00045  -0.01908  -0.01864   0.95317
   D65        3.00221  -0.00019   0.00010  -0.01568  -0.01559   2.98661
   D66        0.90059  -0.00044   0.00062  -0.02625  -0.02562   0.87497
   D67       -3.13417  -0.00038  -0.00019  -0.02779  -0.02797   3.12105
   D68       -1.10377  -0.00031  -0.00054  -0.02439  -0.02492  -1.12869
   D69        2.88531  -0.00012   0.00088  -0.01967  -0.01880   2.86651
   D70       -1.14945  -0.00007   0.00007  -0.02122  -0.02115  -1.17060
   D71        0.88096   0.00000  -0.00028  -0.01782  -0.01811   0.86285
   D72       -3.11333   0.00028  -0.00133   0.02425   0.02290  -3.09044
   D73        1.06570   0.00040  -0.00150   0.02669   0.02517   1.09088
   D74       -1.03343   0.00031  -0.00141   0.02493   0.02350  -1.00993
   D75        0.92301  -0.00004  -0.00082   0.02581   0.02501   0.94802
   D76       -1.18114   0.00008  -0.00099   0.02825   0.02729  -1.15385
   D77        3.00292  -0.00001  -0.00090   0.02649   0.02561   3.02853
   D78       -1.11136  -0.00005   0.00066   0.01800   0.01866  -1.09270
   D79        3.06768   0.00007   0.00050   0.02044   0.02093   3.08861
   D80        0.96855  -0.00002   0.00058   0.01868   0.01926   0.98781
   D81       -0.03715  -0.00009  -0.00064  -0.01862  -0.01928  -0.05642
   D82        2.05299  -0.00032  -0.00036  -0.02272  -0.02314   2.02985
   D83       -2.15897  -0.00011   0.00147  -0.02875  -0.02727  -2.18625
   D84        3.08606  -0.00012  -0.00029  -0.00860  -0.00891   3.07715
   D85       -1.10699  -0.00034  -0.00001  -0.01270  -0.01277  -1.11976
   D86        0.96423  -0.00014   0.00182  -0.01873  -0.01691   0.94732
   D87        0.04546   0.00022   0.00017   0.02522   0.02538   0.07084
   D88       -2.06771  -0.00004  -0.00147   0.02223   0.02075  -2.04697
   D89        2.04459   0.00025   0.00148   0.02319   0.02469   2.06928
   D90       -2.02598  -0.00021   0.00115   0.01842   0.01956  -2.00642
   D91        2.14403  -0.00047  -0.00049   0.01542   0.01493   2.15896
   D92       -0.02685  -0.00019   0.00246   0.01639   0.01886  -0.00799
   D93        2.11536   0.00089  -0.00186   0.04471   0.04280   2.15816
   D94        0.00218   0.00062  -0.00350   0.04172   0.03817   0.04035
   D95       -2.16870   0.00091  -0.00055   0.04268   0.04211  -2.12659
   D96        1.10343  -0.00058   0.00127  -0.03980  -0.03850   1.06494
   D97       -3.10597  -0.00006   0.00023  -0.02877  -0.02851  -3.13449
   D98       -1.01133  -0.00037   0.00105  -0.03580  -0.03473  -1.04606
   D99        3.13449   0.00024   0.00322  -0.03755  -0.03435   3.10013
   D100      -1.07492   0.00077   0.00218  -0.02652  -0.02437  -1.09929
   D101       1.01972   0.00045   0.00300  -0.03355  -0.03058   0.98914
   D102      -0.94698  -0.00093  -0.00098  -0.04213  -0.04310  -0.99008
   D103       1.12680  -0.00041  -0.00201  -0.03110  -0.03311   1.09369
   D104      -3.06174  -0.00072  -0.00119  -0.03813  -0.03933  -3.10107
   D105       3.09772   0.00065  -0.00167   0.03720   0.03550   3.13323
   D106       1.12471   0.00021  -0.00283   0.03909   0.03627   1.16097
   D107      -1.07509   0.00083   0.00013   0.04057   0.04071  -1.03437
   D108       0.94310   0.00045  -0.00087   0.03112   0.03024   0.97334
   D109       3.08211   0.00097  -0.00099   0.03696   0.03598   3.11808
   D110      -1.16501  -0.00023  -0.00132   0.02903   0.02772  -1.13729
   D111      -1.13016  -0.00056  -0.00021  -0.02760  -0.02781  -1.15797
   D112       0.98914  -0.00077   0.00042  -0.03272  -0.03229   0.95685
   D113       3.06513  -0.00045  -0.00102  -0.02384  -0.02485   3.04028
   D114       3.05426  -0.00023   0.00042  -0.02505  -0.02462   3.02964
   D115      -1.10963  -0.00044   0.00106  -0.03017  -0.02910  -1.13873
   D116       0.96636  -0.00012  -0.00038  -0.02129  -0.02166   0.94470
   D117       1.04509   0.00057   0.00123  -0.01428  -0.01305   1.03204
   D118      -3.11880   0.00037   0.00187  -0.01939  -0.01753  -3.13633
   D119      -1.04281   0.00069   0.00043  -0.01051  -0.01009  -1.05290
   D120      -1.09535   0.00019  -0.00135   0.02537   0.02402  -1.07133
   D121       0.98620   0.00035   0.00040   0.02509   0.02550   1.01170
   D122       3.05048   0.00105   0.00265   0.02987   0.03249   3.08297
   D123       0.99800  -0.00030  -0.00254   0.02104   0.01850   1.01649
   D124       3.07955  -0.00015  -0.00079   0.02076   0.01998   3.09953
   D125      -1.13935   0.00056   0.00145   0.02554   0.02696  -1.11239
   D126       2.99008  -0.00067  -0.00188   0.01062   0.00876   2.99884
   D127      -1.21156  -0.00052  -0.00013   0.01034   0.01025  -1.20131
   D128       0.85273   0.00019   0.00212   0.01513   0.01723   0.86995
   D129      -1.52539   0.00080   0.00020   0.04229   0.04254  -1.48285
   D130       2.62818   0.00034  -0.00126   0.03870   0.03746   2.66563
   D131       0.59319   0.00059  -0.00046   0.03688   0.03637   0.62956
         Item               Value     Threshold  Converged?
 Maximum Force            0.004407     0.000450     NO 
 RMS     Force            0.000832     0.000300     NO 
 Maximum Displacement     0.366718     0.001800     NO 
 RMS     Displacement     0.059761     0.001200     NO 
 Predicted change in Energy=-7.371283D-04
 GradGradGradGradGradGradGradGradGradGradGradGradGradGradGradGradGradGrad

                          Input orientation:                          
 ---------------------------------------------------------------------
 Center     Atomic      Atomic             Coordinates (Angstroms)
 Number     Number       Type             X           Y           Z
 ---------------------------------------------------------------------
      1          6           0       -1.646429    0.717459   -0.054602
      2          6           0       -1.027656   -0.441833   -0.385485
      3          6           0        0.384829   -0.630255   -0.870053
      4          6           0        1.401558    0.340440   -0.223400
      5          6           0        1.353532    1.759414   -0.840822
      6          6           0       -0.041002    2.291131   -1.223632
      7          6           0       -1.160807    2.141457   -0.173579
      8          6           0       -3.011836    0.425034    0.422132
      9          6           0       -3.232118   -1.078401    0.394840
     10          6           0       -1.932906   -1.662581   -0.210432
     11          8           0       -3.846446    1.259459    0.777418
     12          6           0       -0.801146    2.756561    1.194785
     13          6           0       -2.179014   -2.390702   -1.538943
     14          8           0       -1.252349   -2.544398    0.704189
     15          6           0        2.856540   -0.235311   -0.209017
     16          8           0        3.787798    0.814749    0.133682
     17          6           0        3.323880   -0.767282   -1.562736
     18          6           0        3.018753   -1.340365    0.856977
     19          8           0        2.776252   -0.852456    2.184006
     20          1           0        0.405833   -0.529499   -1.965296
     21          1           0        0.662088   -1.668376   -0.665904
     22          1           0        1.118524    0.430945    0.833443
     23          1           0        1.970421    1.789183   -1.748174
     24          1           0        1.825340    2.455002   -0.138434
     25          1           0       -0.380192    1.807702   -2.149460
     26          1           0        0.063986    3.358110   -1.462755
     27          1           0       -2.025437    2.710540   -0.546582
     28          1           0       -3.395036   -1.455065    1.410584
     29          1           0       -4.126787   -1.308494   -0.194634
     30          1           0       -0.502809    3.805639    1.074780
     31          1           0        0.022773    2.223209    1.682021
     32          1           0       -1.663297    2.729699    1.871073
     33          1           0       -1.236880   -2.755395   -1.961947
     34          1           0       -2.836597   -3.253666   -1.373664
     35          1           0       -2.659439   -1.732699   -2.271702
     36          1           0       -1.824076   -3.321495    0.828409
     37          1           0        3.497736    1.185602    0.985302
     38          1           0        2.749099   -1.648257   -1.864077
     39          1           0        3.229312   -0.008909   -2.346902
     40          1           0        4.379578   -1.057420   -1.504452
     41          1           0        2.314478   -2.161817    0.695336
     42          1           0        4.034198   -1.749173    0.783727
     43          1           0        3.605054   -0.466187    2.508779
 ---------------------------------------------------------------------
                    Distance matrix (angstroms):
                    1          2          3          4          5
     1  C    0.000000
     2  C    1.355110   0.000000
     3  C    2.570468   1.505133   0.000000
     4  C    3.075851   2.557207   1.547302   0.000000
     5  C    3.271632   3.274580   2.578712   1.548226   0.000000
     6  C    2.533865   3.024082   2.973356   2.624240   1.540776
     7  C    1.509223   2.595385   3.249070   3.132389   2.629272
     8  C    1.475508   2.310990   3.784272   4.461157   4.736250
     9  C    2.437524   2.423588   3.857862   4.885313   5.532471
    10  C    2.402279   1.529820   2.621583   3.889848   4.786243
    11  O    2.413731   3.491750   4.918218   5.421050   5.468860
    12  C    2.536416   3.574672   4.140122   3.563818   3.127401
    13  C    3.485338   2.540507   3.181176   4.691512   5.494517
    14  O    3.372058   2.378793   2.970275   4.028143   5.263124
    15  C    4.605252   3.893684   2.588880   1.564822   2.576264
    16  O    5.438358   5.003712   3.830889   2.458987   2.787059
    17  C    5.402120   4.519702   3.022682   2.591562   3.284452
    18  C    5.179724   4.327181   3.228690   2.570533   3.906931
    19  O    5.199626   4.608755   3.885300   3.018011   4.242120
    20  H    3.068784   2.135036   1.100069   2.186885   2.720606
    21  H    3.375670   2.106722   1.093729   2.185856   3.501204
    22  H    2.918164   2.617942   2.136902   1.097824   2.150168
    23  H    4.135019   3.977791   3.023057   2.178852   1.097600
    24  H    3.883202   4.073361   3.482692   2.158282   1.095351
    25  H    2.679630   2.931079   2.857582   3.006193   2.172709
    26  H    3.446948   4.097775   4.044909   3.525824   2.146057
    27  H    2.087597   3.310434   4.132182   4.179249   3.522592
    28  H    3.150279   3.139584   4.490990   5.375970   6.160405
    29  H    3.205662   3.223683   4.612036   5.769091   6.313756
    30  H    3.481411   4.522041   4.924168   4.161669   3.361930
    31  H    2.840664   3.532765   3.845311   3.012723   2.889769
    32  H    2.785250   3.943946   4.795610   4.414602   4.170981
    33  H    3.983267   2.807415   2.887629   4.423584   5.324534
    34  H    4.350432   3.486426   4.184913   5.674739   6.555308
    35  H    3.456153   2.808356   3.528112   4.998514   5.508739
    36  H    4.138166   3.224946   3.873862   4.992072   6.220865
    37  H    5.269060   5.000678   4.053377   2.563049   2.874300
    38  H    5.309565   4.231498   2.759381   2.909055   3.821894
    39  H    5.436461   4.707055   3.264696   2.823471   2.985597
    40  H    6.447094   5.556008   4.067303   3.530398   4.187113
    41  H    4.953930   3.911059   2.918847   2.817585   4.319635
    42  H    6.249527   5.357104   4.159910   3.508786   4.704818
    43  H    5.962383   5.462542   4.670468   3.601506   4.608956
                    6          7          8          9         10
     6  C    0.000000
     7  C    1.542393   0.000000
     8  C    3.875141   2.593702   0.000000
     9  C    4.914918   3.870519   1.519732   0.000000
    10  C    4.498635   3.881779   2.433591   1.547763   0.000000
    11  O    4.421533   2.982445   1.232504   2.447316   3.629849
    12  C    2.577437   1.542766   3.304566   4.610474   4.773293
    13  C    5.156557   4.841635   3.530974   2.563333   1.534819
    14  O    5.344735   4.768238   3.463074   2.482806   1.441280
    15  C    3.975940   4.667907   5.939044   6.176342   4.997589
    16  O    4.322234   5.132567   6.816898   7.275399   6.243560
    17  C    4.559749   5.522947   6.745564   6.849089   5.501281
    18  C    5.184476   5.536592   6.298709   6.273403   5.075639
    19  O    5.425040   5.479248   6.183701   6.273172   5.344699
    20  H    2.950539   3.577515   4.276846   4.371066   3.135781
    21  H    4.059937   4.252077   4.366223   4.078981   2.634669
    22  H    3.006052   3.022465   4.150794   4.625860   3.844965
    23  H    2.138438   3.522504   5.603036   6.315216   5.432798
    24  H    2.165118   3.002768   5.275725   6.192511   5.575310
    25  H    1.098140   2.150548   3.930701   4.789210   4.267742
    26  H    1.098475   2.154607   4.649345   5.830745   5.546461
    27  H    2.138290   1.100260   2.671129   4.086371   4.386998
    28  H    5.676497   4.520655   2.158391   1.095515   2.192847
    29  H    5.541640   4.549686   2.151426   1.095835   2.222327
    30  H    2.791003   2.181940   4.260241   5.636070   5.796411
    31  H    2.907146   2.202452   3.745611   4.811629   4.743988
    32  H    3.521559   2.186121   3.038004   4.375167   4.868005
    33  H    5.238575   5.213752   4.353095   3.513933   2.178646
    34  H    6.211492   5.775451   4.097368   2.831223   2.168252
    35  H    4.913845   4.653719   3.469400   2.804730   2.186687
    36  H    6.236329   5.593546   3.951242   2.683661   1.960364
    37  H    4.315582   4.894761   6.578005   7.124977   6.247704
    38  H    4.869662   5.701498   6.535569   6.418910   4.965473
    39  H    4.152935   5.349818   6.841622   7.100074   5.826461
    40  H    5.552763   6.534516   7.780900   7.845105   6.472107
    41  H    5.390683   5.599177   5.927568   5.659401   4.371490
    42  H    6.079539   6.560603   7.382718   7.307565   6.049973
    43  H    5.901476   6.058736   6.995113   7.182650   6.284463
                   11         12         13         14         15
    11  O    0.000000
    12  C    3.418971   0.000000
    13  C    4.633523   5.988831   0.000000
    14  O    4.604784   5.342699   2.431865   0.000000
    15  C    6.938113   4.929566   5.636596   4.800916   0.000000
    16  O    7.674232   5.094603   6.976778   6.083784   1.444753
    17  C    7.810095   6.085823   5.737413   5.407307   1.527729
    18  C    7.341415   5.611644   5.818970   4.440197   1.543956
    19  O    7.092166   5.177001   6.386017   4.613259   2.472625
    20  H    5.367004   4.716047   3.213610   3.733033   3.029361
    21  H    5.566172   5.018295   3.058727   2.511900   2.660459
    22  H    5.033936   3.037135   4.946075   3.806628   2.133382
    23  H    6.363581   4.156731   5.893473   5.931295   2.693100
    24  H    5.868327   2.960885   6.440273   5.930951   2.882037
    25  H    4.569694   3.501643   4.608155   5.276812   4.291347
    26  H    4.971336   2.858816   6.171361   6.424016   4.720476
    27  H    2.678560   2.129170   5.199138   5.456782   5.711890
    28  H    2.823706   4.951022   3.324730   2.505343   6.572146
    29  H    2.760047   5.432774   2.602337   3.255416   7.065322
    30  H    4.213237   1.097256   6.930790   6.404851   5.409495
    31  H    4.088762   1.095767   6.042404   5.031120   4.201259
    32  H    2.850232   1.096080   6.173546   5.417250   5.791976
    33  H    5.516612   6.366827   1.095240   2.674517   5.116608
    34  H    5.100515   6.845642   1.097469   2.707466   6.548181
    35  H    4.433862   5.968520   1.095770   3.390381   6.076419
    36  H    5.007766   6.174413   2.568406   0.972719   5.701662
    37  H    7.347495   4.581722   7.168490   6.046093   1.963804
    38  H    7.676818   6.431430   4.994321   4.838455   2.178803
    39  H    7.838144   6.036221   5.964540   5.985245   2.181920
    40  H    8.845470   6.976549   6.692829   6.229591   2.161866
    41  H    7.047613   5.843543   5.023531   3.587298   2.196158
    42  H    8.435429   6.622020   6.664109   5.346615   2.159675
    43  H    7.842214   5.614916   7.317326   5.582999   2.828426
                   16         17         18         19         20
    16  O    0.000000
    17  C    2.365561   0.000000
    18  C    2.399814   2.505302   0.000000
    19  O    2.829598   3.787510   1.434528   0.000000
    20  H    4.201238   2.955266   3.930659   4.789562   0.000000
    21  H    4.071279   2.949817   2.825000   3.641072   1.746748
    22  H    2.786035   3.470017   2.597876   2.493833   3.043571
    23  H    2.791731   2.898578   4.204745   4.805170   2.805595
    24  H    2.572103   3.828495   4.101206   4.151776   3.776198
    25  H    4.854980   4.549170   5.522845   5.984857   2.472703
    26  H    4.783730   5.258876   6.015603   6.195492   3.934833
    27  H    6.152275   6.460884   6.619945   6.573224   4.292048
    28  H    7.640394   7.379533   6.438658   6.248689   5.167189
    29  H    8.201012   7.594541   7.222578   7.315590   4.928156
    30  H    5.314168   6.520096   6.239406   5.803488   5.372254
    31  H    4.307728   5.510789   4.728177   4.158528   4.585527
    32  H    6.033240   6.992271   6.286128   5.713087   5.442554
    33  H    6.510375   4.991243   5.297080   6.075800   2.766430
    34  H    7.918756   6.646002   6.551458   7.065897   4.276034
    35  H    7.337726   6.102030   6.494953   7.083425   3.307184
    36  H    7.006018   6.224390   5.232464   5.394147   4.535695
    37  H    0.973101   3.215040   2.574181   2.472066   4.605157
    38  H    3.337115   1.094210   2.751662   4.125653   2.598608
    39  H    2.672755   1.094984   3.475911   4.630979   2.896321
    40  H    2.557090   1.096392   2.740119   4.027082   4.035063
    41  H    3.368393   2.839456   1.094035   2.035632   3.658737
    42  H    2.656496   2.640938   1.097095   2.085020   4.712724
    43  H    2.704678   4.092305   1.958670   0.970357   5.500580
                   21         22         23         24         25
    21  H    0.000000
    22  H    2.619833   0.000000
    23  H    3.851981   3.038961   0.000000
    24  H    4.316668   2.353920   1.748035   0.000000
    25  H    3.920511   3.611000   2.384692   3.054111   0.000000
    26  H    5.124281   3.866894   2.485456   2.381554   1.752890
    27  H    5.139254   4.121349   4.273126   3.880769   2.468028
    28  H    4.562626   4.925682   7.020756   6.703760   5.692876
    29  H    4.825446   5.621021   7.013204   7.042362   5.250618
    30  H    5.861041   3.751736   4.260520   2.952352   3.795064
    31  H    4.589761   2.265605   3.968368   2.572359   3.874954
    32  H    5.584508   3.754927   5.214156   4.035364   4.319851
    33  H    2.543112   4.849216   5.566478   6.312736   4.646605
    34  H    3.905748   5.838721   6.976962   7.473174   5.679193
    35  H    3.689887   5.347549   5.840662   6.496223   4.212404
    36  H    3.338680   4.768619   6.867024   6.900792   6.104193
    37  H    4.348859   2.500643   3.188870   2.381400   5.025144
    38  H    2.406583   3.776038   3.526438   4.546197   4.670927
    39  H    3.488585   3.842329   2.275174   3.594346   4.045687
    40  H    3.859555   4.279656   3.737190   4.552719   5.592886
    41  H    2.197010   2.858634   4.658274   4.716931   5.577741
    42  H    3.671387   3.640953   4.815565   4.837822   6.382929
    43  H    4.492763   3.129605   5.087275   4.325328   6.538498
                   26         27         28         29         30
    26  H    0.000000
    27  H    2.371583   0.000000
    28  H    6.586923   4.801933   0.000000
    29  H    6.399054   4.548865   1.770217   0.000000
    30  H    2.638299   2.479205   6.012715   6.395231   0.000000
    31  H    3.343547   3.065832   5.028398   5.763124   1.774559
    32  H    3.806942   2.444702   4.552276   5.161678   1.771570
    33  H    6.270279   5.701011   4.209805   3.683542   7.266893
    34  H    7.220588   6.075673   3.361377   2.615033   7.827849
    35  H    5.829903   4.808364   3.765290   2.578230   6.820790
    36  H    7.309674   6.190040   2.508067   3.225100   7.252757
    37  H    4.743776   5.931066   7.393530   8.108398   4.782986
    38  H    5.695139   6.597810   6.964992   7.083805   6.996911
    39  H    4.705085   6.184573   7.751907   7.773891   6.339354
    40  H    6.174381   7.492614   8.312652   8.610279   7.357954
    41  H    6.339689   6.642069   5.797381   6.558209   6.609962
    42  H    6.847890   7.640546   7.461431   8.231224   7.178097
    43  H    6.552671   7.150473   7.154381   8.234032   6.097490
                   31         32         33         34         35
    31  H    0.000000
    32  H    1.770622   0.000000
    33  H    6.296962   6.705231   0.000000
    34  H    6.892704   6.906924   1.775794   0.000000
    35  H    6.202853   6.169917   1.779193   1.775161   0.000000
    36  H    5.906204   6.142470   2.907121   2.424650   3.582289
    37  H    3.692887   5.459403   6.828934   8.086755   7.552176
    38  H    5.915734   7.251695   4.138039   5.832482   5.424535
    39  H    5.612171   7.016332   5.257210   6.947726   6.136326
    40  H    6.316478   7.890043   5.885323   7.544123   7.112836
    41  H    5.045187   6.413421   4.475001   5.657426   5.807522
    42  H    5.716492   7.328305   6.027891   7.357014   7.358036
    43  H    4.555120   6.194827   6.976546   8.021114   7.981286
                   36         37         38         39         40
    36  H    0.000000
    37  H    6.975688   0.000000
    38  H    5.564453   4.087808   0.000000
    39  H    6.825875   3.549999   1.775158   0.000000
    40  H    7.003828   3.465209   1.771124   1.769805   0.000000
    41  H    4.300022   3.562217   2.646362   3.837597   3.213005
    42  H    6.065770   2.990206   2.944915   3.671131   2.415280
    43  H    6.360179   2.249646   4.609969   4.891618   4.129827
                   41         42         43
    41  H    0.000000
    42  H    1.770741   0.000000
    43  H    2.798092   2.192264   0.000000
 Stoichiometry    C15H24O4
 Framework group  C1[X(C15H24O4)]
 Deg. of freedom   123
 Full point group                 C1      NOp   1
 Largest Abelian subgroup         C1      NOp   1
 Largest concise Abelian subgroup C1      NOp   1
                         Standard orientation:                         
 ---------------------------------------------------------------------
 Center     Atomic      Atomic             Coordinates (Angstroms)
 Number     Number       Type             X           Y           Z
 ---------------------------------------------------------------------
      1          6           0       -1.671430    0.731652   -0.073091
      2          6           0       -1.063393   -0.448798   -0.343554
      3          6           0        0.349219   -0.675315   -0.811144
      4          6           0        1.373156    0.315463   -0.207772
      5          6           0        1.342871    1.702813   -0.894317
      6          6           0       -0.044236    2.229401   -1.309803
      7          6           0       -1.170315    2.143016   -0.259346
      8          6           0       -3.041992    0.477059    0.410509
      9          6           0       -3.277955   -1.023556    0.455913
     10          6           0       -1.982225   -1.650097   -0.113386
     11          8           0       -3.869382    1.336470    0.720195
     12          6           0       -0.810425    2.820861    1.078986
     13          6           0       -2.229940   -2.440028   -1.405793
     14          8           0       -1.315148   -2.492875    0.846834
     15          6           0        2.821919   -0.273823   -0.157796
     16          8           0        3.762607    0.782168    0.137666
     17          6           0        3.289784   -0.876429   -1.481399
     18          6           0        2.967648   -1.326790    0.961947
     19          8           0        2.724267   -0.771815    2.262192
     20          1           0        0.376259   -0.628703   -1.909892
     21          1           0        0.614608   -1.704952   -0.554899
     22          1           0        1.086290    0.460679    0.841912
     23          1           0        1.964156    1.681628   -1.798905
     24          1           0        1.818774    2.427174   -0.224532
     25          1           0       -0.384284    1.704592   -2.212496
     26          1           0        0.073058    3.282209   -1.600463
     27          1           0       -2.027206    2.701953   -0.664193
     28          1           0       -3.449442   -1.348174    1.488080
     29          1           0       -4.172307   -1.273112   -0.126076
     30          1           0       -0.500523    3.859653    0.909155
     31          1           0        0.005613    2.303640    1.595967
     32          1           0       -1.675876    2.836122    1.751409
     33          1           0       -1.289783   -2.834732   -1.805623
     34          1           0       -2.897311   -3.287021   -1.201694
     35          1           0       -2.700079   -1.813907   -2.172379
     36          1           0       -1.895579   -3.257010    1.006147
     37          1           0        3.472596    1.197371    0.968584
     38          1           0        2.707140   -1.765183   -1.742048
     39          1           0        3.206766   -0.156558   -2.302304
     40          1           0        4.342094   -1.174198   -1.403611
     41          1           0        2.255511   -2.147901    0.837253
     42          1           0        3.979058   -1.749126    0.913982
     43          1           0        3.555602   -0.378604    2.571805
 ---------------------------------------------------------------------
 Rotational constants (GHZ):      0.5330012      0.2755387      0.2268495
 Standard basis: 6-31G(d) (6D, 7F)
 There are   333 symmetry adapted cartesian basis functions of A   symmetry.
 There are   333 symmetry adapted basis functions of A   symmetry.
   333 basis functions,   628 primitive gaussians,   333 cartesian basis functions
    73 alpha electrons       73 beta electrons
       nuclear repulsion energy      1609.3662478388 Hartrees.
 NAtoms=   43 NActive=   43 NUniq=   43 SFac= 1.00D+00 NAtFMM=   60 NAOKFM=F Big=F
 Integral buffers will be    131072 words long.
 Raffenetti 2 integral format.
 Two-electron integral symmetry is turned on.
 ------------------------------------------------------------------------------
 Polarizable Continuum Model (PCM)
 =================================
 Model                : PCM (using non-symmetric T matrix).
 Atomic radii         : SMD-Coulomb.
 Polarization charges : Total charges.
 Charge compensation  : None.
 Solution method      : On-the-fly selection.
 Cavity type          : VdW (van der Waals Surface) (Alpha=1.000).
 Cavity algorithm     : GePol (No added spheres)
                        Default sphere list used, NSphG=   43.
                        Lebedev-Laikov grids with approx.  5.0 points / Ang**2.
                        Smoothing algorithm: Karplus/York (Gamma=1.0000).
                        Polarization charges: spherical gaussians, with
                                              point-specific exponents (IZeta= 3).
                        Self-potential: point-specific (ISelfS= 7).
                        Self-field    : sphere-specific E.n sum rule (ISelfD= 2).
 1st derivatives      : Analytical E(r).r(x)/FMM algorithm (CHGder, D1EAlg=3).
                        Cavity 1st derivative terms included.
 Solvent              : Methanol, Eps=  32.613000 Eps(inf)=   1.765709
 ------------------------------------------------------------------------------
 ------------------------------------------------------------------------------
 Atomic radii for non-electrostatic terms: SMD-CDS.
 ------------------------------------------------------------------------------
 Nuclear repulsion after PCM non-electrostatic terms =     1609.3677625216 Hartrees.
 One-electron integrals computed using PRISM.
 NBasis=   333 RedAO= T EigKep=  9.41D-04  NBF=   333
 NBsUse=   333 1.00D-06 EigRej= -1.00D+00 NBFU=   333
 Initial guess from the checkpoint file:  "DY-202A-11R_53.chk"
 B after Tr=     0.000000    0.000000    0.000000
         Rot=    0.999894    0.012922   -0.002372    0.006245 Ang=   1.67 deg.
 ExpMin= 1.61D-01 ExpMax= 5.48D+03 ExpMxC= 8.25D+02 IAcc=1 IRadAn=         1 AccDes= 0.00D+00
 Harris functional with IExCor=  402 and IRadAn=       1 diagonalized for initial guess.
 HarFok:  IExCor=  402 AccDes= 0.00D+00 IRadAn=         1 IDoV= 1 UseB2=F ITyADJ=14
 ICtDFT=  3500011 ScaDFX=  1.000000  1.000000  1.000000  1.000000
 FoFCou: FMM=F IPFlag=           0 FMFlag=      100000 FMFlg1=           0
         NFxFlg=           0 DoJE=T BraDBF=F KetDBF=T FulRan=T
         wScrn=  0.000000 ICntrl=     500 IOpCl=  0 I1Cent=   200000004 NGrid=           0
         NMat0=    1 NMatS0=      1 NMatT0=    0 NMatD0=    1 NMtDS0=    0 NMtDT0=    0
 Petite list used in FoFCou.
 Keep R1 ints in memory in canonical form, NReq=1565304907.
 Requested convergence on RMS density matrix=1.00D-08 within 128 cycles.
 Requested convergence on MAX density matrix=1.00D-06.
 Requested convergence on             energy=1.00D-06.
 No special actions if energy rises.
 Inv3:  Mode=1 IEnd=    22162572.
 Iteration    1 A*A^-1 deviation from unit magnitude is 4.88D-15 for   2675.
 Iteration    1 A*A^-1 deviation from orthogonality  is 3.05D-15 for   2708   2618.
 Iteration    1 A^-1*A deviation from unit magnitude is 5.11D-15 for   2675.
 Iteration    1 A^-1*A deviation from orthogonality  is 4.12D-10 for   2332   2274.
 Iteration    2 A*A^-1 deviation from unit magnitude is 2.89D-15 for    529.
 Iteration    2 A*A^-1 deviation from orthogonality  is 2.84D-15 for   2111   1462.
 Iteration    2 A^-1*A deviation from unit magnitude is 8.88D-16 for     70.
 Iteration    2 A^-1*A deviation from orthogonality  is 3.36D-16 for   1475    478.
 Error on total polarization charges =  0.05168
 SCF Done:  E(RB3LYP) =  -886.950353415     A.U. after   10 cycles
            NFock= 10  Conv=0.81D-08     -V/T= 2.0094
 SMD-CDS (non-electrostatic) energy       (kcal/mol) =       0.95
 (included in total energy above)
 D1PCM: PCM CHGder 1st derivatives, ID1Alg=3 FixD1E=F DoIter=F DoCFld=F I1PDM=0.
 Calling FoFJK, ICntrl=      2127 FMM=F ISym2X=0 I1Cent= 0 IOpClX= 0 NMat=1 NMatS=1 NMatT=0.
 ***** Axes restored to original set *****
 -------------------------------------------------------------------
 Center     Atomic                   Forces (Hartrees/Bohr)
 Number     Number              X              Y              Z
 -------------------------------------------------------------------
      1        6          -0.001935774   -0.001255646    0.000246651
      2        6           0.000699515    0.000988259   -0.000053995
      3        6          -0.000457198   -0.000458969   -0.000075162
      4        6           0.000445794    0.000384682    0.000898270
      5        6          -0.000433793   -0.000296475   -0.000327066
      6        6          -0.000275997   -0.000068253    0.000107479
      7        6           0.000989017    0.000729000    0.000114378
      8        6           0.001094277    0.000161962    0.000611805
      9        6           0.000800708    0.000168152   -0.001463981
     10        6          -0.001655438    0.000410453    0.000723809
     11        8           0.001093672   -0.001165676   -0.000974371
     12        6          -0.000112541   -0.000117002    0.000256182
     13        6           0.000431104    0.000065016    0.000266384
     14        8          -0.000749772    0.000607043    0.000414412
     15        6          -0.000111537   -0.000203831    0.000018940
     16        8           0.000754880    0.000608272    0.000291608
     17        6           0.000329552   -0.000082126   -0.000265030
     18        6          -0.001125283    0.000414800    0.000632255
     19        8           0.000499140   -0.001287529   -0.000735854
     20        1           0.000179337    0.000150052    0.000085492
     21        1           0.000518094   -0.000375828    0.000088315
     22        1          -0.000010470    0.000088853   -0.000410834
     23        1           0.000178355   -0.000226045   -0.000165681
     24        1          -0.000311543    0.000078079   -0.000169418
     25        1           0.000304589    0.000055208    0.000036361
     26        1          -0.000001218   -0.000175547   -0.000097004
     27        1           0.000129249    0.000171683    0.000026846
     28        1           0.000110978    0.000246607    0.000276154
     29        1          -0.000311728   -0.000344504    0.000600753
     30        1          -0.000144717   -0.000094755   -0.000089288
     31        1          -0.000276368    0.000306585   -0.000118414
     32        1           0.000126540   -0.000111214   -0.000122345
     33        1          -0.000103130    0.000054296   -0.000046405
     34        1           0.000155778    0.000080474   -0.000013698
     35        1          -0.000110832    0.000081058    0.000208746
     36        1           0.000302537   -0.000543331   -0.000584022
     37        1          -0.000255481    0.000271163   -0.000244104
     38        1          -0.000022138   -0.000147720   -0.000231323
     39        1          -0.000288929    0.000166064   -0.000013631
     40        1          -0.000130188    0.000170805    0.000092021
     41        1          -0.000758344    0.000407790   -0.000541888
     42        1           0.000051819   -0.000214061    0.000239578
     43        1           0.000387485    0.000302155    0.000507075
 -------------------------------------------------------------------
 Cartesian Forces:  Max     0.001935774 RMS     0.000511693

 GradGradGradGradGradGradGradGradGradGradGradGradGradGradGradGradGradGrad
 Berny optimization.
 Using GEDIIS/GDIIS optimizer.
 FormGI is forming the generalized inverse of G from B-inverse, IUseBI=4.
 Internal  Forces:  Max     0.002100003 RMS     0.000381072
 Search for a local minimum.
 Step number   3 out of a maximum of  258
 All quantities printed in internal units (Hartrees-Bohrs-Radians)
 Mixed Optimization -- En-DIIS/RFO-DIIS
 Swapping is turned off.
 Update second derivatives using D2CorX and points    1    2    3
 DE= -5.19D-04 DEPred=-7.37D-04 R= 7.04D-01
 TightC=F SS=  1.41D+00  RLast= 3.32D-01 DXNew= 8.4853D-01 9.9451D-01
 Trust test= 7.04D-01 RLast= 3.32D-01 DXMaxT set to 8.49D-01
 ITU=  1  1  0
     Eigenvalues ---    0.00229   0.00283   0.00338   0.00346   0.00380
     Eigenvalues ---    0.00425   0.00516   0.00692   0.00774   0.00919
     Eigenvalues ---    0.01108   0.01187   0.01212   0.01248   0.01371
     Eigenvalues ---    0.01393   0.02494   0.02578   0.03153   0.03866
     Eigenvalues ---    0.03949   0.04225   0.04414   0.04524   0.04694
     Eigenvalues ---    0.04797   0.04837   0.05040   0.05143   0.05364
     Eigenvalues ---    0.05427   0.05476   0.05522   0.05541   0.05597
     Eigenvalues ---    0.05612   0.05645   0.05710   0.05804   0.05925
     Eigenvalues ---    0.06029   0.06194   0.06963   0.07746   0.08435
     Eigenvalues ---    0.08666   0.08943   0.09077   0.09337   0.09755
     Eigenvalues ---    0.10313   0.11682   0.12045   0.13371   0.14167
     Eigenvalues ---    0.14614   0.15233   0.15979   0.16000   0.16000
     Eigenvalues ---    0.16000   0.16000   0.16000   0.16000   0.16000
     Eigenvalues ---    0.16000   0.16000   0.16047   0.16063   0.16199
     Eigenvalues ---    0.16856   0.17593   0.18476   0.19593   0.20743
     Eigenvalues ---    0.22067   0.23274   0.24710   0.25032   0.26014
     Eigenvalues ---    0.26778   0.27148   0.27807   0.27904   0.28521
     Eigenvalues ---    0.28827   0.29158   0.29314   0.29630   0.30364
     Eigenvalues ---    0.30889   0.31624   0.32260   0.33743   0.33819
     Eigenvalues ---    0.33846   0.33877   0.33900   0.33991   0.34060
     Eigenvalues ---    0.34076   0.34096   0.34120   0.34135   0.34155
     Eigenvalues ---    0.34176   0.34199   0.34241   0.34301   0.34322
     Eigenvalues ---    0.34328   0.34334   0.34387   0.34471   0.34618
     Eigenvalues ---    0.39359   0.41144   0.42258   0.52189   0.52366
     Eigenvalues ---    0.52664   0.52910   0.94819
 En-DIIS/RFO-DIIS IScMMF=        0 using points:     3    2
 RFO step:  Lambda=-1.22553278D-04.
 DidBck=F Rises=F RFO-DIIS coefs:    0.87105    0.12895
 Iteration  1 RMS(Cart)=  0.08314733 RMS(Int)=  0.00201042
 Iteration  2 RMS(Cart)=  0.00380474 RMS(Int)=  0.00003396
 Iteration  3 RMS(Cart)=  0.00000566 RMS(Int)=  0.00003379
 Iteration  4 RMS(Cart)=  0.00000000 RMS(Int)=  0.00003379
 Variable       Old X    -DE/DX   Delta X   Delta X   Delta X     New X
                                 (Linear)    (Quad)   (Total)
    R1        2.56079  -0.00076   0.00057  -0.00390  -0.00331   2.55748
    R2        2.85202   0.00080  -0.00145   0.01381   0.01237   2.86439
    R3        2.78831  -0.00163   0.00102  -0.01114  -0.01005   2.77825
    R4        2.84429  -0.00010   0.00064  -0.00531  -0.00469   2.83960
    R5        2.89094   0.00036  -0.00185   0.01570   0.01380   2.90474
    R6        2.92398  -0.00025  -0.00052   0.00310   0.00256   2.92654
    R7        2.07883  -0.00007  -0.00011   0.00094   0.00083   2.07965
    R8        2.06685   0.00050   0.00041  -0.00163  -0.00122   2.06563
    R9        2.92572  -0.00016   0.00028  -0.00269  -0.00241   2.92332
   R10        2.95709  -0.00077  -0.00054   0.00033  -0.00021   2.95688
   R11        2.07459  -0.00039   0.00003  -0.00126  -0.00123   2.07336
   R12        2.91164  -0.00029   0.00021  -0.00104  -0.00081   2.91084
   R13        2.07416   0.00023   0.00004   0.00049   0.00053   2.07469
   R14        2.06991  -0.00019   0.00017  -0.00194  -0.00177   2.06814
   R15        2.91470  -0.00022   0.00026  -0.00135  -0.00108   2.91362
   R16        2.07518  -0.00015   0.00019  -0.00179  -0.00160   2.07359
   R17        2.07582  -0.00015  -0.00005  -0.00006  -0.00011   2.07571
   R18        2.91541  -0.00015  -0.00032   0.00321   0.00289   2.91830
   R19        2.07919  -0.00002  -0.00005   0.00036   0.00031   2.07950
   R20        2.87188  -0.00069  -0.00090   0.00707   0.00619   2.87807
   R21        2.32910  -0.00181   0.00026  -0.00245  -0.00218   2.32691
   R22        2.92485  -0.00141   0.00129  -0.01110  -0.00986   2.91499
   R23        2.07022   0.00016  -0.00040   0.00333   0.00292   2.07315
   R24        2.07083   0.00000  -0.00015   0.00121   0.00105   2.07188
   R25        2.90039  -0.00055   0.00024  -0.00254  -0.00230   2.89809
   R26        2.72363  -0.00036  -0.00020   0.00261   0.00241   2.72604
   R27        2.07351  -0.00012  -0.00003   0.00009   0.00006   2.07358
   R28        2.07070  -0.00040  -0.00011  -0.00004  -0.00015   2.07055
   R29        2.07129  -0.00017   0.00008  -0.00093  -0.00086   2.07043
   R30        2.06970  -0.00009   0.00024  -0.00198  -0.00174   2.06796
   R31        2.07392  -0.00016  -0.00005   0.00008   0.00003   2.07394
   R32        2.07071  -0.00004   0.00007  -0.00056  -0.00048   2.07022
   R33        1.83817   0.00018  -0.00023   0.00192   0.00169   1.83986
   R34        2.73019   0.00097  -0.00019   0.00379   0.00360   2.73379
   R35        2.88699   0.00031  -0.00021   0.00179   0.00159   2.88858
   R36        2.91765   0.00024   0.00022  -0.00122  -0.00100   2.91665
   R37        1.83889  -0.00004   0.00001  -0.00034  -0.00033   1.83856
   R38        2.06776   0.00020  -0.00010   0.00119   0.00109   2.06884
   R39        2.06922   0.00015   0.00017  -0.00071  -0.00054   2.06868
   R40        2.07188  -0.00017   0.00010  -0.00116  -0.00106   2.07082
   R41        2.71086  -0.00071   0.00099  -0.00781  -0.00682   2.70405
   R42        2.06743   0.00027   0.00007   0.00033   0.00040   2.06782
   R43        2.07321   0.00011  -0.00006   0.00077   0.00071   2.07392
   R44        1.83371   0.00062   0.00003   0.00043   0.00046   1.83417
    A1        2.26661  -0.00005   0.00119  -0.01117  -0.01005   2.25656
    A2        1.90911  -0.00015  -0.00056   0.00659   0.00596   1.91506
    A3        2.10624   0.00020  -0.00073   0.00534   0.00467   2.11091
    A4        2.23220   0.00034  -0.00008   0.00234   0.00223   2.23442
    A5        1.96548  -0.00037   0.00083  -0.00870  -0.00801   1.95747
    A6        2.08548   0.00002  -0.00076   0.00643   0.00581   2.09129
    A7        1.98621  -0.00039   0.00078  -0.00885  -0.00818   1.97803
    A8        1.90391   0.00029   0.00030  -0.00041  -0.00011   1.90380
    A9        1.87195   0.00035   0.00040   0.00024   0.00071   1.87266
   A10        1.92419  -0.00005   0.00017  -0.00216  -0.00200   1.92219
   A11        1.92930  -0.00017  -0.00165   0.01105   0.00945   1.93875
   A12        1.84204   0.00001  -0.00006   0.00084   0.00077   1.84281
   A13        1.96918   0.00009   0.00089  -0.00758  -0.00674   1.96243
   A14        1.96491  -0.00092  -0.00112   0.00010  -0.00098   1.96394
   A15        1.85942  -0.00002   0.00056  -0.00701  -0.00644   1.85298
   A16        1.94951   0.00059  -0.00046   0.00615   0.00570   1.95521
   A17        1.87586   0.00008  -0.00014   0.00816   0.00800   1.88385
   A18        1.83506   0.00021   0.00034   0.00057   0.00085   1.83592
   A19        2.03023   0.00005   0.00075  -0.00656  -0.00590   2.02433
   A20        1.91462  -0.00023  -0.00004  -0.00261  -0.00263   1.91200
   A21        1.88908   0.00023  -0.00006   0.00295   0.00291   1.89199
   A22        1.86914   0.00008   0.00006  -0.00001   0.00004   1.86918
   A23        1.90712  -0.00019  -0.00026   0.00206   0.00184   1.90897
   A24        1.84500   0.00006  -0.00059   0.00527   0.00467   1.84968
   A25        2.04258  -0.00008   0.00099  -0.00657  -0.00562   2.03696
   A26        1.91464  -0.00019  -0.00003  -0.00090  -0.00095   1.91368
   A27        1.87841   0.00005  -0.00046   0.00346   0.00302   1.88143
   A28        1.88284   0.00023   0.00060  -0.00380  -0.00322   1.87962
   A29        1.88793   0.00005  -0.00050   0.00361   0.00314   1.89107
   A30        1.84793  -0.00005  -0.00080   0.00554   0.00474   1.85267
   A31        1.95934  -0.00023   0.00009  -0.00084  -0.00079   1.95855
   A32        1.96198  -0.00003   0.00015  -0.00025  -0.00009   1.96188
   A33        1.83577   0.00012   0.00038  -0.00425  -0.00386   1.83191
   A34        1.97783   0.00038   0.00003   0.00286   0.00289   1.98073
   A35        1.86455  -0.00001  -0.00070   0.00580   0.00512   1.86967
   A36        1.85217  -0.00026   0.00003  -0.00372  -0.00371   1.84846
   A37        1.90116   0.00077  -0.00010  -0.00058  -0.00076   1.90040
   A38        2.19641  -0.00043  -0.00036   0.00359   0.00328   2.19969
   A39        2.18558  -0.00034   0.00044  -0.00299  -0.00250   2.18308
   A40        1.83251  -0.00048   0.00029  -0.00166  -0.00160   1.83091
   A41        1.92308  -0.00001  -0.00111   0.00490   0.00384   1.92692
   A42        1.91316   0.00024  -0.00193   0.01815   0.01626   1.92942
   A43        1.93654   0.00017   0.00076  -0.00732  -0.00648   1.93006
   A44        1.97763   0.00032  -0.00014   0.00496   0.00479   1.98242
   A45        1.88089  -0.00024   0.00193  -0.01769  -0.01580   1.86509
   A46        1.81345   0.00023  -0.00023   0.00108   0.00071   1.81416
   A47        1.95454  -0.00032  -0.00038  -0.00089  -0.00123   1.95332
   A48        1.85607   0.00006  -0.00019   0.00098   0.00084   1.85691
   A49        1.96379   0.00011   0.00000   0.00198   0.00203   1.96582
   A50        1.95965  -0.00010   0.00097  -0.00463  -0.00362   1.95603
   A51        1.91214   0.00001  -0.00019   0.00132   0.00109   1.91322
   A52        1.92578  -0.00017   0.00038  -0.00390  -0.00353   1.92226
   A53        1.95586   0.00022   0.00042  -0.00197  -0.00154   1.95431
   A54        1.93276  -0.00010   0.00023  -0.00246  -0.00223   1.93054
   A55        1.88552   0.00001  -0.00020   0.00177   0.00156   1.88709
   A56        1.88050   0.00009  -0.00038   0.00307   0.00269   1.88319
   A57        1.88090  -0.00004  -0.00052   0.00395   0.00343   1.88432
   A58        1.93300   0.00017   0.00054  -0.00306  -0.00254   1.93047
   A59        1.91639   0.00003   0.00000  -0.00066  -0.00067   1.91571
   A60        1.94363  -0.00033   0.00090  -0.00872  -0.00784   1.93579
   A61        1.88784  -0.00005  -0.00131   0.01120   0.00989   1.89773
   A62        1.89529   0.00009  -0.00039   0.00350   0.00309   1.89838
   A63        1.88619   0.00009   0.00018  -0.00160  -0.00144   1.88475
   A64        1.86742   0.00009   0.00053  -0.00433  -0.00380   1.86362
   A65        1.91144   0.00026   0.00059   0.00098   0.00156   1.91301
   A66        1.98713   0.00000  -0.00115   0.00387   0.00271   1.98984
   A67        1.94698  -0.00074  -0.00100  -0.00020  -0.00120   1.94578
   A68        1.84013  -0.00034   0.00052  -0.00469  -0.00416   1.83597
   A69        1.86367   0.00080   0.00092   0.00461   0.00552   1.86919
   A70        1.90755   0.00011   0.00034  -0.00465  -0.00430   1.90325
   A71        1.86758  -0.00003  -0.00089   0.00711   0.00622   1.87380
   A72        1.94302   0.00036  -0.00006   0.00171   0.00166   1.94468
   A73        1.94657  -0.00035   0.00038  -0.00514  -0.00475   1.94181
   A74        1.91728  -0.00015   0.00022  -0.00276  -0.00254   1.91474
   A75        1.89128  -0.00007   0.00027  -0.00291  -0.00264   1.88864
   A76        1.88323   0.00000   0.00022  -0.00072  -0.00050   1.88273
   A77        1.88022   0.00021  -0.00108   0.01024   0.00916   1.88938
   A78        1.95789   0.00210   0.00026   0.00865   0.00892   1.96681
   A79        1.94739  -0.00155  -0.00071  -0.00550  -0.00620   1.94119
   A80        1.89425   0.00008   0.00012  -0.00095  -0.00083   1.89342
   A81        1.85796  -0.00016   0.00009  -0.00242  -0.00231   1.85565
   A82        1.92300  -0.00101   0.00067  -0.00452  -0.00386   1.91914
   A83        1.88197   0.00047  -0.00045   0.00455   0.00410   1.88607
   A84        1.87614   0.00060  -0.00014   0.00550   0.00536   1.88149
    D1        0.09507  -0.00009   0.00068  -0.00895  -0.00827   0.08680
    D2       -3.05473  -0.00008   0.00026   0.00078   0.00101  -3.05372
    D3       -3.10045  -0.00001  -0.00133   0.00814   0.00679  -3.09365
    D4        0.03294   0.00000  -0.00175   0.01787   0.01608   0.04901
    D5        0.38781   0.00001  -0.00103  -0.00056  -0.00161   0.38620
    D6       -1.86655  -0.00029  -0.00126  -0.00358  -0.00486  -1.87141
    D7        2.40893  -0.00004  -0.00159   0.00343   0.00182   2.41076
    D8       -2.69463  -0.00007   0.00116  -0.01926  -0.01812  -2.71274
    D9        1.33420  -0.00037   0.00092  -0.02228  -0.02136   1.31284
   D10       -0.67350  -0.00012   0.00059  -0.01527  -0.01468  -0.68818
   D11        0.01643  -0.00005  -0.00052   0.00810   0.00750   0.02393
   D12       -3.11708   0.00010   0.00081   0.00476   0.00549  -3.11159
   D13        3.10990   0.00002  -0.00222   0.02274   0.02055   3.13045
   D14       -0.02361   0.00017  -0.00089   0.01941   0.01855  -0.00506
   D15        0.62252   0.00004  -0.00151   0.02488   0.02335   0.64587
   D16       -1.53408   0.00016  -0.00253   0.03426   0.03175  -1.50233
   D17        2.76205  -0.00018  -0.00282   0.03335   0.03054   2.79258
   D18       -2.51036   0.00003  -0.00108   0.01462   0.01349  -2.49687
   D19        1.61622   0.00015  -0.00209   0.02400   0.02190   1.63811
   D20       -0.37084  -0.00019  -0.00238   0.02309   0.02069  -0.35015
   D21       -0.06692   0.00002   0.00324  -0.03589  -0.03263  -0.09955
   D22        2.05706   0.00013   0.00290  -0.03331  -0.03040   2.02666
   D23       -2.13792   0.00000   0.00234  -0.03159  -0.02924  -2.16717
   D24        3.06723   0.00003   0.00287  -0.02708  -0.02422   3.04302
   D25       -1.09198   0.00014   0.00253  -0.02450  -0.02198  -1.11395
   D26        0.99623   0.00001   0.00196  -0.02278  -0.02082   0.97540
   D27       -1.36538  -0.00007   0.00261  -0.02405  -0.02140  -1.38679
   D28        2.69160  -0.00017   0.00346  -0.02617  -0.02271   2.66889
   D29        0.68893   0.00006   0.00330  -0.02274  -0.01943   0.66951
   D30        0.78016  -0.00001   0.00372  -0.03265  -0.02892   0.75125
   D31       -1.44604  -0.00011   0.00456  -0.03477  -0.03023  -1.47626
   D32        2.83448   0.00012   0.00441  -0.03134  -0.02694   2.80754
   D33        2.81010  -0.00013   0.00277  -0.02632  -0.02352   2.78659
   D34        0.58390  -0.00023   0.00361  -0.02844  -0.02482   0.55908
   D35       -1.41877   0.00000   0.00346  -0.02501  -0.02154  -1.44031
   D36        0.65710   0.00018  -0.00098  -0.00121  -0.00222   0.65488
   D37       -1.46698   0.00022  -0.00157   0.00567   0.00407  -1.46291
   D38        2.81108   0.00015  -0.00082  -0.00082  -0.00168   2.80940
   D39        2.89138  -0.00051  -0.00217  -0.00220  -0.00438   2.88700
   D40        0.76731  -0.00047  -0.00276   0.00468   0.00191   0.76921
   D41       -1.23782  -0.00054  -0.00201  -0.00181  -0.00384  -1.24166
   D42       -1.38753   0.00010  -0.00208   0.00652   0.00447  -1.38306
   D43        2.77158   0.00015  -0.00268   0.01340   0.01075   2.78233
   D44        0.76646   0.00007  -0.00193   0.00691   0.00501   0.77146
   D45        2.92719   0.00020   0.00832   0.09692   0.10523   3.03242
   D46        0.87230   0.00044   0.00799   0.09973   0.10770   0.97999
   D47       -1.29664   0.00090   0.00921   0.10313   0.11232  -1.18432
   D48        0.69063   0.00035   0.00843   0.10202   0.11047   0.80110
   D49       -1.36426   0.00060   0.00810   0.10483   0.11293  -1.25133
   D50        2.74998   0.00105   0.00932   0.10822   0.11756   2.86754
   D51       -1.33861  -0.00016   0.00863   0.08895   0.09758  -1.24103
   D52        2.88968   0.00009   0.00829   0.09175   0.10005   2.98972
   D53        0.72074   0.00054   0.00952   0.09515   0.10467   0.82541
   D54        0.82892   0.00015  -0.00082   0.01641   0.01557   0.84449
   D55       -1.32276   0.00006  -0.00237   0.02734   0.02496  -1.29780
   D56        2.95764   0.00020  -0.00117   0.01939   0.01821   2.97585
   D57        2.97685  -0.00006  -0.00030   0.00846   0.00813   2.98499
   D58        0.82517  -0.00014  -0.00186   0.01939   0.01753   0.84270
   D59       -1.17761  -0.00001  -0.00065   0.01144   0.01078  -1.16684
   D60       -1.31568  -0.00004  -0.00108   0.01562   0.01453  -1.30115
   D61        2.81582  -0.00012  -0.00264   0.02656   0.02393   2.83975
   D62        0.81304   0.00001  -0.00143   0.01861   0.01717   0.83022
   D63       -1.29291   0.00004   0.00210  -0.01357  -0.01146  -1.30438
   D64        0.95317   0.00013   0.00240  -0.01217  -0.00977   0.94340
   D65        2.98661   0.00002   0.00201  -0.01146  -0.00944   2.97718
   D66        0.87497  -0.00009   0.00330  -0.02280  -0.01949   0.85547
   D67        3.12105   0.00000   0.00361  -0.02140  -0.01780   3.10325
   D68       -1.12869  -0.00011   0.00321  -0.02069  -0.01747  -1.14616
   D69        2.86651  -0.00001   0.00242  -0.01645  -0.01402   2.85249
   D70       -1.17060   0.00008   0.00273  -0.01505  -0.01233  -1.18292
   D71        0.86285  -0.00003   0.00233  -0.01433  -0.01200   0.85086
   D72       -3.09044   0.00009  -0.00295   0.03849   0.03552  -3.05492
   D73        1.09088   0.00005  -0.00325   0.04025   0.03698   1.12786
   D74       -1.00993   0.00003  -0.00303   0.03824   0.03520  -0.97473
   D75        0.94802   0.00011  -0.00323   0.03739   0.03418   0.98220
   D76       -1.15385   0.00007  -0.00352   0.03914   0.03564  -1.11821
   D77        3.02853   0.00005  -0.00330   0.03714   0.03386   3.06239
   D78       -1.09270   0.00007  -0.00241   0.03111   0.02871  -1.06399
   D79        3.08861   0.00003  -0.00270   0.03287   0.03017   3.11879
   D80        0.98781   0.00001  -0.00248   0.03087   0.02839   1.01620
   D81       -0.05642   0.00005   0.00249  -0.02983  -0.02736  -0.08378
   D82        2.02985  -0.00003   0.00298  -0.03692  -0.03398   1.99588
   D83       -2.18625  -0.00018   0.00352  -0.04454  -0.04104  -2.22729
   D84        3.07715  -0.00010   0.00115  -0.02648  -0.02534   3.05181
   D85       -1.11976  -0.00018   0.00165  -0.03357  -0.03196  -1.15172
   D86        0.94732  -0.00033   0.00218  -0.04119  -0.03903   0.90829
   D87        0.07084  -0.00007  -0.00327   0.03767   0.03439   0.10523
   D88       -2.04697   0.00011  -0.00268   0.03700   0.03431  -2.01265
   D89        2.06928   0.00009  -0.00318   0.03731   0.03411   2.10339
   D90       -2.00642   0.00014  -0.00252   0.03662   0.03411  -1.97231
   D91        2.15896   0.00032  -0.00192   0.03594   0.03403   2.19299
   D92       -0.00799   0.00030  -0.00243   0.03625   0.03383   0.02584
   D93        2.15816   0.00009  -0.00552   0.06150   0.05596   2.21412
   D94        0.04035   0.00028  -0.00492   0.06083   0.05588   0.09623
   D95       -2.12659   0.00025  -0.00543   0.06114   0.05568  -2.07091
   D96        1.06494  -0.00016   0.00496  -0.05285  -0.04782   1.01711
   D97       -3.13449  -0.00010   0.00368  -0.04131  -0.03758   3.11112
   D98       -1.04606  -0.00018   0.00448  -0.04930  -0.04476  -1.09082
   D99        3.10013  -0.00002   0.00443  -0.05077  -0.04639   3.05374
   D100      -1.09929   0.00005   0.00314  -0.03924  -0.03615  -1.13544
   D101       0.98914  -0.00003   0.00394  -0.04722  -0.04333   0.94581
   D102      -0.99008  -0.00005   0.00556  -0.05436  -0.04880  -1.03888
   D103       1.09369   0.00002   0.00427  -0.04283  -0.03856   1.05512
   D104      -3.10107  -0.00007   0.00507  -0.05081  -0.04574   3.13637
   D105       3.13323   0.00069  -0.00458   0.06784   0.06320  -3.08676
   D106       1.16097   0.00043  -0.00468   0.06828   0.06366   1.22464
   D107      -1.03437   0.00035  -0.00525   0.06808   0.06283  -0.97154
   D108       0.97334  -0.00033  -0.00390   0.01183   0.00794   0.98128
   D109       3.11808  -0.00039  -0.00464   0.01420   0.00956   3.12764
   D110      -1.13729  -0.00006  -0.00357   0.00878   0.00520  -1.13210
   D111      -1.15797   0.00034   0.00359  -0.03653  -0.03294  -1.19092
   D112       0.95685   0.00026   0.00416  -0.04263  -0.03846   0.91839
   D113       3.04028   0.00021   0.00320  -0.03492  -0.03171   3.00856
   D114       3.02964   0.00024   0.00317  -0.03682  -0.03364   2.99600
   D115      -1.13873   0.00017   0.00375  -0.04291  -0.03915  -1.17788
   D116       0.94470   0.00012   0.00279  -0.03520  -0.03241   0.91230
   D117       1.03204  -0.00056   0.00168  -0.03760  -0.03592   0.99611
   D118      -3.13633  -0.00063   0.00226  -0.04370  -0.04144   3.10542
   D119      -1.05290  -0.00069   0.00130  -0.03599  -0.03469  -1.08759
   D120      -1.07133  -0.00048  -0.00310  -0.05033  -0.05342  -1.12475
   D121       1.01170  -0.00032  -0.00329  -0.05131  -0.05460   0.95710
   D122       3.08297  -0.00062  -0.00419  -0.04960  -0.05379   3.02918
   D123       1.01649  -0.00009  -0.00239  -0.04636  -0.04874   0.96776
   D124       3.09953   0.00007  -0.00258  -0.04734  -0.04992   3.04961
   D125      -1.11239  -0.00023  -0.00348  -0.04563  -0.04911  -1.16150
   D126       2.99884  -0.00002  -0.00113  -0.05170  -0.05283   2.94601
   D127      -1.20131   0.00014  -0.00132  -0.05268  -0.05401  -1.25532
   D128       0.86995  -0.00015  -0.00222  -0.05097  -0.05320   0.81675
   D129      -1.48285  -0.00054  -0.00549   0.03507   0.02959  -1.45326
   D130       2.66563   0.00021  -0.00483   0.03825   0.03342   2.69905
   D131       0.62956   0.00027  -0.00469   0.03654   0.03184   0.66140
         Item               Value     Threshold  Converged?
 Maximum Force            0.002100     0.000450     NO 
 RMS     Force            0.000381     0.000300     NO 
 Maximum Displacement     0.428110     0.001800     NO 
 RMS     Displacement     0.083343     0.001200     NO 
 Predicted change in Energy=-4.734886D-04
 GradGradGradGradGradGradGradGradGradGradGradGradGradGradGradGradGradGrad

                          Input orientation:                          
 ---------------------------------------------------------------------
 Center     Atomic      Atomic             Coordinates (Angstroms)
 Number     Number       Type             X           Y           Z
 ---------------------------------------------------------------------
      1          6           0       -1.646267    0.719915   -0.069430
      2          6           0       -1.017083   -0.438122   -0.377099
      3          6           0        0.390750   -0.624444   -0.868277
      4          6           0        1.400435    0.356575   -0.222920
      5          6           0        1.354154    1.761377   -0.869023
      6          6           0       -0.040914    2.270537   -1.277942
      7          6           0       -1.159902    2.147141   -0.224447
      8          6           0       -2.997295    0.432051    0.433870
      9          6           0       -3.201098   -1.076967    0.463661
     10          6           0       -1.923703   -1.662456   -0.172671
     11          8           0       -3.837268    1.266434    0.772204
     12          6           0       -0.804589    2.798362    1.129995
     13          6           0       -2.203221   -2.394285   -1.491094
     14          8           0       -1.222449   -2.542094    0.730354
     15          6           0        2.853739   -0.221638   -0.179269
     16          8           0        3.766550    0.794875    0.296437
     17          6           0        3.397543   -0.640994   -1.544897
     18          6           0        2.958001   -1.415932    0.792817
     19          8           0        2.712224   -1.043992    2.152517
     20          1           0        0.406640   -0.518282   -1.963534
     21          1           0        0.669471   -1.662589   -0.669773
     22          1           0        1.099565    0.457619    0.827346
     23          1           0        1.978760    1.771266   -1.771857
     24          1           0        1.812808    2.474980   -0.177540
     25          1           0       -0.374718    1.745913   -2.182043
     26          1           0        0.056270    3.328488   -1.556902
     27          1           0       -2.028633    2.703243   -0.607843
     28          1           0       -3.312692   -1.427520    1.497200
     29          1           0       -4.120732   -1.351617   -0.066356
     30          1           0       -0.542646    3.853942    0.984464
     31          1           0        0.042787    2.300609    1.614477
     32          1           0       -1.658708    2.754694    1.814810
     33          1           0       -1.267821   -2.718030   -1.957728
     34          1           0       -2.826110   -3.277528   -1.300411
     35          1           0       -2.740796   -1.746067   -2.191793
     36          1           0       -1.768950   -3.342385    0.824135
     37          1           0        3.441117    1.094783    1.162886
     38          1           0        2.865428   -1.514065   -1.936248
     39          1           0        3.306913    0.170215   -2.274344
     40          1           0        4.457253   -0.905279   -1.455361
     41          1           0        2.224800   -2.190619    0.548592
     42          1           0        3.959884   -1.854079    0.699534
     43          1           0        3.539803   -0.692733    2.518302
 ---------------------------------------------------------------------
                    Distance matrix (angstroms):
                    1          2          3          4          5
     1  C    0.000000
     2  C    1.353359   0.000000
     3  C    2.568053   1.502653   0.000000
     4  C    3.072127   2.549452   1.548659   0.000000
     5  C    3.275136   3.271475   2.572992   1.546952   0.000000
     6  C    2.538127   3.016829   2.955516   2.617978   1.540349
     7  C    1.515769   2.593701   3.240482   3.124332   2.623885
     8  C    1.470188   2.310002   3.780293   4.447145   4.732837
     9  C    2.435256   2.425886   3.857487   4.868320   5.530151
    10  C    2.400692   1.537123   2.630215   3.889589   4.790813
    11  O    2.409879   3.489964   4.913526   5.408479   5.467125
    12  C    2.543026   3.576495   4.139749   3.557363   3.119548
    13  C    3.468366   2.544500   3.201394   4.707635   5.505580
    14  O    3.385258   2.386488   2.972442   4.023745   5.264670
    15  C    4.598765   3.881915   2.589073   1.564713   2.580090
    16  O    5.425685   4.985687   3.842792   2.461776   2.848171
    17  C    5.428545   4.570978   3.082028   2.594457   3.225466
    18  C    5.148261   4.257477   3.158554   2.568953   3.928019
    19  O    5.200467   4.546842   3.832813   3.053700   4.340985
    20  H    3.055355   2.133118   1.100506   2.186948   2.700478
    21  H    3.376296   2.104624   1.093085   2.193401   3.497433
    22  H    2.900448   2.594849   2.132701   1.097174   2.154592
    23  H    4.140582   3.975150   3.012915   2.176009   1.097879
    24  H    3.880353   4.066235   3.479338   2.158645   1.094414
    25  H    2.670701   2.905248   2.816117   2.986568   2.171004
    26  H    3.451936   4.090400   4.026382   3.523997   2.147910
    27  H    2.090379   3.308270   4.122468   4.172951   3.521161
    28  H    3.137320   3.124376   4.467202   5.324976   6.127604
    29  H    3.227109   3.250180   4.639540   5.781498   6.348967
    30  H    3.485800   4.527777   4.935567   4.179105   3.378180
    31  H    2.861300   3.548288   3.852412   2.999751   2.859761
    32  H    2.773236   3.925585   4.776799   4.388812   4.155355
    33  H    3.940604   2.785541   2.884591   4.425194   5.303312
    34  H    4.345905   3.491033   4.192110   5.677267   6.561346
    35  H    3.432708   2.824008   3.579988   5.044537   5.551621
    36  H    4.161225   3.231565   3.862094   4.982332   6.218436
    37  H    5.247914   4.959526   4.047975   2.574839   2.988046
    38  H    5.369457   4.320011   2.838312   2.929333   3.761839
    39  H    5.449570   4.760941   3.333544   2.806730   2.884440
    40  H    6.466453   5.599039   4.118250   3.529210   4.133288
    41  H    4.882450   3.799731   2.797170   2.786218   4.287882
    42  H    6.216564   5.285288   4.087633   3.505523   4.724587
    43  H    5.965505   5.404941   4.624944   3.632113   4.719501
                    6          7          8          9         10
     6  C    0.000000
     7  C    1.541821   0.000000
     8  C    3.879500   2.598255   0.000000
     9  C    4.921964   3.877479   1.523010   0.000000
    10  C    4.498328   3.885756   2.430525   1.542548   0.000000
    11  O    4.429856   2.989523   1.231349   2.447742   3.623937
    12  C    2.580689   1.544295   3.300300   4.604936   4.779985
    13  C    5.146025   4.828815   3.510585   2.559717   1.533604
    14  O    5.347026   4.785862   3.476135   2.476444   1.442558
    15  C    3.974548   4.660737   5.919278   6.148658   4.989986
    16  O    4.376417   5.135160   6.774964   7.216639   6.215909
    17  C    4.513454   5.503416   6.779447   6.911328   5.589459
    18  C    5.183781   5.539624   6.245754   6.177196   4.982367
    19  O    5.507624   5.552175   6.142562   6.149854   5.223105
    20  H    2.906519   3.547247   4.270533   4.383969   3.153859
    21  H    4.042771   4.249584   4.364713   4.075406   2.640391
    22  H    3.003265   3.010970   4.115792   4.580712   3.825560
    23  H    2.138295   3.519511   5.605341   6.319881   5.438480
    24  H    2.165402   2.991101   5.261604   6.177922   5.574937
    25  H    1.097294   2.147017   3.930286   4.791329   4.248990
    26  H    1.098419   2.156408   4.655833   5.839620   5.544900
    27  H    2.141797   1.100425   2.679885   4.100340   4.388590
    28  H    5.664059   4.514063   2.165213   1.097061   2.184709
    29  H    5.588637   4.586155   2.166520   1.096393   2.221454
    30  H    2.806669   2.180744   4.247093   5.626053   5.803184
    31  H    2.893786   2.202647   3.758649   4.822363   4.771464
    32  H    3.523745   2.185519   3.015540   4.345825   4.850930
    33  H    5.182009   5.165830   4.316692   3.506248   2.175051
    34  H    6.207966   5.775896   4.098537   2.845177   2.166700
    35  H    4.925200   4.639692   3.421125   2.776870   2.179789
    36  H    6.237767   5.621864   3.988422   2.704276   1.959523
    37  H    4.411868   4.919505   6.513358   7.023136   6.177975
    38  H    4.816991   5.704206   6.616370   6.538605   5.105683
    39  H    4.075797   5.297429   6.866297   7.169822   5.927484
    40  H    5.509155   6.510365   7.805635   7.896991   6.552497
    41  H    5.326500   5.556074   5.844813   5.539657   4.243731
    42  H    6.076944   6.563209   7.327981   7.206886   5.950971
    43  H    6.001164   6.137979   6.952960   7.057545   6.166977
                   11         12         13         14         15
    11  O    0.000000
    12  C    3.416425   0.000000
    13  C    4.603639   5.982462   0.000000
    14  O    4.619947   5.371665   2.432815   0.000000
    15  C    6.920205   4.921172   5.658102   4.777786   0.000000
    16  O    7.633267   5.060048   7.000298   6.017786   1.446658
    17  C    7.832607   6.053274   5.869028   5.489561   1.528569
    18  C    7.305559   5.659598   5.728145   4.329931   1.543425
    19  O    7.080902   5.308221   6.265844   4.443930   2.476594
    20  H    5.355393   4.694372   3.248686   3.742563   3.043007
    21  H    5.564995   5.031113   3.076086   2.512617   2.662322
    22  H    5.002953   3.032569   4.941347   3.794658   2.133492
    23  H    6.368146   4.150024   5.909281   5.925695   2.696959
    24  H    5.855421   2.943635   6.446988   5.933640   2.890551
    25  H    4.576760   3.501718   4.578436   5.252400   4.278468
    26  H    4.983617   2.870806   6.153028   6.428872   4.725156
    27  H    2.690746   2.127771   5.176428   5.473049   5.707553
    28  H    2.838694   4.927829   3.330985   2.489869   6.503043
    29  H    2.763644   5.445217   2.606507   3.232959   7.066318
    30  H    4.194614   1.097289   6.922878   6.437079   5.431396
    31  H    4.102897   1.095685   6.060623   5.082742   4.180994
    32  H    2.836912   1.095627   6.143083   5.424235   5.761690
    33  H    5.470882   6.338707   1.094318   2.694215   5.136356
    34  H    5.095661   6.849077   1.097483   2.690092   6.546457
    35  H    4.366085   5.952731   1.095514   3.387916   6.137830
    36  H    5.051916   6.223530   2.539246   0.973614   5.667022
    37  H    7.290884   4.574853   7.146730   5.929823   1.969608
    38  H    7.745516   6.439557   5.163734   4.987820   2.181165
    39  H    7.843627   5.949885   6.127946   6.074533   2.179049
    40  H    8.858751   6.934551   6.824979   6.302026   2.160332
    41  H    6.982112   5.865591   4.879464   3.469884   2.191400
    42  H    8.398718   6.673133   6.563119   5.227895   2.158869
    43  H    7.829966   5.743595   7.207833   5.412572   2.823031
                   16         17         18         19         20
    16  O    0.000000
    17  C    2.363979   0.000000
    18  C    2.405787   2.501726   0.000000
    19  O    2.817458   3.781923   1.430919   0.000000
    20  H    4.256859   3.022552   3.861696   4.746996   0.000000
    21  H    4.069962   3.041690   2.727156   3.538478   1.747094
    22  H    2.740148   3.480688   2.639161   2.571300   3.036699
    23  H    2.902993   2.807749   4.206506   4.885116   2.783942
    24  H    2.620021   3.753710   4.170402   4.315237   3.758551
    25  H    4.919089   4.509239   5.473031   6.008427   2.405171
    26  H    4.860066   5.188549   6.037445   6.319214   3.884038
    27  H    6.167960   6.442467   6.617853   6.643575   4.259892
    28  H    7.516418   7.409470   6.310142   6.072574   5.161088
    29  H    8.182192   7.695163   7.130974   7.190781   4.979039
    30  H    5.329206   6.490548   6.329521   5.995689   5.358002
    31  H    4.227396   5.467089   4.794401   4.312973   4.569541
    32  H    5.964878   6.955861   6.304966   5.800785   5.408689
    33  H    6.539622   5.123489   5.207546   5.961316   2.764552
    34  H    7.911862   6.763501   6.426748   6.898155   4.301609
    35  H    7.415742   6.270476   6.441519   7.007237   3.386135
    36  H    6.930884   6.293050   5.104534   5.208468   4.525467
    37  H    0.972926   3.216661   2.583416   2.466781   4.645916
    38  H    3.335882   1.094786   2.732398   4.118549   2.652916
    39  H    2.685216   1.094700   3.470603   4.628721   2.997035
    40  H    2.537005   1.095832   2.750060   4.010132   4.100667
    41  H    3.369533   2.856460   1.094245   2.030988   3.523237
    42  H    2.686415   2.612522   1.097471   2.079437   4.637006
    43  H    2.683482   4.066018   1.959287   0.970602   5.471197
                   21         22         23         24         25
    21  H    0.000000
    22  H    2.630899   0.000000
    23  H    3.836690   3.042122   0.000000
    24  H    4.320762   2.363949   1.750600   0.000000
    25  H    3.872361   3.590213   2.389090   3.055297   0.000000
    26  H    5.106257   3.874918   2.483367   2.390930   1.755304
    27  H    5.132650   4.109528   4.275828   3.872200   2.475888
    28  H    4.539675   4.844633   6.994171   6.656201   5.677957
    29  H    4.838064   5.596744   7.061511   7.061311   5.301269
    30  H    5.885393   3.775785   4.276954   2.966472   3.807723
    31  H    4.617085   2.265606   3.936427   2.524818   3.859477
    32  H    5.577271   3.722863   5.202161   4.012371   4.317534
    33  H    2.554581   4.842097   5.543340   6.294974   4.557932
    34  H    3.901899   5.821477   6.985653   7.474740   5.658760
    35  H    3.735429   5.359086   5.901032   6.527615   4.218098
    36  H    3.316530   4.761137   6.850834   6.904642   6.072213
    37  H    4.317842   2.449782   3.347960   2.520531   5.115967
    38  H    2.539340   3.826651   3.406846   4.484812   4.602870
    39  H    3.590254   3.817783   2.140058   3.455558   4.005715
    40  H    3.941822   4.282792   3.661555   4.477953   5.559211
    41  H    2.045062   2.890852   4.597995   4.739707   5.450702
    42  H    3.569101   3.679906   4.814120   4.911206   6.328681
    43  H    4.398096   3.183929   5.187833   4.503829   6.585113
                   26         27         28         29         30
    26  H    0.000000
    27  H    2.374545   0.000000
    28  H    6.580050   4.810739   0.000000
    29  H    6.447671   4.594778   1.761646   0.000000
    30  H    2.663334   2.463272   5.985808   6.403498   0.000000
    31  H    3.333822   3.064572   5.017164   5.787819   1.775526
    32  H    3.826073   2.451273   4.508597   5.144137   1.772968
    33  H    6.202762   5.638371   4.217042   3.685576   7.236933
    34  H    7.212028   6.073322   3.389088   2.628321   7.828968
    35  H    5.829046   4.776237   3.746626   2.564624   6.802983
    36  H    7.314459   6.218329   2.550072   3.207337   7.301826
    37  H    4.883019   5.969991   7.217182   8.042231   4.849243
    38  H    5.611202   6.595618   7.068609   7.233901   6.997216
    39  H    4.588692   6.136898   7.784374   7.896905   6.245702
    40  H    6.107679   7.470370   8.328410   8.701172   7.321333
    41  H    6.292549   6.586268   5.669744   6.430230   6.662242
    42  H    6.869404   7.638112   7.328614   8.132368   7.275677
    43  H    6.701680   7.232767   6.967012   8.111621   6.300104
                   31         32         33         34         35
    31  H    0.000000
    32  H    1.772402   0.000000
    33  H    6.298022   6.658494   0.000000
    34  H    6.916845   6.888768   1.781395   0.000000
    35  H    6.213824   6.122143   1.780211   1.774038   0.000000
    36  H    5.979165   6.178023   2.894773   2.373918   3.548032
    37  H    3.634089   5.402640   6.815415   8.028889   7.585535
    38  H    5.926777   7.263645   4.305083   5.992303   5.616838
    39  H    5.506000   6.932396   5.419447   7.102778   6.344583
    40  H    6.260123   7.841836   6.026186   7.661524   7.284309
    41  H    5.105725   6.414130   4.331074   5.487428   5.688978
    42  H    5.782924   7.352088   5.927592   7.216349   7.298667
    43  H    4.691068   6.277274   6.873858   7.860571   7.920885
                   36         37         38         39         40
    36  H    0.000000
    37  H    6.851862   0.000000
    38  H    5.695606   4.091716   0.000000
    39  H    6.906759   3.561936   1.773701   0.000000
    40  H    7.064078   3.447898   1.770814   1.775022   0.000000
    41  H    4.165636   3.556776   2.653783   3.835816   3.263706
    42  H    5.920314   3.029786   2.874159   3.656240   2.406486
    43  H    6.170390   2.245463   4.579562   4.875282   4.083735
                   41         42         43
    41  H    0.000000
    42  H    1.773854   0.000000
    43  H    2.802259   2.198433   0.000000
 Stoichiometry    C15H24O4
 Framework group  C1[X(C15H24O4)]
 Deg. of freedom   123
 Full point group                 C1      NOp   1
 Largest Abelian subgroup         C1      NOp   1
 Largest concise Abelian subgroup C1      NOp   1
                         Standard orientation:                         
 ---------------------------------------------------------------------
 Center     Atomic      Atomic             Coordinates (Angstroms)
 Number     Number       Type             X           Y           Z
 ---------------------------------------------------------------------
      1          6           0       -1.676551    0.728446   -0.063497
      2          6           0       -1.048209   -0.432249   -0.362754
      3          6           0        0.362359   -0.623814   -0.843968
      4          6           0        1.370191    0.357122   -0.195597
      5          6           0        1.331613    1.759634   -0.847156
      6          6           0       -0.059481    2.270675   -1.267118
      7          6           0       -1.185669    2.153900   -0.220562
      8          6           0       -3.031561    0.445736    0.431958
      9          6           0       -3.239267   -1.062661    0.465962
     10          6           0       -1.959162   -1.653608   -0.159791
     11          8           0       -3.871684    1.283408    0.761684
     12          6           0       -0.837663    2.809257    1.133782
     13          6           0       -2.231809   -2.389622   -1.477322
     14          8           0       -1.266023   -2.531606    0.751060
     15          6           0        2.821750   -0.224463   -0.140255
     16          8           0        3.733913    0.791575    0.337703
     17          6           0        3.373484   -0.650188   -1.500722
     18          6           0        2.916684   -1.415406    0.836886
     19          8           0        2.662893   -1.037844    2.193561
     20          1           0        0.385707   -0.521741   -1.939481
     21          1           0        0.637215   -1.661894   -0.639814
     22          1           0        1.062675    0.462781    0.852288
     23          1           0        1.962160    1.764664   -1.745891
     24          1           0        1.787467    2.474669   -0.155301
     25          1           0       -0.388626    1.743527   -2.171459
     26          1           0        0.042135    3.327348   -1.549325
     27          1           0       -2.050491    2.710696   -0.611711
     28          1           0       -3.358512   -1.409117    1.500027
     29          1           0       -4.156071   -1.337028   -0.069081
     30          1           0       -0.572173    3.863651    0.986094
     31          1           0        0.005284    2.311236    1.625659
     32          1           0       -1.696368    2.770201    1.813118
     33          1           0       -1.294162   -2.717368   -1.936596
     34          1           0       -2.858108   -3.270635   -1.287492
     35          1           0       -2.763171   -1.742693   -2.183925
     36          1           0       -1.815095   -3.330212    0.844188
     37          1           0        3.403532    1.095476    1.200882
     38          1           0        2.841806   -1.523401   -1.892350
     39          1           0        3.289645    0.158536   -2.233731
     40          1           0        4.431929   -0.916720   -1.403242
     41          1           0        2.183200   -2.189203    0.590695
     42          1           0        3.918077   -1.856334    0.751811
     43          1           0        3.488912   -0.687252    2.563488
 ---------------------------------------------------------------------
 Rotational constants (GHZ):      0.5303701      0.2779405      0.2272389
 Standard basis: 6-31G(d) (6D, 7F)
 There are   333 symmetry adapted cartesian basis functions of A   symmetry.
 There are   333 symmetry adapted basis functions of A   symmetry.
   333 basis functions,   628 primitive gaussians,   333 cartesian basis functions
    73 alpha electrons       73 beta electrons
       nuclear repulsion energy      1610.2584713816 Hartrees.
 NAtoms=   43 NActive=   43 NUniq=   43 SFac= 1.00D+00 NAtFMM=   60 NAOKFM=F Big=F
 Integral buffers will be    131072 words long.
 Raffenetti 2 integral format.
 Two-electron integral symmetry is turned on.
 ------------------------------------------------------------------------------
 Polarizable Continuum Model (PCM)
 =================================
 Model                : PCM (using non-symmetric T matrix).
 Atomic radii         : SMD-Coulomb.
 Polarization charges : Total charges.
 Charge compensation  : None.
 Solution method      : On-the-fly selection.
 Cavity type          : VdW (van der Waals Surface) (Alpha=1.000).
 Cavity algorithm     : GePol (No added spheres)
                        Default sphere list used, NSphG=   43.
                        Lebedev-Laikov grids with approx.  5.0 points / Ang**2.
                        Smoothing algorithm: Karplus/York (Gamma=1.0000).
                        Polarization charges: spherical gaussians, with
                                              point-specific exponents (IZeta= 3).
                        Self-potential: point-specific (ISelfS= 7).
                        Self-field    : sphere-specific E.n sum rule (ISelfD= 2).
 1st derivatives      : Analytical E(r).r(x)/FMM algorithm (CHGder, D1EAlg=3).
                        Cavity 1st derivative terms included.
 Solvent              : Methanol, Eps=  32.613000 Eps(inf)=   1.765709
 ------------------------------------------------------------------------------
 ------------------------------------------------------------------------------
 Atomic radii for non-electrostatic terms: SMD-CDS.
 ------------------------------------------------------------------------------
 Nuclear repulsion after PCM non-electrostatic terms =     1610.2600878061 Hartrees.
 One-electron integrals computed using PRISM.
 NBasis=   333 RedAO= T EigKep=  9.44D-04  NBF=   333
 NBsUse=   333 1.00D-06 EigRej= -1.00D+00 NBFU=   333
 Initial guess from the checkpoint file:  "DY-202A-11R_53.chk"
 B after Tr=     0.000000    0.000000    0.000000
         Rot=    0.999711   -0.023762    0.002460   -0.002721 Ang=  -2.76 deg.
 ExpMin= 1.61D-01 ExpMax= 5.48D+03 ExpMxC= 8.25D+02 IAcc=1 IRadAn=         1 AccDes= 0.00D+00
 Harris functional with IExCor=  402 and IRadAn=       1 diagonalized for initial guess.
 HarFok:  IExCor=  402 AccDes= 0.00D+00 IRadAn=         1 IDoV= 1 UseB2=F ITyADJ=14
 ICtDFT=  3500011 ScaDFX=  1.000000  1.000000  1.000000  1.000000
 FoFCou: FMM=F IPFlag=           0 FMFlag=      100000 FMFlg1=           0
         NFxFlg=           0 DoJE=T BraDBF=F KetDBF=T FulRan=T
         wScrn=  0.000000 ICntrl=     500 IOpCl=  0 I1Cent=   200000004 NGrid=           0
         NMat0=    1 NMatS0=      1 NMatT0=    0 NMatD0=    1 NMtDS0=    0 NMtDT0=    0
 Petite list used in FoFCou.
 Keep R1 ints in memory in canonical form, NReq=1565304907.
 Requested convergence on RMS density matrix=1.00D-08 within 128 cycles.
 Requested convergence on MAX density matrix=1.00D-06.
 Requested convergence on             energy=1.00D-06.
 No special actions if energy rises.
 Inv3:  Mode=1 IEnd=    22032300.
 Iteration    1 A*A^-1 deviation from unit magnitude is 3.77D-15 for   2684.
 Iteration    1 A*A^-1 deviation from orthogonality  is 4.33D-15 for   2189   1373.
 Iteration    1 A^-1*A deviation from unit magnitude is 3.77D-15 for   2704.
 Iteration    1 A^-1*A deviation from orthogonality  is 7.13D-10 for   2452   2404.
 Iteration    2 A*A^-1 deviation from unit magnitude is 2.89D-15 for    435.
 Iteration    2 A*A^-1 deviation from orthogonality  is 2.42D-15 for   1775    247.
 Iteration    2 A^-1*A deviation from unit magnitude is 9.99D-16 for   1441.
 Iteration    2 A^-1*A deviation from orthogonality  is 3.45D-16 for   1568    205.
 Error on total polarization charges =  0.05165
 SCF Done:  E(RB3LYP) =  -886.950346811     A.U. after   11 cycles
            NFock= 11  Conv=0.52D-08     -V/T= 2.0094
 SMD-CDS (non-electrostatic) energy       (kcal/mol) =       1.01
 (included in total energy above)
 D1PCM: PCM CHGder 1st derivatives, ID1Alg=3 FixD1E=F DoIter=F DoCFld=F I1PDM=0.
 Calling FoFJK, ICntrl=      2127 FMM=F ISym2X=0 I1Cent= 0 IOpClX= 0 NMat=1 NMatS=1 NMatT=0.
 ***** Axes restored to original set *****
 -------------------------------------------------------------------
 Center     Atomic                   Forces (Hartrees/Bohr)
 Number     Number              X              Y              Z
 -------------------------------------------------------------------
      1        6           0.002926723    0.004024505    0.000264196
      2        6          -0.003543875   -0.003235093   -0.000285028
      3        6          -0.000277052   -0.000273465   -0.001532114
      4        6           0.001406110   -0.001405482    0.000017407
      5        6          -0.000378638   -0.000407381   -0.000274302
      6        6          -0.000420109   -0.000054591    0.001004766
      7        6          -0.001607779   -0.001190830    0.001453651
      8        6          -0.001656607   -0.003300450    0.000704032
      9        6          -0.001288675    0.000091183   -0.000055365
     10        6           0.002563850    0.000841353    0.001418262
     11        8           0.000073009    0.000554412   -0.000415449
     12        6          -0.000009021   -0.000730762   -0.001286085
     13        6           0.000026592    0.001470371    0.000603289
     14        8          -0.000886685   -0.000164329   -0.000590634
     15        6          -0.000161511    0.000337041    0.000767525
     16        8          -0.000286573    0.000478862   -0.000988680
     17        6          -0.001604021   -0.000079540   -0.000129973
     18        6           0.000832949   -0.000359556    0.000395352
     19        8          -0.001072261    0.000010432    0.000954696
     20        1           0.000381385    0.000010717    0.000227568
     21        1           0.000626481    0.000156740   -0.000117642
     22        1           0.000632870    0.000498511    0.000431407
     23        1          -0.000159254    0.000415795    0.000353949
     24        1           0.000337293    0.000367782    0.000164574
     25        1           0.000376897    0.000499132   -0.000697897
     26        1          -0.000011159   -0.000268836   -0.000095498
     27        1           0.000348918    0.000164622   -0.000354582
     28        1           0.000927947    0.001560330   -0.000105347
     29        1           0.000227018    0.001084265   -0.000253446
     30        1          -0.000007264   -0.000116138    0.000235531
     31        1          -0.000520522    0.000338667    0.000216615
     32        1           0.000160600    0.000213660    0.000160307
     33        1          -0.000137001   -0.000881460   -0.000568555
     34        1           0.000467727   -0.000067406   -0.000187237
     35        1           0.000228815   -0.000090670   -0.000385884
     36        1           0.000986706    0.000213931   -0.000148437
     37        1          -0.000685387   -0.000276441    0.000158854
     38        1          -0.000480886   -0.000090370    0.000203963
     39        1           0.001005102   -0.000539654   -0.000470647
     40        1          -0.000039975    0.000471731   -0.000211281
     41        1           0.000717086   -0.000029192    0.000016654
     42        1          -0.000153241   -0.000668808   -0.000033287
     43        1           0.000133420    0.000426411   -0.000565227
 -------------------------------------------------------------------
 Cartesian Forces:  Max     0.004024505 RMS     0.000950182

 GradGradGradGradGradGradGradGradGradGradGradGradGradGradGradGradGradGrad
 Berny optimization.
 Using GEDIIS/GDIIS optimizer.
 FormGI is forming the generalized inverse of G from B-inverse, IUseBI=4.
 Internal  Forces:  Max     0.003023232 RMS     0.000515023
 Search for a local minimum.
 Step number   4 out of a maximum of  258
 All quantities printed in internal units (Hartrees-Bohrs-Radians)
 Mixed Optimization -- En-DIIS/RFO-DIIS
 Swapping is turned off.
 Update second derivatives using D2CorX and points    2    3    4
 DE=  6.60D-06 DEPred=-4.73D-04 R=-1.39D-02
 Trust test=-1.39D-02 RLast= 4.79D-01 DXMaxT set to 4.24D-01
 ITU= -1  1  1  0
     Eigenvalues ---    0.00222   0.00290   0.00342   0.00354   0.00383
     Eigenvalues ---    0.00457   0.00649   0.00689   0.00763   0.00916
     Eigenvalues ---    0.01096   0.01140   0.01192   0.01254   0.01382
     Eigenvalues ---    0.01393   0.02509   0.02602   0.03178   0.03874
     Eigenvalues ---    0.03913   0.04247   0.04419   0.04631   0.04730
     Eigenvalues ---    0.04784   0.04954   0.05040   0.05158   0.05441
     Eigenvalues ---    0.05448   0.05551   0.05580   0.05585   0.05621
     Eigenvalues ---    0.05645   0.05690   0.05750   0.05875   0.05995
     Eigenvalues ---    0.06065   0.06248   0.07121   0.07692   0.08449
     Eigenvalues ---    0.08636   0.08881   0.09023   0.09354   0.09767
     Eigenvalues ---    0.10246   0.11744   0.12090   0.13389   0.14182
     Eigenvalues ---    0.14558   0.15695   0.15967   0.16000   0.16000
     Eigenvalues ---    0.16000   0.16000   0.16000   0.16000   0.16000
     Eigenvalues ---    0.16000   0.16030   0.16057   0.16132   0.16469
     Eigenvalues ---    0.17025   0.17578   0.18515   0.19809   0.20727
     Eigenvalues ---    0.22651   0.23259   0.24795   0.25020   0.25985
     Eigenvalues ---    0.26899   0.27123   0.27834   0.27908   0.28651
     Eigenvalues ---    0.28842   0.29175   0.29464   0.29642   0.30439
     Eigenvalues ---    0.31158   0.31908   0.32474   0.33742   0.33799
     Eigenvalues ---    0.33850   0.33861   0.33879   0.33925   0.34018
     Eigenvalues ---    0.34066   0.34084   0.34111   0.34131   0.34145
     Eigenvalues ---    0.34168   0.34199   0.34205   0.34304   0.34320
     Eigenvalues ---    0.34327   0.34354   0.34391   0.34552   0.34648
     Eigenvalues ---    0.39383   0.41003   0.42113   0.52187   0.52324
     Eigenvalues ---    0.52648   0.52994   0.94404
 En-DIIS/RFO-DIIS IScMMF=        0 using points:     4    3    2
 RFO step:  Lambda=-1.79886917D-04.
 DidBck=T Rises=F RFO-DIIS coefs:    0.48209    0.55574   -0.03783
 Iteration  1 RMS(Cart)=  0.05012435 RMS(Int)=  0.00080199
 Iteration  2 RMS(Cart)=  0.00149687 RMS(Int)=  0.00001408
 Iteration  3 RMS(Cart)=  0.00000072 RMS(Int)=  0.00001407
 Variable       Old X    -DE/DX   Delta X   Delta X   Delta X     New X
                                 (Linear)    (Quad)   (Total)
    R1        2.55748   0.00123   0.00154  -0.00094   0.00060   2.55808
    R2        2.86439  -0.00199  -0.00598   0.00172  -0.00427   2.86012
    R3        2.77825   0.00086   0.00491  -0.00362   0.00126   2.77951
    R4        2.83960   0.00069   0.00224  -0.00089   0.00136   2.84097
    R5        2.90474  -0.00302  -0.00661  -0.00006  -0.00665   2.89809
    R6        2.92654   0.00010  -0.00118   0.00044  -0.00073   2.92581
    R7        2.07965  -0.00022  -0.00039  -0.00018  -0.00057   2.07908
    R8        2.06563  -0.00001   0.00051   0.00016   0.00067   2.06630
    R9        2.92332   0.00048   0.00116  -0.00027   0.00090   2.92422
   R10        2.95688  -0.00155   0.00026  -0.00355  -0.00328   2.95360
   R11        2.07336   0.00028   0.00063  -0.00040   0.00023   2.07359
   R12        2.91084   0.00023   0.00036  -0.00029   0.00006   2.91090
   R13        2.07469  -0.00038  -0.00028  -0.00012  -0.00040   2.07429
   R14        2.06814   0.00049   0.00087  -0.00005   0.00082   2.06896
   R15        2.91362   0.00019   0.00048  -0.00002   0.00045   2.91407
   R16        2.07359   0.00022   0.00077  -0.00035   0.00043   2.07401
   R17        2.07571  -0.00024   0.00007  -0.00049  -0.00042   2.07529
   R18        2.91830  -0.00079  -0.00140  -0.00081  -0.00221   2.91609
   R19        2.07950  -0.00007  -0.00015  -0.00004  -0.00019   2.07931
   R20        2.87807  -0.00204  -0.00294  -0.00230  -0.00525   2.87282
   R21        2.32691   0.00021   0.00105  -0.00150  -0.00044   2.32647
   R22        2.91499   0.00103   0.00473  -0.00362   0.00113   2.91612
   R23        2.07315  -0.00069  -0.00139   0.00014  -0.00126   2.07189
   R24        2.07188  -0.00034  -0.00050  -0.00015  -0.00065   2.07123
   R25        2.89809   0.00015   0.00112  -0.00131  -0.00019   2.89790
   R26        2.72604  -0.00044  -0.00119  -0.00050  -0.00169   2.72435
   R27        2.07358  -0.00015  -0.00002  -0.00034  -0.00037   2.07321
   R28        2.07055  -0.00046   0.00011  -0.00110  -0.00099   2.06956
   R29        2.07043  -0.00003   0.00042  -0.00049  -0.00007   2.07037
   R30        2.06796   0.00039   0.00083  -0.00011   0.00072   2.06868
   R31        2.07394  -0.00024   0.00000  -0.00050  -0.00050   2.07344
   R32        2.07022   0.00008   0.00023  -0.00009   0.00014   2.07036
   R33        1.83986  -0.00074  -0.00081   0.00001  -0.00080   1.83907
   R34        2.73379  -0.00074  -0.00181   0.00107  -0.00074   2.73305
   R35        2.88858   0.00022  -0.00076   0.00132   0.00056   2.88913
   R36        2.91665   0.00098   0.00046   0.00165   0.00210   2.91875
   R37        1.83856   0.00028   0.00017   0.00016   0.00033   1.83890
   R38        2.06884   0.00023  -0.00053   0.00083   0.00029   2.06914
   R39        2.06868  -0.00016   0.00023  -0.00023   0.00000   2.06869
   R40        2.07082  -0.00017   0.00052  -0.00071  -0.00019   2.07063
   R41        2.70405   0.00063   0.00324  -0.00212   0.00112   2.70517
   R42        2.06782  -0.00046  -0.00023  -0.00022  -0.00045   2.06737
   R43        2.07392   0.00013  -0.00035   0.00049   0.00013   2.07405
   R44        1.83417   0.00006  -0.00025   0.00070   0.00045   1.83462
    A1        2.25656   0.00090   0.00485  -0.00018   0.00469   2.26126
    A2        1.91506  -0.00103  -0.00292  -0.00127  -0.00417   1.91090
    A3        2.11091   0.00012  -0.00221   0.00142  -0.00081   2.11011
    A4        2.23442  -0.00035  -0.00113   0.00038  -0.00074   2.23369
    A5        1.95747   0.00086   0.00391  -0.00096   0.00301   1.96048
    A6        2.09129  -0.00051  -0.00279   0.00058  -0.00227   2.08902
    A7        1.97803   0.00003   0.00401  -0.00261   0.00144   1.97947
    A8        1.90380   0.00011  -0.00003   0.00159   0.00156   1.90536
    A9        1.87266   0.00054  -0.00048   0.00383   0.00332   1.87598
   A10        1.92219  -0.00022   0.00098  -0.00199  -0.00101   1.92119
   A11        1.93875  -0.00044  -0.00441  -0.00040  -0.00483   1.93392
   A12        1.84281   0.00000  -0.00038  -0.00008  -0.00046   1.84234
   A13        1.96243  -0.00025   0.00323  -0.00239   0.00086   1.96329
   A14        1.96394  -0.00045   0.00083  -0.00419  -0.00336   1.96057
   A15        1.85298   0.00090   0.00317   0.00330   0.00646   1.85944
   A16        1.95521   0.00076  -0.00282   0.00326   0.00043   1.95564
   A17        1.88385  -0.00071  -0.00410   0.00015  -0.00394   1.87991
   A18        1.83592  -0.00025  -0.00054   0.00029  -0.00022   1.83569
   A19        2.02433   0.00019   0.00284   0.00091   0.00377   2.02811
   A20        1.91200   0.00034   0.00137  -0.00065   0.00072   1.91272
   A21        1.89199  -0.00020  -0.00149   0.00111  -0.00039   1.89160
   A22        1.86918  -0.00027  -0.00004  -0.00080  -0.00083   1.86835
   A23        1.90897   0.00004  -0.00088  -0.00079  -0.00168   1.90729
   A24        1.84968  -0.00011  -0.00225   0.00012  -0.00213   1.84755
   A25        2.03696   0.00058   0.00262   0.00191   0.00453   2.04149
   A26        1.91368  -0.00049   0.00050  -0.00209  -0.00159   1.91209
   A27        1.88143  -0.00006  -0.00143  -0.00047  -0.00191   1.87952
   A28        1.87962   0.00023   0.00149   0.00215   0.00365   1.88327
   A29        1.89107  -0.00015  -0.00148  -0.00009  -0.00156   1.88951
   A30        1.85267  -0.00017  -0.00222  -0.00176  -0.00399   1.84868
   A31        1.95855  -0.00045   0.00038   0.00070   0.00108   1.95963
   A32        1.96188  -0.00011   0.00001   0.00010   0.00011   1.96199
   A33        1.83191   0.00043   0.00189   0.00035   0.00224   1.83415
   A34        1.98073   0.00053  -0.00151   0.00259   0.00109   1.98181
   A35        1.86967  -0.00024  -0.00245  -0.00153  -0.00398   1.86569
   A36        1.84846  -0.00015   0.00191  -0.00276  -0.00084   1.84762
   A37        1.90040   0.00005   0.00042   0.00180   0.00226   1.90266
   A38        2.19969  -0.00065  -0.00159  -0.00136  -0.00296   2.19673
   A39        2.18308   0.00060   0.00117  -0.00046   0.00069   2.18377
   A40        1.83091   0.00038   0.00075  -0.00192  -0.00107   1.82984
   A41        1.92692  -0.00082  -0.00166  -0.00563  -0.00732   1.91960
   A42        1.92942  -0.00064  -0.00785   0.00348  -0.00439   1.92504
   A43        1.93006   0.00013   0.00313  -0.00045   0.00264   1.93270
   A44        1.98242   0.00025  -0.00244   0.00477   0.00234   1.98476
   A45        1.86509   0.00062   0.00762  -0.00052   0.00708   1.87217
   A46        1.81416  -0.00023  -0.00030   0.00015  -0.00010   1.81406
   A47        1.95332  -0.00021   0.00075  -0.00410  -0.00337   1.94994
   A48        1.85691   0.00000  -0.00038   0.00057   0.00017   1.85708
   A49        1.96582   0.00009  -0.00105   0.00161   0.00052   1.96634
   A50        1.95603   0.00057   0.00159   0.00148   0.00306   1.95909
   A51        1.91322  -0.00020  -0.00051   0.00013  -0.00036   1.91287
   A52        1.92226   0.00017   0.00171  -0.00091   0.00081   1.92306
   A53        1.95431   0.00050   0.00068   0.00169   0.00237   1.95668
   A54        1.93054   0.00025   0.00108  -0.00040   0.00069   1.93122
   A55        1.88709  -0.00027  -0.00075   0.00014  -0.00061   1.88647
   A56        1.88319  -0.00028  -0.00128  -0.00024  -0.00152   1.88167
   A57        1.88432  -0.00042  -0.00162  -0.00032  -0.00194   1.88238
   A58        1.93047   0.00106   0.00116   0.00253   0.00369   1.93416
   A59        1.91571  -0.00002   0.00035  -0.00036   0.00000   1.91571
   A60        1.93579   0.00034   0.00380  -0.00165   0.00216   1.93795
   A61        1.89773  -0.00079  -0.00474  -0.00054  -0.00527   1.89245
   A62        1.89838  -0.00058  -0.00149   0.00015  -0.00134   1.89704
   A63        1.88475  -0.00006   0.00069  -0.00019   0.00051   1.88525
   A64        1.86362   0.00091   0.00181   0.00179   0.00360   1.86722
   A65        1.91301  -0.00074  -0.00098  -0.00153  -0.00251   1.91050
   A66        1.98984  -0.00039  -0.00107  -0.00260  -0.00366   1.98617
   A67        1.94578   0.00056   0.00092  -0.00185  -0.00093   1.94485
   A68        1.83597   0.00081   0.00200   0.00239   0.00438   1.84035
   A69        1.86919  -0.00007  -0.00313   0.00598   0.00285   1.87204
   A70        1.90325  -0.00015   0.00213  -0.00158   0.00053   1.90379
   A71        1.87380  -0.00127  -0.00296  -0.00190  -0.00486   1.86894
   A72        1.94468  -0.00084  -0.00084  -0.00044  -0.00128   1.94340
   A73        1.94181   0.00160   0.00235   0.00216   0.00451   1.94632
   A74        1.91474  -0.00005   0.00125  -0.00139  -0.00014   1.91460
   A75        1.88864  -0.00022   0.00129  -0.00093   0.00036   1.88900
   A76        1.88273   0.00038   0.00019   0.00093   0.00113   1.88386
   A77        1.88938  -0.00092  -0.00443  -0.00035  -0.00478   1.88460
   A78        1.96681  -0.00128  -0.00469   0.00355  -0.00114   1.96566
   A79        1.94119   0.00056   0.00342  -0.00469  -0.00127   1.93992
   A80        1.89342   0.00054   0.00039   0.00303   0.00343   1.89685
   A81        1.85565   0.00024   0.00117  -0.00056   0.00060   1.85625
   A82        1.91914   0.00054   0.00180  -0.00102   0.00078   1.91992
   A83        1.88607  -0.00059  -0.00199  -0.00058  -0.00257   1.88350
   A84        1.88149  -0.00091  -0.00273   0.00023  -0.00250   1.87899
    D1        0.08680  -0.00013   0.00409  -0.00315   0.00094   0.08774
    D2       -3.05372  -0.00018  -0.00060  -0.00015  -0.00072  -3.05444
    D3       -3.09365  -0.00029  -0.00313  -0.00381  -0.00692  -3.10057
    D4        0.04901  -0.00034  -0.00781  -0.00080  -0.00859   0.04043
    D5        0.38620  -0.00007   0.00114  -0.01019  -0.00905   0.37715
    D6       -1.87141  -0.00032   0.00289  -0.01447  -0.01158  -1.88299
    D7        2.41076  -0.00033  -0.00048  -0.01145  -0.01193   2.39883
    D8       -2.71274   0.00012   0.00904  -0.00941  -0.00036  -2.71311
    D9        1.31284  -0.00012   0.01079  -0.01369  -0.00290   1.30994
   D10       -0.68818  -0.00014   0.00743  -0.01068  -0.00325  -0.69143
   D11        0.02393   0.00026  -0.00373   0.01319   0.00949   0.03342
   D12       -3.11159   0.00028  -0.00308   0.01510   0.01204  -3.09955
   D13        3.13045   0.00015  -0.00999   0.01256   0.00258   3.13303
   D14       -0.00506   0.00016  -0.00934   0.01447   0.00513   0.00007
   D15        0.64587  -0.00002  -0.01165   0.01411   0.00247   0.64834
   D16       -1.50233   0.00016  -0.01570   0.01732   0.00161  -1.50072
   D17        2.79258  -0.00017  -0.01499   0.01465  -0.00034   2.79224
   D18       -2.49687   0.00003  -0.00667   0.01090   0.00425  -2.49262
   D19        1.63811   0.00021  -0.01073   0.01411   0.00339   1.64150
   D20       -0.35015  -0.00012  -0.01001   0.01144   0.00143  -0.34872
   D21       -0.09955   0.00036   0.01595  -0.01153   0.00442  -0.09513
   D22        2.02666   0.00020   0.01489  -0.01172   0.00317   2.02984
   D23       -2.16717  -0.00017   0.01446  -0.01353   0.00093  -2.16623
   D24        3.04302   0.00032   0.01170  -0.00880   0.00291   3.04593
   D25       -1.11395   0.00016   0.01064  -0.00899   0.00166  -1.11229
   D26        0.97540  -0.00021   0.01021  -0.01080  -0.00058   0.97482
   D27       -1.38679   0.00050   0.01032  -0.00499   0.00532  -1.38147
   D28        2.66889   0.00005   0.01075  -0.00391   0.00683   2.67572
   D29        0.66951   0.00006   0.00909  -0.00407   0.00502   0.67453
   D30        0.75125   0.00050   0.01389  -0.00626   0.00762   0.75886
   D31       -1.47626   0.00005   0.01432  -0.00518   0.00913  -1.46713
   D32        2.80754   0.00006   0.01266  -0.00534   0.00732   2.81486
   D33        2.78659   0.00010   0.01137  -0.00782   0.00353   2.79012
   D34        0.55908  -0.00035   0.01180  -0.00675   0.00505   0.56413
   D35       -1.44031  -0.00034   0.01014  -0.00691   0.00324  -1.43707
   D36        0.65488   0.00018   0.00143  -0.00622  -0.00479   0.65009
   D37       -1.46291   0.00014  -0.00165  -0.00531  -0.00695  -1.46987
   D38        2.80940   0.00021   0.00111  -0.00572  -0.00460   2.80480
   D39        2.88700  -0.00001   0.00290  -0.01121  -0.00831   2.87870
   D40        0.76921  -0.00005  -0.00018  -0.01030  -0.01047   0.75874
   D41       -1.24166   0.00002   0.00258  -0.01070  -0.00812  -1.24978
   D42       -1.38306  -0.00033  -0.00170  -0.00899  -0.01070  -1.39376
   D43        2.78233  -0.00037  -0.00478  -0.00807  -0.01287   2.76947
   D44        0.77146  -0.00030  -0.00203  -0.00848  -0.01051   0.76095
   D45        3.03242  -0.00072  -0.05694  -0.01983  -0.07676   2.95566
   D46        0.97999  -0.00099  -0.05812  -0.02015  -0.07826   0.90174
   D47       -1.18432  -0.00093  -0.06087  -0.01453  -0.07540  -1.25972
   D48        0.80110  -0.00064  -0.05968  -0.01580  -0.07549   0.72561
   D49       -1.25133  -0.00090  -0.06087  -0.01612  -0.07699  -1.32832
   D50        2.86754  -0.00085  -0.06362  -0.01050  -0.07413   2.79341
   D51       -1.24103  -0.00003  -0.05307  -0.01781  -0.07088  -1.31191
   D52        2.98972  -0.00029  -0.05425  -0.01812  -0.07237   2.91735
   D53        0.82541  -0.00024  -0.05700  -0.01251  -0.06951   0.75589
   D54        0.84449  -0.00019  -0.00782   0.00553  -0.00229   0.84220
   D55       -1.29780  -0.00053  -0.01223   0.00294  -0.00929  -1.30709
   D56        2.97585  -0.00004  -0.00909   0.00637  -0.00272   2.97313
   D57        2.98499   0.00017  -0.00412   0.00469   0.00056   2.98555
   D58        0.84270  -0.00017  -0.00853   0.00209  -0.00644   0.83626
   D59       -1.16684   0.00031  -0.00539   0.00552   0.00013  -1.16670
   D60       -1.30115  -0.00009  -0.00721   0.00402  -0.00319  -1.30434
   D61        2.83975  -0.00043  -0.01162   0.00142  -0.01020   2.82955
   D62        0.83022   0.00006  -0.00847   0.00485  -0.00363   0.82659
   D63       -1.30438   0.00030   0.00532   0.00670   0.01201  -1.29237
   D64        0.94340   0.00021   0.00435   0.00971   0.01406   0.95746
   D65        2.97718   0.00016   0.00430   0.00681   0.01110   2.98828
   D66        0.85547   0.00025   0.00913   0.00705   0.01618   0.87165
   D67        3.10325   0.00016   0.00816   0.01007   0.01823   3.12148
   D68       -1.14616   0.00011   0.00810   0.00716   0.01527  -1.13089
   D69        2.85249   0.00010   0.00655   0.00605   0.01259   2.86508
   D70       -1.18292   0.00001   0.00558   0.00907   0.01465  -1.16827
   D71        0.85086  -0.00004   0.00553   0.00616   0.01169   0.86254
   D72       -3.05492  -0.00021  -0.01753   0.01066  -0.00687  -3.06179
   D73        1.12786  -0.00032  -0.01820   0.00999  -0.00821   1.11964
   D74       -0.97473  -0.00030  -0.01734   0.00953  -0.00781  -0.98254
   D75        0.98220   0.00006  -0.01675   0.00732  -0.00943   0.97277
   D76       -1.11821  -0.00005  -0.01742   0.00665  -0.01077  -1.12899
   D77        3.06239  -0.00003  -0.01656   0.00619  -0.01037   3.05201
   D78       -1.06399   0.00016  -0.01416   0.00953  -0.00463  -1.06862
   D79        3.11879   0.00005  -0.01483   0.00886  -0.00598   3.11281
   D80        1.01620   0.00008  -0.01398   0.00840  -0.00558   1.01062
   D81       -0.08378   0.00000   0.01344  -0.01967  -0.00623  -0.09001
   D82        1.99588  -0.00004   0.01672  -0.02419  -0.00745   1.98843
   D83       -2.22729  -0.00018   0.02022  -0.02618  -0.00595  -2.23324
   D84        3.05181  -0.00001   0.01279  -0.02156  -0.00878   3.04303
   D85       -1.15172  -0.00006   0.01607  -0.02608  -0.00999  -1.16172
   D86        0.90829  -0.00020   0.01957  -0.02807  -0.00849   0.89980
   D87        0.10523  -0.00016  -0.01685   0.01815   0.00130   0.10653
   D88       -2.01265   0.00020  -0.01699   0.02215   0.00517  -2.00748
   D89        2.10339  -0.00003  -0.01673   0.01957   0.00285   2.10623
   D90       -1.97231   0.00052  -0.01692   0.02616   0.00924  -1.96308
   D91        2.19299   0.00088  -0.01706   0.03016   0.01310   2.20609
   D92        0.02584   0.00065  -0.01681   0.02758   0.01078   0.03662
   D93        2.21412  -0.00055  -0.02736   0.02388  -0.00348   2.21064
   D94        0.09623  -0.00018  -0.02750   0.02788   0.00038   0.09662
   D95       -2.07091  -0.00042  -0.02724   0.02530  -0.00194  -2.07285
   D96        1.01711   0.00030   0.02331  -0.00972   0.01356   1.03068
   D97        3.11112  -0.00002   0.01839  -0.00902   0.00935   3.12046
   D98       -1.09082   0.00010   0.02187  -0.01051   0.01133  -1.07949
   D99        3.05374  -0.00009   0.02273  -0.01122   0.01153   3.06527
   D100      -1.13544  -0.00041   0.01780  -0.01051   0.00732  -1.12812
   D101       0.94581  -0.00028   0.02128  -0.01201   0.00930   0.95510
   D102      -1.03888   0.00056   0.02364  -0.00799   0.01565  -1.02323
   D103       1.05512   0.00024   0.01872  -0.00729   0.01144   1.06656
   D104       3.13637   0.00037   0.02220  -0.00878   0.01342  -3.13340
   D105      -3.08676   0.00042  -0.03139   0.04246   0.01110  -3.07566
   D106       1.22464   0.00042  -0.03160   0.04124   0.00961   1.23425
   D107      -0.97154   0.00005  -0.03100   0.03795   0.00695  -0.96459
   D108       0.98128   0.00014  -0.00297  -0.00751  -0.01048   0.97080
   D109       3.12764  -0.00026  -0.00359  -0.01004  -0.01364   3.11401
   D110      -1.13210  -0.00008  -0.00164  -0.00800  -0.00963  -1.14173
   D111      -1.19092  -0.00036   0.01601  -0.00814   0.00787  -1.18305
   D112       0.91839  -0.00011   0.01870  -0.00814   0.01056   0.92894
   D113       3.00856  -0.00027   0.01548  -0.00812   0.00736   3.01593
   D114       2.99600   0.00024   0.01649  -0.00636   0.01013   3.00613
   D115      -1.17788   0.00048   0.01918  -0.00637   0.01281  -1.16507
   D116       0.91230   0.00032   0.01596  -0.00634   0.00962   0.92192
   D117       0.99611  -0.00002   0.01811  -0.01374   0.00437   1.00048
   D118       3.10542   0.00023   0.02080  -0.01374   0.00706   3.11247
   D119      -1.08759   0.00006   0.01759  -0.01372   0.00386  -1.08373
   D120      -1.12475   0.00043   0.02857  -0.01449   0.01408  -1.11067
   D121       0.95710   0.00026   0.02924  -0.01605   0.01319   0.97030
   D122       3.02918   0.00020   0.02909  -0.01765   0.01144   3.04062
   D123       0.96776  -0.00018   0.02594  -0.01366   0.01228   0.98003
   D124       3.04961  -0.00036   0.02661  -0.01522   0.01139   3.06100
   D125      -1.16150  -0.00041   0.02645  -0.01682   0.00963  -1.15186
   D126       2.94601   0.00065   0.02769  -0.00860   0.01910   2.96510
   D127      -1.25532   0.00047   0.02836  -0.01016   0.01821  -1.23711
   D128       0.81675   0.00042   0.02820  -0.01176   0.01645   0.83321
   D129      -1.45326   0.00026  -0.01371   0.01569   0.00197  -1.45129
   D130       2.69905   0.00019  -0.01589   0.01973   0.00383   2.70289
   D131       0.66140   0.00047  -0.01512   0.02124   0.00613   0.66753
         Item               Value     Threshold  Converged?
 Maximum Force            0.003023     0.000450     NO 
 RMS     Force            0.000515     0.000300     NO 
 Maximum Displacement     0.244023     0.001800     NO 
 RMS     Displacement     0.050198     0.001200     NO 
 Predicted change in Energy=-3.811037D-04
 GradGradGradGradGradGradGradGradGradGradGradGradGradGradGradGradGradGrad

                          Input orientation:                          
 ---------------------------------------------------------------------
 Center     Atomic      Atomic             Coordinates (Angstroms)
 Number     Number       Type             X           Y           Z
 ---------------------------------------------------------------------
      1          6           0       -1.644799    0.718965   -0.065434
      2          6           0       -1.017809   -0.437570   -0.384426
      3          6           0        0.391067   -0.621111   -0.875872
      4          6           0        1.403480    0.347774   -0.217522
      5          6           0        1.358319    1.763758   -0.840006
      6          6           0       -0.033633    2.284654   -1.244865
      7          6           0       -1.162135    2.146837   -0.203018
      8          6           0       -3.000182    0.423588    0.423550
      9          6           0       -3.202337   -1.083017    0.442963
     10          6           0       -1.921350   -1.661962   -0.193581
     11          8           0       -3.844276    1.255797    0.756078
     12          6           0       -0.824927    2.787810    1.159584
     13          6           0       -2.193495   -2.379048   -1.521496
     14          8           0       -1.220656   -2.549581    0.700597
     15          6           0        2.853208   -0.235756   -0.191436
     16          8           0        3.783041    0.800995    0.198751
     17          6           0        3.343408   -0.731227   -1.552184
     18          6           0        2.982899   -1.379129    0.838843
     19          8           0        2.764836   -0.936802    2.182726
     20          1           0        0.410620   -0.501976   -1.969431
     21          1           0        0.671262   -1.661414   -0.689129
     22          1           0        1.110658    0.436871    0.836219
     23          1           0        1.986164    1.790351   -1.739991
     24          1           0        1.815957    2.465501   -0.135155
     25          1           0       -0.360433    1.782826   -2.164604
     26          1           0        0.069540    3.347358   -1.501863
     27          1           0       -2.026679    2.705189   -0.592275
     28          1           0       -3.314692   -1.432743    1.475992
     29          1           0       -4.120442   -1.350362   -0.092699
     30          1           0       -0.557963    3.843460    1.025609
     31          1           0        0.012537    2.285593    1.655382
     32          1           0       -1.688845    2.743326    1.831884
     33          1           0       -1.257994   -2.709615   -1.984024
     34          1           0       -2.823464   -3.259914   -1.345140
     35          1           0       -2.718900   -1.721642   -2.222977
     36          1           0       -1.758990   -3.356439    0.779836
     37          1           0        3.477707    1.151910    1.053478
     38          1           0        2.786390   -1.615540   -1.878703
     39          1           0        3.241346    0.041094   -2.321259
     40          1           0        4.402365   -1.004839   -1.486049
     41          1           0        2.246517   -2.165889    0.650157
     42          1           0        3.982415   -1.823177    0.747258
     43          1           0        3.599566   -0.563602    2.509033
 ---------------------------------------------------------------------
                    Distance matrix (angstroms):
                    1          2          3          4          5
     1  C    0.000000
     2  C    1.353678   0.000000
     3  C    2.568534   1.503375   0.000000
     4  C    3.074560   2.550933   1.548271   0.000000
     5  C    3.272655   3.270990   2.573804   1.547429   0.000000
     6  C    2.537380   3.019844   2.959729   2.621494   1.540381
     7  C    1.513511   2.594783   3.244489   3.133563   2.627773
     8  C    1.470855   2.307427   3.778950   4.450726   4.731719
     9  C    2.435473   2.423497   3.855545   4.867951   5.527180
    10  C    2.400357   1.533605   2.626055   3.885113   4.786402
    11  O    2.408479   3.486711   4.911637   5.413996   5.465574
    12  C    2.540272   3.581095   4.152405   3.579944   3.132668
    13  C    3.466824   2.538603   3.191729   4.698312   5.499332
    14  O    3.383799   2.383068   2.966799   4.015432   5.256373
    15  C    4.599939   3.881075   2.584393   1.562977   2.579417
    16  O    5.434885   4.992224   3.831800   2.457845   2.808061
    17  C    5.403304   4.524390   3.030815   2.590152   3.266914
    18  C    5.160940   4.288191   3.198817   2.567618   3.916061
    19  O    5.219260   4.598685   3.884516   3.043784   4.290481
    20  H    3.056248   2.134666   1.100203   2.185641   2.703199
    21  H    3.379251   2.107984   1.093440   2.189838   3.496657
    22  H    2.912919   2.604802   2.137380   1.097294   2.152137
    23  H    4.139553   3.978070   3.017646   2.176800   1.097665
    24  H    3.877123   4.064503   3.479389   2.159095   1.094848
    25  H    2.681028   2.920844   2.829222   2.993641   2.170030
    26  H    3.451194   4.093491   4.030384   3.525115   2.146344
    27  H    2.090091   3.307258   4.121917   4.178976   3.522197
    28  H    3.129598   3.118846   4.463481   5.319716   6.117066
    29  H    3.226711   3.247250   4.636688   5.780395   6.346104
    30  H    3.483397   4.530659   4.944561   4.196720   3.387892
    31  H    2.856973   3.555003   3.872914   3.032761   2.882777
    32  H    2.774850   3.934516   4.793477   4.416018   4.169384
    33  H    3.947881   2.789013   2.882577   4.421718   5.307064
    34  H    4.342623   3.485540   4.185296   5.670448   6.555894
    35  H    3.430050   2.814751   3.563390   5.029746   5.539344
    36  H    4.163705   3.228724   3.853068   4.971633   6.209503
    37  H    5.261129   4.980329   4.048869   2.562127   2.907137
    38  H    5.326659   4.253517   2.780671   2.920027   3.812864
    39  H    5.424267   4.703280   3.263702   2.810251   2.950843
    40  H    6.446537   5.560004   4.075546   3.525908   4.165179
    41  H    4.896611   3.835788   2.856186   2.789638   4.295534
    42  H    6.228041   5.310636   4.120352   3.506385   4.719258
    43  H    5.981323   5.450517   4.664264   3.617665   4.653585
                    6          7          8          9         10
     6  C    0.000000
     7  C    1.542062   0.000000
     8  C    3.879122   2.596266   0.000000
     9  C    4.922464   3.874491   1.520231   0.000000
    10  C    4.499383   3.883742   2.427807   1.543143   0.000000
    11  O    4.425305   2.984577   1.231114   2.445440   3.621162
    12  C    2.580830   1.543126   3.295911   4.598796   4.778459
    13  C    5.147004   4.825529   3.505526   2.560577   1.533504
    14  O    5.344499   4.782917   3.476090   2.478758   1.441663
    15  C    3.974421   4.669032   5.922425   6.147351   4.983018
    16  O    4.341920   5.140766   6.797433   7.239105   6.225766
    17  C    4.538104   5.513929   6.743757   6.852090   5.516316
    18  C    5.183108   5.540687   6.262548   6.204961   5.019716
    19  O    5.473352   5.533688   6.179061   6.217339   5.304058
    20  H    2.913359   3.551054   4.268091   4.383002   3.152348
    21  H    4.046871   4.254459   4.366324   4.076878   2.639546
    22  H    3.009088   3.028132   4.131523   4.589840   3.828663
    23  H    2.137537   3.521527   5.604694   6.319974   5.438613
    24  H    2.164520   2.995861   5.260871   6.173287   5.568377
    25  H    1.097520   2.150128   3.938825   4.805089   4.264734
    26  H    1.098196   2.155290   4.656055   5.840869   5.546939
    27  H    2.138915   1.100325   2.680544   4.099317   4.386577
    28  H    5.655745   4.501774   2.156969   1.096395   2.186645
    29  H    5.589529   4.581938   2.160647   1.096050   2.223349
    30  H    2.803542   2.180155   4.245284   5.621598   5.801286
    31  H    2.900614   2.202897   3.749794   4.811747   4.768834
    32  H    3.523705   2.184960   3.014000   4.342886   4.854186
    33  H    5.195010   5.173615   4.318401   3.509494   2.177913
    34  H    6.207693   5.770392   4.089949   2.842487   2.166414
    35  H    4.921155   4.633453   3.418367   2.783664   2.181307
    36  H    6.236842   5.622125   3.994509   2.713887   1.960907
    37  H    4.346837   4.908848   6.549069   7.070404   6.214728
    38  H    4.854461   5.705633   6.553077   6.445041   5.000460
    39  H    4.113110   5.320878   6.829125   7.101098   5.837880
    40  H    5.527839   6.522491   7.777189   7.845934   6.487808
    41  H    5.347665   5.562951   5.855305   5.559276   4.282167
    42  H    6.080417   6.567376   7.342302   7.229183   5.980436
    43  H    5.950163   6.113550   6.991456   7.127715   6.244279
                   11         12         13         14         15
    11  O    0.000000
    12  C    3.409744   0.000000
    13  C    4.596141   5.979765   0.000000
    14  O    4.622484   5.371687   2.431706   0.000000
    15  C    6.926673   4.949332   5.641983   4.769263   0.000000
    16  O    7.661164   5.109208   6.985049   6.042780   1.446267
    17  C    7.806353   6.091989   5.776985   5.404823   1.528864
    18  C    7.318470   5.653830   5.776339   4.365654   1.544538
    19  O    7.107966   5.273135   6.355028   4.547737   2.477079
    20  H    5.349982   4.705316   3.241214   3.739358   3.032882
    21  H    5.566761   5.044989   3.068333   2.509886   2.653504
    22  H    5.022791   3.062347   4.940208   3.791084   2.131896
    23  H    6.364758   4.159891   5.907723   5.922429   2.693492
    24  H    5.856272   2.958801   6.439512   5.922039   2.894105
    25  H    4.576604   3.503708   4.592919   5.264894   4.277330
    26  H    4.979045   2.862947   6.157390   6.425677   4.722788
    27  H    2.687462   2.126039   5.171146   5.471179   5.711666
    28  H    2.833192   4.910408   3.337291   2.496709   6.500468
    29  H    2.754769   5.436276   2.610130   3.236697   7.062853
    30  H    4.191480   1.097094   6.919705   6.435508   5.455024
    31  H    4.091972   1.095164   6.059539   5.080481   4.223429
    32  H    2.831252   1.095592   6.143171   5.432667   5.796464
    33  H    5.470055   6.347558   1.094700   2.689645   5.122043
    34  H    5.084173   6.844177   1.097217   2.694180   6.534613
    35  H    4.359631   5.946764   1.095586   3.387846   6.114196
    36  H    5.061789   6.226434   2.537758   0.973192   5.652822
    37  H    7.328757   4.604355   7.159657   5.991675   1.966069
    38  H    7.691058   6.454633   5.050723   4.856092   2.180628
    39  H    7.819946   6.016253   6.002850   5.979353   2.182531
    40  H    8.839949   6.979122   6.737587   6.227841   2.160417
    41  H    6.986910   5.850848   4.947244   3.488703   2.191293
    42  H    8.410544   6.673961   6.602886   5.253740   2.162444
    43  H    7.860906   5.712190   7.287014   5.518069   2.820827
                   16         17         18         19         20
    16  O    0.000000
    17  C    2.367859   0.000000
    18  C    2.408918   2.503349   0.000000
    19  O    2.827161   3.785045   1.431512   0.000000
    20  H    4.215681   2.971177   3.907994   4.792892   0.000000
    21  H    4.066320   2.958121   2.785327   3.627075   1.746827
    22  H    2.771387   3.471901   2.608285   2.536999   3.040256
    23  H    2.822466   2.869798   4.205885   4.840599   2.791011
    24  H    2.598364   3.815776   4.134199   4.224761   3.761045
    25  H    4.870094   4.518180   5.495136   6.005244   2.419283
    26  H    4.813122   5.230258   6.025466   6.260579   3.892599
    27  H    6.164781   6.447342   6.620093   6.627469   4.257099
    28  H    7.549751   7.347944   6.329967   6.140529   5.158994
    29  H    8.196239   7.630366   7.164220   7.263309   4.977189
    30  H    5.365128   6.541672   6.312529   5.935555   5.365746
    31  H    4.306101   5.521267   4.787481   4.270489   4.590020
    32  H    6.031693   6.989135   6.309196   5.788066   5.421230
    33  H    6.519273   5.027266   5.265353   6.057049   2.767337
    34  H    7.906990   6.668391   6.482359   7.005126   4.295959
    35  H    7.382662   6.179196   6.480938   7.077963   3.368348
    36  H    6.952412   6.193910   5.137971   5.318623   4.518146
    37  H    0.973103   3.217719   2.587869   2.479134   4.613062
    38  H    3.338977   1.094940   2.734879   4.117810   2.625364
    39  H    2.687254   1.094701   3.474201   4.633489   2.903742
    40  H    2.546203   1.095731   2.749564   4.018214   4.052228
    41  H    3.371509   2.848110   1.094007   2.031768   3.605741
    42  H    2.688288   2.624523   1.097543   2.080560   4.678001
    43  H    2.689460   4.072739   1.958290   0.970839   5.498165
                   21         22         23         24         25
    21  H    0.000000
    22  H    2.631075   0.000000
    23  H    3.840307   3.038959   0.000000
    24  H    4.318407   2.357191   1.749370   0.000000
    25  H    3.886413   3.602865   2.384716   3.053094   0.000000
    26  H    5.109834   3.875756   2.480810   2.386532   1.752673
    27  H    5.133760   4.126590   4.272831   3.877146   2.469686
    28  H    4.541792   4.846492   6.987843   6.641962   5.685197
    29  H    4.838689   5.605489   7.061748   7.057156   5.314821
    30  H    5.895333   3.798027   4.282099   2.980208   3.802984
    31  H    4.637835   2.301015   3.958412   2.547688   3.870939
    32  H    5.597084   3.761422   5.212691   4.028656   4.319625
    33  H    2.549021   4.844033   5.552820   6.296770   4.584784
    34  H    3.898546   5.822531   6.985242   7.467842   5.671620
    35  H    3.721493   5.355686   5.891095   6.515834   4.224579
    36  H    3.307128   4.756812   6.845813   6.892927   6.085863
    37  H    4.339079   2.482217   3.230445   2.428946   5.048309
    38  H    2.427129   3.793583   3.501385   4.542752   4.640379
    39  H    3.488225   3.829640   2.230080   3.562097   4.003871
    40  H    3.871344   4.278644   3.703458   4.534058   5.560193
    41  H    2.128288   2.845902   4.629517   4.717189   5.505580
    42  H    3.612909   3.655506   4.819649   4.885177   6.351577
    43  H    4.473075   3.161316   5.118434   4.398688   6.559740
                   26         27         28         29         30
    26  H    0.000000
    27  H    2.373577   0.000000
    28  H    6.570389   4.801998   0.000000
    29  H    6.450603   4.591396   1.765450   0.000000
    30  H    2.651036   2.463805   5.969984   6.396691   0.000000
    31  H    3.331485   3.063727   4.992861   5.775593   1.774551
    32  H    3.817152   2.447884   4.495507   5.135656   1.771799
    33  H    6.219465   5.643398   4.222810   3.690296   7.245048
    34  H    7.214574   6.064992   3.396859   2.626242   7.823737
    35  H    5.830108   4.768143   3.757766   2.576869   6.796567
    36  H    7.313725   6.220747   2.570107   3.219025   7.303521
    37  H    4.792219   5.951424   7.279810   8.081272   4.850963
    38  H    5.670417   6.594636   6.964955   7.138939   7.029964
    39  H    4.654368   6.151332   7.718351   7.816557   6.332003
    40  H    6.141273   7.476346   8.277062   8.642861   7.376942
    41  H    6.306054   6.597822   5.669793   6.461818   6.642164
    42  H    6.863204   7.642622   7.343791   8.159987   7.266587
    43  H    6.621478   7.208172   7.044824   8.184530   6.237610
                   31         32         33         34         35
    31  H    0.000000
    32  H    1.770699   0.000000
    33  H    6.309645   6.669434   0.000000
    34  H    6.913659   6.886199   1.778116   0.000000
    35  H    6.209698   6.118729   1.779728   1.774208   0.000000
    36  H    5.978078   6.190223   2.882412   2.378643   3.551180
    37  H    3.695258   5.461848   6.823830   8.057438   7.575645
    38  H    5.950030   7.266078   4.191078   5.870189   5.517064
    39  H    5.592554   6.989810   5.284334   6.973620   6.216223
    40  H    6.321876   7.884178   5.932445   7.570853   7.195087
    41  H    5.081028   6.401871   4.417708   5.557230   5.753922
    42  H    5.785034   7.361559   5.975581   7.263768   7.330773
    43  H    4.659765   6.273881   6.956207   7.961159   7.978470
                   36         37         38         39         40
    36  H    0.000000
    37  H    6.915424   0.000000
    38  H    5.546083   4.090768   0.000000
    39  H    6.794364   3.560706   1.774056   0.000000
    40  H    6.973274   3.457710   1.771583   1.771867   0.000000
    41  H    4.180707   3.561782   2.643762   3.832723   3.249476
    42  H    5.942700   3.033092   2.892968   3.666127   2.415305
    43  H    6.285235   2.253103   4.584764   4.881158   4.098764
                   41         42         43
    41  H    0.000000
    42  H    1.772067   0.000000
    43  H    2.802408   2.199308   0.000000
 Stoichiometry    C15H24O4
 Framework group  C1[X(C15H24O4)]
 Deg. of freedom   123
 Full point group                 C1      NOp   1
 Largest Abelian subgroup         C1      NOp   1
 Largest concise Abelian subgroup C1      NOp   1
                         Standard orientation:                         
 ---------------------------------------------------------------------
 Center     Atomic      Atomic             Coordinates (Angstroms)
 Number     Number       Type             X           Y           Z
 ---------------------------------------------------------------------
      1          6           0       -1.676975    0.724775   -0.067877
      2          6           0       -1.052414   -0.441995   -0.352511
      3          6           0        0.357537   -0.643224   -0.833846
      4          6           0        1.370662    0.340594   -0.199163
      5          6           0        1.331857    1.738883   -0.860840
      6          6           0       -0.057155    2.252411   -1.284761
      7          6           0       -1.189545    2.146862   -0.243365
      8          6           0       -3.034871    0.447046    0.424465
      9          6           0       -3.241635   -1.057842    0.484974
     10          6           0       -1.960279   -1.657973   -0.130869
     11          8           0       -3.877557    1.290627    0.730884
     12          6           0       -0.854964    2.824414    1.102077
     13          6           0       -2.230146   -2.410837   -1.439305
     14          8           0       -1.265262   -2.522480    0.789984
     15          6           0        2.818527   -0.246224   -0.151930
     16          8           0        3.750175    0.798233    0.212529
     17          6           0        3.311778   -0.780699   -1.496722
     18          6           0        2.941320   -1.360938    0.910110
     19          8           0        2.720100   -0.880850    2.240450
     20          1           0        0.381107   -0.554541   -1.930215
     21          1           0        0.633965   -1.678758   -0.617355
     22          1           0        1.074588    0.459757    0.850692
     23          1           0        1.962786    1.738654   -1.759059
     24          1           0        1.789251    2.458576   -0.174164
     25          1           0       -0.382390    1.726209   -2.191339
     26          1           0        0.050084    3.307267   -1.570788
     27          1           0       -2.051094    2.696721   -0.650923
     28          1           0       -3.358499   -1.378434    1.526917
     29          1           0       -4.158746   -1.337264   -0.046208
     30          1           0       -0.584368    3.875154    0.939784
     31          1           0       -0.020682    2.333703    1.614484
     32          1           0       -1.721256    2.801130    1.772389
     33          1           0       -1.294105   -2.756845   -1.889276
     34          1           0       -2.863356   -3.284623   -1.240739
     35          1           0       -2.751214   -1.771617   -2.160550
     36          1           0       -1.806291   -3.325250    0.889731
     37          1           0        3.443044    1.173625    1.056140
     38          1           0        2.753188   -1.672100   -1.800489
     39          1           0        3.214620   -0.029724   -2.287271
     40          1           0        4.369676   -1.055465   -1.419393
     41          1           0        2.203203   -2.150475    0.740800
     42          1           0        3.939793   -1.810278    0.834305
     43          1           0        3.554856   -0.501180    2.559137
 ---------------------------------------------------------------------
 Rotational constants (GHZ):      0.5312428      0.2769301      0.2271337
 Standard basis: 6-31G(d) (6D, 7F)
 There are   333 symmetry adapted cartesian basis functions of A   symmetry.
 There are   333 symmetry adapted basis functions of A   symmetry.
   333 basis functions,   628 primitive gaussians,   333 cartesian basis functions
    73 alpha electrons       73 beta electrons
       nuclear repulsion energy      1610.0673407361 Hartrees.
 NAtoms=   43 NActive=   43 NUniq=   43 SFac= 1.00D+00 NAtFMM=   60 NAOKFM=F Big=F
 Integral buffers will be    131072 words long.
 Raffenetti 2 integral format.
 Two-electron integral symmetry is turned on.
 ------------------------------------------------------------------------------
 Polarizable Continuum Model (PCM)
 =================================
 Model                : PCM (using non-symmetric T matrix).
 Atomic radii         : SMD-Coulomb.
 Polarization charges : Total charges.
 Charge compensation  : None.
 Solution method      : On-the-fly selection.
 Cavity type          : VdW (van der Waals Surface) (Alpha=1.000).
 Cavity algorithm     : GePol (No added spheres)
                        Default sphere list used, NSphG=   43.
                        Lebedev-Laikov grids with approx.  5.0 points / Ang**2.
                        Smoothing algorithm: Karplus/York (Gamma=1.0000).
                        Polarization charges: spherical gaussians, with
                                              point-specific exponents (IZeta= 3).
                        Self-potential: point-specific (ISelfS= 7).
                        Self-field    : sphere-specific E.n sum rule (ISelfD= 2).
 1st derivatives      : Analytical E(r).r(x)/FMM algorithm (CHGder, D1EAlg=3).
                        Cavity 1st derivative terms included.
 Solvent              : Methanol, Eps=  32.613000 Eps(inf)=   1.765709
 ------------------------------------------------------------------------------
 ------------------------------------------------------------------------------
 Atomic radii for non-electrostatic terms: SMD-CDS.
 ------------------------------------------------------------------------------
 Nuclear repulsion after PCM non-electrostatic terms =     1610.0689105025 Hartrees.
 One-electron integrals computed using PRISM.
 NBasis=   333 RedAO= T EigKep=  9.38D-04  NBF=   333
 NBsUse=   333 1.00D-06 EigRej= -1.00D+00 NBFU=   333
 Initial guess from the checkpoint file:  "DY-202A-11R_53.chk"
 B after Tr=     0.000000    0.000000    0.000000
         Rot=    0.999917    0.012735   -0.002107   -0.000536 Ang=   1.48 deg.
 ExpMin= 1.61D-01 ExpMax= 5.48D+03 ExpMxC= 8.25D+02 IAcc=1 IRadAn=         1 AccDes= 0.00D+00
 Harris functional with IExCor=  402 and IRadAn=       1 diagonalized for initial guess.
 HarFok:  IExCor=  402 AccDes= 0.00D+00 IRadAn=         1 IDoV= 1 UseB2=F ITyADJ=14
 ICtDFT=  3500011 ScaDFX=  1.000000  1.000000  1.000000  1.000000
 FoFCou: FMM=F IPFlag=           0 FMFlag=      100000 FMFlg1=           0
         NFxFlg=           0 DoJE=T BraDBF=F KetDBF=T FulRan=T
         wScrn=  0.000000 ICntrl=     500 IOpCl=  0 I1Cent=   200000004 NGrid=           0
         NMat0=    1 NMatS0=      1 NMatT0=    0 NMatD0=    1 NMtDS0=    0 NMtDT0=    0
 Petite list used in FoFCou.
 Keep R1 ints in memory in canonical form, NReq=1565304907.
 Requested convergence on RMS density matrix=1.00D-08 within 128 cycles.
 Requested convergence on MAX density matrix=1.00D-06.
 Requested convergence on             energy=1.00D-06.
 No special actions if energy rises.
 Inv3:  Mode=1 IEnd=    21967308.
 Iteration    1 A*A^-1 deviation from unit magnitude is 5.55D-15 for    671.
 Iteration    1 A*A^-1 deviation from orthogonality  is 2.95D-15 for   1470   1425.
 Iteration    1 A^-1*A deviation from unit magnitude is 5.77D-15 for    674.
 Iteration    1 A^-1*A deviation from orthogonality  is 8.95D-12 for   1594   1592.
 Error on total polarization charges =  0.05169
 SCF Done:  E(RB3LYP) =  -886.950744918     A.U. after   10 cycles
            NFock= 10  Conv=0.88D-08     -V/T= 2.0094
 SMD-CDS (non-electrostatic) energy       (kcal/mol) =       0.99
 (included in total energy above)
 D1PCM: PCM CHGder 1st derivatives, ID1Alg=3 FixD1E=F DoIter=F DoCFld=F I1PDM=0.
 Calling FoFJK, ICntrl=      2127 FMM=F ISym2X=0 I1Cent= 0 IOpClX= 0 NMat=1 NMatS=1 NMatT=0.
 ***** Axes restored to original set *****
 -------------------------------------------------------------------
 Center     Atomic                   Forces (Hartrees/Bohr)
 Number     Number              X              Y              Z
 -------------------------------------------------------------------
      1        6           0.001744311    0.002191678    0.000163439
      2        6          -0.001381286   -0.001769972   -0.000243334
      3        6          -0.000196255   -0.000237429   -0.000459529
      4        6           0.000202562   -0.000796232    0.000231411
      5        6          -0.000100369   -0.000214017   -0.000223562
      6        6          -0.000215242   -0.000162181    0.000611701
      7        6          -0.000910104   -0.000667807    0.000378743
      8        6          -0.000739476   -0.001495261    0.000300616
      9        6          -0.000957114    0.000050184   -0.000415121
     10        6           0.001765113    0.000132555    0.000925158
     11        8          -0.000615917    0.000702318   -0.000021371
     12        6           0.000062533   -0.000388462   -0.000683140
     13        6          -0.000248309    0.000689019    0.000174377
     14        8          -0.000600546    0.000024120   -0.000034731
     15        6           0.000290209    0.000587203   -0.000081983
     16        8           0.000225043   -0.000537214   -0.000020984
     17        6          -0.000600456    0.000073295    0.000083706
     18        6           0.000354406    0.000241552   -0.000101535
     19        8          -0.000332285   -0.000091799    0.000459200
     20        1           0.000182378    0.000071858    0.000210944
     21        1           0.000063922   -0.000096601    0.000080682
     22        1          -0.000136238    0.000325543    0.000213741
     23        1           0.000203916    0.000016111   -0.000001480
     24        1           0.000130036    0.000221568    0.000034983
     25        1           0.000010252    0.000152632   -0.000283420
     26        1           0.000013569   -0.000022418   -0.000030394
     27        1           0.000094055    0.000034238   -0.000263444
     28        1           0.000646183    0.000669694    0.000013891
     29        1           0.000107447    0.000397727    0.000040816
     30        1           0.000030546   -0.000008526    0.000095499
     31        1           0.000042340   -0.000075542    0.000115335
     32        1           0.000024567    0.000100051    0.000108478
     33        1          -0.000041350   -0.000328607   -0.000202644
     34        1           0.000114515   -0.000133129   -0.000119630
     35        1           0.000107474   -0.000065510   -0.000203175
     36        1           0.000571589    0.000002210   -0.000248761
     37        1          -0.000307686    0.000116296   -0.000038985
     38        1           0.000072982    0.000164549    0.000109695
     39        1           0.000263921    0.000142405   -0.000163099
     40        1           0.000135488    0.000132556   -0.000157133
     41        1           0.000002055   -0.000026090   -0.000046635
     42        1          -0.000104595   -0.000268871   -0.000115418
     43        1           0.000025813    0.000146306   -0.000192910
 -------------------------------------------------------------------
 Cartesian Forces:  Max     0.002191678 RMS     0.000488760

 GradGradGradGradGradGradGradGradGradGradGradGradGradGradGradGradGradGrad
 Berny optimization.
 Using GEDIIS/GDIIS optimizer.
 FormGI is forming the generalized inverse of G from B-inverse, IUseBI=4.
 Internal  Forces:  Max     0.001278713 RMS     0.000223403
 Search for a local minimum.
 Step number   5 out of a maximum of  258
 All quantities printed in internal units (Hartrees-Bohrs-Radians)
 Mixed Optimization -- En-DIIS/RFO-DIIS
 Swapping is turned off.
 Update second derivatives using D2CorX and points    2    3    4    5
 DE= -3.98D-04 DEPred=-3.81D-04 R= 1.04D+00
 TightC=F SS=  1.41D+00  RLast= 2.46D-01 DXNew= 7.1352D-01 7.3810D-01
 Trust test= 1.04D+00 RLast= 2.46D-01 DXMaxT set to 7.14D-01
 ITU=  1 -1  1  1  0
     Eigenvalues ---    0.00240   0.00280   0.00339   0.00356   0.00381
     Eigenvalues ---    0.00421   0.00676   0.00765   0.00813   0.00896
     Eigenvalues ---    0.01062   0.01125   0.01210   0.01250   0.01387
     Eigenvalues ---    0.01426   0.02501   0.02605   0.03173   0.03882
     Eigenvalues ---    0.03978   0.04269   0.04425   0.04609   0.04724
     Eigenvalues ---    0.04782   0.04932   0.05039   0.05160   0.05413
     Eigenvalues ---    0.05429   0.05535   0.05554   0.05567   0.05632
     Eigenvalues ---    0.05636   0.05676   0.05716   0.05855   0.05961
     Eigenvalues ---    0.06048   0.06203   0.06996   0.07724   0.08453
     Eigenvalues ---    0.08654   0.08923   0.09061   0.09343   0.09690
     Eigenvalues ---    0.10268   0.11732   0.12091   0.13398   0.14138
     Eigenvalues ---    0.14634   0.15749   0.15967   0.15986   0.16000
     Eigenvalues ---    0.16000   0.16000   0.16000   0.16000   0.16000
     Eigenvalues ---    0.16000   0.16027   0.16055   0.16154   0.16244
     Eigenvalues ---    0.17174   0.17579   0.19460   0.19791   0.20731
     Eigenvalues ---    0.22561   0.23257   0.24631   0.25031   0.26061
     Eigenvalues ---    0.26849   0.27164   0.27818   0.28055   0.28491
     Eigenvalues ---    0.28838   0.29164   0.29396   0.29635   0.30678
     Eigenvalues ---    0.31458   0.31762   0.32271   0.33743   0.33822
     Eigenvalues ---    0.33845   0.33875   0.33908   0.34004   0.34062
     Eigenvalues ---    0.34071   0.34107   0.34129   0.34139   0.34165
     Eigenvalues ---    0.34196   0.34200   0.34279   0.34308   0.34325
     Eigenvalues ---    0.34349   0.34378   0.34481   0.34595   0.35083
     Eigenvalues ---    0.39439   0.41153   0.42208   0.52313   0.52562
     Eigenvalues ---    0.52709   0.53265   0.95606
 En-DIIS/RFO-DIIS IScMMF=        0 using points:     5    4    3    2
 RFO step:  Lambda=-3.32049022D-05.
 DidBck=F Rises=F RFO-DIIS coefs:    1.01859   -0.02146   -0.06177    0.06463
 Iteration  1 RMS(Cart)=  0.01894976 RMS(Int)=  0.00017584
 Iteration  2 RMS(Cart)=  0.00022365 RMS(Int)=  0.00001046
 Iteration  3 RMS(Cart)=  0.00000003 RMS(Int)=  0.00001046
 Variable       Old X    -DE/DX   Delta X   Delta X   Delta X     New X
                                 (Linear)    (Quad)   (Total)
    R1        2.55808   0.00085   0.00031   0.00037   0.00067   2.55875
    R2        2.86012  -0.00116  -0.00084  -0.00147  -0.00232   2.85780
    R3        2.77951   0.00089   0.00057   0.00001   0.00056   2.78008
    R4        2.84097   0.00033   0.00036   0.00002   0.00038   2.84135
    R5        2.89809  -0.00128  -0.00109  -0.00180  -0.00287   2.89523
    R6        2.92581   0.00026  -0.00028   0.00220   0.00193   2.92774
    R7        2.07908  -0.00020  -0.00007  -0.00056  -0.00063   2.07845
    R8        2.06630   0.00012   0.00022  -0.00043  -0.00020   2.06610
    R9        2.92422   0.00002   0.00016  -0.00012   0.00005   2.92427
   R10        2.95360  -0.00023  -0.00033  -0.00122  -0.00155   2.95205
   R11        2.07359   0.00027   0.00002   0.00080   0.00083   2.07441
   R12        2.91090   0.00004   0.00011  -0.00042  -0.00031   2.91059
   R13        2.07429   0.00012   0.00001   0.00012   0.00013   2.07442
   R14        2.06896   0.00022   0.00010   0.00054   0.00065   2.06961
   R15        2.91407  -0.00022   0.00014  -0.00168  -0.00153   2.91254
   R16        2.07401   0.00016   0.00011   0.00013   0.00024   2.07425
   R17        2.07529  -0.00001  -0.00003  -0.00013  -0.00017   2.07512
   R18        2.91609  -0.00043  -0.00021  -0.00165  -0.00186   2.91422
   R19        2.07931   0.00004  -0.00003   0.00017   0.00014   2.07945
   R20        2.87282  -0.00063  -0.00057  -0.00216  -0.00274   2.87008
   R21        2.32647   0.00089   0.00013  -0.00001   0.00012   2.32659
   R22        2.91612   0.00070   0.00070  -0.00092  -0.00022   2.91590
   R23        2.07189  -0.00027  -0.00023  -0.00022  -0.00046   2.07143
   R24        2.07123  -0.00021  -0.00009  -0.00051  -0.00060   2.07063
   R25        2.89790   0.00023   0.00012  -0.00001   0.00012   2.89802
   R26        2.72435  -0.00021  -0.00014  -0.00068  -0.00081   2.72353
   R27        2.07321  -0.00001  -0.00002  -0.00014  -0.00016   2.07305
   R28        2.06956   0.00012  -0.00007   0.00017   0.00010   2.06966
   R29        2.07037   0.00004   0.00004  -0.00017  -0.00013   2.07024
   R30        2.06868   0.00014   0.00014   0.00008   0.00022   2.06890
   R31        2.07344   0.00002  -0.00003  -0.00005  -0.00008   2.07336
   R32        2.07036   0.00004   0.00004  -0.00002   0.00002   2.07038
   R33        1.83907  -0.00034  -0.00013  -0.00038  -0.00052   1.83855
   R34        2.73305  -0.00038  -0.00012  -0.00066  -0.00078   2.73227
   R35        2.88913  -0.00009  -0.00010   0.00059   0.00049   2.88963
   R36        2.91875   0.00001   0.00015   0.00044   0.00059   2.91935
   R37        1.83890   0.00010   0.00001   0.00033   0.00034   1.83924
   R38        2.06914  -0.00020  -0.00005  -0.00015  -0.00020   2.06894
   R39        2.06869   0.00019   0.00009   0.00012   0.00021   2.06889
   R40        2.07063   0.00009   0.00005  -0.00015  -0.00010   2.07053
   R41        2.70517   0.00031   0.00054  -0.00164  -0.00111   2.70406
   R42        2.06737   0.00003   0.00003  -0.00028  -0.00026   2.06712
   R43        2.07405   0.00002  -0.00003   0.00034   0.00032   2.07437
   R44        1.83462   0.00001   0.00002   0.00019   0.00022   1.83484
    A1        2.26126   0.00035   0.00071   0.00055   0.00127   2.26253
    A2        1.91090  -0.00034  -0.00038  -0.00161  -0.00204   1.90886
    A3        2.11011  -0.00001  -0.00039   0.00098   0.00063   2.11074
    A4        2.23369  -0.00036  -0.00006  -0.00062  -0.00069   2.23300
    A5        1.96048   0.00035   0.00050   0.00042   0.00089   1.96137
    A6        2.08902   0.00001  -0.00044   0.00020  -0.00021   2.08881
    A7        1.97947  -0.00022   0.00044  -0.00204  -0.00159   1.97788
    A8        1.90536   0.00011   0.00018   0.00144   0.00162   1.90698
    A9        1.87598   0.00018   0.00026   0.00090   0.00116   1.87714
   A10        1.92119  -0.00002   0.00007  -0.00237  -0.00229   1.91890
   A11        1.93392  -0.00005  -0.00094   0.00183   0.00089   1.93480
   A12        1.84234   0.00002  -0.00004   0.00050   0.00046   1.84280
   A13        1.96329   0.00015   0.00048  -0.00232  -0.00183   1.96146
   A14        1.96057   0.00025  -0.00062   0.00207   0.00143   1.96200
   A15        1.85944  -0.00013   0.00042   0.00194   0.00235   1.86179
   A16        1.95564  -0.00047  -0.00024  -0.00299  -0.00323   1.95241
   A17        1.87991   0.00000  -0.00016  -0.00074  -0.00090   1.87901
   A18        1.83569   0.00021   0.00016   0.00255   0.00271   1.83841
   A19        2.02811  -0.00002   0.00046   0.00102   0.00149   2.02960
   A20        1.91272  -0.00004   0.00000  -0.00069  -0.00069   1.91203
   A21        1.89160   0.00007  -0.00004   0.00075   0.00071   1.89231
   A22        1.86835   0.00012   0.00001  -0.00007  -0.00005   1.86829
   A23        1.90729  -0.00006  -0.00017  -0.00035  -0.00052   1.90677
   A24        1.84755  -0.00007  -0.00035  -0.00086  -0.00121   1.84634
   A25        2.04149  -0.00002   0.00060   0.00016   0.00076   2.04224
   A26        1.91209   0.00002  -0.00004   0.00043   0.00038   1.91247
   A27        1.87952  -0.00003  -0.00028  -0.00109  -0.00137   1.87816
   A28        1.88327   0.00009   0.00038   0.00216   0.00254   1.88581
   A29        1.88951   0.00001  -0.00029  -0.00045  -0.00075   1.88876
   A30        1.84868  -0.00008  -0.00049  -0.00142  -0.00191   1.84678
   A31        1.95963   0.00018   0.00007   0.00028   0.00033   1.95996
   A32        1.96199  -0.00016   0.00007  -0.00257  -0.00250   1.95949
   A33        1.83415   0.00008   0.00024   0.00292   0.00317   1.83732
   A34        1.98181  -0.00020   0.00003  -0.00213  -0.00210   1.97971
   A35        1.86569  -0.00012  -0.00044  -0.00060  -0.00104   1.86464
   A36        1.84762   0.00024   0.00001   0.00285   0.00287   1.85048
   A37        1.90266  -0.00025   0.00000   0.00016   0.00007   1.90272
   A38        2.19673  -0.00003  -0.00025  -0.00037  -0.00058   2.19615
   A39        2.18377   0.00028   0.00024   0.00026   0.00054   2.18431
   A40        1.82984   0.00034   0.00013  -0.00089  -0.00083   1.82901
   A41        1.91960  -0.00041  -0.00070  -0.00713  -0.00782   1.91179
   A42        1.92504  -0.00029  -0.00110   0.00227   0.00119   1.92623
   A43        1.93270  -0.00012   0.00045  -0.00221  -0.00177   1.93093
   A44        1.98476   0.00011  -0.00004   0.00498   0.00496   1.98972
   A45        1.87217   0.00033   0.00115   0.00245   0.00359   1.87576
   A46        1.81406  -0.00009  -0.00012  -0.00059  -0.00073   1.81334
   A47        1.94994  -0.00002  -0.00025  -0.00329  -0.00353   1.94641
   A48        1.85708  -0.00002  -0.00010   0.00089   0.00080   1.85787
   A49        1.96634  -0.00012   0.00001  -0.00058  -0.00058   1.96577
   A50        1.95909   0.00027   0.00055   0.00227   0.00283   1.96191
   A51        1.91287  -0.00002  -0.00011   0.00119   0.00108   1.91394
   A52        1.92306   0.00011   0.00022  -0.00006   0.00016   1.92322
   A53        1.95668  -0.00001   0.00026  -0.00013   0.00013   1.95681
   A54        1.93122   0.00017   0.00014   0.00075   0.00089   1.93211
   A55        1.88647  -0.00006  -0.00012  -0.00010  -0.00021   1.88626
   A56        1.88167  -0.00013  -0.00023  -0.00034  -0.00056   1.88110
   A57        1.88238  -0.00010  -0.00031  -0.00015  -0.00046   1.88192
   A58        1.93416   0.00033   0.00034   0.00222   0.00256   1.93672
   A59        1.91571   0.00009   0.00000   0.00034   0.00034   1.91605
   A60        1.93795   0.00020   0.00051   0.00009   0.00060   1.93855
   A61        1.89245  -0.00032  -0.00078  -0.00173  -0.00251   1.88994
   A62        1.89704  -0.00025  -0.00023  -0.00073  -0.00096   1.89609
   A63        1.88525  -0.00008   0.00010  -0.00030  -0.00019   1.88506
   A64        1.86722   0.00042   0.00034   0.00297   0.00331   1.87054
   A65        1.91050   0.00021   0.00024  -0.00144  -0.00119   1.90931
   A66        1.98617  -0.00024  -0.00065  -0.00063  -0.00129   1.98489
   A67        1.94485  -0.00014  -0.00052   0.00114   0.00062   1.94547
   A68        1.84035  -0.00009   0.00036  -0.00008   0.00027   1.84062
   A69        1.87204  -0.00008   0.00050  -0.00051  -0.00001   1.87203
   A70        1.90379   0.00034   0.00019   0.00143   0.00163   1.90542
   A71        1.86894  -0.00030  -0.00055  -0.00171  -0.00227   1.86667
   A72        1.94340  -0.00009  -0.00006  -0.00046  -0.00051   1.94289
   A73        1.94632   0.00015   0.00029   0.00174   0.00203   1.94835
   A74        1.91460   0.00013   0.00011  -0.00031  -0.00020   1.91441
   A75        1.88900   0.00003   0.00015   0.00017   0.00032   1.88932
   A76        1.88386   0.00002   0.00013   0.00050   0.00063   1.88449
   A77        1.88460  -0.00025  -0.00065  -0.00171  -0.00237   1.88223
   A78        1.96566  -0.00010   0.00008  -0.00072  -0.00064   1.96502
   A79        1.93992  -0.00001  -0.00036  -0.00028  -0.00064   1.93928
   A80        1.89685   0.00009   0.00013   0.00257   0.00269   1.89954
   A81        1.85625   0.00000   0.00007  -0.00100  -0.00094   1.85531
   A82        1.91992   0.00014   0.00036   0.00098   0.00133   1.92125
   A83        1.88350  -0.00012  -0.00029  -0.00167  -0.00196   1.88155
   A84        1.87899  -0.00028  -0.00013  -0.00238  -0.00251   1.87648
    D1        0.08774  -0.00003   0.00038  -0.00227  -0.00189   0.08585
    D2       -3.05444  -0.00009   0.00011  -0.00669  -0.00657  -3.06101
    D3       -3.10057  -0.00012  -0.00081  -0.00445  -0.00525  -3.10583
    D4        0.04043  -0.00018  -0.00108  -0.00887  -0.00993   0.03049
    D5        0.37715  -0.00013  -0.00068  -0.00549  -0.00616   0.37099
    D6       -1.88299   0.00013  -0.00083  -0.00053  -0.00136  -1.88435
    D7        2.39883  -0.00013  -0.00103  -0.00436  -0.00538   2.39345
    D8       -2.71311  -0.00002   0.00063  -0.00303  -0.00240  -2.71551
    D9        1.30994   0.00023   0.00047   0.00192   0.00239   1.31233
   D10       -0.69143  -0.00002   0.00028  -0.00190  -0.00162  -0.69305
   D11        0.03342   0.00012  -0.00011   0.02258   0.02248   0.05589
   D12       -3.09955   0.00012   0.00062   0.01569   0.01632  -3.08322
   D13        3.13303   0.00005  -0.00113   0.02061   0.01949  -3.13067
   D14        0.00007   0.00006  -0.00040   0.01373   0.01333   0.01340
   D15        0.64834   0.00006  -0.00078   0.00930   0.00852   0.65686
   D16       -1.50072   0.00015  -0.00133   0.01271   0.01138  -1.48934
   D17        2.79224  -0.00001  -0.00151   0.01094   0.00943   2.80167
   D18       -2.49262   0.00012  -0.00050   0.01400   0.01350  -2.47912
   D19        1.64150   0.00022  -0.00105   0.01741   0.01637   1.65787
   D20       -0.34872   0.00005  -0.00123   0.01564   0.01441  -0.33431
   D21       -0.09513   0.00020   0.00180  -0.00782  -0.00601  -0.10113
   D22        2.02984  -0.00001   0.00160  -0.01065  -0.00904   2.02080
   D23       -2.16623  -0.00006   0.00127  -0.01050  -0.00922  -2.17546
   D24        3.04593   0.00014   0.00156  -0.01182  -0.01025   3.03567
   D25       -1.11229  -0.00006   0.00136  -0.01466  -0.01329  -1.12558
   D26        0.97482  -0.00011   0.00103  -0.01451  -0.01347   0.96135
   D27       -1.38147   0.00001   0.00147  -0.00275  -0.00128  -1.38275
   D28        2.67572   0.00032   0.00192   0.00154   0.00347   2.67919
   D29        0.67453   0.00002   0.00180  -0.00373  -0.00192   0.67260
   D30        0.75886  -0.00002   0.00209  -0.00410  -0.00201   0.75686
   D31       -1.46713   0.00029   0.00254   0.00019   0.00274  -1.46439
   D32        2.81486  -0.00001   0.00242  -0.00507  -0.00265   2.81221
   D33        2.79012  -0.00003   0.00152  -0.00383  -0.00231   2.78781
   D34        0.56413   0.00027   0.00198   0.00046   0.00244   0.56656
   D35       -1.43707  -0.00003   0.00186  -0.00481  -0.00295  -1.44002
   D36        0.65009   0.00000  -0.00057  -0.00492  -0.00549   0.64460
   D37       -1.46987  -0.00011  -0.00093  -0.00502  -0.00595  -1.47581
   D38        2.80480  -0.00004  -0.00049  -0.00404  -0.00453   2.80027
   D39        2.87870   0.00007  -0.00123  -0.00652  -0.00775   2.87095
   D40        0.75874  -0.00003  -0.00158  -0.00662  -0.00820   0.75054
   D41       -1.24978   0.00004  -0.00115  -0.00564  -0.00678  -1.25656
   D42       -1.39376   0.00007  -0.00126  -0.00551  -0.00676  -1.40052
   D43        2.76947  -0.00003  -0.00161  -0.00560  -0.00721   2.76225
   D44        0.76095   0.00004  -0.00118  -0.00462  -0.00580   0.75515
   D45        2.95566   0.00011   0.00244   0.00860   0.01105   2.96671
   D46        0.90174   0.00022   0.00224   0.01009   0.01233   0.91406
   D47       -1.25972   0.00006   0.00289   0.00776   0.01065  -1.24907
   D48        0.72561   0.00008   0.00251   0.01253   0.01504   0.74065
   D49       -1.32832   0.00020   0.00230   0.01402   0.01632  -1.31200
   D50        2.79341   0.00003   0.00296   0.01169   0.01464   2.80805
   D51       -1.31191   0.00020   0.00273   0.01343   0.01616  -1.29575
   D52        2.91735   0.00031   0.00253   0.01492   0.01744   2.93479
   D53        0.75589   0.00015   0.00318   0.01258   0.01576   0.77165
   D54        0.84220   0.00003  -0.00050   0.00511   0.00462   0.84682
   D55       -1.30709  -0.00010  -0.00143   0.00171   0.00028  -1.30681
   D56        2.97313   0.00001  -0.00069   0.00375   0.00307   2.97620
   D57        2.98555   0.00005  -0.00016   0.00485   0.00469   2.99024
   D58        0.83626  -0.00007  -0.00110   0.00145   0.00036   0.83662
   D59       -1.16670   0.00003  -0.00036   0.00350   0.00314  -1.16356
   D60       -1.30434   0.00001  -0.00064   0.00364   0.00300  -1.30135
   D61        2.82955  -0.00012  -0.00158   0.00024  -0.00134   2.82821
   D62        0.82659  -0.00002  -0.00084   0.00228   0.00144   0.82803
   D63       -1.29237   0.00008   0.00131   0.00239   0.00371  -1.28866
   D64        0.95746  -0.00015   0.00149  -0.00283  -0.00133   0.95613
   D65        2.98828  -0.00004   0.00124  -0.00090   0.00034   2.98862
   D66        0.87165   0.00017   0.00201   0.00487   0.00689   0.87854
   D67        3.12148  -0.00006   0.00220  -0.00035   0.00185   3.12333
   D68       -1.13089   0.00005   0.00194   0.00158   0.00353  -1.12736
   D69        2.86508   0.00013   0.00149   0.00409   0.00558   2.87066
   D70       -1.16827  -0.00010   0.00167  -0.00113   0.00054  -1.16773
   D71        0.86254   0.00000   0.00142   0.00079   0.00222   0.86476
   D72       -3.06179  -0.00011  -0.00171  -0.00336  -0.00507  -3.06686
   D73        1.11964  -0.00011  -0.00189  -0.00311  -0.00499   1.11465
   D74       -0.98254  -0.00009  -0.00176  -0.00335  -0.00511  -0.98765
   D75        0.97277  -0.00005  -0.00189   0.00041  -0.00148   0.97129
   D76       -1.12899  -0.00005  -0.00207   0.00067  -0.00140  -1.13039
   D77        3.05201  -0.00003  -0.00195   0.00043  -0.00152   3.05050
   D78       -1.06862   0.00005  -0.00137   0.00049  -0.00088  -1.06951
   D79        3.11281   0.00005  -0.00155   0.00075  -0.00080   3.11200
   D80        1.01062   0.00007  -0.00143   0.00051  -0.00092   1.00970
   D81       -0.09001   0.00002   0.00121  -0.02638  -0.02517  -0.11519
   D82        1.98843  -0.00014   0.00145  -0.03309  -0.03163   1.95680
   D83       -2.23324  -0.00016   0.00177  -0.03307  -0.03129  -2.26453
   D84        3.04303   0.00001   0.00049  -0.01956  -0.01908   3.02395
   D85       -1.16172  -0.00014   0.00073  -0.02627  -0.02553  -1.18725
   D86        0.89980  -0.00017   0.00105  -0.02625  -0.02519   0.87461
   D87        0.10653  -0.00009  -0.00171   0.02025   0.01854   0.12507
   D88       -2.00748   0.00007  -0.00134   0.02492   0.02359  -1.98390
   D89        2.10623  -0.00004  -0.00164   0.02201   0.02037   2.12660
   D90       -1.96308   0.00026  -0.00119   0.03032   0.02914  -1.93393
   D91        2.20609   0.00041  -0.00082   0.03500   0.03419   2.24028
   D92        0.03662   0.00031  -0.00112   0.03208   0.03097   0.06759
   D93        2.21064  -0.00015  -0.00299   0.02527   0.02228   2.23291
   D94        0.09662   0.00000  -0.00262   0.02995   0.02732   0.12394
   D95       -2.07285  -0.00010  -0.00292   0.02703   0.02411  -2.04874
   D96        1.03068   0.00015   0.00288   0.00130   0.00419   1.03486
   D97        3.12046   0.00002   0.00212   0.00077   0.00290   3.12337
   D98       -1.07949   0.00010   0.00258   0.00067   0.00326  -1.07623
   D99        3.06527  -0.00005   0.00257  -0.00201   0.00055   3.06583
   D100      -1.12812  -0.00019   0.00181  -0.00254  -0.00073  -1.12886
   D101       0.95510  -0.00011   0.00227  -0.00264  -0.00038   0.95473
   D102      -1.02323   0.00020   0.00322   0.00145   0.00467  -1.01855
   D103       1.06656   0.00007   0.00246   0.00092   0.00339   1.06995
   D104      -3.13340   0.00015   0.00292   0.00082   0.00374  -3.12965
   D105      -3.07566   0.00029  -0.00227   0.04485   0.04257  -3.03309
   D106       1.23425   0.00028  -0.00235   0.04392   0.04158   1.27582
   D107      -0.96459   0.00024  -0.00268   0.04209   0.03941  -0.92518
   D108       0.97080  -0.00011  -0.00217  -0.00796  -0.01013   0.96066
   D109       3.11401  -0.00033  -0.00261  -0.00957  -0.01218   3.10183
   D110      -1.14173  -0.00002  -0.00199  -0.00820  -0.01019  -1.15192
   D111      -1.18305   0.00005   0.00204  -0.00548  -0.00344  -1.18649
   D112       0.92894   0.00014   0.00239  -0.00437  -0.00198   0.92697
   D113       3.01593   0.00000   0.00183  -0.00560  -0.00377   3.01216
   D114       3.00613  -0.00001   0.00188  -0.00329  -0.00141   3.00472
   D115      -1.16507   0.00007   0.00223  -0.00218   0.00005  -1.16501
   D116       0.92192  -0.00006   0.00167  -0.00341  -0.00174   0.92018
   D117       1.00048  -0.00004   0.00103  -0.00332  -0.00229   0.99819
   D118       3.11247   0.00005   0.00138  -0.00221  -0.00083   3.11164
   D119      -1.08373  -0.00009   0.00082  -0.00345  -0.00262  -1.08635
   D120      -1.11067   0.00000  -0.00114   0.01706   0.01592  -1.09475
   D121       0.97030  -0.00008  -0.00125   0.01509   0.01385   0.98415
   D122       3.04062  -0.00018  -0.00173   0.01449   0.01275   3.05337
   D123       0.98003   0.00012  -0.00083   0.01564   0.01482   0.99485
   D124       3.06100   0.00005  -0.00094   0.01368   0.01274   3.07375
   D125      -1.15186  -0.00006  -0.00142   0.01307   0.01165  -1.14022
   D126       2.96510   0.00015  -0.00006   0.01599   0.01593   2.98103
   D127      -1.23711   0.00007  -0.00017   0.01403   0.01386  -1.22325
   D128       0.83321  -0.00003  -0.00066   0.01342   0.01276   0.84597
   D129      -1.45129   0.00003  -0.00280   0.02528   0.02248  -1.42881
   D130       2.70289   0.00011  -0.00245   0.02674   0.02430   2.72718
   D131       0.66753   0.00018  -0.00233   0.02877   0.02644   0.69398
         Item               Value     Threshold  Converged?
 Maximum Force            0.001279     0.000450     NO 
 RMS     Force            0.000223     0.000300     YES
 Maximum Displacement     0.087989     0.001800     NO 
 RMS     Displacement     0.018977     0.001200     NO 
 Predicted change in Energy=-8.141099D-05
 GradGradGradGradGradGradGradGradGradGradGradGradGradGradGradGradGradGrad

                          Input orientation:                          
 ---------------------------------------------------------------------
 Center     Atomic      Atomic             Coordinates (Angstroms)
 Number     Number       Type             X           Y           Z
 ---------------------------------------------------------------------
      1          6           0       -1.645198    0.721459   -0.072443
      2          6           0       -1.018314   -0.437244   -0.385226
      3          6           0        0.390814   -0.622774   -0.875813
      4          6           0        1.403670    0.343578   -0.212043
      5          6           0        1.360708    1.760151   -0.833405
      6          6           0       -0.027996    2.281014   -1.248705
      7          6           0       -1.163443    2.147843   -0.215030
      8          6           0       -3.002921    0.426520    0.411181
      9          6           0       -3.193406   -1.079359    0.463567
     10          6           0       -1.918062   -1.660528   -0.181936
     11          8           0       -3.854004    1.259922    0.722466
     12          6           0       -0.831747    2.791549    1.146519
     13          6           0       -2.201690   -2.376872   -1.507920
     14          8           0       -1.207830   -2.546520    0.705610
     15          6           0        2.853536   -0.237501   -0.188138
     16          8           0        3.778145    0.795592    0.222126
     17          6           0        3.349912   -0.709255   -1.555354
     18          6           0        2.981605   -1.396180    0.825581
     19          8           0        2.736595   -0.978109    2.171961
     20          1           0        0.414009   -0.498139   -1.968351
     21          1           0        0.669169   -1.664153   -0.692996
     22          1           0        1.109424    0.433107    0.841722
     23          1           0        1.995738    1.788140   -1.728378
     24          1           0        1.812831    2.462586   -0.125159
     25          1           0       -0.347777    1.780137   -2.171575
     26          1           0        0.078931    3.343111   -1.506304
     27          1           0       -2.024100    2.705990   -0.613297
     28          1           0       -3.279279   -1.401893    1.507669
     29          1           0       -4.120543   -1.364389   -0.046138
     30          1           0       -0.559749    3.845605    1.010809
     31          1           0        0.000883    2.287728    1.648904
     32          1           0       -1.699156    2.753246    1.814582
     33          1           0       -1.271790   -2.710923   -1.979422
     34          1           0       -2.831507   -3.256912   -1.327226
     35          1           0       -2.731328   -1.718863   -2.205662
     36          1           0       -1.723494   -3.369531    0.763172
     37          1           0        3.460616    1.137797    1.076149
     38          1           0        2.797639   -1.590742   -1.896884
     39          1           0        3.248665    0.073847   -2.313716
     40          1           0        4.409964   -0.978656   -1.490374
     41          1           0        2.256906   -2.187518    0.613100
     42          1           0        3.986462   -1.830178    0.742666
     43          1           0        3.556408   -0.581384    2.508511
 ---------------------------------------------------------------------
                    Distance matrix (angstroms):
                    1          2          3          4          5
     1  C    0.000000
     2  C    1.354034   0.000000
     3  C    2.568600   1.503576   0.000000
     4  C    3.075365   2.550623   1.549291   0.000000
     5  C    3.270079   3.269428   2.573096   1.547455   0.000000
     6  C    2.535971   3.019148   2.957437   2.622593   1.540218
     7  C    1.512280   2.594746   3.244791   3.137746   2.627553
     8  C    1.471154   2.306299   3.778202   4.451216   4.729569
     9  C    2.434584   2.421525   3.853445   4.859455   5.521314
    10  C    2.400063   1.532089   2.624749   3.879593   4.782864
    11  O    2.408453   3.485468   4.910959   5.418129   5.464814
    12  C    2.536306   3.578569   4.152359   3.582644   3.129016
    13  C    3.459759   2.534359   3.193352   4.698804   5.500965
    14  O    3.387675   2.382202   2.959284   4.001835   5.245319
    15  C    4.601260   3.882006   2.585794   1.562158   2.575951
    16  O    5.431842   4.989467   3.832916   2.455800   2.808651
    17  C    5.403433   4.530407   3.037353   2.588591   3.252093
    18  C    5.167024   4.287769   3.194542   2.567742   3.916883
    19  O    5.208261   4.575050   3.862367   3.034307   4.292244
    20  H    3.053231   2.135776   1.099868   2.184613   2.698929
    21  H    3.381201   2.108940   1.093332   2.191299   3.496256
    22  H    2.916639   2.605798   2.140377   1.097732   2.151800
    23  H    4.139607   3.980063   3.019131   2.176368   1.097735
    24  H    3.871985   4.061039   3.479233   2.159898   1.095191
    25  H    2.685229   2.925310   2.828161   2.995169   2.170258
    26  H    3.449875   4.092902   4.027782   3.525229   2.145112
    27  H    2.091520   3.308103   4.120849   4.182296   3.521362
    28  H    3.110562   3.102509   4.444952   5.285270   6.083472
    29  H    3.237096   3.255519   4.646579   5.784600   6.358196
    30  H    3.480219   4.527912   4.942602   4.196971   3.382070
    31  H    2.850582   3.549919   3.872631   3.034906   2.879119
    32  H    2.773434   3.934708   4.796219   4.420547   4.166635
    33  H    3.944268   2.788427   2.888351   4.428509   5.313559
    34  H    4.336963   3.482178   4.186384   5.669558   6.556635
    35  H    3.418402   2.809083   3.566186   5.032533   5.543590
    36  H    4.176192   3.227136   3.834221   4.951503   6.194757
    37  H    5.249946   4.967614   4.041466   2.553674   2.905741
    38  H    5.330446   4.263468   2.787894   2.919492   3.797926
    39  H    5.421494   4.710349   3.274164   2.809589   2.932460
    40  H    6.447162   5.566029   4.081409   3.524236   4.150979
    41  H    4.915133   3.845411   2.854398   2.795590   4.298796
    42  H    6.236252   5.316031   4.123831   3.508205   4.719009
    43  H    5.951086   5.415032   4.634258   3.590439   4.633820
                    6          7          8          9         10
     6  C    0.000000
     7  C    1.541252   0.000000
     8  C    3.878730   2.595915   0.000000
     9  C    4.923800   3.872477   1.518783   0.000000
    10  C    4.499566   3.882555   2.425793   1.543027   0.000000
    11  O    4.423401   2.984363   1.231178   2.444516   3.618680
    12  C    2.577549   1.542140   3.293643   4.585607   4.771359
    13  C    5.146653   4.818980   3.490548   2.560039   1.533567
    14  O    5.340079   4.783994   3.485399   2.480656   1.441232
    15  C    3.971266   4.671907   5.924373   6.139947   4.979276
    16  O    4.342410   5.141885   6.793733   7.223313   6.216314
    17  C    4.521726   5.507255   6.746534   6.857698   5.526549
    18  C    5.184797   5.551972   6.269650   6.193721   5.009162
    19  O    5.474102   5.538916   6.165660   6.172015   5.260452
    20  H    2.904643   3.544533   4.265275   4.389246   3.159268
    21  H    4.044650   4.256552   4.367421   4.074200   2.637225
    22  H    3.013033   3.036934   4.134826   4.576560   3.820583
    23  H    2.137408   3.521369   5.605204   6.320948   5.440829
    24  H    2.164248   2.994219   5.255920   6.160713   5.560832
    25  H    1.097646   2.151415   3.943691   4.818537   4.273480
    26  H    1.098108   2.153960   4.656293   5.843528   5.547822
    27  H    2.137470   1.100398   2.683958   4.105580   4.389054
    28  H    5.633138   4.477173   2.149826   1.096153   2.185079
    29  H    5.611067   4.594425   2.159994   1.095730   2.226446
    30  H    2.799305   2.179340   4.244854   5.611675   5.795269
    31  H    2.897761   2.202152   3.744181   4.790176   4.756370
    32  H    3.521293   2.184680   3.013801   4.329768   4.849269
    33  H    5.196192   5.170341   4.307591   3.510385   2.179897
    34  H    6.207614   5.764616   4.076654   2.842472   2.166683
    35  H    4.921665   4.623018   3.394745   2.783390   2.181804
    36  H    6.233059   5.631337   4.021297   2.737753   1.962595
    37  H    4.345377   4.906043   6.536467   7.040386   6.192219
    38  H    4.836821   5.700510   6.560716   6.459555   5.018341
    39  H    4.091741   5.307790   6.828745   7.109392   5.852145
    40  H    5.511745   6.516468   7.780828   7.851067   6.497758
    41  H    5.353025   5.583901   5.877053   5.563836   4.282541
    42  H    6.081392   6.577488   7.352145   7.224411   5.978885
    43  H    5.929414   6.094535   6.959846   7.070344   6.194585
                   11         12         13         14         15
    11  O    0.000000
    12  C    3.414636   0.000000
    13  C    4.575045   5.969537   0.000000
    14  O    4.635895   5.369434   2.432335   0.000000
    15  C    6.932717   4.953561   5.645710   4.756579   0.000000
    16  O    7.662613   5.107783   6.986846   6.021911   1.445856
    17  C    7.807850   6.086216   5.796851   5.409299   1.529124
    18  C    7.334238   5.672894   5.768321   4.346152   1.544851
    19  O    7.109557   5.291022   6.315435   4.490945   2.476336
    20  H    5.342959   4.698550   3.253231   3.738488   3.031235
    21  H    5.568917   5.048747   3.068208   2.501558   2.657381
    22  H    5.033235   3.069739   4.937639   3.777085   2.133602
    23  H    6.364364   4.155303   5.917291   5.914087   2.685401
    24  H    5.854732   2.952825   6.438072   5.908106   2.894392
    25  H    4.575995   3.502418   4.599800   5.266673   4.272387
    26  H    4.977456   2.858500   6.157876   6.421532   4.717709
    27  H    2.687736   2.127435   5.164047   5.476740   5.712814
    28  H    2.834098   4.868860   3.347470   2.498874   6.468616
    29  H    2.747509   5.432351   2.616090   3.232098   7.065962
    30  H    4.197739   1.097011   6.910802   6.432139   5.455249
    31  H    4.095708   1.095216   6.047757   5.071563   4.229556
    32  H    2.840089   1.095524   6.132673   5.436795   5.803660
    33  H    5.453039   6.343686   1.094814   2.690821   5.132722
    34  H    5.064438   6.833911   1.097174   2.696926   6.537131
    35  H    4.325216   5.932061   1.095598   3.388446   6.120093
    36  H    5.096329   6.237073   2.524263   0.972919   5.627061
    37  H    7.324183   4.600459   7.147868   5.958681   1.964284
    38  H    7.696209   6.452846   5.075685   4.871372   2.180412
    39  H    7.814926   6.000741   6.030066   5.986902   2.184295
    40  H    8.843136   6.974466   6.757905   6.232186   2.160462
    41  H    7.017124   5.883488   4.941018   3.484514   2.191008
    42  H    8.427456   6.688691   6.607362   5.243585   2.164841
    43  H    7.841847   5.699790   7.246460   5.459869   2.807882
                   16         17         18         19         20
    16  O    0.000000
    17  C    2.367992   0.000000
    18  C    2.408838   2.505268   0.000000
    19  O    2.834202   3.786993   1.430927   0.000000
    20  H    4.217741   2.972316   3.899370   4.771473   0.000000
    21  H    4.068602   2.973529   2.779432   3.599011   1.746776
    22  H    2.763578   3.474299   2.617559   2.531551   3.040943
    23  H    2.822515   2.846174   4.199349   4.838765   2.790435
    24  H    2.600372   3.803769   4.142465   4.238924   3.757653
    25  H    4.870561   4.499967   5.491513   5.998964   2.410843
    26  H    4.812640   5.208013   6.026946   6.266239   3.883422
    27  H    6.165517   6.436721   6.629876   6.632832   4.248175
    28  H    7.502586   7.335396   6.297932   6.067257   5.151685
    29  H    8.193092   7.649486   7.155516   7.217307   5.000745
    30  H    5.361149   6.528199   6.328649   5.956707   5.356464
    31  H    4.304634   5.519527   4.809755   4.292249   4.584350
    32  H    6.030684   6.988453   6.332881   5.807462   5.417339
    33  H    6.530261   5.054368   5.261935   6.025262   2.781808
    34  H    7.906376   6.689734   6.472185   6.959958   4.307580
    35  H    7.388496   6.198684   6.475350   7.043470   3.382252
    36  H    6.921634   6.179974   5.102545   5.253188   4.502780
    37  H    0.973285   3.216934   2.590999   2.490395   4.607286
    38  H    3.338591   1.094837   2.735602   4.115161   2.623086
    39  H    2.689193   1.094812   3.476706   4.635744   2.912339
    40  H    2.545547   1.095677   2.752850   4.026520   4.053025
    41  H    3.371346   2.842906   1.093871   2.030473   3.593628
    42  H    2.684963   2.634874   1.097710   2.081123   4.678286
    43  H    2.678206   4.071116   1.956155   0.970953   5.470274
                   21         22         23         24         25
    21  H    0.000000
    22  H    2.635846   0.000000
    23  H    3.840590   3.037611   0.000000
    24  H    4.319766   2.355510   1.748899   0.000000
    25  H    3.883750   3.608030   2.385068   3.053160   0.000000
    26  H    5.107107   3.878565   2.478186   2.385224   1.751443
    27  H    5.134024   4.135463   4.271412   3.875509   2.468906
    28  H    4.527907   4.803272   6.962335   6.597720   5.679424
    29  H    4.842482   5.601057   7.083592   7.060943   5.351570
    30  H    5.896662   3.802613   4.273970   2.971918   3.799823
    31  H    4.642033   2.306518   3.954121   2.541856   3.869790
    32  H    5.604492   3.770626   5.209246   4.022578   4.320025
    33  H    2.553026   4.849120   5.566087   6.302252   4.589155
    34  H    3.897931   5.818206   6.993981   7.465086   5.679235
    35  H    3.722168   5.354335   5.905254   6.516318   4.233850
    36  H    3.279265   4.742537   6.829501   6.878105   6.084770
    37  H    4.332779   2.465694   3.230199   2.431748   5.046203
    38  H    2.446450   3.800789   3.476820   4.531923   4.618649
    39  H    3.507303   3.829126   2.202554   3.543653   3.983218
    40  H    3.885777   4.280807   3.679713   4.522284   5.541757
    41  H    2.121487   2.869958   4.621318   4.729239   5.502825
    42  H    3.618441   3.661914   4.812615   4.889337   6.349236
    43  H    4.445017   3.129714   5.099173   4.386574   6.536256
                   26         27         28         29         30
    26  H    0.000000
    27  H    2.371945   0.000000
    28  H    6.548028   4.790477   0.000000
    29  H    6.475201   4.613538   1.767328   0.000000
    30  H    2.645046   2.465921   5.931184   6.398471   0.000000
    31  H    3.327952   3.064809   4.938898   5.761708   1.774388
    32  H    3.812849   2.449983   4.456026   5.126433   1.771312
    33  H    6.220902   5.636951   4.231238   3.696774   7.241308
    34  H    7.215471   6.059522   3.417342   2.623822   7.814924
    35  H    5.831830   4.755536   3.766901   2.592125   6.784154
    36  H    7.311554   6.236746   2.616552   3.228223   7.312579
    37  H    4.792522   5.949417   7.215429   8.061913   4.847661
    38  H    5.646842   6.584730   6.968183   7.165036   7.020013
    39  H    4.624631   6.133649   7.706804   7.843192   6.307348
    40  H    6.118477   7.466127   8.263888   8.660494   7.363929
    41  H    6.310571   6.616456   5.662756   6.464054   6.670104
    42  H    6.862185   7.651295   7.318445   8.158596   7.276980
    43  H    6.604033   7.189895   6.957121   8.128647   6.227687
                   31         32         33         34         35
    31  H    0.000000
    32  H    1.770392   0.000000
    33  H    6.306423   6.665903   0.000000
    34  H    6.900929   6.875695   1.776564   0.000000
    35  H    6.194791   6.101435   1.779218   1.774057   0.000000
    36  H    5.980183   6.212444   2.856506   2.368574   3.543220
    37  H    3.690548   5.456941   6.822377   8.042418   7.567758
    38  H    5.952898   7.270927   4.221596   5.898128   5.539064
    39  H    5.581372   6.978750   5.319888   7.002543   6.243860
    40  H    6.321735   7.884870   5.960054   7.593153   7.215094
    41  H    5.117652   6.442448   4.409855   5.549812   5.748698
    42  H    5.802005   7.381262   5.986208   7.266686   7.337147
    43  H    4.648924   6.262767   6.927336   7.916867   7.940586
                   36         37         38         39         40
    36  H    0.000000
    37  H    6.876697   0.000000
    38  H    5.539011   4.089424   0.000000
    39  H    6.785754   3.559227   1.774268   0.000000
    40  H    6.958022   3.459433   1.771861   1.770386   0.000000
    41  H    4.154909   3.566659   2.636011   3.829309   3.243703
    42  H    5.913850   3.032590   2.904799   3.675748   2.427121
    43  H    6.220719   2.239737   4.582798   4.876259   4.108219
                   41         42         43
    41  H    0.000000
    42  H    1.770831   0.000000
    43  H    2.803739   2.205139   0.000000
 Stoichiometry    C15H24O4
 Framework group  C1[X(C15H24O4)]
 Deg. of freedom   123
 Full point group                 C1      NOp   1
 Largest Abelian subgroup         C1      NOp   1
 Largest concise Abelian subgroup C1      NOp   1
                         Standard orientation:                         
 ---------------------------------------------------------------------
 Center     Atomic      Atomic             Coordinates (Angstroms)
 Number     Number       Type             X           Y           Z
 ---------------------------------------------------------------------
      1          6           0       -1.678800    0.723179   -0.066842
      2          6           0       -1.050080   -0.440509   -0.356587
      3          6           0        0.360791   -0.633802   -0.839101
      4          6           0        1.370774    0.345140   -0.189555
      5          6           0        1.328883    1.750232   -0.836533
      6          6           0       -0.058803    2.262464   -1.265741
      7          6           0       -1.197568    2.147120   -0.233575
      8          6           0       -3.037909    0.435995    0.417554
      9          6           0       -3.227519   -1.068837    0.496495
     10          6           0       -1.949645   -1.660601   -0.134206
     11          8           0       -3.890596    1.274238    0.710937
     12          6           0       -0.870823    2.815553    1.117215
     13          6           0       -2.228390   -2.400982   -1.447965
     14          8           0       -1.241735   -2.529889    0.771528
     15          6           0        2.820958   -0.234318   -0.150388
     16          8           0        3.743486    0.806712    0.244197
     17          6           0        3.322178   -0.730304   -1.507221
     18          6           0        2.946479   -1.374409    0.884504
     19          8           0        2.696729   -0.932283    2.222301
     20          1           0        0.387511   -0.528895   -1.933628
     21          1           0        0.639264   -1.671500   -0.636593
     22          1           0        1.072984    0.453458    0.861446
     23          1           0        1.966848    1.762537   -1.729770
     24          1           0        1.778173    2.465680   -0.139601
     25          1           0       -0.375183    1.744766   -2.180465
     26          1           0        0.048237    3.319817   -1.542122
     27          1           0       -2.057292    2.697336   -0.644687
     28          1           0       -3.316620   -1.372532    1.545962
     29          1           0       -4.152768   -1.363722   -0.011030
     30          1           0       -0.599110    3.867191    0.963390
     31          1           0       -0.039509    2.321512    1.631354
     32          1           0       -1.740409    2.788663    1.783000
     33          1           0       -1.296704   -2.742790   -1.910294
     34          1           0       -2.858189   -3.278092   -1.253485
     35          1           0       -2.756175   -1.756078   -2.159215
     36          1           0       -1.757015   -3.352116    0.842243
     37          1           0        3.422898    1.164040    1.090852
     38          1           0        2.771650   -1.618229   -1.834596
     39          1           0        3.222894    0.038902   -2.279929
     40          1           0        4.382196   -0.997687   -1.433897
     41          1           0        2.223037   -2.170001    0.683960
     42          1           0        3.951906   -1.809075    0.812748
     43          1           0        3.515149   -0.528929    2.554330
 ---------------------------------------------------------------------
 Rotational constants (GHZ):      0.5320211      0.2776121      0.2272538
 Standard basis: 6-31G(d) (6D, 7F)
 There are   333 symmetry adapted cartesian basis functions of A   symmetry.
 There are   333 symmetry adapted basis functions of A   symmetry.
   333 basis functions,   628 primitive gaussians,   333 cartesian basis functions
    73 alpha electrons       73 beta electrons
       nuclear repulsion energy      1610.8153413780 Hartrees.
 NAtoms=   43 NActive=   43 NUniq=   43 SFac= 1.00D+00 NAtFMM=   60 NAOKFM=F Big=F
 Integral buffers will be    131072 words long.
 Raffenetti 2 integral format.
 Two-electron integral symmetry is turned on.
 ------------------------------------------------------------------------------
 Polarizable Continuum Model (PCM)
 =================================
 Model                : PCM (using non-symmetric T matrix).
 Atomic radii         : SMD-Coulomb.
 Polarization charges : Total charges.
 Charge compensation  : None.
 Solution method      : On-the-fly selection.
 Cavity type          : VdW (van der Waals Surface) (Alpha=1.000).
 Cavity algorithm     : GePol (No added spheres)
                        Default sphere list used, NSphG=   43.
                        Lebedev-Laikov grids with approx.  5.0 points / Ang**2.
                        Smoothing algorithm: Karplus/York (Gamma=1.0000).
                        Polarization charges: spherical gaussians, with
                                              point-specific exponents (IZeta= 3).
                        Self-potential: point-specific (ISelfS= 7).
                        Self-field    : sphere-specific E.n sum rule (ISelfD= 2).
 1st derivatives      : Analytical E(r).r(x)/FMM algorithm (CHGder, D1EAlg=3).
                        Cavity 1st derivative terms included.
 Solvent              : Methanol, Eps=  32.613000 Eps(inf)=   1.765709
 ------------------------------------------------------------------------------
 ------------------------------------------------------------------------------
 Atomic radii for non-electrostatic terms: SMD-CDS.
 ------------------------------------------------------------------------------
 Nuclear repulsion after PCM non-electrostatic terms =     1610.8169011256 Hartrees.
 One-electron integrals computed using PRISM.
 NBasis=   333 RedAO= T EigKep=  9.39D-04  NBF=   333
 NBsUse=   333 1.00D-06 EigRej= -1.00D+00 NBFU=   333
 Initial guess from the checkpoint file:  "DY-202A-11R_53.chk"
 B after Tr=     0.000000    0.000000    0.000000
         Rot=    0.999987   -0.004838    0.000658   -0.001448 Ang=  -0.58 deg.
 ExpMin= 1.61D-01 ExpMax= 5.48D+03 ExpMxC= 8.25D+02 IAcc=1 IRadAn=         1 AccDes= 0.00D+00
 Harris functional with IExCor=  402 and IRadAn=       1 diagonalized for initial guess.
 HarFok:  IExCor=  402 AccDes= 0.00D+00 IRadAn=         1 IDoV= 1 UseB2=F ITyADJ=14
 ICtDFT=  3500011 ScaDFX=  1.000000  1.000000  1.000000  1.000000
 FoFCou: FMM=F IPFlag=           0 FMFlag=      100000 FMFlg1=           0
         NFxFlg=           0 DoJE=T BraDBF=F KetDBF=T FulRan=T
         wScrn=  0.000000 ICntrl=     500 IOpCl=  0 I1Cent=   200000004 NGrid=           0
         NMat0=    1 NMatS0=      1 NMatT0=    0 NMatD0=    1 NMtDS0=    0 NMtDT0=    0
 Petite list used in FoFCou.
 Keep R1 ints in memory in canonical form, NReq=1565304907.
 Requested convergence on RMS density matrix=1.00D-08 within 128 cycles.
 Requested convergence on MAX density matrix=1.00D-06.
 Requested convergence on             energy=1.00D-06.
 No special actions if energy rises.
 Inv3:  Mode=1 IEnd=    22064832.
 Iteration    1 A*A^-1 deviation from unit magnitude is 6.88D-15 for   2707.
 Iteration    1 A*A^-1 deviation from orthogonality  is 3.89D-15 for   1991    932.
 Iteration    1 A^-1*A deviation from unit magnitude is 6.77D-15 for   2707.
 Iteration    1 A^-1*A deviation from orthogonality  is 7.97D-08 for   1698   1590.
 Iteration    2 A*A^-1 deviation from unit magnitude is 2.89D-15 for    560.
 Iteration    2 A*A^-1 deviation from orthogonality  is 3.59D-15 for   1528      6.
 Iteration    2 A^-1*A deviation from unit magnitude is 1.11D-15 for     52.
 Iteration    2 A^-1*A deviation from orthogonality  is 2.89D-16 for   2142    708.
 Error on total polarization charges =  0.05171
 SCF Done:  E(RB3LYP) =  -886.950853664     A.U. after   10 cycles
            NFock= 10  Conv=0.49D-08     -V/T= 2.0094
 SMD-CDS (non-electrostatic) energy       (kcal/mol) =       0.98
 (included in total energy above)
 D1PCM: PCM CHGder 1st derivatives, ID1Alg=3 FixD1E=F DoIter=F DoCFld=F I1PDM=0.
 Calling FoFJK, ICntrl=      2127 FMM=F ISym2X=0 I1Cent= 0 IOpClX= 0 NMat=1 NMatS=1 NMatT=0.
 ***** Axes restored to original set *****
 -------------------------------------------------------------------
 Center     Atomic                   Forces (Hartrees/Bohr)
 Number     Number              X              Y              Z
 -------------------------------------------------------------------
      1        6           0.001093243    0.001223088   -0.000400467
      2        6          -0.000496543   -0.000862921    0.000378454
      3        6           0.000196093    0.000013320   -0.000152704
      4        6          -0.000223527   -0.000535901   -0.000051396
      5        6           0.000048185    0.000175714   -0.000205953
      6        6           0.000148508    0.000116745    0.000085093
      7        6          -0.000637626   -0.000686071   -0.000083575
      8        6          -0.000079311   -0.000579868    0.000966434
      9        6          -0.001155491    0.000010921   -0.000517900
     10        6           0.001690331   -0.000272826    0.000232596
     11        8          -0.000781161    0.000675310   -0.000146302
     12        6          -0.000002372   -0.000015303   -0.000242603
     13        6          -0.000461789    0.000166299   -0.000072289
     14        8          -0.000522149    0.000182104   -0.000045029
     15        6           0.000137269    0.000018787   -0.000341385
     16        8           0.000123464   -0.000292191    0.000423948
     17        6          -0.000322192   -0.000140652    0.000224740
     18        6          -0.000205522    0.000152785   -0.000448424
     19        8           0.000198086   -0.000128713    0.000597078
     20        1           0.000058712    0.000072719    0.000040469
     21        1           0.000069801   -0.000021000    0.000166335
     22        1          -0.000014163   -0.000085781   -0.000087599
     23        1           0.000016638    0.000091937    0.000039889
     24        1           0.000029123    0.000042938   -0.000023125
     25        1          -0.000090014    0.000000390   -0.000080415
     26        1           0.000020268    0.000112383   -0.000014969
     27        1           0.000004045   -0.000076437   -0.000003865
     28        1           0.000527880    0.000196139    0.000053760
     29        1           0.000109629   -0.000020789    0.000046023
     30        1           0.000061073    0.000069824    0.000103762
     31        1           0.000036653   -0.000086721    0.000061268
     32        1          -0.000077268    0.000073266    0.000128613
     33        1           0.000096619   -0.000047175   -0.000015043
     34        1          -0.000030922   -0.000150346   -0.000035910
     35        1           0.000061558   -0.000042660   -0.000073962
     36        1           0.000118222   -0.000003926   -0.000132749
     37        1           0.000137976    0.000346981   -0.000152111
     38        1           0.000023538    0.000130458    0.000125489
     39        1           0.000126761    0.000082650    0.000036870
     40        1           0.000164182   -0.000044586   -0.000087330
     41        1          -0.000122910   -0.000050977   -0.000059372
     42        1           0.000010750    0.000056525   -0.000186252
     43        1          -0.000085647    0.000133560   -0.000050092
 -------------------------------------------------------------------
 Cartesian Forces:  Max     0.001690331 RMS     0.000342691

 GradGradGradGradGradGradGradGradGradGradGradGradGradGradGradGradGradGrad
 Berny optimization.
 Using GEDIIS/GDIIS optimizer.
 FormGI is forming the generalized inverse of G from B-inverse, IUseBI=4.
 Internal  Forces:  Max     0.000962095 RMS     0.000160667
 Search for a local minimum.
 Step number   6 out of a maximum of  258
 All quantities printed in internal units (Hartrees-Bohrs-Radians)
 Mixed Optimization -- En-DIIS/RFO-DIIS
 Swapping is turned off.
 Update second derivatives using D2CorX and points    3    4    5    6
 DE= -1.09D-04 DEPred=-8.14D-05 R= 1.34D+00
 TightC=F SS=  1.41D+00  RLast= 1.60D-01 DXNew= 1.2000D+00 4.8054D-01
 Trust test= 1.34D+00 RLast= 1.60D-01 DXMaxT set to 7.14D-01
 ITU=  1  1 -1  1  1  0
     Eigenvalues ---    0.00188   0.00268   0.00333   0.00352   0.00376
     Eigenvalues ---    0.00401   0.00671   0.00762   0.00770   0.00849
     Eigenvalues ---    0.01068   0.01132   0.01213   0.01288   0.01389
     Eigenvalues ---    0.01432   0.02502   0.02620   0.03183   0.03837
     Eigenvalues ---    0.04010   0.04243   0.04423   0.04601   0.04720
     Eigenvalues ---    0.04826   0.04956   0.05048   0.05178   0.05310
     Eigenvalues ---    0.05424   0.05436   0.05538   0.05559   0.05631
     Eigenvalues ---    0.05636   0.05675   0.05719   0.05887   0.06005
     Eigenvalues ---    0.06050   0.06217   0.07261   0.07744   0.08473
     Eigenvalues ---    0.08826   0.08942   0.09114   0.09370   0.09656
     Eigenvalues ---    0.10259   0.11776   0.12098   0.13380   0.14234
     Eigenvalues ---    0.14660   0.15543   0.15949   0.15974   0.16000
     Eigenvalues ---    0.16000   0.16000   0.16000   0.16000   0.16000
     Eigenvalues ---    0.16024   0.16056   0.16125   0.16198   0.17067
     Eigenvalues ---    0.17161   0.17704   0.19597   0.19727   0.20800
     Eigenvalues ---    0.22665   0.23333   0.24507   0.25028   0.26311
     Eigenvalues ---    0.26694   0.27301   0.27997   0.28083   0.28375
     Eigenvalues ---    0.28842   0.29239   0.29438   0.29659   0.30636
     Eigenvalues ---    0.30850   0.31625   0.32416   0.33747   0.33821
     Eigenvalues ---    0.33857   0.33899   0.33950   0.34001   0.34068
     Eigenvalues ---    0.34072   0.34106   0.34134   0.34146   0.34168
     Eigenvalues ---    0.34196   0.34201   0.34293   0.34323   0.34342
     Eigenvalues ---    0.34353   0.34388   0.34443   0.34591   0.36380
     Eigenvalues ---    0.39594   0.41439   0.42229   0.52288   0.52451
     Eigenvalues ---    0.52809   0.53030   0.96287
 En-DIIS/RFO-DIIS IScMMF=        0 using points:     6    5    4    3    2
 RFO step:  Lambda=-1.74937631D-05.
 DidBck=F Rises=F RFO-DIIS coefs:    1.25038    0.05533   -0.14689   -0.23776    0.07893
 Iteration  1 RMS(Cart)=  0.01567644 RMS(Int)=  0.00018417
 Iteration  2 RMS(Cart)=  0.00020673 RMS(Int)=  0.00001829
 Iteration  3 RMS(Cart)=  0.00000003 RMS(Int)=  0.00001829
 Variable       Old X    -DE/DX   Delta X   Delta X   Delta X     New X
                                 (Linear)    (Quad)   (Total)
    R1        2.55875   0.00058   0.00018   0.00091   0.00108   2.55983
    R2        2.85780  -0.00064  -0.00081  -0.00196  -0.00278   2.85501
    R3        2.78008   0.00087  -0.00044   0.00252   0.00208   2.78216
    R4        2.84135   0.00028   0.00016   0.00046   0.00061   2.84195
    R5        2.89523  -0.00037  -0.00169  -0.00069  -0.00237   2.89285
    R6        2.92774  -0.00019   0.00035   0.00061   0.00097   2.92871
    R7        2.07845  -0.00003  -0.00027  -0.00025  -0.00052   2.07793
    R8        2.06610   0.00006   0.00021  -0.00041  -0.00020   2.06590
    R9        2.92427   0.00043   0.00008   0.00163   0.00172   2.92599
   R10        2.95205   0.00008  -0.00175   0.00070  -0.00105   2.95100
   R11        2.07441  -0.00009   0.00010   0.00011   0.00021   2.07462
   R12        2.91059   0.00015  -0.00006   0.00034   0.00029   2.91088
   R13        2.07442  -0.00002   0.00002  -0.00009  -0.00007   2.07435
   R14        2.06961   0.00003   0.00024   0.00022   0.00046   2.07007
   R15        2.91254   0.00017  -0.00026  -0.00020  -0.00045   2.91210
   R16        2.07425   0.00009   0.00005   0.00024   0.00030   2.07455
   R17        2.07512   0.00012  -0.00022   0.00043   0.00021   2.07533
   R18        2.91422   0.00008  -0.00088  -0.00013  -0.00101   2.91321
   R19        2.07945  -0.00004   0.00000  -0.00003  -0.00003   2.07942
   R20        2.87008   0.00011  -0.00186   0.00027  -0.00159   2.86849
   R21        2.32659   0.00096  -0.00029   0.00108   0.00079   2.32738
   R22        2.91590   0.00061  -0.00049   0.00105   0.00055   2.91645
   R23        2.07143  -0.00005  -0.00028   0.00006  -0.00023   2.07120
   R24        2.07063  -0.00011  -0.00028  -0.00046  -0.00073   2.06990
   R25        2.89802   0.00027  -0.00025   0.00096   0.00072   2.89874
   R26        2.72353  -0.00043  -0.00046  -0.00132  -0.00178   2.72175
   R27        2.07305   0.00007  -0.00016   0.00023   0.00007   2.07312
   R28        2.06966   0.00010  -0.00037   0.00062   0.00025   2.06991
   R29        2.07024   0.00014  -0.00014   0.00037   0.00023   2.07047
   R30        2.06890   0.00010   0.00015   0.00018   0.00033   2.06923
   R31        2.07336   0.00013  -0.00020   0.00051   0.00031   2.07367
   R32        2.07038   0.00000   0.00002  -0.00008  -0.00006   2.07032
   R33        1.83855  -0.00007  -0.00024  -0.00013  -0.00038   1.83817
   R34        2.73227   0.00028   0.00003   0.00051   0.00054   2.73282
   R35        2.88963  -0.00027   0.00042  -0.00074  -0.00033   2.88930
   R36        2.91935  -0.00022   0.00076  -0.00104  -0.00028   2.91906
   R37        1.83924  -0.00006   0.00014   0.00002   0.00016   1.83940
   R38        2.06894  -0.00015   0.00015  -0.00057  -0.00042   2.06853
   R39        2.06889   0.00002   0.00007  -0.00004   0.00003   2.06892
   R40        2.07053   0.00016  -0.00019   0.00047   0.00028   2.07081
   R41        2.70406   0.00049  -0.00041  -0.00002  -0.00044   2.70362
   R42        2.06712   0.00013  -0.00010   0.00023   0.00013   2.06725
   R43        2.07437   0.00000   0.00020   0.00016   0.00036   2.07473
   R44        1.83484  -0.00004   0.00028  -0.00011   0.00018   1.83501
    A1        2.26253   0.00019   0.00089   0.00077   0.00163   2.26416
    A2        1.90886  -0.00008  -0.00118  -0.00058  -0.00182   1.90703
    A3        2.11074  -0.00011   0.00021  -0.00019   0.00010   2.11084
    A4        2.23300  -0.00022  -0.00009  -0.00079  -0.00092   2.23208
    A5        1.96137   0.00018   0.00038   0.00050   0.00082   1.96219
    A6        2.08881   0.00004  -0.00029   0.00032   0.00011   2.08892
    A7        1.97788   0.00007  -0.00078  -0.00019  -0.00100   1.97688
    A8        1.90698   0.00001   0.00105   0.00065   0.00170   1.90868
    A9        1.87714   0.00002   0.00166  -0.00064   0.00103   1.87817
   A10        1.91890  -0.00008  -0.00109  -0.00182  -0.00290   1.91600
   A11        1.93480  -0.00010  -0.00076   0.00086   0.00011   1.93491
   A12        1.84280   0.00008   0.00006   0.00129   0.00133   1.84413
   A13        1.96146   0.00010  -0.00072  -0.00018  -0.00092   1.96054
   A14        1.96200  -0.00019  -0.00151   0.00068  -0.00084   1.96117
   A15        1.86179  -0.00005   0.00188  -0.00090   0.00099   1.86279
   A16        1.95241   0.00011  -0.00005  -0.00052  -0.00057   1.95184
   A17        1.87901  -0.00004  -0.00025   0.00012  -0.00012   1.87888
   A18        1.83841   0.00005   0.00096   0.00082   0.00177   1.84018
   A19        2.02960  -0.00009   0.00105   0.00092   0.00194   2.03154
   A20        1.91203   0.00010  -0.00039   0.00047   0.00008   1.91211
   A21        1.89231   0.00000   0.00049   0.00001   0.00050   1.89281
   A22        1.86829  -0.00002  -0.00023  -0.00035  -0.00056   1.86773
   A23        1.90677   0.00005  -0.00051  -0.00028  -0.00079   1.90598
   A24        1.84634  -0.00005  -0.00057  -0.00095  -0.00152   1.84482
   A25        2.04224   0.00010   0.00129   0.00038   0.00166   2.04390
   A26        1.91247   0.00000  -0.00057   0.00079   0.00021   1.91268
   A27        1.87816  -0.00002  -0.00073  -0.00055  -0.00127   1.87689
   A28        1.88581  -0.00010   0.00161  -0.00031   0.00130   1.88711
   A29        1.88876   0.00000  -0.00047  -0.00020  -0.00067   1.88810
   A30        1.84678   0.00001  -0.00143  -0.00018  -0.00161   1.84516
   A31        1.95996   0.00011   0.00034   0.00152   0.00183   1.96179
   A32        1.95949  -0.00011  -0.00052  -0.00247  -0.00299   1.95650
   A33        1.83732   0.00002   0.00110   0.00116   0.00227   1.83960
   A34        1.97971  -0.00005   0.00028  -0.00216  -0.00187   1.97784
   A35        1.86464  -0.00002  -0.00109   0.00031  -0.00079   1.86386
   A36        1.85048   0.00006  -0.00011   0.00215   0.00203   1.85251
   A37        1.90272  -0.00028   0.00053  -0.00100  -0.00062   1.90211
   A38        2.19615   0.00010  -0.00075   0.00052  -0.00022   2.19593
   A39        2.18431   0.00018   0.00022   0.00044   0.00067   2.18498
   A40        1.82901   0.00023  -0.00061   0.00016  -0.00061   1.82840
   A41        1.91179  -0.00017  -0.00426  -0.00526  -0.00951   1.90227
   A42        1.92623   0.00000   0.00036   0.00448   0.00487   1.93110
   A43        1.93093  -0.00025  -0.00020  -0.00522  -0.00545   1.92548
   A44        1.98972  -0.00005   0.00263   0.00284   0.00549   1.99521
   A45        1.87576   0.00022   0.00174   0.00256   0.00430   1.88006
   A46        1.81334  -0.00004  -0.00024  -0.00061  -0.00091   1.81243
   A47        1.94641   0.00006  -0.00234  -0.00030  -0.00262   1.94379
   A48        1.85787   0.00008   0.00026   0.00302   0.00329   1.86116
   A49        1.96577  -0.00014   0.00034  -0.00238  -0.00204   1.96373
   A50        1.96191   0.00000   0.00166  -0.00070   0.00098   1.96289
   A51        1.91394   0.00004   0.00022   0.00118   0.00138   1.91532
   A52        1.92322   0.00017  -0.00004   0.00110   0.00106   1.92428
   A53        1.95681  -0.00007   0.00077  -0.00123  -0.00046   1.95634
   A54        1.93211   0.00010   0.00022   0.00093   0.00115   1.93326
   A55        1.88626  -0.00005  -0.00012  -0.00026  -0.00037   1.88589
   A56        1.88110  -0.00011  -0.00041  -0.00039  -0.00080   1.88030
   A57        1.88192  -0.00004  -0.00048  -0.00018  -0.00066   1.88126
   A58        1.93672  -0.00008   0.00169  -0.00062   0.00107   1.93779
   A59        1.91605   0.00009  -0.00003   0.00102   0.00099   1.91704
   A60        1.93855   0.00012   0.00011   0.00051   0.00062   1.93917
   A61        1.88994  -0.00004  -0.00147  -0.00039  -0.00186   1.88808
   A62        1.89609  -0.00004  -0.00040  -0.00058  -0.00098   1.89511
   A63        1.88506  -0.00005  -0.00001   0.00005   0.00004   1.88510
   A64        1.87054  -0.00001   0.00165   0.00068   0.00233   1.87287
   A65        1.90931   0.00023  -0.00046   0.00270   0.00225   1.91155
   A66        1.98489  -0.00006  -0.00172  -0.00002  -0.00174   1.98314
   A67        1.94547  -0.00003  -0.00093   0.00119   0.00025   1.94572
   A68        1.84062  -0.00005   0.00107  -0.00064   0.00042   1.84104
   A69        1.87203  -0.00003   0.00231  -0.00160   0.00070   1.87273
   A70        1.90542  -0.00005   0.00010  -0.00181  -0.00171   1.90370
   A71        1.86667   0.00059  -0.00161   0.00439   0.00278   1.86945
   A72        1.94289  -0.00014  -0.00029  -0.00105  -0.00134   1.94154
   A73        1.94835  -0.00004   0.00137   0.00008   0.00145   1.94980
   A74        1.91441   0.00016  -0.00036   0.00089   0.00053   1.91494
   A75        1.88932   0.00011  -0.00006   0.00084   0.00078   1.89010
   A76        1.88449   0.00000   0.00056   0.00010   0.00066   1.88514
   A77        1.88223  -0.00009  -0.00126  -0.00086  -0.00212   1.88011
   A78        1.96502   0.00041   0.00106   0.00106   0.00212   1.96714
   A79        1.93928  -0.00006  -0.00196   0.00164  -0.00033   1.93896
   A80        1.89954  -0.00034   0.00166  -0.00260  -0.00094   1.89861
   A81        1.85531  -0.00006  -0.00036   0.00098   0.00062   1.85594
   A82        1.92125  -0.00004   0.00037  -0.00057  -0.00021   1.92104
   A83        1.88155   0.00009  -0.00090  -0.00049  -0.00139   1.88016
   A84        1.87648   0.00003  -0.00063  -0.00097  -0.00161   1.87487
    D1        0.08585  -0.00004  -0.00108  -0.00524  -0.00632   0.07953
    D2       -3.06101   0.00002  -0.00155   0.00175   0.00021  -3.06080
    D3       -3.10583  -0.00004  -0.00316  -0.00524  -0.00838  -3.11421
    D4        0.03049   0.00003  -0.00363   0.00175  -0.00186   0.02864
    D5        0.37099  -0.00002  -0.00519  -0.00068  -0.00587   0.36512
    D6       -1.88435   0.00005  -0.00543   0.00313  -0.00229  -1.88665
    D7        2.39345   0.00002  -0.00568   0.00113  -0.00454   2.38891
    D8       -2.71551  -0.00003  -0.00288  -0.00068  -0.00356  -2.71907
    D9        1.31233   0.00004  -0.00312   0.00314   0.00002   1.31235
   D10       -0.69305   0.00001  -0.00337   0.00113  -0.00223  -0.69528
   D11        0.05589  -0.00010   0.00940   0.00514   0.01455   0.07044
   D12       -3.08322   0.00011   0.00914   0.02181   0.03095  -3.05227
   D13       -3.13067  -0.00009   0.00757   0.00517   0.01275  -3.11791
   D14        0.01340   0.00012   0.00731   0.02185   0.02916   0.04256
   D15        0.65686   0.00003   0.00567   0.00703   0.01269   0.66955
   D16       -1.48934   0.00008   0.00684   0.00903   0.01588  -1.47346
   D17        2.80167  -0.00004   0.00538   0.00754   0.01291   2.81458
   D18       -2.47912  -0.00004   0.00616  -0.00041   0.00575  -2.47338
   D19        1.65787   0.00001   0.00733   0.00160   0.00894   1.66680
   D20       -0.33431  -0.00010   0.00587   0.00010   0.00597  -0.32834
   D21       -0.10113   0.00007  -0.00335  -0.00764  -0.01098  -0.11212
   D22        2.02080  -0.00009  -0.00434  -0.01103  -0.01537   2.00543
   D23       -2.17546   0.00005  -0.00524  -0.00790  -0.01313  -2.18859
   D24        3.03567   0.00012  -0.00377  -0.00130  -0.00506   3.03061
   D25       -1.12558  -0.00003  -0.00476  -0.00469  -0.00945  -1.13503
   D26        0.96135   0.00010  -0.00566  -0.00156  -0.00721   0.95414
   D27       -1.38275   0.00006  -0.00050  -0.00020  -0.00067  -1.38342
   D28        2.67919  -0.00002   0.00146   0.00009   0.00156   2.68075
   D29        0.67260   0.00004  -0.00001  -0.00071  -0.00072   0.67188
   D30        0.75686   0.00006  -0.00049  -0.00085  -0.00133   0.75553
   D31       -1.46439  -0.00002   0.00147  -0.00056   0.00090  -1.46349
   D32        2.81221   0.00004  -0.00001  -0.00136  -0.00138   2.81083
   D33        2.78781   0.00006  -0.00154   0.00014  -0.00139   2.78643
   D34        0.56656  -0.00003   0.00042   0.00043   0.00085   0.56741
   D35       -1.44002   0.00004  -0.00105  -0.00038  -0.00143  -1.44146
   D36        0.64460  -0.00002  -0.00379  -0.00417  -0.00796   0.63664
   D37       -1.47581  -0.00001  -0.00393  -0.00474  -0.00867  -1.48448
   D38        2.80027  -0.00001  -0.00331  -0.00387  -0.00718   2.79309
   D39        2.87095  -0.00010  -0.00650  -0.00382  -0.01032   2.86063
   D40        0.75054  -0.00009  -0.00664  -0.00440  -0.01103   0.73951
   D41       -1.25656  -0.00009  -0.00602  -0.00352  -0.00954  -1.26610
   D42       -1.40052   0.00000  -0.00553  -0.00304  -0.00857  -1.40909
   D43        2.76225   0.00001  -0.00567  -0.00362  -0.00928   2.75297
   D44        0.75515   0.00001  -0.00505  -0.00274  -0.00779   0.74736
   D45        2.96671   0.00008   0.00111  -0.00218  -0.00107   2.96563
   D46        0.91406   0.00003   0.00116  -0.00319  -0.00204   0.91203
   D47       -1.24907   0.00017   0.00309  -0.00170   0.00139  -1.24769
   D48        0.74065   0.00000   0.00339  -0.00206   0.00133   0.74198
   D49       -1.31200  -0.00005   0.00344  -0.00308   0.00037  -1.31163
   D50        2.80805   0.00009   0.00538  -0.00159   0.00379   2.81185
   D51       -1.29575  -0.00004   0.00316  -0.00242   0.00073  -1.29502
   D52        2.93479  -0.00009   0.00321  -0.00344  -0.00023   2.93456
   D53        0.77165   0.00005   0.00514  -0.00195   0.00319   0.77485
   D54        0.84682  -0.00009   0.00243   0.00147   0.00390   0.85072
   D55       -1.30681  -0.00003  -0.00026   0.00094   0.00069  -1.30612
   D56        2.97620  -0.00003   0.00211   0.00104   0.00316   2.97936
   D57        2.99024  -0.00003   0.00245   0.00244   0.00489   2.99514
   D58        0.83662   0.00003  -0.00023   0.00190   0.00168   0.83829
   D59       -1.16356   0.00003   0.00214   0.00201   0.00415  -1.15941
   D60       -1.30135  -0.00007   0.00142   0.00102   0.00244  -1.29891
   D61        2.82821  -0.00002  -0.00127   0.00048  -0.00078   2.82743
   D62        0.82803  -0.00001   0.00110   0.00058   0.00169   0.82973
   D63       -1.28866   0.00010   0.00406   0.00258   0.00665  -1.28201
   D64        0.95613   0.00000   0.00388  -0.00141   0.00248   0.95861
   D65        2.98862   0.00004   0.00321   0.00021   0.00343   2.99204
   D66        0.87854   0.00010   0.00560   0.00366   0.00927   0.88781
   D67        3.12333  -0.00001   0.00542  -0.00033   0.00509   3.12842
   D68       -1.12736   0.00003   0.00474   0.00129   0.00604  -1.12133
   D69        2.87066   0.00006   0.00450   0.00319   0.00770   2.87837
   D70       -1.16773  -0.00004   0.00433  -0.00080   0.00353  -1.16420
   D71        0.86476  -0.00001   0.00365   0.00082   0.00447   0.86923
   D72       -3.06686  -0.00003   0.00046  -0.00896  -0.00851  -3.07537
   D73        1.11465  -0.00004   0.00013  -0.00858  -0.00846   1.10619
   D74       -0.98765   0.00000   0.00007  -0.00816  -0.00810  -0.99575
   D75        0.97129  -0.00005   0.00020  -0.00702  -0.00681   0.96448
   D76       -1.13039  -0.00005  -0.00014  -0.00663  -0.00676  -1.13715
   D77        3.05050  -0.00002  -0.00020  -0.00622  -0.00641   3.04409
   D78       -1.06951  -0.00003   0.00145  -0.00758  -0.00612  -1.07563
   D79        3.11200  -0.00003   0.00111  -0.00719  -0.00607   3.10593
   D80        1.00970   0.00000   0.00105  -0.00677  -0.00572   1.00398
   D81       -0.11519   0.00014  -0.01103  -0.00958  -0.02063  -0.13581
   D82        1.95680  -0.00011  -0.01377  -0.01821  -0.03196   1.92484
   D83       -2.26453   0.00006  -0.01402  -0.01560  -0.02961  -2.29415
   D84        3.02395  -0.00007  -0.01078  -0.02611  -0.03691   2.98704
   D85       -1.18725  -0.00031  -0.01352  -0.03474  -0.04824  -1.23549
   D86        0.87461  -0.00015  -0.01377  -0.03213  -0.04589   0.82871
   D87        0.12507  -0.00009   0.00850   0.01003   0.01854   0.14361
   D88       -1.98390  -0.00008   0.01130   0.01206   0.02336  -1.96054
   D89        2.12660  -0.00002   0.00944   0.01291   0.02235   2.14896
   D90       -1.93393   0.00010   0.01399   0.01875   0.03275  -1.90119
   D91        2.24028   0.00011   0.01679   0.02077   0.03757   2.27785
   D92        0.06759   0.00017   0.01494   0.02163   0.03656   0.10416
   D93        2.23291   0.00003   0.01002   0.01731   0.02733   2.26024
   D94        0.12394   0.00005   0.01282   0.01933   0.03215   0.15609
   D95       -2.04874   0.00011   0.01096   0.02018   0.03114  -2.01760
   D96        1.03486   0.00010   0.00064   0.00164   0.00230   1.03716
   D97        3.12337   0.00005  -0.00013   0.00141   0.00130   3.12466
   D98       -1.07623   0.00013  -0.00009   0.00246   0.00239  -1.07385
   D99        3.06583   0.00001  -0.00099  -0.00086  -0.00188   3.06395
   D100      -1.12886  -0.00004  -0.00177  -0.00109  -0.00288  -1.13173
   D101       0.95473   0.00004  -0.00172  -0.00005  -0.00179   0.95294
   D102      -1.01855  -0.00006   0.00161  -0.00265  -0.00104  -1.01960
   D103       1.06995  -0.00011   0.00083  -0.00288  -0.00204   1.06791
   D104      -3.12965  -0.00003   0.00088  -0.00183  -0.00095  -3.13061
   D105      -3.03309   0.00005   0.02129   0.02685   0.04811  -2.98498
   D106       1.27582   0.00004   0.02060   0.02619   0.04681   1.32263
   D107      -0.92518   0.00020   0.01876   0.02893   0.04769  -0.87748
   D108       0.96066  -0.00012  -0.00687  -0.01200  -0.01887   0.94179
   D109       3.10183  -0.00010  -0.00854  -0.01091  -0.01946   3.08237
   D110      -1.15192  -0.00019  -0.00686  -0.01403  -0.02089  -1.17281
   D111      -1.18649   0.00015  -0.00149   0.00832   0.00682  -1.17967
   D112       0.92697   0.00016  -0.00083   0.00871   0.00788   0.93485
   D113       3.01216   0.00013  -0.00177   0.00828   0.00651   3.01866
   D114       3.00472  -0.00007  -0.00066   0.00542   0.00477   3.00949
   D115      -1.16501  -0.00005   0.00001   0.00582   0.00583  -1.15918
   D116       0.92018  -0.00009  -0.00093   0.00539   0.00446   0.92463
   D117       0.99819   0.00002  -0.00391   0.00845   0.00454   1.00273
   D118       3.11164   0.00003  -0.00325   0.00885   0.00560   3.11725
   D119      -1.08635   0.00000  -0.00419   0.00841   0.00423  -1.08213
   D120      -1.09475  -0.00024  -0.00209  -0.01676  -0.01885  -1.11360
   D121       0.98415  -0.00009  -0.00318  -0.01367  -0.01685   0.96730
   D122       3.05337  -0.00022  -0.00442  -0.01491  -0.01933   3.03404
   D123       0.99485   0.00000  -0.00174  -0.01377  -0.01551   0.97934
   D124       3.07375   0.00015  -0.00283  -0.01068  -0.01351   3.06023
   D125      -1.14022   0.00002  -0.00407  -0.01192  -0.01599  -1.15621
   D126       2.98103  -0.00010   0.00074  -0.01624  -0.01550   2.96554
   D127      -1.22325   0.00005  -0.00035  -0.01315  -0.01350  -1.23676
   D128       0.84597  -0.00008  -0.00159  -0.01439  -0.01598   0.82999
   D129      -1.42881   0.00020   0.00757   0.02562   0.03319  -1.39561
   D130       2.72718   0.00007   0.00961   0.02229   0.03190   2.75908
   D131       0.69398   0.00001   0.01068   0.02261   0.03329   0.72727
         Item               Value     Threshold  Converged?
 Maximum Force            0.000962     0.000450     NO 
 RMS     Force            0.000161     0.000300     YES
 Maximum Displacement     0.090384     0.001800     NO 
 RMS     Displacement     0.015657     0.001200     NO 
 Predicted change in Energy=-6.084905D-05
 GradGradGradGradGradGradGradGradGradGradGradGradGradGradGradGradGradGrad

                          Input orientation:                          
 ---------------------------------------------------------------------
 Center     Atomic      Atomic             Coordinates (Angstroms)
 Number     Number       Type             X           Y           Z
 ---------------------------------------------------------------------
      1          6           0       -1.646641    0.722701   -0.076611
      2          6           0       -1.017339   -0.437695   -0.380609
      3          6           0        0.391950   -0.622885   -0.871846
      4          6           0        1.404903    0.340952   -0.203383
      5          6           0        1.362440    1.760060   -0.821257
      6          6           0       -0.023379    2.280303   -1.247400
      7          6           0       -1.168111    2.148096   -0.224250
      8          6           0       -3.007534    0.426659    0.400743
      9          6           0       -3.187341   -1.078642    0.477443
     10          6           0       -1.915289   -1.660302   -0.174780
     11          8           0       -3.872377    1.259642    0.674637
     12          6           0       -0.847648    2.796256    1.137271
     13          6           0       -2.207943   -2.368939   -1.503380
     14          8           0       -1.203663   -2.551123    0.705253
     15          6           0        2.854060   -0.240542   -0.183198
     16          8           0        3.782089    0.788666    0.230111
     17          6           0        3.346078   -0.707455   -1.553454
     18          6           0        2.982139   -1.405540    0.823024
     19          8           0        2.762220   -0.993930    2.175468
     20          1           0        0.417773   -0.491389   -1.963245
     21          1           0        0.670153   -1.664968   -0.693489
     22          1           0        1.110230    0.427808    0.850599
     23          1           0        2.005244    1.793039   -1.710445
     24          1           0        1.807181    2.462278   -0.107767
     25          1           0       -0.334664    1.781476   -2.174463
     26          1           0        0.086318    3.342601   -1.503478
     27          1           0       -2.025621    2.703370   -0.633130
     28          1           0       -3.246081   -1.377668    1.530258
     29          1           0       -4.121641   -1.381170   -0.007671
     30          1           0       -0.568590    3.848392    1.000709
     31          1           0       -0.022854    2.290166    1.650469
     32          1           0       -1.721597    2.765767    1.797364
     33          1           0       -1.281889   -2.702873   -1.982873
     34          1           0       -2.837883   -3.249548   -1.324893
     35          1           0       -2.739970   -1.706480   -2.195015
     36          1           0       -1.696494   -3.389423    0.728812
     37          1           0        3.459244    1.141796    1.077765
     38          1           0        2.786862   -1.582916   -1.898464
     39          1           0        3.251161    0.080205   -2.307927
     40          1           0        4.404546   -0.984310   -1.491589
     41          1           0        2.245779   -2.187541    0.615763
     42          1           0        3.980420   -1.851316    0.722503
     43          1           0        3.583058   -0.582279    2.491224
 ---------------------------------------------------------------------
                    Distance matrix (angstroms):
                    1          2          3          4          5
     1  C    0.000000
     2  C    1.354605   0.000000
     3  C    2.568824   1.503897   0.000000
     4  C    3.077942   2.550482   1.549806   0.000000
     5  C    3.268819   3.269196   2.573487   1.548366   0.000000
     6  C    2.536109   3.021058   2.956694   2.625079   1.540372
     7  C    1.510807   2.594898   3.245229   3.144297   2.628817
     8  C    1.472256   2.306186   3.778561   4.454426   4.729473
     9  C    2.434249   2.419912   3.852223   4.854634   5.517731
    10  C    2.400107   1.530832   2.624021   3.876791   4.781246
    11  O    2.409684   3.485074   4.911212   5.428130   5.467305
    12  C    2.532099   3.576477   4.154958   3.591636   3.129540
    13  C    3.450938   2.531374   3.194837   4.699591   5.501051
    14  O    3.394918   2.383358   2.958264   3.999292   5.244179
    15  C    4.603859   3.881440   2.585035   1.561602   2.575744
    16  O    5.437788   4.991137   3.834035   2.457514   2.811348
    17  C    5.399413   4.526339   3.032921   2.586506   3.249548
    18  C    5.173429   4.287340   3.192838   2.567377   3.917666
    19  O    5.239919   4.596520   3.878399   3.046827   4.303975
    20  H    3.048804   2.137093   1.099595   2.182735   2.695469
    21  H    3.383643   2.109911   1.093227   2.191752   3.496627
    22  H    2.923528   2.606054   2.141658   1.097841   2.152581
    23  H    4.141413   3.985053   3.023682   2.177200   1.097698
    24  H    3.867297   4.057364   3.479214   2.161248   1.095433
    25  H    2.691333   2.934055   2.829440   2.997725   2.170665
    26  H    3.450068   4.095061   4.027089   3.526869   2.144376
    27  H    2.091982   3.308578   4.118933   4.187385   3.521957
    28  H    3.090597   3.082573   4.424373   5.252696   6.050903
    29  H    3.249100   3.265872   4.657715   5.791951   6.372158
    30  H    3.477464   4.525479   4.941803   4.200791   3.377805
    31  H    2.841907   3.543375   3.875565   3.045437   2.882617
    32  H    2.773358   3.937221   4.803616   4.433702   4.168922
    33  H    3.937187   2.787162   2.891794   4.432867   5.315976
    34  H    4.330823   3.480312   4.187652   5.670159   6.556869
    35  H    3.403516   2.805235   3.568456   5.033741   5.543815
    36  H    4.190556   3.225642   3.818041   4.939974   6.186838
    37  H    5.251504   4.966029   4.040220   2.550100   2.895707
    38  H    5.318926   4.252924   2.776906   2.912796   3.790098
    39  H    5.420335   4.711992   3.275934   2.811719   2.932467
    40  H    6.444604   5.561466   4.076228   3.523301   4.151544
    41  H    4.909158   3.834405   2.845666   2.787715   4.292885
    42  H    6.239229   5.309688   4.114379   3.506650   4.720069
    43  H    5.970469   5.425125   4.636277   3.585753   4.624957
                    6          7          8          9         10
     6  C    0.000000
     7  C    1.541015   0.000000
     8  C    3.880406   2.595658   0.000000
     9  C    4.926281   3.870594   1.517941   0.000000
    10  C    4.500912   3.881317   2.424795   1.543320   0.000000
    11  O    4.421625   2.985030   1.231597   2.444531   3.616321
    12  C    2.575322   1.541605   3.289767   4.574316   4.766785
    13  C    5.143277   4.808433   3.475687   2.558856   1.533946
    14  O    5.343089   4.790397   3.494833   2.480942   1.440288
    15  C    3.970748   4.678156   5.928274   6.134931   4.976191
    16  O    4.346217   5.153539   6.801407   7.219484   6.214619
    17  C    4.513713   5.504440   6.743403   6.851852   5.521833
    18  C    5.187026   5.563245   6.277855   6.187792   5.004529
    19  O    5.495106   5.574808   6.201434   6.187709   5.277007
    20  H    2.896433   3.536384   4.261922   4.393025   3.163565
    21  H    4.043880   4.258974   4.370084   4.073711   2.636966
    22  H    3.019670   3.050496   4.142264   4.569217   3.816460
    23  H    2.137089   3.522077   5.608213   6.324266   5.445586
    24  H    2.163984   2.994101   5.252029   6.150271   5.554902
    25  H    1.097803   2.152295   3.951133   4.832251   4.282867
    26  H    1.098219   2.153336   4.658400   5.847074   5.549856
    27  H    2.136653   1.100380   2.686348   4.109329   4.389066
    28  H    5.610878   4.452783   2.142033   1.096032   2.181294
    29  H    5.633744   4.607165   2.162471   1.095343   2.230209
    30  H    2.794665   2.179669   4.244604   5.604224   5.791466
    31  H    2.897886   2.201447   3.734005   4.768526   4.745423
    32  H    3.519973   2.185129   3.012575   4.320888   4.849428
    33  H    5.191995   5.161163   4.295748   3.510274   2.181135
    34  H    6.205376   5.756224   4.064615   2.843126   2.167866
    35  H    4.916531   4.605693   3.370435   2.781429   2.182563
    36  H    6.233018   5.643725   4.048325   2.761434   1.963213
    37  H    4.339499   4.911242   6.541330   7.033336   6.189202
    38  H    4.821390   5.689047   6.549792   6.449056   5.008722
    39  H    4.085065   5.305454   6.828483   7.110240   5.854219
    40  H    5.506709   6.517102   7.778861   7.843642   6.490860
    41  H    5.346222   5.581937   5.871761   5.546853   4.268187
    42  H    6.081217   6.587793   7.356915   7.213451   5.966656
    43  H    5.931111   6.115747   6.987415   7.080959   6.204959
                   11         12         13         14         15
    11  O    0.000000
    12  C    3.424061   0.000000
    13  C    4.547604   5.958412   0.000000
    14  O    4.652408   5.376601   2.433070   0.000000
    15  C    6.944882   4.966732   5.647728   4.753235   0.000000
    16  O    7.681814   5.127164   6.989703   6.019774   1.446144
    17  C    7.806405   6.091250   5.797429   5.403797   1.528951
    18  C    7.355923   5.693954   5.768643   4.341333   1.544703
    19  O    7.165819   5.336152   6.334595   4.507173   2.477767
    20  H    5.331971   4.692877   3.260530   3.740647   3.027703
    21  H    5.573123   5.055484   3.071634   2.500588   2.656847
    22  H    5.054630   3.086262   4.936930   3.774818   2.134566
    23  H    6.365498   4.153905   5.925866   5.916454   2.681124
    24  H    5.857975   2.951233   6.435030   5.904267   2.899463
    25  H    4.572210   3.501501   4.602768   5.274404   4.268683
    26  H    4.975356   2.853829   6.155105   6.424836   4.716190
    27  H    2.684235   2.128513   5.149651   5.484212   5.716673
    28  H    2.842488   4.829965   3.356085   2.495816   6.437446
    29  H    2.738898   5.429623   2.622037   3.223608   7.070520
    30  H    4.209865   1.097048   6.900228   6.437733   5.462193
    31  H    4.102811   1.095347   6.035614   5.072063   4.247758
    32  H    2.855658   1.095646   6.123450   5.452547   5.822127
    33  H    5.429044   6.337530   1.094989   2.693542   5.138870
    34  H    5.039949   6.824590   1.097339   2.698141   6.538792
    35  H    4.279617   5.912667   1.095566   3.388985   6.122872
    36  H    5.133342   6.256996   2.507119   0.972720   5.608453
    37  H    7.343642   4.614120   7.148747   5.959792   1.966503
    38  H    7.684169   6.450000   5.071686   4.862208   2.179133
    39  H    7.812269   6.003878   6.037170   5.987370   2.185187
    40  H    8.845073   6.984921   6.755912   6.223587   2.160806
    41  H    7.022704   5.888930   4.935515   3.469705   2.190696
    42  H    8.446702   6.714328   6.596842   5.231133   2.164156
    43  H    7.891525   5.734008   7.258423   5.475284   2.792983
                   16         17         18         19         20
    16  O    0.000000
    17  C    2.368457   0.000000
    18  C    2.409566   2.503482   0.000000
    19  O    2.828815   3.785210   1.430696   0.000000
    20  H    4.215207   2.964723   3.895503   4.783087   0.000000
    21  H    4.069091   2.969334   2.777120   3.613579   1.747359
    22  H    2.766596   3.473804   2.620300   2.550626   3.040088
    23  H    2.816327   2.841646   4.195676   4.841542   2.793310
    24  H    2.610632   3.808599   4.148123   4.250958   3.754651
    25  H    4.869836   4.486457   5.490281   6.017929   2.403474
    26  H    4.815250   5.199181   6.028535   6.284950   3.875658
    27  H    6.175821   6.429298   6.639367   6.669459   4.236256
    28  H    7.468504   7.308558   6.268308   6.055017   5.139443
    29  H    8.199614   7.655728   7.152227   7.232123   5.022177
    30  H    5.374397   6.527183   6.343741   5.993533   5.347114
    31  H    4.330070   5.531777   4.834552   4.337920   4.581498
    32  H    6.054400   6.998042   6.361940   5.863694   5.415546
    33  H    6.536973   5.058080   5.266694   6.047074   2.789248
    34  H    7.908807   6.689981   6.471983   6.978645   4.314421
    35  H    7.392175   6.200777   6.476238   7.062786   3.391387
    36  H    6.907966   6.150546   5.082743   5.264155   4.485075
    37  H    0.973368   3.218050   2.604121   2.500424   4.600606
    38  H    3.338519   1.094617   2.734244   4.116361   2.609255
    39  H    2.688017   1.094827   3.476012   4.636125   2.910947
    40  H    2.548558   1.095824   2.749201   4.018038   4.044724
    41  H    3.371466   2.847247   1.093942   2.030787   3.587453
    42  H    2.692822   2.625031   1.097900   2.080920   4.664237
    43  H    2.651743   4.053548   1.954931   0.971047   5.465307
                   21         22         23         24         25
    21  H    0.000000
    22  H    2.637724   0.000000
    23  H    3.843758   3.037079   0.000000
    24  H    4.320887   2.354416   1.748053   0.000000
    25  H    3.883416   3.615403   2.385501   3.053231   0.000000
    26  H    5.106143   3.884082   2.475128   2.384186   1.750588
    27  H    5.133539   4.148879   4.270502   3.876145   2.466765
    28  H    4.512702   4.764360   6.937720   6.554675   5.672874
    29  H    4.848936   5.601919   7.107304   7.066331   5.388740
    30  H    5.899316   3.813314   4.266082   2.965521   3.795864
    31  H    4.649461   2.322078   3.956774   2.543627   3.871188
    32  H    5.617493   3.792316   5.209632   4.021679   4.320628
    33  H    2.559341   4.853036   5.576082   6.303743   4.587302
    34  H    3.900754   5.817500   7.002300   7.462102   5.683228
    35  H    3.726291   5.353035   5.915953   6.512429   4.236952
    36  H    3.255411   4.739597   6.819879   6.871536   6.084553
    37  H    4.335239   2.465614   3.211284   2.424556   5.037848
    38  H    2.437038   3.796242   3.470353   4.531001   4.597743
    39  H    3.509079   3.831540   2.200702   3.549656   3.971180
    40  H    3.878911   4.281640   3.676712   4.532134   5.529557
    41  H    2.114195   2.860886   4.616721   4.726170   5.495193
    42  H    3.605223   3.667262   4.806441   4.900961   6.341100
    43  H    4.449677   3.134774   5.077958   4.379250   6.534870
                   26         27         28         29         30
    26  H    0.000000
    27  H    2.372005   0.000000
    28  H    6.526054   4.777515   0.000000
    29  H    6.500644   4.633354   1.769701   0.000000
    30  H    2.637363   2.470515   5.895854   6.402290   0.000000
    31  H    3.326697   3.065394   4.884328   5.747016   1.774284
    32  H    3.807473   2.450230   4.423059   5.120102   1.770921
    33  H    6.216878   5.621602   4.237488   3.703041   7.233923
    34  H    7.213825   6.047771   3.438378   2.621821   7.806335
    35  H    5.827465   4.732500   3.773847   2.607550   6.766398
    36  H    7.313117   6.251827   2.662835   3.233702   7.330215
    37  H    4.783616   5.953942   7.177314   8.063086   4.853354
    38  H    5.631134   6.567596   6.942238   7.165419   7.011660
    39  H    4.615906   6.126203   7.685779   7.860344   6.303713
    40  H    6.113051   7.462103   8.235192   8.663451   7.368761
    41  H    6.303723   6.612534   5.626075   6.448484   6.670933
    42  H    6.862638   7.658684   7.286915   8.148472   7.297778
    43  H    6.602236   7.212098   6.942135   8.139108   6.252092
                   31         32         33         34         35
    31  H    0.000000
    32  H    1.770171   0.000000
    33  H    6.302126   6.662549   0.000000
    34  H    6.889528   6.868667   1.775643   0.000000
    35  H    6.176054   6.080885   1.778709   1.774192   0.000000
    36  H    5.992350   6.247303   2.827805   2.353728   3.531275
    37  H    3.711031   5.476881   6.828421   8.044282   7.566639
    38  H    5.957365   7.272991   4.220920   5.894438   5.536162
    39  H    5.592137   6.985268   5.329140   7.009284   6.252891
    40  H    6.340078   7.899995   5.960736   7.590248   7.215293
    41  H    5.125151   6.455347   4.411680   5.544152   5.743657
    42  H    5.834312   7.415240   5.977969   7.255077   7.327793
    43  H    4.686193   6.311118   6.941338   7.931302   7.950179
                   36         37         38         39         40
    36  H    0.000000
    37  H    6.872798   0.000000
    38  H    5.501502   4.090732   0.000000
    39  H    6.763090   3.554318   1.774600   0.000000
    40  H    6.923687   3.466338   1.772224   1.769151   0.000000
    41  H    4.122962   3.573574   2.641909   3.834244   3.247919
    42  H    5.881596   3.058848   2.892419   3.666892   2.415324
    43  H    6.233764   2.232853   4.572151   4.856016   4.086475
                   41         42         43
    41  H    0.000000
    42  H    1.770147   0.000000
    43  H    2.807585   2.212854   0.000000
 Stoichiometry    C15H24O4
 Framework group  C1[X(C15H24O4)]
 Deg. of freedom   123
 Full point group                 C1      NOp   1
 Largest Abelian subgroup         C1      NOp   1
 Largest concise Abelian subgroup C1      NOp   1
                         Standard orientation:                         
 ---------------------------------------------------------------------
 Center     Atomic      Atomic             Coordinates (Angstroms)
 Number     Number       Type             X           Y           Z
 ---------------------------------------------------------------------
      1          6           0       -1.683381    0.719555   -0.060662
      2          6           0       -1.048699   -0.441569   -0.350360
      3          6           0        0.361507   -0.626273   -0.839145
      4          6           0        1.369907    0.350330   -0.182430
      5          6           0        1.321016    1.761553   -0.817642
      6          6           0       -0.067113    2.270155   -1.250270
      7          6           0       -1.211390    2.145222   -0.225698
      8          6           0       -3.042975    0.423121    0.420139
      9          6           0       -3.215866   -1.081939    0.515251
     10          6           0       -1.941047   -1.665683   -0.129666
     11          8           0       -3.911685    1.255407    0.683721
     12          6           0       -0.894132    2.811475    1.127816
     13          6           0       -2.230224   -2.391878   -1.449518
     14          8           0       -1.225473   -2.542375    0.761286
     15          6           0        2.821721   -0.224199   -0.154973
     16          8           0        3.744938    0.814254    0.245797
     17          6           0        3.316102   -0.705589   -1.519356
     18          6           0        2.954996   -1.376185    0.865455
     19          8           0        2.732968   -0.949059    2.212733
     20          1           0        0.386900   -0.508036   -1.932069
     21          1           0        0.644472   -1.664803   -0.648009
     22          1           0        1.074668    0.448730    0.870378
     23          1           0        1.963804    1.786598   -1.707100
     24          1           0        1.762406    2.474497   -0.112760
     25          1           0       -0.375951    1.758585   -2.171187
     26          1           0        0.037736    3.329731   -1.519328
     27          1           0       -2.071379    2.691495   -0.641438
     28          1           0       -3.273400   -1.368317    1.571643
     29          1           0       -4.148687   -1.394682    0.033781
     30          1           0       -0.619895    3.863133    0.978408
     31          1           0       -0.067100    2.315510    1.647261
     32          1           0       -1.768037    2.785051    1.788142
     33          1           0       -1.302567   -2.727394   -1.924788
     34          1           0       -2.856135   -3.273124   -1.260325
     35          1           0       -2.765183   -1.740394   -2.149270
     36          1           0       -1.714445   -3.382583    0.795058
     37          1           0        3.420336    1.176249    1.089028
     38          1           0        2.760975   -1.587774   -1.853677
     39          1           0        3.217684    0.072328   -2.283429
     40          1           0        4.375823   -0.976790   -1.453994
     41          1           0        2.222275   -2.164046    0.667711
     42          1           0        3.955334   -1.818559    0.770506
     43          1           0        3.551852   -0.529798    2.523510
 ---------------------------------------------------------------------
 Rotational constants (GHZ):      0.5326405      0.2771197      0.2266241
 Standard basis: 6-31G(d) (6D, 7F)
 There are   333 symmetry adapted cartesian basis functions of A   symmetry.
 There are   333 symmetry adapted basis functions of A   symmetry.
   333 basis functions,   628 primitive gaussians,   333 cartesian basis functions
    73 alpha electrons       73 beta electrons
       nuclear repulsion energy      1610.4409256199 Hartrees.
 NAtoms=   43 NActive=   43 NUniq=   43 SFac= 1.00D+00 NAtFMM=   60 NAOKFM=F Big=F
 Integral buffers will be    131072 words long.
 Raffenetti 2 integral format.
 Two-electron integral symmetry is turned on.
 ------------------------------------------------------------------------------
 Polarizable Continuum Model (PCM)
 =================================
 Model                : PCM (using non-symmetric T matrix).
 Atomic radii         : SMD-Coulomb.
 Polarization charges : Total charges.
 Charge compensation  : None.
 Solution method      : On-the-fly selection.
 Cavity type          : VdW (van der Waals Surface) (Alpha=1.000).
 Cavity algorithm     : GePol (No added spheres)
                        Default sphere list used, NSphG=   43.
                        Lebedev-Laikov grids with approx.  5.0 points / Ang**2.
                        Smoothing algorithm: Karplus/York (Gamma=1.0000).
                        Polarization charges: spherical gaussians, with
                                              point-specific exponents (IZeta= 3).
                        Self-potential: point-specific (ISelfS= 7).
                        Self-field    : sphere-specific E.n sum rule (ISelfD= 2).
 1st derivatives      : Analytical E(r).r(x)/FMM algorithm (CHGder, D1EAlg=3).
                        Cavity 1st derivative terms included.
 Solvent              : Methanol, Eps=  32.613000 Eps(inf)=   1.765709
 ------------------------------------------------------------------------------
 ------------------------------------------------------------------------------
 Atomic radii for non-electrostatic terms: SMD-CDS.
 ------------------------------------------------------------------------------
 Nuclear repulsion after PCM non-electrostatic terms =     1610.4424837896 Hartrees.
 One-electron integrals computed using PRISM.
 NBasis=   333 RedAO= T EigKep=  9.39D-04  NBF=   333
 NBsUse=   333 1.00D-06 EigRej= -1.00D+00 NBFU=   333
 Initial guess from the checkpoint file:  "DY-202A-11R_53.chk"
 B after Tr=     0.000000    0.000000    0.000000
         Rot=    0.999995   -0.002566   -0.000891   -0.001876 Ang=  -0.38 deg.
 ExpMin= 1.61D-01 ExpMax= 5.48D+03 ExpMxC= 8.25D+02 IAcc=1 IRadAn=         1 AccDes= 0.00D+00
 Harris functional with IExCor=  402 and IRadAn=       1 diagonalized for initial guess.
 HarFok:  IExCor=  402 AccDes= 0.00D+00 IRadAn=         1 IDoV= 1 UseB2=F ITyADJ=14
 ICtDFT=  3500011 ScaDFX=  1.000000  1.000000  1.000000  1.000000
 FoFCou: FMM=F IPFlag=           0 FMFlag=      100000 FMFlg1=           0
         NFxFlg=           0 DoJE=T BraDBF=F KetDBF=T FulRan=T
         wScrn=  0.000000 ICntrl=     500 IOpCl=  0 I1Cent=   200000004 NGrid=           0
         NMat0=    1 NMatS0=      1 NMatT0=    0 NMatD0=    1 NMtDS0=    0 NMtDT0=    0
 Petite list used in FoFCou.
 Keep R1 ints in memory in canonical form, NReq=1565304907.
 Requested convergence on RMS density matrix=1.00D-08 within 128 cycles.
 Requested convergence on MAX density matrix=1.00D-06.
 Requested convergence on             energy=1.00D-06.
 No special actions if energy rises.
 Inv3:  Mode=1 IEnd=    22048563.
 Iteration    1 A*A^-1 deviation from unit magnitude is 5.33D-15 for   2683.
 Iteration    1 A*A^-1 deviation from orthogonality  is 5.46D-15 for   2683   2522.
 Iteration    1 A^-1*A deviation from unit magnitude is 5.22D-15 for   2691.
 Iteration    1 A^-1*A deviation from orthogonality  is 6.05D-11 for   2487   2469.
 Error on total polarization charges =  0.05174
 SCF Done:  E(RB3LYP) =  -886.950895204     A.U. after   10 cycles
            NFock= 10  Conv=0.38D-08     -V/T= 2.0094
 SMD-CDS (non-electrostatic) energy       (kcal/mol) =       0.98
 (included in total energy above)
 D1PCM: PCM CHGder 1st derivatives, ID1Alg=3 FixD1E=F DoIter=F DoCFld=F I1PDM=0.
 Calling FoFJK, ICntrl=      2127 FMM=F ISym2X=0 I1Cent= 0 IOpClX= 0 NMat=1 NMatS=1 NMatT=0.
 ***** Axes restored to original set *****
 -------------------------------------------------------------------
 Center     Atomic                   Forces (Hartrees/Bohr)
 Number     Number              X              Y              Z
 -------------------------------------------------------------------
      1        6           0.000623864   -0.000052302    0.000185184
      2        6          -0.000046004    0.000124251    0.000198097
      3        6           0.000362658    0.000333460    0.000179823
      4        6          -0.000399011   -0.000054306   -0.000176666
      5        6           0.000109549    0.000245313   -0.000015632
      6        6           0.000285800    0.000165935   -0.000281289
      7        6          -0.000157491   -0.000357230   -0.000246722
      8        6          -0.000714137    0.000284460   -0.001442368
      9        6          -0.000631797    0.000198545    0.000520916
     10        6           0.001026723   -0.000433896   -0.000067109
     11        8          -0.000029092    0.000274578    0.000618493
     12        6           0.000010223    0.000257691    0.000181294
     13        6          -0.000327016   -0.000136237   -0.000310403
     14        8          -0.000149965    0.000120290   -0.000154964
     15        6           0.000077776    0.000029912   -0.000375596
     16        8           0.000000257   -0.000244628    0.000293867
     17        6           0.000108992    0.000014716    0.000104063
     18        6           0.000194888   -0.000022184   -0.000410072
     19        8          -0.000205041   -0.000126889    0.000352719
     20        1          -0.000122055   -0.000052529   -0.000063628
     21        1          -0.000024039    0.000018196    0.000147137
     22        1           0.000037917   -0.000152516   -0.000028435
     23        1          -0.000051182   -0.000017373    0.000023286
     24        1          -0.000009377   -0.000070257    0.000018738
     25        1          -0.000113842   -0.000124213    0.000085539
     26        1          -0.000009546    0.000091604    0.000050142
     27        1          -0.000073806   -0.000121262    0.000121175
     28        1           0.000226513   -0.000432208    0.000114786
     29        1           0.000118777   -0.000075790    0.000042070
     30        1           0.000041448    0.000060915    0.000042548
     31        1           0.000053842   -0.000090402   -0.000006266
     32        1          -0.000116649   -0.000001667    0.000046199
     33        1           0.000143384    0.000108524    0.000105587
     34        1          -0.000067350   -0.000037242    0.000100280
     35        1           0.000014811   -0.000010660    0.000048509
     36        1          -0.000215114   -0.000018406    0.000034407
     37        1           0.000123601    0.000024929   -0.000252579
     38        1           0.000095590    0.000006315    0.000000196
     39        1          -0.000105873    0.000104238    0.000096446
     40        1           0.000043362   -0.000128266   -0.000007586
     41        1          -0.000117172    0.000040524    0.000178329
     42        1           0.000080813    0.000026905   -0.000055856
     43        1          -0.000095228    0.000229162    0.000005340
 -------------------------------------------------------------------
 Cartesian Forces:  Max     0.001442368 RMS     0.000255724

 GradGradGradGradGradGradGradGradGradGradGradGradGradGradGradGradGradGrad
 Berny optimization.
 Using GEDIIS/GDIIS optimizer.
 FormGI is forming the generalized inverse of G from B-inverse, IUseBI=4.
 Internal  Forces:  Max     0.000484827 RMS     0.000126790
 Search for a local minimum.
 Step number   7 out of a maximum of  258
 All quantities printed in internal units (Hartrees-Bohrs-Radians)
 Mixed Optimization -- En-DIIS/RFO-DIIS
 Swapping is turned off.
 Update second derivatives using D2CorX and points    4    5    6    7
 DE= -4.15D-05 DEPred=-6.08D-05 R= 6.83D-01
 TightC=F SS=  1.41D+00  RLast= 1.89D-01 DXNew= 1.2000D+00 5.6721D-01
 Trust test= 6.83D-01 RLast= 1.89D-01 DXMaxT set to 7.14D-01
 ITU=  1  1  1 -1  1  1  0
     Eigenvalues ---    0.00134   0.00267   0.00333   0.00350   0.00374
     Eigenvalues ---    0.00397   0.00689   0.00756   0.00827   0.00924
     Eigenvalues ---    0.01113   0.01161   0.01204   0.01371   0.01427
     Eigenvalues ---    0.01492   0.02497   0.02688   0.03185   0.03883
     Eigenvalues ---    0.04019   0.04344   0.04438   0.04585   0.04717
     Eigenvalues ---    0.04889   0.04971   0.05048   0.05228   0.05355
     Eigenvalues ---    0.05421   0.05459   0.05535   0.05558   0.05621
     Eigenvalues ---    0.05635   0.05669   0.05717   0.05864   0.05981
     Eigenvalues ---    0.06197   0.06346   0.07225   0.07750   0.08475
     Eigenvalues ---    0.08887   0.08967   0.09170   0.09370   0.09748
     Eigenvalues ---    0.10253   0.11778   0.12084   0.13417   0.14319
     Eigenvalues ---    0.14657   0.15634   0.15946   0.15989   0.16000
     Eigenvalues ---    0.16000   0.16000   0.16000   0.16000   0.16022
     Eigenvalues ---    0.16042   0.16072   0.16165   0.16204   0.17054
     Eigenvalues ---    0.17497   0.17763   0.19511   0.19718   0.20814
     Eigenvalues ---    0.22492   0.23298   0.24551   0.25026   0.26355
     Eigenvalues ---    0.26671   0.27296   0.27973   0.28073   0.28531
     Eigenvalues ---    0.28861   0.29229   0.29530   0.29645   0.30381
     Eigenvalues ---    0.30777   0.31656   0.32499   0.33748   0.33821
     Eigenvalues ---    0.33855   0.33899   0.33943   0.33998   0.34065
     Eigenvalues ---    0.34075   0.34103   0.34132   0.34149   0.34169
     Eigenvalues ---    0.34195   0.34202   0.34289   0.34328   0.34344
     Eigenvalues ---    0.34381   0.34413   0.34445   0.34588   0.36227
     Eigenvalues ---    0.39588   0.41442   0.42246   0.52372   0.52401
     Eigenvalues ---    0.52776   0.53089   0.95906
 En-DIIS/RFO-DIIS IScMMF=        0 using points:     7    6    5    4    3
 RFO step:  Lambda=-1.17212882D-05.
 DidBck=T Rises=F RFO-DIIS coefs:    0.70103    0.54699   -0.19526   -0.04279   -0.00998
 Iteration  1 RMS(Cart)=  0.00687113 RMS(Int)=  0.00003358
 Iteration  2 RMS(Cart)=  0.00004122 RMS(Int)=  0.00001137
 Iteration  3 RMS(Cart)=  0.00000000 RMS(Int)=  0.00001137
 Variable       Old X    -DE/DX   Delta X   Delta X   Delta X     New X
                                 (Linear)    (Quad)   (Total)
    R1        2.55983  -0.00007  -0.00016   0.00043   0.00027   2.56011
    R2        2.85501  -0.00013   0.00015  -0.00115  -0.00100   2.85402
    R3        2.78216   0.00042  -0.00052   0.00174   0.00123   2.78339
    R4        2.84195   0.00006  -0.00006   0.00034   0.00027   2.84222
    R5        2.89285   0.00021  -0.00021  -0.00028  -0.00049   2.89236
    R6        2.92871  -0.00028   0.00017  -0.00073  -0.00055   2.92815
    R7        2.07793   0.00005  -0.00002  -0.00002  -0.00004   2.07789
    R8        2.06590   0.00000   0.00003   0.00004   0.00007   2.06597
    R9        2.92599   0.00014  -0.00048   0.00116   0.00068   2.92667
   R10        2.95100   0.00021  -0.00024   0.00020  -0.00005   2.95095
   R11        2.07462  -0.00005   0.00014  -0.00023  -0.00008   2.07454
   R12        2.91088   0.00003  -0.00017   0.00033   0.00017   2.91105
   R13        2.07435  -0.00005   0.00004  -0.00014  -0.00010   2.07425
   R14        2.07007  -0.00004   0.00005   0.00001   0.00006   2.07013
   R15        2.91210   0.00024  -0.00023   0.00082   0.00059   2.91268
   R16        2.07455   0.00001  -0.00002   0.00013   0.00011   2.07466
   R17        2.07533   0.00008  -0.00013   0.00028   0.00015   2.07548
   R18        2.91321   0.00034  -0.00025   0.00063   0.00038   2.91359
   R19        2.07942  -0.00005   0.00004  -0.00015  -0.00011   2.07930
   R20        2.86849   0.00044  -0.00042   0.00056   0.00014   2.86863
   R21        2.32738   0.00035  -0.00025   0.00063   0.00038   2.32776
   R22        2.91645   0.00048  -0.00026   0.00142   0.00115   2.91760
   R23        2.07120   0.00022  -0.00008   0.00033   0.00025   2.07145
   R24        2.06990  -0.00010   0.00005  -0.00042  -0.00037   2.06953
   R25        2.89874   0.00013  -0.00022   0.00062   0.00040   2.89914
   R26        2.72175  -0.00032   0.00027  -0.00119  -0.00092   2.72083
   R27        2.07312   0.00006  -0.00008   0.00018   0.00011   2.07322
   R28        2.06991   0.00008  -0.00010   0.00021   0.00011   2.07002
   R29        2.07047   0.00012  -0.00011   0.00037   0.00026   2.07073
   R30        2.06923   0.00004  -0.00002   0.00021   0.00019   2.06942
   R31        2.07367   0.00008  -0.00014   0.00032   0.00018   2.07385
   R32        2.07032  -0.00004   0.00003  -0.00010  -0.00007   2.07025
   R33        1.83817   0.00013  -0.00004   0.00006   0.00002   1.83819
   R34        2.73282  -0.00007  -0.00036   0.00042   0.00007   2.73288
[truncated: 1,067,239 more chars]
