# Supplementary material for: New patchoulol- and guaiane-type sesquiterpenoids from Sanguisorba officinalis with anti-melanogenic activity
Source: Nat Prod Bioprospect. 2026 May 12;16(1):63. doi: 10.1007/s13659-026-00616-0 (PMC13161421; doi:10.1007/s13659-026-00616-0)
Supplement: Supplementary file 2 — Additional file 2. It includes the calculated NMR data of compound 11. [file 13659_2026_616_MOESM2_ESM.zip › New folder/11R-opt_freq-conf-54.log]

 Entering Gaussian System, Link 0=/gpfs/home/zhengshan/software/Gaussian/g09/g09
 Input=DY-202A-11R_54.gjf
 Output=DY-202A-11R_54.log
 Initial command:
 /gpfs/home/zhengshan/software/Gaussian/g09/l1.exe "/gpfs/home/zhengshan/software/Gaussian/g09/scratch/zhengshan/%J/Gau-23291.inp" -scrdir="/gpfs/home/zhengshan/software/Gaussian/g09/scratch/zhengshan/%J/"
 Entering Link 1 = /gpfs/home/zhengshan/software/Gaussian/g09/l1.exe PID=     23292.
  
 Copyright (c) 1988,1990,1992,1993,1995,1998,2003,2009,2013,
            Gaussian, Inc.  All Rights Reserved.
  
 This is part of the Gaussian(R) 09 program.  It is based on
 the Gaussian(R) 03 system (copyright 2003, Gaussian, Inc.),
 the Gaussian(R) 98 system (copyright 1998, Gaussian, Inc.),
 the Gaussian(R) 94 system (copyright 1995, Gaussian, Inc.),
 the Gaussian 92(TM) system (copyright 1992, Gaussian, Inc.),
 the Gaussian 90(TM) system (copyright 1990, Gaussian, Inc.),
 the Gaussian 88(TM) system (copyright 1988, Gaussian, Inc.),
 the Gaussian 86(TM) system (copyright 1986, Carnegie Mellon
 University), and the Gaussian 82(TM) system (copyright 1983,
 Carnegie Mellon University). Gaussian is a federally registered
 trademark of Gaussian, Inc.
  
 This software contains proprietary and confidential information,
 including trade secrets, belonging to Gaussian, Inc.
  
 This software is provided under written license and may be
 used, copied, transmitted, or stored only in accord with that
 written license.
  
 The following legend is applicable only to US Government
 contracts under FAR:
  
                    RESTRICTED RIGHTS LEGEND
  
 Use, reproduction and disclosure by the US Government is
 subject to restrictions as set forth in subparagraphs (a)
 and (c) of the Commercial Computer Software - Restricted
 Rights clause in FAR 52.227-19.
  
 Gaussian, Inc.
 340 Quinnipiac St., Bldg. 40, Wallingford CT 06492
  
  
 ---------------------------------------------------------------
 Warning -- This program may not be used in any manner that
 competes with the business of Gaussian, Inc. or will provide
 assistance to any competitor of Gaussian, Inc.  The licensee
 of this program is prohibited from giving any competitor of
 Gaussian, Inc. access to this program.  By using this program,
 the user acknowledges that Gaussian, Inc. is engaged in the
 business of creating and licensing software in the field of
 computational chemistry and represents and warrants to the
 licensee that it is not a competitor of Gaussian, Inc. and that
 it will not use this program in any manner prohibited above.
 ---------------------------------------------------------------
  

 Cite this work as:
 Gaussian 09, Revision D.01,
 M. J. Frisch, G. W. Trucks, H. B. Schlegel, G. E. Scuseria, 
 M. A. Robb, J. R. Cheeseman, G. Scalmani, V. Barone, B. Mennucci, 
 G. A. Petersson, H. Nakatsuji, M. Caricato, X. Li, H. P. Hratchian, 
 A. F. Izmaylov, J. Bloino, G. Zheng, J. L. Sonnenberg, M. Hada, 
 M. Ehara, K. Toyota, R. Fukuda, J. Hasegawa, M. Ishida, T. Nakajima, 
 Y. Honda, O. Kitao, H. Nakai, T. Vreven, J. A. Montgomery, Jr., 
 J. E. Peralta, F. Ogliaro, M. Bearpark, J. J. Heyd, E. Brothers, 
 K. N. Kudin, V. N. Staroverov, T. Keith, R. Kobayashi, J. Normand, 
 K. Raghavachari, A. Rendell, J. C. Burant, S. S. Iyengar, J. Tomasi, 
 M. Cossi, N. Rega, J. M. Millam, M. Klene, J. E. Knox, J. B. Cross, 
 V. Bakken, C. Adamo, J. Jaramillo, R. Gomperts, R. E. Stratmann, 
 O. Yazyev, A. J. Austin, R. Cammi, C. Pomelli, J. W. Ochterski, 
 R. L. Martin, K. Morokuma, V. G. Zakrzewski, G. A. Voth, 
 P. Salvador, J. J. Dannenberg, S. Dapprich, A. D. Daniels, 
 O. Farkas, J. B. Foresman, J. V. Ortiz, J. Cioslowski, 
 and D. J. Fox, Gaussian, Inc., Wallingford CT, 2013.
 
 ******************************************
 Gaussian 09:  ES64L-G09RevD.01 24-Apr-2013
                10-Mar-2024 
 ******************************************
 %nprocshared=4
 Will use up to    4 processors via shared memory.
 %mem=12GB
 %chk=DY-202A-11R_54.chk
 ----------------------------------------------------------
 # opt freq b3lyp/6-31g(d) scrf=(smd,solvent=methanol,read)
 ----------------------------------------------------------
 1/14=-1,18=20,19=15,26=3,38=1,40=2/1,3;
 2/9=110,12=2,17=6,18=5,40=1/2;
 3/5=1,6=6,7=1,11=2,16=1,25=1,30=1,70=32203,71=1,72=3,74=-5/1,2,3;
 4//1;
 5/5=2,38=5,53=3/2;
 6/7=2,8=2,9=2,10=2,28=1/1;
 7//1,2,3,16;
 1/14=-1,18=20,19=15,26=3/3(2);
 2/9=110/2;
 99//99;
 2/9=110/2;
 3/5=1,6=6,7=1,11=2,16=1,25=1,30=1,70=32205,71=1,72=3,74=-5/1,2,3;
 4/5=5,16=3,69=1/1;
 5/5=2,38=5,53=3/2;
 7//1,2,3,16;
 1/14=-1,18=20,19=15,26=3/3(-5);
 2/9=110/2;
 6/7=2,8=2,9=2,10=2,19=2,28=1/1;
 99/9=1/99;
 --------
 opt+freq
 --------
 Symbolic Z-matrix:
 Charge =  0 Multiplicity = 1
 C                     1.7522    0.7342    0.0889 
 C                     1.1889   -0.4704    0.263 
 C                    -0.2493   -0.7463    0.6276 
 C                    -1.2721    0.2258   -0.0109 
 C                    -1.2955    1.5895    0.7273 
 C                     0.0284    2.1518    1.2519 
 C                     1.2291    2.1181    0.2946 
 C                     3.1626    0.4782   -0.2679 
 C                     3.4839   -0.9835   -0.3066 
 C                     2.1378   -1.6251    0.0388 
 O                     3.9679    1.3684   -0.4991 
 C                     0.9467    2.827    -1.031 
 C                     2.2557   -2.5525    1.2461 
 O                     1.6704   -2.3905   -1.0689 
 C                    -2.711    -0.4012   -0.1026 
 O                    -3.1112   -0.8224    1.2115 
 C                    -2.7332   -1.6396   -1.0222 
 C                    -3.763     0.6173   -0.6122 
 O                    -5.0726    0.0413   -0.5981 
 H                    -0.352    -0.7568    1.7198 
 H                    -0.4685   -1.7657    0.3019 
 H                    -0.9569    0.4183   -1.0456 
 H                    -1.976     1.5292    1.5866 
 H                    -1.7283    2.3386    0.052 
 H                     0.2925    1.6304    2.1822 
 H                    -0.1494    3.1941    1.5501 
 H                     2.0209    2.6893    0.7998 
 H                     3.84     -1.2567   -1.3043 
 H                     4.2556   -1.1863    0.4429 
 H                     0.564     3.8379   -0.8536 
 H                     0.2142    2.292    -1.6425 
 H                     1.8615    2.9222   -1.6265 
 H                     1.3057   -3.0567    1.4567 
 H                     2.9855   -3.3468    1.0506 
 H                     2.5659   -2.0121    2.1469 
 H                     1.4821   -1.7796   -1.802 
 H                    -3.8938   -1.392     1.0965 
 H                    -2.3259   -1.4078   -2.0116 
 H                    -2.1776   -2.4804   -0.5973 
 H                    -3.7528   -2.0186   -1.157 
 H                    -3.8184    1.5084    0.0194 
 H                    -3.5387    0.9309   -1.6368 
 H                    -5.3961    0.1229    0.3169 
 

 GradGradGradGradGradGradGradGradGradGradGradGradGradGradGradGradGradGrad
 Berny optimization.
 Initialization pass.
                           ----------------------------
                           !    Initial Parameters    !
                           ! (Angstroms and Degrees)  !
 --------------------------                            --------------------------
 ! Name  Definition              Value          Derivative Info.                !
 --------------------------------------------------------------------------------
 ! R1    R(1,2)                  1.3411         estimate D2E/DX2                !
 ! R2    R(1,7)                  1.4937         estimate D2E/DX2                !
 ! R3    R(1,8)                  1.4772         estimate D2E/DX2                !
 ! R4    R(2,3)                  1.5091         estimate D2E/DX2                !
 ! R5    R(2,10)                 1.5113         estimate D2E/DX2                !
 ! R6    R(3,4)                  1.5488         estimate D2E/DX2                !
 ! R7    R(3,20)                 1.0971         estimate D2E/DX2                !
 ! R8    R(3,21)                 1.0924         estimate D2E/DX2                !
 ! R9    R(4,5)                  1.5509         estimate D2E/DX2                !
 ! R10   R(4,15)                 1.5723         estimate D2E/DX2                !
 ! R11   R(4,22)                 1.0986         estimate D2E/DX2                !
 ! R12   R(5,6)                  1.531          estimate D2E/DX2                !
 ! R13   R(5,23)                 1.0978         estimate D2E/DX2                !
 ! R14   R(5,24)                 1.0975         estimate D2E/DX2                !
 ! R15   R(6,7)                  1.536          estimate D2E/DX2                !
 ! R16   R(6,25)                 1.0987         estimate D2E/DX2                !
 ! R17   R(6,26)                 1.0986         estimate D2E/DX2                !
 ! R18   R(7,12)                 1.5295         estimate D2E/DX2                !
 ! R19   R(7,27)                 1.0993         estimate D2E/DX2                !
 ! R20   R(8,9)                  1.4971         estimate D2E/DX2                !
 ! R21   R(8,11)                 1.2225         estimate D2E/DX2                !
 ! R22   R(9,10)                 1.5307         estimate D2E/DX2                !
 ! R23   R(9,28)                 1.094          estimate D2E/DX2                !
 ! R24   R(9,29)                 1.0947         estimate D2E/DX2                !
 ! R25   R(10,13)                1.5269         estimate D2E/DX2                !
 ! R26   R(10,14)                1.4252         estimate D2E/DX2                !
 ! R27   R(12,30)                1.0954         estimate D2E/DX2                !
 ! R28   R(12,31)                1.0939         estimate D2E/DX2                !
 ! R29   R(12,32)                1.0957         estimate D2E/DX2                !
 ! R30   R(13,33)                1.0959         estimate D2E/DX2                !
 ! R31   R(13,34)                1.0962         estimate D2E/DX2                !
 ! R32   R(13,35)                1.0953         estimate D2E/DX2                !
 ! R33   R(14,36)                0.9727         estimate D2E/DX2                !
 ! R34   R(15,16)                1.4368         estimate D2E/DX2                !
 ! R35   R(15,17)                1.5427         estimate D2E/DX2                !
 ! R36   R(15,18)                1.5504         estimate D2E/DX2                !
 ! R37   R(16,37)                0.9747         estimate D2E/DX2                !
 ! R38   R(17,38)                1.0948         estimate D2E/DX2                !
 ! R39   R(17,39)                1.0937         estimate D2E/DX2                !
 ! R40   R(17,40)                1.0961         estimate D2E/DX2                !
 ! R41   R(18,19)                1.4307         estimate D2E/DX2                !
 ! R42   R(18,41)                1.0936         estimate D2E/DX2                !
 ! R43   R(18,42)                1.0947         estimate D2E/DX2                !
 ! R44   R(19,43)                0.9739         estimate D2E/DX2                !
 ! A1    A(2,1,7)              131.851          estimate D2E/DX2                !
 ! A2    A(2,1,8)              106.0646         estimate D2E/DX2                !
 ! A3    A(7,1,8)              121.8839         estimate D2E/DX2                !
 ! A4    A(1,2,3)              126.5727         estimate D2E/DX2                !
 ! A5    A(1,2,10)             113.7836         estimate D2E/DX2                !
 ! A6    A(3,2,10)             119.6381         estimate D2E/DX2                !
 ! A7    A(2,3,4)              114.5192         estimate D2E/DX2                !
 ! A8    A(2,3,20)             109.3591         estimate D2E/DX2                !
 ! A9    A(2,3,21)             106.8462         estimate D2E/DX2                !
 ! A10   A(4,3,20)             110.7697         estimate D2E/DX2                !
 ! A11   A(4,3,21)             109.286          estimate D2E/DX2                !
 ! A12   A(20,3,21)            105.6117         estimate D2E/DX2                !
 ! A13   A(3,4,5)              111.4467         estimate D2E/DX2                !
 ! A14   A(3,4,15)             112.217          estimate D2E/DX2                !
 ! A15   A(3,4,22)             107.9852         estimate D2E/DX2                !
 ! A16   A(5,4,15)             111.3841         estimate D2E/DX2                !
 ! A17   A(5,4,22)             107.3705         estimate D2E/DX2                !
 ! A18   A(15,4,22)            106.1118         estimate D2E/DX2                !
 ! A19   A(4,5,6)              118.2287         estimate D2E/DX2                !
 ! A20   A(4,5,23)             109.4901         estimate D2E/DX2                !
 ! A21   A(4,5,24)             108.2551         estimate D2E/DX2                !
 ! A22   A(6,5,23)             106.7375         estimate D2E/DX2                !
 ! A23   A(6,5,24)             107.5267         estimate D2E/DX2                !
 ! A24   A(23,5,24)            105.9429         estimate D2E/DX2                !
 ! A25   A(5,6,7)              117.0226         estimate D2E/DX2                !
 ! A26   A(5,6,25)             108.8867         estimate D2E/DX2                !
 ! A27   A(5,6,26)             107.5479         estimate D2E/DX2                !
 ! A28   A(7,6,25)             109.2334         estimate D2E/DX2                !
 ! A29   A(7,6,26)             108.4516         estimate D2E/DX2                !
 ! A30   A(25,6,26)            105.0297         estimate D2E/DX2                !
 ! A31   A(1,7,6)              112.3286         estimate D2E/DX2                !
 ! A32   A(1,7,12)             112.0065         estimate D2E/DX2                !
 ! A33   A(1,7,27)             107.005          estimate D2E/DX2                !
 ! A34   A(6,7,12)             112.6842         estimate D2E/DX2                !
 ! A35   A(6,7,27)             105.3805         estimate D2E/DX2                !
 ! A36   A(12,7,27)            106.8851         estimate D2E/DX2                !
 ! A37   A(1,8,9)              112.3561         estimate D2E/DX2                !
 ! A38   A(1,8,11)             123.2609         estimate D2E/DX2                !
 ! A39   A(9,8,11)             124.3827         estimate D2E/DX2                !
 ! A40   A(8,9,10)             102.3969         estimate D2E/DX2                !
 ! A41   A(8,9,28)             109.7095         estimate D2E/DX2                !
 ! A42   A(8,9,29)             108.3285         estimate D2E/DX2                !
 ! A43   A(10,9,28)            112.7907         estimate D2E/DX2                !
 ! A44   A(10,9,29)            112.8169         estimate D2E/DX2                !
 ! A45   A(28,9,29)            110.4056         estimate D2E/DX2                !
 ! A46   A(2,10,9)             105.3895         estimate D2E/DX2                !
 ! A47   A(2,10,13)            113.2807         estimate D2E/DX2                !
 ! A48   A(2,10,14)            108.6453         estimate D2E/DX2                !
 ! A49   A(9,10,13)            111.4135         estimate D2E/DX2                !
 ! A50   A(9,10,14)            109.7629         estimate D2E/DX2                !
 ! A51   A(13,10,14)           108.2799         estimate D2E/DX2                !
 ! A52   A(7,12,30)            110.602          estimate D2E/DX2                !
 ! A53   A(7,12,31)            112.4215         estimate D2E/DX2                !
 ! A54   A(7,12,32)            110.925          estimate D2E/DX2                !
 ! A55   A(30,12,31)           107.9344         estimate D2E/DX2                !
 ! A56   A(30,12,32)           107.4295         estimate D2E/DX2                !
 ! A57   A(31,12,32)           107.3217         estimate D2E/DX2                !
 ! A58   A(10,13,33)           111.3726         estimate D2E/DX2                !
 ! A59   A(10,13,34)           110.5161         estimate D2E/DX2                !
 ! A60   A(10,13,35)           111.8679         estimate D2E/DX2                !
 ! A61   A(33,13,34)           106.1412         estimate D2E/DX2                !
 ! A62   A(33,13,35)           108.3271         estimate D2E/DX2                !
 ! A63   A(34,13,35)           108.3978         estimate D2E/DX2                !
 ! A64   A(10,14,36)           108.1781         estimate D2E/DX2                !
 ! A65   A(4,15,16)            108.5705         estimate D2E/DX2                !
 ! A66   A(4,15,17)            111.597          estimate D2E/DX2                !
 ! A67   A(4,15,18)            112.2209         estimate D2E/DX2                !
 ! A68   A(16,15,17)           107.8101         estimate D2E/DX2                !
 ! A69   A(16,15,18)           107.7101         estimate D2E/DX2                !
 ! A70   A(17,15,18)           108.7634         estimate D2E/DX2                !
 ! A71   A(15,16,37)           106.6801         estimate D2E/DX2                !
 ! A72   A(15,17,38)           111.3097         estimate D2E/DX2                !
 ! A73   A(15,17,39)           112.225          estimate D2E/DX2                !
 ! A74   A(15,17,40)           111.3632         estimate D2E/DX2                !
 ! A75   A(38,17,39)           108.9583         estimate D2E/DX2                !
 ! A76   A(38,17,40)           107.9475         estimate D2E/DX2                !
 ! A77   A(39,17,40)           104.7446         estimate D2E/DX2                !
 ! A78   A(15,18,19)           110.6937         estimate D2E/DX2                !
 ! A79   A(15,18,41)           112.3221         estimate D2E/DX2                !
 ! A80   A(15,18,42)           110.9031         estimate D2E/DX2                !
 ! A81   A(19,18,41)           106.0199         estimate D2E/DX2                !
 ! A82   A(19,18,42)           108.1852         estimate D2E/DX2                !
 ! A83   A(41,18,42)           108.5111         estimate D2E/DX2                !
 ! A84   A(18,19,43)           106.2342         estimate D2E/DX2                !
 ! D1    D(7,1,2,3)              5.778          estimate D2E/DX2                !
 ! D2    D(7,1,2,10)          -175.0982         estimate D2E/DX2                !
 ! D3    D(8,1,2,3)           -179.4409         estimate D2E/DX2                !
 ! D4    D(8,1,2,10)            -0.317          estimate D2E/DX2                !
 ! D5    D(2,1,7,6)             21.0593         estimate D2E/DX2                !
 ! D6    D(2,1,7,12)          -106.941          estimate D2E/DX2                !
 ! D7    D(2,1,7,27)           136.238          estimate D2E/DX2                !
 ! D8    D(8,1,7,6)           -153.0321         estimate D2E/DX2                !
 ! D9    D(8,1,7,12)            78.9675         estimate D2E/DX2                !
 ! D10   D(8,1,7,27)           -37.8534         estimate D2E/DX2                !
 ! D11   D(2,1,8,9)             -0.3466         estimate D2E/DX2                !
 ! D12   D(2,1,8,11)           179.8687         estimate D2E/DX2                !
 ! D13   D(7,1,8,9)            175.0767         estimate D2E/DX2                !
 ! D14   D(7,1,8,11)            -4.708          estimate D2E/DX2                !
 ! D15   D(1,2,3,4)             36.5261         estimate D2E/DX2                !
 ! D16   D(1,2,3,20)           -88.4602         estimate D2E/DX2                !
 ! D17   D(1,2,3,21)           157.6849         estimate D2E/DX2                !
 ! D18   D(10,2,3,4)          -142.5515         estimate D2E/DX2                !
 ! D19   D(10,2,3,20)           92.4622         estimate D2E/DX2                !
 ! D20   D(10,2,3,21)          -21.3927         estimate D2E/DX2                !
 ! D21   D(1,2,10,9)             0.83           estimate D2E/DX2                !
 ! D22   D(1,2,10,13)          122.8807         estimate D2E/DX2                !
 ! D23   D(1,2,10,14)         -116.7511         estimate D2E/DX2                !
 ! D24   D(3,2,10,9)          -179.9796         estimate D2E/DX2                !
 ! D25   D(3,2,10,13)          -57.9289         estimate D2E/DX2                !
 ! D26   D(3,2,10,14)           62.4394         estimate D2E/DX2                !
 ! D27   D(2,3,4,5)            -77.5117         estimate D2E/DX2                !
 ! D28   D(2,3,4,15)           156.7835         estimate D2E/DX2                !
 ! D29   D(2,3,4,22)            40.1834         estimate D2E/DX2                !
 ! D30   D(20,3,4,5)            46.7281         estimate D2E/DX2                !
 ! D31   D(20,3,4,15)          -78.9767         estimate D2E/DX2                !
 ! D32   D(20,3,4,22)          164.4232         estimate D2E/DX2                !
 ! D33   D(21,3,4,5)           162.6817         estimate D2E/DX2                !
 ! D34   D(21,3,4,15)           36.9769         estimate D2E/DX2                !
 ! D35   D(21,3,4,22)          -79.6232         estimate D2E/DX2                !
 ! D36   D(3,4,5,6)             37.0242         estimate D2E/DX2                !
 ! D37   D(3,4,5,23)           -85.4371         estimate D2E/DX2                !
 ! D38   D(3,4,5,24)           159.5034         estimate D2E/DX2                !
 ! D39   D(15,4,5,6)           163.1887         estimate D2E/DX2                !
 ! D40   D(15,4,5,23)           40.7274         estimate D2E/DX2                !
 ! D41   D(15,4,5,24)          -74.3322         estimate D2E/DX2                !
 ! D42   D(22,4,5,6)           -81.0412         estimate D2E/DX2                !
 ! D43   D(22,4,5,23)          156.4975         estimate D2E/DX2                !
 ! D44   D(22,4,5,24)           41.4379         estimate D2E/DX2                !
 ! D45   D(3,4,15,16)           55.4629         estimate D2E/DX2                !
 ! D46   D(3,4,15,17)          -63.224          estimate D2E/DX2                !
 ! D47   D(3,4,15,18)          174.4035         estimate D2E/DX2                !
 ! D48   D(5,4,15,16)          -70.276          estimate D2E/DX2                !
 ! D49   D(5,4,15,17)          171.0371         estimate D2E/DX2                !
 ! D50   D(5,4,15,18)           48.6646         estimate D2E/DX2                !
 ! D51   D(22,4,15,16)         173.1829         estimate D2E/DX2                !
 ! D52   D(22,4,15,17)          54.496          estimate D2E/DX2                !
 ! D53   D(22,4,15,18)         -67.8765         estimate D2E/DX2                !
 ! D54   D(4,5,6,7)             46.2603         estimate D2E/DX2                !
 ! D55   D(4,5,6,25)           -78.164          estimate D2E/DX2                !
 ! D56   D(4,5,6,26)           168.5304         estimate D2E/DX2                !
 ! D57   D(23,5,6,7)           170.1004         estimate D2E/DX2                !
 ! D58   D(23,5,6,25)           45.6761         estimate D2E/DX2                !
 ! D59   D(23,5,6,26)          -67.6295         estimate D2E/DX2                !
 ! D60   D(24,5,6,7)           -76.5856         estimate D2E/DX2                !
 ! D61   D(24,5,6,25)          158.99           estimate D2E/DX2                !
 ! D62   D(24,5,6,26)           45.6844         estimate D2E/DX2                !
 ! D63   D(5,6,7,1)            -71.8095         estimate D2E/DX2                !
 ! D64   D(5,6,7,12)            55.832          estimate D2E/DX2                !
 ! D65   D(5,6,7,27)           172.0302         estimate D2E/DX2                !
 ! D66   D(25,6,7,1)            52.4395         estimate D2E/DX2                !
 ! D67   D(25,6,7,12)         -179.919          estimate D2E/DX2                !
 ! D68   D(25,6,7,27)          -63.7208         estimate D2E/DX2                !
 ! D69   D(26,6,7,1)           166.3897         estimate D2E/DX2                !
 ! D70   D(26,6,7,12)          -65.9688         estimate D2E/DX2                !
 ! D71   D(26,6,7,27)           50.2294         estimate D2E/DX2                !
 ! D72   D(1,7,12,30)          179.9549         estimate D2E/DX2                !
 ! D73   D(1,7,12,31)           59.226          estimate D2E/DX2                !
 ! D74   D(1,7,12,32)          -60.9456         estimate D2E/DX2                !
 ! D75   D(6,7,12,30)           52.1437         estimate D2E/DX2                !
 ! D76   D(6,7,12,31)          -68.5851         estimate D2E/DX2                !
 ! D77   D(6,7,12,32)          171.2432         estimate D2E/DX2                !
 ! D78   D(27,7,12,30)         -63.1521         estimate D2E/DX2                !
 ! D79   D(27,7,12,31)         176.1191         estimate D2E/DX2                !
 ! D80   D(27,7,12,32)          55.9474         estimate D2E/DX2                !
 ! D81   D(1,8,9,10)             0.8165         estimate D2E/DX2                !
 ! D82   D(1,8,9,28)           120.8191         estimate D2E/DX2                !
 ! D83   D(1,8,9,29)          -118.595          estimate D2E/DX2                !
 ! D84   D(11,8,9,10)         -179.4016         estimate D2E/DX2                !
 ! D85   D(11,8,9,28)          -59.399          estimate D2E/DX2                !
 ! D86   D(11,8,9,29)           61.1869         estimate D2E/DX2                !
 ! D87   D(8,9,10,2)            -0.9261         estimate D2E/DX2                !
 ! D88   D(8,9,10,13)         -124.1748         estimate D2E/DX2                !
 ! D89   D(8,9,10,14)          115.8976         estimate D2E/DX2                !
 ! D90   D(28,9,10,2)         -118.7595         estimate D2E/DX2                !
 ! D91   D(28,9,10,13)         117.9918         estimate D2E/DX2                !
 ! D92   D(28,9,10,14)          -1.9358         estimate D2E/DX2                !
 ! D93   D(29,9,10,2)          115.2914         estimate D2E/DX2                !
 ! D94   D(29,9,10,13)          -7.9573         estimate D2E/DX2                !
 ! D95   D(29,9,10,14)        -127.8849         estimate D2E/DX2                !
 ! D96   D(2,10,13,33)          64.7198         estimate D2E/DX2                !
 ! D97   D(2,10,13,34)        -177.5574         estimate D2E/DX2                !
 ! D98   D(2,10,13,35)         -56.6734         estimate D2E/DX2                !
 ! D99   D(9,10,13,33)        -176.6561         estimate D2E/DX2                !
 ! D100  D(9,10,13,34)         -58.9333         estimate D2E/DX2                !
 ! D101  D(9,10,13,35)          61.9507         estimate D2E/DX2                !
 ! D102  D(14,10,13,33)        -55.8558         estimate D2E/DX2                !
 ! D103  D(14,10,13,34)         61.867          estimate D2E/DX2                !
 ! D104  D(14,10,13,35)       -177.249          estimate D2E/DX2                !
 ! D105  D(2,10,14,36)          49.1055         estimate D2E/DX2                !
 ! D106  D(9,10,14,36)         -65.6559         estimate D2E/DX2                !
 ! D107  D(13,10,14,36)        172.5244         estimate D2E/DX2                !
 ! D108  D(4,15,16,37)        -166.5896         estimate D2E/DX2                !
 ! D109  D(17,15,16,37)        -45.5406         estimate D2E/DX2                !
 ! D110  D(18,15,16,37)         71.6692         estimate D2E/DX2                !
 ! D111  D(4,15,17,38)         -54.2596         estimate D2E/DX2                !
 ! D112  D(4,15,17,39)          68.1587         estimate D2E/DX2                !
 ! D113  D(4,15,17,40)        -174.7733         estimate D2E/DX2                !
 ! D114  D(16,15,17,38)       -173.399          estimate D2E/DX2                !
 ! D115  D(16,15,17,39)        -50.9807         estimate D2E/DX2                !
 ! D116  D(16,15,17,40)         66.0873         estimate D2E/DX2                !
 ! D117  D(18,15,17,38)         70.0763         estimate D2E/DX2                !
 ! D118  D(18,15,17,39)       -167.5053         estimate D2E/DX2                !
 ! D119  D(18,15,17,40)        -50.4373         estimate D2E/DX2                !
 ! D120  D(4,15,18,19)        -176.1285         estimate D2E/DX2                !
 ! D121  D(4,15,18,41)         -57.8346         estimate D2E/DX2                !
 ! D122  D(4,15,18,42)          63.7797         estimate D2E/DX2                !
 ! D123  D(16,15,18,19)        -56.6834         estimate D2E/DX2                !
 ! D124  D(16,15,18,41)         61.6105         estimate D2E/DX2                !
 ! D125  D(16,15,18,42)       -176.7751         estimate D2E/DX2                !
 ! D126  D(17,15,18,19)         59.9054         estimate D2E/DX2                !
 ! D127  D(17,15,18,41)        178.1993         estimate D2E/DX2                !
 ! D128  D(17,15,18,42)        -60.1863         estimate D2E/DX2                !
 ! D129  D(15,18,19,43)         81.8604         estimate D2E/DX2                !
 ! D130  D(41,18,19,43)        -40.2038         estimate D2E/DX2                !
 ! D131  D(42,18,19,43)       -156.4354         estimate D2E/DX2                !
 --------------------------------------------------------------------------------
 Trust Radius=3.00D-01 FncErr=1.00D-07 GrdErr=1.00D-06
 Number of steps in this run=    258 maximum allowed number of steps=    258.
 GradGradGradGradGradGradGradGradGradGradGradGradGradGradGradGradGradGrad

                          Input orientation:                          
 ---------------------------------------------------------------------
 Center     Atomic      Atomic             Coordinates (Angstroms)
 Number     Number       Type             X           Y           Z
 ---------------------------------------------------------------------
      1          6           0        1.752200    0.734200    0.088900
      2          6           0        1.188900   -0.470400    0.263000
      3          6           0       -0.249300   -0.746300    0.627600
      4          6           0       -1.272100    0.225800   -0.010900
      5          6           0       -1.295500    1.589500    0.727300
      6          6           0        0.028400    2.151800    1.251900
      7          6           0        1.229100    2.118100    0.294600
      8          6           0        3.162600    0.478200   -0.267900
      9          6           0        3.483900   -0.983500   -0.306600
     10          6           0        2.137800   -1.625100    0.038800
     11          8           0        3.967900    1.368400   -0.499100
     12          6           0        0.946700    2.827000   -1.031000
     13          6           0        2.255700   -2.552500    1.246100
     14          8           0        1.670400   -2.390500   -1.068900
     15          6           0       -2.711000   -0.401200   -0.102600
     16          8           0       -3.111200   -0.822400    1.211500
     17          6           0       -2.733200   -1.639600   -1.022200
     18          6           0       -3.763000    0.617300   -0.612200
     19          8           0       -5.072600    0.041300   -0.598100
     20          1           0       -0.352000   -0.756800    1.719800
     21          1           0       -0.468500   -1.765700    0.301900
     22          1           0       -0.956900    0.418300   -1.045600
     23          1           0       -1.976000    1.529200    1.586600
     24          1           0       -1.728300    2.338600    0.052000
     25          1           0        0.292500    1.630400    2.182200
     26          1           0       -0.149400    3.194100    1.550100
     27          1           0        2.020900    2.689300    0.799800
     28          1           0        3.840000   -1.256700   -1.304300
     29          1           0        4.255600   -1.186300    0.442900
     30          1           0        0.564000    3.837900   -0.853600
     31          1           0        0.214200    2.292000   -1.642500
     32          1           0        1.861500    2.922200   -1.626500
     33          1           0        1.305700   -3.056700    1.456700
     34          1           0        2.985500   -3.346800    1.050600
     35          1           0        2.565900   -2.012100    2.146900
     36          1           0        1.482100   -1.779600   -1.802000
     37          1           0       -3.893800   -1.392000    1.096500
     38          1           0       -2.325900   -1.407800   -2.011600
     39          1           0       -2.177600   -2.480400   -0.597300
     40          1           0       -3.752800   -2.018600   -1.157000
     41          1           0       -3.818400    1.508400    0.019400
     42          1           0       -3.538700    0.930900   -1.636800
     43          1           0       -5.396100    0.122900    0.316900
 ---------------------------------------------------------------------
                    Distance matrix (angstroms):
                    1          2          3          4          5
     1  C    0.000000
     2  C    1.341148   0.000000
     3  C    2.547171   1.509130   0.000000
     4  C    3.068358   2.572205   1.548800   0.000000
     5  C    3.229174   3.260522   2.561335   1.550859   0.000000
     6  C    2.516673   3.033252   2.977558   2.644889   1.531045
     7  C    1.493695   2.589005   3.240578   3.151211   2.615388
     8  C    1.477183   2.253262   3.733950   4.449305   4.701071
     9  C    2.470971   2.419657   3.855616   4.916236   5.525572
    10  C    2.391128   1.511294   2.610981   3.880170   4.753444
    11  O    2.378504   3.418307   4.850380   5.385302   5.408911
    12  C    2.506555   3.550485   4.117019   3.567901   3.106523
    13  C    3.520656   2.537654   3.149591   4.663086   5.480542
    14  O    3.333308   2.385914   3.044134   4.077094   5.278570
    15  C    4.609334   3.917610   2.590802   1.572250   2.579779
    16  O    5.228374   4.417512   2.921849   2.444437   3.057528
    17  C    5.195025   4.289713   3.112810   2.576288   3.943960
    18  C    5.560813   5.144937   3.967694   2.592184   2.971193
    19  O    6.894199   6.341113   5.038539   3.850019   4.291864
    20  H    3.051323   2.139781   1.097068   2.192581   2.716684
    21  H    3.350579   2.103875   1.092385   2.170182   3.481704
    22  H    2.953998   2.665836   2.157913   1.098641   2.151635
    23  H    4.095681   3.970757   3.013150   2.178608   1.097776
    24  H    3.832668   4.055251   3.469202   2.162406   1.097496
    25  H    2.704774   2.983324   2.891199   3.038184   2.154101
    26  H    3.435447   4.108069   4.048177   3.536662   2.136653
    27  H    2.097616   3.311206   4.121506   4.191648   3.494757
    28  H    3.203685   3.178526   4.551387   5.477614   6.213020
    29  H    3.175004   3.154287   4.530104   5.723236   6.212943
    30  H    3.454429   4.494301   4.885724   4.138680   3.318477
    31  H    2.791045   3.494542   3.820923   3.023308   2.896317
    32  H    2.782425   3.941108   4.795241   4.438489   4.157296
    33  H    4.054770   2.850879   2.905749   4.424218   5.374518
    34  H    4.370407   3.481632   4.171985   5.658393   6.542059
    35  H    3.526987   2.796792   3.440330   4.939083   5.467833
    36  H    3.157158   2.462559   3.157279   3.849063   5.046113
    37  H    6.116641   5.232390   3.730841   3.273671   3.972004
    38  H    5.062723   4.290261   3.422751   2.789614   4.188926
    39  H    5.123266   4.014167   2.868070   2.913299   4.369983
    40  H    6.279745   5.369704   4.132561   3.536205   4.754713
    41  H    5.624571   5.389624   4.265214   2.851250   2.621588
    42  H    5.568694   5.284230   4.331358   2.877185   3.324856
    43  H    7.178013   6.611893   5.228919   4.138287   4.374273
                    6          7          8          9         10
     6  C    0.000000
     7  C    1.535982   0.000000
     8  C    3.864445   2.596941   0.000000
     9  C    4.919300   3.881428   1.497097   0.000000
    10  C    4.492900   3.860404   2.359693   1.530666   0.000000
    11  O    4.381709   2.948395   1.222464   2.408889   3.549598
    12  C    2.551627   1.529544   3.318041   4.634873   4.731214
    13  C    5.204934   4.875835   3.507108   2.526087   1.526940
    14  O    5.358616   4.730893   3.331321   2.418581   1.425237
    15  C    3.982059   4.693509   5.941367   6.225550   5.002878
    16  O    4.324880   5.322166   6.575770   6.769485   5.437973
    17  C    5.212742   5.617303   6.309873   6.292447   4.985235
    18  C    4.494916   5.291101   6.935548   7.427887   6.345991
    19  O    5.822105   6.694881   8.253389   8.622580   7.427813
    20  H    2.970453   3.577167   4.222391   4.344171   3.127109
    21  H    4.061553   4.238608   4.306350   4.074748   2.623317
    22  H    3.042095   3.076370   4.192694   4.715068   3.863751
    23  H    2.125388   3.505529   5.563181   6.301458   5.410050
    24  H    2.135568   2.975515   5.242550   6.191282   5.536951
    25  H    1.098665   2.162893   3.945634   4.817845   4.312491
    26  H    1.098602   2.152747   4.653018   5.839567   5.544367
    27  H    2.112666   1.099292   2.707845   4.105356   4.382560
    28  H    5.716671   4.556595   2.131402   1.094007   2.199346
    29  H    5.446707   4.483386   2.114343   1.094714   2.200209
    30  H    2.750078   2.172195   4.287581   5.663120   5.754789
    31  H    2.903744   2.193768   3.724575   4.817102   4.676610
    32  H    3.498422   2.176495   3.084119   4.430441   4.850516
    33  H    5.366741   5.304234   4.349464   3.485963   2.179979
    34  H    6.246564   5.789785   4.049745   2.770484   2.169467
    35  H    4.957620   4.719809   3.519787   2.814321   2.185663
    36  H    5.186083   4.433036   3.205496   2.622442   1.960193
    37  H    5.288319   6.261625   7.426440   7.521038   6.128072
    38  H    5.372515   5.512581   6.059795   6.069665   4.916907
    39  H    5.453738   5.792002   6.113882   5.863258   4.445092
    40  H    6.123113   6.636170   7.405894   7.359649   6.023616
    41  H    4.090341   5.091633   7.062451   7.722657   6.730194
    42  H    4.749672   5.279362   6.854651   7.399410   6.446970
    43  H    5.866503   6.919147   8.586010   8.970355   7.739024
                   11         12         13         14         15
    11  O    0.000000
    12  C    3.396775   0.000000
    13  C    4.620694   5.986459   0.000000
    14  O    4.442129   5.267588   2.393333   0.000000
    15  C    6.920723   4.966082   5.578099   4.907924   0.000000
    16  O    7.605223   5.900295   5.638977   5.524750   1.436812
    17  C    7.363860   5.787250   5.555870   4.467407   1.542657
    18  C    7.768124   5.219142   7.051642   6.227140   1.550399
    19  O    9.137923   6.646766   7.989546   7.183547   2.453259
    20  H    5.301087   4.700760   3.201411   3.812601   3.002078
    21  H    5.490522   4.987214   2.988617   2.616173   2.655991
    22  H    5.045296   3.070137   4.939468   3.846116   2.153531
    23  H    6.301266   4.132589   5.889270   5.975949   2.668345
    24  H    5.804455   2.926952   6.420357   5.930596   2.914808
    25  H    4.557036   3.490628   4.714561   5.351252   4.285875
    26  H    4.948188   2.828122   6.237013   6.431064   4.713745
    27  H    2.687513   2.127133   5.266002   5.423952   5.723320
    28  H    2.748792   5.012233   3.270114   2.459284   6.715025
    29  H    2.737997   5.406272   2.551712   3.227831   7.031889
    30  H    4.220265   1.095376   6.935979   6.329569   5.409214
    31  H    4.031211   1.093944   5.998409   4.937139   4.263967
    32  H    2.849955   1.095693   6.195124   5.345299   5.854487
    33  H    5.522135   6.398082   1.095933   2.637325   5.061322
    34  H    5.059624   6.826827   1.096239   2.671381   6.515868
    35  H    4.516049   6.011468   1.095307   3.359535   5.958265
    36  H    4.217423   4.701261   3.238324   0.972672   4.729697
    37  H    8.483636   6.764367   6.259832   6.053617   1.954109
    38  H    7.043214   5.441049   5.737073   4.221942   2.192220
    39  H    7.251901   6.173965   4.801820   3.877833   2.202797
    40  H    8.456584   6.751371   6.493228   5.436651   2.193875
    41  H    7.804800   5.054525   7.408805   6.820025   2.210835
    42  H    7.604920   4.907240   7.349848   6.203945   2.193934
    43  H    9.481647   7.025675   8.159119   7.627126   2.767747
                   16         17         18         19         20
    16  O    0.000000
    17  C    2.408343   0.000000
    18  C    2.413185   2.514396   0.000000
    19  O    2.804946   2.911714   1.430744   0.000000
    20  H    2.806396   3.737381   4.354457   5.319181   0.000000
    21  H    2.949754   2.626406   4.167493   5.027224   1.744102
    22  H    3.357804   2.718592   2.846337   4.157087   3.064996
    23  H    2.638068   4.173785   2.976517   4.071326   2.807297
    24  H    3.639886   4.241439   2.746641   4.109083   3.775879
    25  H    4.306235   5.487799   5.028133   6.248168   2.515535
    26  H    5.001918   6.054536   4.936957   6.228387   3.959729
    27  H    6.232173   6.682853   6.304001   7.699595   4.284000
    28  H    7.405204   6.590383   7.861074   9.034266   5.193067
    29  H    7.415721   7.155091   8.286384   9.466044   4.800513
    30  H    6.284117   6.395542   5.399395   6.800788   5.345345
    31  H    5.376159   4.952718   4.436694   5.840092   4.573929
    32  H    6.841346   6.502804   6.162497   7.578848   5.443560
    33  H    4.955928   4.946295   6.593204   7.382582   2.847232
    34  H    6.600624   6.317797   8.001328   8.895527   4.277246
    35  H    5.875357   6.185662   7.387919   8.372464   3.205048
    36  H    5.576363   4.289107   5.888279   6.908628   4.100380
    37  H    0.974747   2.428413   2.640843   2.513083   3.651894
    38  H    3.368644   1.094777   2.850370   3.412072   4.271233
    39  H    2.625325   1.093698   3.479865   3.839270   3.416514
    40  H    2.729897   1.096082   2.691631   2.509468   4.629639
    41  H    2.711801   3.488910   1.093639   2.026501   4.476429
    42  H    3.371888   2.762976   1.094742   2.055027   4.926475
    43  H    2.629576   3.462749   1.942852   0.973928   5.308950
                   21         22         23         24         25
    21  H    0.000000
    22  H    2.612307   0.000000
    23  H    3.844395   3.033338   0.000000
    24  H    4.300561   2.342506   1.752564   0.000000
    25  H    3.955774   3.667271   2.347567   3.020419   0.000000
    26  H    5.124397   3.885200   2.471779   2.338613   1.743555
    27  H    5.127577   4.174953   4.235575   3.839101   2.453501
    28  H    4.626244   5.087514   7.067135   6.765478   5.751155
    29  H    4.761587   5.653364   6.893100   6.955917   5.163829
    30  H    5.813912   3.747488   4.211445   2.884901   3.763356
    31  H    4.551011   2.288781   3.975667   2.578140   3.882290
    32  H    5.578892   3.814491   5.195274   4.005573   4.317025
    33  H    2.479522   4.843190   5.640648   6.347251   4.849931
    34  H    3.871763   5.840595   6.977045   7.452576   5.771073
    35  H    3.559820   5.339384   5.786501   6.461993   4.293879
    36  H    2.869047   3.369217   5.864233   5.541079   5.377462
    37  H    3.536060   4.060931   3.528677   4.438214   5.276244
    38  H    2.988362   2.478297   4.657837   4.318690   5.802985
    39  H    2.059218   3.177034   4.570225   4.883259   5.543076
    40  H    3.602634   3.710519   4.824028   4.954339   6.389829
    41  H    4.692693   3.242025   2.418881   2.249180   4.646729
    42  H    4.522868   2.697771   3.631846   2.848019   5.454554
    43  H    5.277147   4.652974   3.909847   4.293280   6.173497
                   26         27         28         29         30
    26  H    0.000000
    27  H    2.351165   0.000000
    28  H    6.623634   4.827761   0.000000
    29  H    6.310136   4.487932   1.797328   0.000000
    30  H    2.588666   2.485070   6.073735   6.367999   0.000000
    31  H    3.337467   3.063795   5.084690   5.725415   1.770460
    32  H    3.769408   2.442659   4.634812   5.185933   1.766179
    33  H    6.418609   5.827482   4.157619   3.637045   7.309112
    34  H    7.270521   6.117831   3.262551   2.578801   7.817260
    35  H    5.901995   4.920860   3.755628   2.537843   6.872634
    36  H    6.215791   5.199109   2.465932   3.617165   5.770501
    37  H    5.937895   7.192268   8.099001   8.178155   7.143299
    38  H    6.212917   6.601884   6.208174   7.027786   6.099988
    39  H    6.397255   6.804784   6.181327   6.644003   6.892240
    40  H    6.890945   7.702532   7.632352   8.208951   7.281855
    41  H    4.318123   6.008409   8.249185   8.522337   5.039259
    42  H    5.173564   6.319663   7.703335   8.340192   5.088831
    43  H    6.203299   7.863300   9.478245   9.740903   7.119978
                   31         32         33         34         35
    31  H    0.000000
    32  H    1.763804   0.000000
    33  H    6.277341   6.749984   0.000000
    34  H    6.835858   6.908734   1.752371   0.000000
    35  H    6.198010   6.251563   1.776420   1.777459   0.000000
    36  H    4.267427   4.720346   3.504458   3.585199   4.101523
    37  H    6.160328   7.690938   5.471359   7.151791   6.573856
    38  H    4.502984   6.035853   5.285499   6.430222   6.448876
    39  H    5.439573   6.823611   4.084656   5.488518   5.500066
    40  H    5.878271   7.493484   5.787703   7.214035   7.130341
    41  H    4.431456   6.080220   7.011588   8.421959   7.594700
    42  H    3.992103   5.755653   6.995635   8.251425   7.761686
    43  H    6.326113   8.017833   7.504873   9.101008   8.443966
                   36         37         38         39         40
    36  H    0.000000
    37  H    6.119791   0.000000
    38  H    3.831844   3.481213   0.000000
    39  H    3.916098   2.645546   1.781210   0.000000
    40  H    5.279898   2.343239   1.771853   1.734295   0.000000
    41  H    6.497980   3.094859   3.854444   4.356956   3.718595
    42  H    5.708111   3.604565   2.660992   3.817083   2.995930
    43  H    7.444386   2.271476   4.146213   4.239301   3.075522
                   41         42         43
    41  H    0.000000
    42  H    1.776158   0.000000
    43  H    2.120673   2.814204   0.000000
 Stoichiometry    C15H24O4
 Framework group  C1[X(C15H24O4)]
 Deg. of freedom   123
 Full point group                 C1      NOp   1
 Largest Abelian subgroup         C1      NOp   1
 Largest concise Abelian subgroup C1      NOp   1
                         Standard orientation:                         
 ---------------------------------------------------------------------
 Center     Atomic      Atomic             Coordinates (Angstroms)
 Number     Number       Type             X           Y           Z
 ---------------------------------------------------------------------
      1          6           0        1.776580    0.747534    0.082537
      2          6           0        1.225960   -0.464060    0.248476
      3          6           0       -0.207476   -0.757334    0.618239
      4          6           0       -1.243144    0.210593   -0.005692
      5          6           0       -1.275738    1.567128    0.745253
      6          6           0        0.045494    2.137451    1.267914
      7          6           0        1.241205    2.124307    0.303890
      8          6           0        3.187423    0.508612   -0.284215
      9          6           0        3.522680   -0.949464   -0.338213
     10          6           0        2.184782   -1.607328    0.008459
     11          8           0        3.982767    1.408723   -0.511473
     12          6           0        0.944684    2.842624   -1.013531
     13          6           0        2.318287   -2.544639    1.206445
     14          8           0        1.718776   -2.366994   -1.103766
     15          6           0       -2.676371   -0.429543   -0.095459
     16          8           0       -3.065263   -0.866740    1.216810
     17          6           0       -2.691584   -1.659558   -1.026384
     18          6           0       -3.740982    0.583305   -0.589909
     19          8           0       -5.044832   -0.005550   -0.574105
     20          1           0       -0.304088   -0.778917    1.710831
     21          1           0       -0.418551   -1.775774    0.284274
     22          1           0       -0.935497    0.415703   -1.040242
     23          1           0       -1.950905    1.492261    1.607608
     24          1           0       -1.719480    2.318171    0.079277
     25          1           0        0.319732    1.610087    2.191897
     26          1           0       -0.140779    3.175170    1.576731
     27          1           0        2.030178    2.698517    0.810100
     28          1           0        3.875947   -1.209955   -1.340310
     29          1           0        4.300404   -1.151635    0.405205
     30          1           0        0.553167    3.848061   -0.824695
     31          1           0        0.214075    2.306171   -1.626019
     32          1           0        1.855243    2.952238   -1.613039
     33          1           0        1.374393   -3.060007    1.417467
     34          1           0        3.054681   -3.329942    0.999651
     35          1           0        2.628154   -2.009577    2.110539
     36          1           0        1.520544   -1.751219   -1.830138
     37          1           0       -3.842915   -1.442863    1.100743
     38          1           0       -2.291976   -1.414672   -2.015768
     39          1           0       -2.125530   -2.498784   -0.612307
     40          1           0       -3.708180   -2.047228   -1.159204
     41          1           0       -3.801570    1.467954    0.050226
     42          1           0       -3.525349    0.908524   -1.612746
     43          1           0       -5.364094    0.064439    0.343342
 ---------------------------------------------------------------------
 Rotational constants (GHZ):      0.6060723      0.2455727      0.1992089
 Standard basis: 6-31G(d) (6D, 7F)
 There are   333 symmetry adapted cartesian basis functions of A   symmetry.
 There are   333 symmetry adapted basis functions of A   symmetry.
   333 basis functions,   628 primitive gaussians,   333 cartesian basis functions
    73 alpha electrons       73 beta electrons
       nuclear repulsion energy      1599.3841843141 Hartrees.
 NAtoms=   43 NActive=   43 NUniq=   43 SFac= 1.00D+00 NAtFMM=   60 NAOKFM=F Big=F
 Integral buffers will be    131072 words long.
 Raffenetti 2 integral format.
 Two-electron integral symmetry is turned on.
 Using the following non-standard input for PCM:
 --- end of non-standard input.
 ------------------------------------------------------------------------------
 Polarizable Continuum Model (PCM)
 =================================
 Model                : PCM (using non-symmetric T matrix).
 Atomic radii         : SMD-Coulomb.
 Polarization charges : Total charges.
 Charge compensation  : None.
 Solution method      : On-the-fly selection.
 Cavity type          : VdW (van der Waals Surface) (Alpha=1.000).
 Cavity algorithm     : GePol (No added spheres)
                        Default sphere list used, NSphG=   43.
                        Lebedev-Laikov grids with approx.  5.0 points / Ang**2.
                        Smoothing algorithm: Karplus/York (Gamma=1.0000).
                        Polarization charges: spherical gaussians, with
                                              point-specific exponents (IZeta= 3).
                        Self-potential: point-specific (ISelfS= 7).
                        Self-field    : sphere-specific E.n sum rule (ISelfD= 2).
 1st derivatives      : Analytical E(r).r(x)/FMM algorithm (CHGder, D1EAlg=3).
                        Cavity 1st derivative terms included.
 Solvent              : Methanol, Eps=  32.613000 Eps(inf)=   1.765709
 ------------------------------------------------------------------------------
 ------------------------------------------------------------------------------
 Atomic radii for non-electrostatic terms: SMD-CDS.
 ------------------------------------------------------------------------------
 Nuclear repulsion after PCM non-electrostatic terms =     1599.3853165716 Hartrees.
 One-electron integrals computed using PRISM.
 NBasis=   333 RedAO= T EigKep=  8.54D-04  NBF=   333
 NBsUse=   333 1.00D-06 EigRej= -1.00D+00 NBFU=   333
 ExpMin= 1.61D-01 ExpMax= 5.48D+03 ExpMxC= 8.25D+02 IAcc=1 IRadAn=         1 AccDes= 0.00D+00
 Harris functional with IExCor=  402 and IRadAn=       1 diagonalized for initial guess.
 HarFok:  IExCor=  402 AccDes= 0.00D+00 IRadAn=         1 IDoV= 1 UseB2=F ITyADJ=14
 ICtDFT=  3500011 ScaDFX=  1.000000  1.000000  1.000000  1.000000
 FoFCou: FMM=F IPFlag=           0 FMFlag=      100000 FMFlg1=           0
         NFxFlg=           0 DoJE=T BraDBF=F KetDBF=T FulRan=T
         wScrn=  0.000000 ICntrl=     500 IOpCl=  0 I1Cent=   200000004 NGrid=           0
         NMat0=    1 NMatS0=      1 NMatT0=    0 NMatD0=    1 NMtDS0=    0 NMtDT0=    0
 Petite list used in FoFCou.
 Keep R1 ints in memory in canonical form, NReq=1565304907.
 Requested convergence on RMS density matrix=1.00D-08 within 128 cycles.
 Requested convergence on MAX density matrix=1.00D-06.
 Requested convergence on             energy=1.00D-06.
 No special actions if energy rises.
 Inv3:  Mode=1 IEnd=    22276875.
 Iteration    1 A*A^-1 deviation from unit magnitude is 3.77D-15 for   2684.
 Iteration    1 A*A^-1 deviation from orthogonality  is 3.89D-15 for   2696   2540.
 Iteration    1 A^-1*A deviation from unit magnitude is 4.66D-15 for   2684.
 Iteration    1 A^-1*A deviation from orthogonality  is 2.75D-12 for   2701   2473.
 Error on total polarization charges =  0.05189
 SCF Done:  E(RB3LYP) =  -886.942977876     A.U. after   12 cycles
            NFock= 12  Conv=0.65D-08     -V/T= 2.0091
 SMD-CDS (non-electrostatic) energy       (kcal/mol) =       0.71
 (included in total energy above)

 **********************************************************************

            Population analysis using the SCF density.

 **********************************************************************

 Orbital symmetries:
       Occupied  (A) (A) (A) (A) (A) (A) (A) (A) (A) (A) (A) (A)
                 (A) (A) (A) (A) (A) (A) (A) (A) (A) (A) (A) (A)
                 (A) (A) (A) (A) (A) (A) (A) (A) (A) (A) (A) (A)
                 (A) (A) (A) (A) (A) (A) (A) (A) (A) (A) (A) (A)
                 (A) (A) (A) (A) (A) (A) (A) (A) (A) (A) (A) (A)
                 (A) (A) (A) (A) (A) (A) (A) (A) (A) (A) (A) (A)
                 (A)
       Virtual   (A) (A) (A) (A) (A) (A) (A) (A) (A) (A) (A) (A)
                 (A) (A) (A) (A) (A) (A) (A) (A) (A) (A) (A) (A)
                 (A) (A) (A) (A) (A) (A) (A) (A) (A) (A) (A) (A)
                 (A) (A) (A) (A) (A) (A) (A) (A) (A) (A) (A) (A)
                 (A) (A) (A) (A) (A) (A) (A) (A) (A) (A) (A) (A)
                 (A) (A) (A) (A) (A) (A) (A) (A) (A) (A) (A) (A)
                 (A) (A) (A) (A) (A) (A) (A) (A) (A) (A) (A) (A)
                 (A) (A) (A) (A) (A) (A) (A) (A) (A) (A) (A) (A)
                 (A) (A) (A) (A) (A) (A) (A) (A) (A) (A) (A) (A)
                 (A) (A) (A) (A) (A) (A) (A) (A) (A) (A) (A) (A)
                 (A) (A) (A) (A) (A) (A) (A) (A) (A) (A) (A) (A)
                 (A) (A) (A) (A) (A) (A) (A) (A) (A) (A) (A) (A)
                 (A) (A) (A) (A) (A) (A) (A) (A) (A) (A) (A) (A)
                 (A) (A) (A) (A) (A) (A) (A) (A) (A) (A) (A) (A)
                 (A) (A) (A) (A) (A) (A) (A) (A) (A) (A) (A) (A)
                 (A) (A) (A) (A) (A) (A) (A) (A) (A) (A) (A) (A)
                 (A) (A) (A) (A) (A) (A) (A) (A) (A) (A) (A) (A)
                 (A) (A) (A) (A) (A) (A) (A) (A) (A) (A) (A) (A)
                 (A) (A) (A) (A) (A) (A) (A) (A) (A) (A) (A) (A)
                 (A) (A) (A) (A) (A) (A) (A) (A) (A) (A) (A) (A)
                 (A) (A) (A) (A) (A) (A) (A) (A) (A) (A) (A) (A)
                 (A) (A) (A) (A) (A) (A) (A) (A)
 The electronic state is 1-A.
 Alpha  occ. eigenvalues --  -19.14545 -19.14432 -19.14219 -19.12989 -10.26312
 Alpha  occ. eigenvalues --  -10.24402 -10.23690 -10.21874 -10.20146 -10.18705
 Alpha  occ. eigenvalues --  -10.18643 -10.18340 -10.17944 -10.17581 -10.17187
 Alpha  occ. eigenvalues --  -10.17088 -10.16892 -10.16605 -10.16392  -1.03316
 Alpha  occ. eigenvalues --   -1.02636  -1.02340  -1.00094  -0.85699  -0.80945
 Alpha  occ. eigenvalues --   -0.78736  -0.74510  -0.73935  -0.72100  -0.68644
 Alpha  occ. eigenvalues --   -0.67596  -0.64882  -0.63270  -0.59687  -0.57222
 Alpha  occ. eigenvalues --   -0.55267  -0.54164  -0.51898  -0.50176  -0.49336
 Alpha  occ. eigenvalues --   -0.48325  -0.46589  -0.45748  -0.45342  -0.44958
 Alpha  occ. eigenvalues --   -0.44026  -0.43216  -0.42289  -0.41041  -0.40743
 Alpha  occ. eigenvalues --   -0.40054  -0.39454  -0.38941  -0.38413  -0.37989
 Alpha  occ. eigenvalues --   -0.37193  -0.36951  -0.36182  -0.35244  -0.34949
 Alpha  occ. eigenvalues --   -0.34591  -0.34364  -0.33906  -0.32288  -0.31897
 Alpha  occ. eigenvalues --   -0.30926  -0.30200  -0.29803  -0.28892  -0.27837
 Alpha  occ. eigenvalues --   -0.25411  -0.24731  -0.23732
 Alpha virt. eigenvalues --   -0.03773   0.05456   0.06934   0.08762   0.10217
 Alpha virt. eigenvalues --    0.10590   0.12012   0.12794   0.13714   0.13900
 Alpha virt. eigenvalues --    0.14678   0.15215   0.15571   0.15915   0.16624
 Alpha virt. eigenvalues --    0.16758   0.17568   0.17971   0.18142   0.18960
 Alpha virt. eigenvalues --    0.19196   0.19511   0.19972   0.20649   0.21077
 Alpha virt. eigenvalues --    0.22061   0.22668   0.22873   0.23220   0.23527
 Alpha virt. eigenvalues --    0.24713   0.25284   0.25748   0.26569   0.27060
 Alpha virt. eigenvalues --    0.28070   0.29692   0.29925   0.30311   0.32068
 Alpha virt. eigenvalues --    0.33279   0.34170   0.36449   0.37107   0.45627
 Alpha virt. eigenvalues --    0.47559   0.50407   0.51534   0.52286   0.52970
 Alpha virt. eigenvalues --    0.53286   0.54213   0.55021   0.56379   0.57605
 Alpha virt. eigenvalues --    0.57883   0.59040   0.59976   0.60562   0.61154
 Alpha virt. eigenvalues --    0.62329   0.62876   0.63719   0.64981   0.65642
 Alpha virt. eigenvalues --    0.66112   0.66869   0.68462   0.70718   0.70904
 Alpha virt. eigenvalues --    0.71800   0.74024   0.74397   0.75278   0.76713
 Alpha virt. eigenvalues --    0.77643   0.77961   0.78324   0.80009   0.80303
 Alpha virt. eigenvalues --    0.81139   0.82187   0.82519   0.83179   0.83275
 Alpha virt. eigenvalues --    0.84086   0.85116   0.86148   0.86809   0.87683
 Alpha virt. eigenvalues --    0.87974   0.88359   0.89084   0.89618   0.90323
 Alpha virt. eigenvalues --    0.91023   0.91671   0.92244   0.92650   0.93259
 Alpha virt. eigenvalues --    0.93679   0.94715   0.94783   0.96031   0.97686
 Alpha virt. eigenvalues --    0.97700   0.98353   0.98772   1.00363   1.00524
 Alpha virt. eigenvalues --    1.01789   1.03199   1.03940   1.04396   1.05757
 Alpha virt. eigenvalues --    1.06479   1.08251   1.08657   1.09364   1.10594
 Alpha virt. eigenvalues --    1.11539   1.12254   1.13312   1.15236   1.16264
 Alpha virt. eigenvalues --    1.17801   1.20840   1.21754   1.24023   1.28412
 Alpha virt. eigenvalues --    1.29885   1.31201   1.35773   1.37665   1.39067
 Alpha virt. eigenvalues --    1.40904   1.41843   1.43550   1.45435   1.48795
 Alpha virt. eigenvalues --    1.50305   1.52074   1.56252   1.59006   1.61355
 Alpha virt. eigenvalues --    1.62155   1.63026   1.64588   1.66280   1.67467
 Alpha virt. eigenvalues --    1.68926   1.69464   1.70878   1.72709   1.74011
 Alpha virt. eigenvalues --    1.74649   1.75512   1.77091   1.78886   1.79386
 Alpha virt. eigenvalues --    1.79837   1.81877   1.83105   1.83583   1.84588
 Alpha virt. eigenvalues --    1.84664   1.87645   1.89284   1.89554   1.90547
 Alpha virt. eigenvalues --    1.91066   1.92549   1.92945   1.95121   1.95317
 Alpha virt. eigenvalues --    1.96775   1.98004   1.99041   2.00947   2.03543
 Alpha virt. eigenvalues --    2.04974   2.06280   2.06677   2.07220   2.08814
 Alpha virt. eigenvalues --    2.10027   2.12663   2.13253   2.14840   2.15760
 Alpha virt. eigenvalues --    2.19160   2.20381   2.22187   2.24056   2.24636
 Alpha virt. eigenvalues --    2.25179   2.26799   2.27105   2.27625   2.29397
 Alpha virt. eigenvalues --    2.31250   2.31727   2.32761   2.34224   2.36016
 Alpha virt. eigenvalues --    2.36365   2.38320   2.39518   2.41714   2.42664
 Alpha virt. eigenvalues --    2.43897   2.45291   2.46131   2.47150   2.48742
 Alpha virt. eigenvalues --    2.49696   2.52107   2.53460   2.54449   2.58226
 Alpha virt. eigenvalues --    2.60038   2.63129   2.64898   2.67001   2.68559
 Alpha virt. eigenvalues --    2.69102   2.73501   2.75202   2.76806   2.78915
 Alpha virt. eigenvalues --    2.80427   2.81962   2.83958   2.86668   2.89744
 Alpha virt. eigenvalues --    2.94986   2.95465   2.99011   3.01571   3.17951
 Alpha virt. eigenvalues --    3.21271   3.79737   3.82215   3.85154   4.01167
 Alpha virt. eigenvalues --    4.13518   4.21371   4.23526   4.27148   4.29547
 Alpha virt. eigenvalues --    4.32426   4.37159   4.40604   4.45358   4.55013
 Alpha virt. eigenvalues --    4.61020   4.66952   4.73589   4.77100   4.78428
          Condensed to atoms (all electrons):
               1          2          3          4          5          6
     1  C    5.116545   0.526064  -0.053565  -0.003634  -0.004897  -0.028517
     2  C    0.526064   5.002886   0.312144  -0.019350  -0.005598  -0.007471
     3  C   -0.053565   0.312144   5.251222   0.332845  -0.043817  -0.001100
     4  C   -0.003634  -0.019350   0.332845   5.046558   0.359788  -0.039879
     5  C   -0.004897  -0.005598  -0.043817   0.359788   5.066189   0.359554
     6  C   -0.028517  -0.007471  -0.001100  -0.039879   0.359554   5.078688
     7  C    0.345428  -0.067280  -0.011477  -0.000030  -0.039667   0.357129
     8  C    0.346780   0.009409   0.005489  -0.000171  -0.000053   0.004326
     9  C   -0.144911  -0.077717   0.007874  -0.000173  -0.000005  -0.000098
    10  C   -0.009602   0.408312  -0.058525   0.002413  -0.000043  -0.000170
    11  O   -0.086893   0.005335  -0.000109   0.000002  -0.000005   0.000277
    12  C   -0.036071  -0.002042   0.001433  -0.003346  -0.003831  -0.049570
    13  C    0.002584  -0.062284  -0.006041   0.000263  -0.000005   0.000015
    14  O   -0.001106  -0.048470  -0.005174  -0.000400  -0.000002   0.000000
    15  C    0.000256   0.002904  -0.025229   0.341780  -0.023572   0.003276
    16  O   -0.000006   0.000607   0.006884  -0.056646  -0.004560  -0.000045
    17  C    0.000028  -0.000021  -0.011108  -0.046801   0.004555  -0.000098
    18  C   -0.000013   0.000027   0.004051  -0.054082  -0.008032   0.000344
    19  O    0.000000   0.000000  -0.000041   0.002573  -0.000002  -0.000001
    20  H   -0.004998  -0.021960   0.351850  -0.028840  -0.006284  -0.000375
    21  H    0.004797  -0.040634   0.357539  -0.041422   0.004746   0.000027
    22  H   -0.001592   0.001663  -0.053339   0.373699  -0.043090  -0.002570
    23  H    0.000023  -0.000033  -0.003908  -0.039791   0.367251  -0.034590
    24  H   -0.000364   0.000033   0.005114  -0.031569   0.370573  -0.038179
    25  H   -0.004568  -0.000230   0.004087  -0.005041  -0.037511   0.370523
    26  H    0.005438   0.000357  -0.000120   0.004601  -0.032803   0.364971
    27  H   -0.051388   0.004260  -0.000215  -0.000067   0.004884  -0.042278
    28  H    0.004340   0.001213  -0.000101   0.000005   0.000000   0.000001
    29  H    0.003738   0.001342  -0.000144   0.000002   0.000000   0.000004
    30  H    0.004610  -0.000009  -0.000036   0.000212  -0.001153  -0.003241
    31  H   -0.005791   0.001461  -0.000412  -0.000683   0.003503  -0.006444
    32  H   -0.007631  -0.000059  -0.000014   0.000049   0.000001   0.005260
    33  H   -0.000142  -0.008301   0.003111   0.000015   0.000001   0.000000
    34  H   -0.000112   0.005280  -0.000020  -0.000002   0.000000   0.000000
    35  H    0.000296   0.001213   0.000052  -0.000012   0.000000   0.000000
    36  H    0.003133  -0.000200  -0.000987   0.000108   0.000002   0.000002
    37  H    0.000000  -0.000005  -0.000390   0.007621  -0.000014   0.000008
    38  H   -0.000005  -0.000010   0.000192  -0.003322  -0.000060  -0.000001
    39  H   -0.000003   0.000149  -0.000498  -0.006496  -0.000019   0.000000
    40  H    0.000000  -0.000002   0.000133   0.004841  -0.000099   0.000002
    41  H    0.000001  -0.000002  -0.000052  -0.005772   0.004605  -0.000004
    42  H    0.000000  -0.000006  -0.000192   0.003951  -0.000746  -0.000034
    43  H    0.000000   0.000000  -0.000005   0.000147  -0.000045  -0.000001
               7          8          9         10         11         12
     1  C    0.345428   0.346780  -0.144911  -0.009602  -0.086893  -0.036071
     2  C   -0.067280   0.009409  -0.077717   0.408312   0.005335  -0.002042
     3  C   -0.011477   0.005489   0.007874  -0.058525  -0.000109   0.001433
     4  C   -0.000030  -0.000171  -0.000173   0.002413   0.000002  -0.003346
     5  C   -0.039667  -0.000053  -0.000005  -0.000043  -0.000005  -0.003831
     6  C    0.357129   0.004326  -0.000098  -0.000170   0.000277  -0.049570
     7  C    5.022833  -0.053262   0.007895   0.005725   0.000833   0.354021
     8  C   -0.053262   4.531596   0.331446  -0.059263   0.526067  -0.000954
     9  C    0.007895   0.331446   5.487362   0.287834  -0.077903  -0.000229
    10  C    0.005725  -0.059263   0.287834   4.735878   0.004138  -0.000175
    11  O    0.000833   0.526067  -0.077903   0.004138   8.202114  -0.003747
    12  C    0.354021  -0.000954  -0.000229  -0.000175  -0.003747   5.150855
    13  C   -0.000145   0.000237  -0.055171   0.369993  -0.000081  -0.000003
    14  O   -0.000077   0.001152  -0.050637   0.200917  -0.000018   0.000008
    15  C   -0.000076   0.000000   0.000002  -0.000082   0.000000   0.000041
    16  O    0.000001   0.000000   0.000000   0.000002   0.000000   0.000000
    17  C   -0.000002   0.000000   0.000000  -0.000032   0.000000   0.000000
    18  C   -0.000008   0.000000   0.000000   0.000001   0.000000  -0.000001
    19  O    0.000000   0.000000   0.000000   0.000000   0.000000   0.000000
    20  H    0.001095  -0.000102  -0.000206   0.000722   0.000002  -0.000065
    21  H   -0.000073  -0.000123   0.000687  -0.006605   0.000001   0.000003
    22  H    0.003362  -0.000055  -0.000044   0.000242   0.000000  -0.001165
    23  H    0.005032   0.000004   0.000000   0.000000   0.000000  -0.000024
    24  H   -0.006235  -0.000002   0.000000   0.000005   0.000000   0.004909
    25  H   -0.037204   0.000077  -0.000010  -0.000060  -0.000001   0.005736
    26  H   -0.031803  -0.000109   0.000004   0.000002   0.000003  -0.004614
    27  H    0.375832  -0.006547   0.000561  -0.000200   0.009352  -0.044050
    28  H   -0.000074  -0.017893   0.344599  -0.023130  -0.000210   0.000017
    29  H   -0.000073  -0.017080   0.340476  -0.024763  -0.000372  -0.000004
    30  H   -0.031240  -0.000041   0.000004   0.000003   0.000026   0.367978
    31  H   -0.030958  -0.000200   0.000017  -0.000020   0.000050   0.372898
    32  H   -0.027122   0.002918   0.000107  -0.000003   0.006937   0.365366
    33  H   -0.000002  -0.000076   0.005341  -0.023108   0.000001   0.000000
    34  H    0.000004   0.000276  -0.007982  -0.022414   0.000000   0.000000
    35  H   -0.000029  -0.000046  -0.001459  -0.024917  -0.000008   0.000000
    36  H   -0.000063   0.000105  -0.001694  -0.021802  -0.000059  -0.000007
    37  H    0.000000   0.000000   0.000000   0.000000   0.000000   0.000000
    38  H    0.000001   0.000000   0.000000  -0.000004   0.000000  -0.000001
    39  H    0.000000   0.000000   0.000000  -0.000024   0.000000   0.000000
    40  H    0.000000   0.000000   0.000000   0.000000   0.000000   0.000000
    41  H    0.000007   0.000000   0.000000   0.000000   0.000000  -0.000006
    42  H    0.000003   0.000000   0.000000   0.000000   0.000000  -0.000005
    43  H    0.000000   0.000000   0.000000   0.000000   0.000000   0.000000
              13         14         15         16         17         18
     1  C    0.002584  -0.001106   0.000256  -0.000006   0.000028  -0.000013
     2  C   -0.062284  -0.048470   0.002904   0.000607  -0.000021   0.000027
     3  C   -0.006041  -0.005174  -0.025229   0.006884  -0.011108   0.004051
     4  C    0.000263  -0.000400   0.341780  -0.056646  -0.046801  -0.054082
     5  C   -0.000005  -0.000002  -0.023572  -0.004560   0.004555  -0.008032
     6  C    0.000015   0.000000   0.003276  -0.000045  -0.000098   0.000344
     7  C   -0.000145  -0.000077  -0.000076   0.000001  -0.000002  -0.000008
     8  C    0.000237   0.001152   0.000000   0.000000   0.000000   0.000000
     9  C   -0.055171  -0.050637   0.000002   0.000000   0.000000   0.000000
    10  C    0.369993   0.200917  -0.000082   0.000002  -0.000032   0.000001
    11  O   -0.000081  -0.000018   0.000000   0.000000   0.000000   0.000000
    12  C   -0.000003   0.000008   0.000041   0.000000   0.000000  -0.000001
    13  C    5.202177  -0.054971   0.000003   0.000000   0.000002   0.000000
    14  O   -0.054971   8.397769  -0.000018   0.000000  -0.000024   0.000000
    15  C    0.000003  -0.000018   4.769274   0.207922   0.365601   0.342128
    16  O    0.000000   0.000000   0.207922   8.401649  -0.050828  -0.047982
    17  C    0.000002  -0.000024   0.365601  -0.050828   5.248681  -0.061251
    18  C    0.000000   0.000000   0.342128  -0.047982  -0.061251   4.964349
    19  O    0.000000   0.000000  -0.045957  -0.005771  -0.011009   0.236265
    20  H    0.001379   0.000268  -0.004707   0.004587   0.000139   0.000066
    21  H   -0.002768   0.014549  -0.004949  -0.000355   0.003362   0.000107
    22  H    0.000009   0.000138  -0.036164   0.002926  -0.004677  -0.001910
    23  H    0.000000   0.000000  -0.008982   0.009932   0.000503  -0.003197
    24  H    0.000000   0.000000  -0.005254   0.000153  -0.000057   0.002114
    25  H   -0.000003   0.000001  -0.000106   0.000009  -0.000003   0.000006
    26  H    0.000000   0.000000  -0.000071  -0.000001   0.000002  -0.000005
    27  H    0.000021  -0.000001   0.000002   0.000000   0.000000   0.000000
    28  H    0.001423   0.002525   0.000000   0.000000   0.000000   0.000000
    29  H   -0.002514   0.002742   0.000000   0.000000   0.000000   0.000000
    30  H    0.000000   0.000000  -0.000001   0.000000   0.000000  -0.000001
    31  H    0.000001  -0.000002   0.000009   0.000000  -0.000004   0.000006
    32  H    0.000000   0.000000   0.000000   0.000000   0.000000   0.000000
    33  H    0.360554   0.000085  -0.000001   0.000000  -0.000010   0.000000
    34  H    0.361306   0.001281   0.000000   0.000000   0.000000   0.000000
    35  H    0.365115   0.002948   0.000000   0.000000   0.000000   0.000000
    36  H    0.007494   0.235613  -0.000010   0.000000   0.000047   0.000000
    37  H    0.000000   0.000000  -0.023447   0.233008  -0.006132  -0.005310
    38  H    0.000000   0.000016  -0.024767   0.003824   0.351789   0.000744
    39  H    0.000004  -0.000028  -0.025241   0.000559   0.365393   0.005147
    40  H    0.000000   0.000000  -0.025244  -0.002256   0.354679  -0.011967
    41  H    0.000000   0.000000  -0.033481  -0.001861   0.005748   0.367694
    42  H    0.000000   0.000000  -0.040763   0.003550  -0.003376   0.361769
    43  H    0.000000   0.000000  -0.004542   0.008696   0.000494  -0.025156
              19         20         21         22         23         24
     1  C    0.000000  -0.004998   0.004797  -0.001592   0.000023  -0.000364
     2  C    0.000000  -0.021960  -0.040634   0.001663  -0.000033   0.000033
     3  C   -0.000041   0.351850   0.357539  -0.053339  -0.003908   0.005114
     4  C    0.002573  -0.028840  -0.041422   0.373699  -0.039791  -0.031569
     5  C   -0.000002  -0.006284   0.004746  -0.043090   0.367251   0.370573
     6  C   -0.000001  -0.000375   0.000027  -0.002570  -0.034590  -0.038179
     7  C    0.000000   0.001095  -0.000073   0.003362   0.005032  -0.006235
     8  C    0.000000  -0.000102  -0.000123  -0.000055   0.000004  -0.000002
     9  C    0.000000  -0.000206   0.000687  -0.000044   0.000000   0.000000
    10  C    0.000000   0.000722  -0.006605   0.000242   0.000000   0.000005
    11  O    0.000000   0.000002   0.000001   0.000000   0.000000   0.000000
    12  C    0.000000  -0.000065   0.000003  -0.001165  -0.000024   0.004909
    13  C    0.000000   0.001379  -0.002768   0.000009   0.000000   0.000000
    14  O    0.000000   0.000268   0.014549   0.000138   0.000000   0.000000
    15  C   -0.045957  -0.004707  -0.004949  -0.036164  -0.008982  -0.005254
    16  O   -0.005771   0.004587  -0.000355   0.002926   0.009932   0.000153
    17  C   -0.011009   0.000139   0.003362  -0.004677   0.000503  -0.000057
    18  C    0.236265   0.000066   0.000107  -0.001910  -0.003197   0.002114
    19  O    8.311254   0.000001  -0.000002  -0.000003  -0.000029   0.000016
    20  H    0.000001   0.546999  -0.030307   0.005190   0.002955   0.000102
    21  H   -0.000002  -0.030307   0.567380  -0.001076  -0.000111  -0.000158
    22  H   -0.000003   0.005190  -0.001076   0.597679   0.005826  -0.008293
    23  H   -0.000029   0.002955  -0.000111   0.005826   0.598309  -0.037778
    24  H    0.000016   0.000102  -0.000158  -0.008293  -0.037778   0.596191
    25  H    0.000000   0.001014  -0.000011  -0.000165  -0.006977   0.005936
    26  H    0.000000  -0.000080   0.000001  -0.000091  -0.000528  -0.006923
    27  H    0.000000   0.000044   0.000003   0.000024  -0.000164  -0.000079
    28  H    0.000000  -0.000004  -0.000003  -0.000001   0.000000   0.000000
    29  H    0.000000   0.000013  -0.000031   0.000000   0.000000   0.000000
    30  H    0.000000   0.000002   0.000000   0.000009  -0.000015   0.000646
    31  H    0.000000   0.000012   0.000003   0.005357  -0.000025  -0.000301
    32  H    0.000000   0.000000   0.000000  -0.000031   0.000000  -0.000055
    33  H    0.000000   0.000125   0.003424   0.000000   0.000000   0.000000
    34  H    0.000000   0.000003  -0.000138   0.000000   0.000000   0.000000
    35  H    0.000000   0.000129   0.000160   0.000000   0.000000   0.000000
    36  H    0.000000   0.000026  -0.000455   0.000274   0.000000   0.000000
    37  H    0.011808  -0.000126  -0.000180  -0.000195  -0.000330  -0.000012
    38  H    0.000069   0.000008   0.000101   0.003818  -0.000016  -0.000030
    39  H    0.000131   0.000230   0.005714   0.000209   0.000000  -0.000001
    40  H    0.015623  -0.000013  -0.000211  -0.000011  -0.000004   0.000002
    41  H   -0.032807  -0.000005   0.000000  -0.000045   0.003103   0.001255
    42  H   -0.034957   0.000000  -0.000009   0.002287   0.000239   0.000523
    43  H    0.239740   0.000000   0.000000   0.000003   0.000062   0.000007
              25         26         27         28         29         30
     1  C   -0.004568   0.005438  -0.051388   0.004340   0.003738   0.004610
     2  C   -0.000230   0.000357   0.004260   0.001213   0.001342  -0.000009
     3  C    0.004087  -0.000120  -0.000215  -0.000101  -0.000144  -0.000036
     4  C   -0.005041   0.004601  -0.000067   0.000005   0.000002   0.000212
     5  C   -0.037511  -0.032803   0.004884   0.000000   0.000000  -0.001153
     6  C    0.370523   0.364971  -0.042278   0.000001   0.000004  -0.003241
     7  C   -0.037204  -0.031803   0.375832  -0.000074  -0.000073  -0.031240
     8  C    0.000077  -0.000109  -0.006547  -0.017893  -0.017080  -0.000041
     9  C   -0.000010   0.000004   0.000561   0.344599   0.340476   0.000004
    10  C   -0.000060   0.000002  -0.000200  -0.023130  -0.024763   0.000003
    11  O   -0.000001   0.000003   0.009352  -0.000210  -0.000372   0.000026
    12  C    0.005736  -0.004614  -0.044050   0.000017  -0.000004   0.367978
    13  C   -0.000003   0.000000   0.000021   0.001423  -0.002514   0.000000
    14  O    0.000001   0.000000  -0.000001   0.002525   0.002742   0.000000
    15  C   -0.000106  -0.000071   0.000002   0.000000   0.000000  -0.000001
    16  O    0.000009  -0.000001   0.000000   0.000000   0.000000   0.000000
    17  C   -0.000003   0.000002   0.000000   0.000000   0.000000   0.000000
    18  C    0.000006  -0.000005   0.000000   0.000000   0.000000  -0.000001
    19  O    0.000000   0.000000   0.000000   0.000000   0.000000   0.000000
    20  H    0.001014  -0.000080   0.000044  -0.000004   0.000013   0.000002
    21  H   -0.000011   0.000001   0.000003  -0.000003  -0.000031   0.000000
    22  H   -0.000165  -0.000091   0.000024  -0.000001   0.000000   0.000009
    23  H   -0.006977  -0.000528  -0.000164   0.000000   0.000000  -0.000015
    24  H    0.005936  -0.006923  -0.000079   0.000000   0.000000   0.000646
    25  H    0.601223  -0.036740  -0.002763   0.000000   0.000000  -0.000019
    26  H   -0.036740   0.597728  -0.004944   0.000000   0.000000   0.003876
    27  H   -0.002763  -0.004944   0.611430  -0.000015  -0.000004  -0.002758
    28  H    0.000000   0.000000  -0.000015   0.504892  -0.016457   0.000000
    29  H    0.000000   0.000000  -0.000004  -0.016457   0.512191   0.000000
    30  H   -0.000019   0.003876  -0.002758   0.000000   0.000000   0.564777
    31  H   -0.000055  -0.000153   0.005544  -0.000002   0.000000  -0.029025
    32  H   -0.000160  -0.000034  -0.004319  -0.000002   0.000001  -0.028390
    33  H   -0.000002   0.000000   0.000000  -0.000177   0.000132   0.000000
    34  H    0.000000   0.000000   0.000000   0.000610   0.001500   0.000000
    35  H    0.000015   0.000000  -0.000001   0.000097   0.001176   0.000000
    36  H    0.000000   0.000000   0.000003   0.001282  -0.000052   0.000000
    37  H   -0.000001   0.000000   0.000000   0.000000   0.000000   0.000000
    38  H    0.000000   0.000000   0.000000   0.000000   0.000000   0.000000
    39  H    0.000000   0.000000   0.000000   0.000000   0.000000   0.000000
    40  H    0.000000   0.000000   0.000000   0.000000   0.000000   0.000000
    41  H   -0.000002   0.000014   0.000000   0.000000   0.000000  -0.000001
    42  H    0.000000  -0.000001   0.000000   0.000000   0.000000   0.000000
    43  H    0.000000   0.000000   0.000000   0.000000   0.000000   0.000000
              31         32         33         34         35         36
     1  C   -0.005791  -0.007631  -0.000142  -0.000112   0.000296   0.003133
     2  C    0.001461  -0.000059  -0.008301   0.005280   0.001213  -0.000200
     3  C   -0.000412  -0.000014   0.003111  -0.000020   0.000052  -0.000987
     4  C   -0.000683   0.000049   0.000015  -0.000002  -0.000012   0.000108
     5  C    0.003503   0.000001   0.000001   0.000000   0.000000   0.000002
     6  C   -0.006444   0.005260   0.000000   0.000000   0.000000   0.000002
     7  C   -0.030958  -0.027122  -0.000002   0.000004  -0.000029  -0.000063
     8  C   -0.000200   0.002918  -0.000076   0.000276  -0.000046   0.000105
     9  C    0.000017   0.000107   0.005341  -0.007982  -0.001459  -0.001694
    10  C   -0.000020  -0.000003  -0.023108  -0.022414  -0.024917  -0.021802
    11  O    0.000050   0.006937   0.000001   0.000000  -0.000008  -0.000059
    12  C    0.372898   0.365366   0.000000   0.000000   0.000000  -0.000007
    13  C    0.000001   0.000000   0.360554   0.361306   0.365115   0.007494
    14  O   -0.000002   0.000000   0.000085   0.001281   0.002948   0.235613
    15  C    0.000009   0.000000  -0.000001   0.000000   0.000000  -0.000010
    16  O    0.000000   0.000000   0.000000   0.000000   0.000000   0.000000
    17  C   -0.000004   0.000000  -0.000010   0.000000   0.000000   0.000047
    18  C    0.000006   0.000000   0.000000   0.000000   0.000000   0.000000
    19  O    0.000000   0.000000   0.000000   0.000000   0.000000   0.000000
    20  H    0.000012   0.000000   0.000125   0.000003   0.000129   0.000026
    21  H    0.000003   0.000000   0.003424  -0.000138   0.000160  -0.000455
    22  H    0.005357  -0.000031   0.000000   0.000000   0.000000   0.000274
    23  H   -0.000025   0.000000   0.000000   0.000000   0.000000   0.000000
    24  H   -0.000301  -0.000055   0.000000   0.000000   0.000000   0.000000
    25  H   -0.000055  -0.000160  -0.000002   0.000000   0.000015   0.000000
    26  H   -0.000153  -0.000034   0.000000   0.000000   0.000000   0.000000
    27  H    0.005544  -0.004319   0.000000   0.000000  -0.000001   0.000003
    28  H   -0.000002  -0.000002  -0.000177   0.000610   0.000097   0.001282
    29  H    0.000000   0.000001   0.000132   0.001500   0.001176  -0.000052
    30  H   -0.029025  -0.028390   0.000000   0.000000   0.000000   0.000000
    31  H    0.553750  -0.030312   0.000000   0.000000   0.000000   0.000019
    32  H   -0.030312   0.563868   0.000000   0.000000   0.000000   0.000000
    33  H    0.000000   0.000000   0.550124  -0.030661  -0.025580  -0.000138
    34  H    0.000000   0.000000  -0.030661   0.549525  -0.025502  -0.000211
    35  H    0.000000   0.000000  -0.025580  -0.025502   0.534533  -0.000236
    36  H    0.000019   0.000000  -0.000138  -0.000211  -0.000236   0.344659
    37  H    0.000000   0.000000   0.000000   0.000000   0.000000   0.000000
    38  H   -0.000006   0.000000   0.000000   0.000000   0.000000   0.000058
    39  H    0.000000   0.000000   0.000002   0.000000   0.000000   0.000013
    40  H    0.000000   0.000000   0.000000   0.000000   0.000000   0.000000
    41  H   -0.000004   0.000000   0.000000   0.000000   0.000000   0.000000
    42  H    0.000033   0.000000   0.000000   0.000000   0.000000   0.000000
    43  H    0.000000   0.000000   0.000000   0.000000   0.000000   0.000000
              37         38         39         40         41         42
     1  C    0.000000  -0.000005  -0.000003   0.000000   0.000001   0.000000
     2  C   -0.000005  -0.000010   0.000149  -0.000002  -0.000002  -0.000006
     3  C   -0.000390   0.000192  -0.000498   0.000133  -0.000052  -0.000192
     4  C    0.007621  -0.003322  -0.006496   0.004841  -0.005772   0.003951
     5  C   -0.000014  -0.000060  -0.000019  -0.000099   0.004605  -0.000746
     6  C    0.000008  -0.000001   0.000000   0.000002  -0.000004  -0.000034
     7  C    0.000000   0.000001   0.000000   0.000000   0.000007   0.000003
     8  C    0.000000   0.000000   0.000000   0.000000   0.000000   0.000000
     9  C    0.000000   0.000000   0.000000   0.000000   0.000000   0.000000
    10  C    0.000000  -0.000004  -0.000024   0.000000   0.000000   0.000000
    11  O    0.000000   0.000000   0.000000   0.000000   0.000000   0.000000
    12  C    0.000000  -0.000001   0.000000   0.000000  -0.000006  -0.000005
    13  C    0.000000   0.000000   0.000004   0.000000   0.000000   0.000000
    14  O    0.000000   0.000016  -0.000028   0.000000   0.000000   0.000000
    15  C   -0.023447  -0.024767  -0.025241  -0.025244  -0.033481  -0.040763
    16  O    0.233008   0.003824   0.000559  -0.002256  -0.001861   0.003550
    17  C   -0.006132   0.351789   0.365393   0.354679   0.005748  -0.003376
    18  C   -0.005310   0.000744   0.005147  -0.011967   0.367694   0.361769
    19  O    0.011808   0.000069   0.000131   0.015623  -0.032807  -0.034957
    20  H   -0.000126   0.000008   0.000230  -0.000013  -0.000005   0.000000
    21  H   -0.000180   0.000101   0.005714  -0.000211   0.000000  -0.000009
    22  H   -0.000195   0.003818   0.000209  -0.000011  -0.000045   0.002287
    23  H   -0.000330  -0.000016   0.000000  -0.000004   0.003103   0.000239
    24  H   -0.000012  -0.000030  -0.000001   0.000002   0.001255   0.000523
    25  H   -0.000001   0.000000   0.000000   0.000000  -0.000002   0.000000
    26  H    0.000000   0.000000   0.000000   0.000000   0.000014  -0.000001
    27  H    0.000000   0.000000   0.000000   0.000000   0.000000   0.000000
    28  H    0.000000   0.000000   0.000000   0.000000   0.000000   0.000000
    29  H    0.000000   0.000000   0.000000   0.000000   0.000000   0.000000
    30  H    0.000000   0.000000   0.000000   0.000000  -0.000001   0.000000
    31  H    0.000000  -0.000006   0.000000   0.000000  -0.000004   0.000033
    32  H    0.000000   0.000000   0.000000   0.000000   0.000000   0.000000
    33  H    0.000000   0.000000   0.000002   0.000000   0.000000   0.000000
    34  H    0.000000   0.000000   0.000000   0.000000   0.000000   0.000000
    35  H    0.000000   0.000000   0.000000   0.000000   0.000000   0.000000
    36  H    0.000000   0.000058   0.000013   0.000000   0.000000   0.000000
    37  H    0.345798  -0.000022  -0.000200   0.005775   0.000188   0.000078
    38  H   -0.000022   0.562516  -0.024758  -0.026292  -0.000092   0.000723
    39  H   -0.000200  -0.024758   0.546138  -0.033395  -0.000142  -0.000079
    40  H    0.005775  -0.026292  -0.033395   0.562470   0.000400   0.000536
    41  H    0.000188  -0.000092  -0.000142   0.000400   0.576023  -0.034990
    42  H    0.000078   0.000723  -0.000079   0.000536  -0.034990   0.577565
    43  H    0.001272  -0.000056  -0.000042  -0.000258  -0.007785   0.006511
              43
     1  C    0.000000
     2  C    0.000000
     3  C   -0.000005
     4  C    0.000147
     5  C   -0.000045
     6  C   -0.000001
     7  C    0.000000
     8  C    0.000000
     9  C    0.000000
    10  C    0.000000
    11  O    0.000000
    12  C    0.000000
    13  C    0.000000
    14  O    0.000000
    15  C   -0.004542
    16  O    0.008696
    17  C    0.000494
    18  C   -0.025156
    19  O    0.239740
    20  H    0.000000
    21  H    0.000000
    22  H    0.000003
    23  H    0.000062
    24  H    0.000007
    25  H    0.000000
    26  H    0.000000
    27  H    0.000000
    28  H    0.000000
    29  H    0.000000
    30  H    0.000000
    31  H    0.000000
    32  H    0.000000
    33  H    0.000000
    34  H    0.000000
    35  H    0.000000
    36  H    0.000000
    37  H    0.001272
    38  H   -0.000056
    39  H   -0.000042
    40  H   -0.000258
    41  H   -0.007785
    42  H    0.006511
    43  H    0.345979
 Mulliken charges:
               1
     1  C    0.081751
     2  C    0.077027
     3  C   -0.367398
     4  C   -0.093942
     5  C   -0.289739
     6  C   -0.289741
     7  C   -0.142298
     8  C    0.396095
     9  C   -0.395968
    10  C    0.258756
    11  O   -0.585730
    12  C   -0.473355
    13  C   -0.488594
    14  O   -0.699086
    15  C    0.299467
    16  O   -0.713997
    17  C   -0.505590
    18  C   -0.065904
    19  O   -0.686901
    20  H    0.181114
    21  H    0.167016
    22  H    0.151803
    23  H    0.143261
    24  H    0.147713
    25  H    0.143008
    26  H    0.142025
    27  H    0.147834
    28  H    0.197067
    29  H    0.198179
    30  H    0.153785
    31  H    0.161734
    32  H    0.153627
    33  H    0.165282
    34  H    0.167258
    35  H    0.172054
    36  H    0.433080
    37  H    0.430808
    38  H    0.155584
    39  H    0.167237
    40  H    0.155292
    41  H    0.158015
    42  H    0.157390
    43  H    0.434981
 Sum of Mulliken charges =   0.00000
 Mulliken charges with hydrogens summed into heavy atoms:
               1
     1  C    0.081751
     2  C    0.077027
     3  C   -0.019268
     4  C    0.057861
     5  C    0.001235
     6  C   -0.004707
     7  C    0.005536
     8  C    0.396095
     9  C   -0.000723
    10  C    0.258756
    11  O   -0.585730
    12  C   -0.004209
    13  C    0.015999
    14  O   -0.266005
    15  C    0.299467
    16  O   -0.283189
    17  C   -0.027477
    18  C    0.249501
    19  O   -0.251920
 Electronic spatial extent (au):  <R**2>=           5674.9379
 Charge=              0.0000 electrons
 Dipole moment (field-independent basis, Debye):
    X=             -3.8034    Y=             -1.0532    Z=              1.2349  Tot=              4.1353
 Quadrupole moment (field-independent basis, Debye-Ang):
   XX=           -130.4150   YY=           -119.5951   ZZ=           -111.9519
   XY=            -10.9012   XZ=             -2.3052   YZ=             -0.6097
 Traceless Quadrupole moment (field-independent basis, Debye-Ang):
   XX=             -9.7610   YY=              1.0589   ZZ=              8.7021
   XY=            -10.9012   XZ=             -2.3052   YZ=             -0.6097
 Octapole moment (field-independent basis, Debye-Ang**2):
  XXX=           -103.0456  YYY=              7.7915  ZZZ=            -15.3049  XYY=            -42.0143
  XXY=            -65.7630  XXZ=             71.7454  XZZ=              7.9483  YZZ=             -5.9380
  YYZ=             16.3673  XYZ=              5.1451
 Hexadecapole moment (field-independent basis, Debye-Ang**3):
 XXXX=          -5046.1936 YYYY=          -1949.5391 ZZZZ=           -587.0911 XXXY=           -200.3445
 XXXZ=           -275.0017 YYYX=             29.4386 YYYZ=            -25.5190 ZZZX=            -23.3847
 ZZZY=             16.4670 XXYY=          -1132.6178 XXZZ=           -890.9112 YYZZ=           -424.9570
 XXYZ=             -0.6968 YYXZ=             16.4942 ZZXY=             -8.6709
 N-N= 1.599385316572D+03 E-N=-5.264397801935D+03  KE= 8.789740132201D+02
 D1PCM: PCM CHGder 1st derivatives, ID1Alg=3 FixD1E=F DoIter=F DoCFld=F I1PDM=0.
 Calling FoFJK, ICntrl=      2127 FMM=F ISym2X=0 I1Cent= 0 IOpClX= 0 NMat=1 NMatS=1 NMatT=0.
 ***** Axes restored to original set *****
 -------------------------------------------------------------------
 Center     Atomic                   Forces (Hartrees/Bohr)
 Number     Number              X              Y              Z
 -------------------------------------------------------------------
      1        6           0.019292240   -0.010048934    0.000177776
      2        6          -0.023764348    0.001365157    0.011572315
      3        6           0.000153544   -0.006418543   -0.005693685
      4        6          -0.004139379    0.003185213    0.006440857
      5        6          -0.006830124    0.004551690   -0.002921212
      6        6          -0.000057242   -0.003076904    0.005335381
      7        6          -0.004171106    0.004608900    0.004193464
      8        6          -0.002364112    0.018532236   -0.001782937
      9        6          -0.004433161    0.006530953    0.005655796
     10        6           0.008010082   -0.006378609   -0.001551755
     11        8           0.015357679    0.012905702   -0.003306956
     12        6           0.001305046    0.004207846   -0.006168849
     13        6          -0.005975543   -0.008876030   -0.000115512
     14        8          -0.008625428   -0.015539979   -0.004062669
     15        6           0.002386379   -0.004086346   -0.007551949
     16        8           0.000892930    0.000698389    0.006377075
     17        6           0.000129588   -0.001399703   -0.001333809
     18        6          -0.000593885    0.001161090    0.005559444
     19        8          -0.004795970   -0.002086220   -0.001601621
     20        1          -0.000938487    0.001112698    0.000955225
     21        1          -0.000278466   -0.001328412    0.000743300
     22        1          -0.000846009   -0.002806571    0.000809132
     23        1          -0.000748893   -0.001110979   -0.000426348
     24        1          -0.001405572   -0.001142106   -0.000039392
     25        1           0.002636604   -0.000589420   -0.001046418
     26        1           0.000137432    0.000034533   -0.001010694
     27        1           0.002958955   -0.001369650   -0.002131270
     28        1           0.001388464   -0.003062636    0.001778938
     29        1           0.002818772   -0.001747564   -0.002605288
     30        1          -0.000358996    0.001191678    0.000302781
     31        1          -0.001105101   -0.000527643   -0.000000004
     32        1           0.000504855   -0.000303312    0.000068219
     33        1          -0.001351374    0.001946493    0.000608456
     34        1           0.001636778    0.001506042   -0.001200232
     35        1           0.000434257    0.001381455   -0.001995829
     36        1           0.001343531    0.000099068    0.000215073
     37        1           0.002210885    0.001836737    0.000883864
     38        1           0.000475200   -0.000533281   -0.000859550
     39        1           0.003877039    0.002178828    0.000506272
     40        1          -0.001646936    0.004525504   -0.000298463
     41        1           0.007619175    0.001075297   -0.000299503
     42        1          -0.001085126   -0.001378114   -0.001011387
     43        1          -0.000054178   -0.000824555   -0.003168036
 -------------------------------------------------------------------
 Cartesian Forces:  Max     0.023764348 RMS     0.005113945

 GradGradGradGradGradGradGradGradGradGradGradGradGradGradGradGradGradGrad
 Berny optimization.
 FormGI is forming the generalized inverse of G from B-inverse, IUseBI=4.
 Internal  Forces:  Max     0.020139838 RMS     0.003580523
 Search for a local minimum.
 Step number   1 out of a maximum of  258
 All quantities printed in internal units (Hartrees-Bohrs-Radians)
 Mixed Optimization -- RFO/linear search
 Second derivative matrix not updated -- first step.
 ITU=  0
     Eigenvalues ---    0.00230   0.00230   0.00230   0.00340   0.00375
     Eigenvalues ---    0.00410   0.00531   0.00685   0.00771   0.00906
     Eigenvalues ---    0.01100   0.01205   0.01209   0.01285   0.01358
     Eigenvalues ---    0.01404   0.02439   0.02607   0.03194   0.03896
     Eigenvalues ---    0.04220   0.04286   0.04424   0.04605   0.04686
     Eigenvalues ---    0.04794   0.04850   0.04914   0.05060   0.05215
     Eigenvalues ---    0.05370   0.05388   0.05410   0.05422   0.05482
     Eigenvalues ---    0.05570   0.05606   0.05620   0.05837   0.05902
     Eigenvalues ---    0.05937   0.06027   0.06501   0.07759   0.08059
     Eigenvalues ---    0.08452   0.09000   0.09091   0.09240   0.09734
     Eigenvalues ---    0.10339   0.11659   0.12100   0.13580   0.13827
     Eigenvalues ---    0.14537   0.15834   0.16000   0.16000   0.16000
     Eigenvalues ---    0.16000   0.16000   0.16000   0.16000   0.16000
     Eigenvalues ---    0.16000   0.16000   0.16000   0.16000   0.16085
     Eigenvalues ---    0.16481   0.17029   0.18201   0.19601   0.20733
     Eigenvalues ---    0.22014   0.23348   0.24646   0.25000   0.25843
     Eigenvalues ---    0.26765   0.26855   0.27617   0.27911   0.28285
     Eigenvalues ---    0.28461   0.28828   0.29466   0.29708   0.30040
     Eigenvalues ---    0.30904   0.32110   0.32336   0.33760   0.33830
     Eigenvalues ---    0.33833   0.33837   0.33900   0.33929   0.33961
     Eigenvalues ---    0.34008   0.34101   0.34119   0.34136   0.34163
     Eigenvalues ---    0.34199   0.34207   0.34266   0.34270   0.34273
     Eigenvalues ---    0.34354   0.34361   0.34389   0.34395   0.34538
     Eigenvalues ---    0.40026   0.40883   0.41681   0.51600   0.52419
     Eigenvalues ---    0.52582   0.52835   0.94300
 RFO step:  Lambda=-1.41760212D-02 EMin= 2.30000000D-03
 Linear search not attempted -- first point.
 Iteration  1 RMS(Cart)=  0.03561621 RMS(Int)=  0.00055895
 Iteration  2 RMS(Cart)=  0.00072600 RMS(Int)=  0.00022557
 Iteration  3 RMS(Cart)=  0.00000047 RMS(Int)=  0.00022557
 Variable       Old X    -DE/DX   Delta X   Delta X   Delta X     New X
                                 (Linear)    (Quad)   (Total)
    R1        2.53440   0.01662   0.00000   0.03323   0.03328   2.56769
    R2        2.82267   0.00594   0.00000   0.01900   0.01908   2.84176
    R3        2.79147   0.00218   0.00000   0.00623   0.00627   2.79774
    R4        2.85184  -0.00151   0.00000  -0.00135  -0.00136   2.85049
    R5        2.85593   0.00914   0.00000   0.03073   0.03068   2.88661
    R6        2.92681  -0.00080   0.00000  -0.00385  -0.00390   2.92291
    R7        2.07316   0.00103   0.00000   0.00290   0.00290   2.07605
    R8        2.06431   0.00108   0.00000   0.00299   0.00299   2.06730
    R9        2.93070   0.00081   0.00000   0.00048   0.00040   2.93110
   R10        2.97112  -0.00893   0.00000  -0.03275  -0.03275   2.93837
   R11        2.07613  -0.00150   0.00000  -0.00425  -0.00425   2.07188
   R12        2.89326   0.00682   0.00000   0.01924   0.01922   2.91247
   R13        2.07450   0.00019   0.00000   0.00055   0.00055   2.07505
   R14        2.07397  -0.00020   0.00000  -0.00058  -0.00058   2.07339
   R15        2.90258   0.00473   0.00000   0.01263   0.01266   2.91524
   R16        2.07618   0.00003   0.00000   0.00010   0.00010   2.07627
   R17        2.07606  -0.00027   0.00000  -0.00075  -0.00075   2.07530
   R18        2.89042   0.00705   0.00000   0.02284   0.02284   2.91325
   R19        2.07736   0.00044   0.00000   0.00126   0.00126   2.07862
   R20        2.82910   0.01421   0.00000   0.03773   0.03777   2.86687
   R21        2.31012   0.02014   0.00000   0.02104   0.02104   2.33116
   R22        2.89254   0.01454   0.00000   0.04426   0.04424   2.93678
   R23        2.06737  -0.00040   0.00000  -0.00113  -0.00113   2.06624
   R24        2.06871   0.00053   0.00000   0.00147   0.00147   2.07018
   R25        2.88550  -0.00010   0.00000  -0.00032  -0.00032   2.88518
   R26        2.69331   0.01368   0.00000   0.03173   0.03173   2.72504
   R27        2.06996   0.00128   0.00000   0.00359   0.00359   2.07355
   R28        2.06725   0.00099   0.00000   0.00277   0.00277   2.07002
   R29        2.07056   0.00035   0.00000   0.00100   0.00100   2.07156
   R30        2.07101   0.00039   0.00000   0.00111   0.00111   2.07212
   R31        2.07159   0.00022   0.00000   0.00061   0.00061   2.07220
   R32        2.06983  -0.00084   0.00000  -0.00237  -0.00237   2.06746
   R33        1.83808  -0.00035   0.00000  -0.00065  -0.00065   1.83743
   R34        2.71518   0.00503   0.00000   0.01213   0.01213   2.72731
   R35        2.91520  -0.00269   0.00000  -0.00904  -0.00904   2.90616
   R36        2.92983  -0.00191   0.00000  -0.00657  -0.00657   2.92326
   R37        1.84201  -0.00295   0.00000  -0.00548  -0.00548   1.83653
   R38        2.06883   0.00085   0.00000   0.00237   0.00237   2.07120
   R39        2.06679   0.00049   0.00000   0.00136   0.00136   2.06815
   R40        2.07130   0.00000   0.00000   0.00001   0.00001   2.07130
   R41        2.70371   0.00556   0.00000   0.01315   0.01315   2.71686
   R42        2.06668   0.00032   0.00000   0.00089   0.00089   2.06757
   R43        2.06876   0.00033   0.00000   0.00093   0.00093   2.06969
   R44        1.84046  -0.00303   0.00000  -0.00561  -0.00561   1.83485
    A1        2.30123  -0.00760   0.00000  -0.02714  -0.02710   2.27413
    A2        1.85118   0.01327   0.00000   0.05369   0.05374   1.90492
    A3        2.12728  -0.00563   0.00000  -0.02514  -0.02536   2.10191
    A4        2.20911   0.00575   0.00000   0.02436   0.02439   2.23350
    A5        1.98590  -0.00479   0.00000  -0.01449  -0.01449   1.97140
    A6        2.08808  -0.00096   0.00000  -0.01009  -0.01022   2.07786
    A7        1.99874  -0.00057   0.00000  -0.00626  -0.00631   1.99242
    A8        1.90868   0.00058   0.00000   0.00087   0.00072   1.90940
    A9        1.86482   0.00050   0.00000   0.00906   0.00908   1.87390
   A10        1.93330  -0.00135   0.00000  -0.01224  -0.01223   1.92106
   A11        1.90740   0.00105   0.00000   0.00997   0.00995   1.91735
   A12        1.84327  -0.00010   0.00000  -0.00002   0.00001   1.84328
   A13        1.94511   0.00256   0.00000   0.01691   0.01693   1.96204
   A14        1.95856  -0.00273   0.00000  -0.01253  -0.01267   1.94589
   A15        1.88470  -0.00015   0.00000  -0.01055  -0.01085   1.87385
   A16        1.94402   0.00010   0.00000   0.00317   0.00329   1.94731
   A17        1.87397   0.00031   0.00000   0.01441   0.01444   1.88841
   A18        1.85200  -0.00011   0.00000  -0.01219  -0.01236   1.83964
   A19        2.06348  -0.00227   0.00000  -0.01852  -0.01858   2.04490
   A20        1.91096  -0.00140   0.00000  -0.01082  -0.01082   1.90015
   A21        1.88941   0.00091   0.00000   0.00358   0.00371   1.89311
   A22        1.86292   0.00223   0.00000   0.00865   0.00842   1.87134
   A23        1.87670   0.00120   0.00000   0.02020   0.02021   1.89691
   A24        1.84905  -0.00049   0.00000  -0.00116  -0.00129   1.84777
   A25        2.04243   0.00295   0.00000   0.00681   0.00682   2.04925
   A26        1.90043   0.00074   0.00000   0.01405   0.01413   1.91456
   A27        1.87707  -0.00094   0.00000  -0.00365  -0.00368   1.87339
   A28        1.90648  -0.00213   0.00000  -0.01739  -0.01746   1.88902
   A29        1.89284  -0.00181   0.00000  -0.00762  -0.00761   1.88523
   A30        1.83311   0.00103   0.00000   0.00827   0.00818   1.84129
   A31        1.96050  -0.00037   0.00000  -0.00474  -0.00478   1.95573
   A32        1.95488   0.00114   0.00000   0.01070   0.01067   1.96555
   A33        1.86759  -0.00168   0.00000  -0.02678  -0.02678   1.84081
   A34        1.96671   0.00005   0.00000   0.01095   0.01084   1.97755
   A35        1.83924   0.00188   0.00000   0.02004   0.02003   1.85927
   A36        1.86550  -0.00114   0.00000  -0.01254  -0.01263   1.85286
   A37        1.96098  -0.01421   0.00000  -0.05963  -0.05949   1.90150
   A38        2.15131   0.01012   0.00000   0.04118   0.04100   2.19230
   A39        2.17089   0.00409   0.00000   0.01838   0.01822   2.18910
   A40        1.78716   0.01184   0.00000   0.04930   0.04909   1.83626
   A41        1.91479  -0.00192   0.00000   0.00920   0.00940   1.92420
   A42        1.89069  -0.00339   0.00000   0.00186   0.00143   1.89212
   A43        1.96857  -0.00423   0.00000  -0.02271  -0.02343   1.94514
   A44        1.96903  -0.00127   0.00000   0.00266   0.00207   1.97109
   A45        1.92694  -0.00035   0.00000  -0.03277  -0.03305   1.89390
   A46        1.83939  -0.00613   0.00000  -0.02924  -0.02941   1.80998
   A47        1.97712   0.00073   0.00000  -0.01233  -0.01228   1.96484
   A48        1.89622   0.00404   0.00000   0.02614   0.02579   1.92201
   A49        1.94453   0.00444   0.00000   0.02085   0.02101   1.96555
   A50        1.91572   0.00558   0.00000   0.05079   0.05107   1.96679
   A51        1.88984  -0.00814   0.00000  -0.05168  -0.05195   1.83789
   A52        1.93037   0.00001   0.00000  -0.00013  -0.00014   1.93023
   A53        1.96213  -0.00054   0.00000  -0.00329  -0.00329   1.95883
   A54        1.93601  -0.00047   0.00000  -0.00226  -0.00226   1.93374
   A55        1.88381   0.00017   0.00000   0.00017   0.00017   1.88398
   A56        1.87500   0.00029   0.00000   0.00208   0.00208   1.87707
   A57        1.87312   0.00060   0.00000   0.00383   0.00383   1.87694
   A58        1.94382  -0.00014   0.00000   0.00270   0.00269   1.94650
   A59        1.92887  -0.00185   0.00000  -0.00909  -0.00922   1.91965
   A60        1.95246  -0.00305   0.00000  -0.02260  -0.02276   1.92970
   A61        1.85251   0.00251   0.00000   0.02448   0.02449   1.87700
   A62        1.89067   0.00130   0.00000   0.00456   0.00452   1.89518
   A63        1.89190   0.00162   0.00000   0.00262   0.00235   1.89425
   A64        1.88806  -0.00106   0.00000  -0.00611  -0.00611   1.88196
   A65        1.89491  -0.00365   0.00000  -0.03261  -0.03254   1.86238
   A66        1.94774   0.00075   0.00000  -0.00055  -0.00039   1.94735
   A67        1.95862  -0.00064   0.00000  -0.01761  -0.01763   1.94100
   A68        1.88164   0.00317   0.00000   0.03702   0.03688   1.91852
   A69        1.87990   0.00169   0.00000   0.01525   0.01457   1.89447
   A70        1.89828  -0.00111   0.00000   0.00138   0.00102   1.89930
   A71        1.86192   0.00095   0.00000   0.00548   0.00548   1.86740
   A72        1.94272   0.00170   0.00000   0.00444   0.00439   1.94711
   A73        1.95870  -0.00258   0.00000  -0.01221  -0.01222   1.94648
   A74        1.94365  -0.00453   0.00000  -0.02333  -0.02335   1.92030
   A75        1.90168  -0.00020   0.00000  -0.00587  -0.00589   1.89579
   A76        1.88404   0.00079   0.00000  -0.00039  -0.00045   1.88358
   A77        1.82814   0.00513   0.00000   0.03959   0.03961   1.86775
   A78        1.93197   0.00432   0.00000   0.02315   0.02303   1.95500
   A79        1.96039  -0.00585   0.00000  -0.02950  -0.03049   1.92990
   A80        1.93563  -0.00055   0.00000  -0.01656  -0.01684   1.91879
   A81        1.85040   0.00500   0.00000   0.06094   0.06111   1.91150
   A82        1.88819  -0.00381   0.00000  -0.03013  -0.02985   1.85834
   A83        1.89388   0.00108   0.00000  -0.00557  -0.00600   1.88788
   A84        1.85414   0.00229   0.00000   0.01317   0.01317   1.86731
    D1        0.10084  -0.00070   0.00000  -0.00702  -0.00695   0.09390
    D2       -3.05604  -0.00115   0.00000  -0.02359  -0.02354  -3.07958
    D3       -3.13183  -0.00021   0.00000   0.01097   0.01116  -3.12068
    D4       -0.00553  -0.00066   0.00000  -0.00560  -0.00543  -0.01096
    D5        0.36755   0.00039   0.00000   0.01285   0.01256   0.38011
    D6       -1.86647  -0.00033   0.00000  -0.00711  -0.00735  -1.87382
    D7        2.37780   0.00145   0.00000   0.01847   0.01829   2.39609
    D8       -2.67091  -0.00091   0.00000  -0.01075  -0.01059  -2.68151
    D9        1.37824  -0.00163   0.00000  -0.03071  -0.03050   1.34774
   D10       -0.66067   0.00015   0.00000  -0.00513  -0.00486  -0.66553
   D11       -0.00605  -0.00018   0.00000  -0.00720  -0.00714  -0.01319
   D12        3.13930   0.00032   0.00000   0.01339   0.01357  -3.13031
   D13        3.05566  -0.00002   0.00000   0.00787   0.00820   3.06386
   D14       -0.08217   0.00048   0.00000   0.02846   0.02891  -0.05326
   D15        0.63750  -0.00129   0.00000  -0.01090  -0.01084   0.62666
   D16       -1.54392   0.00046   0.00000   0.00936   0.00940  -1.53452
   D17        2.75212   0.00004   0.00000   0.00427   0.00429   2.75641
   D18       -2.48799  -0.00079   0.00000   0.00656   0.00664  -2.48135
   D19        1.61377   0.00096   0.00000   0.02683   0.02689   1.64066
   D20       -0.37337   0.00053   0.00000   0.02174   0.02178  -0.35160
   D21        0.01449   0.00118   0.00000   0.01551   0.01501   0.02949
   D22        2.14467   0.00296   0.00000   0.01416   0.01433   2.15900
   D23       -2.03769  -0.00405   0.00000  -0.04091  -0.04134  -2.07903
   D24       -3.14124   0.00084   0.00000   0.00053   0.00039  -3.14085
   D25       -1.01105   0.00261   0.00000  -0.00082  -0.00029  -1.01134
   D26        1.08977  -0.00440   0.00000  -0.05589  -0.05596   1.03381
   D27       -1.35283   0.00012   0.00000   0.00546   0.00549  -1.34735
   D28        2.73639   0.00009   0.00000  -0.00230  -0.00225   2.73414
   D29        0.70133   0.00186   0.00000   0.02622   0.02613   0.72747
   D30        0.81556  -0.00063   0.00000  -0.00811  -0.00802   0.80754
   D31       -1.37840  -0.00066   0.00000  -0.01587  -0.01575  -1.39415
   D32        2.86973   0.00111   0.00000   0.01265   0.01263   2.88236
   D33        2.83933  -0.00090   0.00000  -0.00925  -0.00922   2.83012
   D34        0.64537  -0.00093   0.00000  -0.01701  -0.01695   0.62842
   D35       -1.38969   0.00085   0.00000   0.01151   0.01143  -1.37826
   D36        0.64619   0.00144   0.00000  -0.00214  -0.00205   0.64415
   D37       -1.49116   0.00134   0.00000   0.00946   0.00941  -1.48175
   D38        2.78386   0.00217   0.00000   0.01462   0.01464   2.79850
   D39        2.84818  -0.00011   0.00000  -0.00321  -0.00310   2.84508
   D40        0.71083  -0.00022   0.00000   0.00839   0.00835   0.71918
   D41       -1.29734   0.00062   0.00000   0.01354   0.01358  -1.28376
   D42       -1.41444   0.00000   0.00000  -0.00770  -0.00767  -1.42211
   D43        2.73140  -0.00011   0.00000   0.00390   0.00378   2.73518
   D44        0.72323   0.00072   0.00000   0.00906   0.00901   0.73224
   D45        0.96801   0.00206   0.00000   0.03419   0.03398   1.00200
   D46       -1.10347   0.00002   0.00000   0.00965   0.00961  -1.09386
   D47        3.04392   0.00139   0.00000   0.02108   0.02120   3.06511
   D48       -1.22655   0.00069   0.00000   0.01893   0.01877  -1.20778
   D49        2.98516  -0.00135   0.00000  -0.00560  -0.00561   2.97955
   D50        0.84936   0.00002   0.00000   0.00582   0.00598   0.85534
   D51        3.02261   0.00033   0.00000   0.00719   0.00707   3.02968
   D52        0.95113  -0.00170   0.00000  -0.01735  -0.01730   0.93383
   D53       -1.18467  -0.00034   0.00000  -0.00592  -0.00572  -1.19038
   D54        0.80740   0.00194   0.00000   0.02180   0.02177   0.82917
   D55       -1.36422   0.00194   0.00000   0.02824   0.02818  -1.33604
   D56        2.94141   0.00085   0.00000   0.01355   0.01349   2.95490
   D57        2.96881   0.00030   0.00000   0.00120   0.00114   2.96995
   D58        0.79720   0.00031   0.00000   0.00764   0.00755   0.80475
   D59       -1.18036  -0.00078   0.00000  -0.00705  -0.00714  -1.18749
   D60       -1.33667   0.00135   0.00000   0.01333   0.01342  -1.32325
   D61        2.77490   0.00135   0.00000   0.01977   0.01983   2.79473
   D62        0.79734   0.00026   0.00000   0.00508   0.00514   0.80249
   D63       -1.25331  -0.00141   0.00000  -0.02426  -0.02434  -1.27765
   D64        0.97445  -0.00011   0.00000  -0.00437  -0.00446   0.96999
   D65        3.00249  -0.00033   0.00000  -0.00174  -0.00169   3.00081
   D66        0.91524   0.00005   0.00000  -0.01477  -0.01488   0.90036
   D67       -3.14018   0.00134   0.00000   0.00512   0.00500  -3.13518
   D68       -1.11214   0.00113   0.00000   0.00775   0.00777  -1.10436
   D69        2.90405  -0.00080   0.00000  -0.01809  -0.01812   2.88592
   D70       -1.15137   0.00050   0.00000   0.00180   0.00176  -1.14962
   D71        0.87667   0.00029   0.00000   0.00443   0.00453   0.88120
   D72        3.14080   0.00096   0.00000   0.02338   0.02345  -3.11893
   D73        1.03369   0.00111   0.00000   0.02550   0.02557   1.05926
   D74       -1.06370   0.00103   0.00000   0.02443   0.02450  -1.03921
   D75        0.91008   0.00046   0.00000   0.01169   0.01158   0.92166
   D76       -1.19704   0.00060   0.00000   0.01381   0.01370  -1.18334
   D77        2.98876   0.00053   0.00000   0.01274   0.01263   3.00139
   D78       -1.10221  -0.00115   0.00000  -0.01076  -0.01072  -1.11293
   D79        3.07386  -0.00100   0.00000  -0.00864  -0.00860   3.06526
   D80        0.97647  -0.00107   0.00000  -0.00971  -0.00967   0.96680
   D81        0.01425   0.00094   0.00000   0.01630   0.01633   0.03059
   D82        2.10869   0.00157   0.00000   0.02089   0.02113   2.12982
   D83       -2.06987  -0.00208   0.00000  -0.01241  -0.01265  -2.08252
   D84       -3.13115   0.00045   0.00000  -0.00451  -0.00427  -3.13542
   D85       -1.03671   0.00107   0.00000   0.00008   0.00052  -1.03619
   D86        1.06791  -0.00258   0.00000  -0.03322  -0.03326   1.03466
   D87       -0.01616  -0.00130   0.00000  -0.01835  -0.01857  -0.03473
   D88       -2.16726  -0.00082   0.00000   0.00350   0.00349  -2.16377
   D89        2.02279   0.00283   0.00000   0.02129   0.02051   2.04331
   D90       -2.07274  -0.00405   0.00000  -0.04768  -0.04734  -2.12008
   D91        2.05935  -0.00356   0.00000  -0.02583  -0.02528   2.03406
   D92       -0.03379   0.00009   0.00000  -0.00805  -0.00826  -0.04205
   D93        2.01221   0.00097   0.00000   0.01350   0.01362   2.02584
   D94       -0.13888   0.00146   0.00000   0.03535   0.03568  -0.10320
   D95       -2.23201   0.00511   0.00000   0.05313   0.05270  -2.17931
   D96        1.12957   0.00032   0.00000  -0.01865  -0.01829   1.11128
   D97       -3.09896   0.00217   0.00000   0.00770   0.00797  -3.09099
   D98       -0.98914   0.00089   0.00000  -0.01054  -0.01013  -0.99927
   D99       -3.08323  -0.00393   0.00000  -0.04993  -0.04979  -3.13303
   D100      -1.02858  -0.00208   0.00000  -0.02358  -0.02353  -1.05211
   D101       1.08124  -0.00336   0.00000  -0.04182  -0.04163   1.03961
   D102      -0.97487   0.00042   0.00000  -0.00786  -0.00832  -0.98318
   D103       1.07978   0.00227   0.00000   0.01850   0.01795   1.09773
   D104      -3.09358   0.00099   0.00000   0.00026  -0.00015  -3.09373
   D105       0.85705   0.00056   0.00000   0.03748   0.03821   0.89526
   D106      -1.14591   0.00263   0.00000   0.03060   0.02958  -1.11633
   D107       3.01112  -0.00112   0.00000   0.00640   0.00669   3.01781
   D108      -2.90754  -0.00098   0.00000  -0.01614  -0.01601  -2.92354
   D109      -0.79483  -0.00033   0.00000  -0.01395  -0.01440  -0.80924
   D110       1.25086   0.00092   0.00000   0.01508   0.01540   1.26626
   D111      -0.94701  -0.00038   0.00000  -0.00175  -0.00170  -0.94871
   D112       1.18959  -0.00126   0.00000  -0.01493  -0.01488   1.17471
   D113      -3.05037   0.00054   0.00000   0.01166   0.01168  -3.03869
   D114      -3.02638   0.00165   0.00000   0.01516   0.01518  -3.01120
   D115      -0.88978   0.00077   0.00000   0.00197   0.00200  -0.88778
   D116       1.15344   0.00258   0.00000   0.02857   0.02856   1.18200
   D117       1.22306  -0.00148   0.00000  -0.02357  -0.02361   1.19945
   D118      -2.92352  -0.00236   0.00000  -0.03675  -0.03679  -2.96031
   D119      -0.88030  -0.00055   0.00000  -0.01016  -0.01023  -0.89053
   D120      -3.07402  -0.00128   0.00000  -0.01859  -0.01839  -3.09241
   D121      -1.00940   0.00412   0.00000   0.05461   0.05437  -0.95504
   D122       1.11317   0.00102   0.00000   0.01487   0.01519   1.12836
   D123      -0.98931  -0.00507   0.00000  -0.05947  -0.05944  -1.04875
   D124       1.07531   0.00033   0.00000   0.01373   0.01332   1.08862
   D125      -3.08531  -0.00277   0.00000  -0.02601  -0.02586  -3.11117
   D126       1.04555  -0.00099   0.00000  -0.00682  -0.00673   1.03881
   D127       3.11016   0.00441   0.00000   0.06638   0.06602  -3.10700
   D128      -1.05045   0.00130   0.00000   0.02664   0.02685  -1.02360
   D129       1.42873  -0.00035   0.00000   0.01334   0.01409   1.44282
   D130      -0.70169   0.00114   0.00000  -0.00230  -0.00329  -0.70498
   D131      -2.73031  -0.00082   0.00000  -0.01227  -0.01203  -2.74234
         Item               Value     Threshold  Converged?
 Maximum Force            0.020140     0.000450     NO 
 RMS     Force            0.003581     0.000300     NO 
 Maximum Displacement     0.183545     0.001800     NO 
 RMS     Displacement     0.035714     0.001200     NO 
 Predicted change in Energy=-7.830237D-03
 GradGradGradGradGradGradGradGradGradGradGradGradGradGradGradGradGradGrad

                          Input orientation:                          
 ---------------------------------------------------------------------
 Center     Atomic      Atomic             Coordinates (Angstroms)
 Number     Number       Type             X           Y           Z
 ---------------------------------------------------------------------
      1          6           0        1.762867    0.740207    0.091018
      2          6           0        1.171767   -0.469730    0.272358
      3          6           0       -0.264031   -0.756086    0.635391
      4          6           0       -1.283337    0.222168    0.005766
      5          6           0       -1.320738    1.589319    0.737422
      6          6           0        0.018362    2.143676    1.261675
      7          6           0        1.220698    2.127918    0.295239
      8          6           0        3.180700    0.536654   -0.283417
      9          6           0        3.473607   -0.951591   -0.312989
     10          6           0        2.122055   -1.639942    0.025583
     11          8           0        3.999908    1.431262   -0.507781
     12          6           0        0.944311    2.858049   -1.034098
     13          6           0        2.224523   -2.575418    1.227839
     14          8           0        1.629664   -2.459787   -1.053698
     15          6           0       -2.698973   -0.413879   -0.090096
     16          8           0       -3.073490   -0.796559    1.250129
     17          6           0       -2.703569   -1.647756   -1.008018
     18          6           0       -3.735808    0.605222   -0.618651
     19          8           0       -5.063484    0.054680   -0.652848
     20          1           0       -0.370329   -0.759137    1.728832
     21          1           0       -0.484026   -1.778799    0.315345
     22          1           0       -0.971802    0.396959   -1.030803
     23          1           0       -2.000038    1.513730    1.596835
     24          1           0       -1.769148    2.331265    0.064912
     25          1           0        0.306729    1.610177    2.177864
     26          1           0       -0.156013    3.183197    1.569959
     27          1           0        2.027472    2.688220    0.790301
     28          1           0        3.835823   -1.246406   -1.301637
     29          1           0        4.257201   -1.164666    0.422325
     30          1           0        0.572424    3.873246   -0.846788
     31          1           0        0.203002    2.334980   -1.647923
     32          1           0        1.861684    2.946372   -1.627667
     33          1           0        1.264062   -3.057621    1.445445
     34          1           0        2.954011   -3.368496    1.024569
     35          1           0        2.547687   -2.025128    2.116488
     36          1           0        1.442541   -1.876728   -1.808978
     37          1           0       -3.855886   -1.368028    1.174195
     38          1           0       -2.297364   -1.414187   -1.998842
     39          1           0       -2.124043   -2.470444   -0.577807
     40          1           0       -3.728503   -2.012714   -1.141146
     41          1           0       -3.731443    1.511345   -0.005461
     42          1           0       -3.490284    0.888161   -1.647824
     43          1           0       -5.429588    0.141098    0.242284
 ---------------------------------------------------------------------
                    Distance matrix (angstroms):
                    1          2          3          4          5
     1  C    0.000000
     2  C    1.358761   0.000000
     3  C    2.577508   1.508412   0.000000
     4  C    3.091114   2.564630   1.546736   0.000000
     5  C    3.263042   3.266274   2.574483   1.551071   0.000000
     6  C    2.526551   3.023075   2.980032   2.638923   1.541214
     7  C    1.503794   2.598210   3.261534   3.160042   2.635243
     8  C    1.480502   2.314629   3.792302   4.484434   4.734253
     9  C    2.439679   2.423487   3.861034   4.909972   5.526783
    10  C    2.407988   1.527528   2.616577   3.881307   4.773643
    11  O    2.416707   3.495822   4.926714   5.444108   5.466698
    12  C    2.534003   3.582273   4.160439   3.604386   3.142993
    13  C    3.535371   2.540700   3.139087   4.650271   5.491303
    14  O    3.401187   2.434835   3.056419   4.098893   5.320549
    15  C    4.612237   3.888074   2.563665   1.554919   2.568487
    16  O    5.205337   4.368644   2.876212   2.406427   3.004567
    17  C    5.182595   4.247980   3.073632   2.557623   3.929051
    18  C    5.545924   5.102324   3.934338   2.559540   2.939379
    19  O    6.900894   6.325295   5.035041   3.840747   4.277396
    20  H    3.079121   2.140825   1.098601   2.183003   2.720555
    21  H    3.382933   2.111198   1.093969   2.176834   3.496063
    22  H    2.975687   2.654104   2.146311   1.096394   2.161041
    23  H    4.126169   3.968462   3.014988   2.171011   1.098068
    24  H    3.873922   4.066643   3.481746   2.165133   1.097189
    25  H    2.689259   2.950467   2.881699   3.028677   2.173466
    26  H    3.440576   4.097638   4.050066   3.533447   2.142463
    27  H    2.086568   3.312574   4.139834   4.202185   3.524328
    28  H    3.191123   3.190280   4.560844   5.483777   6.228099
    29  H    3.155949   3.166281   4.544654   5.726639   6.228734
    30  H    3.480312   4.524726   4.932264   4.183427   3.363050
    31  H    2.828497   3.534457   3.871218   3.067224   2.927057
    32  H    2.798358   3.969362   4.832007   4.469960   4.190829
    33  H    4.062853   2.842856   2.878945   4.395331   5.364377
    34  H    4.378559   3.484976   4.163165   5.646764   6.552546
    35  H    3.516468   2.777271   3.421970   4.917543   5.470901
    36  H    3.249760   2.526840   3.184833   3.889610   5.112078
    37  H    6.098222   5.186284   3.683233   3.242216   3.919650
    38  H    5.049198   4.252672   3.392156   2.779274   4.178755
    39  H    5.085634   3.948164   2.805444   2.880540   4.342443
    40  H    6.265137   5.328361   4.091181   3.505559   4.722393
    41  H    5.549000   5.295593   4.192240   2.766826   2.523778
    42  H    5.535436   5.221655   4.280808   2.836992   3.299690
    43  H    7.218948   6.629623   5.257609   4.153783   4.384650
                    6          7          8          9         10
     6  C    0.000000
     7  C    1.542679   0.000000
     8  C    3.869135   2.590092   0.000000
     9  C    4.898873   3.863796   1.517083   0.000000
    10  C    4.502134   3.883547   2.440037   1.554076   0.000000
    11  O    4.414886   2.975598   1.233598   2.448045   3.639107
    12  C    2.576487   1.541628   3.309657   4.629329   4.768850
    13  C    5.209427   4.898855   3.589311   2.563430   1.526772
    14  O    5.398992   4.799367   3.460882   2.494681   1.442027
    15  C    3.968915   4.687541   5.959148   6.199965   4.975835
    16  O    4.266692   5.282464   6.576025   6.732893   5.404118
    17  C    5.189930   5.599470   6.318332   6.255015   4.935083
    18  C    4.471718   5.265050   6.924967   7.381922   6.306375
    19  O    5.818458   6.684918   8.266519   8.602907   7.413770
    20  H    2.965744   3.594669   4.282292   4.356824   3.144655
    21  H    4.066170   4.262502   4.376077   4.091691   2.625814
    22  H    3.047441   3.092194   4.221537   4.700586   3.851866
    23  H    2.140818   3.527679   5.597327   6.299684   5.422742
    24  H    2.159311   3.005591   5.276642   6.197292   5.559991
    25  H    1.098717   2.155846   3.933201   4.774528   4.300116
    26  H    1.098203   2.152639   4.644657   5.815161   5.553140
    27  H    2.134302   1.099959   2.666840   4.069002   4.396217
    28  H    5.712813   4.557956   2.155287   1.093408   2.203040
    29  H    5.442187   4.480806   2.133405   1.095494   2.223092
    30  H    2.782807   2.184183   4.272393   5.655162   5.792895
    31  H    2.921721   2.203284   3.736648   4.824982   4.720529
    32  H    3.520008   2.185931   3.058358   4.418233   4.882142
    33  H    5.351545   5.311749   4.425074   3.522718   2.182195
    34  H    6.249663   5.809206   4.124610   2.810778   2.162873
    35  H    4.950466   4.725002   3.566928   2.812858   2.168274
    36  H    5.255553   4.529253   3.342595   2.686837   1.970640
    37  H    5.229676   6.226228   7.434110   7.490434   6.093359
    38  H    5.352751   5.494186   6.062809   6.029942   4.866264
    39  H    5.409593   5.752777   6.104884   5.806094   4.368428
    40  H    6.090001   6.610796   7.414315   7.326815   5.977395
    41  H    4.008306   4.999428   6.986058   7.620589   6.647933
    42  H    4.727801   5.244601   6.818152   7.325452   6.378868
    43  H    5.893185   6.940934   8.635386   8.987168   7.761854
                   11         12         13         14         15
    11  O    0.000000
    12  C    3.413122   0.000000
    13  C    4.713581   6.023110   0.000000
    14  O    4.588719   5.361853   2.360643   0.000000
    15  C    6.960892   4.987000   5.536245   4.883786   0.000000
    16  O    7.621443   5.892077   5.588718   5.494870   1.443229
    17  C    7.393726   5.797412   5.490510   4.408899   1.537873
    18  C    7.780485   5.210695   7.003680   6.194501   1.546921
    19  O    9.168484   6.640620   7.973044   7.161107   2.475307
    20  H    5.375803   4.737731   3.206731   3.825527   2.974943
    21  H    5.575633   5.036020   2.967066   2.608775   2.633132
    22  H    5.105021   3.119049   4.914567   3.863825   2.127324
    23  H    6.358896   4.171114   5.891026   5.999074   2.655169
    24  H    5.866855   2.974589   6.432522   5.979748   2.902485
    25  H    4.569931   3.504339   4.701030   5.362626   4.274891
    26  H    4.965678   2.845618   6.240644   6.474216   4.707588
    27  H    2.674969   2.128500   5.285465   5.482751   5.721661
    28  H    2.797684   5.027819   3.280368   2.530001   6.698097
    29  H    2.769502   5.410975   2.602087   3.280234   7.015314
    30  H    4.222069   1.097275   6.972716   6.424008   5.445555
    31  H    4.066095   1.095410   6.038920   5.037684   4.290048
    32  H    2.849860   1.096220   6.227016   5.441491   5.869839
    33  H    5.608032   6.422268   1.096521   2.595532   5.005288
    34  H    5.145840   6.859071   1.096561   2.626564   6.475220
    35  H    4.576283   6.028468   1.094052   3.328929   5.915452
    36  H    4.379045   4.823565   3.212774   0.972327   4.716632
    37  H    8.507559   6.765957   6.199358   6.020523   1.961448
    38  H    7.069334   5.448962   5.675155   4.172304   2.192080
    39  H    7.261611   6.165698   4.709713   3.783768   2.190403
    40  H    8.484719   6.750628   6.431737   5.377497   2.172765
    41  H    7.748066   4.973367   7.327768   6.753529   2.186240
    42  H    7.595896   4.891089   7.274945   6.146187   2.178990
    43  H    9.546859   7.045393   8.181454   7.633951   2.806196
                   16         17         18         19         20
    16  O    0.000000
    17  C    2.441436   0.000000
    18  C    2.428167   2.508592   0.000000
    19  O    2.882015   2.931490   1.437702   0.000000
    20  H    2.745475   3.704592   4.324188   5.325448   0.000000
    21  H    2.923002   2.587438   4.138840   5.026975   1.746592
    22  H    3.323285   2.679626   2.802316   4.123332   3.051870
    23  H    2.570980   4.156346   2.957476   4.071192   2.799874
    24  H    3.590171   4.225747   2.704485   4.068251   3.778347
    25  H    4.251934   5.461306   5.017224   6.266713   2.504732
    26  H    4.944939   6.039380   4.924521   6.229909   3.951350
    27  H    6.194751   6.664637   6.288039   7.700641   4.302855
    28  H    7.379192   6.558273   7.824615   9.017284   5.207004
    29  H    7.386460   7.122610   8.252535   9.461394   4.825500
    30  H    6.284650   6.421806   5.412291   6.810471   5.383454
    31  H    5.379651   4.971903   4.423312   5.824587   4.615706
    32  H    6.829874   6.506267   6.150693   7.567702   5.475287
    33  H    4.895396   4.873325   6.532657   7.357111   2.834532
    34  H    6.557172   6.253045   7.952628   8.877617   4.284388
    35  H    5.818727   6.122143   7.340438   8.362101   3.204345
    36  H    5.560524   4.228970   5.864491   6.884426   4.129359
    37  H    0.971847   2.483573   2.668788   2.611605   3.581547
    38  H    3.397006   1.096033   2.837616   3.408913   4.247130
    39  H    2.654184   1.094416   3.472633   3.875848   3.365215
    40  H    2.761571   1.096087   2.669577   2.508929   4.591902
    41  H    2.708474   3.470096   1.094112   2.077334   4.411343
    42  H    3.377888   2.731144   1.095232   2.039515   4.883597
    43  H    2.728764   3.492053   1.955891   0.970959   5.349425
                   21         22         23         24         25
    21  H    0.000000
    22  H    2.604604   0.000000
    23  H    3.844639   3.034621   0.000000
    24  H    4.313570   2.361756   1.751702   0.000000
    25  H    3.947078   3.660886   2.380771   3.048573   0.000000
    26  H    5.128650   3.897768   2.487624   2.364986   1.748734
    27  H    5.146597   4.190697   4.272091   3.881743   2.459363
    28  H    4.643185   5.087952   7.076494   6.788438   5.720271
    29  H    4.782033   5.647365   6.906976   6.976114   5.136916
    30  H    5.866196   3.808290   4.261005   2.948196   3.786898
    31  H    4.609730   2.348814   4.007030   2.612124   3.895221
    32  H    5.621823   3.858031   5.230944   4.052915   4.322658
    33  H    2.443015   4.802605   5.619121   6.336113   4.820920
    34  H    3.853600   5.815085   6.978984   7.464345   5.755465
    35  H    3.534978   5.306481   5.785789   6.467008   4.270961
    36  H    2.869494   3.406502   5.911523   5.615479   5.416962
    37  H    3.503683   4.036723   3.453596   4.389733   5.215786
    38  H    2.962533   2.444272   4.646503   4.308887   5.776933
    39  H    1.991420   3.123278   4.540715   4.857515   5.491252
    40  H    3.564087   3.663072   4.787477   4.915669   6.358008
    41  H    4.633971   3.147825   2.359051   2.127868   4.591678
    42  H    4.472616   2.639081   3.624911   2.824593   5.438244
    43  H    5.305651   4.643067   3.934557   4.269323   6.229767
                   26         27         28         29         30
    26  H    0.000000
    27  H    2.370754   0.000000
    28  H    6.618323   4.809118   0.000000
    29  H    6.300590   4.466747   1.776594   0.000000
    30  H    2.616763   2.490284   6.088309   6.369364   0.000000
    31  H    3.347107   3.065682   5.113084   5.741950   1.773289
    32  H    3.788403   2.437354   4.645740   5.180888   1.769480
    33  H    6.401557   5.833241   4.176233   3.686318   7.332777
    34  H    7.272852   6.131652   3.269877   2.630184   7.849635
    35  H    5.893669   4.923926   3.734874   2.555978   6.890101
    36  H    6.290900   5.285559   2.526361   3.661701   5.894499
    37  H    5.878719   7.156426   8.081270   8.150390   7.152989
    38  H    6.201424   6.581282   6.174968   6.991898   6.125346
    39  H    6.360008   6.761554   6.127170   6.589810   6.898239
    40  H    6.863692   7.678575   7.604737   8.181388   7.295831
    41  H    4.249793   5.931558   8.157744   8.435786   4.980931
    42  H    5.170946   6.295260   7.638591   8.277871   5.104703
    43  H    6.231186   7.899108   9.495089   9.776059   7.151164
                   31         32         33         34         35
    31  H    0.000000
    32  H    1.767891   0.000000
    33  H    6.306737   6.771197   0.000000
    34  H    6.873129   6.935783   1.769098   0.000000
    35  H    6.219235   6.261398   1.778773   1.778208   0.000000
    36  H    4.393276   4.844672   3.466646   3.541031   4.080766
    37  H    6.176665   7.691235   5.398348   7.099222   6.505800
    38  H    4.520092   6.037378   5.219937   6.366889   6.386212
    39  H    5.445401   6.806624   3.989684   5.400069   5.411339
    40  H    5.883536   7.488620   5.719090   7.154332   7.071272
    41  H    4.342339   5.997827   6.923558   8.340810   7.512442
    42  H    3.966566   5.734127   6.909509   8.172500   7.688588
    43  H    6.333409   8.032990   7.515607   9.122169   8.475971
                   36         37         38         39         40
    36  H    0.000000
    37  H    6.101755   0.000000
    38  H    3.773179   3.535433   0.000000
    39  H    3.819529   2.698910   1.779061   0.000000
    40  H    5.215763   2.406792   1.772579   1.761011   0.000000
    41  H    6.442190   3.114140   3.819541   4.331970   3.702537
    42  H    5.657150   3.631507   2.616693   3.780447   2.954411
    43  H    7.450198   2.371173   4.153599   4.291775   3.073512
                   41         42         43
    41  H    0.000000
    42  H    1.773096   0.000000
    43  H    2.196054   2.809183   0.000000
 Stoichiometry    C15H24O4
 Framework group  C1[X(C15H24O4)]
 Deg. of freedom   123
 Full point group                 C1      NOp   1
 Largest Abelian subgroup         C1      NOp   1
 Largest concise Abelian subgroup C1      NOp   1
                         Standard orientation:                         
 ---------------------------------------------------------------------
 Center     Atomic      Atomic             Coordinates (Angstroms)
 Number     Number       Type             X           Y           Z
 ---------------------------------------------------------------------
      1          6           0        1.790851    0.741190    0.086487
      2          6           0        1.206106   -0.473219    0.258284
      3          6           0       -0.226689   -0.769821    0.624936
      4          6           0       -1.253322    0.210032    0.009872
      5          6           0       -1.293584    1.569551    0.755464
      6          6           0        0.045374    2.124748    1.279190
      7          6           0        1.243313    2.124264    0.307182
      8          6           0        3.207859    0.547946   -0.296434
      9          6           0        3.507401   -0.938562   -0.342371
     10          6           0        2.160569   -1.636501   -0.004622
     11          8           0        4.021945    1.448529   -0.515476
     12          6           0        0.957496    2.866480   -1.013440
     13          6           0        2.272821   -2.583567    1.187643
     14          8           0        1.666959   -2.447680   -1.089878
     15          6           0       -2.666474   -0.431521   -0.085966
     16          8           0       -3.033078   -0.829411    1.252016
     17          6           0       -2.669671   -1.656090   -1.016275
     18          6           0       -3.710357    0.588076   -0.599475
     19          8           0       -5.035655    0.031806   -0.633189
     20          1           0       -0.327943   -0.784383    1.718764
     21          1           0       -0.443493   -1.790257    0.295581
     22          1           0       -0.947356    0.396694   -1.026285
     23          1           0       -1.968574    1.482178    1.617152
     24          1           0       -1.748455    2.316169    0.092531
     25          1           0        0.340376    1.583372    2.188621
     26          1           0       -0.132313    3.160295    1.598750
     27          1           0        2.049796    2.683251    0.804201
     28          1           0        3.866407   -1.221726   -1.335586
     29          1           0        4.295330   -1.155433    0.387178
     30          1           0        0.581855    3.878016   -0.814193
     31          1           0        0.215762    2.346221   -1.629138
     32          1           0        1.871719    2.965001   -1.610255
     33          1           0        1.315576   -3.072353    1.404736
     34          1           0        3.004971   -3.371192    0.973054
     35          1           0        2.597558   -2.040784    2.080326
     36          1           0        1.473712   -1.857903   -1.838370
     37          1           0       -3.813205   -1.403678    1.173874
     38          1           0       -2.269094   -1.410679   -2.006528
     39          1           0       -2.084433   -2.480399   -0.597039
     40          1           0       -3.693534   -2.024398   -1.148417
     41          1           0       -3.707299    1.487983    0.022811
     42          1           0       -3.470859    0.882502   -1.626843
     43          1           0       -5.398030    0.107512    0.264428
 ---------------------------------------------------------------------
 Rotational constants (GHZ):      0.5952740      0.2466431      0.1990709
 Standard basis: 6-31G(d) (6D, 7F)
 There are   333 symmetry adapted cartesian basis functions of A   symmetry.
 There are   333 symmetry adapted basis functions of A   symmetry.
   333 basis functions,   628 primitive gaussians,   333 cartesian basis functions
    73 alpha electrons       73 beta electrons
       nuclear repulsion energy      1594.8447754269 Hartrees.
 NAtoms=   43 NActive=   43 NUniq=   43 SFac= 1.00D+00 NAtFMM=   60 NAOKFM=F Big=F
 Integral buffers will be    131072 words long.
 Raffenetti 2 integral format.
 Two-electron integral symmetry is turned on.
 ------------------------------------------------------------------------------
 Polarizable Continuum Model (PCM)
 =================================
 Model                : PCM (using non-symmetric T matrix).
 Atomic radii         : SMD-Coulomb.
 Polarization charges : Total charges.
 Charge compensation  : None.
 Solution method      : On-the-fly selection.
 Cavity type          : VdW (van der Waals Surface) (Alpha=1.000).
 Cavity algorithm     : GePol (No added spheres)
                        Default sphere list used, NSphG=   43.
                        Lebedev-Laikov grids with approx.  5.0 points / Ang**2.
                        Smoothing algorithm: Karplus/York (Gamma=1.0000).
                        Polarization charges: spherical gaussians, with
                                              point-specific exponents (IZeta= 3).
                        Self-potential: point-specific (ISelfS= 7).
                        Self-field    : sphere-specific E.n sum rule (ISelfD= 2).
 1st derivatives      : Analytical E(r).r(x)/FMM algorithm (CHGder, D1EAlg=3).
                        Cavity 1st derivative terms included.
 Solvent              : Methanol, Eps=  32.613000 Eps(inf)=   1.765709
 ------------------------------------------------------------------------------
 ------------------------------------------------------------------------------
 Atomic radii for non-electrostatic terms: SMD-CDS.
 ------------------------------------------------------------------------------
 Nuclear repulsion after PCM non-electrostatic terms =     1594.8460825534 Hartrees.
 One-electron integrals computed using PRISM.
 NBasis=   333 RedAO= T EigKep=  9.34D-04  NBF=   333
 NBsUse=   333 1.00D-06 EigRej= -1.00D+00 NBFU=   333
 Initial guess from the checkpoint file:  "DY-202A-11R_54.chk"
 B after Tr=     0.000000    0.000000    0.000000
         Rot=    0.999997   -0.000088    0.000493    0.002266 Ang=  -0.27 deg.
 ExpMin= 1.61D-01 ExpMax= 5.48D+03 ExpMxC= 8.25D+02 IAcc=1 IRadAn=         1 AccDes= 0.00D+00
 Harris functional with IExCor=  402 and IRadAn=       1 diagonalized for initial guess.
 HarFok:  IExCor=  402 AccDes= 0.00D+00 IRadAn=         1 IDoV= 1 UseB2=F ITyADJ=14
 ICtDFT=  3500011 ScaDFX=  1.000000  1.000000  1.000000  1.000000
 FoFCou: FMM=F IPFlag=           0 FMFlag=      100000 FMFlg1=           0
         NFxFlg=           0 DoJE=T BraDBF=F KetDBF=T FulRan=T
         wScrn=  0.000000 ICntrl=     500 IOpCl=  0 I1Cent=   200000004 NGrid=           0
         NMat0=    1 NMatS0=      1 NMatT0=    0 NMatD0=    1 NMtDS0=    0 NMtDT0=    0
 Petite list used in FoFCou.
 Keep R1 ints in memory in canonical form, NReq=1565304907.
 Requested convergence on RMS density matrix=1.00D-08 within 128 cycles.
 Requested convergence on MAX density matrix=1.00D-06.
 Requested convergence on             energy=1.00D-06.
 No special actions if energy rises.
 Inv3:  Mode=1 IEnd=    22178883.
 Iteration    1 A*A^-1 deviation from unit magnitude is 1.05D-14 for   2716.
 Iteration    1 A*A^-1 deviation from orthogonality  is 8.69D-15 for   2716   1514.
 Iteration    1 A^-1*A deviation from unit magnitude is 1.04D-14 for   2716.
 Iteration    1 A^-1*A deviation from orthogonality  is 1.90D-11 for   2007   1963.
 Error on total polarization charges =  0.05183
 SCF Done:  E(RB3LYP) =  -886.949508377     A.U. after   11 cycles
            NFock= 11  Conv=0.33D-08     -V/T= 2.0094
 SMD-CDS (non-electrostatic) energy       (kcal/mol) =       0.82
 (included in total energy above)
 D1PCM: PCM CHGder 1st derivatives, ID1Alg=3 FixD1E=F DoIter=F DoCFld=F I1PDM=0.
 Calling FoFJK, ICntrl=      2127 FMM=F ISym2X=0 I1Cent= 0 IOpClX= 0 NMat=1 NMatS=1 NMatT=0.
 ***** Axes restored to original set *****
 -------------------------------------------------------------------
 Center     Atomic                   Forces (Hartrees/Bohr)
 Number     Number              X              Y              Z
 -------------------------------------------------------------------
      1        6           0.005729429   -0.006308364   -0.000545714
      2        6          -0.004684020    0.004797820    0.000729006
      3        6           0.002404151   -0.000532345   -0.001569292
      4        6          -0.000883517    0.002924309    0.001536175
      5        6           0.000867168    0.001296210   -0.000333797
      6        6          -0.000239573    0.000010188    0.000763732
      7        6          -0.003767718    0.002117071    0.001293450
      8        6          -0.003504240    0.002741234    0.000615683
      9        6          -0.003770716    0.000428402   -0.000045684
     10        6           0.004621773    0.001248596   -0.000879848
     11        8          -0.002028935   -0.002951789    0.000804536
     12        6           0.000444034    0.000226316   -0.001464585
     13        6          -0.000010704   -0.002242072    0.001350607
     14        8           0.000129916    0.000216445    0.000937593
     15        6           0.000018695   -0.000633674   -0.003245593
     16        8          -0.000568066   -0.000843408   -0.000269342
     17        6          -0.001786467   -0.002519522    0.002243202
     18        6          -0.001465710   -0.001226502    0.000368157
     19        8           0.002045378    0.001813893   -0.000136566
     20        1          -0.000038293    0.000385045    0.000223917
     21        1           0.001115783    0.000899931    0.000554420
     22        1           0.000807554    0.000155374   -0.000356924
     23        1           0.000574058   -0.000149306    0.000029161
     24        1           0.001192074   -0.000271710    0.000314066
     25        1           0.000081324   -0.000441831   -0.000871328
     26        1          -0.000056151    0.000099565    0.000010779
     27        1           0.000196721    0.000201939   -0.000213209
     28        1           0.001415786   -0.001559995   -0.000364041
     29        1           0.000991398   -0.001840142   -0.000895022
     30        1           0.000149184   -0.000162502    0.000491934
     31        1          -0.000438582   -0.000244177    0.000361240
     32        1           0.000015296   -0.000326059    0.000367606
     33        1           0.000243032    0.001619448   -0.000476102
     34        1           0.000193210    0.000554014   -0.000204115
     35        1           0.000680333   -0.000135201    0.000527750
     36        1           0.000784624    0.000422593   -0.001121629
     37        1          -0.000759367    0.000332595    0.000267566
     38        1           0.000024203    0.000491869    0.000420948
     39        1           0.000162801    0.000468831   -0.000833878
     40        1          -0.000063968    0.000875899   -0.000311019
     41        1          -0.001230284   -0.000884362   -0.000419363
     42        1           0.000161889   -0.000153207   -0.000331396
     43        1           0.000246496   -0.000901421    0.000676920
 -------------------------------------------------------------------
 Cartesian Forces:  Max     0.006308364 RMS     0.001555476

 GradGradGradGradGradGradGradGradGradGradGradGradGradGradGradGradGradGrad
 Berny optimization.
 Using GEDIIS/GDIIS optimizer.
 FormGI is forming the generalized inverse of G from B-inverse, IUseBI=4.
 Internal  Forces:  Max     0.004309513 RMS     0.000864830
 Search for a local minimum.
 Step number   2 out of a maximum of  258
 All quantities printed in internal units (Hartrees-Bohrs-Radians)
 Mixed Optimization -- En-DIIS/RFO-DIIS
 Update second derivatives using D2CorX and points    1    2
 DE= -6.53D-03 DEPred=-7.83D-03 R= 8.34D-01
 TightC=F SS=  1.41D+00  RLast= 3.27D-01 DXNew= 5.0454D-01 9.7971D-01
 Trust test= 8.34D-01 RLast= 3.27D-01 DXMaxT set to 5.05D-01
 ITU=  1  0
 Use linear search instead of GDIIS.
     Eigenvalues ---    0.00230   0.00230   0.00231   0.00341   0.00375
     Eigenvalues ---    0.00409   0.00526   0.00686   0.00767   0.00910
     Eigenvalues ---    0.01111   0.01204   0.01232   0.01284   0.01354
     Eigenvalues ---    0.01395   0.02467   0.02607   0.03179   0.03860
     Eigenvalues ---    0.04040   0.04356   0.04425   0.04588   0.04717
     Eigenvalues ---    0.04820   0.04830   0.04998   0.05006   0.05301
     Eigenvalues ---    0.05396   0.05477   0.05529   0.05532   0.05583
     Eigenvalues ---    0.05588   0.05668   0.05689   0.05908   0.05964
     Eigenvalues ---    0.06034   0.06064   0.06492   0.07807   0.08176
     Eigenvalues ---    0.08670   0.09080   0.09137   0.09221   0.09702
     Eigenvalues ---    0.10324   0.11662   0.12091   0.13332   0.13947
     Eigenvalues ---    0.14523   0.15741   0.15922   0.15924   0.16000
     Eigenvalues ---    0.16000   0.16000   0.16000   0.16000   0.16000
     Eigenvalues ---    0.16000   0.16000   0.16000   0.16000   0.16127
     Eigenvalues ---    0.16462   0.17157   0.18229   0.20395   0.20699
     Eigenvalues ---    0.22122   0.23077   0.24570   0.24981   0.26384
     Eigenvalues ---    0.26844   0.26904   0.27585   0.27871   0.28262
     Eigenvalues ---    0.28642   0.28820   0.29395   0.29729   0.30369
     Eigenvalues ---    0.31084   0.31701   0.32275   0.33760   0.33830
     Eigenvalues ---    0.33834   0.33837   0.33929   0.33957   0.34006
     Eigenvalues ---    0.34099   0.34114   0.34121   0.34162   0.34188
     Eigenvalues ---    0.34201   0.34255   0.34267   0.34272   0.34300
     Eigenvalues ---    0.34359   0.34376   0.34391   0.34487   0.34856
     Eigenvalues ---    0.39986   0.41053   0.41815   0.52378   0.52527
     Eigenvalues ---    0.52703   0.53043   0.95033
 RFO step:  Lambda=-1.30012356D-03 EMin= 2.29915394D-03
 Quartic linear search produced a step of -0.06409.
 Iteration  1 RMS(Cart)=  0.03650764 RMS(Int)=  0.00055225
 Iteration  2 RMS(Cart)=  0.00076153 RMS(Int)=  0.00003156
 Iteration  3 RMS(Cart)=  0.00000035 RMS(Int)=  0.00003156
 Variable       Old X    -DE/DX   Delta X   Delta X   Delta X     New X
                                 (Linear)    (Quad)   (Total)
    R1        2.56769  -0.00415  -0.00213  -0.00318  -0.00528   2.56241
    R2        2.84176   0.00295  -0.00122   0.00997   0.00874   2.85050
    R3        2.79774  -0.00342  -0.00040  -0.00823  -0.00859   2.78916
    R4        2.85049  -0.00207   0.00009  -0.00671  -0.00661   2.84388
    R5        2.88661   0.00299  -0.00197   0.01272   0.01073   2.89734
    R6        2.92291   0.00122   0.00025   0.00467   0.00492   2.92782
    R7        2.07605   0.00023  -0.00019   0.00102   0.00084   2.07689
    R8        2.06730  -0.00123  -0.00019  -0.00288  -0.00308   2.06423
    R9        2.93110   0.00033  -0.00003   0.00210   0.00208   2.93318
   R10        2.93837   0.00431   0.00210   0.01087   0.01297   2.95134
   R11        2.07188   0.00059   0.00027   0.00103   0.00130   2.07319
   R12        2.91247  -0.00101  -0.00123  -0.00019  -0.00143   2.91105
   R13        2.07505  -0.00032  -0.00004  -0.00081  -0.00084   2.07420
   R14        2.07339  -0.00086   0.00004  -0.00245  -0.00241   2.07098
   R15        2.91524  -0.00094  -0.00081  -0.00083  -0.00167   2.91357
   R16        2.07627  -0.00049  -0.00001  -0.00133  -0.00134   2.07494
   R17        2.07530   0.00011   0.00005   0.00018   0.00023   2.07553
   R18        2.91325  -0.00007  -0.00146   0.00299   0.00153   2.91478
   R19        2.07862   0.00015  -0.00008   0.00060   0.00052   2.07914
   R20        2.86687   0.00049  -0.00242   0.00738   0.00496   2.87183
   R21        2.33116  -0.00364  -0.00135  -0.00066  -0.00201   2.32916
   R22        2.93678  -0.00418  -0.00284  -0.00655  -0.00943   2.92734
   R23        2.06624   0.00122   0.00007   0.00314   0.00321   2.06946
   R24        2.07018   0.00047  -0.00009   0.00147   0.00138   2.07156
   R25        2.88518   0.00115   0.00002   0.00355   0.00357   2.88875
   R26        2.72504  -0.00053  -0.00203   0.00326   0.00123   2.72626
   R27        2.07355  -0.00012  -0.00023   0.00018  -0.00005   2.07350
   R28        2.07002   0.00021  -0.00018   0.00095   0.00077   2.07080
   R29        2.07156  -0.00021  -0.00006  -0.00043  -0.00050   2.07106
   R30        2.07212  -0.00101  -0.00007  -0.00261  -0.00268   2.06944
   R31        2.07220  -0.00023  -0.00004  -0.00055  -0.00059   2.07161
   R32        2.06746   0.00056   0.00015   0.00118   0.00134   2.06879
   R33        1.83743   0.00097   0.00004   0.00163   0.00167   1.83910
   R34        2.72731   0.00047  -0.00078   0.00280   0.00203   2.72934
   R35        2.90616  -0.00036   0.00058  -0.00246  -0.00188   2.90428
   R36        2.92326  -0.00077   0.00042  -0.00350  -0.00308   2.92018
   R37        1.83653   0.00039   0.00035  -0.00007   0.00028   1.83681
   R38        2.07120  -0.00027  -0.00015  -0.00039  -0.00054   2.07066
   R39        2.06815  -0.00060  -0.00009  -0.00143  -0.00151   2.06663
   R40        2.07130  -0.00019   0.00000  -0.00053  -0.00053   2.07078
   R41        2.71686  -0.00248  -0.00084  -0.00381  -0.00465   2.71221
   R42        2.06757  -0.00097  -0.00006  -0.00249  -0.00255   2.06502
   R43        2.06969   0.00031  -0.00006   0.00097   0.00091   2.07060
   R44        1.83485   0.00045   0.00036   0.00001   0.00037   1.83522
    A1        2.27413  -0.00132   0.00174  -0.01292  -0.01127   2.26287
    A2        1.90492   0.00049  -0.00344   0.00961   0.00611   1.91103
    A3        2.10191   0.00084   0.00163   0.00448   0.00612   2.10803
    A4        2.23350   0.00124  -0.00156   0.00456   0.00303   2.23653
    A5        1.97140  -0.00128   0.00093  -0.00786  -0.00703   1.96438
    A6        2.07786   0.00004   0.00066   0.00312   0.00384   2.08170
    A7        1.99242   0.00060   0.00040   0.00203   0.00243   1.99485
    A8        1.90940   0.00016  -0.00005  -0.00093  -0.00097   1.90843
    A9        1.87390  -0.00108  -0.00058  -0.00490  -0.00548   1.86842
   A10        1.92106  -0.00034   0.00078  -0.00444  -0.00364   1.91742
   A11        1.91735   0.00051  -0.00064   0.00743   0.00679   1.92414
   A12        1.84328   0.00011   0.00000   0.00076   0.00075   1.84404
   A13        1.96204  -0.00124  -0.00109  -0.00547  -0.00660   1.95544
   A14        1.94589  -0.00017   0.00081  -0.00069   0.00014   1.94602
   A15        1.87385   0.00001   0.00070  -0.00934  -0.00866   1.86519
   A16        1.94731   0.00182  -0.00021   0.01670   0.01648   1.96379
   A17        1.88841  -0.00011  -0.00093  -0.00109  -0.00210   1.88631
   A18        1.83964  -0.00033   0.00079  -0.00097  -0.00018   1.83946
   A19        2.04490   0.00040   0.00119  -0.00616  -0.00501   2.03989
   A20        1.90015   0.00006   0.00069  -0.00116  -0.00046   1.89969
   A21        1.89311   0.00004  -0.00024   0.00411   0.00384   1.89696
   A22        1.87134  -0.00045  -0.00054  -0.00026  -0.00079   1.87055
   A23        1.89691  -0.00041  -0.00130  -0.00149  -0.00276   1.89415
   A24        1.84777   0.00037   0.00008   0.00618   0.00626   1.85403
   A25        2.04925  -0.00036  -0.00044  -0.00610  -0.00662   2.04262
   A26        1.91456   0.00040  -0.00091   0.00219   0.00128   1.91584
   A27        1.87339  -0.00021   0.00024   0.00161   0.00186   1.87525
   A28        1.88902  -0.00033   0.00112  -0.00423  -0.00312   1.88590
   A29        1.88523   0.00038   0.00049   0.00151   0.00204   1.88727
   A30        1.84129   0.00018  -0.00052   0.00651   0.00598   1.84727
   A31        1.95573   0.00024   0.00031  -0.00207  -0.00182   1.95391
   A32        1.96555  -0.00020  -0.00068  -0.00178  -0.00243   1.96313
   A33        1.84081  -0.00028   0.00172  -0.00429  -0.00256   1.83825
   A34        1.97755   0.00012  -0.00069   0.00218   0.00150   1.97905
   A35        1.85927   0.00003  -0.00128   0.00753   0.00627   1.86553
   A36        1.85286   0.00006   0.00081  -0.00141  -0.00063   1.85224
   A37        1.90150   0.00157   0.00381  -0.00377  -0.00004   1.90146
   A38        2.19230  -0.00023  -0.00263   0.00562   0.00302   2.19532
   A39        2.18910  -0.00133  -0.00117  -0.00168  -0.00282   2.18629
   A40        1.83626  -0.00185  -0.00315   0.00166  -0.00162   1.83464
   A41        1.92420   0.00135  -0.00060   0.01383   0.01325   1.93744
   A42        1.89212   0.00132  -0.00009   0.01194   0.01193   1.90405
   A43        1.94514   0.00046   0.00150  -0.00228  -0.00073   1.94441
   A44        1.97109   0.00005  -0.00013  -0.00368  -0.00377   1.96732
   A45        1.89390  -0.00121   0.00212  -0.01944  -0.01741   1.87648
   A46        1.80998   0.00110   0.00189   0.00147   0.00326   1.81324
   A47        1.96484  -0.00023   0.00079   0.00113   0.00194   1.96679
   A48        1.92201  -0.00036  -0.00165   0.00231   0.00072   1.92272
   A49        1.96555  -0.00030  -0.00135   0.00260   0.00127   1.96682
   A50        1.96679  -0.00108  -0.00327  -0.00252  -0.00579   1.96100
   A51        1.83789   0.00079   0.00333  -0.00478  -0.00146   1.83643
   A52        1.93023  -0.00058   0.00001  -0.00384  -0.00384   1.92639
   A53        1.95883  -0.00044   0.00021  -0.00307  -0.00286   1.95597
   A54        1.93374  -0.00035   0.00014  -0.00188  -0.00173   1.93201
   A55        1.88398   0.00045  -0.00001   0.00172   0.00170   1.88568
   A56        1.87707   0.00049  -0.00013   0.00324   0.00310   1.88018
   A57        1.87694   0.00052  -0.00025   0.00439   0.00415   1.88109
   A58        1.94650  -0.00146  -0.00017  -0.00777  -0.00795   1.93856
   A59        1.91965  -0.00043   0.00059  -0.00339  -0.00279   1.91685
   A60        1.92970   0.00079   0.00146   0.00058   0.00205   1.93175
   A61        1.87700   0.00113  -0.00157   0.01141   0.00984   1.88684
   A62        1.89518   0.00026  -0.00029   0.00140   0.00111   1.89629
   A63        1.89425  -0.00025  -0.00015  -0.00178  -0.00191   1.89234
   A64        1.88196   0.00007   0.00039  -0.00048  -0.00009   1.88187
   A65        1.86238   0.00001   0.00209  -0.00107   0.00105   1.86342
   A66        1.94735   0.00103   0.00002   0.01202   0.01205   1.95940
   A67        1.94100   0.00070   0.00113   0.00654   0.00769   1.94868
   A68        1.91852  -0.00038  -0.00236  -0.00303  -0.00547   1.91305
   A69        1.89447  -0.00034  -0.00093  -0.00756  -0.00850   1.88596
   A70        1.89930  -0.00104  -0.00007  -0.00733  -0.00748   1.89181
   A71        1.86740   0.00046  -0.00035   0.00344   0.00309   1.87049
   A72        1.94711  -0.00107  -0.00028  -0.00834  -0.00864   1.93847
   A73        1.94648   0.00094   0.00078   0.00570   0.00648   1.95296
   A74        1.92030  -0.00057   0.00150  -0.00587  -0.00441   1.91590
   A75        1.89579  -0.00008   0.00038  -0.00261  -0.00222   1.89357
   A76        1.88358   0.00038   0.00003  -0.00182  -0.00184   1.88174
   A77        1.86775   0.00045  -0.00254   0.01363   0.01108   1.87883
   A78        1.95500  -0.00114  -0.00148  -0.00299  -0.00446   1.95054
   A79        1.92990   0.00083   0.00195  -0.00012   0.00188   1.93178
   A80        1.91879   0.00033   0.00108   0.00143   0.00253   1.92131
   A81        1.91150  -0.00043  -0.00392   0.00077  -0.00316   1.90834
   A82        1.85834   0.00043   0.00191  -0.00228  -0.00038   1.85796
   A83        1.88788  -0.00001   0.00038   0.00335   0.00375   1.89163
   A84        1.86731  -0.00006  -0.00084   0.00151   0.00066   1.86797
    D1        0.09390   0.00038   0.00045  -0.00089  -0.00042   0.09347
    D2       -3.07958   0.00018   0.00151  -0.00750  -0.00595  -3.08553
    D3       -3.12068   0.00056  -0.00072   0.01870   0.01792  -3.10276
    D4       -0.01096   0.00037   0.00035   0.01209   0.01239   0.00143
    D5        0.38011   0.00022  -0.00080   0.00714   0.00631   0.38642
    D6       -1.87382   0.00002   0.00047   0.00744   0.00789  -1.86593
    D7        2.39609   0.00021  -0.00117   0.01257   0.01136   2.40745
    D8       -2.68151   0.00005   0.00068  -0.01438  -0.01370  -2.69521
    D9        1.34774  -0.00015   0.00195  -0.01408  -0.01213   1.33562
   D10       -0.66553   0.00004   0.00031  -0.00896  -0.00865  -0.67418
   D11       -0.01319  -0.00004   0.00046   0.00674   0.00713  -0.00606
   D12       -3.13031   0.00000  -0.00087  -0.00057  -0.00154  -3.13186
   D13        3.06386   0.00002  -0.00053   0.02317   0.02271   3.08657
   D14       -0.05326   0.00005  -0.00185   0.01586   0.01404  -0.03922
   D15        0.62666   0.00004   0.00069   0.00500   0.00570   0.63236
   D16       -1.53452  -0.00007  -0.00060   0.01008   0.00948  -1.52504
   D17        2.75641   0.00030  -0.00028   0.01223   0.01195   2.76836
   D18       -2.48135   0.00027  -0.00043   0.01214   0.01172  -2.46963
   D19        1.64066   0.00016  -0.00172   0.01722   0.01550   1.65616
   D20       -0.35160   0.00052  -0.00140   0.01937   0.01797  -0.33362
   D21        0.02949  -0.00048  -0.00096  -0.02497  -0.02592   0.00358
   D22        2.15900  -0.00027  -0.00092  -0.02025  -0.02119   2.13781
   D23       -2.07903   0.00034   0.00265  -0.02400  -0.02133  -2.10036
   D24       -3.14085  -0.00063  -0.00002  -0.03088  -0.03089   3.11144
   D25       -1.01134  -0.00042   0.00002  -0.02616  -0.02616  -1.03750
   D26        1.03381   0.00019   0.00359  -0.02991  -0.02630   1.00751
   D27       -1.34735   0.00018  -0.00035  -0.00480  -0.00516  -1.35250
   D28        2.73414  -0.00115   0.00014  -0.02229  -0.02213   2.71202
   D29        0.72747  -0.00067  -0.00168  -0.01534  -0.01699   0.71048
   D30        0.80754   0.00056   0.00051  -0.00799  -0.00750   0.80005
   D31       -1.39415  -0.00077   0.00101  -0.02548  -0.02446  -1.41862
   D32        2.88236  -0.00029  -0.00081  -0.01853  -0.01933   2.86303
   D33        2.83012   0.00079   0.00059  -0.00532  -0.00475   2.82536
   D34        0.62842  -0.00053   0.00109  -0.02281  -0.02172   0.60670
   D35       -1.37826  -0.00006  -0.00073  -0.01587  -0.01659  -1.39484
   D36        0.64415  -0.00057   0.00013  -0.01053  -0.01040   0.63375
   D37       -1.48175  -0.00029  -0.00060  -0.00479  -0.00539  -1.48714
   D38        2.79850  -0.00079  -0.00094  -0.01365  -0.01460   2.78390
   D39        2.84508  -0.00032   0.00020  -0.00244  -0.00225   2.84283
   D40        0.71918  -0.00005  -0.00054   0.00330   0.00276   0.72194
   D41       -1.28376  -0.00054  -0.00087  -0.00556  -0.00645  -1.29021
   D42       -1.42211   0.00023   0.00049   0.00497   0.00547  -1.41664
   D43        2.73518   0.00050  -0.00024   0.01071   0.01047   2.74565
   D44        0.73224   0.00001  -0.00058   0.00185   0.00126   0.73351
   D45        1.00200   0.00010  -0.00218   0.03090   0.02876   1.03076
   D46       -1.09386  -0.00004  -0.00062   0.02836   0.02779  -1.06606
   D47        3.06511   0.00007  -0.00136   0.02473   0.02337   3.08848
   D48       -1.20778   0.00046  -0.00120   0.02563   0.02442  -1.18336
   D49        2.97955   0.00032   0.00036   0.02308   0.02345   3.00300
   D50        0.85534   0.00043  -0.00038   0.01946   0.01902   0.87436
   D51        3.02968  -0.00016  -0.00045   0.01893   0.01848   3.04816
   D52        0.93383  -0.00030   0.00111   0.01638   0.01751   0.95134
   D53       -1.19038  -0.00018   0.00037   0.01276   0.01308  -1.17731
   D54        0.82917  -0.00023  -0.00140   0.02005   0.01861   0.84778
   D55       -1.33604   0.00015  -0.00181   0.02873   0.02692  -1.30913
   D56        2.95490  -0.00015  -0.00086   0.01912   0.01824   2.97314
   D57        2.96995  -0.00024  -0.00007   0.01400   0.01391   2.98386
   D58        0.80475   0.00014  -0.00048   0.02268   0.02221   0.82696
   D59       -1.18749  -0.00016   0.00046   0.01308   0.01353  -1.17396
   D60       -1.32325  -0.00024  -0.00086   0.02033   0.01944  -1.30381
   D61        2.79473   0.00014  -0.00127   0.02901   0.02774   2.82247
   D62        0.80249  -0.00016  -0.00033   0.01941   0.01906   0.82155
   D63       -1.27765  -0.00049   0.00156  -0.02326  -0.02171  -1.29937
   D64        0.96999  -0.00045   0.00029  -0.02566  -0.02538   0.94461
   D65        3.00081  -0.00029   0.00011  -0.02147  -0.02136   2.97944
   D66        0.90036  -0.00049   0.00095  -0.02857  -0.02762   0.87274
   D67       -3.13518  -0.00046  -0.00032  -0.03097  -0.03129   3.11671
   D68       -1.10436  -0.00030  -0.00050  -0.02678  -0.02727  -1.13164
   D69        2.88592  -0.00026   0.00116  -0.02234  -0.02119   2.86473
   D70       -1.14962  -0.00022  -0.00011  -0.02474  -0.02486  -1.17448
   D71        0.88120  -0.00006  -0.00029  -0.02055  -0.02084   0.86036
   D72       -3.11893   0.00029  -0.00150   0.02460   0.02307  -3.09587
   D73        1.05926   0.00043  -0.00164   0.02717   0.02550   1.08476
   D74       -1.03921   0.00031  -0.00157   0.02495   0.02336  -1.01585
   D75        0.92166   0.00003  -0.00074   0.02715   0.02643   0.94809
   D76       -1.18334   0.00016  -0.00088   0.02972   0.02887  -1.15447
   D77        3.00139   0.00004  -0.00081   0.02750   0.02672   3.02811
   D78       -1.11293  -0.00011   0.00069   0.01770   0.01839  -1.09454
   D79        3.06526   0.00002   0.00055   0.02028   0.02082   3.08608
   D80        0.96680  -0.00010   0.00062   0.01806   0.01868   0.98548
   D81        0.03059  -0.00026  -0.00105  -0.02154  -0.02259   0.00799
   D82        2.12982  -0.00009  -0.00135  -0.01595  -0.01734   2.11248
   D83       -2.08252   0.00002   0.00081  -0.02432  -0.02347  -2.10599
   D84       -3.13542  -0.00027   0.00027  -0.01412  -0.01388   3.13389
   D85       -1.03619  -0.00010  -0.00003  -0.00853  -0.00862  -1.04481
   D86        1.03466   0.00000   0.00213  -0.01690  -0.01475   1.01991
   D87       -0.03473   0.00046   0.00119   0.02670   0.02791  -0.00682
   D88       -2.16377   0.00021  -0.00022   0.02296   0.02274  -2.14103
   D89        2.04331   0.00015  -0.00131   0.02908   0.02781   2.07111
   D90       -2.12008  -0.00028   0.00303   0.01032   0.01337  -2.10671
   D91        2.03406  -0.00053   0.00162   0.00658   0.00820   2.04226
   D92       -0.04205  -0.00059   0.00053   0.01270   0.01327  -0.02878
   D93        2.02584   0.00094  -0.00087   0.04023   0.03932   2.06516
   D94       -0.10320   0.00068  -0.00229   0.03649   0.03414  -0.06906
   D95       -2.17931   0.00063  -0.00338   0.04261   0.03921  -2.14010
   D96        1.11128  -0.00070   0.00117  -0.04686  -0.04568   1.06560
   D97       -3.09099  -0.00050  -0.00051  -0.03978  -0.04027  -3.13126
   D98       -0.99927  -0.00059   0.00065  -0.04380  -0.04314  -1.04240
   D99       -3.13303   0.00034   0.00319  -0.04246  -0.03931   3.11085
   D100      -1.05211   0.00054   0.00151  -0.03538  -0.03391  -1.08601
   D101       1.03961   0.00045   0.00267  -0.03940  -0.03677   1.00284
   D102      -0.98318  -0.00063   0.00053  -0.04726  -0.04670  -1.02988
   D103       1.09773  -0.00043  -0.00115  -0.04017  -0.04129   1.05644
   D104      -3.09373  -0.00052   0.00001  -0.04419  -0.04416  -3.13789
   D105       0.89526   0.00077  -0.00245   0.04327   0.04073   0.93599
   D106      -1.11633   0.00029  -0.00190   0.04150   0.03972  -1.07661
   D107       3.01781   0.00077  -0.00043   0.04303   0.04257   3.06038
   D108      -2.92354  -0.00056   0.00103  -0.03413  -0.03311  -2.95665
   D109      -0.80924   0.00048   0.00092  -0.02201  -0.02106  -0.83030
   D110       1.26626  -0.00121  -0.00099  -0.03720  -0.03821   1.22806
   D111      -0.94871  -0.00024   0.00011   0.00299   0.00312  -0.94559
   D112       1.17471  -0.00044   0.00095  -0.00224  -0.00129   1.17343
   D113      -3.03869   0.00034  -0.00075   0.01454   0.01378  -3.02491
   D114      -3.01120  -0.00066  -0.00097  -0.00122  -0.00216  -3.01336
   D115      -0.88778  -0.00085  -0.00013  -0.00644  -0.00656  -0.89435
   D116       1.18200  -0.00007  -0.00183   0.01033   0.00851   1.19051
   D117       1.19945   0.00060   0.00151   0.01415   0.01567   1.21512
   D118      -2.96031   0.00041   0.00236   0.00893   0.01126  -2.94905
   D119      -0.89053   0.00119   0.00066   0.02570   0.02633  -0.86420
   D120      -3.09241   0.00041   0.00118  -0.02780  -0.02664  -3.11905
   D121      -0.95504  -0.00034  -0.00348  -0.02900  -0.03247  -0.98751
   D122       1.12836   0.00038  -0.00097  -0.02402  -0.02501   1.10335
   D123      -1.04875   0.00061   0.00381  -0.02993  -0.02615  -1.07490
   D124       1.08862  -0.00013  -0.00085  -0.03113  -0.03198   1.05664
   D125      -3.11117   0.00058   0.00166  -0.02615  -0.02452  -3.13569
   D126       1.03881  -0.00064   0.00043  -0.04224  -0.04179   0.99703
   D127      -3.10700  -0.00139  -0.00423  -0.04344  -0.04762   3.12856
   D128      -1.02360  -0.00067  -0.00172  -0.03846  -0.04016  -1.06376
   D129       1.44282  -0.00063  -0.00090  -0.04087  -0.04182   1.40101
   D130      -0.70498  -0.00061   0.00021  -0.03921  -0.03894  -0.74392
   D131      -2.74234  -0.00061   0.00077  -0.04230  -0.04154  -2.78388
         Item               Value     Threshold  Converged?
 Maximum Force            0.004310     0.000450     NO 
 RMS     Force            0.000865     0.000300     NO 
 Maximum Displacement     0.169600     0.001800     NO 
 RMS     Displacement     0.036505     0.001200     NO 
 Predicted change in Energy=-7.399524D-04
 GradGradGradGradGradGradGradGradGradGradGradGradGradGradGradGradGradGrad

                          Input orientation:                          
 ---------------------------------------------------------------------
 Center     Atomic      Atomic             Coordinates (Angstroms)
 Number     Number       Type             X           Y           Z
 ---------------------------------------------------------------------
      1          6           0        1.769552    0.739978    0.103852
      2          6           0        1.168812   -0.461729    0.287319
      3          6           0       -0.264445   -0.738125    0.653587
      4          6           0       -1.284395    0.241738    0.021117
      5          6           0       -1.313156    1.607905    0.757325
      6          6           0        0.030714    2.140636    1.289512
      7          6           0        1.224374    2.130690    0.313697
      8          6           0        3.174540    0.532073   -0.297690
      9          6           0        3.455458   -0.960319   -0.355671
     10          6           0        2.116659   -1.638612    0.027990
     11          8           0        3.996231    1.420471   -0.531616
     12          6           0        0.934663    2.857360   -1.015636
     13          6           0        2.250193   -2.565470    1.236255
     14          8           0        1.599167   -2.469787   -1.031569
     15          6           0       -2.701455   -0.404220   -0.096538
     16          8           0       -3.106488   -0.766748    1.241570
     17          6           0       -2.699317   -1.653859   -0.991180
     18          6           0       -3.738713    0.594812   -0.656857
     19          8           0       -5.048102    0.012722   -0.738016
     20          1           0       -0.368555   -0.730673    1.747663
     21          1           0       -0.482392   -1.762669    0.343717
     22          1           0       -0.958160    0.418216   -1.011365
     23          1           0       -1.994977    1.534507    1.614358
     24          1           0       -1.744480    2.359379    0.086299
     25          1           0        0.321741    1.581977    2.188862
     26          1           0       -0.132670    3.175498    1.619186
     27          1           0        2.037593    2.691816    0.797766
     28          1           0        3.782611   -1.259604   -1.357002
     29          1           0        4.266578   -1.199896    0.341749
     30          1           0        0.584629    3.879446   -0.823881
     31          1           0        0.170177    2.342394   -1.608250
     32          1           0        1.842344    2.924528   -1.626149
     33          1           0        1.283812   -3.006014    1.503238
     34          1           0        2.944182   -3.381650    1.003904
     35          1           0        2.636822   -2.018554    2.102222
     36          1           0        1.428679   -1.899319   -1.801398
     37          1           0       -3.903143   -1.317756    1.160884
     38          1           0       -2.272517   -1.432590   -1.975836
     39          1           0       -2.132024   -2.474812   -0.543735
     40          1           0       -3.726824   -2.003529   -1.142030
     41          1           0       -3.780540    1.495027   -0.038801
     42          1           0       -3.465763    0.888211   -1.676665
     43          1           0       -5.432217    0.051350    0.153111
 ---------------------------------------------------------------------
                    Distance matrix (angstroms):
                    1          2          3          4          5
     1  C    0.000000
     2  C    1.355967   0.000000
     3  C    2.573741   1.504916   0.000000
     4  C    3.095428   2.565921   1.549338   0.000000
     5  C    3.268549   3.265647   2.571850   1.552173   0.000000
     6  C    2.528080   3.011969   2.962901   2.635175   1.540459
     7  C    1.508421   2.593148   3.249955   3.153991   2.628529
     8  C    1.475958   2.313617   3.787473   4.479736   4.733908
     9  C    2.438124   2.427093   3.860783   4.904397   5.529395
    10  C    2.404979   1.533205   2.621431   3.886248   4.778643
    11  O    2.413502   3.493942   4.921139   5.438744   5.466818
    12  C    2.536454   3.573355   4.141458   3.583371   3.123655
    13  C    3.526944   2.548645   3.162608   4.674429   5.508528
    14  O    3.408929   2.440690   3.051467   4.095783   5.320652
    15  C    4.619443   3.889682   2.571614   1.561783   2.589421
    16  O    5.228803   4.391107   2.902370   2.413829   3.014881
    17  C    5.186554   4.244780   3.077731   2.572944   3.951938
    18  C    5.562439   5.107988   3.945190   2.570601   2.984894
    19  O    6.907825   6.318737   5.038225   3.846326   4.327872
    20  H    3.071877   2.137389   1.099044   2.182958   2.709610
    21  H    3.375208   2.102880   1.092342   2.182871   3.495999
    22  H    2.964398   2.642895   2.142529   1.097084   2.160936
    23  H    4.133350   3.969326   3.013749   2.171312   1.097622
    24  H    3.869262   4.060336   3.479490   2.168024   1.095914
    25  H    2.674394   2.917212   2.843160   3.012478   2.173214
    26  H    3.441866   4.086213   4.033137   3.533729   2.143292
    27  H    2.088788   3.310617   4.133360   4.200199   3.521934
    28  H    3.191368   3.189411   4.548963   5.461482   6.217703
    29  H    3.170937   3.184966   4.565155   5.744076   6.260182
    30  H    3.481521   4.519052   4.921971   4.176145   3.355845
    31  H    2.838491   3.528959   3.846349   3.030407   2.887160
    32  H    2.787555   3.947371   4.801123   4.437042   4.167928
    33  H    4.028235   2.822246   2.874426   4.397757   5.346857
    34  H    4.379231   3.491615   4.172078   5.654704   6.563642
    35  H    3.514988   2.805821   3.486458   4.981551   5.528316
    36  H    3.272928   2.548909   3.200311   3.907231   5.134719
    37  H    6.126259   5.217339   3.719334   3.254064   3.928152
    38  H    5.038201   4.231688   3.380606   2.787038   4.199422
    39  H    5.096718   3.954576   2.817359   2.901238   4.362554
    40  H    6.268110   5.327987   4.100434   3.515622   4.740865
    41  H    5.603033   5.332104   4.222475   2.793755   2.595100
    42  H    5.531794   5.211416   4.280593   2.838796   3.328060
    43  H    7.234785   6.622299   5.251630   4.154287   4.444615
                    6          7          8          9         10
     6  C    0.000000
     7  C    1.541796   0.000000
     8  C    3.871734   2.594710   0.000000
     9  C    4.904224   3.870417   1.519708   0.000000
    10  C    4.497256   3.883998   2.436607   1.549084   0.000000
    11  O    4.422722   2.983649   1.232537   2.447765   3.633722
    12  C    2.577698   1.542436   3.307484   4.622189   4.764455
    13  C    5.203494   4.894623   3.578014   2.561914   1.528660
    14  O    5.394762   4.807764   3.468651   2.486191   1.442676
    15  C    3.982734   4.691076   5.953523   6.187405   4.975284
    16  O    4.277524   5.292679   6.596027   6.756314   5.432695
    17  C    5.201232   5.605432   6.305666   6.226245   4.922658
    18  C    4.515142   5.285179   6.922861   7.366494   6.304171
    19  O    5.867986   6.703420   8.250785   8.567586   7.392392
    20  H    2.934916   3.575063   4.281533   4.370335   3.155616
    21  H    4.048900   4.251141   4.364677   4.079163   2.621095
    22  H    3.039513   3.074380   4.195415   4.670152   3.842566
    23  H    2.139239   3.522978   5.602206   6.309708   5.430543
    24  H    2.155663   2.986319   5.261488   6.185069   5.558392
    25  H    1.098010   2.152226   3.927302   4.770545   4.273557
    26  H    1.098326   2.153484   4.647553   5.820627   5.546804
    27  H    2.138499   1.100232   2.675287   4.083975   4.399024
    28  H    5.713352   4.563979   2.168409   1.095109   2.199374
    29  H    5.477220   4.510942   2.145028   1.096224   2.216544
    30  H    2.792259   2.182087   4.264906   5.646610   5.789798
    31  H    2.908123   2.202278   3.744466   4.823892   4.723820
    32  H    3.521019   2.185193   3.043581   4.394119   4.861447
    33  H    5.301314   5.272976   4.397301   3.515176   2.177104
    34  H    6.250241   5.815499   4.130913   2.823596   2.162264
    35  H    4.975053   4.733926   3.543222   2.798440   2.171950
    36  H    5.275345   4.555913   3.349751   2.660767   1.971787
    37  H    5.239489   6.237061   7.459417   7.521749   6.133873
    38  H    5.360532   5.492464   6.028806   5.971404   4.829350
    39  H    5.416696   5.762920   6.104221   5.792151   4.367768
    40  H    6.099639   6.612509   7.400745   7.300125   5.970628
    41  H    4.087406   5.057419   7.026197   7.647797   6.678406
    42  H    4.753118   5.244300   6.791321   7.284600   6.360355
    43  H    5.958200   6.975647   8.631952   8.959526   7.736740
                   11         12         13         14         15
    11  O    0.000000
    12  C    3.416449   0.000000
    13  C    4.696993   6.017368   0.000000
    14  O    4.596735   5.368455   2.361359   0.000000
    15  C    6.955415   4.970312   5.564724   4.861708   0.000000
    16  O    7.640467   5.878778   5.650615   5.496425   1.444302
    17  C    7.381942   5.792884   5.503648   4.375424   1.536876
    18  C    7.779895   5.204641   7.031234   6.166453   1.545291
    19  O    9.155563   6.630423   7.988112   7.101775   2.468215
    20  H    5.373443   4.712555   3.238187   3.823686   2.991667
    21  H    5.563871   5.020015   2.984650   2.593129   2.638835
    22  H    5.077467   3.087429   4.924196   3.857576   2.133632
    23  H    6.364966   4.153264   5.913902   5.996096   2.680474
    24  H    5.849712   2.939397   6.444683   5.979167   2.930308
    25  H    4.574819   3.503011   4.672012   5.331020   4.278755
    26  H    4.975329   2.860542   6.227630   6.472634   4.728292
    27  H    2.686976   2.128917   5.279823   5.493708   5.730951
    28  H    2.812418   5.017642   3.283074   2.517514   6.660598
    29  H    2.775279   5.422681   2.594368   3.257868   7.026997
    30  H    4.215568   1.097249   6.968156   6.433131   5.447676
    31  H    4.080168   1.095819   6.041920   5.052886   4.251521
    32  H    2.845948   1.095958   6.204819   5.432430   5.836642
    33  H    5.575986   6.391071   1.095103   2.610026   5.021053
    34  H    5.150242   6.858714   1.096248   2.604556   6.476827
    35  H    4.540043   6.032655   1.094759   3.331814   5.994816
    36  H    4.384709   4.846387   3.216517   0.973209   4.711675
    37  H    8.530097   6.750792   6.279013   6.034023   1.964614
    38  H    7.037253   5.441659   5.661788   4.117931   2.184787
    39  H    7.261466   6.169223   4.730793   3.762950   2.193534
    40  H    8.470063   6.735999   6.457302   5.347502   2.168462
    41  H    7.792728   5.004328   7.381270   6.756226   2.185153
    42  H    7.568078   4.866031   7.285957   6.111122   2.179758
    43  H    9.551910   7.055269   8.187818   7.563065   2.779735
                   16         17         18         19         20
    16  O    0.000000
    17  C    2.436786   0.000000
    18  C    2.420243   2.499728   0.000000
    19  O    2.880312   2.891086   1.435241   0.000000
    20  H    2.784548   3.712948   4.347021   5.350644   0.000000
    21  H    2.946842   2.590086   4.142764   5.016759   1.746150
    22  H    3.330940   2.706571   2.808618   4.119074   3.046279
    23  H    2.582673   4.177392   3.013646   4.143799   2.791784
    24  H    3.600331   4.263655   2.764587   4.135240   3.768517
    25  H    4.262231   5.450696   5.055679   6.313825   2.453469
    26  H    4.952523   6.060064   4.984361   6.302462   3.915395
    27  H    6.214515   6.672596   6.314987   7.729376   4.290138
    28  H    7.379374   6.504203   7.778134   8.943347   5.210651
    29  H    7.440389   7.106790   8.264555   9.455136   4.866335
    30  H    6.283116   6.436595   5.432127   6.832758   5.364195
    31  H    5.340858   4.958307   4.386184   5.780580   4.582152
    32  H    6.807369   6.480085   6.124974   7.532970   5.443453
    33  H    4.935333   4.890375   6.546581   7.364043   2.822630
    34  H    6.595817   6.230145   7.951822   8.856222   4.307561
    35  H    5.940820   6.178715   7.422240   8.441036   3.288866
    36  H    5.577644   4.213912   5.850864   6.836328   4.146277
    37  H    0.971998   2.488683   2.643698   2.585909   3.630742
    38  H    3.389771   1.095748   2.828391   3.365263   4.240542
    39  H    2.656008   1.093615   3.466532   3.837849   3.376736
    40  H    2.756083   1.095809   2.643277   2.444233   4.609605
    41  H    2.685018   3.462882   1.092762   2.071917   4.448240
    42  H    3.374027   2.742161   1.095715   2.037483   4.892801
    43  H    2.695004   3.418462   1.954317   0.971156   5.366081
                   21         22         23         24         25
    21  H    0.000000
    22  H    2.611295   0.000000
    23  H    3.843672   3.035707   0.000000
    24  H    4.318612   2.364588   1.754459   0.000000
    25  H    3.903568   3.637848   2.387360   3.048670   0.000000
    26  H    5.112203   3.899210   2.482149   2.369330   1.752236
    27  H    5.137989   4.173338   4.274086   3.862742   2.472052
    28  H    4.619066   5.040780   7.072239   6.762314   5.711861
    29  H    4.782200   5.634456   6.950077   6.990458   5.168402
    30  H    5.859632   3.794135   4.254188   2.926394   3.797906
    31  H    4.592119   2.309086   3.965574   2.556892   3.875469
    32  H    5.590581   3.808200   5.211342   4.014621   4.320763
    33  H    2.451504   4.803647   5.601708   6.321844   4.737649
    34  H    3.846864   5.807631   6.995466   7.468933   5.737501
    35  H    3.589890   5.343797   5.857970   6.513528   4.281463
    36  H    2.876176   3.419375   5.931271   5.636386   5.409889
    37  H    3.545031   4.050331   3.461523   4.397258   5.226359
    38  H    2.948529   2.466418   4.665853   4.348591   5.758688
    39  H    2.003997   3.156936   4.555304   4.890454   5.472256
    40  H    3.576562   3.680682   4.807772   4.947065   6.351502
    41  H    4.651525   3.173520   2.433666   2.215468   4.668914
    42  H    4.473210   2.636587   3.662205   2.869703   5.456079
    43  H    5.275203   4.637648   4.018659   4.350962   6.292466
                   26         27         28         29         30
    26  H    0.000000
    27  H    2.370384   0.000000
    28  H    6.622480   4.827197   0.000000
    29  H    6.334769   4.507965   1.767355   0.000000
    30  H    2.641711   2.480183   6.076277   6.380843   0.000000
    31  H    3.346957   3.065657   5.107562   5.755937   1.774693
    32  H    3.807344   2.442876   4.619960   5.173046   1.771257
    33  H    6.342787   5.790609   4.180301   3.675325   7.301637
    34  H    7.269235   6.144216   3.283279   2.635760   7.850593
    35  H    5.906063   4.924253   3.722240   2.534872   6.896374
    36  H    6.316009   5.310833   2.479459   3.624353   5.921325
    37  H    5.883522   7.176410   8.087888   8.211529   7.147747
    38  H    6.223953   6.578802   6.089126   6.941549   6.140684
    39  H    6.371942   6.773432   6.092704   6.584193   6.916306
    40  H    6.882193   7.683592   7.549255   8.169572   7.300633
    41  H    4.345096   5.998569   8.156403   8.494912   5.035525
    42  H    5.215729   6.297836   7.566652   8.259739   5.106898
    43  H    6.324150   7.948944   9.429321   9.780993   7.198005
                   31         32         33         34         35
    31  H    0.000000
    32  H    1.770690   0.000000
    33  H    6.287051   6.728771   0.000000
    34  H    6.876273   6.920918   1.774054   0.000000
    35  H    6.234565   6.242276   1.778902   1.777303   0.000000
    36  H    4.428686   4.844722   3.488034   3.516216   4.088041
    37  H    6.136508   7.666495   5.465521   7.153332   6.644424
    38  H    4.511360   6.003235   5.217959   6.315982   6.409018
    39  H    5.444152   6.791178   4.017488   5.383810   5.472764
    40  H    5.855854   7.452232   5.754033   7.141889   7.142926
    41  H    4.334670   6.014980   6.948735   8.372043   7.623107
    42  H    3.916554   5.685521   6.916302   8.155033   7.744082
    43  H    6.303816   8.021232   7.501691   9.092492   8.555286
                   36         37         38         39         40
    36  H    0.000000
    37  H    6.127125   0.000000
    38  H    3.734584   3.537108   0.000000
    39  H    3.819884   2.716867   1.776761   0.000000
    40  H    5.198542   2.409313   1.770936   1.767330   0.000000
    41  H    6.462530   3.060396   3.820625   4.328070   3.668773
    42  H    5.633955   3.620673   2.626681   3.791084   2.952312
    43  H    7.395750   2.286510   4.088789   4.214068   2.967875
                   41         42         43
    41  H    0.000000
    42  H    1.774798   0.000000
    43  H    2.202061   2.813424   0.000000
 Stoichiometry    C15H24O4
 Framework group  C1[X(C15H24O4)]
 Deg. of freedom   123
 Full point group                 C1      NOp   1
 Largest Abelian subgroup         C1      NOp   1
 Largest concise Abelian subgroup C1      NOp   1
                         Standard orientation:                         
 ---------------------------------------------------------------------
 Center     Atomic      Atomic             Coordinates (Angstroms)
 Number     Number       Type             X           Y           Z
 ---------------------------------------------------------------------
      1          6           0        1.801134    0.738606    0.089851
      2          6           0        1.205745   -0.465761    0.273311
      3          6           0       -0.223440   -0.748239    0.650681
      4          6           0       -1.251842    0.231088    0.031202
      5          6           0       -1.278533    1.594006    0.773485
      6          6           0        0.068196    2.128701    1.296396
      7          6           0        1.253445    2.126684    0.310335
      8          6           0        3.203259    0.536851   -0.324627
      9          6           0        3.488322   -0.954386   -0.391421
     10          6           0        2.154993   -1.638531    0.000806
     11          8           0        4.020134    1.428827   -0.561785
     12          6           0        0.950049    2.858097   -1.013332
     13          6           0        2.301803   -2.570106    1.203892
     14          8           0        1.631005   -2.466809   -1.057828
     15          6           0       -2.667840   -0.418831   -0.077053
     16          8           0       -3.060218   -0.788338    1.262915
     17          6           0       -2.669497   -1.664631   -0.977035
     18          6           0       -3.712989    0.579303   -0.624154
     19          8           0       -5.021205   -0.006565   -0.696565
     20          1           0       -0.318161   -0.745781    1.745632
     21          1           0       -0.440847   -1.772135    0.338301
     22          1           0       -0.935050    0.412996   -1.003276
     23          1           0       -1.952727    1.514803    1.636018
     24          1           0       -1.717953    2.346969    0.109418
     25          1           0        0.368686    1.567133    2.190808
     26          1           0       -0.095574    3.161627    1.631898
     27          1           0        2.069043    2.688304    0.789808
     28          1           0        3.807784   -1.248365   -1.396799
     29          1           0        4.306152   -1.194374    0.297975
     30          1           0        0.598491    3.878247   -0.814194
     31          1           0        0.182106    2.343253   -1.601564
     32          1           0        1.852233    2.930732   -1.631321
     33          1           0        1.339132   -3.014833    1.477269
     34          1           0        2.996311   -3.383095    0.962091
     35          1           0        2.694156   -2.025671    2.068846
     36          1           0        1.452125   -1.893605   -1.823710
     37          1           0       -3.855815   -1.341508    1.186708
     38          1           0       -2.251872   -1.437819   -1.964360
     39          1           0       -2.095819   -2.485690   -0.538004
     40          1           0       -3.697168   -2.016896   -1.120557
     41          1           0       -3.752308    1.476737   -0.001905
     42          1           0       -3.449735    0.877907   -1.644999
     43          1           0       -5.397762    0.027050    0.197984
 ---------------------------------------------------------------------
 Rotational constants (GHZ):      0.5934578      0.2464120      0.1992745
 Standard basis: 6-31G(d) (6D, 7F)
 There are   333 symmetry adapted cartesian basis functions of A   symmetry.
 There are   333 symmetry adapted basis functions of A   symmetry.
   333 basis functions,   628 primitive gaussians,   333 cartesian basis functions
    73 alpha electrons       73 beta electrons
       nuclear repulsion energy      1594.5331034575 Hartrees.
 NAtoms=   43 NActive=   43 NUniq=   43 SFac= 1.00D+00 NAtFMM=   60 NAOKFM=F Big=F
 Integral buffers will be    131072 words long.
 Raffenetti 2 integral format.
 Two-electron integral symmetry is turned on.
 ------------------------------------------------------------------------------
 Polarizable Continuum Model (PCM)
 =================================
 Model                : PCM (using non-symmetric T matrix).
 Atomic radii         : SMD-Coulomb.
 Polarization charges : Total charges.
 Charge compensation  : None.
 Solution method      : On-the-fly selection.
 Cavity type          : VdW (van der Waals Surface) (Alpha=1.000).
 Cavity algorithm     : GePol (No added spheres)
                        Default sphere list used, NSphG=   43.
                        Lebedev-Laikov grids with approx.  5.0 points / Ang**2.
                        Smoothing algorithm: Karplus/York (Gamma=1.0000).
                        Polarization charges: spherical gaussians, with
                                              point-specific exponents (IZeta= 3).
                        Self-potential: point-specific (ISelfS= 7).
                        Self-field    : sphere-specific E.n sum rule (ISelfD= 2).
 1st derivatives      : Analytical E(r).r(x)/FMM algorithm (CHGder, D1EAlg=3).
                        Cavity 1st derivative terms included.
 Solvent              : Methanol, Eps=  32.613000 Eps(inf)=   1.765709
 ------------------------------------------------------------------------------
 ------------------------------------------------------------------------------
 Atomic radii for non-electrostatic terms: SMD-CDS.
 ------------------------------------------------------------------------------
 Nuclear repulsion after PCM non-electrostatic terms =     1594.5344395034 Hartrees.
 One-electron integrals computed using PRISM.
 NBasis=   333 RedAO= T EigKep=  9.29D-04  NBF=   333
 NBsUse=   333 1.00D-06 EigRej= -1.00D+00 NBFU=   333
 Initial guess from the checkpoint file:  "DY-202A-11R_54.chk"
 B after Tr=     0.000000    0.000000    0.000000
         Rot=    0.999993    0.003665   -0.000927    0.000809 Ang=   0.44 deg.
 ExpMin= 1.61D-01 ExpMax= 5.48D+03 ExpMxC= 8.25D+02 IAcc=1 IRadAn=         1 AccDes= 0.00D+00
 Harris functional with IExCor=  402 and IRadAn=       1 diagonalized for initial guess.
 HarFok:  IExCor=  402 AccDes= 0.00D+00 IRadAn=         1 IDoV= 1 UseB2=F ITyADJ=14
 ICtDFT=  3500011 ScaDFX=  1.000000  1.000000  1.000000  1.000000
 FoFCou: FMM=F IPFlag=           0 FMFlag=      100000 FMFlg1=           0
         NFxFlg=           0 DoJE=T BraDBF=F KetDBF=T FulRan=T
         wScrn=  0.000000 ICntrl=     500 IOpCl=  0 I1Cent=   200000004 NGrid=           0
         NMat0=    1 NMatS0=      1 NMatT0=    0 NMatD0=    1 NMtDS0=    0 NMtDT0=    0
 Petite list used in FoFCou.
 Keep R1 ints in memory in canonical form, NReq=1565304907.
 Requested convergence on RMS density matrix=1.00D-08 within 128 cycles.
 Requested convergence on MAX density matrix=1.00D-06.
 Requested convergence on             energy=1.00D-06.
 No special actions if energy rises.
 Inv3:  Mode=1 IEnd=    22195200.
 Iteration    1 A*A^-1 deviation from unit magnitude is 4.88D-15 for   2714.
 Iteration    1 A*A^-1 deviation from orthogonality  is 2.76D-15 for   2663   1591.
 Iteration    1 A^-1*A deviation from unit magnitude is 5.11D-15 for   2714.
 Iteration    1 A^-1*A deviation from orthogonality  is 1.49D-12 for   2468   2440.
 Error on total polarization charges =  0.05188
 SCF Done:  E(RB3LYP) =  -886.950168199     A.U. after   11 cycles
            NFock= 11  Conv=0.27D-08     -V/T= 2.0094
 SMD-CDS (non-electrostatic) energy       (kcal/mol) =       0.84
 (included in total energy above)
 D1PCM: PCM CHGder 1st derivatives, ID1Alg=3 FixD1E=F DoIter=F DoCFld=F I1PDM=0.
 Calling FoFJK, ICntrl=      2127 FMM=F ISym2X=0 I1Cent= 0 IOpClX= 0 NMat=1 NMatS=1 NMatT=0.
 ***** Axes restored to original set *****
 -------------------------------------------------------------------
 Center     Atomic                   Forces (Hartrees/Bohr)
 Number     Number              X              Y              Z
 -------------------------------------------------------------------
      1        6           0.002277962   -0.001286701   -0.000420466
      2        6          -0.001291884    0.000879448   -0.000323121
      3        6           0.000963304   -0.000474706    0.000312082
      4        6          -0.000825895    0.000299399   -0.000295563
      5        6          -0.000648899   -0.000586944   -0.000079645
      6        6           0.000294218   -0.000089628    0.000007798
      7        6          -0.000963411    0.000647677    0.000069973
      8        6          -0.001166943   -0.000041044   -0.000459570
      9        6          -0.001551592    0.000188246    0.001034243
     10        6           0.002245388    0.000437228   -0.001132801
     11        8          -0.001117813   -0.001248953    0.000732493
     12        6           0.000098399   -0.000187916   -0.000343150
     13        6          -0.000076763   -0.000088761    0.000546460
     14        8          -0.000582763    0.000492516    0.000793117
     15        6           0.000438753    0.000206493   -0.000604251
     16        8           0.000579973   -0.000565715    0.001012358
     17        6           0.000203544   -0.000920177    0.000463503
     18        6           0.000249426   -0.000786555   -0.000922707
     19        8           0.000276839    0.002109271    0.000007883
     20        1          -0.000121238    0.000048877    0.000094201
     21        1           0.000020258    0.000032065    0.000103585
     22        1          -0.000225813    0.000008484   -0.000242583
     23        1          -0.000097560    0.000058416   -0.000060925
     24        1          -0.000243814   -0.000075214   -0.000236123
     25        1          -0.000224759    0.000070281   -0.000116519
     26        1          -0.000128662   -0.000172084    0.000117531
     27        1          -0.000198113    0.000215833    0.000066649
     28        1           0.000111555    0.000179749   -0.000242669
     29        1           0.000531518   -0.000353791   -0.000568837
     30        1           0.000124012   -0.000086731    0.000059664
     31        1           0.000070799    0.000197231    0.000154039
     32        1          -0.000067696   -0.000081401    0.000137833
     33        1           0.000065811    0.000250838    0.000117852
     34        1          -0.000116887    0.000172676   -0.000183607
     35        1           0.000031530   -0.000031369    0.000075058
     36        1           0.000573936   -0.000024930   -0.000306342
     37        1           0.000077741   -0.000247639    0.000400498
     38        1           0.000194746    0.000029262   -0.000232353
     39        1           0.000005871    0.000177217   -0.000208786
     40        1           0.000612685    0.000267789    0.000122459
     41        1           0.000175192    0.000741055    0.000429688
     42        1          -0.000061619   -0.000116448    0.000017095
     43        1          -0.000511334   -0.000243344    0.000103956
 -------------------------------------------------------------------
 Cartesian Forces:  Max     0.002277962 RMS     0.000584028

 GradGradGradGradGradGradGradGradGradGradGradGradGradGradGradGradGradGrad
 Berny optimization.
 Using GEDIIS/GDIIS optimizer.
 FormGI is forming the generalized inverse of G from B-inverse, IUseBI=4.
 Internal  Forces:  Max     0.003353553 RMS     0.000539914
 Search for a local minimum.
 Step number   3 out of a maximum of  258
 All quantities printed in internal units (Hartrees-Bohrs-Radians)
 Mixed Optimization -- En-DIIS/RFO-DIIS
 Swapping is turned off.
 Update second derivatives using D2CorX and points    1    2    3
 DE= -6.60D-04 DEPred=-7.40D-04 R= 8.92D-01
 TightC=F SS=  1.41D+00  RLast= 2.85D-01 DXNew= 8.4853D-01 8.5408D-01
 Trust test= 8.92D-01 RLast= 2.85D-01 DXMaxT set to 8.49D-01
 ITU=  1  1  0
     Eigenvalues ---    0.00230   0.00230   0.00253   0.00337   0.00367
     Eigenvalues ---    0.00396   0.00487   0.00694   0.00769   0.00904
     Eigenvalues ---    0.01098   0.01187   0.01225   0.01250   0.01329
     Eigenvalues ---    0.01392   0.02482   0.02612   0.03199   0.03852
     Eigenvalues ---    0.04009   0.04299   0.04409   0.04570   0.04709
     Eigenvalues ---    0.04804   0.04860   0.05000   0.05030   0.05182
     Eigenvalues ---    0.05364   0.05432   0.05552   0.05569   0.05603
     Eigenvalues ---    0.05613   0.05667   0.05712   0.05916   0.05986
     Eigenvalues ---    0.06009   0.06104   0.07177   0.07948   0.08158
     Eigenvalues ---    0.08653   0.09058   0.09073   0.09225   0.09735
     Eigenvalues ---    0.10287   0.11654   0.12106   0.13276   0.13916
     Eigenvalues ---    0.14558   0.15161   0.15910   0.15988   0.16000
     Eigenvalues ---    0.16000   0.16000   0.16000   0.16000   0.16000
     Eigenvalues ---    0.16000   0.16000   0.16000   0.16093   0.16248
     Eigenvalues ---    0.17077   0.17329   0.18988   0.20244   0.20704
     Eigenvalues ---    0.22382   0.23695   0.24910   0.24991   0.26676
     Eigenvalues ---    0.26870   0.27308   0.27750   0.28166   0.28489
     Eigenvalues ---    0.28758   0.28953   0.29563   0.29742   0.30441
     Eigenvalues ---    0.31129   0.31991   0.32381   0.33759   0.33826
     Eigenvalues ---    0.33834   0.33840   0.33930   0.33940   0.33999
     Eigenvalues ---    0.34030   0.34102   0.34123   0.34161   0.34167
     Eigenvalues ---    0.34206   0.34214   0.34268   0.34271   0.34282
     Eigenvalues ---    0.34349   0.34367   0.34389   0.34526   0.35345
     Eigenvalues ---    0.40091   0.41059   0.41848   0.52247   0.52473
     Eigenvalues ---    0.52624   0.52852   0.94833
 En-DIIS/RFO-DIIS IScMMF=        0 using points:     3    2
 RFO step:  Lambda=-1.71575607D-04.
 DidBck=F Rises=F RFO-DIIS coefs:    0.95507    0.04493
 Iteration  1 RMS(Cart)=  0.03837544 RMS(Int)=  0.00058301
 Iteration  2 RMS(Cart)=  0.00085209 RMS(Int)=  0.00003997
 Iteration  3 RMS(Cart)=  0.00000056 RMS(Int)=  0.00003997
 Variable       Old X    -DE/DX   Delta X   Delta X   Delta X     New X
                                 (Linear)    (Quad)   (Total)
    R1        2.56241  -0.00101   0.00024  -0.00374  -0.00347   2.55894
    R2        2.85050   0.00098  -0.00039   0.00870   0.00831   2.85881
    R3        2.78916  -0.00172   0.00039  -0.00971  -0.00924   2.77992
    R4        2.84388  -0.00074   0.00030  -0.00604  -0.00575   2.83813
    R5        2.89734   0.00018  -0.00048   0.00787   0.00733   2.90467
    R6        2.92782   0.00037  -0.00022   0.00402   0.00380   2.93162
    R7        2.07689   0.00010  -0.00004   0.00088   0.00084   2.07773
    R8        2.06423  -0.00006   0.00014  -0.00190  -0.00176   2.06247
    R9        2.93318  -0.00095  -0.00009  -0.00215  -0.00224   2.93094
   R10        2.95134  -0.00237  -0.00058  -0.00217  -0.00275   2.94859
   R11        2.07319   0.00016  -0.00006   0.00110   0.00104   2.07423
   R12        2.91105  -0.00034   0.00006  -0.00150  -0.00143   2.90962
   R13        2.07420   0.00001   0.00004  -0.00045  -0.00041   2.07379
   R14        2.07098   0.00019   0.00011  -0.00092  -0.00081   2.07017
   R15        2.91357  -0.00005   0.00007  -0.00093  -0.00085   2.91272
   R16        2.07494  -0.00018   0.00006  -0.00131  -0.00125   2.07369
   R17        2.07553  -0.00011  -0.00001  -0.00020  -0.00021   2.07533
   R18        2.91478  -0.00016  -0.00007   0.00110   0.00103   2.91581
   R19        2.07914   0.00000  -0.00002   0.00034   0.00031   2.07945
   R20        2.87183  -0.00076  -0.00022   0.00195   0.00174   2.87358
   R21        2.32916  -0.00179   0.00009  -0.00234  -0.00225   2.32690
   R22        2.92734  -0.00164   0.00042  -0.00945  -0.00910   2.91824
   R23        2.06946   0.00021  -0.00014   0.00244   0.00230   2.07175
   R24        2.07156   0.00011  -0.00006   0.00117   0.00111   2.07267
   R25        2.88875   0.00025  -0.00016   0.00290   0.00274   2.89149
   R26        2.72626  -0.00062  -0.00006   0.00030   0.00024   2.72651
   R27        2.07350  -0.00011   0.00000  -0.00022  -0.00022   2.07328
   R28        2.07080  -0.00024  -0.00003  -0.00011  -0.00015   2.07065
   R29        2.07106  -0.00014   0.00002  -0.00065  -0.00063   2.07043
   R30        2.06944  -0.00012   0.00012  -0.00190  -0.00178   2.06767
   R31        2.07161  -0.00016   0.00003  -0.00078  -0.00076   2.07085
   R32        2.06879   0.00005  -0.00006   0.00084   0.00078   2.06958
   R33        1.83910   0.00013  -0.00007   0.00121   0.00113   1.84023
   R34        2.72934   0.00132  -0.00009   0.00474   0.00465   2.73399
   R35        2.90428   0.00028   0.00008  -0.00046  -0.00037   2.90390
   R36        2.92018   0.00117   0.00014   0.00206   0.00220   2.92238
   R37        1.83681   0.00005  -0.00001   0.00008   0.00007   1.83688
   R38        2.07066   0.00030   0.00002   0.00060   0.00062   2.07128
   R39        2.06663  -0.00022   0.00007  -0.00148  -0.00141   2.06522
   R40        2.07078  -0.00068   0.00002  -0.00222  -0.00219   2.06858
   R41        2.71221  -0.00056   0.00021  -0.00365  -0.00344   2.70877
   R42        2.06502   0.00085   0.00011   0.00090   0.00101   2.06603
   R43        2.07060  -0.00006  -0.00004   0.00041   0.00037   2.07097
   R44        1.83522   0.00028  -0.00002   0.00056   0.00054   1.83576
    A1        2.26287  -0.00024   0.00051  -0.00849  -0.00804   2.25483
    A2        1.91103  -0.00021  -0.00027   0.00425   0.00388   1.91491
    A3        2.10803   0.00045  -0.00027   0.00496   0.00475   2.11278
    A4        2.23653   0.00023  -0.00014   0.00349   0.00338   2.23992
    A5        1.96438  -0.00032   0.00032  -0.00600  -0.00589   1.95849
    A6        2.08170   0.00009  -0.00017   0.00266   0.00264   2.08434
    A7        1.99485  -0.00049  -0.00011  -0.00275  -0.00290   1.99195
    A8        1.90843   0.00019   0.00004   0.00087   0.00090   1.90933
    A9        1.86842   0.00020   0.00025  -0.00171  -0.00144   1.86698
   A10        1.91742   0.00005   0.00016  -0.00257  -0.00240   1.91503
   A11        1.92414   0.00016  -0.00031   0.00567   0.00537   1.92951
   A12        1.84404  -0.00008  -0.00003   0.00082   0.00078   1.84482
   A13        1.95544   0.00049   0.00030  -0.00171  -0.00143   1.95401
   A14        1.94602   0.00100  -0.00001   0.00517   0.00517   1.95119
   A15        1.86519  -0.00022   0.00039  -0.00093  -0.00053   1.86466
   A16        1.96379  -0.00169  -0.00074  -0.00249  -0.00321   1.96059
   A17        1.88631   0.00032   0.00009   0.00043   0.00052   1.88683
   A18        1.83946   0.00014   0.00001  -0.00049  -0.00049   1.83897
   A19        2.03989  -0.00017   0.00023  -0.00462  -0.00444   2.03545
   A20        1.89969   0.00000   0.00002  -0.00063  -0.00060   1.89909
   A21        1.89696  -0.00009  -0.00017   0.00107   0.00091   1.89787
   A22        1.87055   0.00016   0.00004   0.00033   0.00038   1.87093
   A23        1.89415   0.00017   0.00012   0.00147   0.00161   1.89576
   A24        1.85403  -0.00006  -0.00028   0.00308   0.00279   1.85682
   A25        2.04262  -0.00044   0.00030  -0.00463  -0.00437   2.03825
   A26        1.91584   0.00001  -0.00006  -0.00028  -0.00034   1.91550
   A27        1.87525   0.00003  -0.00008   0.00073   0.00067   1.87592
   A28        1.88590   0.00032   0.00014  -0.00107  -0.00093   1.88497
   A29        1.88727   0.00019  -0.00009   0.00290   0.00282   1.89009
   A30        1.84727  -0.00010  -0.00027   0.00322   0.00294   1.85022
   A31        1.95391   0.00021   0.00008  -0.00036  -0.00030   1.95361
   A32        1.96313  -0.00028   0.00011  -0.00199  -0.00188   1.96125
   A33        1.83825   0.00010   0.00012  -0.00104  -0.00092   1.83733
   A34        1.97905   0.00012  -0.00007   0.00268   0.00262   1.98167
   A35        1.86553  -0.00009  -0.00028   0.00312   0.00284   1.86838
   A36        1.85224  -0.00006   0.00003  -0.00252  -0.00251   1.84973
   A37        1.90146   0.00082   0.00000   0.00102   0.00089   1.90235
   A38        2.19532  -0.00046  -0.00014   0.00140   0.00132   2.19665
   A39        2.18629  -0.00036   0.00013  -0.00236  -0.00217   2.18411
   A40        1.83464  -0.00057   0.00007  -0.00143  -0.00165   1.83299
   A41        1.93744   0.00007  -0.00060   0.00593   0.00542   1.94286
   A42        1.90405   0.00027  -0.00054   0.01049   0.01005   1.91411
   A43        1.94441   0.00030   0.00003   0.00013   0.00025   1.94466
   A44        1.96732   0.00030   0.00017   0.00055   0.00076   1.96808
   A45        1.87648  -0.00035   0.00078  -0.01460  -0.01387   1.86261
   A46        1.81324   0.00029  -0.00015   0.00247   0.00214   1.81538
   A47        1.96679  -0.00025  -0.00009  -0.00182  -0.00185   1.96494
   A48        1.92272  -0.00023  -0.00003  -0.00096  -0.00093   1.92179
   A49        1.96682   0.00001  -0.00006   0.00290   0.00293   1.96975
   A50        1.96100  -0.00009   0.00026  -0.00185  -0.00155   1.95946
   A51        1.83643   0.00025   0.00007  -0.00088  -0.00087   1.83555
   A52        1.92639  -0.00014   0.00017  -0.00335  -0.00318   1.92321
   A53        1.95597   0.00012   0.00013  -0.00084  -0.00071   1.95525
   A54        1.93201  -0.00015   0.00008  -0.00203  -0.00195   1.93006
   A55        1.88568   0.00002  -0.00008   0.00120   0.00113   1.88680
   A56        1.88018   0.00009  -0.00014   0.00192   0.00178   1.88196
   A57        1.88109   0.00007  -0.00019   0.00342   0.00324   1.88433
   A58        1.93856   0.00001   0.00036  -0.00459  -0.00423   1.93432
   A59        1.91685  -0.00032   0.00013  -0.00376  -0.00364   1.91322
   A60        1.93175   0.00015  -0.00009   0.00132   0.00122   1.93298
   A61        1.88684   0.00017  -0.00044   0.00774   0.00730   1.89414
   A62        1.89629  -0.00010  -0.00005   0.00002  -0.00003   1.89626
   A63        1.89234   0.00009   0.00009  -0.00046  -0.00037   1.89197
   A64        1.88187  -0.00001   0.00000  -0.00031  -0.00031   1.88157
   A65        1.86342   0.00007  -0.00005  -0.00581  -0.00586   1.85756
   A66        1.95940   0.00057  -0.00054   0.00722   0.00672   1.96611
   A67        1.94868  -0.00249  -0.00035  -0.01619  -0.01654   1.93214
   A68        1.91305  -0.00069   0.00025   0.00074   0.00095   1.91400
   A69        1.88596   0.00099   0.00038   0.00584   0.00612   1.89209
   A70        1.89181   0.00154   0.00034   0.00818   0.00853   1.90035
   A71        1.87049   0.00075  -0.00014   0.00650   0.00637   1.87686
   A72        1.93847  -0.00003   0.00039  -0.00546  -0.00508   1.93339
   A73        1.95296   0.00011  -0.00029   0.00409   0.00380   1.95677
   A74        1.91590  -0.00008   0.00020  -0.00351  -0.00333   1.91257
   A75        1.89357  -0.00010   0.00010  -0.00269  -0.00258   1.89099
   A76        1.88174   0.00005   0.00008  -0.00079  -0.00072   1.88102
   A77        1.87883   0.00005  -0.00050   0.00863   0.00813   1.88696
   A78        1.95054   0.00335   0.00020   0.01398   0.01417   1.96471
   A79        1.93178  -0.00097  -0.00008  -0.00536  -0.00544   1.92634
   A80        1.92131  -0.00069  -0.00011  -0.00139  -0.00153   1.91979
   A81        1.90834  -0.00115   0.00014  -0.00455  -0.00439   1.90395
   A82        1.85796  -0.00094   0.00002  -0.00208  -0.00208   1.85588
   A83        1.89163   0.00033  -0.00017  -0.00086  -0.00104   1.89059
   A84        1.86797   0.00091  -0.00003   0.00627   0.00624   1.87422
    D1        0.09347  -0.00007   0.00002  -0.00238  -0.00236   0.09111
    D2       -3.08553   0.00003   0.00027   0.00214   0.00240  -3.08313
    D3       -3.10276   0.00001  -0.00081   0.01356   0.01272  -3.09003
    D4        0.00143   0.00011  -0.00056   0.01808   0.01749   0.01892
    D5        0.38642  -0.00012  -0.00028  -0.00213  -0.00243   0.38399
    D6       -1.86593  -0.00022  -0.00035  -0.00381  -0.00418  -1.87011
    D7        2.40745  -0.00007  -0.00051   0.00079   0.00026   2.40771
    D8       -2.69521  -0.00018   0.00062  -0.01955  -0.01893  -2.71414
    D9        1.33562  -0.00029   0.00054  -0.02123  -0.02067   1.31494
   D10       -0.67418  -0.00013   0.00039  -0.01663  -0.01623  -0.69042
   D11       -0.00606  -0.00003  -0.00032   0.01010   0.00972   0.00366
   D12       -3.13186   0.00007   0.00007   0.00657   0.00657  -3.12528
   D13        3.08657   0.00001  -0.00102   0.02390   0.02290   3.10947
   D14       -0.03922   0.00011  -0.00063   0.02036   0.01975  -0.01947
   D15        0.63236   0.00003  -0.00026   0.01083   0.01057   0.64293
   D16       -1.52504   0.00018  -0.00043   0.01551   0.01510  -1.50994
   D17        2.76836   0.00007  -0.00054   0.01502   0.01449   2.78285
   D18       -2.46963  -0.00007  -0.00053   0.00620   0.00566  -2.46397
   D19        1.65616   0.00008  -0.00070   0.01088   0.01019   1.66635
   D20       -0.33362  -0.00003  -0.00081   0.01039   0.00958  -0.32405
   D21        0.00358  -0.00014   0.00116  -0.03773  -0.03658  -0.03300
   D22        2.13781  -0.00008   0.00095  -0.03361  -0.03265   2.10516
   D23       -2.10036  -0.00008   0.00096  -0.03648  -0.03551  -2.13587
   D24        3.11144  -0.00004   0.00139  -0.03362  -0.03225   3.07919
   D25       -1.03750   0.00002   0.00118  -0.02949  -0.02832  -1.06583
   D26        1.00751   0.00002   0.00118  -0.03237  -0.03118   0.97632
   D27       -1.35250  -0.00045   0.00023  -0.00679  -0.00653  -1.35904
   D28        2.71202   0.00063   0.00099  -0.00625  -0.00524   2.70677
   D29        0.71048   0.00008   0.00076  -0.00780  -0.00702   0.70345
   D30        0.80005  -0.00053   0.00034  -0.00965  -0.00930   0.79075
   D31       -1.41862   0.00056   0.00110  -0.00911  -0.00801  -1.42663
   D32        2.86303   0.00000   0.00087  -0.01066  -0.00979   2.85324
   D33        2.82536  -0.00050   0.00021  -0.00686  -0.00663   2.81873
   D34        0.60670   0.00059   0.00098  -0.00632  -0.00534   0.60136
   D35       -1.39484   0.00003   0.00075  -0.00787  -0.00712  -1.40196
   D36        0.63375   0.00004   0.00047  -0.01095  -0.01048   0.62327
   D37       -1.48714  -0.00005   0.00024  -0.00760  -0.00737  -1.49451
   D38        2.78390   0.00007   0.00066  -0.01149  -0.01084   2.77306
   D39        2.84283   0.00041   0.00010  -0.00737  -0.00726   2.83557
   D40        0.72194   0.00032  -0.00012  -0.00402  -0.00414   0.71780
   D41       -1.29021   0.00044   0.00029  -0.00791  -0.00762  -1.29782
   D42       -1.41664  -0.00018  -0.00025  -0.00910  -0.00934  -1.42598
   D43        2.74565  -0.00027  -0.00047  -0.00576  -0.00622   2.73943
   D44        0.73351  -0.00014  -0.00006  -0.00964  -0.00970   0.72381
   D45        1.03076  -0.00030  -0.00129  -0.03137  -0.03272   0.99804
   D46       -1.06606   0.00018  -0.00125  -0.03274  -0.03400  -1.10006
   D47        3.08848  -0.00042  -0.00105  -0.03678  -0.03779   3.05069
   D48       -1.18336  -0.00040  -0.00110  -0.03128  -0.03241  -1.21578
   D49        3.00300   0.00007  -0.00105  -0.03265  -0.03369   2.96931
   D50        0.87436  -0.00053  -0.00085  -0.03669  -0.03749   0.83687
   D51        3.04816   0.00002  -0.00083  -0.03019  -0.03106   3.01710
   D52        0.95134   0.00049  -0.00079  -0.03156  -0.03234   0.91899
   D53       -1.17731  -0.00011  -0.00059  -0.03560  -0.03614  -1.21345
   D54        0.84778   0.00008  -0.00084   0.01798   0.01714   0.86492
   D55       -1.30913  -0.00003  -0.00121   0.02325   0.02204  -1.28708
   D56        2.97314   0.00006  -0.00082   0.01921   0.01838   2.99152
   D57        2.98386   0.00009  -0.00062   0.01425   0.01361   2.99748
   D58        0.82696  -0.00002  -0.00100   0.01951   0.01852   0.84547
   D59       -1.17396   0.00007  -0.00061   0.01547   0.01486  -1.15910
   D60       -1.30381   0.00018  -0.00087   0.01872   0.01785  -1.28596
   D61        2.82247   0.00007  -0.00125   0.02399   0.02275   2.84522
   D62        0.82155   0.00016  -0.00086   0.01995   0.01909   0.84064
   D63       -1.29937   0.00005   0.00098  -0.01136  -0.01037  -1.30974
   D64        0.94461  -0.00005   0.00114  -0.01213  -0.01099   0.93362
   D65        2.97944  -0.00012   0.00096  -0.01175  -0.01078   2.96866
   D66        0.87274   0.00001   0.00124  -0.01610  -0.01485   0.85789
   D67        3.11671  -0.00009   0.00141  -0.01687  -0.01547   3.10124
   D68       -1.13164  -0.00016   0.00123  -0.01649  -0.01526  -1.14690
   D69        2.86473   0.00016   0.00095  -0.01142  -0.01046   2.85427
   D70       -1.17448   0.00006   0.00112  -0.01220  -0.01108  -1.18556
   D71        0.86036  -0.00001   0.00094  -0.01182  -0.01087   0.84948
   D72       -3.09587   0.00015  -0.00104   0.02859   0.02754  -3.06832
   D73        1.08476   0.00014  -0.00115   0.02994   0.02878   1.11354
   D74       -1.01585   0.00008  -0.00105   0.02755   0.02649  -0.98936
   D75        0.94809   0.00000  -0.00119   0.02852   0.02734   0.97543
   D76       -1.15447  -0.00001  -0.00130   0.02986   0.02857  -1.12590
   D77        3.02811  -0.00007  -0.00120   0.02748   0.02629   3.05439
   D78       -1.09454   0.00009  -0.00083   0.02486   0.02404  -1.07050
   D79        3.08608   0.00008  -0.00094   0.02620   0.02527   3.11135
   D80        0.98548   0.00001  -0.00084   0.02382   0.02298   1.00846
   D81        0.00799  -0.00005   0.00102  -0.03269  -0.03169  -0.02370
   D82        2.11248   0.00000   0.00078  -0.03019  -0.02945   2.08303
   D83       -2.10599  -0.00022   0.00105  -0.03803  -0.03696  -2.14295
   D84        3.13389  -0.00015   0.00062  -0.02913  -0.02853   3.10536
   D85       -1.04481  -0.00011   0.00039  -0.02664  -0.02629  -1.07110
   D86        1.01991  -0.00033   0.00066  -0.03447  -0.03380   0.98611
   D87       -0.00682   0.00011  -0.00125   0.04050   0.03925   0.03243
   D88       -2.14103   0.00023  -0.00102   0.03950   0.03847  -2.10256
   D89        2.07111  -0.00004  -0.00125   0.03991   0.03864   2.10976
   D90       -2.10671   0.00022  -0.00060   0.03417   0.03360  -2.07311
   D91        2.04226   0.00033  -0.00037   0.03317   0.03282   2.07508
   D92       -0.02878   0.00006  -0.00060   0.03358   0.03299   0.00421
   D93        2.06516   0.00024  -0.00177   0.05260   0.05080   2.11596
   D94       -0.06906   0.00035  -0.00153   0.05160   0.05002  -0.01903
   D95       -2.14010   0.00008  -0.00176   0.05201   0.05020  -2.08990
   D96        1.06560  -0.00024   0.00205  -0.04576  -0.04364   1.02197
   D97       -3.13126  -0.00022   0.00181  -0.04147  -0.03958   3.11234
   D98       -1.04240  -0.00021   0.00194  -0.04361  -0.04160  -1.08400
   D99        3.11085  -0.00004   0.00177  -0.04186  -0.04016   3.07069
   D100      -1.08601  -0.00002   0.00152  -0.03756  -0.03611  -1.12212
   D101       1.00284  -0.00001   0.00165  -0.03971  -0.03812   0.96472
   D102      -1.02988   0.00002   0.00210  -0.04302  -0.04093  -1.07081
   D103       1.05644   0.00004   0.00186  -0.03872  -0.03687   1.01957
   D104      -3.13789   0.00005   0.00198  -0.04087  -0.03889   3.10641
   D105       0.93599   0.00052  -0.00183   0.05289   0.05098   0.98697
   D106      -1.07661   0.00036  -0.00178   0.05155   0.04985  -1.02676
   D107       3.06038   0.00024  -0.00191   0.04966   0.04774   3.10812
   D108      -2.95665  -0.00077   0.00149  -0.01627  -0.01481  -2.97146
   D109      -0.83030  -0.00044   0.00095  -0.01066  -0.00971  -0.84001
   D110       1.22806   0.00160   0.00172   0.00293   0.00467   1.23272
   D111      -0.94559   0.00057  -0.00014   0.00207   0.00193  -0.94366
   D112       1.17343   0.00049   0.00006  -0.00238  -0.00233   1.17109
   D113      -3.02491   0.00057  -0.00062   0.00872   0.00809  -3.01682
   D114      -3.01336   0.00058   0.00010   0.00432   0.00441  -3.00895
   D115      -0.89435   0.00051   0.00029  -0.00013   0.00015  -0.89420
   D116       1.19051   0.00059  -0.00038   0.01097   0.01057   1.20108
   D117       1.21512  -0.00111  -0.00070  -0.00783  -0.00851   1.20661
   D118      -2.94905  -0.00119  -0.00051  -0.01228  -0.01277  -2.96182
   D119      -0.86420  -0.00111  -0.00118  -0.00118  -0.00235  -0.86655
   D120      -3.11905   0.00057   0.00120   0.05964   0.06085  -3.05820
   D121      -0.98751   0.00074   0.00146   0.05975   0.06120  -0.92631
   D122       1.10335   0.00008   0.00112   0.05437   0.05549   1.15884
   D123      -1.07490  -0.00016   0.00117   0.04693   0.04808  -1.02682
   D124       1.05664   0.00002   0.00144   0.04703   0.04843   1.10507
   D125      -3.13569  -0.00064   0.00110   0.04165   0.04272  -3.09297
   D126       0.99703   0.00042   0.00188   0.05559   0.05750   1.05453
   D127       3.12856   0.00060   0.00214   0.05569   0.05785  -3.09677
   D128      -1.06376  -0.00006   0.00180   0.05031   0.05214  -1.01162
   D129       1.40101  -0.00010   0.00188  -0.02765  -0.02578   1.37523
   D130      -0.74392  -0.00033   0.00175  -0.02709  -0.02533  -0.76926
   D131      -2.78388   0.00038   0.00187  -0.02264  -0.02077  -2.80465
         Item               Value     Threshold  Converged?
 Maximum Force            0.003354     0.000450     NO 
 RMS     Force            0.000540     0.000300     NO 
 Maximum Displacement     0.166457     0.001800     NO 
 RMS     Displacement     0.038390     0.001200     NO 
 Predicted change in Energy=-3.455167D-04
 GradGradGradGradGradGradGradGradGradGradGradGradGradGradGradGradGradGrad

                          Input orientation:                          
 ---------------------------------------------------------------------
 Center     Atomic      Atomic             Coordinates (Angstroms)
 Number     Number       Type             X           Y           Z
 ---------------------------------------------------------------------
      1          6           0        1.766121    0.734615    0.115333
      2          6           0        1.164892   -0.464845    0.298341
      3          6           0       -0.265591   -0.744275    0.660636
      4          6           0       -1.285771    0.227226    0.010948
      5          6           0       -1.327933    1.595988    0.739150
      6          6           0        0.008379    2.125199    1.291325
      7          6           0        1.208344    2.125293    0.323940
      8          6           0        3.163093    0.531517   -0.298506
      9          6           0        3.442821   -0.960867   -0.381335
     10          6           0        2.123393   -1.639765    0.046413
     11          8           0        3.983741    1.420257   -0.528478
     12          6           0        0.925897    2.850699   -1.008274
     13          6           0        2.287839   -2.537635    1.274432
     14          8           0        1.592951   -2.500867   -0.982577
     15          6           0       -2.699936   -0.419291   -0.118545
     16          8           0       -3.093971   -0.812485    1.216842
     17          6           0       -2.706898   -1.647234   -1.042392
     18          6           0       -3.725532    0.610442   -0.647061
     19          8           0       -5.060998    0.090581   -0.678216
     20          1           0       -0.376374   -0.721734    1.754297
     21          1           0       -0.474140   -1.773635    0.363810
     22          1           0       -0.949157    0.399263   -1.019537
     23          1           0       -2.023384    1.525441    1.585120
     24          1           0       -1.745666    2.344711    0.057239
     25          1           0        0.292731    1.554308    2.184301
     26          1           0       -0.160190    3.155674    1.631592
     27          1           0        2.016062    2.691361    0.811829
     28          1           0        3.734314   -1.256012   -1.396149
     29          1           0        4.283587   -1.215895    0.275223
     30          1           0        0.594481    3.878893   -0.816750
     31          1           0        0.149537    2.346264   -1.594327
     32          1           0        1.833305    2.899264   -1.620354
     33          1           0        1.322631   -2.944012    1.591324
     34          1           0        2.954897   -3.372846    1.032903
     35          1           0        2.723085   -1.977754    2.108998
     36          1           0        1.443801   -1.958243   -1.777318
     37          1           0       -3.897268   -1.354049    1.137658
     38          1           0       -2.283546   -1.398836   -2.022420
     39          1           0       -2.137847   -2.480753   -0.623127
     40          1           0       -3.737016   -1.982896   -1.198725
     41          1           0       -3.708095    1.514662   -0.032745
     42          1           0       -3.479276    0.889443   -1.677854
     43          1           0       -5.408113    0.127629    0.228337
 ---------------------------------------------------------------------
                    Distance matrix (angstroms):
                    1          2          3          4          5
     1  C    0.000000
     2  C    1.354131   0.000000
     3  C    2.571443   1.501872   0.000000
     4  C    3.095542   2.562675   1.551346   0.000000
     5  C    3.271740   3.264280   2.571296   1.550988   0.000000
     6  C    2.531075   3.005307   2.950713   2.629922   1.539705
     7  C    1.512818   2.590628   3.243496   3.149798   2.623978
     8  C    1.471068   2.311226   3.781992   4.469982   4.730659
     9  C    2.435705   2.428365   3.858100   4.891322   5.527485
    10  C    2.402097   1.537084   2.624198   3.887070   4.781384
    11  O    2.408824   3.490436   4.914876   5.429738   5.463665
    12  C    2.538953   3.571721   4.138687   3.579510   3.115692
    13  C    3.510458   2.551513   3.180077   4.691645   5.517895
    14  O    3.421072   2.443230   3.039727   4.088597   5.317906
    15  C    4.618642   3.887514   2.576582   1.560325   2.584450
    16  O    5.217981   4.370631   2.883358   2.409308   3.024536
    17  C    5.198214   4.264548   3.110566   2.577349   3.948914
    18  C    5.545711   5.095711   3.939102   2.555830   2.939619
    19  O    6.903192   6.326443   5.048311   3.840047   4.267430
    20  H    3.065524   2.135720   1.099489   2.183298   2.703298
    21  H    3.372214   2.098486   1.091412   2.187852   3.496312
    22  H    2.961946   2.636795   2.144276   1.097636   2.160695
    23  H    4.140776   3.972675   3.015977   2.169666   1.097403
    24  H    3.863733   4.052540   3.478009   2.167346   1.095487
    25  H    2.668970   2.897324   2.813674   2.996043   2.171808
    26  H    3.445467   4.079407   4.020381   3.531179   2.143058
    27  H    2.091993   3.309047   4.127032   4.197079   3.519577
    28  H    3.181345   3.177919   4.526751   5.420439   6.190294
    29  H    3.188681   3.207938   4.589769   5.759356   6.293732
    30  H    3.482528   4.520714   4.929104   4.189881   3.365732
    31  H    2.851963   3.537721   3.848197   3.021149   2.861983
    32  H    2.775398   3.930063   4.783686   4.419228   4.154421
    33  H    3.988424   2.800528   2.868357   4.399784   5.325719
    34  H    4.373369   3.492874   4.173669   5.655809   6.566447
    35  H    3.499632   2.827603   3.542796   5.033356   5.573047
    36  H    3.307189   2.572234   3.215487   3.927434   5.162139
    37  H    6.122225   5.207745   3.713281   3.254201   3.932303
    38  H    5.051871   4.260282   3.420436   2.788229   4.184309
    39  H    5.111251   3.977572   2.858103   2.908821   4.373966
    40  H    6.276634   5.345502   4.128220   3.515189   4.729424
    41  H    5.531496   5.270111   4.175453   2.743548   2.503520
    42  H    5.545600   5.225681   4.297132   2.846410   3.312007
    43  H    7.200752   6.600025   5.233798   4.129272   4.366335
                    6          7          8          9         10
     6  C    0.000000
     7  C    1.541347   0.000000
     8  C    3.875514   2.597808   0.000000
     9  C    4.910905   3.874878   1.520631   0.000000
    10  C    4.494223   3.884584   2.431955   1.544267   0.000000
    11  O    4.428558   2.987728   1.231345   2.446221   3.626999
    12  C    2.579989   1.542979   3.299609   4.610422   4.765566
    13  C    5.190206   4.879717   3.558074   2.561590   1.530113
    14  O    5.392772   4.822475   3.482621   2.480950   1.442805
    15  C    3.974560   4.684586   5.942350   6.172182   4.978079
    16  O    4.273184   5.285615   6.576736   6.730961   5.410655
    17  C    5.200982   5.606063   6.305324   6.223114   4.951491
    18  C    4.471456   5.251737   6.897888   7.343358   6.305098
    19  O    5.806664   6.667010   8.244651   8.573717   7.425272
    20  H    2.909880   3.558484   4.279306   4.382278   3.163619
    21  H    4.036584   4.246643   4.356816   4.069204   2.620275
    22  H    3.039048   3.072283   4.177077   4.641845   3.838547
    23  H    2.138711   3.520577   5.606735   6.318867   5.438925
    24  H    2.155882   2.974130   5.245011   6.167625   5.553898
    25  H    1.097350   2.150654   3.930573   4.778248   4.257228
    26  H    1.098215   2.155116   4.653567   5.829192   5.542903
    27  H    2.140385   1.100399   2.685787   4.098543   4.399549
    28  H    5.704182   4.557680   2.174022   1.096324   2.196205
    29  H    5.520215   4.541258   2.153630   1.096811   2.213245
    30  H    2.804093   2.180164   4.251032   5.632575   5.791217
    31  H    2.897548   2.202192   3.748863   4.822260   4.740945
    32  H    3.522416   2.184008   3.020239   4.361918   4.844073
    33  H    5.245394   5.226584   4.363262   3.509908   2.174634
    34  H    6.243176   5.812281   4.130381   2.838271   2.160586
    35  H    4.987228   4.723967   3.505157   2.784572   2.174425
    36  H    5.305800   4.598477   3.367751   2.634314   1.972123
    37  H    5.232863   6.231792   7.447591   7.505921   6.125424
    38  H    5.352817   5.488004   6.030258   5.972961   4.874344
    39  H    5.430121   5.771447   6.105662   5.788988   4.394738
    40  H    6.091369   6.606990   7.398930   7.298132   6.001042
    41  H    3.992255   4.967039   6.946253   7.575313   6.630455
    42  H    4.744139   5.244834   6.793509   7.281486   6.384347
    43  H    5.870146   6.912113   8.596875   8.938432   7.738241
                   11         12         13         14         15
    11  O    0.000000
    12  C    3.409806   0.000000
    13  C    4.668134   6.008308   0.000000
    14  O    4.614899   5.393040   2.361844   0.000000
    15  C    6.944315   4.962973   5.595146   4.848545   0.000000
    16  O    7.623993   5.876171   5.651843   5.445669   1.446763
    17  C    7.378228   5.781847   5.577444   4.384173   1.536680
    18  C    7.752596   5.175424   7.054300   6.170825   1.546456
    19  O    9.143181   6.600765   8.045232   7.147257   2.479479
    20  H    5.367474   4.699997   3.259723   3.812352   2.999658
    21  H    5.556062   5.022666   3.006902   2.571865   2.649732
    22  H    5.061328   3.086339   4.936173   3.856739   2.132379
    23  H    6.368980   4.144907   5.932264   5.990167   2.672486
    24  H    5.832991   2.920374   6.448878   5.975551   2.929375
    25  H    4.582651   3.503435   4.642446   5.306989   4.260780
    26  H    4.984951   2.870799   6.207590   6.473318   4.721617
    27  H    2.698868   2.127587   5.256449   5.509823   5.725590
    28  H    2.824443   4.990263   3.296491   2.511203   6.613013
    29  H    2.772209   5.427581   2.593920   3.236161   7.039831
    30  H    4.197032   1.097133   6.957897   6.459549   5.460316
    31  H    4.085908   1.095740   6.054303   5.094347   4.236239
    32  H    2.829139   1.095624   6.176266   5.442973   5.815368
    33  H    5.533707   6.363488   1.094162   2.625722   5.047664
    34  H    5.144926   6.856804   1.095847   2.584067   6.482781
    35  H    4.482412   6.021729   1.095174   3.332969   6.066293
    36  H    4.407398   4.897507   3.218894   0.973808   4.721277
    37  H    8.519570   6.748914   6.298820   5.996090   1.971148
    38  H    7.032640   5.421030   5.750101   4.162088   2.181199
    39  H    7.259523   6.161108   4.815669   3.748128   2.195490
    40  H    8.464087   6.718829   6.536292   5.359437   2.164991
    41  H    7.708372   4.920420   7.353982   6.717719   2.182641
    42  H    7.569640   4.868306   7.329425   6.140448   2.179816
    43  H    9.510551   7.004569   8.211311   7.575632   2.784542
                   16         17         18         19         20
    16  O    0.000000
    17  C    2.439420   0.000000
    18  C    2.428523   2.508187   0.000000
    19  O    2.876799   2.948629   1.433422   0.000000
    20  H    2.771719   3.756243   4.331059   5.340663   0.000000
    21  H    2.918044   2.641702   4.156589   5.059682   1.746283
    22  H    3.327153   2.697837   2.809198   4.137514   3.046123
    23  H    2.597630   4.175749   2.952484   4.050755   2.791247
    24  H    3.623602   4.250738   2.724627   4.075957   3.762718
    25  H    4.243517   5.446025   5.005390   6.244912   2.411010
    26  H    4.952310   6.058369   4.937826   6.224784   3.885368
    27  H    6.209139   6.675919   6.278892   7.685641   4.273314
    28  H    7.324610   6.462771   7.726194   8.926716   5.206584
    29  H    7.448338   7.126643   8.266323   9.483522   4.913968
    30  H    6.304696   6.441124   5.419785   6.808446   5.358974
    31  H    5.329231   4.940838   4.350465   5.751265   4.571922
    32  H    6.790052   6.451211   6.089883   7.503849   5.420570
    33  H    4.918334   4.985499   6.567226   7.423630   2.802088
    34  H    6.571003   6.272201   7.957198   8.898193   4.318121
    35  H    5.999327   6.286908   7.475244   8.522824   3.363041
    36  H    5.555999   4.226718   5.881975   6.907830   4.161045
    37  H    0.972033   2.501111   2.659688   2.595885   3.629981
    38  H    3.390194   1.096076   2.829865   3.426294   4.284783
    39  H    2.661349   1.092867   3.475170   3.893534   3.442250
    40  H    2.760133   1.094647   2.651390   2.514591   4.648095
    41  H    2.711868   3.466896   1.093298   2.067604   4.392647
    42  H    3.379982   2.726739   1.095910   2.034528   4.899342
    43  H    2.686301   3.472960   1.957169   0.971442   5.326197
                   21         22         23         24         25
    21  H    0.000000
    22  H    2.619308   0.000000
    23  H    3.843911   3.034218   0.000000
    24  H    4.321057   2.361915   1.755777   0.000000
    25  H    3.870075   3.625051   2.392539   3.050278   0.000000
    26  H    5.099404   3.904966   2.476148   2.376970   1.753567
    27  H    5.132057   4.171348   4.274865   3.852294   2.479201
    28  H    4.590912   4.981633   7.055177   6.716228   5.706313
    29  H    4.791126   5.627321   7.000617   7.005521   5.219725
    30  H    5.872541   3.812055   4.261564   2.931528   3.808025
    31  H    4.604002   2.308317   3.937540   2.513855   3.863383
    32  H    5.576486   3.788547   5.199664   3.991351   4.319453
    33  H    2.470822   4.811975   5.583177   6.303845   4.652655
    34  H    3.842325   5.803701   7.005815   7.465767   5.717490
    35  H    3.648232   5.378039   5.922482   6.546996   4.288094
    36  H    2.880453   3.443590   5.955117   5.661600   5.418247
    37  H    3.534501   4.052030   3.464553   4.413334   5.206735
    38  H    3.018032   2.453473   4.651175   4.316068   5.749328
    39  H    2.059608   3.140799   4.575921   4.888948   5.483711
    40  H    3.623764   3.671369   4.795285   4.926571   6.339995
    41  H    4.629105   3.135222   2.335777   2.132653   4.574219
    42  H    4.504577   2.659917   3.629203   2.851974   5.439331
    43  H    5.289352   4.638239   3.905270   4.284652   6.193613
                   26         27         28         29         30
    26  H    0.000000
    27  H    2.371428   0.000000
    28  H    6.617956   4.838317   0.000000
    29  H    6.379459   4.549315   1.759772   0.000000
    30  H    2.662133   2.466454   6.046610   6.384260   0.000000
    31  H    3.340304   3.064734   5.085891   5.768411   1.775261
    32  H    3.822947   2.447885   4.574977   5.150886   1.772044
    33  H    6.277464   5.731133   4.194110   3.672298   7.271936
    34  H    7.258359   6.140431   3.314932   2.644226   7.847324
    35  H    5.907053   4.897261   3.718811   2.525535   6.884132
    36  H    6.351819   5.352568   2.425874   3.581674   5.976302
    37  H    5.877697   7.172097   8.041818   8.227349   7.167928
    38  H    6.213213   6.576421   6.052045   6.959875   6.131158
    39  H    6.384685   6.787108   6.048126   6.606188   6.924464
    40  H    6.870902   7.680424   7.509201   8.190902   7.298516
    41  H    4.248597   5.904567   8.057602   8.450903   4.971560
    42  H    5.206205   6.296362   7.531149   8.277016   5.125798
    43  H    6.219235   7.876012   9.388151   9.784493   7.155090
                   31         32         33         34         35
    31  H    0.000000
    32  H    1.772445   0.000000
    33  H    6.285821   6.687268   0.000000
    34  H    6.890617   6.901964   1.777646   0.000000
    35  H    6.247792   6.203635   1.778458   1.777076   0.000000
    36  H    4.498598   4.875626   3.512004   3.490252   4.091504
    37  H    6.126393   7.650933   5.475504   7.144136   6.720237
    38  H    4.486528   5.965215   5.333969   6.377539   6.516910
    39  H    5.429130   6.760851   4.134406   5.429025   5.598766
    40  H    5.831246   7.419012   5.857315   7.189842   7.257683
    41  H    4.243987   5.928301   6.915604   8.331795   7.625229
    42  H    3.911213   5.680335   6.959972   8.180091   7.812192
    43  H    6.255551   7.971058   7.523007   9.101681   8.607317
                   36         37         38         39         40
    36  H    0.000000
    37  H    6.114668   0.000000
    38  H    3.777053   3.548549   0.000000
    39  H    3.799129   2.732286   1.774766   0.000000
    40  H    5.213084   2.424833   1.769795   1.771021   0.000000
    41  H    6.453421   3.104050   3.804815   4.333310   3.686904
    42  H    5.688224   3.624235   2.604749   3.777579   2.923410
    43  H    7.437892   2.303234   4.142333   4.268874   3.046866
                   41         42         43
    41  H    0.000000
    42  H    1.774723   0.000000
    43  H    2.209544   2.816795   0.000000
 Stoichiometry    C15H24O4
 Framework group  C1[X(C15H24O4)]
 Deg. of freedom   123
 Full point group                 C1      NOp   1
 Largest Abelian subgroup         C1      NOp   1
 Largest concise Abelian subgroup C1      NOp   1
                         Standard orientation:                         
 ---------------------------------------------------------------------
 Center     Atomic      Atomic             Coordinates (Angstroms)
 Number     Number       Type             X           Y           Z
 ---------------------------------------------------------------------
      1          6           0        1.795065    0.746864    0.097839
      2          6           0        1.208070   -0.460217    0.276901
      3          6           0       -0.215716   -0.757405    0.651243
      4          6           0       -1.252360    0.208793    0.019971
      5          6           0       -1.301174    1.571014    0.759928
      6          6           0        0.035173    2.109469    1.303006
      7          6           0        1.225188    2.129934    0.323621
      8          6           0        3.189773    0.561643   -0.331722
      9          6           0        3.483952   -0.927034   -0.429783
     10          6           0        2.175974   -1.623043    0.005563
     11          8           0        3.998877    1.460689   -0.562540
     12          6           0        0.921795    2.863304   -0.999597
     13          6           0        2.362090   -2.529227    1.224347
     14          8           0        1.643978   -2.481102   -1.025166
     15          6           0       -2.661056   -0.451238   -0.100654
     16          8           0       -3.037453   -0.859452    1.235314
     17          6           0       -2.664793   -1.671551   -1.034574
     18          6           0       -3.702483    0.572136   -0.610226
     19          8           0       -5.032790    0.038754   -0.632259
     20          1           0       -0.315613   -0.745002    1.746113
     21          1           0       -0.416691   -1.786393    0.347974
     22          1           0       -0.928012    0.392769   -1.012384
     23          1           0       -1.987238    1.486322    1.612241
     24          1           0       -1.733474    2.320954    0.088514
     25          1           0        0.334424    1.534231    2.188290
     26          1           0       -0.140502    3.135313    1.653519
     27          1           0        2.031965    2.700301    0.808048
     28          1           0        3.768139   -1.210794   -1.449903
     29          1           0        4.333915   -1.178735    0.216130
     30          1           0        0.581804    3.886404   -0.796193
     31          1           0        0.144744    2.355696   -1.581981
     32          1           0        1.822395    2.926288   -1.620358
     33          1           0        1.404372   -2.948163    1.547548
     34          1           0        3.035200   -3.355477    0.969170
     35          1           0        2.800018   -1.971751    2.059120
     36          1           0        1.481203   -1.933536   -1.813821
     37          1           0       -3.835911   -1.408631    1.159717
     38          1           0       -2.253987   -1.410739   -2.016713
     39          1           0       -2.082988   -2.502556   -0.628013
     40          1           0       -3.692945   -2.016561   -1.183315
     41          1           0       -3.688092    1.471407    0.011389
     42          1           0       -3.469584    0.862133   -1.641088
     43          1           0       -5.371043    0.064755    0.278021
 ---------------------------------------------------------------------
 Rotational constants (GHZ):      0.5944489      0.2467640      0.1994729
 Standard basis: 6-31G(d) (6D, 7F)
 There are   333 symmetry adapted cartesian basis functions of A   symmetry.
 There are   333 symmetry adapted basis functions of A   symmetry.
   333 basis functions,   628 primitive gaussians,   333 cartesian basis functions
    73 alpha electrons       73 beta electrons
       nuclear repulsion energy      1595.1127941801 Hartrees.
 NAtoms=   43 NActive=   43 NUniq=   43 SFac= 1.00D+00 NAtFMM=   60 NAOKFM=F Big=F
 Integral buffers will be    131072 words long.
 Raffenetti 2 integral format.
 Two-electron integral symmetry is turned on.
 ------------------------------------------------------------------------------
 Polarizable Continuum Model (PCM)
 =================================
 Model                : PCM (using non-symmetric T matrix).
 Atomic radii         : SMD-Coulomb.
 Polarization charges : Total charges.
 Charge compensation  : None.
 Solution method      : On-the-fly selection.
 Cavity type          : VdW (van der Waals Surface) (Alpha=1.000).
 Cavity algorithm     : GePol (No added spheres)
                        Default sphere list used, NSphG=   43.
                        Lebedev-Laikov grids with approx.  5.0 points / Ang**2.
                        Smoothing algorithm: Karplus/York (Gamma=1.0000).
                        Polarization charges: spherical gaussians, with
                                              point-specific exponents (IZeta= 3).
                        Self-potential: point-specific (ISelfS= 7).
                        Self-field    : sphere-specific E.n sum rule (ISelfD= 2).
 1st derivatives      : Analytical E(r).r(x)/FMM algorithm (CHGder, D1EAlg=3).
                        Cavity 1st derivative terms included.
 Solvent              : Methanol, Eps=  32.613000 Eps(inf)=   1.765709
 ------------------------------------------------------------------------------
 ------------------------------------------------------------------------------
 Atomic radii for non-electrostatic terms: SMD-CDS.
 ------------------------------------------------------------------------------
 Nuclear repulsion after PCM non-electrostatic terms =     1595.1141855601 Hartrees.
 One-electron integrals computed using PRISM.
 NBasis=   333 RedAO= T EigKep=  9.25D-04  NBF=   333
 NBsUse=   333 1.00D-06 EigRej= -1.00D+00 NBFU=   333
 Initial guess from the checkpoint file:  "DY-202A-11R_54.chk"
 B after Tr=     0.000000    0.000000    0.000000
         Rot=    0.999992   -0.001993   -0.000691   -0.003286 Ang=  -0.45 deg.
 ExpMin= 1.61D-01 ExpMax= 5.48D+03 ExpMxC= 8.25D+02 IAcc=1 IRadAn=         1 AccDes= 0.00D+00
 Harris functional with IExCor=  402 and IRadAn=       1 diagonalized for initial guess.
 HarFok:  IExCor=  402 AccDes= 0.00D+00 IRadAn=         1 IDoV= 1 UseB2=F ITyADJ=14
 ICtDFT=  3500011 ScaDFX=  1.000000  1.000000  1.000000  1.000000
 FoFCou: FMM=F IPFlag=           0 FMFlag=      100000 FMFlg1=           0
         NFxFlg=           0 DoJE=T BraDBF=F KetDBF=T FulRan=T
         wScrn=  0.000000 ICntrl=     500 IOpCl=  0 I1Cent=   200000004 NGrid=           0
         NMat0=    1 NMatS0=      1 NMatT0=    0 NMatD0=    1 NMtDS0=    0 NMtDT0=    0
 Petite list used in FoFCou.
 Keep R1 ints in memory in canonical form, NReq=1565304907.
 Requested convergence on RMS density matrix=1.00D-08 within 128 cycles.
 Requested convergence on MAX density matrix=1.00D-06.
 Requested convergence on             energy=1.00D-06.
 No special actions if energy rises.
 Inv3:  Mode=1 IEnd=    22064832.
 Iteration    1 A*A^-1 deviation from unit magnitude is 5.77D-15 for   2696.
 Iteration    1 A*A^-1 deviation from orthogonality  is 4.44D-15 for   2179    719.
 Iteration    1 A^-1*A deviation from unit magnitude is 6.00D-15 for   2696.
 Iteration    1 A^-1*A deviation from orthogonality  is 4.54D-10 for   1527   1510.
 Iteration    2 A*A^-1 deviation from unit magnitude is 3.11D-15 for    671.
 Iteration    2 A*A^-1 deviation from orthogonality  is 3.34D-15 for   1879   1163.
 Iteration    2 A^-1*A deviation from unit magnitude is 8.88D-16 for    152.
 Iteration    2 A^-1*A deviation from orthogonality  is 3.54D-16 for   1969    905.
 Error on total polarization charges =  0.05185
 SCF Done:  E(RB3LYP) =  -886.950290573     A.U. after   10 cycles
            NFock= 10  Conv=0.93D-08     -V/T= 2.0094
 SMD-CDS (non-electrostatic) energy       (kcal/mol) =       0.87
 (included in total energy above)
 D1PCM: PCM CHGder 1st derivatives, ID1Alg=3 FixD1E=F DoIter=F DoCFld=F I1PDM=0.
 Calling FoFJK, ICntrl=      2127 FMM=F ISym2X=0 I1Cent= 0 IOpClX= 0 NMat=1 NMatS=1 NMatT=0.
 ***** Axes restored to original set *****
 -------------------------------------------------------------------
 Center     Atomic                   Forces (Hartrees/Bohr)
 Number     Number              X              Y              Z
 -------------------------------------------------------------------
      1        6          -0.001542449    0.002693519   -0.000282812
      2        6           0.001741362   -0.001801654   -0.000422930
      3        6          -0.000587387    0.000046527    0.000898803
      4        6           0.000424404   -0.000778649   -0.001279261
      5        6           0.000784132   -0.000484414    0.000715001
      6        6           0.000322810    0.000000367   -0.000666027
      7        6           0.001181682   -0.000592158   -0.000664508
      8        6           0.000666326   -0.001945857   -0.000601335
      9        6           0.000829009   -0.000211041    0.001396078
     10        6          -0.000777577   -0.000420269   -0.001437037
     11        8           0.000256960    0.000539879    0.000211880
     12        6          -0.000121612   -0.000416153    0.000677074
     13        6           0.000069890    0.001352636   -0.000072651
     14        8          -0.000553764    0.000403999    0.000443241
     15        6          -0.000118531    0.000225042    0.001243285
     16        8           0.000225911    0.000460625   -0.000180912
     17        6           0.000882313    0.001613057    0.000046009
     18        6          -0.000890504    0.000554239    0.000518653
     19        8           0.000109733   -0.000775039   -0.000884120
     20        1          -0.000176771   -0.000105917   -0.000267629
     21        1          -0.000949788   -0.000733521   -0.000375527
     22        1          -0.000210567    0.000065719    0.000140834
     23        1          -0.000057999    0.000238070    0.000139932
     24        1           0.000135792    0.000218383    0.000132775
     25        1          -0.000239592    0.000301356    0.000429464
     26        1           0.000000432   -0.000131347    0.000123262
     27        1          -0.000270215    0.000063405    0.000260738
     28        1          -0.000915588    0.001217110   -0.000180430
     29        1           0.000103795    0.000674737   -0.000309864
     30        1          -0.000015948    0.000013272   -0.000242102
     31        1           0.000278838    0.000219574   -0.000081751
     32        1          -0.000110093    0.000128994   -0.000103059
     33        1          -0.000129799   -0.000730367    0.000388228
     34        1          -0.000205804   -0.000183082    0.000028150
     35        1          -0.000333723    0.000028919   -0.000167896
     36        1           0.000352999   -0.000254149    0.000408069
     37        1           0.000098491   -0.000150945   -0.000462127
     38        1          -0.000072682   -0.000122236   -0.000211610
     39        1           0.000040564   -0.000283867    0.000476286
     40        1          -0.000332216   -0.000709268    0.000135000
     41        1          -0.000515868   -0.000048194   -0.000452268
     42        1           0.000182815   -0.000151125    0.000251008
     43        1           0.000440216   -0.000030175    0.000282088
 -------------------------------------------------------------------
 Cartesian Forces:  Max     0.002693519 RMS     0.000650269

 GradGradGradGradGradGradGradGradGradGradGradGradGradGradGradGradGradGrad
 Berny optimization.
 Using GEDIIS/GDIIS optimizer.
 FormGI is forming the generalized inverse of G from B-inverse, IUseBI=4.
 Internal  Forces:  Max     0.002129656 RMS     0.000474889
 Search for a local minimum.
 Step number   4 out of a maximum of  258
 All quantities printed in internal units (Hartrees-Bohrs-Radians)
 Mixed Optimization -- En-DIIS/RFO-DIIS
 Swapping is turned off.
 Update second derivatives using D2CorX and points    2    3    4
 DE= -1.22D-04 DEPred=-3.46D-04 R= 3.54D-01
 Trust test= 3.54D-01 RLast= 3.26D-01 DXMaxT set to 8.49D-01
 ITU=  0  1  1  0
     Eigenvalues ---    0.00213   0.00230   0.00264   0.00344   0.00371
     Eigenvalues ---    0.00386   0.00455   0.00699   0.00784   0.00892
     Eigenvalues ---    0.01108   0.01157   0.01229   0.01242   0.01326
     Eigenvalues ---    0.01390   0.02491   0.02623   0.03221   0.03863
     Eigenvalues ---    0.03974   0.04319   0.04419   0.04618   0.04726
     Eigenvalues ---    0.04772   0.04821   0.05016   0.05045   0.05300
     Eigenvalues ---    0.05437   0.05505   0.05573   0.05591   0.05622
     Eigenvalues ---    0.05641   0.05679   0.05737   0.05934   0.05994
     Eigenvalues ---    0.06124   0.06722   0.07127   0.07989   0.08137
     Eigenvalues ---    0.08654   0.09024   0.09035   0.09234   0.09807
     Eigenvalues ---    0.10405   0.11724   0.12170   0.13314   0.14008
     Eigenvalues ---    0.14487   0.15605   0.15937   0.15992   0.16000
     Eigenvalues ---    0.16000   0.16000   0.16000   0.16000   0.16000
     Eigenvalues ---    0.16000   0.16000   0.16022   0.16164   0.16484
     Eigenvalues ---    0.17101   0.17952   0.19363   0.20478   0.20910
     Eigenvalues ---    0.22823   0.24651   0.24916   0.25064   0.26779
     Eigenvalues ---    0.27025   0.27495   0.27829   0.28111   0.28619
     Eigenvalues ---    0.28815   0.29420   0.29704   0.30073   0.30813
     Eigenvalues ---    0.31078   0.32082   0.32399   0.33662   0.33763
     Eigenvalues ---    0.33832   0.33836   0.33848   0.33932   0.33992
     Eigenvalues ---    0.34012   0.34101   0.34155   0.34164   0.34190
     Eigenvalues ---    0.34202   0.34220   0.34269   0.34272   0.34291
     Eigenvalues ---    0.34353   0.34373   0.34413   0.35079   0.35383
     Eigenvalues ---    0.40242   0.40990   0.41741   0.52406   0.52567
     Eigenvalues ---    0.52622   0.53149   0.94730
 En-DIIS/RFO-DIIS IScMMF=        0 using points:     4    3    2
 RFO step:  Lambda=-1.30121987D-04.
 DidBck=T Rises=F RFO-DIIS coefs:    0.60859    0.50082   -0.10941
 Iteration  1 RMS(Cart)=  0.04156544 RMS(Int)=  0.00052367
 Iteration  2 RMS(Cart)=  0.00103736 RMS(Int)=  0.00000705
 Iteration  3 RMS(Cart)=  0.00000050 RMS(Int)=  0.00000705
 Variable       Old X    -DE/DX   Delta X   Delta X   Delta X     New X
                                 (Linear)    (Quad)   (Total)
    R1        2.55894   0.00131   0.00078  -0.00093  -0.00014   2.55879
    R2        2.85881  -0.00118  -0.00230   0.00256   0.00026   2.85907
    R3        2.77992   0.00038   0.00268  -0.00472  -0.00204   2.77788
    R4        2.83813   0.00084   0.00153  -0.00193  -0.00039   2.83773
    R5        2.90467  -0.00127  -0.00170   0.00081  -0.00088   2.90378
    R6        2.93162  -0.00067  -0.00095   0.00035  -0.00059   2.93103
    R7        2.07773  -0.00025  -0.00024   0.00001  -0.00022   2.07751
    R8        2.06247   0.00098   0.00035   0.00071   0.00106   2.06353
    R9        2.93094   0.00072   0.00110  -0.00095   0.00016   2.93110
   R10        2.94859  -0.00039   0.00250  -0.00435  -0.00186   2.94673
   R11        2.07423  -0.00018  -0.00027   0.00031   0.00004   2.07428
   R12        2.90962   0.00007   0.00040  -0.00081  -0.00041   2.90921
   R13        2.07379   0.00013   0.00007   0.00004   0.00011   2.07390
   R14        2.07017   0.00002   0.00005  -0.00013  -0.00008   2.07009
   R15        2.91272  -0.00011   0.00015  -0.00023  -0.00008   2.91264
   R16        2.07369   0.00014   0.00034  -0.00045  -0.00011   2.07358
   R17        2.07533  -0.00009   0.00011  -0.00031  -0.00020   2.07512
   R18        2.91581  -0.00028  -0.00023  -0.00043  -0.00067   2.91514
   R19        2.07945  -0.00005  -0.00007   0.00004  -0.00002   2.07943
   R20        2.87358  -0.00113  -0.00014  -0.00216  -0.00231   2.87127
   R21        2.32690   0.00051   0.00066  -0.00134  -0.00068   2.32622
   R22        2.91824   0.00064   0.00253  -0.00446  -0.00193   2.91631
   R23        2.07175  -0.00041  -0.00055   0.00048  -0.00007   2.07168
   R24        2.07267  -0.00026  -0.00028   0.00013  -0.00015   2.07252
   R25        2.89149  -0.00017  -0.00068   0.00104   0.00036   2.89185
   R26        2.72651  -0.00062   0.00004  -0.00137  -0.00133   2.72517
   R27        2.07328  -0.00003   0.00008  -0.00025  -0.00017   2.07311
   R28        2.07065  -0.00027   0.00014  -0.00069  -0.00055   2.07010
   R29        2.07043  -0.00002   0.00019  -0.00042  -0.00022   2.07020
   R30        2.06767   0.00051   0.00040  -0.00004   0.00036   2.06803
   R31        2.07085   0.00001   0.00023  -0.00044  -0.00020   2.07065
   R32        2.06958  -0.00025  -0.00016  -0.00002  -0.00018   2.06940
   R33        1.84023  -0.00053  -0.00026   0.00000  -0.00026   1.83997
   R34        2.73399  -0.00079  -0.00160   0.00171   0.00011   2.73409
   R35        2.90390  -0.00067  -0.00006  -0.00104  -0.00111   2.90280
   R36        2.92238   0.00029  -0.00120   0.00275   0.00155   2.92393
   R37        1.83688   0.00004   0.00001   0.00014   0.00014   1.83702
   R38        2.07128   0.00014  -0.00030   0.00071   0.00041   2.07169
   R39        2.06522   0.00041   0.00039  -0.00014   0.00024   2.06546
   R40        2.06858   0.00051   0.00080  -0.00068   0.00012   2.06871
   R41        2.70877  -0.00022   0.00084  -0.00217  -0.00133   2.70744
   R42        2.06603  -0.00030  -0.00068   0.00067   0.00000   2.06603
   R43        2.07097  -0.00022  -0.00004  -0.00025  -0.00029   2.07068
   R44        1.83576   0.00009  -0.00017   0.00051   0.00034   1.83610
    A1        2.25483   0.00058   0.00191  -0.00141   0.00050   2.25533
    A2        1.91491  -0.00060  -0.00085  -0.00071  -0.00156   1.91335
    A3        2.11278   0.00001  -0.00119   0.00220   0.00102   2.11380
    A4        2.23992  -0.00013  -0.00099   0.00092  -0.00008   2.23984
    A5        1.95849   0.00036   0.00154  -0.00146   0.00007   1.95856
    A6        2.08434  -0.00024  -0.00061   0.00078   0.00017   2.08451
    A7        1.99195  -0.00045   0.00140  -0.00390  -0.00250   1.98945
    A8        1.90933   0.00036  -0.00046   0.00256   0.00210   1.91143
    A9        1.86698   0.00058  -0.00004   0.00257   0.00252   1.86950
   A10        1.91503   0.00004   0.00054  -0.00045   0.00009   1.91511
   A11        1.92951  -0.00044  -0.00136  -0.00070  -0.00205   1.92746
   A12        1.84482  -0.00003  -0.00022   0.00033   0.00010   1.84492
   A13        1.95401   0.00001  -0.00016  -0.00058  -0.00075   1.95326
   A14        1.95119  -0.00197  -0.00201  -0.00351  -0.00552   1.94568
   A15        1.86466   0.00047  -0.00074   0.00087   0.00012   1.86478
   A16        1.96059   0.00186   0.00306   0.00124   0.00429   1.96488
   A17        1.88683  -0.00035  -0.00044   0.00229   0.00185   1.88868
   A18        1.83897  -0.00003   0.00017  -0.00004   0.00013   1.83910
   A19        2.03545   0.00019   0.00119  -0.00109   0.00010   2.03555
   A20        1.89909   0.00013   0.00018   0.00106   0.00124   1.90034
   A21        1.89787   0.00009   0.00006   0.00033   0.00038   1.89825
   A22        1.87093  -0.00022  -0.00024  -0.00020  -0.00044   1.87049
   A23        1.89576  -0.00020  -0.00093  -0.00040  -0.00133   1.89443
   A24        1.85682  -0.00001  -0.00041   0.00043   0.00003   1.85684
   A25        2.03825   0.00019   0.00099  -0.00031   0.00067   2.03892
   A26        1.91550  -0.00028   0.00027  -0.00096  -0.00069   1.91481
   A27        1.87592   0.00005  -0.00006  -0.00062  -0.00068   1.87524
   A28        1.88497   0.00022   0.00002   0.00183   0.00185   1.88682
   A29        1.89009  -0.00007  -0.00088   0.00115   0.00027   1.89036
   A30        1.85022  -0.00015  -0.00050  -0.00118  -0.00168   1.84853
   A31        1.95361  -0.00033  -0.00008   0.00053   0.00044   1.95405
   A32        1.96125  -0.00005   0.00047  -0.00102  -0.00054   1.96071
   A33        1.83733   0.00031   0.00008   0.00125   0.00133   1.83867
   A34        1.98167   0.00029  -0.00086   0.00171   0.00086   1.98253
   A35        1.86838  -0.00015  -0.00043  -0.00122  -0.00165   1.86673
   A36        1.84973  -0.00006   0.00091  -0.00144  -0.00053   1.84920
   A37        1.90235   0.00009  -0.00035   0.00193   0.00155   1.90390
   A38        2.19665  -0.00031  -0.00019  -0.00096  -0.00114   2.19551
   A39        2.18411   0.00022   0.00054  -0.00093  -0.00039   2.18373
   A40        1.83299   0.00040   0.00047  -0.00132  -0.00088   1.83211
   A41        1.94286  -0.00071  -0.00067  -0.00477  -0.00544   1.93742
   A42        1.91411  -0.00049  -0.00263   0.00390   0.00128   1.91539
   A43        1.94466  -0.00005  -0.00018   0.00037   0.00018   1.94484
   A44        1.96808   0.00045  -0.00071   0.00521   0.00450   1.97258
   A45        1.86261   0.00035   0.00352  -0.00331   0.00020   1.86281
   A46        1.81538  -0.00025  -0.00048   0.00029  -0.00021   1.81517
   A47        1.96494  -0.00024   0.00094  -0.00441  -0.00347   1.96147
   A48        1.92179   0.00007   0.00044  -0.00085  -0.00040   1.92139
   A49        1.96975   0.00018  -0.00101   0.00218   0.00117   1.97092
   A50        1.95946   0.00037  -0.00003   0.00171   0.00168   1.96114
   A51        1.83555  -0.00011   0.00018   0.00094   0.00112   1.83667
   A52        1.92321   0.00025   0.00082  -0.00069   0.00013   1.92335
   A53        1.95525   0.00025  -0.00003   0.00092   0.00089   1.95614
   A54        1.93006   0.00013   0.00058  -0.00078  -0.00020   1.92985
   A55        1.88680  -0.00021  -0.00026   0.00008  -0.00018   1.88662
   A56        1.88196  -0.00022  -0.00036  -0.00015  -0.00051   1.88145
   A57        1.88433  -0.00023  -0.00081   0.00062  -0.00019   1.88413
   A58        1.93432   0.00081   0.00079   0.00086   0.00164   1.93597
   A59        1.91322   0.00005   0.00112  -0.00192  -0.00080   1.91242
   A60        1.93298  -0.00025  -0.00025   0.00032   0.00006   1.93304
   A61        1.89414  -0.00053  -0.00178   0.00089  -0.00089   1.89325
   A62        1.89626  -0.00024   0.00013  -0.00085  -0.00072   1.89555
   A63        1.89197   0.00015  -0.00006   0.00072   0.00066   1.89262
   A64        1.88157  -0.00021   0.00011  -0.00078  -0.00067   1.88090
   A65        1.85756   0.00004   0.00241  -0.00276  -0.00037   1.85719
   A66        1.96611  -0.00169  -0.00131  -0.00471  -0.00605   1.96007
   A67        1.93214   0.00213   0.00732  -0.00318   0.00413   1.93627
   A68        1.91400   0.00046  -0.00097  -0.00111  -0.00208   1.91193
   A69        1.89209  -0.00045  -0.00333   0.00671   0.00342   1.89551
   A70        1.90035  -0.00045  -0.00416   0.00531   0.00116   1.90150
   A71        1.87686  -0.00084  -0.00215   0.00112  -0.00103   1.87583
   A72        1.93339   0.00037   0.00104  -0.00027   0.00077   1.93416
   A73        1.95677  -0.00054  -0.00078  -0.00055  -0.00133   1.95543
   A74        1.91257   0.00046   0.00082   0.00017   0.00098   1.91355
   A75        1.89099   0.00013   0.00077  -0.00068   0.00009   1.89108
   A76        1.88102  -0.00017   0.00008   0.00045   0.00052   1.88154
   A77        1.88696  -0.00026  -0.00197   0.00095  -0.00102   1.88594
   A78        1.96471  -0.00156  -0.00604   0.00641   0.00037   1.96509
   A79        1.92634   0.00109   0.00234   0.00130   0.00364   1.92998
   A80        1.91979  -0.00006   0.00087  -0.00301  -0.00213   1.91765
   A81        1.90395   0.00037   0.00137  -0.00161  -0.00025   1.90370
   A82        1.85588   0.00041   0.00077  -0.00237  -0.00159   1.85428
   A83        1.89059  -0.00025   0.00082  -0.00109  -0.00027   1.89032
   A84        1.87422  -0.00084  -0.00237   0.00132  -0.00105   1.87316
    D1        0.09111  -0.00008   0.00088  -0.00117  -0.00029   0.09082
    D2       -3.08313  -0.00008  -0.00159   0.00780   0.00622  -3.07691
    D3       -3.09003  -0.00011  -0.00302   0.00147  -0.00155  -3.09158
    D4        0.01892  -0.00011  -0.00549   0.01045   0.00497   0.02388
    D5        0.38399   0.00000   0.00164  -0.00858  -0.00693   0.37705
    D6       -1.87011  -0.00009   0.00250  -0.01052  -0.00803  -1.87814
    D7        2.40771  -0.00017   0.00114  -0.00904  -0.00790   2.39981
    D8       -2.71414   0.00004   0.00591  -0.01141  -0.00550  -2.71964
    D9        1.31494  -0.00005   0.00677  -0.01336  -0.00659   1.30835
   D10       -0.69042  -0.00013   0.00541  -0.01187  -0.00647  -0.69688
   D11        0.00366   0.00000  -0.00303   0.01202   0.00900   0.01266
   D12       -3.12528   0.00004  -0.00274   0.00896   0.00622  -3.11907
   D13        3.10947  -0.00001  -0.00648   0.01432   0.00785   3.11733
   D14       -0.01947   0.00003  -0.00620   0.01126   0.00507  -0.01440
   D15        0.64293   0.00001  -0.00351   0.01077   0.00725   0.65018
   D16       -1.50994   0.00002  -0.00487   0.01219   0.00732  -1.50262
   D17        2.78285  -0.00042  -0.00436   0.00921   0.00485   2.78770
   D18       -2.46397   0.00001  -0.00093   0.00126   0.00033  -2.46364
   D19        1.66635   0.00001  -0.00229   0.00269   0.00040   1.66675
   D20       -0.32405  -0.00043  -0.00178  -0.00029  -0.00207  -0.32612
   D21       -0.03300   0.00019   0.01148  -0.02786  -0.01638  -0.04939
   D22        2.10516   0.00011   0.01046  -0.02749  -0.01703   2.08813
   D23       -2.13587  -0.00014   0.01157  -0.02961  -0.01805  -2.15392
   D24        3.07919   0.00019   0.00924  -0.01977  -0.01052   3.06867
   D25       -1.06583   0.00011   0.00822  -0.01940  -0.01117  -1.07700
   D26        0.97632  -0.00014   0.00933  -0.02152  -0.01219   0.96414
   D27       -1.35904   0.00023   0.00199  -0.00553  -0.00354  -1.36257
   D28        2.70677  -0.00069  -0.00037  -0.00390  -0.00426   2.70251
   D29        0.70345   0.00010   0.00089  -0.00253  -0.00164   0.70181
   D30        0.79075   0.00039   0.00282  -0.00534  -0.00252   0.78823
   D31       -1.42663  -0.00052   0.00046  -0.00371  -0.00325  -1.42988
   D32        2.85324   0.00027   0.00172  -0.00234  -0.00062   2.85261
   D33        2.81873   0.00012   0.00207  -0.00562  -0.00354   2.81519
   D34        0.60136  -0.00080  -0.00029  -0.00398  -0.00427   0.59708
   D35       -1.40196  -0.00001   0.00097  -0.00262  -0.00165  -1.40361
   D36        0.62327   0.00043   0.00297  -0.00551  -0.00254   0.62072
   D37       -1.49451   0.00049   0.00229  -0.00531  -0.00302  -1.49753
   D38        2.77306   0.00039   0.00265  -0.00657  -0.00393   2.76913
   D39        2.83557  -0.00072   0.00260  -0.00972  -0.00713   2.82844
   D40        0.71780  -0.00066   0.00192  -0.00953  -0.00761   0.71018
   D41       -1.29782  -0.00077   0.00227  -0.01079  -0.00852  -1.30634
   D42       -1.42598   0.00007   0.00425  -0.00766  -0.00340  -1.42938
   D43        2.73943   0.00013   0.00358  -0.00747  -0.00388   2.73555
   D44        0.72381   0.00002   0.00393  -0.00872  -0.00479   0.71902
   D45        0.99804   0.00007   0.01595   0.03595   0.05193   1.04997
   D46       -1.10006   0.00047   0.01635   0.04188   0.05822  -1.04184
   D47        3.05069   0.00069   0.01735   0.04067   0.05801   3.10869
   D48       -1.21578   0.00017   0.01536   0.03859   0.05397  -1.16181
   D49        2.96931   0.00057   0.01575   0.04452   0.06026   3.02957
   D50        0.83687   0.00078   0.01676   0.04331   0.06005   0.89691
   D51        3.01710  -0.00037   0.01418   0.03521   0.04941   3.06651
   D52        0.91899   0.00003   0.01457   0.04114   0.05570   0.97470
   D53       -1.21345   0.00025   0.01558   0.03993   0.05549  -1.15796
   D54        0.86492   0.00002  -0.00467   0.00777   0.00309   0.86801
   D55       -1.28708  -0.00019  -0.00568   0.00635   0.00066  -1.28642
   D56        2.99152   0.00010  -0.00520   0.00857   0.00337   2.99489
   D57        2.99748   0.00014  -0.00381   0.00826   0.00445   3.00192
   D58        0.84547  -0.00007  -0.00482   0.00683   0.00202   0.84749
   D59       -1.15910   0.00022  -0.00433   0.00906   0.00472  -1.15438
   D60       -1.28596  -0.00009  -0.00486   0.00846   0.00360  -1.28237
   D61        2.84522  -0.00029  -0.00587   0.00703   0.00116   2.84639
   D62        0.84064  -0.00001  -0.00539   0.00926   0.00387   0.84451
   D63       -1.30974   0.00026   0.00168   0.00263   0.00431  -1.30543
   D64        0.93362   0.00016   0.00152   0.00315   0.00468   0.93830
   D65        2.96866   0.00015   0.00188   0.00156   0.00345   2.97211
   D66        0.85789   0.00021   0.00279   0.00262   0.00541   0.86330
   D67        3.10124   0.00011   0.00263   0.00315   0.00578   3.10703
   D68       -1.14690   0.00010   0.00299   0.00156   0.00455  -1.14235
   D69        2.85427   0.00011   0.00178   0.00275   0.00453   2.85880
   D70       -1.18556   0.00001   0.00162   0.00328   0.00490  -1.18066
   D71        0.84948   0.00000   0.00198   0.00169   0.00366   0.85315
   D72       -3.06832  -0.00018  -0.00826   0.01126   0.00300  -3.06532
   D73        1.11354  -0.00025  -0.00847   0.01102   0.00254   1.11607
   D74       -0.98936  -0.00021  -0.00781   0.01014   0.00232  -0.98703
   D75        0.97543   0.00006  -0.00781   0.00992   0.00212   0.97755
   D76       -1.12590  -0.00001  -0.00803   0.00968   0.00166  -1.12424
   D77        3.05439   0.00003  -0.00736   0.00881   0.00144   3.05584
   D78       -1.07050   0.00013  -0.00740   0.01140   0.00400  -1.06650
   D79        3.11135   0.00006  -0.00761   0.01116   0.00355   3.11490
   D80        1.00846   0.00009  -0.00695   0.01028   0.00333   1.01179
   D81       -0.02370   0.00011   0.00993  -0.02856  -0.01863  -0.04233
   D82        2.08303  -0.00008   0.00963  -0.03152  -0.02189   2.06114
   D83       -2.14295  -0.00039   0.01190  -0.03605  -0.02415  -2.16710
   D84        3.10536   0.00007   0.00965  -0.02553  -0.01588   3.08948
   D85       -1.07110  -0.00012   0.00935  -0.02849  -0.01914  -1.09024
   D86        0.98611  -0.00043   0.01161  -0.03302  -0.02140   0.96471
   D87        0.03243  -0.00016  -0.01231   0.03254   0.02023   0.05266
   D88       -2.10256   0.00020  -0.01257   0.03652   0.02395  -2.07861
   D89        2.10976  -0.00004  -0.01208   0.03258   0.02049   2.13025
   D90       -2.07311   0.00047  -0.01169   0.03890   0.02722  -2.04589
   D91        2.07508   0.00083  -0.01195   0.04288   0.03093   2.10602
   D92        0.00421   0.00059  -0.01146   0.03893   0.02748   0.03169
   D93        2.11596  -0.00026  -0.01558   0.03928   0.02369   2.13965
   D94       -0.01903   0.00010  -0.01584   0.04326   0.02741   0.00837
   D95       -2.08990  -0.00014  -0.01536   0.03931   0.02395  -2.06595
   D96        1.02197   0.00022   0.01208  -0.01310  -0.00101   1.02095
   D97        3.11234   0.00009   0.01109  -0.01269  -0.00159   3.11075
   D98       -1.08400   0.00015   0.01156  -0.01281  -0.00125  -1.08525
   D99        3.07069  -0.00015   0.01142  -0.01428  -0.00286   3.06782
   D100      -1.12212  -0.00027   0.01042  -0.01387  -0.00345  -1.12557
   D101       0.96472  -0.00021   0.01090  -0.01400  -0.00310   0.96162
   D102      -1.07081   0.00034   0.01091  -0.01023   0.00068  -1.07013
   D103       1.01957   0.00021   0.00991  -0.00982   0.00010   1.01967
   D104       3.10641   0.00027   0.01039  -0.00995   0.00044   3.10685
   D105       0.98697   0.00024  -0.01550   0.03579   0.02029   1.00726
   D106      -1.02676   0.00028  -0.01517   0.03495   0.01979  -1.00698
   D107       3.10812  -0.00008  -0.01403   0.03062   0.01659   3.12471
   D108      -2.97146   0.00147   0.00217   0.00779   0.00998  -2.96148
   D109      -0.84001  -0.00029   0.00150  -0.00020   0.00129  -0.83872
   D110       1.23272  -0.00082  -0.00601   0.00953   0.00351   1.23624
   D111      -0.94366  -0.00064  -0.00041  -0.01828  -0.01868  -0.96234
   D112       1.17109  -0.00058   0.00077  -0.01972  -0.01894   1.15215
   D113      -3.01682  -0.00095  -0.00166  -0.01876  -0.02042  -3.03724
   D114      -3.00895   0.00007  -0.00196  -0.01111  -0.01307  -3.02202
   D115      -0.89420   0.00013  -0.00078  -0.01255  -0.01332  -0.90752
   D116       1.20108  -0.00024  -0.00321  -0.01159  -0.01480   1.18627
   D117       1.20661   0.00061   0.00504  -0.02173  -0.01668   1.18992
   D118      -2.96182   0.00067   0.00623  -0.02317  -0.01694  -2.97877
   D119      -0.86655   0.00030   0.00380  -0.02221  -0.01842  -0.88497
   D120      -3.05820  -0.00112  -0.02673  -0.01175  -0.03848  -3.09668
   D121      -0.92631  -0.00094  -0.02751  -0.00840  -0.03590  -0.96221
   D122       1.15884  -0.00061  -0.02445  -0.01084  -0.03530   1.12354
   D123      -1.02682  -0.00015  -0.02168  -0.01291  -0.03458  -1.06140
   D124       1.10507   0.00003  -0.02245  -0.00956  -0.03199   1.07307
   D125      -3.09297   0.00036  -0.01940  -0.01200  -0.03139  -3.12436
   D126       1.05453  -0.00011  -0.02708  -0.00733  -0.03443   1.02010
   D127      -3.09677   0.00007  -0.02785  -0.00398  -0.03184  -3.12861
   D128      -1.01162   0.00040  -0.02480  -0.00642  -0.03124  -1.04286
   D129       1.37523   0.00031   0.00551  -0.01326  -0.00774   1.36749
   D130      -0.76926  -0.00029   0.00565  -0.01813  -0.01247  -0.78173
   D131      -2.80465  -0.00040   0.00359  -0.01477  -0.01119  -2.81584
         Item               Value     Threshold  Converged?
 Maximum Force            0.002130     0.000450     NO 
 RMS     Force            0.000475     0.000300     NO 
 Maximum Displacement     0.222961     0.001800     NO 
 RMS     Displacement     0.041596     0.001200     NO 
 Predicted change in Energy=-2.310825D-04
 GradGradGradGradGradGradGradGradGradGradGradGradGradGradGradGradGradGrad

                          Input orientation:                          
 ---------------------------------------------------------------------
 Center     Atomic      Atomic             Coordinates (Angstroms)
 Number     Number       Type             X           Y           Z
 ---------------------------------------------------------------------
      1          6           0        1.763346    0.734515    0.115734
      2          6           0        1.157462   -0.463811    0.290048
      3          6           0       -0.271354   -0.739925    0.660504
      4          6           0       -1.289350    0.239496    0.020099
      5          6           0       -1.323293    1.603397    0.757967
      6          6           0        0.016141    2.121343    1.312655
      7          6           0        1.214882    2.125988    0.343832
      8          6           0        3.155235    0.526899   -0.309017
      9          6           0        3.423099   -0.964463   -0.421670
     10          6           0        2.110063   -1.640336    0.026363
     11          8           0        3.980637    1.413237   -0.529104
     12          6           0        0.937284    2.870848   -0.978218
     13          6           0        2.288579   -2.532655    1.256699
     14          8           0        1.561992   -2.502965   -0.991054
     15          6           0       -2.702268   -0.407880   -0.106853
     16          8           0       -3.120011   -0.744149    1.236912
     17          6           0       -2.686563   -1.676557   -0.972764
     18          6           0       -3.718455    0.594955   -0.703301
     19          8           0       -5.043386    0.055331   -0.781047
     20          1           0       -0.377123   -0.722129    1.754631
     21          1           0       -0.488790   -1.766729    0.359169
     22          1           0       -0.956163    0.415380   -1.010875
     23          1           0       -2.018566    1.532218    1.604104
     24          1           0       -1.736040    2.359757    0.081538
     25          1           0        0.297758    1.541834    2.200863
     26          1           0       -0.148072    3.148950    1.663225
     27          1           0        2.025679    2.681050    0.839174
     28          1           0        3.684936   -1.240140   -1.449916
     29          1           0        4.280747   -1.235284    0.205958
     30          1           0        0.615715    3.899461   -0.773162
     31          1           0        0.156042    2.381741   -1.570203
     32          1           0        1.844390    2.919349   -1.590540
     33          1           0        1.327187   -2.935152    1.590363
     34          1           0        2.949041   -3.371232    1.009267
     35          1           0        2.737337   -1.970194    2.082202
     36          1           0        1.418462   -1.965773   -1.790342
     37          1           0       -3.918368   -1.294158    1.165424
     38          1           0       -2.258061   -1.469025   -1.960273
     39          1           0       -2.110406   -2.481857   -0.509973
     40          1           0       -3.710735   -2.033766   -1.120644
     41          1           0       -3.741549    1.515258   -0.113550
     42          1           0       -3.431008    0.850744   -1.729276
     43          1           0       -5.427252    0.101227    0.110351
 ---------------------------------------------------------------------
                    Distance matrix (angstroms):
                    1          2          3          4          5
     1  C    0.000000
     2  C    1.354055   0.000000
     3  C    2.571138   1.501663   0.000000
     4  C    3.094049   2.560156   1.551032   0.000000
     5  C    3.270284   3.262888   2.570453   1.551073   0.000000
     6  C    2.531529   3.005222   2.948696   2.629896   1.539490
     7  C    1.512957   2.590993   3.243861   3.151956   2.624298
     8  C    1.469991   2.309000   3.779726   4.466011   4.728056
     9  C    2.435181   2.426995   3.856229   4.883835   5.523919
    10  C    2.401690   1.536617   2.623742   3.884561   4.779642
    11  O    2.406836   3.487783   4.912301   5.426974   5.461171
    12  C    2.538312   3.574483   4.145346   3.588669   3.119452
    13  C    3.500296   2.548324   3.181602   4.692076   5.513736
    14  O    3.427360   2.441929   3.032675   4.083341   5.314711
    15  C    4.614794   3.880487   2.570688   1.559343   2.587416
    16  O    5.224046   4.389979   2.906391   2.408217   2.994754
    17  C    5.176850   4.223976   3.062365   2.570844   3.951206
    18  C    5.544406   5.087465   3.940099   2.559339   2.981453
    19  O    6.899065   6.314053   5.048048   3.842986   4.313254
    20  H    3.064213   2.136979   1.099371   2.182998   2.701230
    21  H    3.374552   2.100600   1.091975   2.186505   3.494737
    22  H    2.960882   2.633019   2.144109   1.097659   2.162168
    23  H    4.141791   3.974673   3.017575   2.170704   1.097460
    24  H    3.858534   4.048255   3.476857   2.167675   1.095444
    25  H    2.673477   2.900503   2.811230   2.995117   2.171070
    26  H    3.446410   4.079470   4.017959   3.530907   2.142282
    27  H    2.093128   3.308396   4.124482   4.197795   3.519026
    28  H    3.169074   3.165168   4.511798   5.393865   6.167885
    29  H    3.197742   3.218253   4.601480   5.765023   6.306194
    30  H    3.481965   4.523500   4.936213   4.201652   3.372836
    31  H    2.852921   3.544085   3.860507   3.034374   2.866117
    32  H    2.773344   3.931189   4.788930   4.426747   4.157094
    33  H    3.978846   2.797705   2.870364   4.403451   5.321311
    34  H    4.365940   3.490004   4.173291   5.655065   6.562234
    35  H    3.482974   2.824361   3.547818   5.034800   5.568920
    36  H    3.323195   2.579154   3.219446   3.933593   5.172048
    37  H    6.123662   5.217261   3.723282   3.252015   3.911044
    38  H    5.033598   4.211912   3.368541   2.789143   4.207422
    39  H    5.073708   3.923201   2.790423   2.891517   4.349312
    40  H    6.257601   5.306049   4.083608   3.511713   4.738989
    41  H    5.564710   5.299048   4.210375   2.767438   2.572017
    42  H    5.513518   5.182642   4.269038   2.832072   3.345942
    43  H    7.218434   6.611356   5.252951   4.141196   4.417964
                    6          7          8          9         10
     6  C    0.000000
     7  C    1.541304   0.000000
     8  C    3.876336   2.597743   0.000000
     9  C    4.912987   3.874674   1.519409   0.000000
    10  C    4.493249   3.884241   2.429357   1.543243   0.000000
    11  O    4.428399   2.986542   1.230984   2.444555   3.623796
    12  C    2.580380   1.542626   3.295639   4.604197   4.768163
    13  C    5.179460   4.867145   3.544493   2.561890   1.530303
    14  O    5.392676   4.830074   3.490512   2.480908   1.442099
    15  C    3.975138   4.686968   5.935068   6.158654   4.969429
    16  O    4.248791   5.275089   6.586666   6.753644   5.442633
    17  C    5.191511   5.604823   6.278724   6.175658   4.899713
    18  C    4.510117   5.270519   6.885326   7.315251   6.284947
    19  O    5.852419   6.687218   8.225726   8.535250   7.395879
    20  H    2.904364   3.554799   4.277413   4.385965   3.164823
    21  H    4.034996   4.249233   4.357307   4.068933   2.623123
    22  H    3.042117   3.078123   4.172365   4.629153   3.834524
    23  H    2.138234   3.520799   5.607041   6.320513   5.440583
    24  H    2.154676   2.971765   5.237984   6.157952   5.549441
    25  H    1.097293   2.151956   3.936339   4.788210   4.259003
    26  H    1.098108   2.155201   4.655827   5.832685   5.542179
    27  H    2.139088   1.100386   2.689722   4.102715   4.397972
    28  H    5.691346   4.544174   2.169023   1.096288   2.195400
    29  H    5.538826   4.551559   2.153431   1.096732   2.215443
    30  H    2.805678   2.179882   4.247207   5.626963   5.793244
    31  H    2.897973   2.202290   3.745154   4.815585   4.748086
    32  H    3.522477   2.183460   3.014039   4.352307   4.845171
    33  H    5.231071   5.213596   4.351460   3.510661   2.176130
    34  H    6.233965   5.802546   4.120172   2.839867   2.160089
    35  H    4.973710   4.703032   3.482534   2.784086   2.174570
    36  H    5.319738   4.619378   3.379959   2.625730   1.970949
    37  H    5.212263   6.222754   7.451583   7.518291   6.144858
    38  H    5.364215   5.504031   6.001178   5.907407   4.801727
    39  H    5.388286   5.746195   6.067947   5.738463   4.336839
    40  H    6.088964   6.611350   7.372740   7.247314   5.945763
    41  H    4.064681   5.014817   6.969985   7.587894   6.649715
    42  H    4.769759   5.244837   6.745414   7.209964   6.323860
    43  H    5.929329   6.947814   8.603264   8.930143   7.736357
                   11         12         13         14         15
    11  O    0.000000
    12  C    3.404164   0.000000
    13  C    4.649969   6.001558   0.000000
    14  O    4.626000   5.410018   2.362458   0.000000
    15  C    6.939451   4.975507   5.593076   4.832712   0.000000
    16  O    7.628389   5.868274   5.696665   5.475255   1.446821
    17  C    7.361740   5.814738   5.518646   4.328222   1.536095
    18  C    7.744414   5.189526   7.050391   6.128869   1.547276
    19  O    9.129095   6.613200   8.037897   7.086607   2.479906
    20  H    5.363329   4.701660   3.260661   3.803989   2.995025
    21  H    5.556707   5.032834   3.017612   2.563368   2.638775
    22  H    5.059625   3.100891   4.935702   3.854638   2.131642
    23  H    6.368294   4.146970   5.932569   5.986480   2.675594
    24  H    5.826593   2.920781   6.443156   5.972733   2.937500
    25  H    4.586159   3.504544   4.632092   5.305377   4.257593
    26  H    4.986505   2.869243   6.195415   6.474076   4.723149
    27  H    2.702109   2.126862   5.236999   5.517133   5.726250
    28  H    2.824136   4.967123   3.308500   2.512404   6.579730
    29  H    2.764968   5.425988   2.599223   3.229780   7.038817
    30  H    4.190892   1.097041   6.949168   6.475645   5.477789
    31  H    4.080369   1.095450   6.057258   5.115902   4.253624
    32  H    2.821094   1.095505   6.166719   5.462657   5.826137
    33  H    5.517375   6.360760   1.094354   2.627858   5.050164
    34  H    5.130489   6.852797   1.095739   2.584391   6.477999
    35  H    4.451103   6.003503   1.095080   3.333194   6.068121
    36  H    4.424158   4.927878   3.219149   0.973672   4.716098
    37  H    8.520310   6.746839   6.329961   6.012151   1.970552
    38  H    7.019760   5.478062   5.670287   4.074460   2.181402
    39  H    7.230002   6.177307   4.740758   3.703835   2.194125
    40  H    8.449198   6.758669   6.472436   5.295148   2.165244
    41  H    7.734032   4.947399   7.390915   6.711459   2.186003
    42  H    7.529229   4.871025   7.285404   6.059899   2.178864
    43  H    9.520433   7.025888   8.233196   7.539526   2.780631
                   16         17         18         19         20
    16  O    0.000000
    17  C    2.437197   0.000000
    18  C    2.432234   2.509418   0.000000
    19  O    2.900121   2.931008   1.432717   0.000000
    20  H    2.791407   3.699071   4.352085   5.367319   0.000000
    21  H    2.956251   2.571455   4.139702   5.036302   1.746703
    22  H    3.328557   2.715131   2.785159   4.109483   3.045855
    23  H    2.555358   4.169257   3.015329   4.125491   2.792682
    24  H    3.589498   4.278653   2.767756   4.122253   3.760839
    25  H    4.223276   5.416282   5.045862   6.295180   2.404187
    26  H    4.916339   6.056227   4.987081   6.285622   3.878926
    27  H    6.194215   6.669113   6.302865   7.713053   4.265342
    28  H    7.332963   6.404228   7.663890   8.849251   5.199786
    29  H    7.488344   7.080078   8.256135   9.464635   4.935328
    30  H    6.289607   6.483583   5.450658   6.841259   5.360462
    31  H    5.327626   4.990703   4.353832   5.750565   4.579605
    32  H    6.786823   6.483326   6.093869   7.503288   5.420852
    33  H    4.970210   4.925837   6.571229   7.426356   2.798057
    34  H    6.617157   6.209702   7.944749   8.878369   4.317022
    35  H    6.043693   6.231993   7.484402   8.534671   3.371177
    36  H    5.590560   4.195630   5.841824   6.845365   4.163845
    37  H    0.972109   2.497082   2.664741   2.622124   3.635217
    38  H    3.389748   1.096292   2.823605   3.387074   4.230401
    39  H    2.662806   1.092996   3.477063   3.887566   3.351022
    40  H    2.751388   1.094713   2.661655   2.501123   4.593535
    41  H    2.704621   3.469715   1.093297   2.066813   4.451445
    42  H    3.382110   2.741123   1.095754   2.032629   4.892621
    43  H    2.703177   3.441661   1.955961   0.971623   5.374512
                   21         22         23         24         25
    21  H    0.000000
    22  H    2.618599   0.000000
    23  H    3.843582   3.035480   0.000000
    24  H    4.319792   2.362663   1.755804   0.000000
    25  H    3.867439   3.627186   2.391980   3.049077   0.000000
    26  H    5.097112   3.908481   2.473068   2.376174   1.752324
    27  H    5.131832   4.176999   4.273271   3.850685   2.477442
    28  H    4.579310   4.947050   7.038674   6.685177   5.704432
    29  H    4.801499   5.624108   7.021055   7.010102   5.249403
    30  H    5.882841   3.829638   4.265521   2.938019   3.808455
    31  H    4.620399   2.327320   3.940410   2.511714   3.866065
    32  H    5.586092   3.801179   5.201183   3.991048   4.320226
    33  H    2.485724   4.817280   5.581365   6.300474   4.634203
    34  H    3.849122   5.802587   7.005338   7.460221   5.708539
    35  H    3.663078   5.375875   5.925714   6.539284   4.277846
    36  H    2.880561   3.452000   5.964174   5.671423   5.430378
    37  H    3.554627   4.053820   3.433670   4.391863   5.185625
    38  H    2.932364   2.479371   4.665790   4.370478   5.736945
    39  H    1.973944   3.158665   4.537681   4.891959   5.416454
    40  H    3.555571   3.687552   4.796241   4.964646   6.315484
    41  H    4.644926   3.126228   2.432960   2.184789   4.655450
    42  H    4.457511   2.613522   3.683859   2.903288   5.461436
    43  H    5.285790   4.620226   3.987252   4.327451   6.262694
                   26         27         28         29         30
    26  H    0.000000
    27  H    2.371325   0.000000
    28  H    6.606641   4.834128   0.000000
    29  H    6.399967   4.563328   1.759810   0.000000
    30  H    2.661319   2.464174   6.024418   6.384101   0.000000
    31  H    3.337087   3.064347   5.058219   5.766351   1.774838
    32  H    3.822251   2.448094   4.550685   5.140449   1.771544
    33  H    6.260830   5.709106   4.204206   3.678267   7.266662
    34  H    7.247933   6.124675   3.336267   2.642162   7.841202
    35  H    5.891245   4.866790   3.729179   2.538208   6.863472
    36  H    6.367225   5.373642   2.404026   3.565319   6.006666
    37  H    5.848432   7.158241   8.040718   8.255273   7.161683
    38  H    6.237587   6.588661   5.969261   6.892257   6.203908
    39  H    6.346616   6.751518   6.000945   6.550827   6.944222
    40  H    6.877721   7.679637   7.445416   8.140100   7.351334
    41  H    4.328852   5.960510   8.033105   8.486743   5.010515
    42  H    5.250570   6.302570   7.422027   8.219963   5.156045
    43  H    6.290452   7.920408   9.341610   9.800033   7.191984
                   31         32         33         34         35
    31  H    0.000000
    32  H    1.771991   0.000000
    33  H    6.295244   6.682875   0.000000
    34  H    6.895737   6.895698   1.777147   0.000000
    35  H    6.240391   6.180131   1.778081   1.777333   0.000000
    36  H    4.532443   4.907724   3.518124   3.486516   4.090972
    37  H    6.131615   7.652343   5.512647   7.176345   6.752475
    38  H    4.561628   6.018690   5.254574   6.288916   6.445679
    39  H    5.469502   6.780933   4.053879   5.356966   5.521032
    40  H    5.886491   7.457450   5.791607   7.118845   7.199993
    41  H    4.250159   5.946064   6.957122   8.360771   7.677608
    42  H    3.903356   5.668173   6.927728   8.125867   7.780330
    43  H    6.260845   7.981956   7.551985   9.111987   8.650983
                   36         37         38         39         40
    36  H    0.000000
    37  H    6.137538   0.000000
    38  H    3.713820   3.543610   0.000000
    39  H    3.789274   2.736112   1.775105   0.000000
    40  H    5.173179   2.411687   1.770359   1.770524   0.000000
    41  H    6.446311   3.091902   3.810127   4.335286   3.689276
    42  H    5.608373   3.635575   2.609692   3.786411   2.961263
    43  H    7.399252   2.310197   4.098408   4.249540   3.003328
                   41         42         43
    41  H    0.000000
    42  H    1.774425   0.000000
    43  H    2.211608   2.816202   0.000000
 Stoichiometry    C15H24O4
 Framework group  C1[X(C15H24O4)]
 Deg. of freedom   123
 Full point group                 C1      NOp   1
 Largest Abelian subgroup         C1      NOp   1
 Largest concise Abelian subgroup C1      NOp   1
                         Standard orientation:                         
 ---------------------------------------------------------------------
 Center     Atomic      Atomic             Coordinates (Angstroms)
 Number     Number       Type             X           Y           Z
 ---------------------------------------------------------------------
      1          6           0        1.796816    0.741144    0.092066
      2          6           0        1.201911   -0.461503    0.274259
      3          6           0       -0.220354   -0.747906    0.661722
      4          6           0       -1.253050    0.223513    0.032767
      5          6           0       -1.288376    1.587647    0.770140
      6          6           0        0.053640    2.115868    1.308663
      7          6           0        1.240802    2.128687    0.325759
      8          6           0        3.185096    0.543519   -0.348952
      9          6           0        3.462637   -0.945902   -0.463834
     10          6           0        2.160013   -1.631143    0.000080
     11          8           0        4.001265    1.435777   -0.579312
     12          6           0        0.942127    2.870541   -0.993384
     13          6           0        2.359625   -2.521249    1.228776
     14          8           0        1.606375   -2.498517   -1.010265
     15          6           0       -2.662541   -0.434376   -0.077102
     16          8           0       -3.061904   -0.772773    1.271707
     17          6           0       -2.647666   -1.703513   -0.942352
     18          6           0       -3.693083    0.560501   -0.662138
     19          8           0       -5.014810    0.011047   -0.723909
     20          1           0       -0.313338   -0.730119    1.757008
     21          1           0       -0.433728   -1.776501    0.363609
     22          1           0       -0.933357    0.401127   -1.002175
     23          1           0       -1.973074    1.511929    1.624467
     24          1           0       -1.714657    2.340458    0.098161
     25          1           0        0.349993    1.539083    2.193844
     26          1           0       -0.114023    3.142481    1.660510
     27          1           0        2.053258    2.690074    0.811155
     28          1           0        3.714359   -1.220362   -1.494928
     29          1           0        4.329608   -1.209935    0.153796
     30          1           0        0.615399    3.896895   -0.785185
     31          1           0        0.157596    2.375256   -1.575806
     32          1           0        1.841563    2.925311   -1.616398
     33          1           0        1.405239   -2.930603    1.574011
     34          1           0        3.023307   -3.355097    0.974086
     35          1           0        2.813916   -1.954904    2.048577
     36          1           0        1.449457   -1.962965   -1.808136
     37          1           0       -3.856959   -1.328717    1.209985
     38          1           0       -2.232389   -1.493518   -1.934977
     39          1           0       -2.060149   -2.504206   -0.485894
     40          1           0       -3.670841   -2.068385   -1.077915
     41          1           0       -3.716026    1.481025   -0.072724
     42          1           0       -3.419657    0.817682   -1.691591
     43          1           0       -5.388465    0.054735    0.171928
 ---------------------------------------------------------------------
 Rotational constants (GHZ):      0.5921936      0.2473209      0.1999868
 Standard basis: 6-31G(d) (6D, 7F)
 There are   333 symmetry adapted cartesian basis functions of A   symmetry.
 There are   333 symmetry adapted basis functions of A   symmetry.
   333 basis functions,   628 primitive gaussians,   333 cartesian basis functions
    73 alpha electrons       73 beta electrons
       nuclear repulsion energy      1595.5943112306 Hartrees.
 NAtoms=   43 NActive=   43 NUniq=   43 SFac= 1.00D+00 NAtFMM=   60 NAOKFM=F Big=F
 Integral buffers will be    131072 words long.
 Raffenetti 2 integral format.
 Two-electron integral symmetry is turned on.
 ------------------------------------------------------------------------------
 Polarizable Continuum Model (PCM)
 =================================
 Model                : PCM (using non-symmetric T matrix).
 Atomic radii         : SMD-Coulomb.
 Polarization charges : Total charges.
 Charge compensation  : None.
 Solution method      : On-the-fly selection.
 Cavity type          : VdW (van der Waals Surface) (Alpha=1.000).
 Cavity algorithm     : GePol (No added spheres)
                        Default sphere list used, NSphG=   43.
                        Lebedev-Laikov grids with approx.  5.0 points / Ang**2.
                        Smoothing algorithm: Karplus/York (Gamma=1.0000).
                        Polarization charges: spherical gaussians, with
                                              point-specific exponents (IZeta= 3).
                        Self-potential: point-specific (ISelfS= 7).
                        Self-field    : sphere-specific E.n sum rule (ISelfD= 2).
 1st derivatives      : Analytical E(r).r(x)/FMM algorithm (CHGder, D1EAlg=3).
                        Cavity 1st derivative terms included.
 Solvent              : Methanol, Eps=  32.613000 Eps(inf)=   1.765709
 ------------------------------------------------------------------------------
 ------------------------------------------------------------------------------
 Atomic radii for non-electrostatic terms: SMD-CDS.
 ------------------------------------------------------------------------------
 Nuclear repulsion after PCM non-electrostatic terms =     1595.5956974967 Hartrees.
 One-electron integrals computed using PRISM.
 NBasis=   333 RedAO= T EigKep=  9.24D-04  NBF=   333
 NBsUse=   333 1.00D-06 EigRej= -1.00D+00 NBFU=   333
 Initial guess from the checkpoint file:  "DY-202A-11R_54.chk"
 B after Tr=     0.000000    0.000000    0.000000
         Rot=    0.999988    0.004621    0.000038    0.001829 Ang=   0.57 deg.
 ExpMin= 1.61D-01 ExpMax= 5.48D+03 ExpMxC= 8.25D+02 IAcc=1 IRadAn=         1 AccDes= 0.00D+00
 Harris functional with IExCor=  402 and IRadAn=       1 diagonalized for initial guess.
 HarFok:  IExCor=  402 AccDes= 0.00D+00 IRadAn=         1 IDoV= 1 UseB2=F ITyADJ=14
 ICtDFT=  3500011 ScaDFX=  1.000000  1.000000  1.000000  1.000000
 FoFCou: FMM=F IPFlag=           0 FMFlag=      100000 FMFlg1=           0
         NFxFlg=           0 DoJE=T BraDBF=F KetDBF=T FulRan=T
         wScrn=  0.000000 ICntrl=     500 IOpCl=  0 I1Cent=   200000004 NGrid=           0
         NMat0=    1 NMatS0=      1 NMatT0=    0 NMatD0=    1 NMtDS0=    0 NMtDT0=    0
 Petite list used in FoFCou.
 Keep R1 ints in memory in canonical form, NReq=1565304907.
 Requested convergence on RMS density matrix=1.00D-08 within 128 cycles.
 Requested convergence on MAX density matrix=1.00D-06.
 Requested convergence on             energy=1.00D-06.
 No special actions if energy rises.
 Inv3:  Mode=1 IEnd=    21821427.
 Iteration    1 A*A^-1 deviation from unit magnitude is 6.22D-15 for   2691.
 Iteration    1 A*A^-1 deviation from orthogonality  is 4.30D-15 for   2687   2558.
 Iteration    1 A^-1*A deviation from unit magnitude is 6.00D-15 for   2691.
 Iteration    1 A^-1*A deviation from orthogonality  is 2.70D-08 for   2522   2470.
 Iteration    2 A*A^-1 deviation from unit magnitude is 8.33D-15 for    672.
 Iteration    2 A*A^-1 deviation from orthogonality  is 5.30D-15 for   1738    672.
 Iteration    2 A^-1*A deviation from unit magnitude is 1.11D-15 for    110.
 Iteration    2 A^-1*A deviation from orthogonality  is 4.76D-16 for   2679   1019.
 Error on total polarization charges =  0.05185
 SCF Done:  E(RB3LYP) =  -886.950465375     A.U. after   10 cycles
            NFock= 10  Conv=0.71D-08     -V/T= 2.0094
 SMD-CDS (non-electrostatic) energy       (kcal/mol) =       0.87
 (included in total energy above)
 D1PCM: PCM CHGder 1st derivatives, ID1Alg=3 FixD1E=F DoIter=F DoCFld=F I1PDM=0.
 Calling FoFJK, ICntrl=      2127 FMM=F ISym2X=0 I1Cent= 0 IOpClX= 0 NMat=1 NMatS=1 NMatT=0.
 ***** Axes restored to original set *****
 -------------------------------------------------------------------
 Center     Atomic                   Forces (Hartrees/Bohr)
 Number     Number              X              Y              Z
 -------------------------------------------------------------------
      1        6          -0.001946348    0.002634110   -0.000008084
      2        6           0.001555960   -0.001824748    0.000265580
      3        6          -0.000150212    0.000039105    0.000879671
      4        6           0.000400739   -0.000979495   -0.000811743
      5        6          -0.000204550   -0.000399988    0.000206386
      6        6           0.000160412    0.000058503   -0.000581780
      7        6           0.001162492   -0.000720591   -0.000480428
      8        6           0.000461774   -0.001405755   -0.000692641
      9        6           0.001394821   -0.000287110    0.001395350
     10        6          -0.001635844   -0.000524339   -0.001279720
     11        8           0.001063366    0.001076830    0.000061056
     12        6          -0.000164638   -0.000249613    0.000662359
     13        6           0.000182380    0.001098334   -0.000137695
     14        8          -0.000170230   -0.000010487    0.000269382
     15        6          -0.000027298    0.000314806    0.001199132
     16        8          -0.000091966    0.000174988   -0.000230580
     17        6          -0.000068347    0.000992393   -0.000656707
     18        6           0.000161964   -0.000097365    0.000082624
     19        8          -0.000200322   -0.000455821   -0.000175717
     20        1          -0.000035122   -0.000014890   -0.000178509
     21        1           0.000199631    0.000128711    0.000135903
     22        1          -0.000136730    0.000128172    0.000091744
     23        1          -0.000209972    0.000074110   -0.000240998
     24        1          -0.000382148    0.000177620   -0.000127894
     25        1          -0.000026384    0.000165259    0.000333509
     26        1           0.000040308    0.000012330    0.000045246
     27        1          -0.000105415   -0.000057220    0.000182582
     28        1          -0.000905811    0.000954409   -0.000193273
     29        1          -0.000011592    0.000465021   -0.000303178
     30        1          -0.000066014    0.000074415   -0.000195468
     31        1           0.000117118   -0.000013528   -0.000105857
     32        1          -0.000046650    0.000123029   -0.000149525
     33        1          -0.000140486   -0.000560545    0.000210871
     34        1          -0.000088837   -0.000242136    0.000116174
     35        1          -0.000253979    0.000048079   -0.000153022
     36        1           0.000238635   -0.000222133    0.000288901
     37        1          -0.000041922   -0.000063805   -0.000122438
     38        1          -0.000041327   -0.000189345   -0.000099049
     39        1          -0.000767014   -0.000143992    0.000030276
     40        1          -0.000261787   -0.000433591   -0.000037071
     41        1           0.000532020    0.000446624    0.000362845
     42        1           0.000212183   -0.000080853    0.000150819
     43        1           0.000297144   -0.000209496   -0.000009036
 -------------------------------------------------------------------
 Cartesian Forces:  Max     0.002634110 RMS     0.000596858

 GradGradGradGradGradGradGradGradGradGradGradGradGradGradGradGradGradGrad
 Berny optimization.
 Using GEDIIS/GDIIS optimizer.
 FormGI is forming the generalized inverse of G from B-inverse, IUseBI=4.
 Internal  Forces:  Max     0.001659060 RMS     0.000378731
 Search for a local minimum.
 Step number   5 out of a maximum of  258
 All quantities printed in internal units (Hartrees-Bohrs-Radians)
 Mixed Optimization -- En-DIIS/RFO-DIIS
 Swapping is turned off.
 Update second derivatives using D2CorX and points    2    3    4    5
 DE= -1.75D-04 DEPred=-2.31D-04 R= 7.56D-01
 TightC=F SS=  1.41D+00  RLast= 2.32D-01 DXNew= 1.4270D+00 6.9705D-01
 Trust test= 7.56D-01 RLast= 2.32D-01 DXMaxT set to 8.49D-01
 ITU=  1  0  1  1  0
     Eigenvalues ---    0.00146   0.00231   0.00304   0.00345   0.00380
     Eigenvalues ---    0.00422   0.00467   0.00697   0.00790   0.00879
     Eigenvalues ---    0.01108   0.01140   0.01227   0.01244   0.01333
     Eigenvalues ---    0.01391   0.02491   0.02626   0.03223   0.03846
     Eigenvalues ---    0.03952   0.04342   0.04436   0.04621   0.04736
     Eigenvalues ---    0.04788   0.04950   0.05025   0.05058   0.05358
     Eigenvalues ---    0.05436   0.05573   0.05582   0.05604   0.05640
     Eigenvalues ---    0.05665   0.05691   0.05739   0.05952   0.06132
     Eigenvalues ---    0.06235   0.06912   0.07405   0.07998   0.08204
     Eigenvalues ---    0.08590   0.09027   0.09041   0.09268   0.09759
     Eigenvalues ---    0.10539   0.11829   0.12153   0.13306   0.14009
     Eigenvalues ---    0.14681   0.15799   0.15938   0.15998   0.15999
     Eigenvalues ---    0.16000   0.16000   0.16000   0.16000   0.16000
     Eigenvalues ---    0.16000   0.16003   0.16071   0.16259   0.16633
     Eigenvalues ---    0.17222   0.18047   0.20413   0.20784   0.22672
     Eigenvalues ---    0.23243   0.24864   0.24982   0.25507   0.26827
     Eigenvalues ---    0.27148   0.27821   0.27955   0.28574   0.28779
     Eigenvalues ---    0.29347   0.29650   0.29707   0.30320   0.31088
     Eigenvalues ---    0.31392   0.32227   0.32368   0.33759   0.33831
     Eigenvalues ---    0.33836   0.33843   0.33914   0.33965   0.34005
     Eigenvalues ---    0.34021   0.34101   0.34154   0.34163   0.34197
     Eigenvalues ---    0.34209   0.34264   0.34270   0.34280   0.34347
     Eigenvalues ---    0.34363   0.34409   0.34897   0.35138   0.37090
     Eigenvalues ---    0.40260   0.41044   0.41657   0.52421   0.52564
     Eigenvalues ---    0.52751   0.54139   0.96154
 En-DIIS/RFO-DIIS IScMMF=        0 using points:     5    4    3    2
 RFO step:  Lambda=-7.25414908D-05.
 DidBck=T Rises=F RFO-DIIS coefs:    0.69021    0.23257    0.16904   -0.09181
 Iteration  1 RMS(Cart)=  0.02395278 RMS(Int)=  0.00033102
 Iteration  2 RMS(Cart)=  0.00044144 RMS(Int)=  0.00002073
 Iteration  3 RMS(Cart)=  0.00000019 RMS(Int)=  0.00002073
 Variable       Old X    -DE/DX   Delta X   Delta X   Delta X     New X
                                 (Linear)    (Quad)   (Total)
    R1        2.55879   0.00141  -0.00017   0.00069   0.00053   2.55933
    R2        2.85907  -0.00120   0.00008   0.00051   0.00059   2.85966
    R3        2.77788   0.00101   0.00056  -0.00279  -0.00219   2.77569
    R4        2.83773   0.00063  -0.00004  -0.00047  -0.00051   2.83722
    R5        2.90378  -0.00084   0.00069  -0.00025   0.00043   2.90421
    R6        2.93103   0.00055   0.00034   0.00110   0.00144   2.93247
    R7        2.07751  -0.00018   0.00008  -0.00029  -0.00021   2.07730
    R8        2.06353  -0.00020  -0.00048   0.00036  -0.00011   2.06342
    R9        2.93110  -0.00005   0.00031  -0.00040  -0.00008   2.93102
   R10        2.94673   0.00010   0.00198  -0.00237  -0.00039   2.94634
   R11        2.07428  -0.00010   0.00003   0.00012   0.00015   2.07442
   R12        2.90921   0.00017   0.00010  -0.00044  -0.00033   2.90889
   R13        2.07390  -0.00006  -0.00008  -0.00008  -0.00016   2.07374
   R14        2.07009   0.00034  -0.00013   0.00024   0.00011   2.07020
   R15        2.91264   0.00009  -0.00006  -0.00051  -0.00057   2.91207
   R16        2.07358   0.00018   0.00001  -0.00013  -0.00012   2.07346
   R17        2.07512   0.00002   0.00010  -0.00023  -0.00013   2.07500
   R18        2.91514  -0.00022   0.00027  -0.00074  -0.00048   2.91467
   R19        2.07943  -0.00002   0.00003   0.00003   0.00006   2.07949
   R20        2.87127  -0.00038   0.00104  -0.00261  -0.00158   2.86969
   R21        2.32622   0.00147   0.00020  -0.00035  -0.00015   2.32607
   R22        2.91631   0.00109   0.00044  -0.00221  -0.00181   2.91449
   R23        2.07168  -0.00028   0.00014   0.00006   0.00020   2.07189
   R24        2.07252  -0.00029   0.00009  -0.00033  -0.00024   2.07228
   R25        2.89185  -0.00019   0.00000   0.00070   0.00070   2.89256
   R26        2.72517  -0.00028   0.00051  -0.00154  -0.00104   2.72414
   R27        2.07311   0.00005   0.00007  -0.00014  -0.00007   2.07304
   R28        2.07010  -0.00003   0.00025  -0.00063  -0.00038   2.06972
   R29        2.07020   0.00005   0.00007  -0.00030  -0.00023   2.06998
   R30        2.06803   0.00040  -0.00022   0.00056   0.00034   2.06837
   R31        2.07065   0.00011   0.00007  -0.00023  -0.00016   2.07049
   R32        2.06940  -0.00020   0.00012  -0.00031  -0.00019   2.06921
   R33        1.83997  -0.00039   0.00015  -0.00038  -0.00023   1.83974
   R34        2.73409  -0.00033  -0.00021   0.00083   0.00062   2.73472
   R35        2.90280   0.00023   0.00020  -0.00084  -0.00064   2.90216
   R36        2.92393  -0.00104  -0.00093   0.00008  -0.00085   2.92308
   R37        1.83702   0.00008  -0.00002   0.00023   0.00020   1.83722
   R38        2.07169   0.00005  -0.00022   0.00064   0.00041   2.07211
   R39        2.06546  -0.00030  -0.00011  -0.00054  -0.00065   2.06482
   R40        2.06871   0.00039   0.00008   0.00021   0.00029   2.06900
   R41        2.70744   0.00016   0.00025  -0.00195  -0.00170   2.70574
   R42        2.06603   0.00056  -0.00031   0.00108   0.00077   2.06680
   R43        2.07068  -0.00010   0.00015  -0.00035  -0.00021   2.07047
   R44        1.83610  -0.00014  -0.00011   0.00032   0.00020   1.83630
    A1        2.25533   0.00049  -0.00057   0.00022  -0.00036   2.25497
    A2        1.91335  -0.00035   0.00075  -0.00123  -0.00055   1.91280
    A3        2.11380  -0.00015  -0.00012   0.00097   0.00089   2.11469
    A4        2.23984  -0.00059   0.00004   0.00053   0.00058   2.24042
    A5        1.95856   0.00040  -0.00021  -0.00055  -0.00086   1.95770
    A6        2.08451   0.00019   0.00010   0.00021   0.00038   2.08489
    A7        1.98945  -0.00018   0.00122  -0.00400  -0.00279   1.98666
    A8        1.91143  -0.00011  -0.00081   0.00250   0.00169   1.91312
    A9        1.86950   0.00016  -0.00117   0.00208   0.00092   1.87042
   A10        1.91511   0.00011  -0.00018  -0.00076  -0.00094   1.91418
   A11        1.92746   0.00009   0.00085   0.00037   0.00122   1.92868
   A12        1.84492  -0.00006  -0.00002   0.00019   0.00017   1.84509
   A13        1.95326   0.00000  -0.00026  -0.00112  -0.00139   1.95187
   A14        1.94568   0.00166   0.00132   0.00215   0.00347   1.94915
   A15        1.86478  -0.00018  -0.00079   0.00203   0.00124   1.86602
   A16        1.96488  -0.00164   0.00043  -0.00267  -0.00223   1.96265
   A17        1.88868   0.00018  -0.00081   0.00005  -0.00077   1.88791
   A18        1.83910   0.00002  -0.00002  -0.00017  -0.00020   1.83890
   A19        2.03555   0.00021  -0.00015   0.00059   0.00043   2.03598
   A20        1.90034  -0.00019  -0.00038   0.00079   0.00041   1.90075
   A21        1.89825  -0.00005   0.00016  -0.00029  -0.00012   1.89813
   A22        1.87049   0.00028   0.00003   0.00060   0.00063   1.87112
   A23        1.89443  -0.00016   0.00003  -0.00087  -0.00083   1.89360
   A24        1.85684  -0.00011   0.00035  -0.00096  -0.00061   1.85623
   A25        2.03892  -0.00015  -0.00048   0.00037  -0.00012   2.03880
   A26        1.91481   0.00002   0.00036  -0.00037  -0.00001   1.91480
   A27        1.87524   0.00011   0.00033  -0.00086  -0.00052   1.87471
   A28        1.88682   0.00022  -0.00079   0.00234   0.00156   1.88837
   A29        1.89036  -0.00008  -0.00011   0.00032   0.00021   1.89057
   A30        1.84853  -0.00012   0.00084  -0.00211  -0.00127   1.84726
   A31        1.95405   0.00010  -0.00028   0.00038   0.00009   1.95413
   A32        1.96071  -0.00004   0.00009  -0.00107  -0.00097   1.95974
   A33        1.83867   0.00006  -0.00058   0.00176   0.00119   1.83986
   A34        1.98253  -0.00016  -0.00033   0.00081   0.00049   1.98301
   A35        1.86673  -0.00008   0.00087  -0.00171  -0.00084   1.86589
   A36        1.84920   0.00014   0.00030  -0.00018   0.00011   1.84931
   A37        1.90390  -0.00028  -0.00055   0.00102   0.00037   1.90427
   A38        2.19551   0.00011   0.00053  -0.00047   0.00010   2.19561
   A39        2.18373   0.00017   0.00003  -0.00052  -0.00045   2.18328
   A40        1.83211   0.00056   0.00025  -0.00053  -0.00046   1.83165
   A41        1.93742  -0.00060   0.00248  -0.00958  -0.00705   1.93037
   A42        1.91539  -0.00042  -0.00008   0.00361   0.00358   1.91896
   A43        1.94484  -0.00022  -0.00014  -0.00110  -0.00120   1.94364
   A44        1.97258   0.00027  -0.00180   0.00795   0.00618   1.97876
   A45        1.86281   0.00037  -0.00059  -0.00060  -0.00122   1.86159
   A46        1.81517  -0.00031   0.00020  -0.00095  -0.00085   1.81432
   A47        1.96147  -0.00016   0.00140  -0.00648  -0.00505   1.95642
   A48        1.92139   0.00029   0.00026   0.00160   0.00189   1.92329
   A49        1.97092   0.00014  -0.00047   0.00182   0.00137   1.97229
   A50        1.96114   0.00028  -0.00093   0.00336   0.00245   1.96360
   A51        1.83667  -0.00021  -0.00041   0.00062   0.00017   1.83685
   A52        1.92335   0.00025  -0.00015   0.00032   0.00017   1.92352
   A53        1.95614   0.00001  -0.00048   0.00069   0.00021   1.95635
   A54        1.92985   0.00018   0.00005  -0.00017  -0.00011   1.92974
   A55        1.88662  -0.00011   0.00012  -0.00013  -0.00001   1.88662
   A56        1.88145  -0.00020   0.00031  -0.00061  -0.00031   1.88114
   A57        1.88413  -0.00016   0.00019  -0.00016   0.00003   1.88417
   A58        1.93597   0.00047  -0.00091   0.00205   0.00114   1.93711
   A59        1.91242   0.00023   0.00027  -0.00102  -0.00075   1.91167
   A60        1.93304  -0.00025   0.00007  -0.00035  -0.00027   1.93277
   A61        1.89325  -0.00043   0.00061  -0.00080  -0.00018   1.89307
   A62        1.89555  -0.00010   0.00033  -0.00096  -0.00063   1.89492
   A63        1.89262   0.00006  -0.00035   0.00105   0.00070   1.89332
   A64        1.88090  -0.00008   0.00022  -0.00104  -0.00082   1.88008
   A65        1.85719   0.00014   0.00066   0.00062   0.00128   1.85847
   A66        1.96007   0.00119   0.00246   0.00071   0.00317   1.96323
   A67        1.93627  -0.00091   0.00070  -0.00414  -0.00344   1.93283
   A68        1.91193  -0.00019   0.00007  -0.00060  -0.00052   1.91140
   A69        1.89551   0.00021  -0.00231   0.00350   0.00120   1.89670
   A70        1.90150  -0.00045  -0.00170   0.00008  -0.00162   1.89988
   A71        1.87583  -0.00023   0.00011  -0.00027  -0.00016   1.87567
   A72        1.93416   0.00031  -0.00064   0.00132   0.00067   1.93483
   A73        1.95543   0.00019   0.00071   0.00007   0.00078   1.95622
   A74        1.91355   0.00018  -0.00045   0.00004  -0.00042   1.91313
   A75        1.89108  -0.00004  -0.00003   0.00050   0.00047   1.89155
   A76        1.88154  -0.00019  -0.00027  -0.00008  -0.00036   1.88118
   A77        1.88594  -0.00048   0.00071  -0.00193  -0.00123   1.88471
   A78        1.96509  -0.00084  -0.00162   0.00185   0.00023   1.96532
   A79        1.92998  -0.00029  -0.00053   0.00100   0.00047   1.93044
   A80        1.91765   0.00007   0.00101  -0.00321  -0.00220   1.91545
   A81        1.90370   0.00080   0.00013   0.00227   0.00240   1.90610
   A82        1.85428   0.00030   0.00062  -0.00162  -0.00100   1.85329
   A83        1.89032   0.00001   0.00051  -0.00046   0.00005   1.89037
   A84        1.87316  -0.00030  -0.00009  -0.00054  -0.00063   1.87253
    D1        0.09082   0.00002   0.00023  -0.00017   0.00007   0.09089
    D2       -3.07691   0.00005  -0.00266   0.00838   0.00573  -3.07118
    D3       -3.09158  -0.00010   0.00114  -0.00138  -0.00024  -3.09182
    D4        0.02388  -0.00008  -0.00175   0.00717   0.00542   0.02930
    D5        0.37705  -0.00013   0.00292  -0.00927  -0.00636   0.37069
    D6       -1.87814   0.00004   0.00353  -0.00981  -0.00628  -1.88442
    D7        2.39981  -0.00015   0.00347  -0.01009  -0.00662   2.39319
    D8       -2.71964   0.00001   0.00191  -0.00789  -0.00599  -2.72563
    D9        1.30835   0.00018   0.00253  -0.00843  -0.00590   1.30245
   D10       -0.69688  -0.00001   0.00246  -0.00871  -0.00625  -0.70313
   D11        0.01266  -0.00005  -0.00288   0.01759   0.01469   0.02735
   D12       -3.11907   0.00009  -0.00258   0.01426   0.01166  -3.10741
   D13        3.11733  -0.00015  -0.00212   0.01648   0.01438   3.13170
   D14       -0.01440  -0.00001  -0.00181   0.01315   0.01134  -0.00305
   D15        0.65018   0.00010  -0.00254   0.00936   0.00682   0.65700
   D16       -1.50262   0.00017  -0.00256   0.01131   0.00875  -1.49387
   D17        2.78770   0.00021  -0.00152   0.00874   0.00722   2.79492
   D18       -2.46364   0.00007   0.00054   0.00028   0.00081  -2.46282
   D19        1.66675   0.00014   0.00051   0.00223   0.00274   1.66949
   D20       -0.32612   0.00019   0.00155  -0.00034   0.00122  -0.32490
   D21       -0.04939   0.00020   0.00552  -0.02806  -0.02254  -0.07192
   D22        2.08813   0.00008   0.00585  -0.03008  -0.02422   2.06391
   D23       -2.15392  -0.00009   0.00638  -0.03229  -0.02590  -2.17983
   D24        3.06867   0.00021   0.00291  -0.02035  -0.01744   3.05124
   D25       -1.07700   0.00008   0.00325  -0.02237  -0.01911  -1.09611
   D26        0.96414  -0.00009   0.00377  -0.02458  -0.02080   0.94333
   D27       -1.36257  -0.00003   0.00113  -0.00399  -0.00286  -1.36543
   D28        2.70251   0.00084  -0.00031  -0.00124  -0.00153   2.70098
   D29        0.70181   0.00007  -0.00051  -0.00330  -0.00380   0.69801
   D30        0.78823  -0.00022   0.00081  -0.00418  -0.00336   0.78486
   D31       -1.42988   0.00065  -0.00062  -0.00142  -0.00204  -1.43192
   D32        2.85261  -0.00012  -0.00083  -0.00348  -0.00431   2.84831
   D33        2.81519  -0.00018   0.00117  -0.00418  -0.00300   2.81219
   D34        0.59708   0.00069  -0.00026  -0.00142  -0.00168   0.59541
   D35       -1.40361  -0.00007  -0.00046  -0.00348  -0.00394  -1.40755
   D36        0.62072  -0.00002   0.00064  -0.00417  -0.00353   0.61720
   D37       -1.49753  -0.00039   0.00101  -0.00601  -0.00500  -1.50253
   D38        2.76913  -0.00013   0.00071  -0.00514  -0.00443   2.76470
   D39        2.82844   0.00089   0.00256  -0.00435  -0.00178   2.82666
   D40        0.71018   0.00052   0.00293  -0.00618  -0.00325   0.70694
   D41       -1.30634   0.00078   0.00264  -0.00531  -0.00268  -1.30902
   D42       -1.42938   0.00009   0.00228  -0.00605  -0.00376  -1.43315
   D43        2.73555  -0.00028   0.00265  -0.00788  -0.00523   2.73031
   D44        0.71902  -0.00002   0.00235  -0.00701  -0.00466   0.71436
   D45        1.04997  -0.00022  -0.01092  -0.01018  -0.02109   1.02888
   D46       -1.04184  -0.00076  -0.01286  -0.01025  -0.02311  -1.06495
   D47        3.10869  -0.00037  -0.01291  -0.00785  -0.02076   3.08794
   D48       -1.16181  -0.00025  -0.01197  -0.00827  -0.02024  -1.18205
   D49        3.02957  -0.00079  -0.01391  -0.00834  -0.02226   3.00731
   D50        0.89691  -0.00040  -0.01396  -0.00594  -0.01991   0.87701
   D51        3.06651   0.00040  -0.01121  -0.00682  -0.01802   3.04848
   D52        0.97470  -0.00015  -0.01315  -0.00688  -0.02004   0.95466
   D53       -1.15796   0.00024  -0.01320  -0.00448  -0.01768  -1.17564
   D54        0.86801   0.00009  -0.00057   0.00546   0.00488   0.87289
   D55       -1.28642  -0.00010   0.00056   0.00231   0.00287  -1.28355
   D56        2.99489  -0.00003  -0.00079   0.00545   0.00465   2.99955
   D57        3.00192   0.00021  -0.00115   0.00737   0.00621   3.00814
   D58        0.84749   0.00001  -0.00002   0.00422   0.00420   0.85169
   D59       -1.15438   0.00009  -0.00137   0.00736   0.00599  -1.14840
   D60       -1.28237   0.00015  -0.00071   0.00612   0.00541  -1.27696
   D61        2.84639  -0.00005   0.00043   0.00297   0.00340   2.84979
   D62        0.84451   0.00003  -0.00092   0.00611   0.00519   0.84970
   D63       -1.30543   0.00008  -0.00253   0.00495   0.00243  -1.30300
   D64        0.93830  -0.00003  -0.00293   0.00451   0.00158   0.93987
   D65        2.97211   0.00000  -0.00220   0.00364   0.00145   2.97356
   D66        0.86330   0.00017  -0.00307   0.00669   0.00363   0.86693
   D67        3.10703   0.00006  -0.00347   0.00624   0.00277   3.10980
   D68       -1.14235   0.00009  -0.00273   0.00538   0.00265  -1.13970
   D69        2.85880   0.00010  -0.00254   0.00558   0.00304   2.86184
   D70       -1.18066  -0.00001  -0.00294   0.00513   0.00219  -1.17848
   D71        0.85315   0.00002  -0.00221   0.00427   0.00206   0.85521
   D72       -3.06532  -0.00010  -0.00094   0.00385   0.00291  -3.06242
   D73        1.11607  -0.00013  -0.00067   0.00334   0.00266   1.11874
   D74       -0.98703  -0.00007  -0.00062   0.00319   0.00257  -0.98447
   D75        0.97755  -0.00006  -0.00034   0.00355   0.00322   0.98077
   D76       -1.12424  -0.00010  -0.00007   0.00304   0.00297  -1.12126
   D77        3.05584  -0.00003  -0.00002   0.00289   0.00287   3.05871
   D78       -1.06650   0.00004  -0.00141   0.00531   0.00390  -1.06260
   D79        3.11490   0.00000  -0.00114   0.00480   0.00366   3.11856
   D80        1.01179   0.00007  -0.00109   0.00465   0.00356   1.01535
   D81       -0.04233   0.00017   0.00614  -0.03403  -0.02789  -0.07022
   D82        2.06114  -0.00008   0.00746  -0.04080  -0.03335   2.02779
   D83       -2.16710  -0.00025   0.00818  -0.04512  -0.03692  -2.20402
   D84        3.08948   0.00003   0.00585  -0.03072  -0.02488   3.06460
   D85       -1.09024  -0.00022   0.00717  -0.03749  -0.03034  -1.12058
   D86        0.96471  -0.00039   0.00789  -0.04181  -0.03391   0.93080
   D87        0.05266  -0.00020  -0.00674   0.03595   0.02921   0.08187
   D88       -2.07861   0.00013  -0.00830   0.04347   0.03516  -2.04345
   D89        2.13025   0.00010  -0.00678   0.03901   0.03222   2.16247
   D90       -2.04589   0.00030  -0.00980   0.04837   0.03859  -2.00731
   D91        2.10602   0.00063  -0.01137   0.05589   0.04454   2.15056
   D92        0.03169   0.00061  -0.00984   0.05144   0.04160   0.07329
   D93        2.13965  -0.00021  -0.00765   0.04436   0.03670   2.17634
   D94        0.00837   0.00012  -0.00922   0.05188   0.04265   0.05102
   D95       -2.06595   0.00010  -0.00770   0.04743   0.03971  -2.02624
   D96        1.02095   0.00029  -0.00051  -0.00205  -0.00253   1.01843
   D97        3.11075   0.00020  -0.00015  -0.00241  -0.00252   3.10823
   D98       -1.08525   0.00027  -0.00036  -0.00198  -0.00230  -1.08756
   D99        3.06782  -0.00013   0.00038  -0.00649  -0.00615   3.06167
   D100      -1.12557  -0.00022   0.00074  -0.00685  -0.00614  -1.13171
   D101       0.96162  -0.00015   0.00053  -0.00642  -0.00593   0.95569
   D102      -1.07013   0.00016  -0.00134  -0.00082  -0.00216  -1.07229
   D103       1.01967   0.00007  -0.00097  -0.00118  -0.00215   1.01751
   D104       3.10685   0.00014  -0.00119  -0.00075  -0.00194   3.10491
   D105       1.00726   0.00015  -0.00648   0.03854   0.03202   1.03928
   D106      -1.00698   0.00018  -0.00633   0.03669   0.03039  -0.97658
   D107       3.12471  -0.00001  -0.00492   0.03203   0.02711  -3.13136
   D108      -2.96148  -0.00075  -0.00499   0.00242  -0.00257  -2.96405
   D109      -0.83872   0.00066  -0.00158   0.00330   0.00172  -0.83700
   D110       1.23624   0.00013  -0.00496   0.00512   0.00016   1.23640
   D111      -0.96234   0.00051   0.00593   0.00791   0.01383  -0.94851
   D112       1.15215   0.00081   0.00593   0.00952   0.01545   1.16760
   D113      -3.03724   0.00045   0.00697   0.00717   0.01413  -3.02311
   D114      -3.02202  -0.00028   0.00351   0.00709   0.01061  -3.01141
   D115      -0.90752   0.00002   0.00351   0.00871   0.01222  -0.89530
   D116       1.18627  -0.00034   0.00455   0.00635   0.01090   1.19718
   D117       1.18992  -0.00016   0.00726   0.00316   0.01042   1.20035
   D118      -2.97877   0.00014   0.00727   0.00477   0.01204  -2.96673
   D119      -0.88497  -0.00022   0.00831   0.00242   0.01072  -0.87425
   D120      -3.09668   0.00010   0.00478  -0.04154  -0.03676  -3.13344
   D121      -0.96221   0.00032   0.00341  -0.03656  -0.03314  -0.99536
   D122       1.12354   0.00020   0.00435  -0.03854  -0.03419   1.08935
   D123      -1.06140  -0.00012   0.00460  -0.04106  -0.03645  -1.09785
   D124       1.07307   0.00010   0.00323  -0.03608  -0.03284   1.04024
   D125      -3.12436  -0.00002   0.00417  -0.03806  -0.03388   3.12494
   D126       1.02010  -0.00049   0.00239  -0.03970  -0.03732   0.98278
   D127      -3.12861  -0.00026   0.00102  -0.03472  -0.03371   3.12087
   D128      -1.04286  -0.00039   0.00196  -0.03671  -0.03475  -1.07761
   D129       1.36749  -0.00022   0.00055  -0.02107  -0.02052   1.34697
   D130      -0.78173   0.00015   0.00225  -0.02526  -0.02302  -0.80475
   D131      -2.81584  -0.00042   0.00126  -0.02500  -0.02374  -2.83958
         Item               Value     Threshold  Converged?
 Maximum Force            0.001659     0.000450     NO 
 RMS     Force            0.000379     0.000300     NO 
 Maximum Displacement     0.109779     0.001800     NO 
 RMS     Displacement     0.023980     0.001200     NO 
 Predicted change in Energy=-1.262014D-04
 GradGradGradGradGradGradGradGradGradGradGradGradGradGradGradGradGradGrad

                          Input orientation:                          
 ---------------------------------------------------------------------
 Center     Atomic      Atomic             Coordinates (Angstroms)
 Number     Number       Type             X           Y           Z
 ---------------------------------------------------------------------
      1          6           0        1.762854    0.730865    0.116564
      2          6           0        1.156116   -0.467151    0.292224
      3          6           0       -0.271575   -0.742751    0.666282
      4          6           0       -1.288959    0.234016    0.019038
      5          6           0       -1.323290    1.600454    0.752090
      6          6           0        0.014225    2.117736    1.311526
      7          6           0        1.215811    2.122896    0.346719
      8          6           0        3.152302    0.521342   -0.311214
      9          6           0        3.411941   -0.968903   -0.444725
     10          6           0        2.110140   -1.643851    0.033188
     11          8           0        3.981877    1.405881   -0.522211
     12          6           0        0.944024    2.870399   -0.974754
     13          6           0        2.308057   -2.509763    1.279780
     14          8           0        1.551269   -2.528733   -0.958132
     15          6           0       -2.703596   -0.408981   -0.108497
     16          8           0       -3.115238   -0.764909    1.232439
     17          6           0       -2.700841   -1.663517   -0.994318
     18          6           0       -3.717465    0.607411   -0.684425
     19          8           0       -5.034869    0.060483   -0.808580
     20          1           0       -0.378051   -0.716836    1.760068
     21          1           0       -0.488923   -1.771627    0.372257
     22          1           0       -0.954131    0.406989   -1.011980
     23          1           0       -2.023714    1.534619    1.594291
     24          1           0       -1.730286    2.355571    0.070713
     25          1           0        0.291787    1.538884    2.201357
     26          1           0       -0.151490    3.145079    1.661950
     27          1           0        2.025100    2.676308    0.846422
     28          1           0        3.638090   -1.229396   -1.485437
     29          1           0        4.290742   -1.250129    0.147865
     30          1           0        0.626268    3.900071   -0.769267
     31          1           0        0.162324    2.385351   -1.569100
     32          1           0        1.852622    2.916156   -1.584857
     33          1           0        1.352677   -2.906713    1.637104
     34          1           0        2.965958   -3.352393    1.039776
     35          1           0        2.767937   -1.929115    2.086217
     36          1           0        1.418828   -2.014031   -1.773815
     37          1           0       -3.916417   -1.310412    1.156642
     38          1           0       -2.267335   -1.446098   -1.977750
     39          1           0       -2.137299   -2.483724   -0.543129
     40          1           0       -3.729151   -2.005513   -1.150369
     41          1           0       -3.757919    1.505676   -0.061790
     42          1           0       -3.412750    0.902302   -1.694687
     43          1           0       -5.428450    0.050857    0.079823
 ---------------------------------------------------------------------
                    Distance matrix (angstroms):
                    1          2          3          4          5
     1  C    0.000000
     2  C    1.354337   0.000000
     3  C    2.571505   1.501392   0.000000
     4  C    3.093532   2.558254   1.551795   0.000000
     5  C    3.268695   3.260970   2.569840   1.551030   0.000000
     6  C    2.531610   3.004086   2.946253   2.630060   1.539317
     7  C    1.513267   2.591308   3.244437   3.154222   2.623796
     8  C    1.468830   2.307816   3.778408   4.462783   4.725043
     9  C    2.433874   2.425612   3.854059   4.874480   5.518729
    10  C    2.401424   1.536843   2.623996   3.883357   4.778157
    11  O    2.405773   3.486614   4.911313   5.426595   5.459533
    12  C    2.537531   3.576235   4.150366   3.595046   3.120171
    13  C    3.485970   2.544503   3.186411   4.696416   5.509902
    14  O    3.438709   2.443288   3.025097   4.080998   5.313956
    15  C    4.615093   3.880895   2.574182   1.559137   2.585282
    16  O    5.222864   4.383735   2.899559   2.409458   3.006120
    17  C    5.185721   4.238231   3.083299   2.573117   3.949822
    18  C    5.539921   5.085304   3.939734   2.555763   2.963407
    19  O    6.893065   6.310188   5.050680   3.840170   4.310802
    20  H    3.062747   2.137891   1.099262   2.182901   2.698023
    21  H    3.376144   2.101005   1.091915   2.188019   3.494478
    22  H    2.959816   2.630249   2.145774   1.097738   2.161615
    23  H    4.143405   3.976655   3.019538   2.170911   1.097375
    24  H    3.852765   4.043284   3.475937   2.167587   1.095501
    25  H    2.676433   2.901039   2.807078   2.993986   2.170861
    26  H    3.446935   4.078503   4.015096   3.530904   2.141688
    27  H    2.094328   3.308111   4.122757   4.199088   3.518249
    28  H    3.150483   3.146632   4.489120   5.355450   6.134320
    29  H    3.211780   3.234157   4.619624   5.775149   6.325209
    30  H    3.481435   4.525498   4.941934   4.210639   3.376913
    31  H    2.853153   3.548086   3.869137   3.042474   2.865490
    32  H    2.770990   3.931326   4.792436   4.431241   4.156780
    33  H    3.963870   2.792634   2.874617   4.411412   5.315882
    34  H    4.355775   3.486973   4.175087   5.657610   6.558285
    35  H    3.459078   2.820233   3.558414   5.040910   5.565599
    36  H    3.350573   2.594296   3.229193   3.949702   5.192678
    37  H    6.123945   5.214298   3.721232   3.253142   3.919325
    38  H    5.036640   4.222693   3.386541   2.786964   4.198181
    39  H    5.097055   3.951071   2.823931   2.902038   4.361274
    40  H    6.265381   5.321040   4.104828   3.512483   4.733974
    41  H    5.577731   5.307082   4.211900   2.778383   2.568813
    42  H    5.486064   5.166987   4.259970   2.809617   3.292411
    43  H    7.223477   6.608326   5.250439   4.143987   4.439091
                    6          7          8          9         10
     6  C    0.000000
     7  C    1.541003   0.000000
     8  C    3.876763   2.597662   0.000000
     9  C    4.914899   3.874092   1.518574   0.000000
    10  C    4.491831   3.884136   2.427504   1.542284   0.000000
    11  O    4.428498   2.986682   1.230904   2.443447   3.621151
    12  C    2.580331   1.542374   3.291633   4.594756   4.770140
    13  C    5.164922   4.850272   3.525849   2.562562   1.530675
    14  O    5.394768   4.842811   3.504963   2.481684   1.441551
    15  C    3.973325   4.688217   5.932802   6.150314   4.971624
    16  O    4.255518   5.280332   6.581745   6.742296   5.432801
    17  C    5.194841   5.610300   6.284865   6.176621   4.919522
    18  C    4.493374   5.262809   6.880435   7.305522   6.288412
    19  O    5.849828   6.682759   8.215202   8.517078   7.393544
    20  H    2.896527   3.549934   4.276294   4.391889   3.167423
    21  H    4.032683   4.251363   4.356990   4.065534   2.624200
    22  H    3.043525   3.082052   4.167366   4.612747   3.832503
    23  H    2.138499   3.520942   5.607926   6.322306   5.443204
    24  H    2.153950   2.968132   5.229716   6.144941   5.544877
    25  H    1.097228   2.152806   3.940933   4.798552   4.258775
    26  H    1.098040   2.155041   4.657512   5.836177   5.540910
    27  H    2.138210   1.100416   2.693434   4.108278   4.396857
    28  H    5.670864   4.523504   2.163301   1.096395   2.193770
    29  H    5.566437   4.568592   2.155204   1.096605   2.218827
    30  H    2.807315   2.179756   4.243404   5.618915   5.794902
    31  H    2.896818   2.202062   3.741226   4.803670   4.753502
    32  H    3.522246   2.183065   3.007735   4.338786   4.845416
    33  H    5.209850   5.194304   4.334300   3.511366   2.177411
    34  H    6.221646   5.789830   4.106790   2.843179   2.159805
    35  H    4.955813   4.674799   3.449660   2.782519   2.174626
    36  H    5.344505   4.653175   3.401801   2.613670   1.969824
    37  H    5.217867   6.227628   7.448270   7.509050   6.139440
    38  H    5.359642   5.502107   6.001719   5.901869   4.821335
    39  H    5.407608   5.766812   6.088028   5.753123   4.367867
    40  H    6.088922   6.613447   7.378589   7.250358   5.968997
    41  H    4.060749   5.028502   6.984432   7.594542   6.660530
    42  H    4.717918   5.203918   6.720047   7.186113   6.322243
    43  H    5.950781   6.964969   8.602534   8.914459   7.726873
                   11         12         13         14         15
    11  O    0.000000
    12  C    3.402669   0.000000
    13  C    4.623972   5.990798   0.000000
    14  O    4.645328   5.433199   2.362486   0.000000
    15  C    6.939773   4.980951   5.608678   4.828986   0.000000
    16  O    7.626282   5.879182   5.697270   5.448483   1.447149
    17  C    7.369044   5.817373   5.565673   4.339395   1.535756
    18  C    7.742334   5.189883   7.062704   6.137578   1.546827
    19  O    9.121065   6.608359   8.055183   7.078391   2.478981
    20  H    5.359450   4.700574   3.265033   3.793923   2.999078
    21  H    5.557400   5.041447   3.031755   2.550594   2.644373
    22  H    5.059825   3.110107   4.939785   3.859844   2.131366
    23  H    6.368931   4.146297   5.934660   5.983828   2.671948
    24  H    5.820849   2.917188   6.437510   5.973571   2.936357
    25  H    4.588276   3.505143   4.615863   5.302280   4.254635
    26  H    4.987995   2.868415   6.178403   6.477373   4.720071
    27  H    2.704832   2.126753   5.211832   5.529320   5.726381
    28  H    2.826779   4.932252   3.324869   2.514190   6.541104
    29  H    2.756590   5.425822   2.607480   3.219126   7.049399
    30  H    4.188333   1.097004   6.936352   6.497755   5.485666
    31  H    4.079746   1.095251   6.056602   5.143021   4.260886
    32  H    2.818488   1.095386   6.152574   5.489118   5.830549
    33  H    5.493069   6.353253   1.094533   2.630126   5.073376
    34  H    5.110095   6.846144   1.095655   2.582905   6.490458
    35  H    4.404514   5.977586   1.094981   3.332849   6.088124
    36  H    4.453261   4.972082   3.218838   0.973549   4.726928
    37  H    8.519381   6.756177   6.340164   5.987668   1.970809
    38  H    7.021754   5.472749   5.716388   4.097982   2.181753
    39  H    7.250778   6.192535   4.804671   3.712113   2.194119
    40  H    8.455303   6.756029   6.527463   5.309760   2.164757
    41  H    7.754121   4.980386   7.397271   6.728102   2.186250
    42  H    7.503919   4.834583   7.295017   6.079144   2.176777
    43  H    9.526427   7.047722   8.237124   7.513196   2.769791
                   16         17         18         19         20
    16  O    0.000000
    17  C    2.436732   0.000000
    18  C    2.433168   2.507323   0.000000
    19  O    2.920961   2.907638   1.431817   0.000000
    20  H    2.787992   3.725346   4.345211   5.374768   0.000000
    21  H    2.941245   2.602268   4.147274   5.041491   1.746681
    22  H    3.328836   2.708931   2.789888   4.100471   3.046161
    23  H    2.571030   4.169829   2.986814   4.124793   2.793697
    24  H    3.606258   4.269582   2.752304   4.118356   3.757944
    25  H    4.225410   5.424346   5.026875   6.294335   2.394095
    26  H    4.925068   6.056199   4.966026   6.282169   3.869799
    27  H    6.197908   6.675097   6.292922   7.708744   4.257148
    28  H    7.294522   6.372732   7.623626   8.794439   5.188970
    29  H    7.500685   7.096316   8.262841   9.465702   4.968020
    30  H    6.306166   6.486432   5.451313   6.840500   5.359293
    31  H    5.339960   4.992136   4.358495   5.744059   4.582458
    32  H    6.794633   6.485073   6.096470   7.496333   5.418769
    33  H    4.971251   4.990083   6.591275   7.455626   2.793939
    34  H    6.611591   6.253195   7.957453   8.892546   4.318260
    35  H    6.057728   6.282338   7.494722   8.556993   3.387216
    36  H    5.581722   4.207392   5.868580   6.847298   4.171308
    37  H    0.972217   2.495784   2.665925   2.644312   3.638199
    38  H    3.389435   1.096512   2.827095   3.360951   4.251176
    39  H    2.657693   1.092653   3.474479   3.865148   3.394342
    40  H    2.755677   1.094867   2.654169   2.467805   4.621818
    41  H    2.691398   3.468545   1.093705   2.068062   4.436466
    42  H    3.381740   2.753317   1.095646   2.031038   4.875073
    43  H    2.710157   3.395984   1.954815   0.971730   5.377649
                   21         22         23         24         25
    21  H    0.000000
    22  H    2.622766   0.000000
    23  H    3.844505   3.034503   0.000000
    24  H    4.320379   2.360426   1.755378   0.000000
    25  H    3.861942   3.627537   2.393761   3.048835   0.000000
    26  H    5.094229   3.910405   2.470503   2.376543   1.751375
    27  H    5.131206   4.180822   4.272664   3.848054   2.476682
    28  H    4.558211   4.898001   7.012884   6.640260   5.696804
    29  H    4.813264   5.621385   7.051193   7.018533   5.290280
    30  H    5.891934   3.841638   4.266635   2.940135   3.809421
    31  H    4.633946   2.338967   3.938217   2.504365   3.866472
    32  H    5.593608   3.808145   5.200155   3.986528   4.320706
    33  H    2.505942   4.829040   5.579183   6.296814   4.605128
    34  H    3.857539   5.806010   7.006226   7.454840   5.694300
    35  H    3.683694   5.376802   5.932906   6.531064   4.262815
    36  H    2.881648   3.474574   5.982320   5.693208   5.449350
    37  H    3.546222   4.053089   3.445006   4.404298   5.188342
    38  H    2.965005   2.468025   4.658702   4.351702   5.737957
    39  H    2.015479   3.158470   4.552862   4.895021   5.441878
    40  H    3.587780   3.679682   4.793142   4.950308   6.321768
    41  H    4.649242   3.157721   2.398105   2.202538   4.639294
    42  H    4.468883   2.599275   3.625827   2.838893   5.413685
    43  H    5.273130   4.619351   4.010909   4.357546   6.279828
                   26         27         28         29         30
    26  H    0.000000
    27  H    2.371155   0.000000
    28  H    6.588095   4.826368   0.000000
    29  H    6.429909   4.586722   1.758994   0.000000
    30  H    2.661905   2.462677   5.991277   6.387023   0.000000
    31  H    3.333969   3.064202   5.015411   5.762683   1.774641
    32  H    3.822385   2.449162   4.514796   5.128809   1.771220
    33  H    6.235970   5.678684   4.217437   3.687049   7.256073
    34  H    7.233444   6.104738   3.366836   2.640090   7.832306
    35  H    5.869455   4.826885   3.742123   2.556788   6.835199
    36  H    6.394278   5.406707   2.371485   3.538968   6.050939
    37  H    5.855033   7.161829   8.003607   8.269143   7.175949
    38  H    6.229215   6.587501   5.929872   6.896739   6.197974
    39  H    6.363115   6.773650   5.984680   6.581712   6.959976
    40  H    6.872946   7.682319   7.415583   8.159332   7.347845
    41  H    4.320330   5.969802   8.013011   8.509956   5.045269
    42  H    5.189689   6.258957   7.369007   8.208029   5.114360
    43  H    6.318516   7.939526   9.289308   9.806115   7.224750
                   31         32         33         34         35
    31  H    0.000000
    32  H    1.771754   0.000000
    33  H    6.301002   6.673589   0.000000
    34  H    6.898427   6.886430   1.777107   0.000000
    35  H    6.226168   6.147458   1.777741   1.777630   0.000000
    36  H    4.579877   4.952840   3.526418   3.478666   4.089884
    37  H    6.142024   7.659080   5.526515   7.179863   6.776983
    38  H    4.555243   6.013125   5.320249   6.334570   6.488690
    39  H    5.481676   6.794363   4.136697   5.413261   5.593066
    40  H    5.882057   7.454381   5.865760   7.171841   7.259027
    41  H    4.291167   5.982254   6.962299   8.368082   7.681049
    42  H    3.872513   5.638423   6.951166   8.140493   7.779013
    43  H    6.278978   7.999695   7.560161   9.108771   8.667565
                   36         37         38         39         40
    36  H    0.000000
    37  H    6.127601   0.000000
    38  H    3.735228   3.544333   0.000000
    39  H    3.792259   2.726013   1.775307   0.000000
    40  H    5.185599   2.416719   1.770427   1.769582   0.000000
    41  H    6.489844   3.072467   3.821742   4.332829   3.676177
    42  H    5.644059   3.644154   2.628133   3.797108   2.975194
    43  H    7.388163   2.301921   4.057972   4.200459   2.937626
                   41         42         43
    41  H    0.000000
    42  H    1.774698   0.000000
    43  H    2.219736   2.817249   0.000000
 Stoichiometry    C15H24O4
 Framework group  C1[X(C15H24O4)]
 Deg. of freedom   123
 Full point group                 C1      NOp   1
 Largest Abelian subgroup         C1      NOp   1
 Largest concise Abelian subgroup C1      NOp   1
                         Standard orientation:                         
 ---------------------------------------------------------------------
 Center     Atomic      Atomic             Coordinates (Angstroms)
 Number     Number       Type             X           Y           Z
 ---------------------------------------------------------------------
      1          6           0        1.796230    0.740188    0.088944
      2          6           0        1.201470   -0.462699    0.272117
      3          6           0       -0.218528   -0.749808    0.666262
      4          6           0       -1.252678    0.219483    0.034538
      5          6           0       -1.287239    1.584998    0.769297
      6          6           0        0.054038    2.112294    1.310067
      7          6           0        1.241640    2.127690    0.328204
      8          6           0        3.181024    0.541934   -0.358830
      9          6           0        3.450398   -0.946116   -0.497444
     10          6           0        2.160887   -1.631659   -0.001630
     11          8           0        4.000543    1.433132   -0.580814
     12          6           0        0.945152    2.874140   -0.988544
     13          6           0        2.383372   -2.497031    1.241189
     14          8           0        1.594861   -2.520072   -0.985705
     15          6           0       -2.663911   -0.434490   -0.073392
     16          8           0       -3.053552   -0.794757    1.272947
     17          6           0       -2.663981   -1.688226   -0.960350
     18          6           0       -3.693837    0.574393   -0.633822
     19          8           0       -5.008555    0.017246   -0.739669
     20          1           0       -0.309567   -0.725643    1.761481
     21          1           0       -0.431986   -1.780113    0.374398
     22          1           0       -0.933979    0.395940   -1.000993
     23          1           0       -1.975022    1.512965    1.621352
     24          1           0       -1.709833    2.337465    0.094517
     25          1           0        0.348811    1.534897    2.195295
     26          1           0       -0.114699    3.138012    1.663793
     27          1           0        2.053624    2.687019    0.816824
     28          1           0        3.663690   -1.203957   -1.541526
     29          1           0        4.339752   -1.220930    0.082270
     30          1           0        0.622305    3.901114   -0.777567
     31          1           0        0.158865    2.383467   -1.572126
     32          1           0        1.844555    2.927535   -1.611516
     33          1           0        1.436334   -2.901765    1.611744
     34          1           0        3.044360   -3.334270    0.991017
     35          1           0        2.850163   -1.913464    2.041525
     36          1           0        1.446751   -2.005745   -1.798926
     37          1           0       -3.851433   -1.346468    1.208082
     38          1           0       -2.246286   -1.466591   -1.949666
     39          1           0       -2.087640   -2.504361   -0.518030
     40          1           0       -3.691704   -2.038152   -1.102024
     41          1           0       -3.732429    1.471793   -0.009823
     42          1           0       -3.405907    0.872509   -1.648052
     43          1           0       -5.389316    0.003791    0.154253
 ---------------------------------------------------------------------
 Rotational constants (GHZ):      0.5918704      0.2473356      0.2000631
 Standard basis: 6-31G(d) (6D, 7F)
 There are   333 symmetry adapted cartesian basis functions of A   symmetry.
 There are   333 symmetry adapted basis functions of A   symmetry.
   333 basis functions,   628 primitive gaussians,   333 cartesian basis functions
    73 alpha electrons       73 beta electrons
       nuclear repulsion energy      1595.6500900381 Hartrees.
 NAtoms=   43 NActive=   43 NUniq=   43 SFac= 1.00D+00 NAtFMM=   60 NAOKFM=F Big=F
 Integral buffers will be    131072 words long.
 Raffenetti 2 integral format.
 Two-electron integral symmetry is turned on.
 ------------------------------------------------------------------------------
 Polarizable Continuum Model (PCM)
 =================================
 Model                : PCM (using non-symmetric T matrix).
 Atomic radii         : SMD-Coulomb.
 Polarization charges : Total charges.
 Charge compensation  : None.
 Solution method      : On-the-fly selection.
 Cavity type          : VdW (van der Waals Surface) (Alpha=1.000).
 Cavity algorithm     : GePol (No added spheres)
                        Default sphere list used, NSphG=   43.
                        Lebedev-Laikov grids with approx.  5.0 points / Ang**2.
                        Smoothing algorithm: Karplus/York (Gamma=1.0000).
                        Polarization charges: spherical gaussians, with
                                              point-specific exponents (IZeta= 3).
                        Self-potential: point-specific (ISelfS= 7).
                        Self-field    : sphere-specific E.n sum rule (ISelfD= 2).
 1st derivatives      : Analytical E(r).r(x)/FMM algorithm (CHGder, D1EAlg=3).
                        Cavity 1st derivative terms included.
 Solvent              : Methanol, Eps=  32.613000 Eps(inf)=   1.765709
 ------------------------------------------------------------------------------
 ------------------------------------------------------------------------------
 Atomic radii for non-electrostatic terms: SMD-CDS.
 ------------------------------------------------------------------------------
 Nuclear repulsion after PCM non-electrostatic terms =     1595.6514478919 Hartrees.
 One-electron integrals computed using PRISM.
 NBasis=   333 RedAO= T EigKep=  9.25D-04  NBF=   333
 NBsUse=   333 1.00D-06 EigRej= -1.00D+00 NBFU=   333
 Initial guess from the checkpoint file:  "DY-202A-11R_54.chk"
 B after Tr=     0.000000    0.000000    0.000000
         Rot=    1.000000   -0.000274   -0.000644    0.000051 Ang=  -0.08 deg.
 ExpMin= 1.61D-01 ExpMax= 5.48D+03 ExpMxC= 8.25D+02 IAcc=1 IRadAn=         1 AccDes= 0.00D+00
 Harris functional with IExCor=  402 and IRadAn=       1 diagonalized for initial guess.
 HarFok:  IExCor=  402 AccDes= 0.00D+00 IRadAn=         1 IDoV= 1 UseB2=F ITyADJ=14
 ICtDFT=  3500011 ScaDFX=  1.000000  1.000000  1.000000  1.000000
 FoFCou: FMM=F IPFlag=           0 FMFlag=      100000 FMFlg1=           0
         NFxFlg=           0 DoJE=T BraDBF=F KetDBF=T FulRan=T
         wScrn=  0.000000 ICntrl=     500 IOpCl=  0 I1Cent=   200000004 NGrid=           0
         NMat0=    1 NMatS0=      1 NMatT0=    0 NMatD0=    1 NMtDS0=    0 NMtDT0=    0
 Petite list used in FoFCou.
 Keep R1 ints in memory in canonical form, NReq=1565304907.
 Requested convergence on RMS density matrix=1.00D-08 within 128 cycles.
 Requested convergence on MAX density matrix=1.00D-06.
 Requested convergence on             energy=1.00D-06.
 No special actions if energy rises.
 Inv3:  Mode=1 IEnd=    21999792.
 Iteration    1 A*A^-1 deviation from unit magnitude is 6.44D-15 for    672.
 Iteration    1 A*A^-1 deviation from orthogonality  is 3.95D-15 for   1519     48.
 Iteration    1 A^-1*A deviation from unit magnitude is 6.11D-15 for    665.
 Iteration    1 A^-1*A deviation from orthogonality  is 1.81D-10 for   2091   2070.
 Iteration    2 A*A^-1 deviation from unit magnitude is 6.66D-15 for   1345.
 Iteration    2 A*A^-1 deviation from orthogonality  is 5.47D-15 for   1825    668.
 Iteration    2 A^-1*A deviation from unit magnitude is 1.11D-15 for     20.
 Iteration    2 A^-1*A deviation from orthogonality  is 3.83D-16 for   2286    154.
 Error on total polarization charges =  0.05185
 SCF Done:  E(RB3LYP) =  -886.950597917     A.U. after   10 cycles
            NFock= 10  Conv=0.57D-08     -V/T= 2.0094
 SMD-CDS (non-electrostatic) energy       (kcal/mol) =       0.85
 (included in total energy above)
 D1PCM: PCM CHGder 1st derivatives, ID1Alg=3 FixD1E=F DoIter=F DoCFld=F I1PDM=0.
 Calling FoFJK, ICntrl=      2127 FMM=F ISym2X=0 I1Cent= 0 IOpClX= 0 NMat=1 NMatS=1 NMatT=0.
 ***** Axes restored to original set *****
 -------------------------------------------------------------------
 Center     Atomic                   Forces (Hartrees/Bohr)
 Number     Number              X              Y              Z
 -------------------------------------------------------------------
      1        6          -0.002705992    0.002646008    0.000258186
      2        6           0.001871214   -0.001653687    0.000248559
      3        6          -0.000826027    0.000219356    0.000495779
      4        6           0.000471241   -0.001000326   -0.000504591
      5        6          -0.000082246   -0.000169955    0.000160695
      6        6          -0.000087343    0.000173264   -0.000435032
      7        6           0.001309545   -0.000941044   -0.000373299
      8        6           0.000550643   -0.001166755   -0.000685346
      9        6           0.002175142   -0.000405529    0.001338975
     10        6          -0.002633957   -0.000689876   -0.001021206
     11        8           0.001386350    0.001334041   -0.000026089
     12        6          -0.000183690   -0.000114608    0.000711617
     13        6           0.000455013    0.001037478   -0.000225371
     14        8           0.000290412   -0.000127456    0.000188639
     15        6          -0.000023349    0.000471756    0.001199679
     16        8          -0.000279858    0.000303154   -0.000377232
     17        6           0.000245592    0.000869257   -0.000851931
     18        6           0.000554339   -0.000318948   -0.000390306
     19        8          -0.000815056    0.000035869    0.000260446
     20        1           0.000049635   -0.000014912   -0.000172190
     21        1          -0.000157952   -0.000144800   -0.000108165
     22        1          -0.000106886    0.000048108    0.000194291
     23        1          -0.000092573    0.000049045   -0.000003583
     24        1          -0.000446701    0.000145170   -0.000111149
     25        1           0.000103127    0.000065191    0.000275668
     26        1           0.000058072    0.000115678   -0.000005742
     27        1          -0.000003197   -0.000147427    0.000101942
     28        1          -0.000988809    0.000733782   -0.000277562
     29        1          -0.000213304    0.000307216   -0.000163086
     30        1          -0.000106613    0.000097491   -0.000180241
     31        1           0.000022758   -0.000131515   -0.000159840
     32        1           0.000015599    0.000128188   -0.000196608
     33        1          -0.000134776   -0.000441223    0.000046101
     34        1          -0.000033801   -0.000294860    0.000204860
     35        1          -0.000208291    0.000054121   -0.000097667
     36        1           0.000022120   -0.000208844    0.000145621
     37        1           0.000147050   -0.000193806    0.000003630
     38        1          -0.000125714   -0.000198614   -0.000002610
     39        1           0.000017072   -0.000158864    0.000352035
     40        1           0.000027972   -0.000384585    0.000034412
     41        1           0.000438845    0.000168729    0.000256281
     42        1           0.000073351   -0.000009028    0.000011222
     43        1          -0.000028954   -0.000086238   -0.000119793
 -------------------------------------------------------------------
 Cartesian Forces:  Max     0.002705992 RMS     0.000668323

 GradGradGradGradGradGradGradGradGradGradGradGradGradGradGradGradGradGrad
 Berny optimization.
 Using GEDIIS/GDIIS optimizer.
 FormGI is forming the generalized inverse of G from B-inverse, IUseBI=4.
 Internal  Forces:  Max     0.001893957 RMS     0.000304175
 Search for a local minimum.
 Step number   6 out of a maximum of  258
 All quantities printed in internal units (Hartrees-Bohrs-Radians)
 Mixed Optimization -- En-DIIS/RFO-DIIS
 Swapping is turned off.
 Update second derivatives using D2CorX and points    3    4    5    6
 DE= -1.33D-04 DEPred=-1.26D-04 R= 1.05D+00
 TightC=F SS=  1.41D+00  RLast= 2.10D-01 DXNew= 1.4270D+00 6.3136D-01
 Trust test= 1.05D+00 RLast= 2.10D-01 DXMaxT set to 8.49D-01
 ITU=  1  1  0  1  1  0
     Eigenvalues ---    0.00114   0.00231   0.00331   0.00373   0.00399
     Eigenvalues ---    0.00446   0.00457   0.00705   0.00791   0.00860
     Eigenvalues ---    0.01116   0.01152   0.01233   0.01260   0.01331
     Eigenvalues ---    0.01395   0.02490   0.02625   0.03219   0.03793
     Eigenvalues ---    0.03929   0.04337   0.04457   0.04605   0.04725
     Eigenvalues ---    0.04886   0.04965   0.05039   0.05060   0.05325
     Eigenvalues ---    0.05433   0.05561   0.05579   0.05586   0.05631
     Eigenvalues ---    0.05651   0.05730   0.05739   0.05944   0.06124
     Eigenvalues ---    0.06186   0.06946   0.07314   0.07989   0.08171
     Eigenvalues ---    0.08703   0.09028   0.09063   0.09265   0.09718
     Eigenvalues ---    0.10558   0.11820   0.12081   0.13322   0.14043
     Eigenvalues ---    0.14649   0.15710   0.15910   0.15991   0.15998
     Eigenvalues ---    0.16000   0.16000   0.16000   0.16000   0.16000
     Eigenvalues ---    0.16000   0.16049   0.16135   0.16241   0.16885
     Eigenvalues ---    0.17339   0.18215   0.20488   0.20694   0.22757
     Eigenvalues ---    0.23533   0.24845   0.24978   0.25657   0.26783
     Eigenvalues ---    0.27163   0.27858   0.27980   0.28542   0.28765
     Eigenvalues ---    0.29382   0.29693   0.29978   0.30151   0.30903
     Eigenvalues ---    0.31093   0.31718   0.32427   0.33760   0.33830
     Eigenvalues ---    0.33835   0.33844   0.33937   0.33976   0.34008
     Eigenvalues ---    0.34099   0.34139   0.34161   0.34194   0.34207
     Eigenvalues ---    0.34230   0.34262   0.34271   0.34283   0.34351
     Eigenvalues ---    0.34394   0.34513   0.34764   0.35820   0.36847
     Eigenvalues ---    0.40279   0.41447   0.42018   0.52410   0.52558
     Eigenvalues ---    0.52811   0.53904   0.97443
 En-DIIS/RFO-DIIS IScMMF=        0 using points:     6    5    4    3    2
 RFO step:  Lambda=-4.76878116D-05.
 DidBck=F Rises=F RFO-DIIS coefs:    1.34410   -0.13839   -0.13818   -0.22178    0.15426
 Iteration  1 RMS(Cart)=  0.02955364 RMS(Int)=  0.00052588
 Iteration  2 RMS(Cart)=  0.00070751 RMS(Int)=  0.00005746
 Iteration  3 RMS(Cart)=  0.00000017 RMS(Int)=  0.00005746
 Variable       Old X    -DE/DX   Delta X   Delta X   Delta X     New X
                                 (Linear)    (Quad)   (Total)
    R1        2.55933   0.00137   0.00073   0.00125   0.00201   2.56134
    R2        2.85966  -0.00129  -0.00053  -0.00136  -0.00191   2.85775
    R3        2.77569   0.00159  -0.00047   0.00091   0.00049   2.77617
    R4        2.83722   0.00079   0.00037   0.00063   0.00097   2.83819
    R5        2.90421  -0.00063  -0.00119   0.00049  -0.00071   2.90350
    R6        2.93247  -0.00016  -0.00013   0.00060   0.00048   2.93294
    R7        2.07730  -0.00018  -0.00019  -0.00056  -0.00075   2.07655
    R8        2.06342   0.00020   0.00054   0.00004   0.00057   2.06399
    R9        2.93102   0.00022  -0.00047   0.00128   0.00084   2.93186
   R10        2.94634  -0.00047  -0.00270   0.00147  -0.00123   2.94511
   R11        2.07442  -0.00021  -0.00007  -0.00016  -0.00023   2.07419
   R12        2.90889   0.00021  -0.00007  -0.00012  -0.00017   2.90872
   R13        2.07374   0.00005   0.00007  -0.00011  -0.00004   2.07370
   R14        2.07020   0.00033   0.00034   0.00042   0.00076   2.07095
   R15        2.91207   0.00005  -0.00001  -0.00096  -0.00096   2.91112
   R16        2.07346   0.00022   0.00006   0.00025   0.00031   2.07377
   R17        2.07500   0.00010  -0.00014   0.00028   0.00014   2.07514
   R18        2.91467  -0.00015  -0.00047  -0.00091  -0.00138   2.91328
   R19        2.07949  -0.00003  -0.00004   0.00006   0.00002   2.07950
   R20        2.86969   0.00010  -0.00166  -0.00057  -0.00226   2.86742
   R21        2.32607   0.00189  -0.00004   0.00106   0.00102   2.32709
   R22        2.91449   0.00132  -0.00018  -0.00011  -0.00037   2.91413
   R23        2.07189  -0.00011  -0.00029   0.00068   0.00039   2.07228
   R24        2.07228  -0.00034  -0.00025  -0.00089  -0.00114   2.07114
   R25        2.89256  -0.00025  -0.00005   0.00056   0.00051   2.89307
   R26        2.72414  -0.00014  -0.00080  -0.00144  -0.00224   2.72189
   R27        2.07304   0.00009  -0.00007   0.00013   0.00007   2.07310
   R28        2.06972   0.00012  -0.00037   0.00023  -0.00014   2.06958
   R29        2.06998   0.00013  -0.00009   0.00009   0.00000   2.06998
   R30        2.06837   0.00030   0.00048   0.00045   0.00093   2.06930
   R31        2.07049   0.00016  -0.00006   0.00022   0.00017   2.07065
   R32        2.06921  -0.00014  -0.00025  -0.00017  -0.00042   2.06879
   R33        1.83974  -0.00023  -0.00031  -0.00018  -0.00049   1.83925
   R34        2.73472  -0.00035   0.00024  -0.00025  -0.00002   2.73470
   R35        2.90216   0.00016  -0.00018  -0.00046  -0.00065   2.90151
   R36        2.92308  -0.00026   0.00065  -0.00167  -0.00102   2.92206
   R37        1.83722  -0.00001   0.00006   0.00028   0.00035   1.83757
   R38        2.07211  -0.00008   0.00035  -0.00014   0.00021   2.07231
   R39        2.06482   0.00026  -0.00003   0.00023   0.00020   2.06501
   R40        2.06900   0.00009   0.00006   0.00030   0.00036   2.06936
   R41        2.70574   0.00078  -0.00037  -0.00064  -0.00102   2.70473
   R42        2.06680   0.00027   0.00073   0.00045   0.00118   2.06798
   R43        2.07047   0.00001  -0.00025   0.00011  -0.00014   2.07033
   R44        1.83630  -0.00010   0.00012   0.00019   0.00031   1.83661
    A1        2.25497   0.00060   0.00117   0.00133   0.00252   2.25749
    A2        1.91280  -0.00034  -0.00119  -0.00163  -0.00298   1.90982
    A3        2.11469  -0.00026  -0.00011   0.00017   0.00025   2.11494
    A4        2.24042  -0.00070  -0.00005  -0.00129  -0.00134   2.23908
    A5        1.95770   0.00050   0.00041   0.00025   0.00041   1.95811
    A6        2.08489   0.00020  -0.00025   0.00113   0.00106   2.08594
    A7        1.98666  -0.00010  -0.00205  -0.00269  -0.00477   1.98188
    A8        1.91312  -0.00008   0.00122   0.00101   0.00223   1.91535
    A9        1.87042   0.00021   0.00158   0.00104   0.00264   1.87306
   A10        1.91418   0.00009   0.00010  -0.00113  -0.00103   1.91315
   A11        1.92868  -0.00011  -0.00069   0.00124   0.00058   1.92926
   A12        1.84509   0.00000   0.00002   0.00084   0.00084   1.84593
   A13        1.95187   0.00030   0.00029  -0.00137  -0.00107   1.95080
   A14        1.94915   0.00036   0.00039   0.00317   0.00355   1.95269
   A15        1.86602  -0.00009   0.00175  -0.00040   0.00136   1.86737
   A16        1.96265  -0.00066  -0.00264   0.00004  -0.00259   1.96006
   A17        1.88791   0.00002   0.00048  -0.00151  -0.00102   1.88689
   A18        1.83890   0.00009  -0.00005  -0.00006  -0.00011   1.83879
   A19        2.03598  -0.00005   0.00064   0.00023   0.00088   2.03686
   A20        1.90075   0.00001   0.00043   0.00091   0.00133   1.90208
   A21        1.89813  -0.00005  -0.00049  -0.00007  -0.00056   1.89757
   A22        1.87112   0.00010   0.00028  -0.00008   0.00020   1.87132
   A23        1.89360   0.00009  -0.00003  -0.00027  -0.00031   1.89329
   A24        1.85623  -0.00011  -0.00098  -0.00083  -0.00181   1.85442
   A25        2.03880   0.00000   0.00082  -0.00021   0.00062   2.03942
   A26        1.91480   0.00000  -0.00037   0.00056   0.00019   1.91498
   A27        1.87471   0.00011  -0.00056   0.00035  -0.00020   1.87451
   A28        1.88837   0.00001   0.00133  -0.00006   0.00128   1.88965
   A29        1.89057  -0.00009   0.00000   0.00010   0.00010   1.89067
   A30        1.84726  -0.00005  -0.00151  -0.00082  -0.00233   1.84493
   A31        1.95413   0.00013   0.00038   0.00081   0.00117   1.95530
   A32        1.95974   0.00001  -0.00020  -0.00167  -0.00186   1.95787
   A33        1.83986   0.00001   0.00102   0.00103   0.00206   1.84192
   A34        1.98301  -0.00027   0.00029  -0.00176  -0.00147   1.98155
   A35        1.86589  -0.00003  -0.00140  -0.00052  -0.00191   1.86398
   A36        1.84931   0.00018  -0.00014   0.00252   0.00238   1.85169
   A37        1.90427  -0.00040   0.00051  -0.00004   0.00014   1.90441
   A38        2.19561   0.00023  -0.00058   0.00087   0.00046   2.19608
   A39        2.18328   0.00016   0.00006  -0.00081  -0.00059   2.18269
   A40        1.83165   0.00052  -0.00020  -0.00071  -0.00148   1.83017
   A41        1.93037  -0.00049  -0.00522  -0.01122  -0.01636   1.91401
   A42        1.91896  -0.00028   0.00033   0.00698   0.00744   1.92640
   A43        1.94364  -0.00037  -0.00025  -0.00496  -0.00518   1.93846
   A44        1.97876   0.00012   0.00369   0.00779   0.01157   1.99033
   A45        1.86159   0.00045   0.00137   0.00169   0.00305   1.86464
   A46        1.81432  -0.00025  -0.00069  -0.00138  -0.00234   1.81198
   A47        1.95642  -0.00010  -0.00288  -0.00689  -0.00969   1.94673
   A48        1.92329   0.00040   0.00040   0.00790   0.00837   1.93166
   A49        1.97229  -0.00008   0.00071  -0.00205  -0.00131   1.97098
   A50        1.96360   0.00022   0.00198   0.00201   0.00406   1.96766
   A51        1.83685  -0.00016   0.00046   0.00062   0.00102   1.83787
   A52        1.92352   0.00026   0.00046   0.00114   0.00161   1.92512
   A53        1.95635  -0.00007   0.00065  -0.00120  -0.00055   1.95580
   A54        1.92974   0.00021   0.00005   0.00080   0.00086   1.93060
   A55        1.88662  -0.00008  -0.00022   0.00002  -0.00020   1.88642
   A56        1.88114  -0.00019  -0.00057  -0.00026  -0.00082   1.88032
   A57        1.88417  -0.00014  -0.00045  -0.00053  -0.00098   1.88319
   A58        1.93711   0.00017   0.00167  -0.00067   0.00101   1.93811
   A59        1.91167   0.00040  -0.00024   0.00159   0.00135   1.91302
   A60        1.93277  -0.00019  -0.00031  -0.00003  -0.00034   1.93242
   A61        1.89307  -0.00038  -0.00127  -0.00136  -0.00263   1.89044
   A62        1.89492   0.00000  -0.00054  -0.00033  -0.00086   1.89405
   A63        1.89332  -0.00001   0.00064   0.00078   0.00142   1.89474
   A64        1.88008   0.00018  -0.00043   0.00077   0.00034   1.88042
   A65        1.85847   0.00025  -0.00019   0.00328   0.00309   1.86156
   A66        1.96323  -0.00016  -0.00156   0.00107  -0.00048   1.96275
   A67        1.93283  -0.00035  -0.00264  -0.00148  -0.00411   1.92872
   A68        1.91140  -0.00002   0.00030  -0.00132  -0.00103   1.91037
   A69        1.89670  -0.00008   0.00284  -0.00117   0.00167   1.89837
   A70        1.89988   0.00036   0.00141  -0.00042   0.00098   1.90086
   A71        1.87567   0.00001  -0.00031   0.00052   0.00021   1.87587
   A72        1.93483   0.00035   0.00138   0.00138   0.00276   1.93760
   A73        1.95622  -0.00043  -0.00075  -0.00197  -0.00272   1.95350
   A74        1.91313   0.00038   0.00051   0.00180   0.00232   1.91545
   A75        1.89155   0.00007   0.00035   0.00041   0.00076   1.89231
   A76        1.88118  -0.00021   0.00022  -0.00035  -0.00012   1.88106
   A77        1.88471  -0.00017  -0.00179  -0.00130  -0.00309   1.88162
   A78        1.96532   0.00060   0.00180   0.00227   0.00406   1.96938
   A79        1.93044  -0.00061   0.00025  -0.00341  -0.00317   1.92727
   A80        1.91545  -0.00009  -0.00169  -0.00054  -0.00223   1.91322
   A81        1.90610   0.00004   0.00097  -0.00050   0.00046   1.90656
   A82        1.85329  -0.00005  -0.00075   0.00201   0.00126   1.85455
   A83        1.89037   0.00012  -0.00069   0.00034  -0.00035   1.89001
   A84        1.87253   0.00019  -0.00012   0.00072   0.00060   1.87313
    D1        0.09089  -0.00004  -0.00013  -0.00002  -0.00015   0.09074
    D2       -3.07118  -0.00006   0.00433   0.00509   0.00942  -3.06176
    D3       -3.09182  -0.00013  -0.00231  -0.00356  -0.00582  -3.09764
    D4        0.02930  -0.00015   0.00215   0.00155   0.00375   0.03304
    D5        0.37069  -0.00007  -0.00475   0.00031  -0.00444   0.36625
    D6       -1.88442   0.00018  -0.00531   0.00347  -0.00183  -1.88625
    D7        2.39319  -0.00004  -0.00564   0.00070  -0.00493   2.38826
    D8       -2.72563   0.00003  -0.00236   0.00424   0.00186  -2.72377
    D9        1.30245   0.00028  -0.00291   0.00740   0.00447   1.30692
   D10       -0.70313   0.00006  -0.00324   0.00463   0.00138  -0.70175
   D11        0.02735  -0.00004   0.00646   0.02308   0.02957   0.05692
   D12       -3.10741   0.00011   0.00597   0.02103   0.02702  -3.08039
   D13        3.13170  -0.00010   0.00461   0.01991   0.02452  -3.12696
   D14       -0.00305   0.00005   0.00412   0.01786   0.02197   0.01891
   D15        0.65700   0.00000   0.00367   0.00095   0.00460   0.66160
   D16       -1.49387   0.00003   0.00407   0.00358   0.00766  -1.48621
   D17        2.79492  -0.00005   0.00262   0.00154   0.00414   2.79906
   D18       -2.46282   0.00003  -0.00108  -0.00447  -0.00557  -2.46839
   D19        1.66949   0.00005  -0.00068  -0.00184  -0.00251   1.66698
   D20       -0.32490  -0.00002  -0.00213  -0.00388  -0.00603  -0.33093
   D21       -0.07192   0.00031  -0.00960  -0.02453  -0.03412  -0.10604
   D22        2.06391   0.00000  -0.01077  -0.03170  -0.04244   2.02148
   D23       -2.17983  -0.00001  -0.01173  -0.03012  -0.04185  -2.22167
   D24        3.05124   0.00027  -0.00558  -0.01997  -0.02552   3.02571
   D25       -1.09611  -0.00004  -0.00675  -0.02713  -0.03384  -1.12995
   D26        0.94333  -0.00005  -0.00771  -0.02556  -0.03325   0.91008
   D27       -1.36543  -0.00002  -0.00136  -0.00487  -0.00620  -1.37163
   D28        2.70098   0.00035   0.00165  -0.00637  -0.00470   2.69627
   D29        0.69801   0.00012   0.00050  -0.00772  -0.00721   0.69080
   D30        0.78486  -0.00014  -0.00115  -0.00634  -0.00748   0.77739
   D31       -1.43192   0.00023   0.00186  -0.00784  -0.00598  -1.43789
   D32        2.84831   0.00000   0.00071  -0.00919  -0.00848   2.83982
   D33        2.81219  -0.00014  -0.00148  -0.00526  -0.00673   2.80546
   D34        0.59541   0.00023   0.00153  -0.00677  -0.00523   0.59018
   D35       -1.40755  -0.00001   0.00038  -0.00811  -0.00773  -1.41529
   D36        0.61720   0.00008  -0.00084   0.00746   0.00662   0.62382
   D37       -1.50253  -0.00002  -0.00201   0.00668   0.00467  -1.49786
   D38        2.76470   0.00013  -0.00081   0.00721   0.00640   2.77110
   D39        2.82666   0.00027  -0.00222   0.01066   0.00845   2.83511
   D40        0.70694   0.00017  -0.00339   0.00988   0.00649   0.71343
   D41       -1.30902   0.00032  -0.00219   0.01041   0.00823  -1.30079
   D42       -1.43315   0.00001  -0.00347   0.00968   0.00622  -1.42693
   D43        2.73031  -0.00010  -0.00464   0.00890   0.00427   2.73458
   D44        0.71436   0.00006  -0.00344   0.00943   0.00600   0.72036
   D45        1.02888   0.00005  -0.00322   0.00827   0.00503   1.03391
   D46       -1.06495   0.00000  -0.00256   0.00714   0.00458  -1.06037
   D47        3.08794  -0.00010  -0.00137   0.00800   0.00663   3.09456
   D48       -1.18205  -0.00011  -0.00182   0.00751   0.00569  -1.17636
   D49        3.00731  -0.00016  -0.00116   0.00638   0.00524   3.01255
   D50        0.87701  -0.00025   0.00004   0.00724   0.00728   0.88429
   D51        3.04848   0.00017  -0.00099   0.00934   0.00835   3.05683
   D52        0.95466   0.00012  -0.00032   0.00821   0.00790   0.96255
   D53       -1.17564   0.00002   0.00087   0.00907   0.00994  -1.16570
   D54        0.87289  -0.00001   0.00060  -0.00601  -0.00540   0.86749
   D55       -1.28355  -0.00003  -0.00154  -0.00623  -0.00777  -1.29132
   D56        2.99955  -0.00004   0.00072  -0.00574  -0.00501   2.99454
   D57        3.00814   0.00004   0.00183  -0.00472  -0.00289   3.00525
   D58        0.85169   0.00002  -0.00032  -0.00495  -0.00526   0.84643
   D59       -1.14840   0.00001   0.00195  -0.00445  -0.00250  -1.15089
   D60       -1.27696   0.00001   0.00081  -0.00586  -0.00504  -1.28200
   D61        2.84979  -0.00001  -0.00133  -0.00608  -0.00741   2.84238
   D62        0.84970  -0.00002   0.00093  -0.00559  -0.00465   0.84505
   D63       -1.30300   0.00015   0.00437   0.00220   0.00658  -1.29642
   D64        0.93987   0.00004   0.00468  -0.00093   0.00375   0.94362
   D65        2.97356   0.00010   0.00378   0.00084   0.00462   2.97818
   D66        0.86693   0.00017   0.00562   0.00274   0.00837   0.87529
   D67        3.10980   0.00006   0.00593  -0.00040   0.00553   3.11533
   D68       -1.13970   0.00011   0.00502   0.00138   0.00641  -1.13329
   D69        2.86184   0.00007   0.00454   0.00179   0.00634   2.86818
   D70       -1.17848  -0.00003   0.00485  -0.00134   0.00351  -1.17497
   D71        0.85521   0.00002   0.00394   0.00044   0.00438   0.85959
   D72       -3.06242  -0.00012  -0.00008  -0.00708  -0.00717  -3.06958
   D73        1.11874  -0.00014  -0.00055  -0.00710  -0.00765   1.11108
   D74       -0.98447  -0.00006  -0.00045  -0.00617  -0.00663  -0.99110
   D75        0.98077  -0.00008  -0.00069  -0.00520  -0.00589   0.97488
   D76       -1.12126  -0.00010  -0.00116  -0.00522  -0.00637  -1.12764
   D77        3.05871  -0.00002  -0.00106  -0.00429  -0.00534   3.05337
   D78       -1.06260  -0.00001   0.00095  -0.00522  -0.00427  -1.06686
   D79        3.11856  -0.00003   0.00048  -0.00524  -0.00475   3.11380
   D80        1.01535   0.00005   0.00058  -0.00431  -0.00373   1.01162
   D81       -0.07022   0.00023  -0.01208  -0.03715  -0.04927  -0.11949
   D82        2.02779  -0.00016  -0.01529  -0.04940  -0.06470   1.96309
   D83       -2.20402  -0.00008  -0.01655  -0.04983  -0.06637  -2.27039
   D84        3.06460   0.00008  -0.01161  -0.03510  -0.04674   3.01786
   D85       -1.12058  -0.00031  -0.01482  -0.04735  -0.06217  -1.18275
   D86        0.93080  -0.00023  -0.01608  -0.04778  -0.06383   0.86696
   D87        0.08187  -0.00028   0.01256   0.03588   0.04843   0.13030
   D88       -2.04345   0.00005   0.01612   0.04633   0.06245  -1.98100
   D89        2.16247   0.00016   0.01362   0.04555   0.05915   2.22162
   D90       -2.00731   0.00019   0.01908   0.05239   0.07150  -1.93581
   D91        2.15056   0.00052   0.02264   0.06283   0.08552   2.23607
   D92        0.07329   0.00062   0.02015   0.06205   0.08222   0.15551
   D93        2.17634  -0.00021   0.01486   0.04831   0.06315   2.23949
   D94        0.05102   0.00012   0.01842   0.05876   0.07716   0.12819
   D95       -2.02624   0.00022   0.01593   0.05797   0.07386  -1.95238
   D96        1.01843   0.00036   0.00302   0.00797   0.01108   1.02951
   D97        3.10823   0.00026   0.00234   0.00689   0.00932   3.11755
   D98       -1.08756   0.00037   0.00280   0.00885   0.01173  -1.07583
   D99        3.06167  -0.00008   0.00065   0.00011   0.00068   3.06235
   D100      -1.13171  -0.00018  -0.00003  -0.00097  -0.00108  -1.13279
   D101       0.95569  -0.00007   0.00042   0.00099   0.00133   0.95702
   D102      -1.07229   0.00004   0.00384   0.00179   0.00563  -1.06666
   D103       1.01751  -0.00007   0.00316   0.00072   0.00387   1.02139
   D104       3.10491   0.00005   0.00361   0.00267   0.00628   3.11119
   D105       1.03928   0.00004   0.01235   0.03658   0.04885   1.08813
   D106      -0.97658  -0.00003   0.01177   0.03206   0.04390  -0.93268
   D107      -3.13136   0.00004   0.00940   0.03298   0.04239  -3.08897
   D108      -2.96405   0.00005   0.00528   0.00396   0.00924  -2.95481
   D109      -0.83700   0.00000   0.00345   0.00647   0.00993  -0.82708
   D110       1.23640   0.00037   0.00699   0.00451   0.01150   1.24789
   D111      -0.94851   0.00019   0.00057  -0.00834  -0.00777  -0.95628
   D112       1.16760   0.00023   0.00146  -0.00821  -0.00674   1.16086
   D113      -3.02311   0.00000  -0.00092  -0.00990  -0.01081  -3.03392
   D114      -3.01141  -0.00001   0.00159  -0.01224  -0.01065  -3.02206
   D115      -0.89530   0.00003   0.00249  -0.01210  -0.00961  -0.90491
   D116       1.19718  -0.00020   0.00011  -0.01379  -0.01369   1.18349
   D117       1.20035  -0.00010  -0.00284  -0.00981  -0.01265   1.18770
   D118      -2.96673  -0.00007  -0.00194  -0.00967  -0.01161  -2.97834
   D119      -0.87425  -0.00030  -0.00432  -0.01136  -0.01568  -0.88993
   D120      -3.13344   0.00010  -0.01235   0.01044  -0.00191  -3.13535
   D121      -0.99536   0.00013  -0.00965   0.00890  -0.00075  -0.99610
   D122       1.08935  -0.00015  -0.01142   0.00685  -0.00456   1.08479
   D123      -1.09785   0.00015  -0.01238   0.01287   0.00048  -1.09736
   D124       1.04024   0.00018  -0.00968   0.01133   0.00164   1.04188
   D125       3.12494  -0.00010  -0.01145   0.00929  -0.00217   3.12277
   D126       0.98278   0.00028  -0.00959   0.01036   0.00078   0.98356
   D127       3.12087   0.00032  -0.00690   0.00883   0.00193   3.12280
   D128      -1.07761   0.00003  -0.00867   0.00678  -0.00188  -1.07949
   D129       1.34697  -0.00020  -0.00394  -0.03067  -0.03461   1.31236
   D130      -0.80475   0.00013  -0.00619  -0.02748  -0.03368  -0.83843
   D131      -2.83958   0.00000  -0.00547  -0.02871  -0.03417  -2.87375
         Item               Value     Threshold  Converged?
 Maximum Force            0.001894     0.000450     NO 
 RMS     Force            0.000304     0.000300     NO 
 Maximum Displacement     0.195296     0.001800     NO 
 RMS     Displacement     0.029601     0.001200     NO 
 Predicted change in Energy=-1.101834D-04
 GradGradGradGradGradGradGradGradGradGradGradGradGradGradGradGradGradGrad

                          Input orientation:                          
 ---------------------------------------------------------------------
 Center     Atomic      Atomic             Coordinates (Angstroms)
 Number     Number       Type             X           Y           Z
 ---------------------------------------------------------------------
      1          6           0        1.756998    0.724710    0.118085
      2          6           0        1.150798   -0.475414    0.289364
      3          6           0       -0.276132   -0.751684    0.667870
      4          6           0       -1.290321    0.229407    0.021549
      5          6           0       -1.324696    1.592211    0.762257
      6          6           0        0.012833    2.109477    1.321433
      7          6           0        1.214207    2.115800    0.357176
      8          6           0        3.146732    0.513582   -0.308859
      9          6           0        3.391615   -0.973371   -0.486153
     10          6           0        2.106981   -1.650422    0.032845
     11          8           0        3.986603    1.395496   -0.491338
     12          6           0        0.942132    2.868715   -0.960306
     13          6           0        2.338136   -2.474422    1.302248
     14          8           0        1.538761   -2.570019   -0.919055
     15          6           0       -2.706987   -0.405775   -0.114386
     16          8           0       -3.132325   -0.761157    1.222404
     17          6           0       -2.705034   -1.659535   -1.000715
     18          6           0       -3.706494    0.619324   -0.698474
     19          8           0       -5.028671    0.089068   -0.837162
     20          1           0       -0.382048   -0.724432    1.761278
     21          1           0       -0.497223   -1.780093    0.373877
     22          1           0       -0.952229    0.408644   -1.007201
     23          1           0       -2.024037    1.522833    1.605048
     24          1           0       -1.734551    2.350301    0.085263
     25          1           0        0.289874    1.531825    2.212408
     26          1           0       -0.153314    3.136506    1.672810
     27          1           0        2.023538    2.665366    0.861060
     28          1           0        3.553697   -1.196711   -1.547465
     29          1           0        4.301511   -1.276178    0.044519
     30          1           0        0.620032    3.896473   -0.751838
     31          1           0        0.163640    2.383163   -1.558305
     32          1           0        1.851034    2.920971   -1.569432
     33          1           0        1.394880   -2.874651    1.688473
     34          1           0        3.003242   -3.315945    1.078358
     35          1           0        2.801493   -1.862052    2.082500
     36          1           0        1.421518   -2.092581   -1.759053
     37          1           0       -3.931209   -1.309191    1.138708
     38          1           0       -2.272165   -1.444600   -1.985095
     39          1           0       -2.141890   -2.478930   -0.547306
     40          1           0       -3.732639   -2.004799   -1.155532
     41          1           0       -3.741736    1.517042   -0.073638
     42          1           0       -3.386695    0.912891   -1.704370
     43          1           0       -5.420657    0.052956    0.051445
 ---------------------------------------------------------------------
                    Distance matrix (angstroms):
                    1          2          3          4          5
     1  C    0.000000
     2  C    1.355402   0.000000
     3  C    2.572085   1.501906   0.000000
     4  C    3.088818   2.554909   1.552047   0.000000
     5  C    3.265633   3.259874   2.569483   1.551472   0.000000
     6  C    2.531351   3.006957   2.949048   2.631078   1.539229
     7  C    1.512256   2.592877   3.246553   3.153377   2.623788
     8  C    1.469087   2.306455   3.777683   4.458404   4.722753
     9  C    2.433219   2.422942   3.851400   4.860552   5.512199
    10  C    2.402292   1.536467   2.624922   3.882724   4.777355
    11  O    2.406759   3.485913   4.911726   5.428512   5.460778
    12  C    2.534500   3.576089   4.152399   3.593582   3.120128
    13  C    3.460406   2.536087   3.194473   4.702827   5.499585
    14  O    3.461002   2.449115   3.019687   4.089649   5.324506
    15  C    4.610770   3.879481   2.576943   1.558485   2.582863
    16  O    5.228078   4.392876   2.909542   2.411690   3.002932
    17  C    5.181320   4.234843   3.083495   2.571875   3.948070
    18  C    5.525181   5.076176   3.938775   2.551149   2.958582
    19  O    6.881995   6.306627   5.055553   3.838273   4.305463
    20  H    3.061963   2.139664   1.098864   2.182069   2.693225
    21  H    3.379494   2.103640   1.092217   2.188888   3.493993
    22  H    2.950606   2.623998   2.146936   1.097615   2.161145
    23  H    4.140565   3.975373   3.017764   2.172270   1.097354
    24  H    3.851563   4.043707   3.476885   2.167854   1.095902
    25  H    2.681431   2.910034   2.814316   2.998862   2.171042
    26  H    3.447204   4.081739   4.017836   3.531384   2.141516
    27  H    2.095042   3.309533   4.123352   4.197658   3.517399
    28  H    3.113526   3.109362   4.446724   5.287734   6.075494
    29  H    3.237826   3.260087   4.649567   5.791019   6.355865
    30  H    3.479875   4.525396   4.942068   4.206536   3.374029
    31  H    2.845969   3.543984   3.869951   3.041152   2.868058
    32  H    2.771302   3.934575   4.797786   4.432138   4.157841
    33  H    3.943685   2.788085   2.888062   4.429912   5.311010
    34  H    4.336144   3.481763   4.183088   5.667543   6.551409
    35  H    3.411925   2.804086   3.564529   5.036334   5.540796
    36  H    3.401959   2.623839   3.251150   3.989516   5.241793
    37  H    6.126510   5.219518   3.727210   3.254169   3.918387
    38  H    5.036211   4.222459   3.391534   2.791583   4.203316
    39  H    5.089929   3.944095   2.817993   2.895488   4.353958
    40  H    6.261665   5.317396   4.103966   3.513135   4.734405
    41  H    5.558833   5.295143   4.208012   2.770650   2.558604
    42  H    5.460250   5.146961   4.251345   2.800130   3.285965
    43  H    7.209329   6.596954   5.243431   4.134212   4.432996
                    6          7          8          9         10
     6  C    0.000000
     7  C    1.540497   0.000000
     8  C    3.876346   2.597183   0.000000
     9  C    4.918078   3.872375   1.517376   0.000000
    10  C    4.492522   3.884156   2.425026   1.542090   0.000000
    11  O    4.425693   2.987473   1.231445   2.442451   3.617369
    12  C    2.578057   1.541644   3.291093   4.581092   4.771354
    13  C    5.139993   4.819390   3.489651   2.561514   1.530946
    14  O    5.407950   4.867341   3.530794   2.483901   1.440364
    15  C    3.973095   4.685774   5.928664   6.136231   4.974446
    16  O    4.259385   5.283734   6.587585   6.747296   5.445748
    17  C    5.194673   5.608697   6.280467   6.156682   4.921770
    18  C    4.487089   5.250442   6.865106   7.277700   6.283556
    19  O    5.844514   6.671403   8.203446   8.494305   7.395963
    20  H    2.894897   3.547739   4.274393   4.399256   3.168629
    21  H    4.035687   4.255262   4.359527   4.063682   2.629638
    22  H    3.040841   3.077231   4.159347   4.588076   3.831477
    23  H    2.138557   3.520656   5.605218   6.319291   5.441202
    24  H    2.153941   2.970539   5.230276   6.136032   5.546702
    25  H    1.097392   2.153439   3.944013   4.814461   4.263692
    26  H    1.098116   2.154726   4.658008   5.841124   5.541939
    27  H    2.136327   1.100426   2.694522   4.114246   4.395330
    28  H    5.630202   4.480358   2.150551   1.096602   2.190027
    29  H    5.611233   4.597251   2.159081   1.096000   2.226243
    30  H    2.803658   2.180309   4.245514   5.609602   5.796100
    31  H    2.896643   2.200964   3.735677   4.778666   4.751646
    32  H    3.520598   2.183041   3.010548   4.325827   4.850817
    33  H    5.185200   5.168133   4.305629   3.511526   2.178745
    34  H    6.199744   5.764079   4.075566   2.843622   2.161099
    35  H    4.912117   4.617307   3.388425   2.781362   2.174447
    36  H    5.397321   4.715069   3.445506   2.598883   1.968822
    37  H    5.222656   6.230302   7.450852   7.508442   6.148098
    38  H    5.365240   5.506130   6.000723   5.877694   4.826113
    39  H    5.402637   5.761338   6.081241   5.734991   4.367597
    40  H    6.090253   6.613540   7.374608   7.229586   5.969840
    41  H    4.048949   5.010537   6.965146   7.566837   6.652192
    42  H    4.705751   5.183171   6.692725   7.140555   6.306264
    43  H    5.946845   6.954870   8.587325   8.888110   7.717978
                   11         12         13         14         15
    11  O    0.000000
    12  C    3.414543   0.000000
    13  C    4.572818   5.968006   0.000000
    14  O    4.679764   5.471517   2.362695   0.000000
    15  C    6.941961   4.975333   5.633775   4.832993   0.000000
    16  O    7.633296   5.877193   5.733026   5.447648   1.447141
    17  C    7.373649   5.814509   5.603681   4.341134   1.535415
    18  C    7.734927   5.170884   7.078962   6.142741   1.546286
    19  O    9.116004   6.587268   8.088164   7.085804   2.481429
    20  H    5.352896   4.697997   3.266891   3.778874   3.004164
    21  H    5.562163   5.046108   3.063205   2.537890   2.647680
    22  H    5.062811   3.105278   4.946931   3.883972   2.130628
    23  H    6.367012   4.146155   5.924380   5.984652   2.672527
    24  H    5.828870   2.920035   6.430069   5.994396   2.929410
    25  H    4.581990   3.504116   4.590619   5.309511   4.260216
    26  H    4.985335   2.864440   6.150378   6.491942   4.718376
    27  H    2.700958   2.127949   5.168272   5.550953   5.723746
    28  H    2.832376   4.867516   3.351269   2.518103   6.471126
    29  H    2.743019   5.429110   2.621548   3.199264   7.064128
    30  H    4.201969   1.097039   6.910821   6.533570   5.475832
    31  H    4.090104   1.095177   6.042130   5.180117   4.254830
    32  H    2.837255   1.095384   6.131401   5.538184   5.827517
    33  H    5.450024   6.340920   1.095027   2.629202   5.115757
    34  H    5.062472   6.830398   1.095743   2.586652   6.519083
    35  H    4.317493   5.924192   1.094756   3.332423   6.106587
    36  H    4.511480   5.047996   3.218315   0.973288   4.753398
    37  H    8.524326   6.753534   6.378808   5.978682   1.971072
    38  H    7.033465   5.476000   5.755174   4.114142   2.183525
    39  H    7.250706   6.187008   4.846803   3.700497   2.191969
    40  H    8.461080   6.755941   6.566242   5.306887   2.166293
    41  H    7.740573   4.954980   7.402006   6.730709   2.183939
    42  H    7.487982   4.808079   7.299817   6.083379   2.174610
    43  H    9.518066   7.031161   8.255363   7.500358   2.757161
                   16         17         18         19         20
    16  O    0.000000
    17  C    2.435553   0.000000
    18  C    2.434167   2.507483   0.000000
    19  O    2.925888   2.912671   1.431279   0.000000
    20  H    2.802812   3.728175   4.348333   5.385608   0.000000
    21  H    2.949914   2.603549   4.148079   5.049198   1.747160
    22  H    3.330525   2.711040   2.779510   4.092484   3.045234
    23  H    2.567358   4.169080   2.992191   4.128911   2.787603
    24  H    3.595557   4.266143   2.738446   4.100643   3.753967
    25  H    4.236664   5.429403   5.027609   6.298282   2.397018
    26  H    4.926373   6.054835   4.958254   6.273432   3.868718
    27  H    6.201173   6.673108   6.281059   7.697722   4.252995
    28  H    7.250157   6.299592   7.531876   8.707170   5.163422
    29  H    7.544175   7.094446   8.262755   9.470669   5.018707
    30  H    6.298518   6.479756   5.427834   6.812596   5.354687
    31  H    5.336898   4.988348   4.339168   5.722152   4.579799
    32  H    6.796049   6.485540   6.078015   7.475710   5.419340
    33  H    5.017934   5.051489   6.627926   7.511623   2.790380
    34  H    6.647772   6.296876   7.978974   8.931683   4.317697
    35  H    6.096059   6.314196   7.499663   8.581537   3.395924
    36  H    5.603504   4.217942   5.897098   6.871274   4.185381
    37  H    0.972400   2.490658   2.672996   2.657746   3.650490
    38  H    3.390431   1.096622   2.823558   3.356816   4.257522
    39  H    2.657739   1.092757   3.474193   3.874550   3.391882
    40  H    2.749837   1.095056   2.663759   2.483009   4.623157
    41  H    2.690966   3.467689   1.094330   2.068401   4.436060
    42  H    3.381294   2.752666   1.095573   2.031458   4.870261
    43  H    2.696366   3.378502   1.954867   0.971894   5.377308
                   21         22         23         24         25
    21  H    0.000000
    22  H    2.627733   0.000000
    23  H    3.841388   3.035463   0.000000
    24  H    4.321393   2.361258   1.754494   0.000000
    25  H    3.868917   3.629083   2.392311   3.048433   0.000000
    26  H    5.096905   3.906655   2.471464   2.374602   1.750023
    27  H    5.133584   4.175929   4.271037   3.850241   2.473185
    28  H    4.521266   4.813774   6.960271   6.573634   5.677508
    29  H    4.836347   5.616629   7.090999   7.041808   5.355171
    30  H    5.893971   3.834340   4.263822   2.938613   3.806220
    31  H    4.637108   2.334010   3.941180   2.511081   3.867685
    32  H    5.602746   3.806070   5.200797   3.990000   4.320794
    33  H    2.550740   4.853412   5.570800   6.297916   4.573027
    34  H    3.886951   5.819611   6.997478   7.452467   5.670036
    35  H    3.715863   5.365887   5.913640   6.504504   4.224158
    36  H    2.885932   3.529317   6.021647   5.753388   5.494492
    37  H    3.549504   4.053419   3.446032   4.396241   5.200168
    38  H    2.971149   2.476493   4.664370   4.356224   5.748233
    39  H    2.010443   3.156720   4.545395   4.887488   5.442027
    40  H    3.585736   3.684752   4.794196   4.949629   6.327033
    41  H    4.647390   3.143476   2.401773   2.179074   4.634664
    42  H    4.463219   2.582041   3.630580   2.828164   5.407531
    43  H    5.263482   4.605877   4.013882   4.343537   6.282276
                   26         27         28         29         30
    26  H    0.000000
    27  H    2.370568   0.000000
    28  H    6.548960   4.801877   0.000000
    29  H    6.478316   4.625113   1.760669   0.000000
    30  H    2.656037   2.467163   5.931267   6.398733   0.000000
    31  H    3.332880   3.064667   4.930325   5.751678   1.774482
    32  H    3.817853   2.449977   4.455878   5.121107   1.770715
    33  H    6.207347   5.636631   4.236422   3.702189   7.239034
    34  H    7.207727   6.064909   3.418933   2.629634   7.813339
    35  H    5.821023   4.753382   3.766316   2.597435   6.778853
    36  H    6.449894   5.464932   2.322400   3.494817   6.125816
    37  H    5.858496   7.164719   7.953113   8.305180   7.168465
    38  H    6.233484   6.591318   5.847532   6.881927   6.197804
    39  H    6.357395   6.767426   5.923184   6.581359   6.950957
    40  H    6.873435   7.681840   7.341479   8.155893   7.343959
    41  H    4.306916   5.952369   7.922119   8.515273   5.014645
    42  H    5.177312   6.238847   7.255624   8.182857   5.085562
    43  H    6.315221   7.930713   9.200936   9.812604   7.204708
                   31         32         33         34         35
    31  H    0.000000
    32  H    1.771061   0.000000
    33  H    6.300963   6.664177   0.000000
    34  H    6.891673   6.872954   1.775896   0.000000
    35  H    6.183493   6.092396   1.777407   1.778429   0.000000
    36  H    4.653477   5.035488   3.535219   3.471220   4.088399
    37  H    6.138009   7.659153   5.578542   7.219232   6.820973
    38  H    4.557089   6.019281   5.383992   6.380955   6.516257
    39  H    5.475174   6.793166   4.202861   5.460380   5.633245
    40  H    5.881959   7.457341   5.927602   7.216749   7.293841
    41  H    4.266892   5.957138   6.984041   8.377326   7.673399
    42  H    3.845506   5.611096   6.979994   8.152173   7.767520
    43  H    6.261433   7.983122   7.596203   9.130505   8.683098
                   36         37         38         39         40
    36  H    0.000000
    37  H    6.136970   0.000000
    38  H    3.756895   3.539620   0.000000
    39  H    3.783579   2.722608   1.775964   0.000000
    40  H    5.190113   2.405585   1.770589   1.767830   0.000000
    41  H    6.521441   3.081116   3.818983   4.330319   3.684283
    42  H    5.670517   3.649279   2.622737   3.793783   2.988949
    43  H    7.395714   2.292606   4.037719   4.185602   2.922422
                   41         42         43
    41  H    0.000000
    42  H    1.774919   0.000000
    43  H    2.231136   2.821237   0.000000
 Stoichiometry    C15H24O4
 Framework group  C1[X(C15H24O4)]
 Deg. of freedom   123
 Full point group                 C1      NOp   1
 Largest Abelian subgroup         C1      NOp   1
 Largest concise Abelian subgroup C1      NOp   1
                         Standard orientation:                         
 ---------------------------------------------------------------------
 Center     Atomic      Atomic             Coordinates (Angstroms)
 Number     Number       Type             X           Y           Z
 ---------------------------------------------------------------------
      1          6           0        1.789570    0.742322    0.079993
      2          6           0        1.200337   -0.464212    0.264908
      3          6           0       -0.216339   -0.755808    0.669534
      4          6           0       -1.253104    0.211974    0.039162
      5          6           0       -1.289876    1.576182    0.777166
      6          6           0        0.051406    2.110128    1.311103
      7          6           0        1.235210    2.127723    0.325492
      8          6           0        3.173785    0.546004   -0.371253
      9          6           0        3.432508   -0.938500   -0.549409
     10          6           0        2.165204   -1.628864   -0.005920
     11          8           0        4.000088    1.436992   -0.570801
     12          6           0        0.931021    2.874113   -0.988675
     13          6           0        2.428440   -2.446926    1.261075
     14          8           0        1.590657   -2.557323   -0.945338
     15          6           0       -2.664591   -0.439705   -0.069911
     16          8           0       -3.061873   -0.796513    1.275107
     17          6           0       -2.664087   -1.695619   -0.953187
     18          6           0       -3.686070    0.572408   -0.638425
     19          8           0       -5.004342    0.026721   -0.752188
     20          1           0       -0.303011   -0.726977    1.764595
     21          1           0       -0.430832   -1.787424    0.381959
     22          1           0       -0.935523    0.392437   -0.995891
     23          1           0       -1.973206    1.500966    1.632496
     24          1           0       -1.720432    2.327807    0.105836
     25          1           0        0.350931    1.537957    2.198332
     26          1           0       -0.120210    3.136084    1.662985
     27          1           0        2.047055    2.687788    0.813522
     28          1           0        3.578155   -1.162681   -1.612924
     29          1           0        4.355154   -1.229532   -0.034394
     30          1           0        0.600924    3.898650   -0.776890
     31          1           0        0.147592    2.378170   -1.571507
     32          1           0        1.828235    2.935200   -1.614088
     33          1           0        1.496889   -2.856923    1.665055
     34          1           0        3.099052   -3.281360    1.027296
     35          1           0        2.898606   -1.827310    2.031471
     36          1           0        1.452956   -2.083402   -1.784222
     37          1           0       -3.855783   -1.353854    1.207006
     38          1           0       -2.251367   -1.478263   -1.945657
     39          1           0       -2.083567   -2.507363   -0.508005
     40          1           0       -3.690264   -2.053001   -1.088781
     41          1           0       -3.720442    1.471256   -0.015168
     42          1           0       -3.387682    0.867043   -1.650569
     43          1           0       -5.379950   -0.011601    0.143373
 ---------------------------------------------------------------------
 Rotational constants (GHZ):      0.5917430      0.2473379      0.2001695
 Standard basis: 6-31G(d) (6D, 7F)
 There are   333 symmetry adapted cartesian basis functions of A   symmetry.
 There are   333 symmetry adapted basis functions of A   symmetry.
   333 basis functions,   628 primitive gaussians,   333 cartesian basis functions
    73 alpha electrons       73 beta electrons
       nuclear repulsion energy      1595.7204667919 Hartrees.
 NAtoms=   43 NActive=   43 NUniq=   43 SFac= 1.00D+00 NAtFMM=   60 NAOKFM=F Big=F
 Integral buffers will be    131072 words long.
 Raffenetti 2 integral format.
 Two-electron integral symmetry is turned on.
 ------------------------------------------------------------------------------
 Polarizable Continuum Model (PCM)
 =================================
 Model                : PCM (using non-symmetric T matrix).
 Atomic radii         : SMD-Coulomb.
 Polarization charges : Total charges.
 Charge compensation  : None.
 Solution method      : On-the-fly selection.
 Cavity type          : VdW (van der Waals Surface) (Alpha=1.000).
 Cavity algorithm     : GePol (No added spheres)
                        Default sphere list used, NSphG=   43.
                        Lebedev-Laikov grids with approx.  5.0 points / Ang**2.
                        Smoothing algorithm: Karplus/York (Gamma=1.0000).
                        Polarization charges: spherical gaussians, with
                                              point-specific exponents (IZeta= 3).
                        Self-potential: point-specific (ISelfS= 7).
                        Self-field    : sphere-specific E.n sum rule (ISelfD= 2).
 1st derivatives      : Analytical E(r).r(x)/FMM algorithm (CHGder, D1EAlg=3).
                        Cavity 1st derivative terms included.
 Solvent              : Methanol, Eps=  32.613000 Eps(inf)=   1.765709
 ------------------------------------------------------------------------------
 ------------------------------------------------------------------------------
 Atomic radii for non-electrostatic terms: SMD-CDS.
 ------------------------------------------------------------------------------
 Nuclear repulsion after PCM non-electrostatic terms =     1595.7218172442 Hartrees.
 One-electron integrals computed using PRISM.
 NBasis=   333 RedAO= T EigKep=  9.29D-04  NBF=   333
 NBsUse=   333 1.00D-06 EigRej= -1.00D+00 NBFU=   333
 Initial guess from the checkpoint file:  "DY-202A-11R_54.chk"
 B after Tr=     0.000000    0.000000    0.000000
         Rot=    0.999998    0.001793   -0.000679   -0.001040 Ang=   0.25 deg.
 ExpMin= 1.61D-01 ExpMax= 5.48D+03 ExpMxC= 8.25D+02 IAcc=1 IRadAn=         1 AccDes= 0.00D+00
 Harris functional with IExCor=  402 and IRadAn=       1 diagonalized for initial guess.
 HarFok:  IExCor=  402 AccDes= 0.00D+00 IRadAn=         1 IDoV= 1 UseB2=F ITyADJ=14
 ICtDFT=  3500011 ScaDFX=  1.000000  1.000000  1.000000  1.000000
 FoFCou: FMM=F IPFlag=           0 FMFlag=      100000 FMFlg1=           0
         NFxFlg=           0 DoJE=T BraDBF=F KetDBF=T FulRan=T
         wScrn=  0.000000 ICntrl=     500 IOpCl=  0 I1Cent=   200000004 NGrid=           0
         NMat0=    1 NMatS0=      1 NMatT0=    0 NMatD0=    1 NMtDS0=    0 NMtDT0=    0
 Petite list used in FoFCou.
 Keep R1 ints in memory in canonical form, NReq=1565304907.
 Requested convergence on RMS density matrix=1.00D-08 within 128 cycles.
 Requested convergence on MAX density matrix=1.00D-06.
 Requested convergence on             energy=1.00D-06.
 No special actions if energy rises.
 Inv3:  Mode=1 IEnd=    22129968.
 Iteration    1 A*A^-1 deviation from unit magnitude is 6.11D-15 for   1353.
 Iteration    1 A*A^-1 deviation from orthogonality  is 2.50D-15 for   2058    849.
 Iteration    1 A^-1*A deviation from unit magnitude is 4.88D-15 for    669.
 Iteration    1 A^-1*A deviation from orthogonality  is 1.18D-10 for   2167   2161.
 Iteration    2 A*A^-1 deviation from unit magnitude is 1.12D-14 for   1353.
 Iteration    2 A*A^-1 deviation from orthogonality  is 4.23D-15 for   2124    845.
 Iteration    2 A^-1*A deviation from unit magnitude is 1.22D-15 for   1272.
 Iteration    2 A^-1*A deviation from orthogonality  is 3.80D-16 for    562    551.
 Error on total polarization charges =  0.05186
 SCF Done:  E(RB3LYP) =  -886.950727925     A.U. after   10 cycles
            NFock= 10  Conv=0.75D-08     -V/T= 2.0094
 SMD-CDS (non-electrostatic) energy       (kcal/mol) =       0.85
 (included in total energy above)
 D1PCM: PCM CHGder 1st derivatives, ID1Alg=3 FixD1E=F DoIter=F DoCFld=F I1PDM=0.
 Calling FoFJK, ICntrl=      2127 FMM=F ISym2X=0 I1Cent= 0 IOpClX= 0 NMat=1 NMatS=1 NMatT=0.
 ***** Axes restored to original set *****
 -------------------------------------------------------------------
 Center     Atomic                   Forces (Hartrees/Bohr)
 Number     Number              X              Y              Z
 -------------------------------------------------------------------
      1        6          -0.002278360    0.001104963    0.000390308
      2        6           0.001356198   -0.000818952   -0.000065787
      3        6          -0.000947122    0.000514003   -0.000147124
      4        6           0.000320046   -0.000601427    0.000207116
      5        6          -0.000096750    0.000248750   -0.000171639
      6        6          -0.000303512    0.000104078    0.000086921
      7        6           0.000931556   -0.000707552   -0.000026487
      8        6           0.000653706   -0.000043737   -0.000297625
      9        6           0.002296647   -0.000147608    0.000835991
     10        6          -0.002575759   -0.000658796   -0.000458926
     11        8           0.000953806    0.000974806   -0.000040122
     12        6          -0.000097483    0.000201136    0.000312740
     13        6           0.000499459    0.000321049   -0.000124718
     14        8           0.000831472   -0.000001382    0.000364427
     15        6          -0.000292232    0.000057774    0.000513486
     16        8          -0.000192267    0.000367690   -0.000385762
     17        6           0.000204931    0.000227420   -0.000641874
     18        6           0.000531671    0.000329346    0.000245322
     19        8          -0.000638247   -0.000397890    0.000055851
     20        1           0.000178688   -0.000036594    0.000048712
     21        1           0.000131657    0.000034792   -0.000023502
     22        1          -0.000086072   -0.000116517    0.000156543
     23        1          -0.000083039   -0.000145689   -0.000006889
     24        1          -0.000143140   -0.000012355    0.000018391
     25        1           0.000178146   -0.000108522    0.000073423
     26        1           0.000062585    0.000142400   -0.000122419
     27        1           0.000148541   -0.000209592   -0.000134644
     28        1          -0.000704310    0.000108663   -0.000303090
     29        1          -0.000403643   -0.000106814    0.000109575
     30        1          -0.000090855    0.000065489   -0.000079263
     31        1          -0.000069732   -0.000101057   -0.000166507
     32        1           0.000125701    0.000071239   -0.000187118
     33        1          -0.000075053   -0.000098799   -0.000160852
     34        1           0.000018620   -0.000172112    0.000146320
     35        1          -0.000044064    0.000034089   -0.000044286
     36        1          -0.000493583   -0.000039381   -0.000113640
     37        1           0.000409835   -0.000179258    0.000119604
     38        1          -0.000104886   -0.000087973    0.000182313
     39        1           0.000089910   -0.000186185    0.000138519
     40        1          -0.000063109   -0.000034137   -0.000011947
     41        1           0.000138457   -0.000085229   -0.000003234
     42        1          -0.000263806    0.000013700   -0.000075345
     43        1          -0.000014607    0.000176169   -0.000212764
 -------------------------------------------------------------------
 Cartesian Forces:  Max     0.002575759 RMS     0.000510622

 GradGradGradGradGradGradGradGradGradGradGradGradGradGradGradGradGradGrad
 Berny optimization.
 Using GEDIIS/GDIIS optimizer.
 FormGI is forming the generalized inverse of G from B-inverse, IUseBI=4.
 Internal  Forces:  Max     0.001460916 RMS     0.000235071
 Search for a local minimum.
 Step number   7 out of a maximum of  258
 All quantities printed in internal units (Hartrees-Bohrs-Radians)
 Mixed Optimization -- En-DIIS/RFO-DIIS
 Swapping is turned off.
 Update second derivatives using D2CorX and points    5    6    7
 DE= -1.30D-04 DEPred=-1.10D-04 R= 1.18D+00
 TightC=F SS=  1.41D+00  RLast= 3.01D-01 DXNew= 1.4270D+00 9.0372D-01
 Trust test= 1.18D+00 RLast= 3.01D-01 DXMaxT set to 9.04D-01
 ITU=  1  1  1  0  1  1  0
     Eigenvalues ---    0.00147   0.00232   0.00329   0.00370   0.00399
     Eigenvalues ---    0.00410   0.00460   0.00704   0.00791   0.00847
     Eigenvalues ---    0.01110   0.01171   0.01230   0.01318   0.01334
     Eigenvalues ---    0.01411   0.02495   0.02625   0.03213   0.03726
     Eigenvalues ---    0.03927   0.04388   0.04429   0.04614   0.04708
     Eigenvalues ---    0.04822   0.04938   0.05024   0.05058   0.05267
     Eigenvalues ---    0.05420   0.05442   0.05577   0.05581   0.05598
     Eigenvalues ---    0.05631   0.05724   0.05743   0.05953   0.06121
     Eigenvalues ---    0.06218   0.06895   0.07301   0.07995   0.08193
     Eigenvalues ---    0.08883   0.09038   0.09110   0.09217   0.09753
     Eigenvalues ---    0.10542   0.11864   0.12095   0.13420   0.14068
     Eigenvalues ---    0.14586   0.15592   0.15901   0.15994   0.15998
     Eigenvalues ---    0.16000   0.16000   0.16000   0.16000   0.16000
     Eigenvalues ---    0.16033   0.16075   0.16133   0.16418   0.16896
     Eigenvalues ---    0.17316   0.18198   0.20270   0.21020   0.22722
     Eigenvalues ---    0.23569   0.24820   0.24959   0.25561   0.26748
     Eigenvalues ---    0.27157   0.27836   0.28130   0.28526   0.28720
     Eigenvalues ---    0.29271   0.29424   0.29710   0.30365   0.30622
     Eigenvalues ---    0.31152   0.31794   0.32488   0.33761   0.33829
     Eigenvalues ---    0.33835   0.33844   0.33938   0.33996   0.34012
     Eigenvalues ---    0.34100   0.34139   0.34163   0.34189   0.34207
     Eigenvalues ---    0.34218   0.34262   0.34270   0.34275   0.34335
     Eigenvalues ---    0.34387   0.34433   0.34811   0.35321   0.37091
     Eigenvalues ---    0.40455   0.41470   0.41889   0.52430   0.52523
     Eigenvalues ---    0.52751   0.53011   0.95888
 En-DIIS/RFO-DIIS IScMMF=        0 using points:     7    6    5    4    3
 RFO step:  Lambda=-3.15030696D-05.
 DidBck=F Rises=F RFO-DIIS coefs:    1.07274   -0.26618   -0.15226    0.12062    0.22509
 Iteration  1 RMS(Cart)=  0.01926024 RMS(Int)=  0.00013620
 Iteration  2 RMS(Cart)=  0.00018434 RMS(Int)=  0.00009226
 Iteration  3 RMS(Cart)=  0.00000002 RMS(Int)=  0.00009226
 Variable       Old X    -DE/DX   Delta X   Delta X   Delta X     New X
                                 (Linear)    (Quad)   (Total)
    R1        2.56134   0.00052   0.00087  -0.00001   0.00081   2.56215
    R2        2.85775  -0.00082  -0.00221  -0.00161  -0.00380   2.85395
    R3        2.77617   0.00146   0.00324   0.00159   0.00468   2.78085
    R4        2.83819   0.00053   0.00160   0.00063   0.00228   2.84047
    R5        2.90350  -0.00033  -0.00148  -0.00104  -0.00243   2.90107
    R6        2.93294  -0.00031  -0.00089  -0.00048  -0.00139   2.93156
    R7        2.07655   0.00003  -0.00013   0.00006  -0.00006   2.07649
    R8        2.06399  -0.00005   0.00009   0.00004   0.00013   2.06413
    R9        2.93186   0.00009   0.00052   0.00027   0.00076   2.93262
   R10        2.94511   0.00009   0.00125  -0.00078   0.00047   2.94558
   R11        2.07419  -0.00019  -0.00030  -0.00032  -0.00061   2.07358
   R12        2.90872   0.00034   0.00051   0.00069   0.00116   2.90988
   R13        2.07370   0.00006   0.00008   0.00013   0.00022   2.07392
   R14        2.07095   0.00003   0.00024  -0.00002   0.00022   2.07118
   R15        2.91112   0.00030   0.00026   0.00068   0.00090   2.91202
   R16        2.07377   0.00016   0.00036   0.00024   0.00060   2.07437
   R17        2.07514   0.00008   0.00015   0.00007   0.00022   2.07536
   R18        2.91328   0.00023  -0.00001   0.00028   0.00027   2.91356
   R19        2.07950  -0.00006  -0.00007  -0.00015  -0.00022   2.07928
   R20        2.86742   0.00068   0.00055   0.00030   0.00085   2.86827
   R21        2.32709   0.00135   0.00085   0.00044   0.00129   2.32838
   R22        2.91413   0.00116   0.00304   0.00091   0.00411   2.91824
   R23        2.07228   0.00017  -0.00050   0.00068   0.00017   2.07245
   R24        2.07114  -0.00025  -0.00023  -0.00065  -0.00088   2.07026
   R25        2.89307  -0.00014  -0.00084   0.00009  -0.00075   2.89232
   R26        2.72189  -0.00027   0.00044  -0.00169  -0.00125   2.72065
   R27        2.07310   0.00007   0.00013   0.00003   0.00016   2.07326
   R28        2.06958   0.00018   0.00029   0.00010   0.00038   2.06997
   R29        2.06998   0.00021   0.00026   0.00037   0.00063   2.07060
   R30        2.06930   0.00005   0.00028   0.00012   0.00040   2.06970
   R31        2.07065   0.00012   0.00028   0.00009   0.00037   2.07103
[truncated: 942,818 more chars]
