# Supplementary material for: New patchoulol- and guaiane-type sesquiterpenoids from Sanguisorba officinalis with anti-melanogenic activity
Source: Nat Prod Bioprospect. 2026 May 12;16(1):63. doi: 10.1007/s13659-026-00616-0 (PMC13161421; doi:10.1007/s13659-026-00616-0)
Supplement: Supplementary file 2 — Additional file 2. It includes the calculated NMR data of compound 11. [file 13659_2026_616_MOESM2_ESM.zip › New folder/11R-opt_freq-conf-55.log]

 Entering Gaussian System, Link 0=/gpfs/home/zhengshan/software/Gaussian/g09/g09
 Input=DY-202A-11R_55.gjf
 Output=DY-202A-11R_55.log
 Initial command:
 /gpfs/home/zhengshan/software/Gaussian/g09/l1.exe "/gpfs/home/zhengshan/software/Gaussian/g09/scratch/zhengshan/%J/Gau-23342.inp" -scrdir="/gpfs/home/zhengshan/software/Gaussian/g09/scratch/zhengshan/%J/"
 Entering Link 1 = /gpfs/home/zhengshan/software/Gaussian/g09/l1.exe PID=     23343.
  
 Copyright (c) 1988,1990,1992,1993,1995,1998,2003,2009,2013,
            Gaussian, Inc.  All Rights Reserved.
  
 This is part of the Gaussian(R) 09 program.  It is based on
 the Gaussian(R) 03 system (copyright 2003, Gaussian, Inc.),
 the Gaussian(R) 98 system (copyright 1998, Gaussian, Inc.),
 the Gaussian(R) 94 system (copyright 1995, Gaussian, Inc.),
 the Gaussian 92(TM) system (copyright 1992, Gaussian, Inc.),
 the Gaussian 90(TM) system (copyright 1990, Gaussian, Inc.),
 the Gaussian 88(TM) system (copyright 1988, Gaussian, Inc.),
 the Gaussian 86(TM) system (copyright 1986, Carnegie Mellon
 University), and the Gaussian 82(TM) system (copyright 1983,
 Carnegie Mellon University). Gaussian is a federally registered
 trademark of Gaussian, Inc.
  
 This software contains proprietary and confidential information,
 including trade secrets, belonging to Gaussian, Inc.
  
 This software is provided under written license and may be
 used, copied, transmitted, or stored only in accord with that
 written license.
  
 The following legend is applicable only to US Government
 contracts under FAR:
  
                    RESTRICTED RIGHTS LEGEND
  
 Use, reproduction and disclosure by the US Government is
 subject to restrictions as set forth in subparagraphs (a)
 and (c) of the Commercial Computer Software - Restricted
 Rights clause in FAR 52.227-19.
  
 Gaussian, Inc.
 340 Quinnipiac St., Bldg. 40, Wallingford CT 06492
  
  
 ---------------------------------------------------------------
 Warning -- This program may not be used in any manner that
 competes with the business of Gaussian, Inc. or will provide
 assistance to any competitor of Gaussian, Inc.  The licensee
 of this program is prohibited from giving any competitor of
 Gaussian, Inc. access to this program.  By using this program,
 the user acknowledges that Gaussian, Inc. is engaged in the
 business of creating and licensing software in the field of
 computational chemistry and represents and warrants to the
 licensee that it is not a competitor of Gaussian, Inc. and that
 it will not use this program in any manner prohibited above.
 ---------------------------------------------------------------
  

 Cite this work as:
 Gaussian 09, Revision D.01,
 M. J. Frisch, G. W. Trucks, H. B. Schlegel, G. E. Scuseria, 
 M. A. Robb, J. R. Cheeseman, G. Scalmani, V. Barone, B. Mennucci, 
 G. A. Petersson, H. Nakatsuji, M. Caricato, X. Li, H. P. Hratchian, 
 A. F. Izmaylov, J. Bloino, G. Zheng, J. L. Sonnenberg, M. Hada, 
 M. Ehara, K. Toyota, R. Fukuda, J. Hasegawa, M. Ishida, T. Nakajima, 
 Y. Honda, O. Kitao, H. Nakai, T. Vreven, J. A. Montgomery, Jr., 
 J. E. Peralta, F. Ogliaro, M. Bearpark, J. J. Heyd, E. Brothers, 
 K. N. Kudin, V. N. Staroverov, T. Keith, R. Kobayashi, J. Normand, 
 K. Raghavachari, A. Rendell, J. C. Burant, S. S. Iyengar, J. Tomasi, 
 M. Cossi, N. Rega, J. M. Millam, M. Klene, J. E. Knox, J. B. Cross, 
 V. Bakken, C. Adamo, J. Jaramillo, R. Gomperts, R. E. Stratmann, 
 O. Yazyev, A. J. Austin, R. Cammi, C. Pomelli, J. W. Ochterski, 
 R. L. Martin, K. Morokuma, V. G. Zakrzewski, G. A. Voth, 
 P. Salvador, J. J. Dannenberg, S. Dapprich, A. D. Daniels, 
 O. Farkas, J. B. Foresman, J. V. Ortiz, J. Cioslowski, 
 and D. J. Fox, Gaussian, Inc., Wallingford CT, 2013.
 
 ******************************************
 Gaussian 09:  ES64L-G09RevD.01 24-Apr-2013
                10-Mar-2024 
 ******************************************
 %nprocshared=4
 Will use up to    4 processors via shared memory.
 %mem=12GB
 %chk=DY-202A-11R_55.chk
 ----------------------------------------------------------
 # opt freq b3lyp/6-31g(d) scrf=(smd,solvent=methanol,read)
 ----------------------------------------------------------
 1/14=-1,18=20,19=15,26=3,38=1,40=2/1,3;
 2/9=110,12=2,17=6,18=5,40=1/2;
 3/5=1,6=6,7=1,11=2,16=1,25=1,30=1,70=32203,71=1,72=3,74=-5/1,2,3;
 4//1;
 5/5=2,38=5,53=3/2;
 6/7=2,8=2,9=2,10=2,28=1/1;
 7//1,2,3,16;
 1/14=-1,18=20,19=15,26=3/3(2);
 2/9=110/2;
 99//99;
 2/9=110/2;
 3/5=1,6=6,7=1,11=2,16=1,25=1,30=1,70=32205,71=1,72=3,74=-5/1,2,3;
 4/5=5,16=3,69=1/1;
 5/5=2,38=5,53=3/2;
 7//1,2,3,16;
 1/14=-1,18=20,19=15,26=3/3(-5);
 2/9=110/2;
 6/7=2,8=2,9=2,10=2,19=2,28=1/1;
 99/9=1/99;
 --------
 opt+freq
 --------
 Symbolic Z-matrix:
 Charge =  0 Multiplicity = 1
 C                     1.7757    0.6408    0.0285 
 C                     1.0968   -0.4779    0.327 
 C                    -0.3405   -0.5544    0.7734 
 C                    -1.271     0.4887    0.117 
 C                    -1.1196    1.9038    0.7287 
 C                     0.2862    2.3473    1.1412 
 C                     1.4233    2.0896    0.1404 
 C                     3.1245    0.2009   -0.3824 
 C                     3.2684   -1.2878   -0.3599 
 C                     1.9003   -1.746     0.1512 
 O                     4.0206    0.9759   -0.6857 
 C                     1.1594    2.724    -1.2264 
 C                     2.0309   -2.558     1.4407 
 O                     1.2752   -2.5274   -0.863 
 C                    -2.7699    0.0331    0.0826 
 O                    -3.5616    1.1289   -0.4162 
 C                    -3.3209   -0.3423    1.4676 
 C                    -2.9705   -1.1406   -0.9079 
 O                    -4.3652   -1.3742   -1.1245 
 H                    -0.382    -0.4782    1.8669 
 H                    -0.7068   -1.5563    0.5304 
 H                    -0.9717    0.5862   -0.9362 
 H                    -1.7534    1.9993    1.6175 
 H                    -1.512     2.6346    0.0093 
 H                     0.5384    1.8765    2.1014 
 H                     0.2456    3.4245    1.3528 
 H                     2.3009    2.5997    0.5627 
 H                     3.4891   -1.6502   -1.3685 
 H                     4.0837   -1.5473    0.3229 
 H                     0.909     3.7848   -1.1169 
 H                     0.3383    2.238    -1.7612 
 H                     2.0473    2.6611   -1.8654 
 H                     1.0541   -2.9064    1.7953 
 H                     2.6338   -3.457     1.2683 
 H                     2.4972   -1.9757    2.2427 
 H                     0.684    -3.1718   -0.4399 
 H                    -4.4943    0.8627   -0.3172 
 H                    -2.7955   -1.1997    1.8988 
 H                    -3.2528    0.4954    2.1682 
 H                    -4.386    -0.5959    1.4127 
 H                    -2.5217   -0.9192   -1.8827 
 H                    -2.5353   -2.0709   -0.5331 
 H                    -4.6349   -0.7553   -1.8276 
 

 GradGradGradGradGradGradGradGradGradGradGradGradGradGradGradGradGradGrad
 Berny optimization.
 Initialization pass.
                           ----------------------------
                           !    Initial Parameters    !
                           ! (Angstroms and Degrees)  !
 --------------------------                            --------------------------
 ! Name  Definition              Value          Derivative Info.                !
 --------------------------------------------------------------------------------
 ! R1    R(1,2)                  1.3422         estimate D2E/DX2                !
 ! R2    R(1,7)                  1.4952         estimate D2E/DX2                !
 ! R3    R(1,8)                  1.477          estimate D2E/DX2                !
 ! R4    R(2,3)                  1.507          estimate D2E/DX2                !
 ! R5    R(2,10)                 1.5115         estimate D2E/DX2                !
 ! R6    R(3,4)                  1.5443         estimate D2E/DX2                !
 ! R7    R(3,20)                 1.0969         estimate D2E/DX2                !
 ! R8    R(3,21)                 1.0941         estimate D2E/DX2                !
 ! R9    R(4,5)                  1.5491         estimate D2E/DX2                !
 ! R10   R(4,15)                 1.567          estimate D2E/DX2                !
 ! R11   R(4,22)                 1.0992         estimate D2E/DX2                !
 ! R12   R(5,6)                  1.5307         estimate D2E/DX2                !
 ! R13   R(5,23)                 1.0958         estimate D2E/DX2                !
 ! R14   R(5,24)                 1.098          estimate D2E/DX2                !
 ! R15   R(6,7)                  1.5366         estimate D2E/DX2                !
 ! R16   R(6,25)                 1.0987         estimate D2E/DX2                !
 ! R17   R(6,26)                 1.0985         estimate D2E/DX2                !
 ! R18   R(7,12)                 1.5298         estimate D2E/DX2                !
 ! R19   R(7,27)                 1.0994         estimate D2E/DX2                !
 ! R20   R(8,9)                  1.4958         estimate D2E/DX2                !
 ! R21   R(8,11)                 1.223          estimate D2E/DX2                !
 ! R22   R(9,10)                 1.5306         estimate D2E/DX2                !
 ! R23   R(9,28)                 1.0942         estimate D2E/DX2                !
 ! R24   R(9,29)                 1.0947         estimate D2E/DX2                !
 ! R25   R(10,13)                1.5294         estimate D2E/DX2                !
 ! R26   R(10,14)                1.4248         estimate D2E/DX2                !
 ! R27   R(12,30)                1.0954         estimate D2E/DX2                !
 ! R28   R(12,31)                1.0938         estimate D2E/DX2                !
 ! R29   R(12,32)                1.0957         estimate D2E/DX2                !
 ! R30   R(13,33)                1.096          estimate D2E/DX2                !
 ! R31   R(13,34)                1.0961         estimate D2E/DX2                !
 ! R32   R(13,35)                1.0953         estimate D2E/DX2                !
 ! R33   R(14,36)                0.9715         estimate D2E/DX2                !
 ! R34   R(15,16)                1.441          estimate D2E/DX2                !
 ! R35   R(15,17)                1.5371         estimate D2E/DX2                !
 ! R36   R(15,18)                1.5488         estimate D2E/DX2                !
 ! R37   R(16,37)                0.975          estimate D2E/DX2                !
 ! R38   R(17,38)                1.0941         estimate D2E/DX2                !
 ! R39   R(17,39)                1.0942         estimate D2E/DX2                !
 ! R40   R(17,40)                1.0963         estimate D2E/DX2                !
 ! R41   R(18,19)                1.4306         estimate D2E/DX2                !
 ! R42   R(18,41)                1.0958         estimate D2E/DX2                !
 ! R43   R(18,42)                1.0933         estimate D2E/DX2                !
 ! R44   R(19,43)                0.9747         estimate D2E/DX2                !
 ! A1    A(2,1,7)              132.2019         estimate D2E/DX2                !
 ! A2    A(2,1,8)              105.9939         estimate D2E/DX2                !
 ! A3    A(7,1,8)              121.6426         estimate D2E/DX2                !
 ! A4    A(1,2,3)              126.2008         estimate D2E/DX2                !
 ! A5    A(1,2,10)             113.8609         estimate D2E/DX2                !
 ! A6    A(3,2,10)             119.9261         estimate D2E/DX2                !
 ! A7    A(2,3,4)              114.4875         estimate D2E/DX2                !
 ! A8    A(2,3,20)             109.1385         estimate D2E/DX2                !
 ! A9    A(2,3,21)             107.4586         estimate D2E/DX2                !
 ! A10   A(4,3,20)             110.7326         estimate D2E/DX2                !
 ! A11   A(4,3,21)             108.8089         estimate D2E/DX2                !
 ! A12   A(20,3,21)            105.8044         estimate D2E/DX2                !
 ! A13   A(3,4,5)              112.974          estimate D2E/DX2                !
 ! A14   A(3,4,15)             112.9116         estimate D2E/DX2                !
 ! A15   A(3,4,22)             107.6442         estimate D2E/DX2                !
 ! A16   A(5,4,15)             111.5777         estimate D2E/DX2                !
 ! A17   A(5,4,22)             105.7063         estimate D2E/DX2                !
 ! A18   A(15,4,22)            105.3791         estimate D2E/DX2                !
 ! A19   A(4,5,6)              117.4418         estimate D2E/DX2                !
 ! A20   A(4,5,23)             110.0824         estimate D2E/DX2                !
 ! A21   A(4,5,24)             108.3224         estimate D2E/DX2                !
 ! A22   A(6,5,23)             106.7            estimate D2E/DX2                !
 ! A23   A(6,5,24)             108.176          estimate D2E/DX2                !
 ! A24   A(23,5,24)            105.4689         estimate D2E/DX2                !
 ! A25   A(5,6,7)              117.0987         estimate D2E/DX2                !
 ! A26   A(5,6,25)             108.7933         estimate D2E/DX2                !
 ! A27   A(5,6,26)             107.5819         estimate D2E/DX2                !
 ! A28   A(7,6,25)             109.1154         estimate D2E/DX2                !
 ! A29   A(7,6,26)             108.4975         estimate D2E/DX2                !
 ! A30   A(25,6,26)            105.0889         estimate D2E/DX2                !
 ! A31   A(1,7,6)              112.6847         estimate D2E/DX2                !
 ! A32   A(1,7,12)             112.0622         estimate D2E/DX2                !
 ! A33   A(1,7,27)             106.8687         estimate D2E/DX2                !
 ! A34   A(6,7,12)             112.6264         estimate D2E/DX2                !
 ! A35   A(6,7,27)             105.2319         estimate D2E/DX2                !
 ! A36   A(12,7,27)            106.7671         estimate D2E/DX2                !
 ! A37   A(1,8,9)              112.3385         estimate D2E/DX2                !
 ! A38   A(1,8,11)             123.3245         estimate D2E/DX2                !
 ! A39   A(9,8,11)             124.3288         estimate D2E/DX2                !
 ! A40   A(8,9,10)             102.5309         estimate D2E/DX2                !
 ! A41   A(8,9,28)             109.5823         estimate D2E/DX2                !
 ! A42   A(8,9,29)             108.4797         estimate D2E/DX2                !
 ! A43   A(10,9,28)            112.8872         estimate D2E/DX2                !
 ! A44   A(10,9,29)            112.7346         estimate D2E/DX2                !
 ! A45   A(28,9,29)            110.2559         estimate D2E/DX2                !
 ! A46   A(2,10,9)             105.2382         estimate D2E/DX2                !
 ! A47   A(2,10,13)            113.1258         estimate D2E/DX2                !
 ! A48   A(2,10,14)            108.0406         estimate D2E/DX2                !
 ! A49   A(9,10,13)            111.3542         estimate D2E/DX2                !
 ! A50   A(9,10,14)            108.5804         estimate D2E/DX2                !
 ! A51   A(13,10,14)           110.2705         estimate D2E/DX2                !
 ! A52   A(7,12,30)            110.5918         estimate D2E/DX2                !
 ! A53   A(7,12,31)            112.4627         estimate D2E/DX2                !
 ! A54   A(7,12,32)            110.9433         estimate D2E/DX2                !
 ! A55   A(30,12,31)           107.9116         estimate D2E/DX2                !
 ! A56   A(30,12,32)           107.4041         estimate D2E/DX2                !
 ! A57   A(31,12,32)           107.3169         estimate D2E/DX2                !
 ! A58   A(10,13,33)           111.4346         estimate D2E/DX2                !
 ! A59   A(10,13,34)           110.4754         estimate D2E/DX2                !
 ! A60   A(10,13,35)           111.8046         estimate D2E/DX2                !
 ! A61   A(33,13,34)           106.2831         estimate D2E/DX2                !
 ! A62   A(33,13,35)           108.1504         estimate D2E/DX2                !
 ! A63   A(34,13,35)           108.4837         estimate D2E/DX2                !
 ! A64   A(10,14,36)           108.7094         estimate D2E/DX2                !
 ! A65   A(4,15,16)            108.1826         estimate D2E/DX2                !
 ! A66   A(4,15,17)            113.2106         estimate D2E/DX2                !
 ! A67   A(4,15,18)            110.9931         estimate D2E/DX2                !
 ! A68   A(16,15,17)           107.4981         estimate D2E/DX2                !
 ! A69   A(16,15,18)           106.4838         estimate D2E/DX2                !
 ! A70   A(17,15,18)           110.165          estimate D2E/DX2                !
 ! A71   A(15,16,37)           106.4285         estimate D2E/DX2                !
 ! A72   A(15,17,38)           111.9841         estimate D2E/DX2                !
 ! A73   A(15,17,39)           111.5704         estimate D2E/DX2                !
 ! A74   A(15,17,40)           111.0786         estimate D2E/DX2                !
 ! A75   A(38,17,39)           108.5252         estimate D2E/DX2                !
 ! A76   A(38,17,40)           107.7587         estimate D2E/DX2                !
 ! A77   A(39,17,40)           105.6432         estimate D2E/DX2                !
 ! A78   A(15,18,19)           110.2933         estimate D2E/DX2                !
 ! A79   A(15,18,41)           111.2697         estimate D2E/DX2                !
 ! A80   A(15,18,42)           111.9638         estimate D2E/DX2                !
 ! A81   A(19,18,41)           107.3135         estimate D2E/DX2                !
 ! A82   A(19,18,42)           107.5192         estimate D2E/DX2                !
 ! A83   A(41,18,42)           108.2921         estimate D2E/DX2                !
 ! A84   A(18,19,43)           105.9784         estimate D2E/DX2                !
 ! D1    D(7,1,2,3)              5.9908         estimate D2E/DX2                !
 ! D2    D(7,1,2,10)          -175.2886         estimate D2E/DX2                !
 ! D3    D(8,1,2,3)           -178.7145         estimate D2E/DX2                !
 ! D4    D(8,1,2,10)             0.0061         estimate D2E/DX2                !
 ! D5    D(2,1,7,6)             20.9137         estimate D2E/DX2                !
 ! D6    D(2,1,7,12)          -107.3537         estimate D2E/DX2                !
 ! D7    D(2,1,7,27)           136.0204         estimate D2E/DX2                !
 ! D8    D(8,1,7,6)           -153.7716         estimate D2E/DX2                !
 ! D9    D(8,1,7,12)            77.961          estimate D2E/DX2                !
 ! D10   D(8,1,7,27)           -38.665          estimate D2E/DX2                !
 ! D11   D(2,1,8,9)              1.2686         estimate D2E/DX2                !
 ! D12   D(2,1,8,11)          -177.7285         estimate D2E/DX2                !
 ! D13   D(7,1,8,9)            177.1755         estimate D2E/DX2                !
 ! D14   D(7,1,8,11)            -1.8217         estimate D2E/DX2                !
 ! D15   D(1,2,3,4)             35.5415         estimate D2E/DX2                !
 ! D16   D(1,2,3,20)           -89.1959         estimate D2E/DX2                !
 ! D17   D(1,2,3,21)           156.5143         estimate D2E/DX2                !
 ! D18   D(10,2,3,4)          -143.1084         estimate D2E/DX2                !
 ! D19   D(10,2,3,20)           92.1542         estimate D2E/DX2                !
 ! D20   D(10,2,3,21)          -22.1356         estimate D2E/DX2                !
 ! D21   D(1,2,10,9)            -1.1981         estimate D2E/DX2                !
 ! D22   D(1,2,10,13)          120.5857         estimate D2E/DX2                !
 ! D23   D(1,2,10,14)         -117.0501         estimate D2E/DX2                !
 ! D24   D(3,2,10,9)           177.6106         estimate D2E/DX2                !
 ! D25   D(3,2,10,13)          -60.6056         estimate D2E/DX2                !
 ! D26   D(3,2,10,14)           61.7587         estimate D2E/DX2                !
 ! D27   D(2,3,4,5)            -77.2861         estimate D2E/DX2                !
 ! D28   D(2,3,4,15)           154.9189         estimate D2E/DX2                !
 ! D29   D(2,3,4,22)            39.0339         estimate D2E/DX2                !
 ! D30   D(20,3,4,5)            46.6041         estimate D2E/DX2                !
 ! D31   D(20,3,4,15)          -81.1909         estimate D2E/DX2                !
 ! D32   D(20,3,4,22)          162.9241         estimate D2E/DX2                !
 ! D33   D(21,3,4,5)           162.4889         estimate D2E/DX2                !
 ! D34   D(21,3,4,15)           34.6939         estimate D2E/DX2                !
 ! D35   D(21,3,4,22)          -81.1911         estimate D2E/DX2                !
 ! D36   D(3,4,5,6)             37.0538         estimate D2E/DX2                !
 ! D37   D(3,4,5,23)           -85.2632         estimate D2E/DX2                !
 ! D38   D(3,4,5,24)           159.8885         estimate D2E/DX2                !
 ! D39   D(15,4,5,6)           165.5436         estimate D2E/DX2                !
 ! D40   D(15,4,5,23)           43.2266         estimate D2E/DX2                !
 ! D41   D(15,4,5,24)          -71.6217         estimate D2E/DX2                !
 ! D42   D(22,4,5,6)           -80.4109         estimate D2E/DX2                !
 ! D43   D(22,4,5,23)          157.2721         estimate D2E/DX2                !
 ! D44   D(22,4,5,24)           42.4238         estimate D2E/DX2                !
 ! D45   D(3,4,15,16)          174.039          estimate D2E/DX2                !
 ! D46   D(3,4,15,17)           55.0139         estimate D2E/DX2                !
 ! D47   D(3,4,15,18)          -69.4786         estimate D2E/DX2                !
 ! D48   D(5,4,15,16)           45.5161         estimate D2E/DX2                !
 ! D49   D(5,4,15,17)          -73.509          estimate D2E/DX2                !
 ! D50   D(5,4,15,18)          161.9985         estimate D2E/DX2                !
 ! D51   D(22,4,15,16)         -68.7325         estimate D2E/DX2                !
 ! D52   D(22,4,15,17)         172.2424         estimate D2E/DX2                !
 ! D53   D(22,4,15,18)          47.7499         estimate D2E/DX2                !
 ! D54   D(4,5,6,7)             46.0818         estimate D2E/DX2                !
 ! D55   D(4,5,6,25)           -78.1609         estimate D2E/DX2                !
 ! D56   D(4,5,6,26)           168.4931         estimate D2E/DX2                !
 ! D57   D(23,5,6,7)           170.1192         estimate D2E/DX2                !
 ! D58   D(23,5,6,25)           45.8766         estimate D2E/DX2                !
 ! D59   D(23,5,6,26)          -67.4695         estimate D2E/DX2                !
 ! D60   D(24,5,6,7)           -76.8276         estimate D2E/DX2                !
 ! D61   D(24,5,6,25)          158.9297         estimate D2E/DX2                !
 ! D62   D(24,5,6,26)           45.5837         estimate D2E/DX2                !
 ! D63   D(5,6,7,1)            -71.5359         estimate D2E/DX2                !
 ! D64   D(5,6,7,12)            56.4358         estimate D2E/DX2                !
 ! D65   D(5,6,7,27)           172.3744         estimate D2E/DX2                !
 ! D66   D(25,6,7,1)            52.5437         estimate D2E/DX2                !
 ! D67   D(25,6,7,12)         -179.4845         estimate D2E/DX2                !
 ! D68   D(25,6,7,27)          -63.5459         estimate D2E/DX2                !
 ! D69   D(26,6,7,1)           166.5267         estimate D2E/DX2                !
 ! D70   D(26,6,7,12)          -65.5015         estimate D2E/DX2                !
 ! D71   D(26,6,7,27)           50.4371         estimate D2E/DX2                !
 ! D72   D(1,7,12,30)         -179.7032         estimate D2E/DX2                !
 ! D73   D(1,7,12,31)           59.5762         estimate D2E/DX2                !
 ! D74   D(1,7,12,32)          -60.6303         estimate D2E/DX2                !
 ! D75   D(6,7,12,30)           51.9986         estimate D2E/DX2                !
 ! D76   D(6,7,12,31)          -68.722          estimate D2E/DX2                !
 ! D77   D(6,7,12,32)          171.0715         estimate D2E/DX2                !
 ! D78   D(27,7,12,30)         -63.0161         estimate D2E/DX2                !
 ! D79   D(27,7,12,31)         176.2633         estimate D2E/DX2                !
 ! D80   D(27,7,12,32)          56.0568         estimate D2E/DX2                !
 ! D81   D(1,8,9,10)            -1.9237         estimate D2E/DX2                !
 ! D82   D(1,8,9,28)           118.2042         estimate D2E/DX2                !
 ! D83   D(1,8,9,29)          -121.3759         estimate D2E/DX2                !
 ! D84   D(11,8,9,10)          177.0616         estimate D2E/DX2                !
 ! D85   D(11,8,9,28)          -62.8105         estimate D2E/DX2                !
 ! D86   D(11,8,9,29)           57.6094         estimate D2E/DX2                !
 ! D87   D(8,9,10,2)             1.7781         estimate D2E/DX2                !
 ! D88   D(8,9,10,13)         -121.1492         estimate D2E/DX2                !
 ! D89   D(8,9,10,14)          117.2583         estimate D2E/DX2                !
 ! D90   D(28,9,10,2)         -116.0296         estimate D2E/DX2                !
 ! D91   D(28,9,10,13)         121.0431         estimate D2E/DX2                !
 ! D92   D(28,9,10,14)          -0.5494         estimate D2E/DX2                !
 ! D93   D(29,9,10,2)          118.2135         estimate D2E/DX2                !
 ! D94   D(29,9,10,13)          -4.7139         estimate D2E/DX2                !
 ! D95   D(29,9,10,14)        -126.3063         estimate D2E/DX2                !
 ! D96   D(2,10,13,33)          63.0298         estimate D2E/DX2                !
 ! D97   D(2,10,13,34)        -179.0578         estimate D2E/DX2                !
 ! D98   D(2,10,13,35)         -58.1355         estimate D2E/DX2                !
 ! D99   D(9,10,13,33)        -178.6865         estimate D2E/DX2                !
 ! D100  D(9,10,13,34)         -60.774          estimate D2E/DX2                !
 ! D101  D(9,10,13,35)          60.1483         estimate D2E/DX2                !
 ! D102  D(14,10,13,33)        -58.0821         estimate D2E/DX2                !
 ! D103  D(14,10,13,34)         59.8303         estimate D2E/DX2                !
 ! D104  D(14,10,13,35)       -179.2474         estimate D2E/DX2                !
 ! D105  D(2,10,14,36)         -95.2884         estimate D2E/DX2                !
 ! D106  D(9,10,14,36)         151.064          estimate D2E/DX2                !
 ! D107  D(13,10,14,36)         28.8103         estimate D2E/DX2                !
 ! D108  D(4,15,16,37)        -172.7361         estimate D2E/DX2                !
 ! D109  D(17,15,16,37)        -50.1545         estimate D2E/DX2                !
 ! D110  D(18,15,16,37)         67.8947         estimate D2E/DX2                !
 ! D111  D(4,15,17,38)         -62.9416         estimate D2E/DX2                !
 ! D112  D(4,15,17,39)          58.9312         estimate D2E/DX2                !
 ! D113  D(4,15,17,40)         176.5199         estimate D2E/DX2                !
 ! D114  D(16,15,17,38)        177.6395         estimate D2E/DX2                !
 ! D115  D(16,15,17,39)        -60.4877         estimate D2E/DX2                !
 ! D116  D(16,15,17,40)         57.1009         estimate D2E/DX2                !
 ! D117  D(18,15,17,38)         61.9996         estimate D2E/DX2                !
 ! D118  D(18,15,17,39)       -176.1276         estimate D2E/DX2                !
 ! D119  D(18,15,17,40)        -58.5389         estimate D2E/DX2                !
 ! D120  D(4,15,18,19)        -168.8274         estimate D2E/DX2                !
 ! D121  D(4,15,18,41)         -49.8522         estimate D2E/DX2                !
 ! D122  D(4,15,18,42)          71.4902         estimate D2E/DX2                !
 ! D123  D(16,15,18,19)        -51.3045         estimate D2E/DX2                !
 ! D124  D(16,15,18,41)         67.6707         estimate D2E/DX2                !
 ! D125  D(16,15,18,42)       -170.9869         estimate D2E/DX2                !
 ! D126  D(17,15,18,19)         64.972          estimate D2E/DX2                !
 ! D127  D(17,15,18,41)       -176.0528         estimate D2E/DX2                !
 ! D128  D(17,15,18,42)        -54.7103         estimate D2E/DX2                !
 ! D129  D(15,18,19,43)         84.9421         estimate D2E/DX2                !
 ! D130  D(41,18,19,43)        -36.4163         estimate D2E/DX2                !
 ! D131  D(42,18,19,43)       -152.7212         estimate D2E/DX2                !
 --------------------------------------------------------------------------------
 Trust Radius=3.00D-01 FncErr=1.00D-07 GrdErr=1.00D-06
 Number of steps in this run=    258 maximum allowed number of steps=    258.
 GradGradGradGradGradGradGradGradGradGradGradGradGradGradGradGradGradGrad

                          Input orientation:                          
 ---------------------------------------------------------------------
 Center     Atomic      Atomic             Coordinates (Angstroms)
 Number     Number       Type             X           Y           Z
 ---------------------------------------------------------------------
      1          6           0        1.775700    0.640800    0.028500
      2          6           0        1.096800   -0.477900    0.327000
      3          6           0       -0.340500   -0.554400    0.773400
      4          6           0       -1.271000    0.488700    0.117000
      5          6           0       -1.119600    1.903800    0.728700
      6          6           0        0.286200    2.347300    1.141200
      7          6           0        1.423300    2.089600    0.140400
      8          6           0        3.124500    0.200900   -0.382400
      9          6           0        3.268400   -1.287800   -0.359900
     10          6           0        1.900300   -1.746000    0.151200
     11          8           0        4.020600    0.975900   -0.685700
     12          6           0        1.159400    2.724000   -1.226400
     13          6           0        2.030900   -2.558000    1.440700
     14          8           0        1.275200   -2.527400   -0.863000
     15          6           0       -2.769900    0.033100    0.082600
     16          8           0       -3.561600    1.128900   -0.416200
     17          6           0       -3.320900   -0.342300    1.467600
     18          6           0       -2.970500   -1.140600   -0.907900
     19          8           0       -4.365200   -1.374200   -1.124500
     20          1           0       -0.382000   -0.478200    1.866900
     21          1           0       -0.706800   -1.556300    0.530400
     22          1           0       -0.971700    0.586200   -0.936200
     23          1           0       -1.753400    1.999300    1.617500
     24          1           0       -1.512000    2.634600    0.009300
     25          1           0        0.538400    1.876500    2.101400
     26          1           0        0.245600    3.424500    1.352800
     27          1           0        2.300900    2.599700    0.562700
     28          1           0        3.489100   -1.650200   -1.368500
     29          1           0        4.083700   -1.547300    0.322900
     30          1           0        0.909000    3.784800   -1.116900
     31          1           0        0.338300    2.238000   -1.761200
     32          1           0        2.047300    2.661100   -1.865400
     33          1           0        1.054100   -2.906400    1.795300
     34          1           0        2.633800   -3.457000    1.268300
     35          1           0        2.497200   -1.975700    2.242700
     36          1           0        0.684000   -3.171800   -0.439900
     37          1           0       -4.494300    0.862700   -0.317200
     38          1           0       -2.795500   -1.199700    1.898800
     39          1           0       -3.252800    0.495400    2.168200
     40          1           0       -4.386000   -0.595900    1.412700
     41          1           0       -2.521700   -0.919200   -1.882700
     42          1           0       -2.535300   -2.070900   -0.533100
     43          1           0       -4.634900   -0.755300   -1.827600
 ---------------------------------------------------------------------
                    Distance matrix (angstroms):
                    1          2          3          4          5
     1  C    0.000000
     2  C    1.342199   0.000000
     3  C    2.541984   1.506969   0.000000
     4  C    3.051778   2.566105   1.544263   0.000000
     5  C    3.235462   3.278153   2.579097   1.549066   0.000000
     6  C    2.523659   3.049877   2.991303   2.632157   1.530726
     7  C    1.495235   2.594895   3.240743   3.134116   2.616669
     8  C    1.477028   2.252906   3.729957   4.433131   4.706038
     9  C    2.469515   2.417357   3.853103   4.897912   5.534068
    10  C    2.393198   1.511488   2.613088   3.879716   4.772247
    11  O    2.379485   3.418728   4.846647   5.374265   5.411394
    12  C    2.508849   3.559373   4.122718   3.564847   3.112713
    13  C    3.505960   2.537654   3.175412   4.683706   5.508199
    14  O    3.329079   2.376631   3.030020   4.066988   5.282434
    15  C    4.586361   3.907969   2.593134   1.566989   2.576908
    16  O    5.377989   4.983457   3.824151   2.437418   2.806177
    17  C    5.386356   4.564584   3.067521   2.591673   3.230582
    18  C    5.155254   4.301985   3.176051   2.567750   3.920799
    19  O    6.565081   5.722207   4.524633   3.819135   4.971273
    20  H    3.047547   2.134980   1.096937   2.188005   2.741072
    21  H    3.352903   2.111230   1.094088   2.161307   3.490275
    22  H    2.912359   2.647013   2.149910   1.099235   2.128341
    23  H    4.101828   3.990683   3.038120   2.183145   1.095805
    24  H    3.845072   4.073626   3.482238   2.162075   1.097990
    25  H    2.711970   3.000584   2.906084   3.022873   2.152676
    26  H    3.441506   4.123777   4.063356   3.527917   2.136773
    27  H    2.097259   3.313161   4.119434   4.172941   3.494518
    28  H    3.183713   3.157864   4.522648   5.425878   6.186217
    29  H    3.193950   3.172571   4.556572   5.732408   6.256924
    30  H    3.456566   4.504523   4.895216   4.139950   3.325600
    31  H    2.796461   3.508848   3.831770   3.029444   2.904611
    32  H    2.782487   3.945046   4.796279   4.433999   4.163186
    33  H    4.028016   2.838193   2.919091   4.444039   5.385223
    34  H    4.366395   3.481875   4.185269   5.669348   6.566381
    35  H    3.502758   2.806142   3.497353   4.979076   5.515792
    36  H    3.993385   2.831190   3.061451   4.187054   5.511834
    37  H    6.283442   5.785551   4.522348   3.273846   3.683259
    38  H    5.270800   4.259290   2.776682   2.889568   3.716112
    39  H    5.466742   4.822484   3.395444   2.852192   2.933648
    40  H    6.435214   5.590507   4.095912   3.543786   4.169619
    41  H    4.955192   4.262753   3.456238   2.746859   4.093241
    42  H    5.123810   4.058272   2.970499   2.927907   4.403928
    43  H    6.818357   6.129571   5.024682   4.079807   5.095372
                    6          7          8          9         10
     6  C    0.000000
     7  C    1.536557   0.000000
     8  C    3.870961   2.595109   0.000000
     9  C    4.935663   3.880918   1.495808   0.000000
    10  C    4.510047   3.865161   2.360893   1.530643   0.000000
    11  O    4.377676   2.944272   1.222952   2.407548   3.550326
    12  C    2.551453   1.529787   3.307565   4.614460   4.735780
    13  C    5.214945   4.864169   3.482985   2.527246   1.529448
    14  O    5.362615   4.727096   3.330842   2.400534   1.424759
    15  C    3.976921   4.670702   5.915094   6.196906   4.998067
    16  O    4.326148   5.107052   6.750278   7.245171   6.198334
    17  C    4.511281   5.493909   6.727611   6.903086   5.564550
    18  C    5.193299   5.553252   6.262970   6.264650   5.021244
    19  O    6.373263   6.863280   7.689425   7.672283   6.404853
    20  H    2.992755   3.582388   4.220909   4.351955   3.124074
    21  H    4.073968   4.240520   4.312750   4.082517   2.641354
    22  H    2.999896   3.025773   4.151386   4.671450   3.856161
    23  H    2.123190   3.504483   5.570256   6.319305   5.433860
    24  H    2.144123   2.988344   5.251043   6.194655   5.554600
    25  H    1.098745   2.161939   3.957880   4.850123   4.333654
    26  H    1.098537   2.153799   4.657315   5.854608   5.560211
    27  H    2.111252   1.099419   2.706616   4.110949   4.383483
    28  H    5.704136   4.531050   2.128825   1.094219   2.200671
    29  H    5.500775   4.509776   2.115116   1.094655   2.199136
    30  H    2.748327   2.172328   4.276946   5.645448   5.760252
    31  H    2.904925   2.194386   3.716689   4.793787   4.687150
    32  H    3.498512   2.176975   3.067936   4.399026   4.848795
    33  H    5.349662   5.275890   4.322528   3.488248   2.183036
    34  H    6.262370   5.788112   4.042998   2.785531   2.171049
    35  H    4.978971   4.701020   3.467311   2.800265   2.187104
    36  H    5.754875   5.344684   4.163466   3.199215   1.965118
    37  H    5.213842   6.060748   7.647767   8.055184   6.922111
    38  H    4.759416   5.631140   6.497073   6.471505   5.040148
    39  H    4.124171   5.340352   6.874754   7.217835   5.970478
    40  H    5.528616   6.525230   7.763046   7.887374   6.513960
    41  H    5.262917   5.358063   5.948538   5.998337   4.937047
    42  H    5.503148   5.782203   6.100584   5.858855   4.499819
    43  H    6.531242   6.976265   7.950548   8.056044   6.899708
                   11         12         13         14         15
    11  O    0.000000
    12  C    3.396274   0.000000
    13  C    4.579185   5.981008   0.000000
    14  O    4.454410   5.265232   2.424676   0.000000
    15  C    6.898554   4.939010   5.621914   4.879872   0.000000
    16  O    7.588531   5.048624   6.951069   6.079703   1.440961
    17  C    7.763503   6.060769   5.792393   5.597365   1.537124
    18  C    7.307833   5.665037   5.704292   4.466676   1.548839
    19  O    8.719929   6.879450   6.992262   5.763017   2.445928
    20  H    5.292737   4.711529   3.213923   3.794455   3.024437
    21  H    5.499022   4.988990   3.054022   2.610158   2.642555
    22  H    5.013749   3.032489   4.954922   3.840368   2.139485
    23  H    6.300092   4.134896   5.926312   5.984673   2.693535
    24  H    5.817557   2.944711   6.447026   5.930905   2.890586
    25  H    4.550244   3.489721   4.725343   5.359559   4.291681
    26  H    4.939813   2.824536   6.243823   6.433891   4.712562
    27  H    2.674434   2.125877   5.238860   5.419579   5.703590
    28  H    2.764979   4.957955   3.292727   2.434412   6.641858
    29  H    2.718050   5.403320   2.546562   3.202285   7.037559
    30  H    4.214013   1.095439   6.930447   6.327909   5.389653
    31  H    4.038432   1.093806   6.009881   4.938986   4.233449
    32  H    2.850527   1.095739   6.178153   5.340550   5.822929
    33  H    5.479757   6.390866   1.096021   2.694269   5.118298
    34  H    5.039041   6.826576   1.096089   2.693026   6.541151
    35  H    4.428117   5.992624   1.095314   3.382755   6.036858
    36  H    5.328858   5.966996   2.393229   0.971485   4.740656
    37  H    8.523622   6.021246   7.574275   6.714001   1.954899
    38  H    7.607371   6.387764   5.034776   5.095186   2.195230
    39  H    7.828025   5.996455   6.145730   6.231234   2.190124
    40  H    8.805950   6.981264   6.710233   6.399898   2.185540
    41  H    6.915627   5.220549   5.869993   4.247652   2.197927
    42  H    7.230913   6.092827   4.998333   3.851900   2.204754
    43  H    8.900487   6.785343   7.639660   6.245004   2.783642
                   16         17         18         19         20
    16  O    0.000000
    17  C    2.402305   0.000000
    18  C    2.396205   2.530427   0.000000
    19  O    2.722677   2.978987   1.430620   0.000000
    20  H    4.231450   2.969014   3.852093   5.061341   0.000000
    21  H    4.031902   3.030785   2.714010   4.019421   1.747577
    22  H    2.696758   3.486991   2.641560   3.923578   3.055824
    23  H    2.857117   2.821811   4.209269   5.071545   2.842700
    24  H    2.578574   3.776333   4.149773   5.049429   3.796986
    25  H    4.869006   4.496551   5.520069   6.709603   2.539043
    26  H    4.784758   5.188630   6.024467   7.100987   3.986132
    27  H    6.122941   6.409278   6.628738   7.942003   4.286299
    28  H    7.638236   7.492007   6.496020   7.862935   5.179461
    29  H    8.133814   7.588838   7.172309   8.573730   4.844521
    30  H    5.247004   6.450167   6.273258   7.377840   5.361242
    31  H    4.271808   5.520221   4.805332   5.964586   4.589083
    32  H    5.992293   6.996204   6.367735   7.612669   5.448556
    33  H    6.517597   5.081596   5.159723   6.343633   2.821997
    34  H    7.889930   6.723059   6.442805   7.684370   4.280960
    35  H    7.308717   6.092542   6.365486   7.667618   3.267036
    36  H    6.043319   5.261544   4.207157   5.403190   3.703129
    37  H    0.974983   2.452428   2.585363   2.381622   4.845546
    38  H    3.371722   1.094127   2.812771   3.410975   2.519238
    39  H    2.678769   1.094175   3.495509   3.946481   3.046337
    40  H    2.645647   1.096250   2.772278   2.653972   4.031398
    41  H    2.725202   3.492284   1.095753   2.044599   4.339619
    42  H    3.362392   2.758265   1.093312   2.045404   3.596303
    43  H    2.587321   3.571485   1.940240   0.974744   5.640326
                   21         22         23         24         25
    21  H    0.000000
    22  H    2.609865   0.000000
    23  H    3.862570   3.021472   0.000000
    24  H    4.299248   2.319879   1.745906   0.000000
    25  H    3.975258   3.629365   2.345546   3.025845   0.000000
    26  H    5.137293   3.844124   2.469263   2.349062   1.744259
    27  H    5.130267   4.124414   4.232072   3.853009   2.448882
    28  H    4.606540   5.008703   7.051160   6.728213   5.760595
    29  H    4.795000   5.629762   6.951697   6.992746   5.239716
    30  H    5.818226   3.714933   4.213470   2.907323   3.759842
    31  H    4.554160   2.263883   3.980930   2.591442   3.884637
    32  H    5.577758   3.779283   5.197489   4.022912   4.316003
    33  H    2.554116   4.874753   5.655047   6.362181   4.820350
    34  H    3.913664   5.848668   7.010041   7.475315   5.790594
    35  H    3.656977   5.357425   5.853127   6.505123   4.323923
    36  H    2.342146   4.136450   6.075697   6.224024   5.653737
    37  H    4.573308   3.587245   3.542239   3.484300   5.674988
    38  H    2.522370   3.814828   3.376197   4.463120   4.540809
    39  H    3.657045   3.853435   2.193897   3.502486   4.035480
    40  H    3.903503   4.309540   3.702376   4.545936   5.553088
    41  H    3.085905   2.358939   4.621615   4.150741   5.749192
    42  H    2.176984   3.109263   4.669366   4.845933   5.654219
    43  H    4.650993   4.001656   5.268736   4.961666   7.009026
                   26         27         28         29         30
    26  H    0.000000
    27  H    2.351342   0.000000
    28  H    6.608960   4.816950   0.000000
    29  H    6.364786   4.520342   1.795821   0.000000
    30  H    2.582505   2.482520   6.021581   6.370481   0.000000
    31  H    3.333672   3.063191   5.019946   5.718391   1.770144
    32  H    3.766393   2.442080   4.573074   5.161997   1.765979
    33  H    6.397638   5.778490   4.185319   3.632298   7.298912
    34  H    7.284620   6.106743   3.308894   2.577391   7.817147
    35  H    5.918090   4.878034   3.759067   2.527081   6.855119
    36  H    6.849609   6.076988   3.323575   3.844324   6.993085
    37  H    5.640778   7.068673   8.435317   8.933080   6.194662
    38  H    5.561441   6.495683   7.097492   7.065952   6.903840
    39  H    4.635009   6.152178   7.909808   7.835942   6.239600
    40  H    6.133427   7.459825   8.418065   8.592360   7.323007
    41  H    6.082281   6.451365   6.076881   6.992173   5.872288
    42  H    6.441230   6.812056   6.096579   6.694629   6.818596
    43  H    7.169725   8.066900   8.186024   9.014760   7.200863
                   31         32         33         34         35
    31  H    0.000000
    32  H    1.763676   0.000000
    33  H    6.294912   6.736782   0.000000
    34  H    6.846913   6.898928   1.753950   0.000000
    35  H    6.200591   6.211184   1.774516   1.778304   0.000000
    36  H    5.579541   6.157383   2.281125   2.607874   3.451767
    37  H    5.227868   6.958714   7.032319   8.484305   7.968104
    38  H    5.918960   7.247599   4.212239   5.913563   5.360328
    39  H    5.601146   7.003659   5.500971   7.147261   6.258944
    40  H    6.357959   7.920943   5.922793   7.581843   7.069030
    41  H    4.261722   5.804706   5.501181   6.553504   6.582133
    42  H    5.322821   6.720645   4.359277   5.646761   5.748059
    43  H    5.804909   7.504999   7.079361   8.349717   8.302022
                   36         37         38         39         40
    36  H    0.000000
    37  H    6.565595   0.000000
    38  H    4.633100   3.471321   0.000000
    39  H    5.979041   2.802400   1.776250   0.000000
    40  H    5.980994   2.265347   1.769338   1.745239   0.000000
    41  H    4.175212   3.084981   3.801761   4.352630   3.799973
    42  H    3.403610   3.534162   2.596311   3.794433   3.063797
    43  H    6.004655   2.217882   4.179347   4.409180   3.253752
                   41         42         43
    41  H    0.000000
    42  H    1.774265   0.000000
    43  H    2.120263   2.795506   0.000000
 Stoichiometry    C15H24O4
 Framework group  C1[X(C15H24O4)]
 Deg. of freedom   123
 Full point group                 C1      NOp   1
 Largest Abelian subgroup         C1      NOp   1
 Largest concise Abelian subgroup C1      NOp   1
                         Standard orientation:                         
 ---------------------------------------------------------------------
 Center     Atomic      Atomic             Coordinates (Angstroms)
 Number     Number       Type             X           Y           Z
 ---------------------------------------------------------------------
      1          6           0        1.801437    0.652473    0.018457
      2          6           0        1.131624   -0.477542    0.293981
      3          6           0       -0.305229   -0.574812    0.737768
      4          6           0       -1.243952    0.473560    0.101793
      5          6           0       -1.104539    1.877295    0.741870
      6          6           0        0.297342    2.323980    1.164153
      7          6           0        1.437050    2.095786    0.159165
      8          6           0        3.154031    0.232024   -0.400261
      9          6           0        3.310183   -1.255593   -0.407540
     10          6           0        1.945640   -1.735203    0.093322
     11          8           0        4.043871    1.020304   -0.687332
     12          6           0        1.168643    2.755299   -1.194811
     13          6           0        2.082255   -2.571819    1.366357
     14          8           0        1.327530   -2.501206   -0.936784
     15          6           0       -2.739028    0.006422    0.057228
     16          8           0       -3.539472    1.105461   -0.420027
     17          6           0       -3.287638   -0.401224    1.434037
     18          6           0       -2.929431   -1.148771   -0.956763
     19          8           0       -4.322045   -1.389447   -1.178965
     20          1           0       -0.347927   -0.520921    1.832548
     21          1           0       -0.663133   -1.574614    0.474461
     22          1           0       -0.944916    0.594640   -0.949032
     23          1           0       -1.739568    1.949716    1.631972
     24          1           0       -1.502573    2.619133    0.037011
     25          1           0        0.552913    1.836093    2.114885
     26          1           0        0.247755    3.396345    1.397298
     27          1           0        2.310195    2.604512    0.592219
     28          1           0        3.534389   -1.595847   -1.423058
     29          1           0        4.127238   -1.522027    0.270475
     30          1           0        0.909452    3.811591   -1.064218
     31          1           0        0.351856    2.273391   -1.739819
     32          1           0        2.057365    2.712547   -1.834334
     33          1           0        1.108174   -2.935293    1.713223
     34          1           0        2.692633   -3.462186    1.176366
     35          1           0        2.543321   -2.001917    2.180201
     36          1           0        0.741441   -3.158812   -0.527106
     37          1           0       -4.469998    0.829661   -0.327029
     38          1           0       -2.755415   -1.262753    1.848305
     39          1           0       -3.226810    0.422777    2.151352
     40          1           0       -4.350583   -0.662427    1.373327
     41          1           0       -2.481962   -0.904164   -1.926615
     42          1           0       -2.486774   -2.082794   -0.600408
     43          1           0       -4.596470   -0.758799   -1.869690
 ---------------------------------------------------------------------
 Rotational constants (GHZ):      0.5588705      0.2588804      0.2069676
 Standard basis: 6-31G(d) (6D, 7F)
 There are   333 symmetry adapted cartesian basis functions of A   symmetry.
 There are   333 symmetry adapted basis functions of A   symmetry.
   333 basis functions,   628 primitive gaussians,   333 cartesian basis functions
    73 alpha electrons       73 beta electrons
       nuclear repulsion energy      1601.7231553640 Hartrees.
 NAtoms=   43 NActive=   43 NUniq=   43 SFac= 1.00D+00 NAtFMM=   60 NAOKFM=F Big=F
 Integral buffers will be    131072 words long.
 Raffenetti 2 integral format.
 Two-electron integral symmetry is turned on.
 Using the following non-standard input for PCM:
 --- end of non-standard input.
 ------------------------------------------------------------------------------
 Polarizable Continuum Model (PCM)
 =================================
 Model                : PCM (using non-symmetric T matrix).
 Atomic radii         : SMD-Coulomb.
 Polarization charges : Total charges.
 Charge compensation  : None.
 Solution method      : On-the-fly selection.
 Cavity type          : VdW (van der Waals Surface) (Alpha=1.000).
 Cavity algorithm     : GePol (No added spheres)
                        Default sphere list used, NSphG=   43.
                        Lebedev-Laikov grids with approx.  5.0 points / Ang**2.
                        Smoothing algorithm: Karplus/York (Gamma=1.0000).
                        Polarization charges: spherical gaussians, with
                                              point-specific exponents (IZeta= 3).
                        Self-potential: point-specific (ISelfS= 7).
                        Self-field    : sphere-specific E.n sum rule (ISelfD= 2).
 1st derivatives      : Analytical E(r).r(x)/FMM algorithm (CHGder, D1EAlg=3).
                        Cavity 1st derivative terms included.
 Solvent              : Methanol, Eps=  32.613000 Eps(inf)=   1.765709
 ------------------------------------------------------------------------------
 ------------------------------------------------------------------------------
 Atomic radii for non-electrostatic terms: SMD-CDS.
 ------------------------------------------------------------------------------
 Nuclear repulsion after PCM non-electrostatic terms =     1601.7245104994 Hartrees.
 One-electron integrals computed using PRISM.
 NBasis=   333 RedAO= T EigKep=  8.66D-04  NBF=   333
 NBsUse=   333 1.00D-06 EigRej= -1.00D+00 NBFU=   333
 ExpMin= 1.61D-01 ExpMax= 5.48D+03 ExpMxC= 8.25D+02 IAcc=1 IRadAn=         1 AccDes= 0.00D+00
 Harris functional with IExCor=  402 and IRadAn=       1 diagonalized for initial guess.
 HarFok:  IExCor=  402 AccDes= 0.00D+00 IRadAn=         1 IDoV= 1 UseB2=F ITyADJ=14
 ICtDFT=  3500011 ScaDFX=  1.000000  1.000000  1.000000  1.000000
 FoFCou: FMM=F IPFlag=           0 FMFlag=      100000 FMFlg1=           0
         NFxFlg=           0 DoJE=T BraDBF=F KetDBF=T FulRan=T
         wScrn=  0.000000 ICntrl=     500 IOpCl=  0 I1Cent=   200000004 NGrid=           0
         NMat0=    1 NMatS0=      1 NMatT0=    0 NMatD0=    1 NMtDS0=    0 NMtDT0=    0
 Petite list used in FoFCou.
 Keep R1 ints in memory in canonical form, NReq=1565304907.
 Requested convergence on RMS density matrix=1.00D-08 within 128 cycles.
 Requested convergence on MAX density matrix=1.00D-06.
 Requested convergence on             energy=1.00D-06.
 No special actions if energy rises.
 Inv3:  Mode=1 IEnd=    21772908.
 Iteration    1 A*A^-1 deviation from unit magnitude is 5.33D-15 for   2693.
 Iteration    1 A*A^-1 deviation from orthogonality  is 3.69D-15 for   1600    580.
 Iteration    1 A^-1*A deviation from unit magnitude is 5.33D-15 for   2693.
 Iteration    1 A^-1*A deviation from orthogonality  is 1.91D-11 for   2442   2410.
 Error on total polarization charges =  0.05180
 SCF Done:  E(RB3LYP) =  -886.943142688     A.U. after   12 cycles
            NFock= 12  Conv=0.70D-08     -V/T= 2.0091
 SMD-CDS (non-electrostatic) energy       (kcal/mol) =       0.85
 (included in total energy above)

 **********************************************************************

            Population analysis using the SCF density.

 **********************************************************************

 Orbital symmetries:
       Occupied  (A) (A) (A) (A) (A) (A) (A) (A) (A) (A) (A) (A)
                 (A) (A) (A) (A) (A) (A) (A) (A) (A) (A) (A) (A)
                 (A) (A) (A) (A) (A) (A) (A) (A) (A) (A) (A) (A)
                 (A) (A) (A) (A) (A) (A) (A) (A) (A) (A) (A) (A)
                 (A) (A) (A) (A) (A) (A) (A) (A) (A) (A) (A) (A)
                 (A) (A) (A) (A) (A) (A) (A) (A) (A) (A) (A) (A)
                 (A)
       Virtual   (A) (A) (A) (A) (A) (A) (A) (A) (A) (A) (A) (A)
                 (A) (A) (A) (A) (A) (A) (A) (A) (A) (A) (A) (A)
                 (A) (A) (A) (A) (A) (A) (A) (A) (A) (A) (A) (A)
                 (A) (A) (A) (A) (A) (A) (A) (A) (A) (A) (A) (A)
                 (A) (A) (A) (A) (A) (A) (A) (A) (A) (A) (A) (A)
                 (A) (A) (A) (A) (A) (A) (A) (A) (A) (A) (A) (A)
                 (A) (A) (A) (A) (A) (A) (A) (A) (A) (A) (A) (A)
                 (A) (A) (A) (A) (A) (A) (A) (A) (A) (A) (A) (A)
                 (A) (A) (A) (A) (A) (A) (A) (A) (A) (A) (A) (A)
                 (A) (A) (A) (A) (A) (A) (A) (A) (A) (A) (A) (A)
                 (A) (A) (A) (A) (A) (A) (A) (A) (A) (A) (A) (A)
                 (A) (A) (A) (A) (A) (A) (A) (A) (A) (A) (A) (A)
                 (A) (A) (A) (A) (A) (A) (A) (A) (A) (A) (A) (A)
                 (A) (A) (A) (A) (A) (A) (A) (A) (A) (A) (A) (A)
                 (A) (A) (A) (A) (A) (A) (A) (A) (A) (A) (A) (A)
                 (A) (A) (A) (A) (A) (A) (A) (A) (A) (A) (A) (A)
                 (A) (A) (A) (A) (A) (A) (A) (A) (A) (A) (A) (A)
                 (A) (A) (A) (A) (A) (A) (A) (A) (A) (A) (A) (A)
                 (A) (A) (A) (A) (A) (A) (A) (A) (A) (A) (A) (A)
                 (A) (A) (A) (A) (A) (A) (A) (A) (A) (A) (A) (A)
                 (A) (A) (A) (A) (A) (A) (A) (A) (A) (A) (A) (A)
                 (A) (A) (A) (A) (A) (A) (A) (A)
 The electronic state is 1-A.
 Alpha  occ. eigenvalues --  -19.14568 -19.14555 -19.14045 -19.12943 -10.26282
 Alpha  occ. eigenvalues --  -10.24497 -10.23610 -10.21911 -10.20116 -10.18589
 Alpha  occ. eigenvalues --  -10.18582 -10.18324 -10.18232 -10.17804 -10.17343
 Alpha  occ. eigenvalues --  -10.17032 -10.16758 -10.16517 -10.16433  -1.03245
 Alpha  occ. eigenvalues --   -1.02735  -1.02332  -0.99912  -0.85789  -0.81046
 Alpha  occ. eigenvalues --   -0.78863  -0.74390  -0.73764  -0.71878  -0.68675
 Alpha  occ. eigenvalues --   -0.67423  -0.65687  -0.63396  -0.60453  -0.57061
 Alpha  occ. eigenvalues --   -0.54937  -0.53613  -0.51497  -0.49987  -0.49307
 Alpha  occ. eigenvalues --   -0.48552  -0.47193  -0.45766  -0.45334  -0.44533
 Alpha  occ. eigenvalues --   -0.43954  -0.43174  -0.42334  -0.41831  -0.41143
 Alpha  occ. eigenvalues --   -0.40943  -0.39279  -0.38702  -0.38356  -0.37556
 Alpha  occ. eigenvalues --   -0.36944  -0.36719  -0.36341  -0.35093  -0.34893
 Alpha  occ. eigenvalues --   -0.34742  -0.33962  -0.33380  -0.33085  -0.32440
 Alpha  occ. eigenvalues --   -0.30890  -0.30183  -0.29876  -0.28585  -0.27406
 Alpha  occ. eigenvalues --   -0.25507  -0.24811  -0.23914
 Alpha virt. eigenvalues --   -0.03646   0.05611   0.07454   0.07714   0.09777
 Alpha virt. eigenvalues --    0.11135   0.11807   0.12535   0.13403   0.14301
 Alpha virt. eigenvalues --    0.14403   0.15260   0.15407   0.15681   0.16364
 Alpha virt. eigenvalues --    0.17035   0.17908   0.18160   0.18551   0.18827
 Alpha virt. eigenvalues --    0.19307   0.19755   0.20136   0.20926   0.21230
 Alpha virt. eigenvalues --    0.21471   0.22388   0.22526   0.24068   0.24254
 Alpha virt. eigenvalues --    0.24919   0.25585   0.26208   0.26729   0.27767
 Alpha virt. eigenvalues --    0.28829   0.29788   0.30048   0.31357   0.31865
 Alpha virt. eigenvalues --    0.33693   0.34323   0.35834   0.37559   0.45642
 Alpha virt. eigenvalues --    0.47225   0.49427   0.51821   0.52393   0.53098
 Alpha virt. eigenvalues --    0.53637   0.53817   0.55206   0.55560   0.56939
 Alpha virt. eigenvalues --    0.57924   0.59273   0.60376   0.61091   0.61277
 Alpha virt. eigenvalues --    0.62552   0.63602   0.63749   0.64632   0.65208
 Alpha virt. eigenvalues --    0.66903   0.67201   0.68727   0.69197   0.71227
 Alpha virt. eigenvalues --    0.72796   0.73066   0.74209   0.74753   0.75616
 Alpha virt. eigenvalues --    0.77092   0.77743   0.78688   0.79571   0.80537
 Alpha virt. eigenvalues --    0.81273   0.81656   0.82446   0.82842   0.83880
 Alpha virt. eigenvalues --    0.84765   0.85326   0.86180   0.86428   0.87147
 Alpha virt. eigenvalues --    0.88304   0.88575   0.89268   0.89847   0.90370
 Alpha virt. eigenvalues --    0.90629   0.91071   0.91795   0.92604   0.93237
 Alpha virt. eigenvalues --    0.94614   0.95028   0.96117   0.96835   0.97504
 Alpha virt. eigenvalues --    0.97853   0.98188   0.99011   1.00285   1.00660
 Alpha virt. eigenvalues --    1.01695   1.03500   1.04714   1.05193   1.05464
 Alpha virt. eigenvalues --    1.05994   1.06348   1.08282   1.09432   1.10811
 Alpha virt. eigenvalues --    1.11870   1.12845   1.13449   1.15124   1.17137
 Alpha virt. eigenvalues --    1.18126   1.20712   1.21645   1.24120   1.26328
 Alpha virt. eigenvalues --    1.27015   1.34886   1.36330   1.37783   1.40358
 Alpha virt. eigenvalues --    1.40816   1.42569   1.43562   1.45742   1.48664
 Alpha virt. eigenvalues --    1.49680   1.51057   1.54954   1.57627   1.59850
 Alpha virt. eigenvalues --    1.61532   1.63633   1.64695   1.67357   1.68557
 Alpha virt. eigenvalues --    1.69315   1.70275   1.71357   1.72992   1.74240
 Alpha virt. eigenvalues --    1.75164   1.76434   1.77189   1.79279   1.80094
 Alpha virt. eigenvalues --    1.81386   1.81910   1.82919   1.83562   1.84882
 Alpha virt. eigenvalues --    1.85741   1.86182   1.88059   1.88877   1.89994
 Alpha virt. eigenvalues --    1.90963   1.92126   1.93802   1.94481   1.96481
 Alpha virt. eigenvalues --    1.96850   1.97808   1.98638   2.01856   2.03522
 Alpha virt. eigenvalues --    2.04420   2.05478   2.06204   2.06874   2.08227
 Alpha virt. eigenvalues --    2.11065   2.11948   2.14110   2.15105   2.15934
 Alpha virt. eigenvalues --    2.18184   2.20132   2.22120   2.23449   2.25166
 Alpha virt. eigenvalues --    2.25366   2.26879   2.28336   2.28788   2.29434
 Alpha virt. eigenvalues --    2.30802   2.31468   2.32126   2.34338   2.35469
 Alpha virt. eigenvalues --    2.36160   2.38269   2.38882   2.41130   2.41752
 Alpha virt. eigenvalues --    2.42616   2.44092   2.44968   2.46963   2.48512
 Alpha virt. eigenvalues --    2.51462   2.53334   2.54929   2.58165   2.59020
 Alpha virt. eigenvalues --    2.59506   2.62480   2.64813   2.67408   2.68387
 Alpha virt. eigenvalues --    2.70108   2.73379   2.74298   2.76330   2.77093
 Alpha virt. eigenvalues --    2.80220   2.81580   2.84898   2.87554   2.90118
 Alpha virt. eigenvalues --    2.93211   2.94944   2.99004   3.03691   3.18136
 Alpha virt. eigenvalues --    3.21404   3.79663   3.83877   3.86408   4.01288
 Alpha virt. eigenvalues --    4.13539   4.21741   4.23577   4.27196   4.28777
 Alpha virt. eigenvalues --    4.32289   4.37541   4.40856   4.46079   4.54346
 Alpha virt. eigenvalues --    4.60644   4.66327   4.73734   4.77186   4.77703
          Condensed to atoms (all electrons):
               1          2          3          4          5          6
     1  C    5.101249   0.533085  -0.049284  -0.003935  -0.005002  -0.027957
     2  C    0.533085   4.998382   0.318199  -0.016231  -0.005693  -0.007672
     3  C   -0.049284   0.318199   5.242718   0.334265  -0.038452  -0.000585
     4  C   -0.003935  -0.016231   0.334265   5.063127   0.353047  -0.042049
     5  C   -0.005002  -0.005693  -0.038452   0.353047   5.059853   0.358034
     6  C   -0.027957  -0.007672  -0.000585  -0.042049   0.358034   5.079120
     7  C    0.346364  -0.068362  -0.011336  -0.000234  -0.040768   0.356875
     8  C    0.342398   0.019628   0.005166  -0.000103  -0.000053   0.004324
     9  C   -0.136983  -0.092428   0.007573  -0.000185  -0.000003  -0.000101
    10  C   -0.004714   0.389283  -0.055964   0.002277  -0.000053  -0.000174
    11  O   -0.086005   0.004981  -0.000120   0.000002  -0.000005   0.000283
    12  C   -0.036768  -0.002124   0.001460  -0.003769  -0.003063  -0.049840
    13  C    0.001588  -0.060662  -0.005674   0.000206  -0.000006   0.000015
    14  O    0.002170  -0.061411  -0.004128  -0.000462  -0.000002  -0.000001
    15  C    0.000364   0.002562  -0.026210   0.347401  -0.023363   0.003325
    16  O   -0.000002  -0.000031   0.001935  -0.047398   0.001689   0.000418
    17  C   -0.000029   0.000435  -0.005396  -0.051837  -0.009946   0.000031
    18  C    0.000019  -0.000012  -0.004040  -0.056110   0.004296  -0.000031
    19  O    0.000000   0.000000   0.000064   0.002331  -0.000050   0.000000
    20  H   -0.005314  -0.023424   0.351370  -0.027307  -0.006558  -0.000100
    21  H    0.004814  -0.043372   0.359570  -0.043385   0.004732   0.000056
    22  H   -0.002360   0.001486  -0.055691   0.369178  -0.045974  -0.003161
    23  H   -0.000037   0.000011  -0.004188  -0.039150   0.367662  -0.033803
    24  H   -0.000372   0.000012   0.005334  -0.030828   0.368484  -0.037579
    25  H   -0.004461  -0.000151   0.004035  -0.005323  -0.037554   0.369964
    26  H    0.005356   0.000317  -0.000114   0.004692  -0.033289   0.365408
    27  H   -0.051374   0.004397  -0.000210  -0.000066   0.004901  -0.042406
    28  H    0.003828   0.001034  -0.000107   0.000005   0.000000   0.000001
    29  H    0.004063   0.001338  -0.000135   0.000001   0.000000   0.000003
    30  H    0.004654  -0.000009  -0.000036   0.000230  -0.001062  -0.003346
    31  H   -0.005886   0.001424  -0.000375  -0.000843   0.003494  -0.006342
    32  H   -0.007687  -0.000042  -0.000012   0.000056  -0.000008   0.005271
    33  H   -0.000140  -0.009750   0.003717   0.000015   0.000002   0.000000
    34  H   -0.000099   0.005672  -0.000061  -0.000002   0.000000   0.000000
    35  H    0.000260   0.002295   0.000181  -0.000005   0.000000  -0.000001
    36  H   -0.000271  -0.001139   0.001231  -0.000003   0.000000  -0.000001
    37  H    0.000000   0.000002  -0.000177   0.007371  -0.000045   0.000000
    38  H   -0.000001   0.000136   0.001908  -0.004211   0.000488  -0.000007
    39  H    0.000004  -0.000034   0.000004  -0.006705   0.001384  -0.000143
    40  H    0.000000  -0.000004  -0.000008   0.005381   0.000027   0.000002
    41  H   -0.000011   0.000010  -0.000071  -0.003091  -0.000027  -0.000002
    42  H   -0.000004   0.000019   0.000137   0.001674  -0.000213  -0.000001
    43  H    0.000000   0.000000   0.000003   0.000025  -0.000010   0.000000
               7          8          9         10         11         12
     1  C    0.346364   0.342398  -0.136983  -0.004714  -0.086005  -0.036768
     2  C   -0.068362   0.019628  -0.092428   0.389283   0.004981  -0.002124
     3  C   -0.011336   0.005166   0.007573  -0.055964  -0.000120   0.001460
     4  C   -0.000234  -0.000103  -0.000185   0.002277   0.000002  -0.003769
     5  C   -0.040768  -0.000053  -0.000003  -0.000053  -0.000005  -0.003063
     6  C    0.356875   0.004324  -0.000101  -0.000174   0.000283  -0.049840
     7  C    5.025590  -0.053449   0.007981   0.005957   0.000481   0.355189
     8  C   -0.053449   4.530641   0.327259  -0.060477   0.527437  -0.001021
     9  C    0.007981   0.327259   5.477278   0.289635  -0.079010  -0.000241
    10  C    0.005957  -0.060477   0.289635   4.751707   0.004507  -0.000159
    11  O    0.000481   0.527437  -0.079010   0.004507   8.202533  -0.003745
    12  C    0.355189  -0.001021  -0.000241  -0.000159  -0.003745   5.150498
    13  C   -0.000179  -0.000871  -0.046559   0.363252  -0.000060  -0.000003
    14  O   -0.000054   0.000681  -0.049943   0.209569  -0.000014   0.000008
    15  C   -0.000070  -0.000001   0.000002  -0.000097   0.000000   0.000017
    16  O   -0.000002   0.000000   0.000000   0.000000   0.000000  -0.000003
    17  C    0.000009   0.000000   0.000000   0.000006   0.000000  -0.000002
    18  C   -0.000003   0.000000   0.000000  -0.000027   0.000000   0.000001
    19  O    0.000000   0.000000   0.000000   0.000000   0.000000   0.000000
    20  H    0.001088  -0.000136  -0.000164   0.000779   0.000002  -0.000064
    21  H   -0.000080  -0.000190   0.000619  -0.004433   0.000001   0.000008
    22  H    0.003868  -0.000087  -0.000040   0.000266   0.000000  -0.001344
    23  H    0.005274   0.000003   0.000000   0.000001   0.000000  -0.000030
    24  H   -0.006064  -0.000003   0.000000   0.000005   0.000000   0.004697
    25  H   -0.037754   0.000075  -0.000008  -0.000050  -0.000002   0.005781
    26  H   -0.031642  -0.000109   0.000004   0.000003   0.000003  -0.004605
    27  H    0.374500  -0.006893   0.000626  -0.000238   0.010051  -0.044319
    28  H   -0.000101  -0.015917   0.341042  -0.021863  -0.000443   0.000021
    29  H   -0.000067  -0.019749   0.347180  -0.025117   0.000332  -0.000004
    30  H   -0.031216  -0.000042   0.000004   0.000003   0.000025   0.368031
    31  H   -0.030854  -0.000207   0.000021  -0.000022   0.000054   0.373050
    32  H   -0.027239   0.003123   0.000099  -0.000005   0.006760   0.365484
    33  H   -0.000002  -0.000094   0.005280  -0.023281   0.000001   0.000000
    34  H    0.000003   0.000320  -0.008877  -0.023358   0.000000   0.000000
    35  H   -0.000020   0.000305  -0.003104  -0.022251  -0.000018   0.000000
    36  H    0.000005  -0.000109   0.006073  -0.020681   0.000002   0.000000
    37  H    0.000000   0.000000   0.000000   0.000000   0.000000   0.000000
    38  H    0.000000   0.000000   0.000000   0.000000   0.000000   0.000000
    39  H    0.000000   0.000000   0.000000   0.000000   0.000000   0.000000
    40  H    0.000000   0.000000   0.000000   0.000000   0.000000   0.000000
    41  H    0.000002   0.000000   0.000000  -0.000001   0.000000  -0.000004
    42  H    0.000000   0.000000   0.000000  -0.000028   0.000000   0.000000
    43  H    0.000000   0.000000   0.000000   0.000000   0.000000   0.000000
              13         14         15         16         17         18
     1  C    0.001588   0.002170   0.000364  -0.000002  -0.000029   0.000019
     2  C   -0.060662  -0.061411   0.002562  -0.000031   0.000435  -0.000012
     3  C   -0.005674  -0.004128  -0.026210   0.001935  -0.005396  -0.004040
     4  C    0.000206  -0.000462   0.347401  -0.047398  -0.051837  -0.056110
     5  C   -0.000006  -0.000002  -0.023363   0.001689  -0.009946   0.004296
     6  C    0.000015  -0.000001   0.003325   0.000418   0.000031  -0.000031
     7  C   -0.000179  -0.000054  -0.000070  -0.000002   0.000009  -0.000003
     8  C   -0.000871   0.000681  -0.000001   0.000000   0.000000   0.000000
     9  C   -0.046559  -0.049943   0.000002   0.000000   0.000000   0.000000
    10  C    0.363252   0.209569  -0.000097   0.000000   0.000006  -0.000027
    11  O   -0.000060  -0.000014   0.000000   0.000000   0.000000   0.000000
    12  C   -0.000003   0.000008   0.000017  -0.000003  -0.000002   0.000001
    13  C    5.230098  -0.047455   0.000004   0.000000  -0.000001   0.000001
    14  O   -0.047455   8.395907  -0.000030   0.000000   0.000001   0.000000
    15  C    0.000004  -0.000030   4.757892   0.213362   0.362262   0.341651
    16  O    0.000000   0.000000   0.213362   8.407539  -0.051318  -0.047950
    17  C   -0.000001   0.000001   0.362262  -0.051318   5.240397  -0.062704
    18  C    0.000001   0.000000   0.341651  -0.047950  -0.062704   4.972230
    19  O    0.000000   0.000000  -0.049744  -0.008697  -0.005360   0.235341
    20  H    0.001704   0.000249  -0.004401  -0.000026   0.002599  -0.000025
    21  H   -0.001425   0.011441  -0.003471   0.000041  -0.001977   0.002209
    22  H    0.000015   0.000266  -0.039788   0.000881   0.006612  -0.009685
    23  H    0.000000   0.000000  -0.006118   0.000078   0.002351   0.000137
    24  H    0.000000   0.000000  -0.005022   0.006963   0.000356   0.000085
    25  H   -0.000006   0.000001  -0.000114  -0.000003   0.000025  -0.000003
    26  H    0.000000   0.000000  -0.000073   0.000001  -0.000004   0.000001
    27  H    0.000023  -0.000001   0.000002   0.000000   0.000000   0.000000
    28  H    0.002664   0.003679   0.000000   0.000000   0.000000   0.000000
    29  H   -0.003470   0.001938   0.000000   0.000000   0.000000   0.000000
    30  H    0.000000   0.000000  -0.000002   0.000000   0.000000   0.000000
    31  H    0.000001  -0.000002   0.000033  -0.000008   0.000000  -0.000009
    32  H    0.000000   0.000000   0.000000   0.000000   0.000000   0.000000
    33  H    0.361489  -0.002830   0.000000   0.000000   0.000001  -0.000004
    34  H    0.361921   0.001244   0.000000   0.000000   0.000000   0.000000
    35  H    0.352732   0.003520   0.000000   0.000000   0.000000   0.000000
    36  H   -0.006852   0.239083  -0.000014   0.000000   0.000001   0.000012
    37  H    0.000000   0.000000  -0.021953   0.229051  -0.006223  -0.007316
    38  H   -0.000001  -0.000002  -0.022582   0.003813   0.349598   0.000428
    39  H    0.000000   0.000000  -0.026245   0.000222   0.367258   0.005160
    40  H    0.000000   0.000000  -0.025585  -0.003324   0.359968  -0.009350
    41  H    0.000000   0.000019  -0.037850  -0.001262   0.006306   0.364570
    42  H    0.000000   0.000023  -0.038977   0.003580  -0.003162   0.361184
    43  H    0.000000   0.000000  -0.004335   0.009315   0.000363  -0.023509
              19         20         21         22         23         24
     1  C    0.000000  -0.005314   0.004814  -0.002360  -0.000037  -0.000372
     2  C    0.000000  -0.023424  -0.043372   0.001486   0.000011   0.000012
     3  C    0.000064   0.351370   0.359570  -0.055691  -0.004188   0.005334
     4  C    0.002331  -0.027307  -0.043385   0.369178  -0.039150  -0.030828
     5  C   -0.000050  -0.006558   0.004732  -0.045974   0.367662   0.368484
     6  C    0.000000  -0.000100   0.000056  -0.003161  -0.033803  -0.037579
     7  C    0.000000   0.001088  -0.000080   0.003868   0.005274  -0.006064
     8  C    0.000000  -0.000136  -0.000190  -0.000087   0.000003  -0.000003
     9  C    0.000000  -0.000164   0.000619  -0.000040   0.000000   0.000000
    10  C    0.000000   0.000779  -0.004433   0.000266   0.000001   0.000005
    11  O    0.000000   0.000002   0.000001   0.000000   0.000000   0.000000
    12  C    0.000000  -0.000064   0.000008  -0.001344  -0.000030   0.004697
    13  C    0.000000   0.001704  -0.001425   0.000015   0.000000   0.000000
    14  O    0.000000   0.000249   0.011441   0.000266   0.000000   0.000000
    15  C   -0.049744  -0.004401  -0.003471  -0.039788  -0.006118  -0.005022
    16  O   -0.008697  -0.000026   0.000041   0.000881   0.000078   0.006963
    17  C   -0.005360   0.002599  -0.001977   0.006612   0.002351   0.000356
    18  C    0.235341  -0.000025   0.002209  -0.009685   0.000137   0.000085
    19  O    8.313344  -0.000001  -0.000076   0.000013  -0.000001   0.000000
    20  H   -0.000001   0.545241  -0.031005   0.005332   0.002571   0.000069
    21  H   -0.000076  -0.031005   0.568281  -0.001180  -0.000123  -0.000155
    22  H    0.000013   0.005332  -0.001180   0.611689   0.006033  -0.008082
    23  H   -0.000001   0.002571  -0.000123   0.006033   0.595526  -0.036557
    24  H    0.000000   0.000069  -0.000155  -0.008082  -0.036557   0.597880
    25  H    0.000000   0.000965   0.000002  -0.000154  -0.006838   0.005902
    26  H    0.000000  -0.000086   0.000002  -0.000112  -0.000702  -0.006690
    27  H    0.000000   0.000049   0.000003   0.000032  -0.000165  -0.000081
    28  H    0.000000  -0.000003   0.000002   0.000000   0.000000   0.000000
    29  H    0.000000   0.000015  -0.000022   0.000001   0.000000   0.000000
    30  H    0.000000   0.000002   0.000000   0.000004  -0.000016   0.000563
    31  H    0.000000   0.000012   0.000004   0.005927  -0.000018  -0.000354
    32  H    0.000000   0.000000   0.000000  -0.000036   0.000000  -0.000053
    33  H    0.000000   0.000167   0.002262   0.000000   0.000000   0.000000
    34  H    0.000000  -0.000003  -0.000158   0.000000   0.000000   0.000000
    35  H    0.000000  -0.000082  -0.000008  -0.000001   0.000000   0.000000
    36  H    0.000000  -0.000013   0.001447   0.000005   0.000000   0.000000
    37  H    0.017123   0.000003  -0.000007  -0.000184  -0.000214  -0.000125
    38  H   -0.000015   0.000635   0.001288  -0.000098  -0.000027  -0.000029
    39  H    0.000067   0.000249   0.000121  -0.000022   0.006042   0.000040
    40  H    0.010146  -0.000018  -0.000077  -0.000120  -0.000202  -0.000014
    41  H   -0.031422   0.000005   0.000001   0.008282   0.000010  -0.000012
    42  H   -0.034391   0.000078   0.003378   0.000290  -0.000004  -0.000003
    43  H    0.239024   0.000000   0.000004   0.000013   0.000000   0.000001
              25         26         27         28         29         30
     1  C   -0.004461   0.005356  -0.051374   0.003828   0.004063   0.004654
     2  C   -0.000151   0.000317   0.004397   0.001034   0.001338  -0.000009
     3  C    0.004035  -0.000114  -0.000210  -0.000107  -0.000135  -0.000036
     4  C   -0.005323   0.004692  -0.000066   0.000005   0.000001   0.000230
     5  C   -0.037554  -0.033289   0.004901   0.000000   0.000000  -0.001062
     6  C    0.369964   0.365408  -0.042406   0.000001   0.000003  -0.003346
     7  C   -0.037754  -0.031642   0.374500  -0.000101  -0.000067  -0.031216
     8  C    0.000075  -0.000109  -0.006893  -0.015917  -0.019749  -0.000042
     9  C   -0.000008   0.000004   0.000626   0.341042   0.347180   0.000004
    10  C   -0.000050   0.000003  -0.000238  -0.021863  -0.025117   0.000003
    11  O   -0.000002   0.000003   0.010051  -0.000443   0.000332   0.000025
    12  C    0.005781  -0.004605  -0.044319   0.000021  -0.000004   0.368031
    13  C   -0.000006   0.000000   0.000023   0.002664  -0.003470   0.000000
    14  O    0.000001   0.000000  -0.000001   0.003679   0.001938   0.000000
    15  C   -0.000114  -0.000073   0.000002   0.000000   0.000000  -0.000002
    16  O   -0.000003   0.000001   0.000000   0.000000   0.000000   0.000000
    17  C    0.000025  -0.000004   0.000000   0.000000   0.000000   0.000000
    18  C   -0.000003   0.000001   0.000000   0.000000   0.000000   0.000000
    19  O    0.000000   0.000000   0.000000   0.000000   0.000000   0.000000
    20  H    0.000965  -0.000086   0.000049  -0.000003   0.000015   0.000002
    21  H    0.000002   0.000002   0.000003   0.000002  -0.000022   0.000000
    22  H   -0.000154  -0.000112   0.000032   0.000000   0.000001   0.000004
    23  H   -0.006838  -0.000702  -0.000165   0.000000   0.000000  -0.000016
    24  H    0.005902  -0.006690  -0.000081   0.000000   0.000000   0.000563
    25  H    0.604617  -0.036718  -0.002858   0.000000   0.000000  -0.000015
    26  H   -0.036718   0.598133  -0.004960   0.000000   0.000000   0.003900
    27  H   -0.002858  -0.004960   0.614290  -0.000014  -0.000002  -0.002808
    28  H    0.000000   0.000000  -0.000014   0.502545  -0.017298   0.000000
    29  H    0.000000   0.000000  -0.000002  -0.017298   0.508598   0.000000
    30  H   -0.000015   0.003900  -0.002808   0.000000   0.000000   0.565428
    31  H   -0.000058  -0.000157   0.005557  -0.000003   0.000000  -0.028975
    32  H   -0.000163  -0.000033  -0.004368  -0.000003   0.000001  -0.028547
    33  H   -0.000002   0.000000   0.000000  -0.000175   0.000200   0.000000
    34  H    0.000000   0.000000   0.000000   0.000469   0.001586   0.000000
    35  H    0.000017   0.000000  -0.000002  -0.000007   0.001483   0.000000
    36  H    0.000000   0.000000   0.000000  -0.000131  -0.000205   0.000000
    37  H    0.000000   0.000000   0.000000   0.000000   0.000000   0.000000
    38  H   -0.000005   0.000000   0.000000   0.000000   0.000000   0.000000
    39  H   -0.000009   0.000009   0.000000   0.000000   0.000000   0.000000
    40  H    0.000000   0.000000   0.000000   0.000000   0.000000   0.000000
    41  H    0.000000   0.000000   0.000000   0.000000   0.000000   0.000000
    42  H    0.000000   0.000000   0.000000   0.000000   0.000000   0.000000
    43  H    0.000000   0.000000   0.000000   0.000000   0.000000   0.000000
              31         32         33         34         35         36
     1  C   -0.005886  -0.007687  -0.000140  -0.000099   0.000260  -0.000271
     2  C    0.001424  -0.000042  -0.009750   0.005672   0.002295  -0.001139
     3  C   -0.000375  -0.000012   0.003717  -0.000061   0.000181   0.001231
     4  C   -0.000843   0.000056   0.000015  -0.000002  -0.000005  -0.000003
     5  C    0.003494  -0.000008   0.000002   0.000000   0.000000   0.000000
     6  C   -0.006342   0.005271   0.000000   0.000000  -0.000001  -0.000001
     7  C   -0.030854  -0.027239  -0.000002   0.000003  -0.000020   0.000005
     8  C   -0.000207   0.003123  -0.000094   0.000320   0.000305  -0.000109
     9  C    0.000021   0.000099   0.005280  -0.008877  -0.003104   0.006073
    10  C   -0.000022  -0.000005  -0.023281  -0.023358  -0.022251  -0.020681
    11  O    0.000054   0.006760   0.000001   0.000000  -0.000018   0.000002
    12  C    0.373050   0.365484   0.000000   0.000000   0.000000   0.000000
    13  C    0.000001   0.000000   0.361489   0.361921   0.352732  -0.006852
    14  O   -0.000002   0.000000  -0.002830   0.001244   0.003520   0.239083
    15  C    0.000033   0.000000   0.000000   0.000000   0.000000  -0.000014
    16  O   -0.000008   0.000000   0.000000   0.000000   0.000000   0.000000
    17  C    0.000000   0.000000   0.000001   0.000000   0.000000   0.000001
    18  C   -0.000009   0.000000  -0.000004   0.000000   0.000000   0.000012
    19  O    0.000000   0.000000   0.000000   0.000000   0.000000   0.000000
    20  H    0.000012   0.000000   0.000167  -0.000003  -0.000082  -0.000013
    21  H    0.000004   0.000000   0.002262  -0.000158  -0.000008   0.001447
    22  H    0.005927  -0.000036   0.000000   0.000000  -0.000001   0.000005
    23  H   -0.000018   0.000000   0.000000   0.000000   0.000000   0.000000
    24  H   -0.000354  -0.000053   0.000000   0.000000   0.000000   0.000000
    25  H   -0.000058  -0.000163  -0.000002   0.000000   0.000017   0.000000
    26  H   -0.000157  -0.000033   0.000000   0.000000   0.000000   0.000000
    27  H    0.005557  -0.004368   0.000000   0.000000  -0.000002   0.000000
    28  H   -0.000003  -0.000003  -0.000175   0.000469  -0.000007  -0.000131
    29  H    0.000000   0.000001   0.000200   0.001586   0.001483  -0.000205
    30  H   -0.028975  -0.028547   0.000000   0.000000   0.000000   0.000000
    31  H    0.551627  -0.030221   0.000000   0.000000   0.000000   0.000000
    32  H   -0.030221   0.564413   0.000000   0.000000   0.000000   0.000000
    33  H    0.000000   0.000000   0.549850  -0.032147  -0.025795   0.005051
    34  H    0.000000   0.000000  -0.032147   0.546619  -0.024243   0.000245
    35  H    0.000000   0.000000  -0.025795  -0.024243   0.544092   0.000057
    36  H    0.000000   0.000000   0.005051   0.000245   0.000057   0.335795
    37  H    0.000000   0.000000   0.000000   0.000000   0.000000   0.000000
    38  H    0.000000   0.000000   0.000015   0.000000   0.000000  -0.000001
    39  H    0.000000   0.000000   0.000000   0.000000   0.000000   0.000000
    40  H    0.000000   0.000000   0.000000   0.000000   0.000000   0.000000
    41  H   -0.000005   0.000000   0.000000   0.000000   0.000000   0.000004
    42  H    0.000000   0.000000  -0.000001   0.000000   0.000000   0.000154
    43  H    0.000000   0.000000   0.000000   0.000000   0.000000   0.000000
              37         38         39         40         41         42
     1  C    0.000000  -0.000001   0.000004   0.000000  -0.000011  -0.000004
     2  C    0.000002   0.000136  -0.000034  -0.000004   0.000010   0.000019
     3  C   -0.000177   0.001908   0.000004  -0.000008  -0.000071   0.000137
     4  C    0.007371  -0.004211  -0.006705   0.005381  -0.003091   0.001674
     5  C   -0.000045   0.000488   0.001384   0.000027  -0.000027  -0.000213
     6  C    0.000000  -0.000007  -0.000143   0.000002  -0.000002  -0.000001
     7  C    0.000000   0.000000   0.000000   0.000000   0.000002   0.000000
     8  C    0.000000   0.000000   0.000000   0.000000   0.000000   0.000000
     9  C    0.000000   0.000000   0.000000   0.000000   0.000000   0.000000
    10  C    0.000000   0.000000   0.000000   0.000000  -0.000001  -0.000028
    11  O    0.000000   0.000000   0.000000   0.000000   0.000000   0.000000
    12  C    0.000000   0.000000   0.000000   0.000000  -0.000004   0.000000
    13  C    0.000000  -0.000001   0.000000   0.000000   0.000000   0.000000
    14  O    0.000000  -0.000002   0.000000   0.000000   0.000019   0.000023
    15  C   -0.021953  -0.022582  -0.026245  -0.025585  -0.037850  -0.038977
    16  O    0.229051   0.003813   0.000222  -0.003324  -0.001262   0.003580
    17  C   -0.006223   0.349598   0.367258   0.359968   0.006306  -0.003162
    18  C   -0.007316   0.000428   0.005160  -0.009350   0.364570   0.361184
    19  O    0.017123  -0.000015   0.000067   0.010146  -0.031422  -0.034391
    20  H    0.000003   0.000635   0.000249  -0.000018   0.000005   0.000078
    21  H   -0.000007   0.001288   0.000121  -0.000077   0.000001   0.003378
    22  H   -0.000184  -0.000098  -0.000022  -0.000120   0.008282   0.000290
    23  H   -0.000214  -0.000027   0.006042  -0.000202   0.000010  -0.000004
    24  H   -0.000125  -0.000029   0.000040  -0.000014  -0.000012  -0.000003
    25  H    0.000000  -0.000005  -0.000009   0.000000   0.000000   0.000000
    26  H    0.000000   0.000000   0.000009   0.000000   0.000000   0.000000
    27  H    0.000000   0.000000   0.000000   0.000000   0.000000   0.000000
    28  H    0.000000   0.000000   0.000000   0.000000   0.000000   0.000000
    29  H    0.000000   0.000000   0.000000   0.000000   0.000000   0.000000
    30  H    0.000000   0.000000   0.000000   0.000000   0.000000   0.000000
    31  H    0.000000   0.000000   0.000000   0.000000  -0.000005   0.000000
    32  H    0.000000   0.000000   0.000000   0.000000   0.000000   0.000000
    33  H    0.000000   0.000015   0.000000   0.000000   0.000000  -0.000001
    34  H    0.000000   0.000000   0.000000   0.000000   0.000000   0.000000
    35  H    0.000000   0.000000   0.000000   0.000000   0.000000   0.000000
    36  H    0.000000  -0.000001   0.000000   0.000000   0.000004   0.000154
    37  H    0.347974  -0.000056  -0.000418   0.007132   0.000303   0.000163
    38  H   -0.000056   0.560223  -0.025413  -0.026455  -0.000084   0.000368
    39  H   -0.000418  -0.025413   0.547803  -0.032760  -0.000142  -0.000055
    40  H    0.007132  -0.026455  -0.032760   0.559758   0.000227   0.000560
    41  H    0.000303  -0.000084  -0.000142   0.000227   0.586068  -0.035213
    42  H    0.000163   0.000368  -0.000055   0.000560  -0.035213   0.572757
    43  H    0.000724  -0.000061  -0.000019  -0.000192  -0.008516   0.006394
              43
     1  C    0.000000
     2  C    0.000000
     3  C    0.000003
     4  C    0.000025
     5  C   -0.000010
     6  C    0.000000
     7  C    0.000000
     8  C    0.000000
     9  C    0.000000
    10  C    0.000000
    11  O    0.000000
    12  C    0.000000
    13  C    0.000000
    14  O    0.000000
    15  C   -0.004335
    16  O    0.009315
    17  C    0.000363
    18  C   -0.023509
    19  O    0.239024
    20  H    0.000000
    21  H    0.000004
    22  H    0.000013
    23  H    0.000000
    24  H    0.000001
    25  H    0.000000
    26  H    0.000000
    27  H    0.000000
    28  H    0.000000
    29  H    0.000000
    30  H    0.000000
    31  H    0.000000
    32  H    0.000000
    33  H    0.000000
    34  H    0.000000
    35  H    0.000000
    36  H    0.000000
    37  H    0.000724
    38  H   -0.000061
    39  H   -0.000019
    40  H   -0.000192
    41  H   -0.008516
    42  H    0.006394
    43  H    0.344733
 Mulliken charges:
               1
     1  C    0.078481
     2  C    0.107839
     3  C   -0.376495
     4  C   -0.108052
     5  C   -0.276896
     6  C   -0.287831
     7  C   -0.143689
     8  C    0.398151
     9  C   -0.393027
    10  C    0.245742
    11  O   -0.588034
    12  C   -0.473134
    13  C   -0.502489
    14  O   -0.703465
    15  C    0.307168
    16  O   -0.718866
    17  C   -0.500621
    18  C   -0.066548
    19  O   -0.687699
    20  H    0.185547
    21  H    0.170859
    22  H    0.147922
    23  H    0.142498
    24  H    0.141633
    25  H    0.140867
    26  H    0.141469
    27  H    0.146332
    28  H    0.200774
    29  H    0.199330
    30  H    0.153232
    31  H    0.163133
    32  H    0.153212
    33  H    0.166170
    34  H    0.170867
    35  H    0.170594
    36  H    0.440255
    37  H    0.426871
    38  H    0.160148
    39  H    0.163602
    40  H    0.154909
    41  H    0.151903
    42  H    0.161293
    43  H    0.436043
 Sum of Mulliken charges =   0.00000
 Mulliken charges with hydrogens summed into heavy atoms:
               1
     1  C    0.078481
     2  C    0.107839
     3  C   -0.020089
     4  C    0.039869
     5  C    0.007235
     6  C   -0.005496
     7  C    0.002643
     8  C    0.398151
     9  C    0.007077
    10  C    0.245742
    11  O   -0.588034
    12  C   -0.003557
    13  C    0.005143
    14  O   -0.263210
    15  C    0.307168
    16  O   -0.291995
    17  C   -0.021962
    18  C    0.246648
    19  O   -0.251655
 Electronic spatial extent (au):  <R**2>=           5553.9293
 Charge=              0.0000 electrons
 Dipole moment (field-independent basis, Debye):
    X=             -4.1774    Y=             -3.6846    Z=              3.2426  Tot=              6.4453
 Quadrupole moment (field-independent basis, Debye-Ang):
   XX=           -133.0674   YY=           -113.0502   ZZ=           -111.6455
   XY=            -13.3061   XZ=             10.4594   YZ=             -2.9894
 Traceless Quadrupole moment (field-independent basis, Debye-Ang):
   XX=            -13.8131   YY=              6.2042   ZZ=              7.6089
   XY=            -13.3061   XZ=             10.4594   YZ=             -2.9894
 Octapole moment (field-independent basis, Debye-Ang**2):
  XXX=           -138.0852  YYY=            -32.3884  ZZZ=            -16.3230  XYY=             13.5086
  XXY=            -23.8894  XXZ=              9.2439  XZZ=            -24.3207  YZZ=             -1.5006
  YYZ=             15.5824  XYZ=              3.0840
 Hexadecapole moment (field-independent basis, Debye-Ang**3):
 XXXX=          -4595.1262 YYYY=          -1871.6198 ZZZZ=           -682.3558 XXXY=           -382.2538
 XXXZ=            216.9648 YYYX=            -24.0710 YYYZ=             -9.9120 ZZZX=             63.3189
 ZZZY=             12.4903 XXYY=          -1198.7714 XXZZ=           -777.2857 YYZZ=           -469.3709
 XXYZ=              1.6651 YYXZ=              9.9520 ZZXY=             -1.0540
 N-N= 1.601724510499D+03 E-N=-5.269288406250D+03  KE= 8.789813826576D+02
 D1PCM: PCM CHGder 1st derivatives, ID1Alg=3 FixD1E=F DoIter=F DoCFld=F I1PDM=0.
 Calling FoFJK, ICntrl=      2127 FMM=F ISym2X=0 I1Cent= 0 IOpClX= 0 NMat=1 NMatS=1 NMatT=0.
 ***** Axes restored to original set *****
 -------------------------------------------------------------------
 Center     Atomic                   Forces (Hartrees/Bohr)
 Number     Number              X              Y              Z
 -------------------------------------------------------------------
      1        6           0.016909045   -0.012600948   -0.000752522
      2        6          -0.020783326    0.007118734    0.008918221
      3        6          -0.002428039   -0.006630583   -0.003238887
      4        6          -0.004407868    0.009391105   -0.004056671
      5        6          -0.006166706    0.004409027   -0.002088326
      6        6          -0.000189681   -0.002621777    0.005572254
      7        6          -0.003093641    0.005413871    0.004356318
      8        6          -0.001132076    0.019458255   -0.000981886
      9        6          -0.005514913    0.003858576    0.003164513
     10        6           0.003971322   -0.012772119    0.004924641
     11        8           0.016238887    0.010126605   -0.005092842
     12        6           0.001463781    0.003331737   -0.006542663
     13        6          -0.003138967   -0.004002136    0.003791336
     14        8          -0.003854240   -0.011122893   -0.008941994
     15        6          -0.000796933   -0.005654212    0.005475362
     16        8           0.003683751    0.005814920   -0.002519168
     17        6           0.000713843   -0.000468127    0.002723566
     18        6          -0.000977734    0.002373925   -0.002076655
     19        8          -0.004526886   -0.001703061   -0.002686436
     20        1          -0.000773385    0.000533428    0.001602163
     21        1           0.000267620   -0.001384580    0.001514089
     22        1           0.000502531   -0.003286785    0.000471096
     23        1          -0.001208337   -0.000624290    0.000665295
     24        1          -0.001055123   -0.002405456    0.000117858
     25        1           0.002573209   -0.000943498   -0.001005737
     26        1           0.000298186    0.000000087   -0.000909527
     27        1           0.002731002   -0.002005410   -0.002171811
     28        1           0.000224588   -0.002820424    0.001363060
     29        1           0.001715979   -0.002612816   -0.003040310
     30        1          -0.000207575    0.001216195    0.000274151
     31        1          -0.001152872   -0.000517051    0.000043627
     32        1           0.000418286   -0.000388830    0.000009925
     33        1          -0.001891699    0.002116429    0.000762062
     34        1           0.001947154    0.001334134   -0.001678235
     35        1           0.000085005    0.000438636   -0.000610850
     36        1          -0.000780185    0.000662320   -0.000339083
     37        1           0.003183860    0.000078072   -0.000661527
     38        1           0.000269061   -0.000582296    0.000588094
     39        1           0.002666225    0.000844755    0.000043234
     40        1           0.000375710   -0.002185538   -0.003216599
     41        1           0.005913498    0.002248988    0.001892629
     42        1          -0.001129266   -0.000445720    0.001012876
     43        1          -0.000943092   -0.002991248    0.003325362
 -------------------------------------------------------------------
 Cartesian Forces:  Max     0.020783326 RMS     0.004876989

 GradGradGradGradGradGradGradGradGradGradGradGradGradGradGradGradGradGrad
 Berny optimization.
 FormGI is forming the generalized inverse of G from B-inverse, IUseBI=4.
 Internal  Forces:  Max     0.019584390 RMS     0.003329295
 Search for a local minimum.
 Step number   1 out of a maximum of  258
 All quantities printed in internal units (Hartrees-Bohrs-Radians)
 Mixed Optimization -- RFO/linear search
 Second derivative matrix not updated -- first step.
 ITU=  0
     Eigenvalues ---    0.00230   0.00230   0.00275   0.00341   0.00372
     Eigenvalues ---    0.00376   0.00534   0.00678   0.00765   0.00918
     Eigenvalues ---    0.01099   0.01150   0.01205   0.01287   0.01364
     Eigenvalues ---    0.01393   0.02462   0.02525   0.03097   0.03898
     Eigenvalues ---    0.04028   0.04274   0.04417   0.04612   0.04706
     Eigenvalues ---    0.04835   0.04938   0.04944   0.05082   0.05248
     Eigenvalues ---    0.05363   0.05377   0.05443   0.05471   0.05488
     Eigenvalues ---    0.05567   0.05592   0.05613   0.05735   0.05837
     Eigenvalues ---    0.05998   0.06018   0.06620   0.07785   0.08095
     Eigenvalues ---    0.08470   0.09099   0.09114   0.09131   0.09720
     Eigenvalues ---    0.10365   0.11610   0.12107   0.13600   0.13803
     Eigenvalues ---    0.14690   0.15993   0.16000   0.16000   0.16000
     Eigenvalues ---    0.16000   0.16000   0.16000   0.16000   0.16000
     Eigenvalues ---    0.16000   0.16000   0.16000   0.16000   0.16278
     Eigenvalues ---    0.16516   0.17187   0.18457   0.19480   0.20775
     Eigenvalues ---    0.22002   0.23407   0.24656   0.24994   0.26256
     Eigenvalues ---    0.26950   0.27080   0.27750   0.27932   0.28461
     Eigenvalues ---    0.28775   0.28884   0.29443   0.29474   0.30037
     Eigenvalues ---    0.31092   0.32149   0.32264   0.33747   0.33767
     Eigenvalues ---    0.33821   0.33844   0.33905   0.33914   0.34023
     Eigenvalues ---    0.34100   0.34118   0.34126   0.34150   0.34156
     Eigenvalues ---    0.34158   0.34192   0.34206   0.34280   0.34330
     Eigenvalues ---    0.34335   0.34340   0.34344   0.34376   0.34433
     Eigenvalues ---    0.39454   0.40900   0.41752   0.51409   0.52372
     Eigenvalues ---    0.52419   0.53075   0.94087
 RFO step:  Lambda=-1.20363049D-02 EMin= 2.30000000D-03
 Linear search not attempted -- first point.
 Iteration  1 RMS(Cart)=  0.03427996 RMS(Int)=  0.00058899
 Iteration  2 RMS(Cart)=  0.00082730 RMS(Int)=  0.00019140
 Iteration  3 RMS(Cart)=  0.00000072 RMS(Int)=  0.00019139
 Variable       Old X    -DE/DX   Delta X   Delta X   Delta X     New X
                                 (Linear)    (Quad)   (Total)
    R1        2.53639   0.01487   0.00000   0.03006   0.03009   2.56648
    R2        2.82559   0.00515   0.00000   0.01664   0.01671   2.84230
    R3        2.79118   0.00177   0.00000   0.00332   0.00343   2.79461
    R4        2.84776  -0.00035   0.00000   0.00240   0.00238   2.85014
    R5        2.85630   0.00936   0.00000   0.03311   0.03299   2.88929
    R6        2.91823   0.00030   0.00000   0.00006   0.00001   2.91824
    R7        2.07291   0.00166   0.00000   0.00472   0.00472   2.07763
    R8        2.06753   0.00084   0.00000   0.00237   0.00237   2.06989
    R9        2.92731   0.00046   0.00000  -0.00038  -0.00045   2.92686
   R10        2.96118  -0.00736   0.00000  -0.02681  -0.02681   2.93438
   R11        2.07725  -0.00061   0.00000  -0.00174  -0.00174   2.07551
   R12        2.89265   0.00702   0.00000   0.01996   0.01996   2.91261
   R13        2.07077   0.00119   0.00000   0.00336   0.00336   2.07413
   R14        2.07490  -0.00130   0.00000  -0.00371  -0.00371   2.07119
   R15        2.90367   0.00459   0.00000   0.01195   0.01198   2.91566
   R16        2.07633   0.00011   0.00000   0.00032   0.00032   2.07665
   R17        2.07593  -0.00018   0.00000  -0.00053  -0.00053   2.07541
   R18        2.89088   0.00699   0.00000   0.02281   0.02281   2.91369
   R19        2.07760   0.00041   0.00000   0.00118   0.00118   2.07878
   R20        2.82667   0.01478   0.00000   0.03881   0.03891   2.86558
   R21        2.31104   0.01958   0.00000   0.02055   0.02055   2.33160
   R22        2.89250   0.01012   0.00000   0.03200   0.03194   2.92444
   R23        2.06778  -0.00027   0.00000  -0.00077  -0.00077   2.06700
   R24        2.06860   0.00000   0.00000  -0.00001  -0.00001   2.06859
   R25        2.89024   0.00170   0.00000   0.00553   0.00553   2.89576
   R26        2.69240   0.01437   0.00000   0.03346   0.03346   2.72586
   R27        2.07008   0.00126   0.00000   0.00355   0.00355   2.07363
   R28        2.06699   0.00108   0.00000   0.00304   0.00304   2.07003
   R29        2.07065   0.00035   0.00000   0.00099   0.00099   2.07164
   R30        2.07118   0.00125   0.00000   0.00354   0.00354   2.07472
   R31        2.07131   0.00024   0.00000   0.00068   0.00068   2.07199
   R32        2.06984  -0.00017   0.00000  -0.00049  -0.00049   2.06935
   R33        1.83584  -0.00012   0.00000  -0.00022  -0.00022   1.83562
   R34        2.72302   0.00179   0.00000   0.00441   0.00441   2.72744
   R35        2.90474  -0.00071   0.00000  -0.00238  -0.00238   2.90236
   R36        2.92688  -0.00032   0.00000  -0.00110  -0.00110   2.92578
   R37        1.84245  -0.00313   0.00000  -0.00584  -0.00584   1.83661
   R38        2.06760   0.00083   0.00000   0.00232   0.00232   2.06992
   R39        2.06769   0.00084   0.00000   0.00236   0.00236   2.07005
   R40        2.07161   0.00030   0.00000   0.00085   0.00085   2.07246
   R41        2.70348   0.00600   0.00000   0.01426   0.01426   2.71774
   R42        2.07067   0.00119   0.00000   0.00336   0.00336   2.07403
   R43        2.06606   0.00028   0.00000   0.00080   0.00080   2.06686
   R44        1.84200  -0.00405   0.00000  -0.00755  -0.00755   1.83445
    A1        2.30736  -0.00727   0.00000  -0.02634  -0.02633   2.28103
    A2        1.84994   0.01271   0.00000   0.05129   0.05135   1.90130
    A3        2.12306  -0.00539   0.00000  -0.02389  -0.02406   2.09900
    A4        2.20262   0.00602   0.00000   0.02418   0.02426   2.22688
    A5        1.98725  -0.00533   0.00000  -0.01362  -0.01372   1.97353
    A6        2.09311  -0.00069   0.00000  -0.01065  -0.01064   2.08247
    A7        1.99818  -0.00137   0.00000  -0.01029  -0.01033   1.98785
    A8        1.90483   0.00066   0.00000   0.00209   0.00195   1.90678
    A9        1.87551   0.00037   0.00000   0.00582   0.00589   1.88140
   A10        1.93265  -0.00074   0.00000  -0.00729  -0.00727   1.92538
   A11        1.89907   0.00184   0.00000   0.01572   0.01570   1.91477
   A12        1.84663  -0.00067   0.00000  -0.00520  -0.00518   1.84146
   A13        1.97177   0.00191   0.00000   0.00811   0.00811   1.97988
   A14        1.97068  -0.00329   0.00000  -0.02040  -0.02048   1.95020
   A15        1.87875  -0.00024   0.00000  -0.01324  -0.01342   1.86532
   A16        1.94740   0.00050   0.00000   0.00100   0.00103   1.94843
   A17        1.84492   0.00067   0.00000   0.02437   0.02434   1.86926
   A18        1.83921   0.00061   0.00000   0.00231   0.00204   1.84125
   A19        2.04975  -0.00168   0.00000  -0.01538  -0.01540   2.03434
   A20        1.92130  -0.00106   0.00000  -0.00632  -0.00628   1.91502
   A21        1.89058  -0.00002   0.00000  -0.00577  -0.00569   1.88489
   A22        1.86227   0.00179   0.00000   0.00735   0.00723   1.86949
   A23        1.88803   0.00136   0.00000   0.02091   0.02086   1.90888
   A24        1.84078  -0.00024   0.00000   0.00133   0.00117   1.84195
   A25        2.04376   0.00236   0.00000   0.00614   0.00610   2.04986
   A26        1.89880   0.00099   0.00000   0.01509   0.01520   1.91400
   A27        1.87766  -0.00065   0.00000  -0.00214  -0.00217   1.87549
   A28        1.90442  -0.00192   0.00000  -0.01779  -0.01786   1.88656
   A29        1.89364  -0.00179   0.00000  -0.00851  -0.00848   1.88516
   A30        1.83415   0.00089   0.00000   0.00770   0.00758   1.84172
   A31        1.96672  -0.00032   0.00000  -0.00678  -0.00683   1.95989
   A32        1.95585   0.00083   0.00000   0.00859   0.00861   1.96447
   A33        1.86521  -0.00164   0.00000  -0.02709  -0.02709   1.83812
   A34        1.96570   0.00012   0.00000   0.01212   0.01202   1.97772
   A35        1.83664   0.00191   0.00000   0.02163   0.02160   1.85825
   A36        1.86344  -0.00100   0.00000  -0.01047  -0.01063   1.85281
   A37        1.96068  -0.01372   0.00000  -0.05895  -0.05869   1.90199
   A38        2.15242   0.01028   0.00000   0.04252   0.04239   2.19481
   A39        2.16995   0.00344   0.00000   0.01646   0.01633   2.18627
   A40        1.78950   0.01093   0.00000   0.05024   0.05001   1.83951
   A41        1.91257  -0.00134   0.00000   0.00727   0.00784   1.92041
   A42        1.89333  -0.00316   0.00000   0.00688   0.00627   1.89960
   A43        1.97025  -0.00431   0.00000  -0.02833  -0.02894   1.94131
   A44        1.96759  -0.00139   0.00000   0.00150   0.00065   1.96824
   A45        1.92433  -0.00012   0.00000  -0.03005  -0.03044   1.89389
   A46        1.83675  -0.00458   0.00000  -0.02884  -0.02884   1.80791
   A47        1.97442  -0.00075   0.00000  -0.01422  -0.01396   1.96045
   A48        1.88566   0.00335   0.00000   0.02451   0.02447   1.91014
   A49        1.94350   0.00394   0.00000   0.01975   0.01945   1.96295
   A50        1.89509   0.00044   0.00000   0.00379   0.00398   1.89906
   A51        1.92458  -0.00238   0.00000  -0.00490  -0.00498   1.91961
   A52        1.93019  -0.00003   0.00000  -0.00021  -0.00022   1.92998
   A53        1.96284  -0.00063   0.00000  -0.00405  -0.00405   1.95880
   A54        1.93633  -0.00035   0.00000  -0.00159  -0.00159   1.93474
   A55        1.88341   0.00023   0.00000   0.00054   0.00054   1.88395
   A56        1.87455   0.00030   0.00000   0.00254   0.00254   1.87710
   A57        1.87303   0.00054   0.00000   0.00319   0.00319   1.87622
   A58        1.94490  -0.00077   0.00000  -0.00174  -0.00174   1.94316
   A59        1.92816  -0.00248   0.00000  -0.01265  -0.01271   1.91545
   A60        1.95136  -0.00078   0.00000  -0.00907  -0.00916   1.94220
   A61        1.85499   0.00292   0.00000   0.02583   0.02586   1.88085
   A62        1.88758   0.00038   0.00000  -0.00103  -0.00107   1.88651
   A63        1.89340   0.00101   0.00000   0.00063   0.00049   1.89388
   A64        1.89734   0.00049   0.00000   0.00287   0.00287   1.90021
   A65        1.88814  -0.00534   0.00000  -0.04828  -0.04814   1.84000
   A66        1.97590   0.00133   0.00000   0.00255   0.00282   1.97871
   A67        1.93719   0.00030   0.00000  -0.01111  -0.01109   1.92610
   A68        1.87620   0.00377   0.00000   0.03963   0.03945   1.91564
   A69        1.85849   0.00215   0.00000   0.01922   0.01846   1.87695
   A70        1.92274  -0.00210   0.00000  -0.00017  -0.00056   1.92218
   A71        1.85753  -0.00112   0.00000  -0.00653  -0.00653   1.85100
   A72        1.95449   0.00092   0.00000   0.00124   0.00119   1.95568
   A73        1.94727  -0.00132   0.00000  -0.00450  -0.00449   1.94278
   A74        1.93869  -0.00357   0.00000  -0.01984  -0.01988   1.91881
   A75        1.89412  -0.00001   0.00000  -0.00173  -0.00174   1.89239
   A76        1.88074   0.00061   0.00000  -0.00242  -0.00251   1.87823
   A77        1.84382   0.00362   0.00000   0.02907   0.02910   1.87292
   A78        1.92498   0.00563   0.00000   0.02871   0.02864   1.95362
   A79        1.94202  -0.00577   0.00000  -0.03004  -0.03100   1.91103
   A80        1.95414  -0.00104   0.00000  -0.01735  -0.01757   1.93657
   A81        1.87297   0.00385   0.00000   0.05281   0.05298   1.92595
   A82        1.87656  -0.00384   0.00000  -0.02730  -0.02698   1.84958
   A83        1.89005   0.00137   0.00000  -0.00427  -0.00475   1.88531
   A84        1.84967   0.00387   0.00000   0.02250   0.02250   1.87217
    D1        0.10456  -0.00058   0.00000  -0.01400  -0.01397   0.09059
    D2       -3.05936  -0.00082   0.00000  -0.01873  -0.01874  -3.07811
    D3       -3.11916   0.00017   0.00000   0.00113   0.00130  -3.11786
    D4        0.00011  -0.00007   0.00000  -0.00360  -0.00348  -0.00337
    D5        0.36501   0.00045   0.00000   0.01682   0.01656   0.38158
    D6       -1.87368  -0.00015   0.00000  -0.00142  -0.00159  -1.87526
    D7        2.37400   0.00160   0.00000   0.02296   0.02284   2.39685
    D8       -2.68382  -0.00105   0.00000  -0.00301  -0.00296  -2.68678
    D9        1.36068  -0.00165   0.00000  -0.02125  -0.02112   1.33956
   D10       -0.67483   0.00009   0.00000   0.00313   0.00332  -0.67151
   D11        0.02214  -0.00038   0.00000   0.00019   0.00005   0.02219
   D12       -3.10195  -0.00033   0.00000  -0.00173  -0.00180  -3.10375
   D13        3.09230   0.00004   0.00000   0.01268   0.01281   3.10510
   D14       -0.03179   0.00009   0.00000   0.01076   0.01095  -0.02084
   D15        0.62032  -0.00114   0.00000  -0.00022  -0.00015   0.62016
   D16       -1.55676   0.00032   0.00000   0.01537   0.01540  -1.54136
   D17        2.73169   0.00058   0.00000   0.01738   0.01740   2.74909
   D18       -2.49771  -0.00084   0.00000   0.00477   0.00489  -2.49283
   D19        1.60839   0.00062   0.00000   0.02036   0.02044   1.62884
   D20       -0.38634   0.00088   0.00000   0.02237   0.02243  -0.36390
   D21       -0.02091   0.00034   0.00000   0.00516   0.00499  -0.01593
   D22        2.10462   0.00169   0.00000   0.00188   0.00212   2.10674
   D23       -2.04291   0.00056   0.00000   0.00377   0.00387  -2.03904
   D24        3.09989   0.00022   0.00000   0.00125   0.00114   3.10103
   D25       -1.05777   0.00156   0.00000  -0.00203  -0.00172  -1.05949
   D26        1.07789   0.00043   0.00000  -0.00014   0.00003   1.07792
   D27       -1.34890   0.00000   0.00000  -0.00359  -0.00351  -1.35241
   D28        2.70385   0.00051   0.00000   0.00564   0.00572   2.70957
   D29        0.68127   0.00175   0.00000   0.02248   0.02238   0.70365
   D30        0.81339  -0.00075   0.00000  -0.01449  -0.01437   0.79903
   D31       -1.41705  -0.00024   0.00000  -0.00526  -0.00514  -1.42218
   D32        2.84356   0.00100   0.00000   0.01158   0.01152   2.85508
   D33        2.83597  -0.00090   0.00000  -0.01567  -0.01558   2.82038
   D34        0.60552  -0.00039   0.00000  -0.00644  -0.00635   0.59917
   D35       -1.41705   0.00085   0.00000   0.01040   0.01030  -1.40675
   D36        0.64671   0.00184   0.00000   0.00575   0.00586   0.65257
   D37       -1.48812   0.00157   0.00000   0.01280   0.01283  -1.47529
   D38        2.79058   0.00242   0.00000   0.01780   0.01788   2.80846
   D39        2.88928  -0.00066   0.00000  -0.01459  -0.01457   2.87471
   D40        0.75445  -0.00092   0.00000  -0.00754  -0.00760   0.74684
   D41       -1.25004  -0.00007   0.00000  -0.00254  -0.00255  -1.25259
   D42       -1.40343   0.00068   0.00000   0.00223   0.00224  -1.40119
   D43        2.74492   0.00041   0.00000   0.00928   0.00921   2.75413
   D44        0.74044   0.00127   0.00000   0.01428   0.01426   0.75469
   D45        3.03755   0.00147   0.00000   0.02062   0.02051   3.05806
   D46        0.96017  -0.00046   0.00000   0.00203   0.00203   0.96220
   D47       -1.21263   0.00108   0.00000   0.00903   0.00929  -1.20334
   D48        0.79441   0.00119   0.00000   0.02579   0.02559   0.81999
   D49       -1.28297  -0.00074   0.00000   0.00720   0.00711  -1.27586
   D50        2.82741   0.00080   0.00000   0.01420   0.01437   2.84178
   D51       -1.19961  -0.00017   0.00000  -0.00468  -0.00485  -1.20446
   D52        3.00620  -0.00211   0.00000  -0.02327  -0.02333   2.98287
   D53        0.83339  -0.00057   0.00000  -0.01627  -0.01607   0.81733
   D54        0.80428   0.00164   0.00000   0.01748   0.01741   0.82168
   D55       -1.36416   0.00160   0.00000   0.02410   0.02401  -1.34015
   D56        2.94076   0.00040   0.00000   0.00879   0.00869   2.94945
   D57        2.96914   0.00052   0.00000   0.00419   0.00412   2.97326
   D58        0.80070   0.00048   0.00000   0.01081   0.01073   0.81143
   D59       -1.17756  -0.00072   0.00000  -0.00450  -0.00459  -1.18215
   D60       -1.34089   0.00175   0.00000   0.01902   0.01911  -1.32179
   D61        2.77385   0.00171   0.00000   0.02564   0.02571   2.79956
   D62        0.79559   0.00051   0.00000   0.01033   0.01039   0.80598
   D63       -1.24854  -0.00133   0.00000  -0.02452  -0.02463  -1.27317
   D64        0.98499  -0.00035   0.00000  -0.00810  -0.00822   0.97677
   D65        3.00850  -0.00035   0.00000  -0.00160  -0.00153   3.00697
   D66        0.91706   0.00019   0.00000  -0.01448  -0.01462   0.90244
   D67       -3.13260   0.00117   0.00000   0.00194   0.00179  -3.13080
   D68       -1.10909   0.00117   0.00000   0.00844   0.00848  -1.10060
   D69        2.90644  -0.00070   0.00000  -0.01914  -0.01920   2.88724
   D70       -1.14322   0.00028   0.00000  -0.00272  -0.00278  -1.14600
   D71        0.88029   0.00028   0.00000   0.00378   0.00391   0.88420
   D72       -3.13641   0.00089   0.00000   0.02238   0.02242  -3.11399
   D73        1.03980   0.00104   0.00000   0.02460   0.02464   1.06444
   D74       -1.05820   0.00103   0.00000   0.02439   0.02444  -1.03376
   D75        0.90755   0.00052   0.00000   0.01414   0.01405   0.92160
   D76       -1.19942   0.00067   0.00000   0.01637   0.01628  -1.18315
   D77        2.98576   0.00066   0.00000   0.01616   0.01607   3.00183
   D78       -1.09984  -0.00124   0.00000  -0.01201  -0.01197  -1.11180
   D79        3.07638  -0.00110   0.00000  -0.00979  -0.00975   3.06663
   D80        0.97838  -0.00111   0.00000  -0.01000  -0.00995   0.96842
   D81       -0.03357   0.00046   0.00000   0.00228   0.00243  -0.03115
   D82        2.06305   0.00075   0.00000  -0.00001   0.00037   2.06342
   D83       -2.11841  -0.00211   0.00000  -0.02808  -0.02823  -2.14664
   D84        3.09031   0.00049   0.00000   0.00452   0.00458   3.09489
   D85       -1.09625   0.00078   0.00000   0.00223   0.00253  -1.09372
   D86        1.00547  -0.00208   0.00000  -0.02584  -0.02607   0.97940
   D87        0.03103  -0.00026   0.00000  -0.00332  -0.00341   0.02762
   D88       -2.11445   0.00133   0.00000   0.02113   0.02108  -2.09337
   D89        2.04654   0.00151   0.00000   0.01218   0.01201   2.05856
   D90       -2.02510  -0.00312   0.00000  -0.02837  -0.02801  -2.05311
   D91        2.11260  -0.00154   0.00000  -0.00393  -0.00351   2.10909
   D92       -0.00959  -0.00136   0.00000  -0.01288  -0.01258  -0.02217
   D93        2.06321   0.00171   0.00000   0.03453   0.03454   2.09776
   D94       -0.08227   0.00330   0.00000   0.05897   0.05904  -0.02323
   D95       -2.20446   0.00348   0.00000   0.05002   0.04997  -2.15449
   D96        1.10008   0.00106   0.00000  -0.00153  -0.00146   1.09862
   D97       -3.12515   0.00262   0.00000   0.02143   0.02144  -3.10370
   D98       -1.01466   0.00166   0.00000   0.00738   0.00746  -1.00719
   D99       -3.11867  -0.00257   0.00000  -0.03427  -0.03434   3.13018
   D100      -1.06071  -0.00101   0.00000  -0.01131  -0.01144  -1.07215
   D101       1.04979  -0.00197   0.00000  -0.02536  -0.02542   1.02436
   D102      -1.01372  -0.00102   0.00000  -0.01975  -0.01970  -1.03342
   D103       1.04424   0.00054   0.00000   0.00321   0.00320   1.04744
   D104      -3.12846  -0.00042   0.00000  -0.01084  -0.01078  -3.13924
   D105      -1.66310  -0.00046   0.00000   0.01840   0.01835  -1.64474
   D106       2.63656   0.00296   0.00000   0.03772   0.03762   2.67419
   D107       0.50284  -0.00070   0.00000   0.01388   0.01403   0.51686
   D108      -3.01481  -0.00103   0.00000  -0.02451  -0.02431  -3.03913
   D109      -0.87536  -0.00032   0.00000  -0.02621  -0.02684  -0.90220
   D110       1.18499   0.00024   0.00000   0.00343   0.00387   1.18885
   D111      -1.09854  -0.00114   0.00000  -0.00117  -0.00112  -1.09965
   D112       1.02854  -0.00146   0.00000  -0.00577  -0.00574   1.02280
   D113       3.08085  -0.00008   0.00000   0.01489   0.01488   3.09574
   D114       3.10039   0.00217   0.00000   0.03082   0.03085   3.13125
   D115      -1.05571   0.00186   0.00000   0.02621   0.02623  -1.02948
   D116       0.99660   0.00324   0.00000   0.04687   0.04685   1.04345
   D117       1.08210  -0.00139   0.00000  -0.01406  -0.01407   1.06802
   D118      -3.07401  -0.00170   0.00000  -0.01867  -0.01870  -3.09271
   D119      -1.02170  -0.00032   0.00000   0.00199   0.00192  -1.01977
   D120      -2.94659  -0.00048   0.00000  -0.02174  -0.02153  -2.96812
   D121      -0.87008   0.00430   0.00000   0.04368   0.04346  -0.82663
   D122       1.24774   0.00124   0.00000   0.00471   0.00507   1.25281
   D123      -0.89543  -0.00545   0.00000  -0.07417  -0.07416  -0.96959
   D124       1.18108  -0.00067   0.00000  -0.00875  -0.00918   1.17190
   D125      -2.98428  -0.00373   0.00000  -0.04772  -0.04756  -3.03185
   D126       1.13398  -0.00087   0.00000  -0.01675  -0.01667   1.11730
   D127      -3.07270   0.00391   0.00000   0.04868   0.04831  -3.02439
   D128      -0.95488   0.00085   0.00000   0.00971   0.00992  -0.94495
   D129       1.48252  -0.00060   0.00000   0.00091   0.00165   1.48416
   D130      -0.63558   0.00071   0.00000  -0.01233  -0.01324  -0.64882
   D131      -2.66549  -0.00090   0.00000  -0.02035  -0.02018  -2.68566
         Item               Value     Threshold  Converged?
 Maximum Force            0.019584     0.000450     NO 
 RMS     Force            0.003329     0.000300     NO 
 Maximum Displacement     0.217282     0.001800     NO 
 RMS     Displacement     0.034475     0.001200     NO 
 Predicted change in Energy=-6.575405D-03
 GradGradGradGradGradGradGradGradGradGradGradGradGradGradGradGradGradGrad

                          Input orientation:                          
 ---------------------------------------------------------------------
 Center     Atomic      Atomic             Coordinates (Angstroms)
 Number     Number       Type             X           Y           Z
 ---------------------------------------------------------------------
      1          6           0        1.786965    0.644101    0.029316
      2          6           0        1.074025   -0.471957    0.330353
      3          6           0       -0.364573   -0.552330    0.776153
      4          6           0       -1.283048    0.500519    0.118372
      5          6           0       -1.138073    1.914700    0.733139
      6          6           0        0.282743    2.342604    1.149961
      7          6           0        1.423706    2.099436    0.140204
      8          6           0        3.147403    0.245473   -0.391733
      9          6           0        3.247965   -1.267374   -0.366396
     10          6           0        1.872672   -1.762092    0.142248
     11          8           0        4.061872    1.015154   -0.697786
     12          6           0        1.172264    2.752590   -1.233658
     13          6           0        1.984334   -2.571807    1.438418
     14          8           0        1.256432   -2.562453   -0.887494
     15          6           0       -2.764574    0.036119    0.093552
     16          8           0       -3.508414    1.153877   -0.436002
     17          6           0       -3.308619   -0.339582    1.479820
     18          6           0       -2.941269   -1.148699   -0.887309
     19          8           0       -4.327708   -1.457850   -1.112097
     20          1           0       -0.409941   -0.467551    1.871377
     21          1           0       -0.731021   -1.558307    0.544857
     22          1           0       -0.980794    0.573732   -0.934992
     23          1           0       -1.774862    1.998744    1.623151
     24          1           0       -1.539909    2.638852    0.015220
     25          1           0        0.553889    1.853017    2.095690
     26          1           0        0.250786    3.417303    1.373946
     27          1           0        2.316511    2.591057    0.554091
     28          1           0        3.458240   -1.645769   -1.370897
     29          1           0        4.072488   -1.555824    0.293316
     30          1           0        0.937793    3.818201   -1.117018
     31          1           0        0.342138    2.281249   -1.770926
     32          1           0        2.061736    2.677566   -1.870056
     33          1           0        0.997981   -2.903356    1.788493
     34          1           0        2.595695   -3.465414    1.265480
     35          1           0        2.447947   -1.982477    2.236477
     36          1           0        0.650857   -3.197837   -0.471410
     37          1           0       -4.446488    0.909140   -0.367468
     38          1           0       -2.776003   -1.192998    1.913186
     39          1           0       -3.238315    0.502600    2.176769
     40          1           0       -4.367975   -0.613108    1.404308
     41          1           0       -2.443442   -0.915194   -1.837161
     42          1           0       -2.491049   -2.060473   -0.484535
     43          1           0       -4.643266   -0.870281   -1.817461
 ---------------------------------------------------------------------
                    Distance matrix (angstroms):
                    1          2          3          4          5
     1  C    0.000000
     2  C    1.358120   0.000000
     3  C    2.572611   1.508231   0.000000
     4  C    3.074659   2.558601   1.544268   0.000000
     5  C    3.265829   3.278985   2.585805   1.548826   0.000000
     6  C    2.530502   3.036385   2.989882   2.628527   1.541286
     7  C    1.504079   2.602018   3.261018   3.143808   2.635984
     8  C    1.478844   2.309764   3.786083   4.467007   4.734655
     9  C    2.438205   2.417470   3.855792   4.887793   5.529186
    10  C    2.410366   1.528944   2.621188   3.883111   4.788793
    11  O    2.416932   3.492248   4.921678   5.431310   5.467738
    12  C    2.533514   3.585176   4.162177   3.595604   3.147700
    13  C    3.516615   2.542802   3.167688   4.675200   5.511405
    14  O    3.376980   2.426231   3.071803   4.103965   5.329634
    15  C    4.592415   3.879312   2.563635   1.552805   2.565861
    16  O    5.340171   4.922335   3.776797   2.384630   2.750320
    17  C    5.388559   4.532810   3.034438   2.581133   3.217233
    18  C    5.139117   4.250090   3.124440   2.545783   3.906633
    19  O    6.565839   5.677267   4.482398   3.823509   4.995273
    20  H    3.074956   2.139376   1.099436   2.184606   2.738773
    21  H    3.384765   2.117630   1.095341   2.173796   3.501844
    22  H    2.931780   2.629989   2.139103   1.098315   2.146065
    23  H    4.130615   3.986458   3.035507   2.179660   1.097581
    24  H    3.879088   4.075425   3.484836   2.156174   1.096028
    25  H    2.692927   2.965209   2.893173   3.018837   2.173266
    26  H    3.443621   4.110128   4.061282   3.526576   2.144150
    27  H    2.084813   3.312987   4.137440   4.185335   3.524723
    28  H    3.161845   3.155403   4.518776   5.413344   6.183042
    29  H    3.183235   3.188561   4.574674   5.739419   6.275980
    30  H    3.479956   4.529780   4.937794   4.179156   3.369811
    31  H    2.829956   3.539939   3.875077   3.062952   2.931847
    32  H    2.796086   3.966973   4.829248   4.458808   4.194922
    33  H    4.037530   2.836134   2.899777   4.424790   5.374957
    34  H    4.366950   3.485789   4.181948   5.664727   6.570391
    35  H    3.493904   2.793321   3.476800   4.957012   5.505230
    36  H    4.037567   2.872685   3.096162   4.214935   5.548805
    37  H    6.251689   5.733275   4.483949   3.226510   3.628787
    38  H    5.267311   4.224686   2.741950   2.884141   3.705821
    39  H    5.466719   4.791168   3.366452   2.839027   2.913608
    40  H    6.430743   5.548753   4.052838   3.522864   4.156025
    41  H    4.879701   4.155376   3.358985   2.678595   4.039645
    42  H    5.087255   3.987127   2.895813   2.895073   4.372102
    43  H    6.859432   6.120391   5.013496   4.113102   5.152481
                    6          7          8          9         10
     6  C    0.000000
     7  C    1.542898   0.000000
     8  C    3.870536   2.586748   0.000000
     9  C    4.911600   3.862638   1.516397   0.000000
    10  C    4.515738   3.887541   2.437292   1.547545   0.000000
    11  O    4.411134   2.972845   1.233828   2.445853   3.634742
    12  C    2.577009   1.541860   3.300856   4.606603   4.771378
    13  C    5.208652   4.880591   3.555172   2.560403   1.532372
    14  O    5.399896   4.776752   3.421404   2.432073   1.442463
    15  C    3.965100   4.669170   5.935554   6.169382   4.973931
    16  O    4.277993   5.054889   6.717667   7.177461   6.147628
    17  C    4.494532   5.489835   6.747238   6.874453   5.537004
    18  C    5.170485   5.537072   6.265878   6.212249   4.960873
    19  O    6.388789   6.877595   7.700488   7.614668   6.333298
    20  H    2.982822   3.598423   4.276069   4.362066   3.142618
    21  H    4.075656   4.264466   4.378698   4.092352   2.642506
    22  H    3.012054   3.043919   4.176709   4.647082   3.841717
    23  H    2.139133   3.527054   5.600215   6.313051   5.444398
    24  H    2.167363   3.014898   5.278709   6.190958   5.570472
    25  H    1.098917   2.154351   3.936723   4.801745   4.315570
    26  H    1.098257   2.152820   4.644192   5.827355   5.565405
    27  H    2.133777   1.100043   2.662090   4.074602   4.395056
    28  H    5.687321   4.522092   2.152250   1.093810   2.194803
    29  H    5.503976   4.516682   2.137697   1.094652   2.214624
    30  H    2.783105   2.184233   4.262957   5.635903   5.796501
    31  H    2.922134   2.203466   3.730424   4.796796   4.727724
    32  H    3.521011   2.186885   3.046176   4.385280   4.878082
    33  H    5.332859   5.284508   4.391870   3.518865   2.185793
    34  H    6.252692   5.797185   4.101392   2.814224   2.164652
    35  H    4.957313   4.701643   3.515748   2.815377   2.182958
    36  H    5.784534   5.388179   4.253878   3.237697   1.982617
    37  H    5.169434   6.011133   7.622875   7.996363   6.879468
    38  H    4.736974   5.623268   6.516792   6.441289   5.007022
    39  H    4.103390   5.332160   6.887722   7.188346   5.948975
    40  H    5.516349   6.519158   7.774563   7.846400   6.469825
    41  H    5.193095   5.287041   5.890158   5.888913   4.823291
    42  H    5.454594   5.746343   6.092466   5.794760   4.418592
    43  H    6.587397   7.032768   7.998258   8.033356   6.862452
                   11         12         13         14         15
    11  O    0.000000
    12  C    3.414041   0.000000
    13  C    4.663241   6.012375   0.000000
    14  O    4.550358   5.326969   2.437170   0.000000
    15  C    6.941548   4.963809   5.582300   4.887077   0.000000
    16  O    7.576080   5.010078   6.896699   6.059596   1.443297
    17  C    7.803936   6.082994   5.744554   5.602234   1.535863
    18  C    7.332268   5.679892   5.629903   4.429378   1.548259
    19  O    8.756281   6.927646   6.898399   5.696772   2.475666
    20  H    5.366202   4.744885   3.216815   3.844058   2.993099
    21  H    5.580204   5.036809   3.032950   2.647623   2.623206
    22  H    5.067504   3.077708   4.931478   3.852673   2.128098
    23  H    6.357803   4.173152   5.920779   6.024666   2.677890
    24  H    5.875774   2.988063   6.449554   5.973943   2.877526
    25  H    4.561959   3.503738   4.696515   5.374880   4.280406
    26  H    4.958504   2.844392   6.235286   6.471702   4.707888
    27  H    2.664009   2.128718   5.248575   5.455328   5.705895
    28  H    2.810332   4.958840   3.304874   2.433505   6.610354
    29  H    2.755418   5.413445   2.589182   3.215243   7.022793
    30  H    4.218139   1.097319   6.961157   6.392727   5.429286
    31  H    4.073210   1.095412   6.045564   5.007777   4.262457
    32  H    2.852783   1.096263   6.205474   5.391822   5.841770
    33  H    5.560911   6.415100   1.097893   2.709967   5.066573
    34  H    5.106817   6.850944   1.096450   2.691517   6.508966
    35  H    4.494490   6.007501   1.095055   3.393417   5.986421
    36  H    5.425455   6.021667   2.411953   0.971370   4.737386
    37  H    8.515429   5.976535   7.532177   6.696692   1.950266
    38  H    7.645236   6.407738   4.978687   5.097032   2.195889
    39  H    7.862475   6.012212   6.105179   6.243958   2.186739
    40  H    8.839250   6.998646   6.647518   6.378577   2.170362
    41  H    6.880663   5.185575   5.751434   4.159855   2.176184
    42  H    7.241943   6.094804   4.897782   3.802364   2.191963
    43  H    8.977080   6.876512   7.577667   6.207634   2.828961
                   16         17         18         19         20
    16  O    0.000000
    17  C    2.437357   0.000000
    18  C    2.413957   2.528422   0.000000
    19  O    2.819479   3.001183   1.438165   0.000000
    20  H    4.189697   2.927803   3.805513   5.023018   0.000000
    21  H    4.003990   3.000577   2.665347   3.961281   1.747139
    22  H    2.640913   3.476238   2.610077   3.919250   3.047270
    23  H    2.821190   2.800129   4.191576   5.093785   2.829706
    24  H    2.506744   3.760912   4.138105   5.081893   3.791027
    25  H    4.837413   4.483944   5.488598   6.714293   2.522761
    26  H    4.746640   5.176366   6.012559   7.135134   3.971913
    27  H    6.080750   6.409970   6.611177   7.957102   4.303937
    28  H    7.566129   7.458089   6.436975   7.792514   5.182988
    29  H    8.083592   7.574152   7.124073   8.517516   4.875119
    30  H    5.227922   6.485580   6.306345   7.454009   5.395792
    31  H    4.228444   5.546542   4.829708   6.018503   4.624704
    32  H    5.950186   7.011817   6.374649   7.648606   5.477159
    33  H    6.458878   5.021456   5.075079   6.234250   2.814651
    34  H    7.841749   6.684138   6.376491   7.590567   4.288140
    35  H    7.242727   6.034045   6.284654   7.576126   3.255123
    36  H    6.019817   5.258743   4.156357   5.312641   3.750787
    37  H    0.971894   2.503303   2.602042   2.484194   4.816785
    38  H    3.400431   1.095357   2.805717   3.410318   2.475130
    39  H    2.706232   1.095423   3.493365   3.980801   3.005688
    40  H    2.692178   1.096701   2.752064   2.654714   3.988154
    41  H    2.716333   3.475950   1.097531   2.090610   4.253089
    42  H    3.371858   2.736526   1.093735   2.032315   3.524022
    43  H    2.700654   3.596524   1.959463   0.970749   5.629455
                   21         22         23         24         25
    21  H    0.000000
    22  H    2.607283   0.000000
    23  H    3.860691   3.034024   0.000000
    24  H    4.307082   2.340990   1.746535   0.000000
    25  H    3.961466   3.629995   2.380675   3.054486   0.000000
    26  H    5.138874   3.864439   2.485491   2.378805   1.749222
    27  H    5.148277   4.142366   4.270019   3.894181   2.455213
    28  H    4.607349   4.982090   7.045010   6.727614   5.717866
    29  H    4.810091   5.619556   6.971006   7.012250   5.220086
    30  H    5.869720   3.773685   4.263503   2.968474   3.785608
    31  H    4.610499   2.316149   4.010144   2.619217   3.896016
    32  H    5.619067   3.815423   5.232856   4.065417   4.322109
    33  H    2.518975   4.839738   5.634410   6.348343   4.786927
    34  H    3.901717   5.826496   7.006192   7.478532   5.757077
    35  H    3.625926   5.324349   5.835959   6.495665   4.279988
    36  H    2.372856   4.135447   6.105387   6.253256   5.666616
    37  H    4.552508   3.527835   3.505337   3.403903   5.653479
    38  H    2.487514   3.802134   3.357621   4.451211   4.516602
    39  H    3.632768   3.845065   2.164864   3.481444   4.026291
    40  H    3.854801   4.284146   3.686990   4.527998   5.548380
    41  H    3.003330   2.273796   4.572942   4.108398   5.666949
    42  H    2.099885   3.069661   4.629526   4.820589   5.589689
    43  H    4.621644   4.034554   5.319479   5.030264   7.052626
                   26         27         28         29         30
    26  H    0.000000
    27  H    2.371090   0.000000
    28  H    6.592164   4.791640   0.000000
    29  H    6.364367   4.510885   1.776231   0.000000
    30  H    2.614881   2.489850   6.022631   6.379303   0.000000
    31  H    3.345024   3.065914   5.029074   5.735829   1.773309
    32  H    3.788179   2.439033   4.570625   5.161870   1.769566
    33  H    6.378157   5.783670   4.197159   3.674777   7.322906
    34  H    7.272012   6.104495   3.317464   2.602413   7.840663
    35  H    5.893141   4.874927   3.761277   2.568470   6.868360
    36  H    6.879351   6.110429   3.331574   3.871508   7.051520
    37  H    5.602481   7.029671   8.367745   8.893011   6.165627
    38  H    5.541400   6.488444   7.060877   7.046804   6.934446
    39  H    4.616693   6.152304   7.876882   7.825110   6.267546
    40  H    6.130097   7.461360   8.367663   8.565304   7.358313
    41  H    6.028317   6.377228   5.964981   6.885252   5.861433
    42  H    6.401379   6.769647   6.029234   6.628707   6.834897
    43  H    7.247083   8.126723   8.150780   8.993872   7.322616
                   31         32         33         34         35
    31  H    0.000000
    32  H    1.767459   0.000000
    33  H    6.322951   6.757459   0.000000
    34  H    6.879128   6.917579   1.772609   0.000000
    35  H    6.218767   6.223245   1.775136   1.778698   0.000000
    36  H    5.639542   6.202189   2.305293   2.621217   3.469767
    37  H    5.175260   6.909565   6.987527   8.449591   7.916768
    38  H    5.946921   7.259332   4.145338   5.868435   5.293151
    39  H    5.618499   7.014116   5.449541   7.114159   6.205865
    40  H    6.375309   7.930396   5.846907   7.526462   7.001748
    41  H    4.240412   5.762434   5.379735   6.443827   6.454402
    42  H    5.341563   6.715396   4.248581   5.559801   5.639475
    43  H    5.898183   7.585977   6.997141   8.285035   8.243586
                   36         37         38         39         40
    36  H    0.000000
    37  H    6.546831   0.000000
    38  H    4.631311   3.522909   0.000000
    39  H    5.985963   2.845716   1.777150   0.000000
    40  H    5.948766   2.337219   1.769069   1.765681   0.000000
    41  H    4.080493   3.082270   3.775298   4.330543   3.781826
    42  H    3.341459   3.557534   2.565692   3.769654   3.030749
    43  H    5.937771   2.303810   4.184321   4.451131   3.243720
                   41         42         43
    41  H    0.000000
    42  H    1.773000   0.000000
    43  H    2.200371   2.797372   0.000000
 Stoichiometry    C15H24O4
 Framework group  C1[X(C15H24O4)]
 Deg. of freedom   123
 Full point group                 C1      NOp   1
 Largest Abelian subgroup         C1      NOp   1
 Largest concise Abelian subgroup C1      NOp   1
                         Standard orientation:                         
 ---------------------------------------------------------------------
 Center     Atomic      Atomic             Coordinates (Angstroms)
 Number     Number       Type             X           Y           Z
 ---------------------------------------------------------------------
      1          6           0        1.818321    0.631327    0.027675
      2          6           0        1.098462   -0.486508    0.304692
      3          6           0       -0.342937   -0.567938    0.741154
      4          6           0       -1.252781    0.500988    0.097458
      5          6           0       -1.104515    1.903171    0.738365
      6          6           0        0.315988    2.316649    1.170533
      7          6           0        1.461342    2.086170    0.162773
      8          6           0        3.179161    0.233772   -0.393089
      9          6           0        3.272427   -1.279754   -0.394449
     10          6           0        1.892026   -1.776893    0.097729
     11          8           0        4.098933    1.004408   -0.680264
     12          6           0        1.220573    2.765125   -1.200452
     13          6           0        1.992706   -2.610309    1.379698
     14          8           0        1.277698   -2.555627   -0.949588
     15          6           0       -2.736327    0.044266    0.056235
     16          8           0       -3.471940    1.174940   -0.457140
     17          6           0       -3.289782   -0.353667    1.432539
     18          6           0       -2.913208   -1.121860   -0.946745
     19          8           0       -4.299833   -1.420224   -1.184588
     20          1           0       -0.393945   -0.502646    1.837464
     21          1           0       -0.712856   -1.567813    0.489796
     22          1           0       -0.944378    0.591667   -0.952761
     23          1           0       -1.745800    1.974273    1.626275
     24          1           0       -1.498956    2.642045    0.031429
     25          1           0        0.579594    1.808836    2.108753
     26          1           0        0.287878    3.387290    1.413655
     27          1           0        2.354165    2.565955    0.590286
     28          1           0        3.486449   -1.641039   -1.404443
     29          1           0        4.091926   -1.583995    0.264431
     30          1           0        0.990504    3.829586   -1.065920
     31          1           0        0.391204    2.307531   -1.750619
     32          1           0        2.113178    2.697262   -1.833258
     33          1           0        1.002880   -2.943334    1.718385
     34          1           0        2.600780   -3.503603    1.194021
     35          1           0        2.454691   -2.037668    2.190744
     36          1           0        0.666840   -3.195459   -0.548305
     37          1           0       -4.411525    0.933542   -0.398119
     38          1           0       -2.763605   -1.217298    1.853355
     39          1           0       -3.219342    0.475499    2.144910
     40          1           0       -4.349986   -0.620675    1.346363
     41          1           0       -2.409050   -0.873722   -1.889521
     42          1           0       -2.469534   -2.042891   -0.558013
     43          1           0       -4.608713   -0.818552   -1.880962
 ---------------------------------------------------------------------
 Rotational constants (GHZ):      0.5498365      0.2605332      0.2069836
 Standard basis: 6-31G(d) (6D, 7F)
 There are   333 symmetry adapted cartesian basis functions of A   symmetry.
 There are   333 symmetry adapted basis functions of A   symmetry.
   333 basis functions,   628 primitive gaussians,   333 cartesian basis functions
    73 alpha electrons       73 beta electrons
       nuclear repulsion energy      1597.3919497959 Hartrees.
 NAtoms=   43 NActive=   43 NUniq=   43 SFac= 1.00D+00 NAtFMM=   60 NAOKFM=F Big=F
 Integral buffers will be    131072 words long.
 Raffenetti 2 integral format.
 Two-electron integral symmetry is turned on.
 ------------------------------------------------------------------------------
 Polarizable Continuum Model (PCM)
 =================================
 Model                : PCM (using non-symmetric T matrix).
 Atomic radii         : SMD-Coulomb.
 Polarization charges : Total charges.
 Charge compensation  : None.
 Solution method      : On-the-fly selection.
 Cavity type          : VdW (van der Waals Surface) (Alpha=1.000).
 Cavity algorithm     : GePol (No added spheres)
                        Default sphere list used, NSphG=   43.
                        Lebedev-Laikov grids with approx.  5.0 points / Ang**2.
                        Smoothing algorithm: Karplus/York (Gamma=1.0000).
                        Polarization charges: spherical gaussians, with
                                              point-specific exponents (IZeta= 3).
                        Self-potential: point-specific (ISelfS= 7).
                        Self-field    : sphere-specific E.n sum rule (ISelfD= 2).
 1st derivatives      : Analytical E(r).r(x)/FMM algorithm (CHGder, D1EAlg=3).
                        Cavity 1st derivative terms included.
 Solvent              : Methanol, Eps=  32.613000 Eps(inf)=   1.765709
 ------------------------------------------------------------------------------
 ------------------------------------------------------------------------------
 Atomic radii for non-electrostatic terms: SMD-CDS.
 ------------------------------------------------------------------------------
 Nuclear repulsion after PCM non-electrostatic terms =     1597.3934773850 Hartrees.
 One-electron integrals computed using PRISM.
 NBasis=   333 RedAO= T EigKep=  9.36D-04  NBF=   333
 NBsUse=   333 1.00D-06 EigRej= -1.00D+00 NBFU=   333
 Initial guess from the checkpoint file:  "DY-202A-11R_55.chk"
 B after Tr=     0.000000    0.000000    0.000000
         Rot=    0.999980    0.001208    0.002269    0.005760 Ang=   0.72 deg.
 ExpMin= 1.61D-01 ExpMax= 5.48D+03 ExpMxC= 8.25D+02 IAcc=1 IRadAn=         1 AccDes= 0.00D+00
 Harris functional with IExCor=  402 and IRadAn=       1 diagonalized for initial guess.
 HarFok:  IExCor=  402 AccDes= 0.00D+00 IRadAn=         1 IDoV= 1 UseB2=F ITyADJ=14
 ICtDFT=  3500011 ScaDFX=  1.000000  1.000000  1.000000  1.000000
 FoFCou: FMM=F IPFlag=           0 FMFlag=      100000 FMFlg1=           0
         NFxFlg=           0 DoJE=T BraDBF=F KetDBF=T FulRan=T
         wScrn=  0.000000 ICntrl=     500 IOpCl=  0 I1Cent=   200000004 NGrid=           0
         NMat0=    1 NMatS0=      1 NMatT0=    0 NMatD0=    1 NMtDS0=    0 NMtDT0=    0
 Petite list used in FoFCou.
 Keep R1 ints in memory in canonical form, NReq=1565304907.
 Requested convergence on RMS density matrix=1.00D-08 within 128 cycles.
 Requested convergence on MAX density matrix=1.00D-06.
 Requested convergence on             energy=1.00D-06.
 No special actions if energy rises.
 Inv3:  Mode=1 IEnd=    21853803.
 Iteration    1 A*A^-1 deviation from unit magnitude is 6.99D-15 for   2691.
 Iteration    1 A*A^-1 deviation from orthogonality  is 1.21D-14 for   2697   1503.
 Iteration    1 A^-1*A deviation from unit magnitude is 6.99D-15 for   2691.
 Iteration    1 A^-1*A deviation from orthogonality  is 4.26D-11 for   1775   1771.
 Error on total polarization charges =  0.05177
 SCF Done:  E(RB3LYP) =  -886.948788657     A.U. after   11 cycles
            NFock= 11  Conv=0.33D-08     -V/T= 2.0094
 SMD-CDS (non-electrostatic) energy       (kcal/mol) =       0.96
 (included in total energy above)
 D1PCM: PCM CHGder 1st derivatives, ID1Alg=3 FixD1E=F DoIter=F DoCFld=F I1PDM=0.
 Calling FoFJK, ICntrl=      2127 FMM=F ISym2X=0 I1Cent= 0 IOpClX= 0 NMat=1 NMatS=1 NMatT=0.
 ***** Axes restored to original set *****
 -------------------------------------------------------------------
 Center     Atomic                   Forces (Hartrees/Bohr)
 Number     Number              X              Y              Z
 -------------------------------------------------------------------
      1        6           0.004788335   -0.006911266   -0.000271372
      2        6          -0.003937295    0.005591337    0.000288679
      3        6           0.002619948   -0.000961395   -0.000954866
      4        6          -0.000133493    0.002137893   -0.001165289
      5        6           0.000761903    0.000885374   -0.000150250
      6        6          -0.000213383    0.000121696    0.000739758
      7        6          -0.003208227    0.002739941    0.001376957
      8        6          -0.002974930    0.003025074   -0.000047088
      9        6          -0.002299136    0.000082090    0.000995730
     10        6           0.003863653   -0.000415167    0.000845686
     11        8          -0.002230971   -0.002521056    0.001224519
     12        6           0.000260887    0.000035703   -0.001463036
     13        6          -0.000721391   -0.001419989   -0.000068823
     14        8           0.002222075   -0.000366860   -0.001792114
     15        6           0.000741402   -0.002463690    0.000822214
     16        8          -0.001257487   -0.001308641    0.000624575
     17        6          -0.002008159    0.002194192    0.000143193
     18        6          -0.002253978   -0.000066231    0.000560596
     19        8           0.003314845    0.000313454   -0.000315864
     20        1           0.000210318    0.000273134    0.000266359
     21        1           0.001296346    0.000357683    0.000417531
     22        1           0.000311381   -0.000271327    0.000218195
     23        1           0.000548633   -0.000093271    0.000009046
     24        1           0.000770937   -0.000598851    0.000232738
     25        1           0.000022544   -0.000500902   -0.000809984
     26        1          -0.000131068    0.000153285    0.000043966
     27        1           0.000175536    0.000206854   -0.000357139
     28        1           0.000579179   -0.001144883   -0.000343734
     29        1           0.001098972   -0.001900383   -0.001097901
     30        1           0.000116694   -0.000156197    0.000508908
     31        1          -0.000326740   -0.000160888    0.000363506
     32        1          -0.000009113   -0.000355816    0.000494312
     33        1           0.000234195    0.001063579   -0.000386370
     34        1           0.000275174    0.000416494   -0.000080159
     35        1           0.000243451    0.000207142   -0.000189190
     36        1          -0.000427959    0.001240744    0.001285891
     37        1          -0.001355365    0.000361768   -0.001017542
     38        1           0.000086410    0.000283659   -0.000649055
     39        1           0.000234183   -0.000466194   -0.000012365
     40        1           0.000267068   -0.000664595   -0.000457469
     41        1          -0.000771868    0.000125389   -0.000367851
     42        1          -0.000467175    0.000055601    0.000137830
     43        1          -0.000316334    0.000875517    0.000397271
 -------------------------------------------------------------------
 Cartesian Forces:  Max     0.006911266 RMS     0.001477376

 GradGradGradGradGradGradGradGradGradGradGradGradGradGradGradGradGradGrad
 Berny optimization.
 Using GEDIIS/GDIIS optimizer.
 FormGI is forming the generalized inverse of G from B-inverse, IUseBI=4.
 Internal  Forces:  Max     0.004140696 RMS     0.000848109
 Search for a local minimum.
 Step number   2 out of a maximum of  258
 All quantities printed in internal units (Hartrees-Bohrs-Radians)
 Mixed Optimization -- En-DIIS/RFO-DIIS
 Update second derivatives using D2CorX and points    1    2
 DE= -5.65D-03 DEPred=-6.58D-03 R= 8.59D-01
 TightC=F SS=  1.41D+00  RLast= 3.04D-01 DXNew= 5.0454D-01 9.1122D-01
 Trust test= 8.59D-01 RLast= 3.04D-01 DXMaxT set to 5.05D-01
 ITU=  1  0
 Use linear search instead of GDIIS.
     Eigenvalues ---    0.00230   0.00230   0.00275   0.00343   0.00372
     Eigenvalues ---    0.00376   0.00529   0.00681   0.00767   0.00920
     Eigenvalues ---    0.01108   0.01148   0.01227   0.01283   0.01359
     Eigenvalues ---    0.01391   0.02485   0.02564   0.03134   0.03865
     Eigenvalues ---    0.04017   0.04093   0.04414   0.04589   0.04714
     Eigenvalues ---    0.04840   0.04873   0.05009   0.05147   0.05308
     Eigenvalues ---    0.05394   0.05469   0.05518   0.05531   0.05576
     Eigenvalues ---    0.05577   0.05632   0.05672   0.05680   0.05913
     Eigenvalues ---    0.06026   0.06180   0.06784   0.07764   0.08320
     Eigenvalues ---    0.08640   0.08998   0.09141   0.09316   0.09659
     Eigenvalues ---    0.10313   0.11629   0.12105   0.13306   0.13870
     Eigenvalues ---    0.14591   0.15734   0.16000   0.16000   0.16000
     Eigenvalues ---    0.16000   0.16000   0.16000   0.16000   0.16000
     Eigenvalues ---    0.16000   0.16000   0.16015   0.16074   0.16148
     Eigenvalues ---    0.16737   0.17348   0.18345   0.20023   0.20721
     Eigenvalues ---    0.22109   0.23066   0.24678   0.25001   0.26699
     Eigenvalues ---    0.26911   0.27315   0.27710   0.27897   0.28574
     Eigenvalues ---    0.28793   0.28856   0.29368   0.29494   0.30314
     Eigenvalues ---    0.31152   0.31685   0.32268   0.33746   0.33766
     Eigenvalues ---    0.33822   0.33845   0.33898   0.34017   0.34096
     Eigenvalues ---    0.34102   0.34119   0.34143   0.34154   0.34157
     Eigenvalues ---    0.34186   0.34205   0.34245   0.34293   0.34331
     Eigenvalues ---    0.34337   0.34342   0.34374   0.34431   0.34647
     Eigenvalues ---    0.39437   0.41110   0.42123   0.52230   0.52399
     Eigenvalues ---    0.53009   0.53075   0.94984
 RFO step:  Lambda=-1.18839765D-03 EMin= 2.29997683D-03
 Quartic linear search produced a step of -0.05499.
 Iteration  1 RMS(Cart)=  0.03134295 RMS(Int)=  0.00038375
 Iteration  2 RMS(Cart)=  0.00049124 RMS(Int)=  0.00002849
 Iteration  3 RMS(Cart)=  0.00000010 RMS(Int)=  0.00002849
 Variable       Old X    -DE/DX   Delta X   Delta X   Delta X     New X
                                 (Linear)    (Quad)   (Total)
    R1        2.56648  -0.00414  -0.00165  -0.00367  -0.00530   2.56117
    R2        2.84230   0.00320  -0.00092   0.01031   0.00938   2.85168
    R3        2.79461  -0.00298  -0.00019  -0.00737  -0.00752   2.78709
    R4        2.85014  -0.00188  -0.00013  -0.00522  -0.00534   2.84480
    R5        2.88929   0.00295  -0.00181   0.01271   0.01087   2.90015
    R6        2.91824   0.00217   0.00000   0.00839   0.00839   2.92663
    R7        2.07763   0.00028  -0.00026   0.00141   0.00115   2.07879
    R8        2.06989  -0.00085  -0.00013  -0.00200  -0.00213   2.06776
    R9        2.92686  -0.00005   0.00002   0.00083   0.00087   2.92773
   R10        2.93438   0.00385   0.00147   0.01007   0.01155   2.94592
   R11        2.07551  -0.00014   0.00010  -0.00064  -0.00054   2.07497
   R12        2.91261  -0.00090  -0.00110  -0.00007  -0.00116   2.91145
   R13        2.07413  -0.00032  -0.00018  -0.00041  -0.00059   2.07354
   R14        2.07119  -0.00083   0.00020  -0.00282  -0.00261   2.06858
   R15        2.91566  -0.00062  -0.00066  -0.00055  -0.00123   2.91442
   R16        2.07665  -0.00047  -0.00002  -0.00125  -0.00127   2.07538
   R17        2.07541   0.00016   0.00003   0.00038   0.00041   2.07581
   R18        2.91369  -0.00019  -0.00125   0.00254   0.00128   2.91498
   R19        2.07878   0.00010  -0.00006   0.00044   0.00037   2.07915
   R20        2.86558   0.00073  -0.00214   0.00820   0.00607   2.87164
   R21        2.33160  -0.00353  -0.00113  -0.00073  -0.00186   2.32973
   R22        2.92444  -0.00322  -0.00176  -0.00561  -0.00740   2.91703
   R23        2.06700   0.00083   0.00004   0.00216   0.00220   2.06920
   R24        2.06859   0.00066   0.00000   0.00181   0.00182   2.07041
   R25        2.89576  -0.00077  -0.00030  -0.00170  -0.00200   2.89376
   R26        2.72586  -0.00089  -0.00184   0.00257   0.00073   2.72659
   R27        2.07363  -0.00012  -0.00020   0.00016  -0.00004   2.07360
   R28        2.07003   0.00014  -0.00017   0.00080   0.00063   2.07066
   R29        2.07164  -0.00027  -0.00005  -0.00062  -0.00067   2.07096
   R30        2.07472  -0.00066  -0.00019  -0.00133  -0.00153   2.07319
   R31        2.07199  -0.00017  -0.00004  -0.00038  -0.00041   2.07158
   R32        2.06935   0.00008   0.00003   0.00014   0.00017   2.06952
   R33        1.83562   0.00000   0.00001  -0.00003  -0.00001   1.83561
   R34        2.72744   0.00075  -0.00024   0.00239   0.00215   2.72958
   R35        2.90236  -0.00069   0.00013  -0.00258  -0.00245   2.89991
   R36        2.92578  -0.00120   0.00006  -0.00422  -0.00416   2.92162
   R37        1.83661   0.00115   0.00032   0.00127   0.00159   1.83820
   R38        2.06992  -0.00043  -0.00013  -0.00086  -0.00098   2.06894
   R39        2.07005  -0.00035  -0.00013  -0.00064  -0.00077   2.06928
   R40        2.07246  -0.00006  -0.00005  -0.00005  -0.00010   2.07236
   R41        2.71774  -0.00316  -0.00078  -0.00531  -0.00609   2.71165
   R42        2.07403  -0.00001  -0.00018   0.00044   0.00025   2.07429
   R43        2.06686  -0.00019  -0.00004  -0.00040  -0.00044   2.06642
   R44        1.83445   0.00034   0.00042  -0.00042  -0.00001   1.83444
    A1        2.28103  -0.00150   0.00145  -0.01328  -0.01191   2.26912
    A2        1.90130   0.00046  -0.00282   0.00885   0.00596   1.90726
    A3        2.09900   0.00105   0.00132   0.00542   0.00676   2.10577
    A4        2.22688   0.00129  -0.00133   0.00589   0.00458   2.23146
    A5        1.97353  -0.00107   0.00075  -0.00779  -0.00713   1.96640
    A6        2.08247  -0.00022   0.00059   0.00196   0.00261   2.08508
    A7        1.98785   0.00062   0.00057   0.00103   0.00159   1.98944
    A8        1.90678  -0.00015  -0.00011  -0.00265  -0.00275   1.90402
    A9        1.88140  -0.00106  -0.00032  -0.00602  -0.00635   1.87505
   A10        1.92538  -0.00014   0.00040  -0.00274  -0.00233   1.92305
   A11        1.91477   0.00061  -0.00086   0.01054   0.00969   1.92446
   A12        1.84146   0.00005   0.00028  -0.00032  -0.00005   1.84140
   A13        1.97988  -0.00139  -0.00045  -0.00730  -0.00779   1.97209
   A14        1.95020   0.00100   0.00113   0.00550   0.00665   1.95685
   A15        1.86532  -0.00016   0.00074  -0.00844  -0.00771   1.85761
   A16        1.94843   0.00077  -0.00006   0.00918   0.00913   1.95756
   A17        1.86926   0.00028  -0.00134   0.00219   0.00080   1.87007
   A18        1.84125  -0.00051  -0.00011  -0.00183  -0.00191   1.83935
   A19        2.03434   0.00050   0.00085  -0.00465  -0.00381   2.03053
   A20        1.91502   0.00013   0.00035   0.00041   0.00077   1.91580
   A21        1.88489  -0.00029   0.00031  -0.00024   0.00004   1.88493
   A22        1.86949  -0.00045  -0.00040  -0.00060  -0.00100   1.86850
   A23        1.90888  -0.00022  -0.00115   0.00106  -0.00008   1.90881
   A24        1.84195   0.00032  -0.00006   0.00502   0.00496   1.84691
   A25        2.04986  -0.00036  -0.00034  -0.00531  -0.00573   2.04414
   A26        1.91400   0.00049  -0.00084   0.00206   0.00122   1.91522
   A27        1.87549  -0.00034   0.00012   0.00128   0.00141   1.87690
   A28        1.88656  -0.00036   0.00098  -0.00522  -0.00425   1.88232
   A29        1.88516   0.00046   0.00047   0.00243   0.00295   1.88811
   A30        1.84172   0.00017  -0.00042   0.00614   0.00572   1.84744
   A31        1.95989   0.00038   0.00038  -0.00238  -0.00206   1.95782
   A32        1.96447  -0.00029  -0.00047  -0.00269  -0.00312   1.96135
   A33        1.83812  -0.00027   0.00149  -0.00325  -0.00176   1.83636
   A34        1.97772   0.00005  -0.00066   0.00236   0.00171   1.97943
   A35        1.85825   0.00003  -0.00119   0.00764   0.00648   1.86473
   A36        1.85281   0.00007   0.00058  -0.00137  -0.00080   1.85200
   A37        1.90199   0.00161   0.00323  -0.00321  -0.00004   1.90195
   A38        2.19481  -0.00031  -0.00233   0.00526   0.00296   2.19776
   A39        2.18627  -0.00130  -0.00090  -0.00201  -0.00288   2.18340
   A40        1.83951  -0.00203  -0.00275  -0.00020  -0.00308   1.83642
   A41        1.92041   0.00112  -0.00043   0.00714   0.00670   1.92712
   A42        1.89960   0.00130  -0.00035   0.01498   0.01470   1.91431
   A43        1.94131   0.00034   0.00159  -0.00640  -0.00473   1.93658
   A44        1.96824   0.00051  -0.00004   0.00304   0.00304   1.97129
   A45        1.89389  -0.00116   0.00167  -0.01701  -0.01538   1.87851
   A46        1.80791   0.00102   0.00159   0.00156   0.00304   1.81095
   A47        1.96045  -0.00053   0.00077  -0.00183  -0.00107   1.95939
   A48        1.91014  -0.00020  -0.00135   0.00206   0.00075   1.91089
   A49        1.96295   0.00019  -0.00107   0.00669   0.00567   1.96862
   A50        1.89906  -0.00103  -0.00022  -0.00846  -0.00866   1.89040
   A51        1.91961   0.00052   0.00027  -0.00022   0.00004   1.91964
   A52        1.92998  -0.00057   0.00001  -0.00362  -0.00361   1.92636
   A53        1.95880  -0.00036   0.00022  -0.00274  -0.00252   1.95628
   A54        1.93474  -0.00051   0.00009  -0.00286  -0.00278   1.93196
   A55        1.88395   0.00044  -0.00003   0.00205   0.00201   1.88596
   A56        1.87710   0.00057  -0.00014   0.00376   0.00362   1.88071
   A57        1.87622   0.00052  -0.00018   0.00400   0.00382   1.88004
   A58        1.94316  -0.00081   0.00010  -0.00448  -0.00440   1.93876
   A59        1.91545  -0.00003   0.00070  -0.00093  -0.00023   1.91522
   A60        1.94220  -0.00036   0.00050  -0.00491  -0.00441   1.93779
   A61        1.88085   0.00076  -0.00142   0.01096   0.00955   1.89039
   A62        1.88651   0.00041   0.00006   0.00036   0.00040   1.88692
   A63        1.89388   0.00009  -0.00003  -0.00040  -0.00042   1.89346
   A64        1.90021  -0.00276  -0.00016  -0.01574  -0.01590   1.88431
   A65        1.84000   0.00087   0.00265   0.00106   0.00371   1.84372
   A66        1.97871   0.00071  -0.00015   0.01227   0.01209   1.99081
   A67        1.92610  -0.00033   0.00061   0.00072   0.00130   1.92740
   A68        1.91564  -0.00076  -0.00217  -0.00339  -0.00561   1.91004
   A69        1.87695  -0.00089  -0.00101  -0.01268  -0.01367   1.86328
   A70        1.92218   0.00031   0.00003   0.00058   0.00055   1.92273
   A71        1.85100   0.00197   0.00036   0.01060   0.01096   1.86196
   A72        1.95568  -0.00096  -0.00007  -0.00768  -0.00776   1.94791
   A73        1.94278   0.00060   0.00025   0.00477   0.00502   1.94780
   A74        1.91881  -0.00036   0.00109  -0.00455  -0.00348   1.91533
   A75        1.89239   0.00012   0.00010  -0.00013  -0.00002   1.89236
   A76        1.87823   0.00026   0.00014  -0.00247  -0.00238   1.87585
   A77        1.87292   0.00039  -0.00160   0.01067   0.00906   1.88198
   A78        1.95362  -0.00089  -0.00157  -0.00146  -0.00304   1.95058
   A79        1.91103   0.00017   0.00170  -0.00520  -0.00346   1.90756
   A80        1.93657   0.00062   0.00097   0.00425   0.00523   1.94179
   A81        1.92595  -0.00027  -0.00291  -0.00059  -0.00353   1.92242
   A82        1.84958   0.00023   0.00148  -0.00157  -0.00010   1.84948
   A83        1.88531   0.00017   0.00026   0.00501   0.00530   1.89061
   A84        1.87217  -0.00009  -0.00124   0.00261   0.00138   1.87355
    D1        0.09059   0.00032   0.00077  -0.00567  -0.00488   0.08571
    D2       -3.07811   0.00024   0.00103  -0.00304  -0.00197  -3.08008
    D3       -3.11786   0.00051  -0.00007   0.01245   0.01232  -3.10554
    D4       -0.00337   0.00044   0.00019   0.01508   0.01522   0.01185
    D5        0.38158   0.00018  -0.00091   0.01438   0.01343   0.39501
    D6       -1.87526   0.00003   0.00009   0.01551   0.01556  -1.85971
    D7        2.39685   0.00025  -0.00126   0.02039   0.01909   2.41594
    D8       -2.68678   0.00000   0.00016  -0.00547  -0.00530  -2.69209
    D9        1.33956  -0.00015   0.00116  -0.00434  -0.00318   1.33638
   D10       -0.67151   0.00007  -0.00018   0.00054   0.00035  -0.67116
   D11        0.02219  -0.00022   0.00000   0.00347   0.00341   0.02560
   D12       -3.10375  -0.00007   0.00010   0.00078   0.00081  -3.10294
   D13        3.10510  -0.00016  -0.00070   0.01851   0.01789   3.12299
   D14       -0.02084  -0.00001  -0.00060   0.01583   0.01528  -0.00556
   D15        0.62016   0.00011   0.00001   0.00383   0.00385   0.62402
   D16       -1.54136  -0.00004  -0.00085   0.00870   0.00787  -1.53349
   D17        2.74909   0.00053  -0.00096   0.01359   0.01264   2.76173
   D18       -2.49283   0.00020  -0.00027   0.00118   0.00090  -2.49193
   D19        1.62884   0.00005  -0.00112   0.00605   0.00492   1.63376
   D20       -0.36390   0.00062  -0.00123   0.01095   0.00969  -0.35422
   D21       -0.01593  -0.00048  -0.00027  -0.02679  -0.02706  -0.04299
   D22        2.10674   0.00011  -0.00012  -0.01871  -0.01885   2.08789
   D23       -2.03904   0.00027  -0.00021  -0.01878  -0.01899  -2.05803
   D24        3.10103  -0.00052  -0.00006  -0.02431  -0.02437   3.07666
   D25       -1.05949   0.00007   0.00009  -0.01624  -0.01616  -1.07565
   D26        1.07792   0.00023   0.00000  -0.01630  -0.01631   1.06162
   D27       -1.35241   0.00012   0.00019  -0.00554  -0.00537  -1.35777
   D28        2.70957  -0.00062  -0.00031  -0.01672  -0.01703   2.69253
   D29        0.70365  -0.00043  -0.00123  -0.01250  -0.01369   0.68996
   D30        0.79903   0.00027   0.00079  -0.01039  -0.00963   0.78940
   D31       -1.42218  -0.00047   0.00028  -0.02157  -0.02129  -1.44348
   D32        2.85508  -0.00028  -0.00063  -0.01734  -0.01795   2.83713
   D33        2.82038   0.00061   0.00086  -0.00620  -0.00537   2.81502
   D34        0.59917  -0.00013   0.00035  -0.01738  -0.01703   0.58214
   D35       -1.40675   0.00006  -0.00057  -0.01315  -0.01369  -1.42044
   D36        0.65257  -0.00061  -0.00032  -0.00280  -0.00313   0.64944
   D37       -1.47529  -0.00049  -0.00071   0.00108   0.00037  -1.47493
   D38        2.80846  -0.00078  -0.00098  -0.00494  -0.00594   2.80252
   D39        2.87471   0.00025   0.00080   0.00646   0.00724   2.88195
   D40        0.74684   0.00037   0.00042   0.01034   0.01074   0.75758
   D41       -1.25259   0.00009   0.00014   0.00432   0.00444  -1.24815
   D42       -1.40119   0.00020  -0.00012   0.01036   0.01024  -1.39095
   D43        2.75413   0.00033  -0.00051   0.01424   0.01374   2.76787
   D44        0.75469   0.00004  -0.00078   0.00822   0.00744   0.76213
   D45        3.05806   0.00012  -0.00113   0.01214   0.01107   3.06913
   D46        0.96220   0.00007  -0.00011   0.00862   0.00853   0.97074
   D47       -1.20334  -0.00061  -0.00051  -0.00180  -0.00230  -1.20564
   D48        0.81999   0.00055  -0.00141   0.00998   0.00857   0.82856
   D49       -1.27586   0.00050  -0.00039   0.00646   0.00603  -1.26983
   D50        2.84178  -0.00018  -0.00079  -0.00395  -0.00480   2.83698
   D51       -1.20446   0.00013   0.00027   0.00382   0.00412  -1.20034
   D52        2.98287   0.00008   0.00128   0.00030   0.00158   2.98445
   D53        0.81733  -0.00060   0.00088  -0.01011  -0.00925   0.80808
   D54        0.82168  -0.00035  -0.00096   0.01207   0.01106   0.83275
   D55       -1.34015   0.00000  -0.00132   0.02157   0.02023  -1.31992
   D56        2.94945  -0.00027  -0.00048   0.01263   0.01212   2.96157
   D57        2.97326  -0.00019  -0.00023   0.00889   0.00864   2.98190
   D58        0.81143   0.00017  -0.00059   0.01839   0.01781   0.82924
   D59       -1.18215  -0.00010   0.00025   0.00945   0.00970  -1.17246
   D60       -1.32179  -0.00016  -0.00105   0.01497   0.01388  -1.30790
   D61        2.79956   0.00020  -0.00141   0.02447   0.02306   2.82262
   D62        0.80598  -0.00007  -0.00057   0.01553   0.01494   0.82092
   D63       -1.27317  -0.00053   0.00135  -0.02378  -0.02246  -1.29562
   D64        0.97677  -0.00055   0.00045  -0.02757  -0.02714   0.94964
   D65        3.00697  -0.00042   0.00008  -0.02316  -0.02309   2.98388
   D66        0.90244  -0.00045   0.00080  -0.02948  -0.02869   0.87375
   D67       -3.13080  -0.00048  -0.00010  -0.03327  -0.03337   3.11901
   D68       -1.10060  -0.00034  -0.00047  -0.02886  -0.02932  -1.12992
   D69        2.88724  -0.00020   0.00106  -0.02372  -0.02268   2.86456
   D70       -1.14600  -0.00023   0.00015  -0.02751  -0.02736  -1.17336
   D71        0.88420  -0.00010  -0.00021  -0.02310  -0.02332   0.86088
   D72       -3.11399   0.00031  -0.00123   0.02019   0.01893  -3.09505
   D73        1.06444   0.00040  -0.00136   0.02196   0.02058   1.08502
   D74       -1.03376   0.00032  -0.00134   0.02071   0.01934  -1.01442
   D75        0.92160  -0.00001  -0.00077   0.02382   0.02308   0.94468
   D76       -1.18315   0.00008  -0.00089   0.02559   0.02472  -1.15843
   D77        3.00183   0.00000  -0.00088   0.02434   0.02349   3.02532
   D78       -1.11180  -0.00012   0.00066   0.01412   0.01478  -1.09703
   D79        3.06663  -0.00003   0.00054   0.01589   0.01642   3.08305
   D80        0.96842  -0.00011   0.00055   0.01464   0.01518   0.98361
   D81       -0.03115  -0.00005  -0.00013  -0.01962  -0.01976  -0.05090
   D82        2.06342  -0.00023  -0.00002  -0.02356  -0.02364   2.03978
   D83       -2.14664  -0.00020   0.00155  -0.03101  -0.02945  -2.17609
   D84        3.09489  -0.00019  -0.00025  -0.01687  -0.01711   3.07778
   D85       -1.09372  -0.00037  -0.00014  -0.02081  -0.02100  -1.11472
   D86        0.97940  -0.00034   0.00143  -0.02826  -0.02681   0.95259
   D87        0.02762   0.00025   0.00019   0.02652   0.02670   0.05433
   D88       -2.09337   0.00014  -0.00116   0.02415   0.02297  -2.07039
   D89        2.05856   0.00008  -0.00066   0.02595   0.02528   2.08384
   D90       -2.05311  -0.00005   0.00154   0.02149   0.02304  -2.03007
   D91        2.10909  -0.00016   0.00019   0.01913   0.01931   2.12839
   D92       -0.02217  -0.00022   0.00069   0.02092   0.02161  -0.00056
   D93        2.09776   0.00083  -0.00190   0.04621   0.04429   2.14205
   D94       -0.02323   0.00072  -0.00325   0.04384   0.04056   0.01733
   D95       -2.15449   0.00066  -0.00275   0.04564   0.04287  -2.11163
   D96        1.09862  -0.00077   0.00008  -0.02675  -0.02663   1.07199
   D97       -3.10370  -0.00035  -0.00118  -0.01653  -0.01768  -3.12138
   D98       -1.00719  -0.00049  -0.00041  -0.02079  -0.02117  -1.02836
   D99        3.13018   0.00030   0.00189  -0.02156  -0.01969   3.11049
   D100      -1.07215   0.00072   0.00063  -0.01134  -0.01074  -1.08288
   D101       1.02436   0.00058   0.00140  -0.01559  -0.01423   1.01013
   D102      -1.03342  -0.00052   0.00108  -0.02798  -0.02689  -1.06031
   D103       1.04744  -0.00010  -0.00018  -0.01776  -0.01794   1.02950
   D104      -3.13924  -0.00024   0.00059  -0.02201  -0.02143   3.12252
   D105      -1.64474   0.00095  -0.00101   0.04238   0.04134  -1.60341
   D106       2.67419   0.00038  -0.00207   0.04391   0.04189   2.71608
   D107       0.51686   0.00050  -0.00077   0.04132   0.04053   0.55739
   D108      -3.03913  -0.00087   0.00134  -0.04039  -0.03907  -3.07819
   D109      -0.90220   0.00009   0.00148  -0.02692  -0.02545  -0.92765
   D110       1.18885  -0.00050  -0.00021  -0.03570  -0.03589   1.15296
   D111      -1.09965   0.00017   0.00006   0.01799   0.01805  -1.08161
   D112       1.02280   0.00008   0.00032   0.01580   0.01610   1.03890
   D113       3.09574   0.00071  -0.00082   0.02914   0.02829   3.12402
   D114       3.13125  -0.00087  -0.00170   0.01120   0.00952   3.14077
   D115      -1.02948  -0.00096  -0.00144   0.00901   0.00757  -1.02191
   D116       1.04345  -0.00033  -0.00258   0.02234   0.01976   1.06322
   D117       1.06802   0.00050   0.00077   0.02843   0.02923   1.09726
   D118      -3.09271   0.00041   0.00103   0.02625   0.02728  -3.06542
   D119      -1.01977   0.00104  -0.00011   0.03958   0.03948  -0.98030
   D120      -2.96812   0.00052   0.00118   0.01505   0.01620  -2.95192
   D121      -0.82663  -0.00030  -0.00239   0.00964   0.00726  -0.81937
   D122       1.25281   0.00040  -0.00028   0.01516   0.01485   1.26766
   D123      -0.96959   0.00089   0.00408   0.00968   0.01375  -0.95584
   D124       1.17190   0.00007   0.00050   0.00427   0.00481   1.17671
   D125      -3.03185   0.00077   0.00262   0.00979   0.01240  -3.01945
   D126       1.11730  -0.00038   0.00092  -0.00170  -0.00078   1.11652
   D127      -3.02439  -0.00121  -0.00266  -0.00711  -0.00972  -3.03412
   D128      -0.94495  -0.00050  -0.00055  -0.00159  -0.00213  -0.94708
   D129       1.48416  -0.00088  -0.00009  -0.04287  -0.04300   1.44117
   D130      -0.64882  -0.00030   0.00073  -0.03479  -0.03402  -0.68284
   D131      -2.68566  -0.00049   0.00111  -0.03953  -0.03843  -2.72409
         Item               Value     Threshold  Converged?
 Maximum Force            0.004141     0.000450     NO 
 RMS     Force            0.000848     0.000300     NO 
 Maximum Displacement     0.133089     0.001800     NO 
 RMS     Displacement     0.031296     0.001200     NO 
 Predicted change in Energy=-6.504768D-04
 GradGradGradGradGradGradGradGradGradGradGradGradGradGradGradGradGradGrad

                          Input orientation:                          
 ---------------------------------------------------------------------
 Center     Atomic      Atomic             Coordinates (Angstroms)
 Number     Number       Type             X           Y           Z
 ---------------------------------------------------------------------
      1          6           0        1.795236    0.639330    0.034992
      2          6           0        1.078583   -0.469490    0.341270
      3          6           0       -0.355446   -0.547093    0.792694
      4          6           0       -1.280974    0.504874    0.132958
      5          6           0       -1.131167    1.916632    0.753273
      6          6           0        0.292681    2.333017    1.169147
      7          6           0        1.421483    2.097206    0.145075
      8          6           0        3.144599    0.240331   -0.406867
      9          6           0        3.239653   -1.276263   -0.396244
     10          6           0        1.881934   -1.763541    0.153253
     11          8           0        4.058476    1.005694   -0.721427
     12          6           0        1.144818    2.738002   -1.230520
     13          6           0        2.019223   -2.555750    1.456509
     14          8           0        1.250994   -2.579435   -0.855731
     15          6           0       -2.766983    0.035548    0.091359
     16          8           0       -3.511468    1.147714   -0.451975
     17          6           0       -3.342320   -0.342835    1.462748
     18          6           0       -2.934345   -1.139466   -0.899410
     19          8           0       -4.316787   -1.430666   -1.150646
     20          1           0       -0.393504   -0.452412    1.887997
     21          1           0       -0.713782   -1.557534    0.573820
     22          1           0       -0.969027    0.577981   -0.917284
     23          1           0       -1.764159    1.998887    1.645771
     24          1           0       -1.527803    2.644189    0.038017
     25          1           0        0.571194    1.822328    2.100688
     26          1           0        0.267094    3.404363    1.410411
     27          1           0        2.319108    2.596440    0.539489
     28          1           0        3.411046   -1.655332   -1.409111
     29          1           0        4.087919   -1.588490    0.222889
     30          1           0        0.923111    3.806604   -1.116494
     31          1           0        0.296917    2.267789   -1.741035
     32          1           0        2.020044    2.646072   -1.883621
     33          1           0        1.036978   -2.860862    1.838210
     34          1           0        2.615667   -3.458404    1.279897
     35          1           0        2.514181   -1.958169    2.229329
     36          1           0        0.631615   -3.180831   -0.410493
     37          1           0       -4.449937    0.892725   -0.430364
     38          1           0       -2.802979   -1.185328    1.907698
     39          1           0       -3.305721    0.499407    2.161567
     40          1           0       -4.391285   -0.643686    1.354137
     41          1           0       -2.422156   -0.896996   -1.839484
     42          1           0       -2.500871   -2.060206   -0.499304
     43          1           0       -4.624741   -0.809045   -1.829688
 ---------------------------------------------------------------------
                    Distance matrix (angstroms):
                    1          2          3          4          5
     1  C    0.000000
     2  C    1.355315   0.000000
     3  C    2.570437   1.505405   0.000000
     4  C    3.080705   2.561306   1.548706   0.000000
     5  C    3.272806   3.278158   2.583262   1.549288   0.000000
     6  C    2.532302   3.026064   2.976042   2.625297   1.540672
     7  C    1.509043   2.596921   3.251032   3.136709   2.630310
     8  C    1.474863   2.309107   3.782763   4.466217   4.736885
     9  C    2.437581   2.421783   3.856163   4.887594   5.533537
    10  C    2.407341   1.534696   2.625737   3.892314   4.794004
    11  O    2.414259   3.490738   4.917969   5.430517   5.471466
    12  C    2.535545   3.572522   4.139570   3.567969   3.128928
    13  C    3.504200   2.545789   3.180315   4.691536   5.515587
    14  O    3.383790   2.431955   3.070564   4.111122   5.336497
    15  C    4.602344   3.886630   2.578149   1.558916   2.579244
    16  O    5.353195   4.930837   3.792368   2.393845   2.776633
    17  C    5.421957   4.562690   3.067917   2.595400   3.240023
    18  C    5.138693   4.253440   3.140835   2.550152   3.914403
    19  O    6.561055   5.679761   4.499944   3.822318   4.997748
    20  H    3.068569   2.135345   1.100046   2.187273   2.728390
    21  H    3.378124   2.109619   1.094213   2.183940   3.503747
    22  H    2.924336   2.621805   2.136891   1.098028   2.146867
    23  H    4.136701   3.984443   3.032199   2.180400   1.097268
    24  H    3.880986   4.071880   3.482563   2.155599   1.094646
    25  H    2.676726   2.933499   2.860711   3.006355   2.173120
    26  H    3.445635   4.099794   4.047609   3.526391   2.144832
    27  H    2.087879   3.313324   4.135112   4.183361   3.523101
    28  H    3.156224   3.148085   4.501400   5.390688   6.169808
    29  H    3.202325   3.212830   4.599204   5.763269   6.309203
    30  H    3.481113   4.520423   4.922844   4.161796   3.359774
    31  H    2.837447   3.526994   3.843035   3.018188   2.895566
    32  H    2.785431   3.942488   4.796032   4.421316   4.173178
    33  H    4.009726   2.821564   2.895768   4.428202   5.357462
    34  H    4.360542   3.489592   4.188151   5.675108   6.573211
    35  H    3.475486   2.800335   3.505683   4.986438   5.520995
    36  H    4.018222   2.848913   3.059171   4.187811   5.517779
    37  H    6.267611   5.745919   4.509302   3.241926   3.669280
    38  H    5.289611   4.246486   2.764235   2.884958   3.708074
    39  H    5.528261   4.845035   3.416592   2.866162   2.953051
    40  H    6.454403   5.565582   4.075849   3.533342   4.188632
    41  H    4.864191   4.146520   3.364831   2.675456   4.038013
    42  H    5.101912   4.006175   2.926024   2.909904   4.388654
    43  H    6.840389   6.111977   5.017209   4.093793   5.128944
                    6          7          8          9         10
     6  C    0.000000
     7  C    1.542246   0.000000
     8  C    3.872543   2.592634   0.000000
     9  C    4.915485   3.870279   1.519607   0.000000
    10  C    4.509939   3.888116   2.433837   1.543628   0.000000
    11  O    4.417835   2.982609   1.232842   2.446128   3.629195
    12  C    2.578479   1.542539   3.303920   4.604201   4.766766
    13  C    5.192646   4.871052   3.543545   2.561099   1.531313
    14  O    5.399137   4.785566   3.426120   2.421600   1.442850
    15  C    3.975115   4.668679   5.936073   6.167518   4.985276
    16  O    4.301689   5.058855   6.717783   7.173312   6.158773
    17  C    4.523232   5.512158   6.776110   6.902862   5.570100
    18  C    5.172115   5.526322   6.253000   6.195978   4.969317
    19  O    6.387014   6.859483   7.682299   7.595574   6.343114
    20  H    2.957400   3.582249   4.273695   4.369933   3.147382
    21  H    4.062484   4.254445   4.368200   4.080415   2.637623
    22  H    3.004206   3.025093   4.158900   4.628465   3.841451
    23  H    2.137616   3.522793   5.603726   6.319380   5.447703
    24  H    2.165743   3.001489   5.273309   6.187661   5.573837
    25  H    1.098245   2.150109   3.925934   4.791305   4.285906
    26  H    1.098473   2.154611   4.646895   5.831669   5.558361
    27  H    2.138286   1.100240   2.669882   4.089110   4.398833
    28  H    5.681421   4.522764   2.160793   1.094974   2.188806
    29  H    5.538723   4.549757   2.151983   1.095613   2.214015
    30  H    2.791604   2.182195   4.261089   5.632110   5.792936
    31  H    2.910916   2.202534   3.741642   4.798797   4.727813
    32  H    3.521530   2.185208   3.038588   4.368575   4.859281
    33  H    5.289424   5.253284   4.370336   3.515042   2.181088
    34  H    6.240921   5.794713   4.099462   2.821444   2.163389
    35  H    4.947053   4.688728   3.490038   2.808014   2.178924
    36  H    5.745665   5.365652   4.244933   3.229465   1.972262
    37  H    5.208196   6.021252   7.622542   7.989710   6.891222
    38  H    4.744188   5.632757   6.539373   6.467597   5.035952
    39  H    4.158789   5.381976   6.947705   7.248263   6.005499
    40  H    5.552885   6.539312   7.789234   7.854629   6.484556
    41  H    5.182199   5.260920   5.859579   5.855157   4.821524
    42  H    5.466999   5.751883   6.096913   5.794722   4.441038
    43  H    6.560991   6.993054   7.967952   8.007605   6.868765
                   11         12         13         14         15
    11  O    0.000000
    12  C    3.427750   0.000000
    13  C    4.646056   6.000710   0.000000
    14  O    4.555561   5.331686   2.436634   0.000000
    15  C    6.941807   4.934857   5.611259   4.886640   0.000000
    16  O    7.576069   4.981581   6.924341   6.060998   1.444432
    17  C    7.833322   6.072863   5.800274   5.610370   1.534566
    18  C    7.316621   5.637727   5.665161   4.426340   1.546057
    19  O    8.732989   6.871194   6.943204   5.692699   2.468654
    20  H    5.362396   4.719145   3.229778   3.841437   3.016523
    21  H    5.569762   5.016141   3.040541   2.635951   2.643164
    22  H    5.049463   3.038445   4.938097   3.860253   2.131723
    23  H    6.363421   4.157101   5.924063   6.025752   2.697509
    24  H    5.870939   2.959880   6.452354   5.983873   2.888498
    25  H    4.559863   3.502064   4.656105   5.345844   4.286421
    26  H    4.967184   2.861635   6.212489   6.473738   4.721698
    27  H    2.673159   2.128833   5.241748   5.466002   5.712032
    28  H    2.823674   4.946622   3.310544   2.413715   6.578642
    29  H    2.760867   5.430725   2.595556   3.192732   7.045884
    30  H    4.222758   1.097300   6.949918   6.399765   5.412631
    31  H    4.096561   1.095747   6.037975   5.018924   4.210469
    32  H    2.862995   1.095906   6.181862   5.380885   5.799225
    33  H    5.534568   6.385610   1.097084   2.717043   5.090265
    34  H    5.100506   6.845512   1.096231   2.682503   6.526350
    35  H    4.458284   5.991639   1.095143   3.391048   6.036267
    36  H    5.419137   5.997367   2.408708   0.971362   4.706105
    37  H    8.514139   5.945299   7.569828   6.688605   1.959408
    38  H    7.667622   6.389525   5.033414   5.100467   2.188817
    39  H    7.924606   6.027012   6.179492   6.272719   2.188873
    40  H    8.855895   6.983173   6.690372   6.361285   2.166639
    41  H    6.846084   5.129069   5.774156   4.158173   2.171797
    42  H    7.243902   6.070299   4.949951   3.804356   2.193601
    43  H    8.939786   6.799144   7.615269   6.213464   2.802682
                   16         17         18         19         20
    16  O    0.000000
    17  C    2.432388   0.000000
    18  C    2.400930   2.526036   0.000000
    19  O    2.790112   2.993792   1.434943   0.000000
    20  H    4.213973   2.981335   3.833739   5.057912   0.000000
    21  H    4.024633   3.029010   2.697423   3.996438   1.746693
    22  H    2.646718   3.484965   2.610062   3.911089   3.043442
    23  H    2.859742   2.829798   4.206726   5.108590   2.818907
    24  H    2.532678   3.774208   4.144053   5.078956   3.781269
    25  H    4.862029   4.517797   5.482848   6.711594   2.479984
    26  H    4.778961   5.203086   6.019208   7.137820   3.941978
    27  H    6.089124   6.445426   6.605013   7.944132   4.297934
    28  H    7.529567   7.455077   6.386697   7.735417   5.176151
    29  H    8.105118   7.635271   7.125544   8.517663   4.913900
    30  H    5.213135   6.485695   6.276202   7.408556   5.375841
    31  H    4.173732   5.506689   4.770615   5.942507   4.587597
    32  H    5.906971   6.991902   6.312285   7.570500   5.445266
    33  H    6.480895   5.065539   5.121444   6.296151   2.801677
    34  H    7.858593   6.725906   6.397616   7.620903   4.296613
    35  H    7.290017   6.123362   6.336066   7.639674   3.292180
    36  H    5.991925   5.230241   4.137909   5.300716   3.711900
    37  H    0.972733   2.517398   2.578143   2.436120   4.861978
    38  H    3.393096   1.094835   2.810555   3.421297   2.518555
    39  H    2.700599   1.095015   3.491906   3.964617   3.076005
    40  H    2.691697   1.096647   2.728910   2.626561   4.037802
    41  H    2.700486   3.472540   1.097665   2.085408   4.266990
    42  H    3.363674   2.739900   1.093502   2.029314   3.567240
    43  H    2.639389   3.563999   1.957557   0.970745   5.643734
                   21         22         23         24         25
    21  H    0.000000
    22  H    2.617053   0.000000
    23  H    3.860118   3.036521   0.000000
    24  H    4.313258   2.343938   1.748471   0.000000
    25  H    3.925043   3.609547   2.385790   3.055463   0.000000
    26  H    5.126639   3.864530   2.481278   2.383901   1.752653
    27  H    5.143453   4.124099   4.272470   3.879752   2.468156
    28  H    4.577749   4.941115   7.033375   6.706138   5.698909
    29  H    4.814607   5.618389   7.010041   7.034634   5.246633
    30  H    5.857522   3.747516   4.256685   2.948065   3.796243
    31  H    4.584011   2.266413   3.973763   2.576102   3.877176
    32  H    5.584185   3.761030   5.214944   4.034837   4.318846
    33  H    2.522401   4.841741   5.612537   6.334381   4.713610
    34  H    3.898343   5.828382   7.007051   7.480123   5.721861
    35  H    3.649790   5.335351   5.856879   6.505473   4.252518
    36  H    2.326813   4.116742   6.066089   6.228572   5.598328
    37  H    4.579411   3.528865   3.570341   3.438877   5.699310
    38  H    2.506494   3.801732   3.359610   4.448256   4.524189
    39  H    3.670163   3.865960   2.211539   3.502935   4.096865
    40  H    3.868855   4.285287   3.737652   4.554320   5.591491
    41  H    3.029668   2.266627   4.578876   4.106686   5.646222
    42  H    2.144285   3.079170   4.649767   4.833933   5.592103
    43  H    4.651095   4.015043   5.305302   5.000417   7.026359
                   26         27         28         29         30
    26  H    0.000000
    27  H    2.371077   0.000000
    28  H    6.590497   4.802805   0.000000
    29  H    6.398241   4.554400   1.768063   0.000000
    30  H    2.641478   2.481045   6.009009   6.396639   0.000000
    31  H    3.350269   3.065625   5.019845   5.753223   1.774859
    32  H    3.807687   2.442000   4.545561   5.161880   1.771603
    33  H    6.326830   5.754362   4.199357   3.679189   7.293720
    34  H    7.254681   6.107151   3.333835   2.604107   7.835035
    35  H    5.871693   4.861901   3.759564   2.576648   6.852638
    36  H    6.842028   6.093190   3.324097   3.857818   7.029059
    37  H    5.652181   7.047214   8.321394   8.915052   6.150700
    38  H    5.544177   6.512261   7.059478   7.105321   6.924513
    39  H    4.665620   6.218311   7.906175   7.923617   6.290172
    40  H    6.171739   7.496096   8.338785   8.606351   7.358799
    41  H    6.024580   6.351629   5.898012   6.863864   5.816991
    42  H    6.416397   6.782009   5.995201   6.645015   6.820853
    43  H    7.223648   8.088719   8.091166   8.985046   7.252002
                   31         32         33         34         35
    31  H    0.000000
    32  H    1.769914   0.000000
    33  H    6.297757   6.718986   0.000000
    34  H    6.876911   6.901249   1.777928   0.000000
    35  H    6.207960   6.193510   1.774812   1.778321   0.000000
    36  H    5.618703   6.168520   2.307242   2.621245   3.465201
    37  H    5.112854   6.859069   7.024392   8.472312   7.981259
    38  H    5.903102   7.232930   4.190169   5.909545   5.382650
    39  H    5.597899   7.023923   5.500455   7.176660   6.317874
    40  H    6.327402   7.900046   5.883557   7.551524   7.083734
    41  H    4.173597   5.682290   5.417363   6.455308   6.484501
    42  H    5.301042   6.671136   4.315252   5.594593   5.710219
    43  H    5.804953   7.489587   7.051134   8.313370   8.292184
                   36         37         38         39         40
    36  H    0.000000
    37  H    6.512790   0.000000
    38  H    4.599182   3.535153   0.000000
    39  H    5.971789   2.860425   1.776381   0.000000
    40  H    5.897504   2.355513   1.767066   1.771173   0.000000
    41  H    4.072277   3.049691   3.777504   4.328861   3.760433
    42  H    3.328086   3.538844   2.578826   3.778841   3.002572
    43  H    5.938751   2.210133   4.174740   4.402496   3.196652
                   41         42         43
    41  H    0.000000
    42  H    1.776327   0.000000
    43  H    2.204362   2.801098   0.000000
 Stoichiometry    C15H24O4
 Framework group  C1[X(C15H24O4)]
 Deg. of freedom   123
 Full point group                 C1      NOp   1
 Largest Abelian subgroup         C1      NOp   1
 Largest concise Abelian subgroup C1      NOp   1
                         Standard orientation:                         
 ---------------------------------------------------------------------
 Center     Atomic      Atomic             Coordinates (Angstroms)
 Number     Number       Type             X           Y           Z
 ---------------------------------------------------------------------
      1          6           0        1.822322    0.638093    0.029127
      2          6           0        1.106226   -0.476919    0.313439
      3          6           0       -0.328966   -0.564366    0.759331
      4          6           0       -1.253977    0.498131    0.115946
      5          6           0       -1.107717    1.898718    0.761901
      6          6           0        0.314423    2.309322    1.189209
      7          6           0        1.446400    2.093301    0.164277
      8          6           0        3.173430    0.248739   -0.415989
      9          6           0        3.270390   -1.267684   -0.432297
     10          6           0        1.911754   -1.766404    0.104522
     11          8           0        4.087211    1.020740   -0.714181
     12          6           0        1.172787    2.758328   -1.200384
     13          6           0        2.046388   -2.581693    1.393746
     14          8           0        1.284696   -2.564841   -0.920715
     15          6           0       -2.739263    0.027806    0.061725
     16          8           0       -3.483636    1.148625   -0.463685
     17          6           0       -3.317971   -0.375820    1.424471
     18          6           0       -2.902339   -1.129452   -0.950428
     19          8           0       -4.283695   -1.417794   -1.210763
     20          1           0       -0.370226   -0.489393    1.856044
     21          1           0       -0.685395   -1.571157    0.521356
     22          1           0       -0.939171    0.590447   -0.931928
     23          1           0       -1.743321    1.964175    1.653932
     24          1           0       -1.503268    2.638500    0.058686
     25          1           0        0.590967    1.782347    2.112227
     26          1           0        0.286790    3.376135    1.449574
     27          1           0        2.342275    2.586480    0.570123
     28          1           0        3.445114   -1.628314   -1.451308
     29          1           0        4.117309   -1.589926    0.183540
     30          1           0        0.949397    3.824441   -1.067842
     31          1           0        0.326926    2.296308   -1.721651
     32          1           0        2.049963    2.679201   -1.852544
     33          1           0        1.063464   -2.894807    1.767128
     34          1           0        2.644478   -3.480303    1.202666
     35          1           0        2.538408   -1.997465    2.178559
     36          1           0        0.664836   -3.174886   -0.488091
     37          1           0       -4.421836    0.892139   -0.449311
     38          1           0       -2.778808   -1.225497    1.855768
     39          1           0       -3.284413    0.453796    2.138383
     40          1           0       -4.366242   -0.675961    1.307509
     41          1           0       -2.387818   -0.869532   -1.884547
     42          1           0       -2.468816   -2.056689   -0.565671
     43          1           0       -4.590532   -0.784471   -1.879418
 ---------------------------------------------------------------------
 Rotational constants (GHZ):      0.5499791      0.2598425      0.2071747
 Standard basis: 6-31G(d) (6D, 7F)
 There are   333 symmetry adapted cartesian basis functions of A   symmetry.
 There are   333 symmetry adapted basis functions of A   symmetry.
   333 basis functions,   628 primitive gaussians,   333 cartesian basis functions
    73 alpha electrons       73 beta electrons
       nuclear repulsion energy      1597.2163819037 Hartrees.
 NAtoms=   43 NActive=   43 NUniq=   43 SFac= 1.00D+00 NAtFMM=   60 NAOKFM=F Big=F
 Integral buffers will be    131072 words long.
 Raffenetti 2 integral format.
 Two-electron integral symmetry is turned on.
 ------------------------------------------------------------------------------
 Polarizable Continuum Model (PCM)
 =================================
 Model                : PCM (using non-symmetric T matrix).
 Atomic radii         : SMD-Coulomb.
 Polarization charges : Total charges.
 Charge compensation  : None.
 Solution method      : On-the-fly selection.
 Cavity type          : VdW (van der Waals Surface) (Alpha=1.000).
 Cavity algorithm     : GePol (No added spheres)
                        Default sphere list used, NSphG=   43.
                        Lebedev-Laikov grids with approx.  5.0 points / Ang**2.
                        Smoothing algorithm: Karplus/York (Gamma=1.0000).
                        Polarization charges: spherical gaussians, with
                                              point-specific exponents (IZeta= 3).
                        Self-potential: point-specific (ISelfS= 7).
                        Self-field    : sphere-specific E.n sum rule (ISelfD= 2).
 1st derivatives      : Analytical E(r).r(x)/FMM algorithm (CHGder, D1EAlg=3).
                        Cavity 1st derivative terms included.
 Solvent              : Methanol, Eps=  32.613000 Eps(inf)=   1.765709
 ------------------------------------------------------------------------------
 ------------------------------------------------------------------------------
 Atomic radii for non-electrostatic terms: SMD-CDS.
 ------------------------------------------------------------------------------
 Nuclear repulsion after PCM non-electrostatic terms =     1597.2179593934 Hartrees.
 One-electron integrals computed using PRISM.
 NBasis=   333 RedAO= T EigKep=  9.31D-04  NBF=   333
 NBsUse=   333 1.00D-06 EigRej= -1.00D+00 NBFU=   333
 Initial guess from the checkpoint file:  "DY-202A-11R_55.chk"
 B after Tr=     0.000000    0.000000    0.000000
         Rot=    0.999996    0.000164   -0.000884   -0.002765 Ang=   0.33 deg.
 ExpMin= 1.61D-01 ExpMax= 5.48D+03 ExpMxC= 8.25D+02 IAcc=1 IRadAn=         1 AccDes= 0.00D+00
 Harris functional with IExCor=  402 and IRadAn=       1 diagonalized for initial guess.
 HarFok:  IExCor=  402 AccDes= 0.00D+00 IRadAn=         1 IDoV= 1 UseB2=F ITyADJ=14
 ICtDFT=  3500011 ScaDFX=  1.000000  1.000000  1.000000  1.000000
 FoFCou: FMM=F IPFlag=           0 FMFlag=      100000 FMFlg1=           0
         NFxFlg=           0 DoJE=T BraDBF=F KetDBF=T FulRan=T
         wScrn=  0.000000 ICntrl=     500 IOpCl=  0 I1Cent=   200000004 NGrid=           0
         NMat0=    1 NMatS0=      1 NMatT0=    0 NMatD0=    1 NMtDS0=    0 NMtDT0=    0
 Petite list used in FoFCou.
 Keep R1 ints in memory in canonical form, NReq=1565304907.
 Requested convergence on RMS density matrix=1.00D-08 within 128 cycles.
 Requested convergence on MAX density matrix=1.00D-06.
 Requested convergence on             energy=1.00D-06.
 No special actions if energy rises.
 Inv3:  Mode=1 IEnd=    21740592.
 Iteration    1 A*A^-1 deviation from unit magnitude is 5.11D-15 for    663.
 Iteration    1 A*A^-1 deviation from orthogonality  is 3.77D-15 for   2665   2474.
 Iteration    1 A^-1*A deviation from unit magnitude is 4.22D-15 for   2675.
 Iteration    1 A^-1*A deviation from orthogonality  is 1.97D-12 for   2451   2403.
 Error on total polarization charges =  0.05183
 SCF Done:  E(RB3LYP) =  -886.949439233     A.U. after   10 cycles
            NFock= 10  Conv=0.99D-08     -V/T= 2.0094
 SMD-CDS (non-electrostatic) energy       (kcal/mol) =       0.99
 (included in total energy above)
 D1PCM: PCM CHGder 1st derivatives, ID1Alg=3 FixD1E=F DoIter=F DoCFld=F I1PDM=0.
 Calling FoFJK, ICntrl=      2127 FMM=F ISym2X=0 I1Cent= 0 IOpClX= 0 NMat=1 NMatS=1 NMatT=0.
 ***** Axes restored to original set *****
 -------------------------------------------------------------------
 Center     Atomic                   Forces (Hartrees/Bohr)
 Number     Number              X              Y              Z
 -------------------------------------------------------------------
      1        6           0.001764288   -0.001466046   -0.000588841
      2        6          -0.000964455    0.001495591   -0.000057774
      3        6           0.000611051   -0.000348295    0.000328037
      4        6          -0.000546676    0.000148449   -0.000793363
      5        6           0.000057344   -0.000584453    0.000302242
      6        6           0.000261259    0.000027470   -0.000026963
      7        6          -0.000881612    0.000717294   -0.000042734
      8        6          -0.000648870   -0.000012746    0.000061000
      9        6          -0.000818724    0.000315956    0.001380277
     10        6           0.001761542    0.000806451   -0.000812727
     11        8          -0.001488347   -0.001078245    0.000769630
     12        6           0.000078306   -0.000184861   -0.000230653
     13        6          -0.000200411    0.000060824   -0.000173513
     14        8           0.001190255   -0.000940451    0.000284186
     15        6           0.000313943   -0.000627225    0.000348411
     16        8           0.000243847    0.001579261    0.000311892
     17        6          -0.000067223    0.000846633   -0.000123663
     18        6          -0.000571923   -0.000475213   -0.000007557
     19        8           0.001366745   -0.000457780   -0.000236635
     20        1          -0.000144406    0.000036219    0.000000986
     21        1          -0.000620579    0.000215899    0.000181719
     22        1          -0.000314402   -0.000008560    0.000063716
     23        1          -0.000135655   -0.000233368    0.000114644
     24        1           0.000111532    0.000130301   -0.000099079
     25        1          -0.000300254    0.000072352   -0.000089129
     26        1          -0.000117778   -0.000128066    0.000080747
     27        1          -0.000156543    0.000189073    0.000001648
     28        1          -0.000256961    0.000219221   -0.000370207
     29        1           0.000394774   -0.000370389   -0.000602600
     30        1           0.000089640   -0.000095770    0.000039476
     31        1           0.000139030    0.000254817    0.000100976
     32        1          -0.000045189   -0.000070507    0.000132602
     33        1           0.000191150    0.000087414   -0.000046995
     34        1          -0.000122247    0.000077619    0.000084829
     35        1           0.000090450    0.000039772    0.000097175
     36        1          -0.000804578    0.000072100   -0.000307190
     37        1           0.000092759   -0.000158541    0.000139247
     38        1           0.000322919   -0.000143154    0.000182129
     39        1           0.000112671    0.000005474   -0.000154810
     40        1           0.000308936    0.000020088   -0.000028141
     41        1          -0.000157118   -0.000330573   -0.000203667
     42        1          -0.000031141   -0.000027556    0.000115080
     43        1          -0.000107350    0.000323521   -0.000124408
 -------------------------------------------------------------------
 Cartesian Forces:  Max     0.001764288 RMS     0.000530613

 GradGradGradGradGradGradGradGradGradGradGradGradGradGradGradGradGradGrad
 Berny optimization.
 Using GEDIIS/GDIIS optimizer.
 FormGI is forming the generalized inverse of G from B-inverse, IUseBI=4.
 Internal  Forces:  Max     0.001967132 RMS     0.000361835
 Search for a local minimum.
 Step number   3 out of a maximum of  258
 All quantities printed in internal units (Hartrees-Bohrs-Radians)
 Mixed Optimization -- En-DIIS/RFO-DIIS
 Swapping is turned off.
 Update second derivatives using D2CorX and points    1    2    3
 DE= -6.51D-04 DEPred=-6.50D-04 R= 1.00D+00
 TightC=F SS=  1.41D+00  RLast= 2.41D-01 DXNew= 8.4853D-01 7.2239D-01
 Trust test= 1.00D+00 RLast= 2.41D-01 DXMaxT set to 7.22D-01
 ITU=  1  1  0
     Eigenvalues ---    0.00224   0.00230   0.00273   0.00342   0.00366
     Eigenvalues ---    0.00376   0.00477   0.00697   0.00776   0.00911
     Eigenvalues ---    0.01110   0.01154   0.01219   0.01229   0.01327
     Eigenvalues ---    0.01389   0.02492   0.02583   0.03166   0.03850
     Eigenvalues ---    0.03893   0.04046   0.04415   0.04583   0.04706
     Eigenvalues ---    0.04806   0.04890   0.05022   0.05129   0.05318
     Eigenvalues ---    0.05420   0.05474   0.05542   0.05552   0.05605
     Eigenvalues ---    0.05613   0.05633   0.05678   0.05702   0.05928
     Eigenvalues ---    0.06077   0.06684   0.07069   0.07728   0.08314
     Eigenvalues ---    0.08593   0.08951   0.09100   0.09328   0.09848
     Eigenvalues ---    0.10418   0.11646   0.12166   0.13091   0.13951
     Eigenvalues ---    0.14591   0.15739   0.15998   0.16000   0.16000
     Eigenvalues ---    0.16000   0.16000   0.16000   0.16000   0.16000
     Eigenvalues ---    0.16000   0.16000   0.16033   0.16115   0.16579
     Eigenvalues ---    0.16768   0.17487   0.18501   0.19799   0.20801
     Eigenvalues ---    0.22192   0.23229   0.24779   0.24999   0.26711
     Eigenvalues ---    0.27048   0.27479   0.27838   0.28358   0.28643
     Eigenvalues ---    0.28814   0.29104   0.29349   0.29515   0.29842
     Eigenvalues ---    0.31406   0.31895   0.32314   0.33746   0.33766
     Eigenvalues ---    0.33819   0.33848   0.33882   0.33989   0.34053
     Eigenvalues ---    0.34114   0.34123   0.34135   0.34156   0.34163
     Eigenvalues ---    0.34175   0.34202   0.34213   0.34282   0.34325
     Eigenvalues ---    0.34337   0.34343   0.34382   0.34429   0.34598
     Eigenvalues ---    0.39426   0.40843   0.42103   0.52095   0.52435
     Eigenvalues ---    0.52665   0.53100   0.94725
 En-DIIS/RFO-DIIS IScMMF=        0 using points:     3    2
 RFO step:  Lambda=-8.48614097D-05.
 DidBck=F Rises=F RFO-DIIS coefs:    1.07792   -0.07792
 Iteration  1 RMS(Cart)=  0.04017764 RMS(Int)=  0.00065902
 Iteration  2 RMS(Cart)=  0.00097262 RMS(Int)=  0.00002984
 Iteration  3 RMS(Cart)=  0.00000045 RMS(Int)=  0.00002984
 Variable       Old X    -DE/DX   Delta X   Delta X   Delta X     New X
                                 (Linear)    (Quad)   (Total)
    R1        2.56117  -0.00082  -0.00041  -0.00248  -0.00286   2.55831
    R2        2.85168   0.00091   0.00073   0.00605   0.00678   2.85846
    R3        2.78709  -0.00167  -0.00059  -0.00717  -0.00769   2.77939
    R4        2.84480  -0.00016  -0.00042  -0.00242  -0.00284   2.84196
    R5        2.90015   0.00101   0.00085   0.00724   0.00805   2.90821
    R6        2.92663  -0.00022   0.00065   0.00143   0.00208   2.92871
    R7        2.07879   0.00001   0.00009   0.00046   0.00055   2.07934
    R8        2.06776  -0.00003  -0.00017  -0.00062  -0.00079   2.06697
    R9        2.92773  -0.00063   0.00007  -0.00235  -0.00227   2.92546
   R10        2.94592  -0.00191   0.00090  -0.00544  -0.00454   2.94138
   R11        2.07497  -0.00015  -0.00004  -0.00069  -0.00073   2.07424
   R12        2.91145  -0.00056  -0.00009  -0.00164  -0.00172   2.90972
   R13        2.07354   0.00016  -0.00005   0.00042   0.00038   2.07391
   R14        2.06858   0.00011  -0.00020  -0.00046  -0.00066   2.06792
   R15        2.91442  -0.00026  -0.00010  -0.00044  -0.00053   2.91389
   R16        2.07538  -0.00018  -0.00010  -0.00093  -0.00103   2.07436
   R17        2.07581  -0.00011   0.00003  -0.00024  -0.00021   2.07561
   R18        2.91498  -0.00012   0.00010   0.00049   0.00059   2.91556
   R19        2.07915  -0.00004   0.00003   0.00000   0.00002   2.07918
   R20        2.87164  -0.00090   0.00047  -0.00026   0.00022   2.87186
   R21        2.32973  -0.00197  -0.00015  -0.00226  -0.00240   2.32733
   R22        2.91703  -0.00146  -0.00058  -0.00650  -0.00713   2.90990
   R23        2.06920   0.00023   0.00017   0.00132   0.00149   2.07069
   R24        2.07041   0.00006   0.00014   0.00070   0.00084   2.07125
   R25        2.89376  -0.00020  -0.00016  -0.00113  -0.00129   2.89247
   R26        2.72659   0.00035   0.00006   0.00194   0.00200   2.72859
   R27        2.07360  -0.00010   0.00000  -0.00025  -0.00026   2.07334
   R28        2.07066  -0.00026   0.00005  -0.00058  -0.00053   2.07013
   R29        2.07096  -0.00011  -0.00005  -0.00052  -0.00057   2.07039
   R30        2.07319  -0.00022  -0.00012  -0.00102  -0.00114   2.07205
   R31        2.07158  -0.00014  -0.00003  -0.00054  -0.00058   2.07100
   R32        2.06952   0.00013   0.00001   0.00044   0.00045   2.06997
   R33        1.83561   0.00032   0.00000   0.00066   0.00065   1.83626
   R34        2.72958   0.00074   0.00017   0.00275   0.00291   2.73249
   R35        2.89991  -0.00052  -0.00019  -0.00270  -0.00289   2.89702
   R36        2.92162   0.00096  -0.00032   0.00259   0.00226   2.92389
   R37        1.83820  -0.00004   0.00012   0.00020   0.00032   1.83852
   R38        2.06894   0.00035  -0.00008   0.00090   0.00082   2.06976
   R39        2.06928  -0.00009  -0.00006  -0.00043  -0.00049   2.06879
   R40        2.07236  -0.00030  -0.00001  -0.00097  -0.00097   2.07139
   R41        2.71165  -0.00112  -0.00047  -0.00427  -0.00475   2.70690
   R42        2.07429   0.00002   0.00002   0.00023   0.00025   2.07453
   R43        2.06642   0.00005  -0.00003   0.00007   0.00004   2.06646
   R44        1.83444   0.00032   0.00000   0.00048   0.00048   1.83492
    A1        2.26912  -0.00004  -0.00093  -0.00462  -0.00556   2.26356
    A2        1.90726  -0.00009   0.00046   0.00200   0.00241   1.90966
    A3        2.10577   0.00013   0.00053   0.00267   0.00326   2.10903
    A4        2.23146   0.00006   0.00036   0.00104   0.00139   2.23285
    A5        1.96640  -0.00054  -0.00056  -0.00471  -0.00544   1.96096
    A6        2.08508   0.00048   0.00020   0.00398   0.00426   2.08934
    A7        1.98944  -0.00034   0.00012  -0.00281  -0.00272   1.98672
    A8        1.90402   0.00018  -0.00021   0.00045   0.00023   1.90426
    A9        1.87505   0.00056  -0.00049   0.00548   0.00499   1.88004
   A10        1.92305   0.00001  -0.00018  -0.00166  -0.00184   1.92122
   A11        1.92446  -0.00032   0.00075  -0.00013   0.00063   1.92509
   A12        1.84140  -0.00007   0.00000  -0.00103  -0.00105   1.84036
   A13        1.97209   0.00017  -0.00061  -0.00348  -0.00411   1.96798
   A14        1.95685  -0.00011   0.00052  -0.00308  -0.00258   1.95427
   A15        1.85761   0.00005  -0.00060   0.00230   0.00171   1.85932
   A16        1.95756  -0.00040   0.00071  -0.00287  -0.00218   1.95538
   A17        1.87007   0.00025   0.00006   0.00700   0.00706   1.87713
   A18        1.83935   0.00008  -0.00015   0.00143   0.00129   1.84063
   A19        2.03053   0.00011  -0.00030  -0.00120  -0.00150   2.02903
   A20        1.91580  -0.00023   0.00006  -0.00264  -0.00257   1.91322
   A21        1.88493   0.00008   0.00000   0.00121   0.00121   1.88614
   A22        1.86850   0.00007  -0.00008   0.00025   0.00017   1.86866
   A23        1.90881  -0.00012  -0.00001  -0.00001  -0.00001   1.90880
   A24        1.84691   0.00008   0.00039   0.00276   0.00315   1.85006
   A25        2.04414  -0.00029  -0.00045  -0.00182  -0.00228   2.04186
   A26        1.91522  -0.00010   0.00010  -0.00164  -0.00155   1.91367
   A27        1.87690   0.00003   0.00011  -0.00001   0.00011   1.87701
   A28        1.88232   0.00026  -0.00033   0.00020  -0.00013   1.88219
   A29        1.88811   0.00019   0.00023   0.00230   0.00254   1.89065
   A30        1.84744  -0.00006   0.00045   0.00134   0.00178   1.84923
   A31        1.95782  -0.00007  -0.00016   0.00015  -0.00003   1.95779
   A32        1.96135  -0.00012  -0.00024  -0.00041  -0.00065   1.96070
   A33        1.83636   0.00011  -0.00014  -0.00081  -0.00095   1.83541
   A34        1.97943   0.00030   0.00013   0.00335   0.00349   1.98292
   A35        1.86473  -0.00009   0.00051   0.00031   0.00083   1.86556
   A36        1.85200  -0.00015  -0.00006  -0.00312  -0.00319   1.84881
   A37        1.90195   0.00090   0.00000   0.00177   0.00164   1.90358
   A38        2.19776  -0.00066   0.00023  -0.00060  -0.00033   2.19743
   A39        2.18340  -0.00024  -0.00022  -0.00104  -0.00123   2.18217
   A40        1.83642  -0.00043  -0.00024  -0.00209  -0.00259   1.83383
   A41        1.92712   0.00007   0.00052  -0.00210  -0.00154   1.92558
   A42        1.91431   0.00015   0.00115   0.00883   0.01005   1.92436
   A43        1.93658   0.00003  -0.00037  -0.00383  -0.00413   1.93245
   A44        1.97129   0.00039   0.00024   0.00597   0.00623   1.97752
   A45        1.87851  -0.00019  -0.00120  -0.00648  -0.00770   1.87082
   A46        1.81095   0.00017   0.00024   0.00092   0.00102   1.81198
   A47        1.95939  -0.00031  -0.00008  -0.00317  -0.00322   1.95617
   A48        1.91089   0.00031   0.00006   0.00581   0.00592   1.91681
   A49        1.96862   0.00013   0.00044   0.00297   0.00347   1.97209
   A50        1.89040  -0.00029  -0.00067  -0.00574  -0.00639   1.88401
   A51        1.91964   0.00001   0.00000  -0.00067  -0.00070   1.91895
   A52        1.92636  -0.00010  -0.00028  -0.00192  -0.00221   1.92416
   A53        1.95628   0.00019  -0.00020   0.00079   0.00060   1.95687
   A54        1.93196  -0.00016  -0.00022  -0.00187  -0.00209   1.92987
   A55        1.88596  -0.00004   0.00016   0.00032   0.00048   1.88643
   A56        1.88071   0.00008   0.00028   0.00107   0.00135   1.88206
   A57        1.88004   0.00003   0.00030   0.00176   0.00205   1.88209
   A58        1.93876  -0.00001  -0.00034  -0.00137  -0.00171   1.93705
   A59        1.91522   0.00009  -0.00002   0.00026   0.00024   1.91546
   A60        1.93779   0.00001  -0.00034  -0.00134  -0.00168   1.93611
   A61        1.89039  -0.00004   0.00074   0.00295   0.00370   1.89409
   A62        1.88692  -0.00001   0.00003  -0.00006  -0.00004   1.88688
   A63        1.89346  -0.00005  -0.00003  -0.00032  -0.00036   1.89311
   A64        1.88431   0.00083  -0.00124   0.00137   0.00014   1.88444
   A65        1.84372  -0.00019   0.00029  -0.00492  -0.00463   1.83908
   A66        1.99081  -0.00027   0.00094  -0.00357  -0.00263   1.98818
   A67        1.92740  -0.00040   0.00010  -0.00324  -0.00313   1.92427
   A68        1.91004  -0.00025  -0.00044  -0.00166  -0.00215   1.90789
   A69        1.86328   0.00067  -0.00106   0.00849   0.00742   1.87070
   A70        1.92273   0.00047   0.00004   0.00532   0.00535   1.92808
   A71        1.86196  -0.00041   0.00085   0.00003   0.00088   1.86284
   A72        1.94791  -0.00004  -0.00060  -0.00261  -0.00322   1.94470
   A73        1.94780  -0.00022   0.00039  -0.00066  -0.00027   1.94753
   A74        1.91533   0.00003  -0.00027  -0.00067  -0.00094   1.91438
   A75        1.89236   0.00005   0.00000  -0.00080  -0.00080   1.89156
   A76        1.87585   0.00008  -0.00019   0.00052   0.00033   1.87618
   A77        1.88198   0.00014   0.00071   0.00450   0.00521   1.88719
   A78        1.95058   0.00104  -0.00024   0.00530   0.00506   1.95565
   A79        1.90756   0.00016  -0.00027   0.00047   0.00020   1.90776
   A80        1.94179  -0.00034   0.00041  -0.00072  -0.00031   1.94148
   A81        1.92242  -0.00066  -0.00028  -0.00380  -0.00408   1.91834
   A82        1.84948  -0.00027  -0.00001  -0.00170  -0.00171   1.84778
   A83        1.89061   0.00003   0.00041   0.00020   0.00061   1.89122
   A84        1.87355  -0.00007   0.00011   0.00048   0.00059   1.87414
    D1        0.08571  -0.00011  -0.00038  -0.00794  -0.00832   0.07739
    D2       -3.08008  -0.00003  -0.00015   0.00710   0.00691  -3.07317
    D3       -3.10554  -0.00007   0.00096  -0.00660  -0.00565  -3.11119
    D4        0.01185   0.00001   0.00119   0.00844   0.00959   0.02144
    D5        0.39501   0.00005   0.00105   0.00062   0.00166   0.39667
    D6       -1.85971  -0.00020   0.00121  -0.00379  -0.00259  -1.86229
    D7        2.41594  -0.00002   0.00149   0.00059   0.00207   2.41801
    D8       -2.69209   0.00001  -0.00041  -0.00080  -0.00122  -2.69331
    D9        1.33638  -0.00023  -0.00025  -0.00522  -0.00546   1.33091
   D10       -0.67116  -0.00006   0.00003  -0.00083  -0.00081  -0.67197
   D11        0.02560  -0.00002   0.00027   0.01375   0.01399   0.03960
   D12       -3.10294  -0.00002   0.00006   0.00295   0.00298  -3.09996
   D13        3.12299   0.00000   0.00139   0.01470   0.01609   3.13908
   D14       -0.00556   0.00001   0.00119   0.00390   0.00508  -0.00048
   D15        0.62402   0.00006   0.00030   0.01390   0.01421   0.63823
   D16       -1.53349   0.00014   0.00061   0.01772   0.01835  -1.51513
   D17        2.76173  -0.00016   0.00098   0.01587   0.01687   2.77859
   D18       -2.49193  -0.00001   0.00007  -0.00193  -0.00189  -2.49381
   D19        1.63376   0.00007   0.00038   0.00189   0.00225   1.63601
   D20       -0.35422  -0.00023   0.00075   0.00004   0.00077  -0.35345
   D21       -0.04299   0.00000  -0.00211  -0.02641  -0.02853  -0.07151
   D22        2.08789   0.00009  -0.00147  -0.02396  -0.02543   2.06246
   D23       -2.05803   0.00012  -0.00148  -0.02284  -0.02431  -2.08234
   D24        3.07666   0.00007  -0.00190  -0.01280  -0.01472   3.06194
   D25       -1.07565   0.00016  -0.00126  -0.01035  -0.01163  -1.08728
   D26        1.06162   0.00019  -0.00127  -0.00923  -0.01051   1.05111
   D27       -1.35777  -0.00028  -0.00042  -0.00915  -0.00955  -1.36733
   D28        2.69253   0.00022  -0.00133   0.00039  -0.00094   2.69160
   D29        0.68996   0.00014  -0.00107  -0.00109  -0.00214   0.68781
   D30        0.78940  -0.00028  -0.00075  -0.01188  -0.01262   0.77678
   D31       -1.44348   0.00022  -0.00166  -0.00234  -0.00401  -1.44748
   D32        2.83713   0.00015  -0.00140  -0.00381  -0.00521   2.83192
   D33        2.81502  -0.00054  -0.00042  -0.01420  -0.01460   2.80041
   D34        0.58214  -0.00004  -0.00133  -0.00466  -0.00599   0.57615
   D35       -1.42044  -0.00012  -0.00107  -0.00613  -0.00720  -1.42764
   D36        0.64944   0.00019  -0.00024  -0.00250  -0.00275   0.64669
   D37       -1.47493   0.00019   0.00003   0.00015   0.00017  -1.47475
   D38        2.80252   0.00017  -0.00046  -0.00240  -0.00287   2.79965
   D39        2.88195  -0.00016   0.00056  -0.01215  -0.01159   2.87036
   D40        0.75758  -0.00015   0.00084  -0.00950  -0.00866   0.74892
   D41       -1.24815  -0.00018   0.00035  -0.01205  -0.01170  -1.25986
   D42       -1.39095  -0.00012   0.00080  -0.00779  -0.00699  -1.39794
   D43        2.76787  -0.00012   0.00107  -0.00514  -0.00406   2.76380
   D44        0.76213  -0.00014   0.00058  -0.00769  -0.00711   0.75503
   D45        3.06913  -0.00034   0.00086   0.04361   0.04448   3.11360
   D46        0.97074   0.00026   0.00066   0.05111   0.05178   1.02251
   D47       -1.20564   0.00016  -0.00018   0.04932   0.04915  -1.15649
   D48        0.82856  -0.00014   0.00067   0.05338   0.05405   0.88261
   D49       -1.26983   0.00045   0.00047   0.06088   0.06135  -1.20849
   D50        2.83698   0.00035  -0.00037   0.05910   0.05872   2.89570
   D51       -1.20034  -0.00028   0.00032   0.04564   0.04597  -1.15438
   D52        2.98445   0.00031   0.00012   0.05314   0.05327   3.03772
   D53        0.80808   0.00021  -0.00072   0.05136   0.05064   0.85871
   D54        0.83275   0.00007   0.00086   0.00627   0.00713   0.83987
   D55       -1.31992   0.00003   0.00158   0.00878   0.01035  -1.30956
   D56        2.96157   0.00014   0.00094   0.00805   0.00899   2.97056
   D57        2.98190  -0.00009   0.00067   0.00219   0.00286   2.98476
   D58        0.82924  -0.00013   0.00139   0.00470   0.00608   0.83532
   D59       -1.17246  -0.00002   0.00076   0.00396   0.00472  -1.16774
   D60       -1.30790  -0.00001   0.00108   0.00555   0.00662  -1.30128
   D61        2.82262  -0.00006   0.00180   0.00805   0.00985   2.83247
   D62        0.82092   0.00005   0.00116   0.00732   0.00848   0.82940
   D63       -1.29562   0.00004  -0.00175  -0.00370  -0.00545  -1.30107
   D64        0.94964   0.00007  -0.00211  -0.00123  -0.00334   0.94629
   D65        2.98388  -0.00001  -0.00180  -0.00299  -0.00478   2.97910
   D66        0.87375  -0.00009  -0.00224  -0.00708  -0.00932   0.86444
   D67        3.11901  -0.00006  -0.00260  -0.00461  -0.00721   3.11180
   D68       -1.12992  -0.00014  -0.00228  -0.00637  -0.00865  -1.13857
   D69        2.86456   0.00006  -0.00177  -0.00426  -0.00603   2.85853
   D70       -1.17336   0.00009  -0.00213  -0.00179  -0.00393  -1.17729
   D71        0.86088   0.00001  -0.00182  -0.00355  -0.00537   0.85552
   D72       -3.09505   0.00009   0.00148   0.02084   0.02230  -3.07275
   D73        1.08502   0.00009   0.00160   0.02123   0.02282   1.10784
   D74       -1.01442   0.00003   0.00151   0.01975   0.02125  -0.99317
   D75        0.94468   0.00004   0.00180   0.01807   0.01987   0.96455
   D76       -1.15843   0.00003   0.00193   0.01846   0.02039  -1.13804
   D77        3.02532  -0.00002   0.00183   0.01698   0.01882   3.04413
   D78       -1.09703   0.00008   0.00115   0.01784   0.01899  -1.07804
   D79        3.08305   0.00007   0.00128   0.01823   0.01951   3.10256
   D80        0.98361   0.00001   0.00118   0.01675   0.01794   1.00154
   D81       -0.05090   0.00001  -0.00154  -0.02941  -0.03097  -0.08188
   D82        2.03978  -0.00017  -0.00184  -0.03630  -0.03818   2.00160
   D83       -2.17609  -0.00028  -0.00229  -0.04008  -0.04238  -2.21847
   D84        3.07778   0.00000  -0.00133  -0.01872  -0.02007   3.05771
   D85       -1.11472  -0.00018  -0.00164  -0.02561  -0.02728  -1.14200
   D86        0.95259  -0.00028  -0.00209  -0.02939  -0.03148   0.92111
   D87        0.05433  -0.00003   0.00208   0.03218   0.03424   0.08857
   D88       -2.07039   0.00017   0.00179   0.03381   0.03558  -2.03481
   D89        2.08384   0.00027   0.00197   0.03675   0.03869   2.12253
   D90       -2.03007   0.00013   0.00179   0.03795   0.03976  -1.99031
   D91        2.12839   0.00033   0.00150   0.03959   0.04110   2.16949
   D92       -0.00056   0.00044   0.00168   0.04252   0.04421   0.04365
   D93        2.14205   0.00009   0.00345   0.04491   0.04834   2.19039
   D94        0.01733   0.00029   0.00316   0.04654   0.04968   0.06701
   D95       -2.11163   0.00039   0.00334   0.04948   0.05279  -2.05883
   D96        1.07199   0.00000  -0.00207  -0.01279  -0.01481   1.05718
   D97       -3.12138   0.00000  -0.00138  -0.00982  -0.01114  -3.13252
   D98       -1.02836   0.00001  -0.00165  -0.01090  -0.01249  -1.04086
   D99        3.11049   0.00009  -0.00153  -0.01178  -0.01336   3.09712
   D100      -1.08288   0.00009  -0.00084  -0.00880  -0.00969  -1.09257
   D101       1.01013   0.00010  -0.00111  -0.00988  -0.01105   0.99909
   D102      -1.06031  -0.00019  -0.00210  -0.01758  -0.01968  -1.08000
   D103       1.02950  -0.00018  -0.00140  -0.01461  -0.01601   1.01349
   D104       3.12252  -0.00017  -0.00167  -0.01569  -0.01737   3.10515
   D105      -1.60341   0.00051   0.00322   0.04273   0.04588  -1.55753
   D106       2.71608   0.00031   0.00326   0.04170   0.04504   2.76112
   D107       0.55739   0.00033   0.00316   0.04222   0.04537   0.60276
   D108      -3.07819   0.00016  -0.00304  -0.00337  -0.00643  -3.08462
   D109      -0.92765  -0.00042  -0.00198  -0.01158  -0.01356  -0.94121
   D110       1.15296   0.00038  -0.00280  -0.00128  -0.00407   1.14889
   D111      -1.08161   0.00005   0.00141   0.02133   0.02274  -1.05887
   D112       1.03890  -0.00009   0.00125   0.01799   0.01924   1.05814
   D113       3.12402  -0.00004   0.00220   0.02275   0.02496  -3.13420
   D114       3.14077   0.00063   0.00074   0.03100   0.03173  -3.11068
   D115      -1.02191   0.00049   0.00059   0.02766   0.02824  -0.99367
   D116       1.06322   0.00054   0.00154   0.03243   0.03396   1.09718
   D117       1.09726  -0.00032   0.00228   0.01856   0.02084   1.11810
   D118      -3.06542  -0.00045   0.00213   0.01522   0.01735  -3.04807
   D119      -0.98030  -0.00040   0.00308   0.01999   0.02306  -0.95723
   D120      -2.95192   0.00001   0.00126   0.02466   0.02592  -2.92599
   D121      -0.81937  -0.00002   0.00057   0.02370   0.02426  -0.79511
   D122       1.26766  -0.00010   0.00116   0.02380   0.02496   1.29262
   D123      -0.95584  -0.00004   0.00107   0.02187   0.02293  -0.93292
   D124       1.17671  -0.00007   0.00037   0.02091   0.02127   1.19797
   D125      -3.01945  -0.00015   0.00097   0.02101   0.02196  -2.99748
   D126       1.11652   0.00032  -0.00006   0.02774   0.02769   1.14421
   D127      -3.03412   0.00028  -0.00076   0.02677   0.02603  -3.00808
   D128      -0.94708   0.00020  -0.00017   0.02688   0.02673  -0.92036
   D129       1.44117   0.00005  -0.00335  -0.01799  -0.02135   1.41982
   D130      -0.68284  -0.00039  -0.00265  -0.01954  -0.02218  -0.70502
   D131      -2.72409   0.00006  -0.00299  -0.01690  -0.01990  -2.74399
         Item               Value     Threshold  Converged?
 Maximum Force            0.001967     0.000450     NO 
 RMS     Force            0.000362     0.000300     NO 
 Maximum Displacement     0.201469     0.001800     NO 
 RMS     Displacement     0.040282     0.001200     NO 
 Predicted change in Energy=-2.184854D-04
 GradGradGradGradGradGradGradGradGradGradGradGradGradGradGradGradGradGrad

                          Input orientation:                          
 ---------------------------------------------------------------------
 Center     Atomic      Atomic             Coordinates (Angstroms)
 Number     Number       Type             X           Y           Z
 ---------------------------------------------------------------------
      1          6           0        1.793000    0.634431    0.038175
      2          6           0        1.070926   -0.473241    0.328766
      3          6           0       -0.360852   -0.550834    0.782322
      4          6           0       -1.284288    0.505636    0.124263
      5          6           0       -1.136047    1.909491    0.759702
      6          6           0        0.285447    2.315700    1.190062
      7          6           0        1.416831    2.093942    0.166126
      8          6           0        3.138384    0.238654   -0.405143
      9          6           0        3.225235   -1.278302   -0.434387
     10          6           0        1.881190   -1.767367    0.136149
     11          8           0        4.054741    1.005091   -0.704521
     12          6           0        1.149082    2.752744   -1.203062
     13          6           0        2.035454   -2.549489    1.442794
     14          8           0        1.249252   -2.596710   -0.862709
     15          6           0       -2.768042    0.037153    0.082740
     16          8           0       -3.499024    1.131844   -0.515722
     17          6           0       -3.360314   -0.274015    1.462082
     18          6           0       -2.918716   -1.181726   -0.858337
     19          8           0       -4.291310   -1.469725   -1.149717
     20          1           0       -0.397341   -0.454483    1.877825
     21          1           0       -0.724244   -1.559646    0.566371
     22          1           0       -0.972312    0.582741   -0.925282
     23          1           0       -1.774607    1.980550    1.649436
     24          1           0       -1.524694    2.646088    0.049870
     25          1           0        0.557552    1.785633    2.111982
     26          1           0        0.260229    3.382249    1.451287
     27          1           0        2.313681    2.588027    0.568738
     28          1           0        3.361714   -1.632017   -1.462470
     29          1           0        4.091642   -1.620032    0.143454
     30          1           0        0.948636    3.823965   -1.076267
     31          1           0        0.290971    2.304562   -1.715729
     32          1           0        2.021992    2.649826   -1.857117
     33          1           0        1.057513   -2.842562    1.842809
     34          1           0        2.624533   -3.456224    1.264264
     35          1           0        2.546983   -1.947151    2.201336
     36          1           0        0.608359   -3.172127   -0.412854
     37          1           0       -4.438930    0.880915   -0.503470
     38          1           0       -2.811024   -1.079731    1.960797
     39          1           0       -3.348831    0.606019    2.113157
     40          1           0       -4.400043   -0.603113    1.351788
     41          1           0       -2.370773   -0.990706   -1.790230
     42          1           0       -2.513676   -2.088315   -0.400265
     43          1           0       -4.571177   -0.864443   -1.855512
 ---------------------------------------------------------------------
                    Distance matrix (angstroms):
                    1          2          3          4          5
     1  C    0.000000
     2  C    1.353799   0.000000
     3  C    2.568596   1.503902   0.000000
     4  C    3.081185   2.558721   1.549808   0.000000
     5  C    3.275010   3.276255   2.579658   1.548085   0.000000
     6  C    2.535000   3.022747   2.966643   2.622275   1.539760
     7  C    1.512629   2.595483   3.245720   3.133770   2.627459
     8  C    1.470792   2.306469   3.778626   4.462239   4.734904
     9  C    2.435808   2.423133   3.856114   4.881631   5.532508
    10  C    2.405413   1.538958   2.631396   3.897042   4.797064
    11  O    2.409245   3.486589   4.912135   5.426009   5.468653
    12  C    2.538217   3.572056   4.139478   3.568274   3.128152
    13  C    3.488422   2.546012   3.189535   4.700319   5.514303
    14  O    3.398165   2.441420   3.079638   4.125226   5.350487
    15  C    4.600199   3.880555   2.574822   1.556511   2.574361
    16  O    5.344131   4.916696   3.790046   2.388885   2.795550
    17  C    5.423046   4.578207   3.087956   2.589884   3.195059
    18  C    5.128589   4.222370   3.103620   2.546380   3.918110
    19  O    6.546555   5.650882   4.475001   3.816708   5.002066
    20  H    3.060660   2.134419   1.100337   2.187118   2.717400
    21  H    3.380751   2.111720   1.093796   2.185062   3.498838
    22  H    2.928800   2.619648   2.138876   1.097642   2.150871
    23  H    4.139567   3.982752   3.026300   2.177599   1.097468
    24  H    3.879947   4.067584   3.480133   2.155195   1.094295
    25  H    2.674373   2.923341   2.840869   2.996964   2.170779
    26  H    3.449171   4.096595   4.037623   3.524405   2.144037
    27  H    2.090249   3.312611   4.129309   4.180824   3.521008
    28  H    3.138405   3.130335   4.479459   5.354682   6.140861
    29  H    3.221404   3.236386   4.623423   5.780956   6.337667
    30  H    3.482536   4.522726   4.930312   4.175946   3.373706
    31  H    2.849843   3.536167   3.849470   3.017142   2.884479
    32  H    2.776038   3.928889   4.784226   4.410772   4.167619
    33  H    3.985866   2.811794   2.896275   4.432591   5.344795
    34  H    4.350655   3.490994   4.193577   5.681093   6.571715
    35  H    3.451423   2.803154   3.524033   5.000903   5.524192
    36  H    4.012067   2.836891   3.039572   4.170917   5.499153
    37  H    6.260278   5.734533   4.509311   3.238310   3.682745
    38  H    5.275591   4.254513   2.769815   2.866561   3.630926
    39  H    5.544797   4.887034   3.469502   2.868469   2.902980
    40  H    6.450649   5.567309   4.079471   3.527615   4.161419
    41  H    4.829196   4.074702   3.294130   2.661723   4.054360
    42  H    5.114003   3.998665   2.897760   2.918065   4.384727
    43  H    6.807013   6.062791   4.978288   4.074342   5.131683
                    6          7          8          9         10
     6  C    0.000000
     7  C    1.541963   0.000000
     8  C    3.872731   2.594646   0.000000
     9  C    4.919150   3.873367   1.519722   0.000000
    10  C    4.508721   3.889247   2.428509   1.539855   0.000000
    11  O    4.417547   2.983655   1.231570   2.444368   3.621819
    12  C    2.581456   1.542849   3.303732   4.598979   4.770836
    13  C    5.176530   4.855310   3.522083   2.560332   1.530632
    14  O    5.410597   4.805081   3.437655   2.413745   1.443908
    15  C    3.967585   4.663743   5.929966   6.157695   4.987435
    16  O    4.316646   5.055312   6.698149   7.143604   6.146305
    17  C    4.480200   5.487061   6.781035   6.926373   5.609060
    18  C    5.166681   5.529602   6.237894   6.159318   4.936707
    19  O    6.383628   6.856678   7.659850   7.552932   6.312036
    20  H    2.934814   3.565895   4.265411   4.375849   3.154172
    21  H    4.052995   4.253599   4.370081   4.083999   2.648872
    22  H    3.009948   3.030331   4.157735   4.617777   3.846053
    23  H    2.137094   3.521128   5.602943   6.321460   5.449933
    24  H    2.164671   2.995154   5.267548   6.180385   5.575489
    25  H    1.097702   2.149365   3.922977   4.794603   4.275482
    26  H    1.098364   2.156178   4.648903   5.836760   5.556587
    27  H    2.138676   1.100253   2.673599   4.097035   4.398141
    28  H    5.664258   4.507513   2.160377   1.095763   2.183084
    29  H    5.574271   4.576979   2.159716   1.096057   2.215369
    30  H    2.801951   2.180762   4.254393   5.623882   5.796775
    31  H    2.905817   2.203020   3.754114   4.805066   4.747510
    32  H    3.523142   2.183744   3.027922   4.347660   4.848148
    33  H    5.256409   5.225845   4.344790   3.511630   2.178801
    34  H    6.228317   5.785223   4.086941   2.826588   2.162739
    35  H    4.930428   4.663664   3.452713   2.802574   2.177292
    36  H    5.726243   5.359135   4.246706   3.230336   1.973538
    37  H    5.219808   6.017452   7.605120   7.962814   6.882327
    38  H    4.659519   5.582813   6.536915   6.497134   5.081245
    39  H    4.121054   5.358766   6.968554   7.297875   6.074096
    40  H    5.522629   6.520423   7.786093   7.860735   6.502857
    41  H    5.183624   5.261969   5.812108   5.765095   4.732158
    42  H    5.455234   5.767231   6.112331   5.795894   4.439098
    43  H    6.555580   6.978202   7.921977   7.935674   6.812857
                   11         12         13         14         15
    11  O    0.000000
    12  C    3.427199   0.000000
    13  C    4.617740   5.991651   0.000000
    14  O    4.568234   5.361206   2.436327   0.000000
    15  C    6.935925   4.936759   5.622637   4.895892   0.000000
    16  O    7.557188   4.970377   6.929535   6.047201   1.445973
    17  C    7.830282   6.049704   5.855977   5.661065   1.533035
    18  C    7.309921   5.669733   5.631144   4.401608   1.547254
    19  O    8.716621   6.886941   6.922063   5.661298   2.471836
    20  H    5.349757   4.708460   3.239876   3.848497   3.014011
    21  H    5.570613   5.023639   3.060039   2.648104   2.638329
    22  H    5.049592   3.047358   4.946242   3.879197   2.130357
    23  H    6.361913   4.157041   5.922881   6.033730   2.686678
    24  H    5.864476   2.954707   6.450497   6.001208   2.890249
    25  H    4.557660   3.503531   4.628746   5.341550   4.270197
    26  H    4.969579   2.869130   6.191690   6.486964   4.715190
    27  H    2.675475   2.126663   5.218760   5.483023   5.706755
    28  H    2.830038   4.918248   3.322842   2.398508   6.538174
    29  H    2.758929   5.439938   2.603859   3.169455   7.057281
    30  H    4.210955   1.097165   6.938859   6.431255   5.431108
    31  H    4.108179   1.095467   6.048248   5.066400   4.211080
    32  H    2.857570   1.095605   6.158123   5.395565   5.790815
    33  H    5.502426   6.371277   1.096482   2.723423   5.101517
    34  H    5.081824   6.842217   1.095926   2.674729   6.532959
    35  H    4.408296   5.969344   1.095381   3.390340   6.056022
    36  H    5.423262   6.001742   2.422335   0.971708   4.684568
    37  H    8.496958   5.934564   7.581113   6.676701   1.961490
    38  H    7.654354   6.354550   5.090861   5.172934   2.185492
    39  H    7.931673   5.986398   6.276714   6.344731   2.187125
    40  H    8.848621   6.970066   6.724008   6.386936   2.164221
    41  H    6.815365   5.171804   5.683052   4.067447   2.173093
    42  H    7.266762   6.123408   4.929923   3.825173   2.194450
    43  H    8.900922   6.799346   7.574020   6.153357   2.796603
                   16         17         18         19         20
    16  O    0.000000
    17  C    2.430512   0.000000
    18  C    2.409720   2.530473   0.000000
    19  O    2.792459   3.019597   1.432431   0.000000
    20  H    4.226812   2.997436   3.791148   5.035844   0.000000
    21  H    4.014281   3.066596   2.643544   3.959420   1.745899
    22  H    2.617924   3.483689   2.627987   3.908802   3.043656
    23  H    2.895138   2.762722   4.194985   5.106216   2.806851
    24  H    2.551629   3.727043   4.173763   5.102263   3.771722
    25  H    4.877303   4.473723   5.450914   6.689357   2.446379
    26  H    4.802649   5.145553   6.022452   7.143065   3.915974
    27  H    6.089668   6.417442   6.604965   7.940047   4.280212
    28  H    7.456876   7.455390   6.325468   7.661131   5.164751
    29  H    8.100960   7.686494   7.095126   8.483441   4.951516
    30  H    5.229092   6.465578   6.329364   7.448864   5.370608
    31  H    4.144799   5.484472   4.815747   5.963465   4.582547
    32  H    5.880921   6.966717   6.331584   7.571585   5.425837
    33  H    6.490039   5.124410   5.085761   6.280908   2.796560
    34  H    7.855996   6.781149   6.356602   7.589622   4.303327
    35  H    7.308681   6.184014   6.310415   7.630186   3.316889
    36  H    5.950239   5.259734   4.074360   5.239074   3.693810
    37  H    0.972902   2.522037   2.586788   2.442322   4.877325
    38  H    3.390804   1.095269   2.823034   3.466791   2.494731
    39  H    2.685154   1.094756   3.494397   3.980368   3.145050
    40  H    2.703609   1.096132   2.722825   2.649598   4.039855
    41  H    2.720761   3.474243   1.097795   2.080428   4.199595
    42  H    3.369519   2.734376   1.093522   2.025911   3.512546
    43  H    2.632434   3.580673   1.955928   0.970998   5.614872
                   21         22         23         24         25
    21  H    0.000000
    22  H    2.622287   0.000000
    23  H    3.848283   3.037552   0.000000
    24  H    4.312272   2.348073   1.750431   0.000000
    25  H    3.901641   3.607271   2.385562   3.054249   0.000000
    26  H    5.116111   3.873563   2.478827   2.385760   1.753312
    27  H    5.141223   4.129288   4.272122   3.873721   2.471725
    28  H    4.562508   4.896684   7.008309   6.668309   5.685100
    29  H    4.834797   5.624770   7.045924   7.053493   5.288047
    30  H    5.871971   3.770725   4.271263   2.961915   3.804297
    31  H    4.601167   2.277138   3.961809   2.555508   3.871915
    32  H    5.579853   3.755931   5.211334   4.026859   4.318004
    33  H    2.539651   4.849250   5.596491   6.325164   4.662897
    34  H    3.911313   5.834779   7.004234   7.478572   5.698079
    35  H    3.677525   5.344299   5.865796   6.504244   4.230779
    36  H    2.309720   4.106110   6.040004   6.214149   5.563880
    37  H    4.571629   3.504892   3.597613   3.451781   5.711737
    38  H    2.555268   3.804488   3.245986   4.380412   4.424983
    39  H    3.737795   3.857524   2.140690   3.427318   4.080603
    40  H    3.878574   4.282597   3.695513   4.529893   5.555335
    41  H    2.930583   2.275865   4.584220   4.162702   5.613412
    42  H    2.101415   3.128256   4.615534   4.857497   5.545385
    43  H    4.598665   3.988922   5.310315   5.023482   7.004839
                   26         27         28         29         30
    26  H    0.000000
    27  H    2.371992   0.000000
    28  H    6.576630   4.799266   0.000000
    29  H    6.435291   4.588003   1.764066   0.000000
    30  H    2.656604   2.469197   5.978281   6.403382   0.000000
    31  H    3.345497   3.064392   4.999026   5.770970   1.774829
    32  H    3.819135   2.444110   4.503864   5.149507   1.772123
    33  H    6.287864   5.717737   4.207092   3.686234   7.278423
    34  H    7.238068   6.092073   3.362476   2.603887   7.828657
    35  H    5.847591   4.825727   3.766507   2.593812   6.826651
    36  H    6.823201   6.086955   3.324845   3.853795   7.035709
    37  H    5.670965   7.047099   8.251337   8.913131   6.165671
    38  H    5.440723   6.453903   7.080005   7.158314   6.885131
    39  H    4.601178   6.194967   7.926243   8.012220   6.244663
    40  H    6.132792   7.474665   8.320070   8.637297   7.355463
    41  H    6.045853   6.349501   5.777553   6.774806   5.891457
    42  H    6.407017   6.790472   5.988046   6.644182   6.884739
    43  H    7.232690   8.074516   7.979625   8.922512   7.284005
                   31         32         33         34         35
    31  H    0.000000
    32  H    1.770771   0.000000
    33  H    6.304258   6.692234   0.000000
    34  H    6.892933   6.884034   1.779563   0.000000
    35  H    6.205647   6.154580   1.774492   1.778039   0.000000
    36  H    5.638469   6.162742   2.323439   2.637877   3.477473
    37  H    5.086090   6.834100   7.041321   8.475150   8.007304
    38  H    5.881552   7.200285   4.252890   5.973119   5.433094
    39  H    5.549196   6.984695   5.601934   7.273480   6.425501
    40  H    6.314258   7.881701   5.919557   7.582385   7.126663
    41  H    4.236652   5.705640   5.327428   6.353093   6.405600
    42  H    5.375301   6.718979   4.284118   5.571627   5.691970
    43  H    5.805396   7.471277   7.019450   8.260059   8.264289
                   36         37         38         39         40
    36  H    0.000000
    37  H    6.473831   0.000000
    38  H    4.658811   3.544972   0.000000
    39  H    6.026149   2.847915   1.776008   0.000000
    40  H    5.898974   2.376097   1.767212   1.773902   0.000000
    41  H    3.940938   3.071806   3.777823   4.329267   3.760378
    42  H    3.304832   3.540280   2.584622   3.778122   2.972187
    43  H    5.851005   2.211737   4.208171   4.405306   3.222476
                   41         42         43
    41  H    0.000000
    42  H    1.776842   0.000000
    43  H    2.204991   2.801591   0.000000
 Stoichiometry    C15H24O4
 Framework group  C1[X(C15H24O4)]
 Deg. of freedom   123
 Full point group                 C1      NOp   1
 Largest Abelian subgroup         C1      NOp   1
 Largest concise Abelian subgroup C1      NOp   1
                         Standard orientation:                         
 ---------------------------------------------------------------------
 Center     Atomic      Atomic             Coordinates (Angstroms)
 Number     Number       Type             X           Y           Z
 ---------------------------------------------------------------------
      1          6           0        1.820021    0.636474    0.026480
      2          6           0        1.098293   -0.473522    0.308951
      3          6           0       -0.334674   -0.555083    0.758032
      4          6           0       -1.257360    0.504028    0.103174
      5          6           0       -1.112382    1.904526    0.746722
      6          6           0        0.307467    2.309836    1.183314
      7          6           0        1.441962    2.094871    0.161374
      8          6           0        3.167063    0.244527   -0.415203
      9          6           0        3.255587   -1.272155   -0.452525
     10          6           0        1.910454   -1.765733    0.111524
     11          8           0        4.083456    1.013542   -0.707784
     12          6           0        1.177381    2.760902   -1.204929
     13          6           0        2.061858   -2.554857    1.414288
     14          8           0        1.282202   -2.590233   -0.893649
     15          6           0       -2.740499    0.034247    0.054894
     16          8           0       -3.470941    1.131450   -0.539613
     17          6           0       -3.336327   -0.285100    1.430831
     18          6           0       -2.887243   -1.179603   -0.893277
     19          8           0       -4.258708   -1.467416   -1.190106
     20          1           0       -0.374349   -0.464785    1.853939
     21          1           0       -0.696397   -1.563069    0.535524
     22          1           0       -0.942511    0.587216   -0.945047
     23          1           0       -1.753520    1.970040    1.635027
     24          1           0       -1.499801    2.644607    0.039848
     25          1           0        0.577530    1.774997    2.103076
     26          1           0        0.280395    3.374908    1.450315
     27          1           0        2.337156    2.587665    0.569221
     28          1           0        3.395332   -1.620080   -1.482143
     29          1           0        4.120721   -1.616156    0.125876
     30          1           0        0.975454    3.831203   -1.072825
     31          1           0        0.321188    2.314654   -1.722467
     32          1           0        2.052237    2.662479   -1.857072
     33          1           0        1.083102   -2.851131    1.809927
     34          1           0        2.652388   -3.459988    1.232449
     35          1           0        2.570615   -1.956162    2.177565
     36          1           0        0.640649   -3.168773   -0.448769
     37          1           0       -4.410614    0.879487   -0.531391
     38          1           0       -2.787599   -1.092973    1.926667
     39          1           0       -3.327601    0.591358    2.086754
     40          1           0       -4.375395   -0.614662    1.315800
     41          1           0       -2.336878   -0.982904   -1.822558
     42          1           0       -2.482545   -2.088273   -0.439045
     43          1           0       -4.537221   -0.858559   -1.893356
 ---------------------------------------------------------------------
 Rotational constants (GHZ):      0.5489476      0.2608260      0.2074843
 Standard basis: 6-31G(d) (6D, 7F)
 There are   333 symmetry adapted cartesian basis functions of A   symmetry.
 There are   333 symmetry adapted basis functions of A   symmetry.
   333 basis functions,   628 primitive gaussians,   333 cartesian basis functions
    73 alpha electrons       73 beta electrons
       nuclear repulsion energy      1597.9699124428 Hartrees.
 NAtoms=   43 NActive=   43 NUniq=   43 SFac= 1.00D+00 NAtFMM=   60 NAOKFM=F Big=F
 Integral buffers will be    131072 words long.
 Raffenetti 2 integral format.
 Two-electron integral symmetry is turned on.
 ------------------------------------------------------------------------------
 Polarizable Continuum Model (PCM)
 =================================
 Model                : PCM (using non-symmetric T matrix).
 Atomic radii         : SMD-Coulomb.
 Polarization charges : Total charges.
 Charge compensation  : None.
 Solution method      : On-the-fly selection.
 Cavity type          : VdW (van der Waals Surface) (Alpha=1.000).
 Cavity algorithm     : GePol (No added spheres)
                        Default sphere list used, NSphG=   43.
                        Lebedev-Laikov grids with approx.  5.0 points / Ang**2.
                        Smoothing algorithm: Karplus/York (Gamma=1.0000).
                        Polarization charges: spherical gaussians, with
                                              point-specific exponents (IZeta= 3).
                        Self-potential: point-specific (ISelfS= 7).
                        Self-field    : sphere-specific E.n sum rule (ISelfD= 2).
 1st derivatives      : Analytical E(r).r(x)/FMM algorithm (CHGder, D1EAlg=3).
                        Cavity 1st derivative terms included.
 Solvent              : Methanol, Eps=  32.613000 Eps(inf)=   1.765709
 ------------------------------------------------------------------------------
 ------------------------------------------------------------------------------
 Atomic radii for non-electrostatic terms: SMD-CDS.
 ------------------------------------------------------------------------------
 Nuclear repulsion after PCM non-electrostatic terms =     1597.9715398302 Hartrees.
 One-electron integrals computed using PRISM.
 NBasis=   333 RedAO= T EigKep=  9.26D-04  NBF=   333
 NBsUse=   333 1.00D-06 EigRej= -1.00D+00 NBFU=   333
 Initial guess from the checkpoint file:  "DY-202A-11R_55.chk"
 B after Tr=     0.000000    0.000000    0.000000
         Rot=    0.999981    0.006200    0.000619   -0.000343 Ang=   0.72 deg.
 ExpMin= 1.61D-01 ExpMax= 5.48D+03 ExpMxC= 8.25D+02 IAcc=1 IRadAn=         1 AccDes= 0.00D+00
 Harris functional with IExCor=  402 and IRadAn=       1 diagonalized for initial guess.
 HarFok:  IExCor=  402 AccDes= 0.00D+00 IRadAn=         1 IDoV= 1 UseB2=F ITyADJ=14
 ICtDFT=  3500011 ScaDFX=  1.000000  1.000000  1.000000  1.000000
 FoFCou: FMM=F IPFlag=           0 FMFlag=      100000 FMFlg1=           0
         NFxFlg=           0 DoJE=T BraDBF=F KetDBF=T FulRan=T
         wScrn=  0.000000 ICntrl=     500 IOpCl=  0 I1Cent=   200000004 NGrid=           0
         NMat0=    1 NMatS0=      1 NMatT0=    0 NMatD0=    1 NMtDS0=    0 NMtDT0=    0
 Petite list used in FoFCou.
 Keep R1 ints in memory in canonical form, NReq=1565304907.
 Requested convergence on RMS density matrix=1.00D-08 within 128 cycles.
 Requested convergence on MAX density matrix=1.00D-06.
 Requested convergence on             energy=1.00D-06.
 No special actions if energy rises.
 Inv3:  Mode=1 IEnd=    21853803.
 Iteration    1 A*A^-1 deviation from unit magnitude is 5.55D-15 for   1349.
 Iteration    1 A*A^-1 deviation from orthogonality  is 5.02D-15 for   2680   2603.
 Iteration    1 A^-1*A deviation from unit magnitude is 4.77D-15 for   2677.
 Iteration    1 A^-1*A deviation from orthogonality  is 5.76D-11 for   2105   2083.
 Error on total polarization charges =  0.05182
 SCF Done:  E(RB3LYP) =  -886.949650330     A.U. after   10 cycles
            NFock= 10  Conv=0.92D-08     -V/T= 2.0094
 SMD-CDS (non-electrostatic) energy       (kcal/mol) =       1.02
 (included in total energy above)
 D1PCM: PCM CHGder 1st derivatives, ID1Alg=3 FixD1E=F DoIter=F DoCFld=F I1PDM=0.
 Calling FoFJK, ICntrl=      2127 FMM=F ISym2X=0 I1Cent= 0 IOpClX= 0 NMat=1 NMatS=1 NMatT=0.
 ***** Axes restored to original set *****
 -------------------------------------------------------------------
 Center     Atomic                   Forces (Hartrees/Bohr)
 Number     Number              X              Y              Z
 -------------------------------------------------------------------
      1        6          -0.000930815    0.001969347    0.000038677
      2        6           0.000771897   -0.001697410    0.000458210
      3        6           0.000029438   -0.000048768    0.000392821
      4        6          -0.000139460   -0.000564827    0.000548736
      5        6           0.000295024   -0.000359879    0.000067656
      6        6           0.000213157    0.000089074   -0.000519739
      7        6           0.000608986   -0.000426614   -0.000446840
      8        6           0.000222673   -0.001444468   -0.001213930
      9        6           0.000625265    0.000208367    0.001446927
     10        6          -0.000722928    0.000487066   -0.001615707
     11        8           0.000359586    0.000412583    0.000490470
     12        6          -0.000038849   -0.000296680    0.000527512
     13        6           0.000194569    0.000708046    0.000104273
     14        8           0.000568926   -0.000548863    0.000955603
     15        6           0.000557956    0.000385238   -0.000186946
     16        8           0.000310025    0.000234777   -0.000143890
     17        6           0.000433546   -0.000716252   -0.000405284
     18        6          -0.000398899    0.000163833   -0.000676782
     19        8          -0.000251146   -0.000305053    0.000202565
     20        1          -0.000073316   -0.000015345   -0.000233918
     21        1          -0.000187286    0.000228962    0.000122294
     22        1          -0.000352027    0.000233510   -0.000090763
     23        1           0.000304654    0.000176893   -0.000295366
     24        1          -0.000199057    0.000399964   -0.000127040
     25        1          -0.000085069    0.000226321    0.000282288
     26        1           0.000072874   -0.000081567    0.000056174
     27        1          -0.000124180    0.000034774    0.000180161
     28        1          -0.000559763    0.000854724   -0.000233364
     29        1          -0.000108452    0.000248767   -0.000241008
     30        1          -0.000031293   -0.000000497   -0.000159917
     31        1           0.000110533    0.000108753   -0.000073257
     32        1          -0.000032128    0.000049396   -0.000055001
     33        1           0.000062440   -0.000345628    0.000148357
     34        1          -0.000206129   -0.000137479    0.000074401
     35        1          -0.000039169   -0.000053269    0.000154348
     36        1          -0.000576737   -0.000009084   -0.000441787
     37        1          -0.000045989   -0.000130382    0.000217785
     38        1          -0.000013911   -0.000096774    0.000338677
     39        1          -0.000514761   -0.000247428   -0.000210017
     40        1          -0.000265520    0.000101548    0.000173600
     41        1           0.000371247   -0.000323754    0.000065812
     42        1          -0.000283922    0.000159557    0.000170428
     43        1           0.000068008    0.000368518    0.000152781
 -------------------------------------------------------------------
 Cartesian Forces:  Max     0.001969347 RMS     0.000479521

 GradGradGradGradGradGradGradGradGradGradGradGradGradGradGradGradGradGrad
 Berny optimization.
 Using GEDIIS/GDIIS optimizer.
 FormGI is forming the generalized inverse of G from B-inverse, IUseBI=4.
 Internal  Forces:  Max     0.001039124 RMS     0.000256768
 Search for a local minimum.
 Step number   4 out of a maximum of  258
 All quantities printed in internal units (Hartrees-Bohrs-Radians)
 Mixed Optimization -- En-DIIS/RFO-DIIS
 Swapping is turned off.
 Update second derivatives using D2CorX and points    2    3    4
 DE= -2.11D-04 DEPred=-2.18D-04 R= 9.66D-01
 TightC=F SS=  1.41D+00  RLast= 2.82D-01 DXNew= 1.2149D+00 8.4666D-01
 Trust test= 9.66D-01 RLast= 2.82D-01 DXMaxT set to 8.47D-01
 ITU=  1  1  1  0
     Eigenvalues ---    0.00163   0.00255   0.00293   0.00346   0.00374
     Eigenvalues ---    0.00379   0.00412   0.00700   0.00775   0.00892
     Eigenvalues ---    0.01093   0.01137   0.01182   0.01232   0.01323
     Eigenvalues ---    0.01390   0.02496   0.02637   0.03237   0.03762
     Eigenvalues ---    0.03869   0.04070   0.04432   0.04631   0.04730
     Eigenvalues ---    0.04865   0.04885   0.05025   0.05177   0.05382
     Eigenvalues ---    0.05429   0.05555   0.05567   0.05596   0.05625
     Eigenvalues ---    0.05631   0.05661   0.05680   0.05885   0.06093
     Eigenvalues ---    0.06222   0.06740   0.07164   0.07700   0.08299
     Eigenvalues ---    0.08556   0.08956   0.09070   0.09329   0.09805
     Eigenvalues ---    0.10402   0.11685   0.12150   0.13160   0.13959
     Eigenvalues ---    0.14552   0.15826   0.15991   0.16000   0.16000
     Eigenvalues ---    0.16000   0.16000   0.16000   0.16000   0.16000
     Eigenvalues ---    0.16000   0.16021   0.16049   0.16108   0.16584
     Eigenvalues ---    0.17298   0.17775   0.18435   0.20280   0.20890
     Eigenvalues ---    0.22655   0.23256   0.24784   0.25070   0.26985
     Eigenvalues ---    0.27171   0.27500   0.27922   0.28490   0.28799
     Eigenvalues ---    0.28828   0.29301   0.29481   0.29640   0.30044
     Eigenvalues ---    0.31450   0.32146   0.32513   0.33745   0.33760
     Eigenvalues ---    0.33822   0.33841   0.33865   0.33992   0.34036
     Eigenvalues ---    0.34112   0.34118   0.34130   0.34157   0.34163
     Eigenvalues ---    0.34192   0.34207   0.34239   0.34292   0.34321
     Eigenvalues ---    0.34339   0.34371   0.34419   0.34579   0.34979
     Eigenvalues ---    0.39426   0.40824   0.42124   0.52386   0.52431
     Eigenvalues ---    0.53044   0.53845   0.95173
 En-DIIS/RFO-DIIS IScMMF=        0 using points:     4    3    2
 RFO step:  Lambda=-4.80251263D-05.
 DidBck=F Rises=F RFO-DIIS coefs:    0.88381    0.31858   -0.20239
 Iteration  1 RMS(Cart)=  0.03292854 RMS(Int)=  0.00043339
 Iteration  2 RMS(Cart)=  0.00065165 RMS(Int)=  0.00002644
 Iteration  3 RMS(Cart)=  0.00000034 RMS(Int)=  0.00002644
 Variable       Old X    -DE/DX   Delta X   Delta X   Delta X     New X
                                 (Linear)    (Quad)   (Total)
    R1        2.55831   0.00104  -0.00074   0.00010  -0.00062   2.55769
    R2        2.85846  -0.00088   0.00111   0.00219   0.00330   2.86175
    R3        2.77939   0.00032  -0.00063  -0.00398  -0.00456   2.77484
    R4        2.84196   0.00043  -0.00075  -0.00051  -0.00126   2.84070
    R5        2.90821  -0.00062   0.00126   0.00334   0.00457   2.91278
    R6        2.92871   0.00014   0.00146   0.00078   0.00223   2.93094
    R7        2.07934  -0.00023   0.00017  -0.00023  -0.00006   2.07928
    R8        2.06697  -0.00017  -0.00034  -0.00076  -0.00110   2.06588
    R9        2.92546   0.00041   0.00044  -0.00073  -0.00028   2.92518
   R10        2.94138   0.00016   0.00287  -0.00348  -0.00061   2.94077
   R11        2.07424   0.00000  -0.00003  -0.00045  -0.00048   2.07377
   R12        2.90972   0.00000  -0.00003  -0.00104  -0.00107   2.90866
   R13        2.07391  -0.00040  -0.00016  -0.00059  -0.00075   2.07316
   R14        2.06792   0.00042  -0.00045   0.00068   0.00022   2.06814
   R15        2.91389  -0.00029  -0.00019  -0.00105  -0.00124   2.91265
   R16        2.07436   0.00011  -0.00014  -0.00036  -0.00050   2.07386
   R17        2.07561  -0.00007   0.00011  -0.00032  -0.00022   2.07539
   R18        2.91556  -0.00027   0.00019  -0.00039  -0.00020   2.91536
   R19        2.07918  -0.00002   0.00007  -0.00006   0.00002   2.07919
   R20        2.87186  -0.00093   0.00120  -0.00272  -0.00152   2.87034
   R21        2.32733   0.00041  -0.00010  -0.00118  -0.00128   2.32605
   R22        2.90990   0.00023  -0.00067  -0.00386  -0.00457   2.90533
   R23        2.07069  -0.00012   0.00027   0.00059   0.00086   2.07155
   R24        2.07125  -0.00030   0.00027  -0.00021   0.00006   2.07130
   R25        2.89247   0.00031  -0.00026   0.00005  -0.00020   2.89227
   R26        2.72859  -0.00002  -0.00008   0.00125   0.00116   2.72976
   R27        2.07334  -0.00001   0.00002  -0.00020  -0.00017   2.07317
   R28        2.07013  -0.00010   0.00019  -0.00062  -0.00043   2.06971
   R29        2.07039   0.00000  -0.00007  -0.00034  -0.00041   2.06999
   R30        2.07205   0.00009  -0.00018  -0.00047  -0.00065   2.07140
   R31        2.07100  -0.00001  -0.00002  -0.00037  -0.00039   2.07061
   R32        2.06997   0.00006  -0.00002   0.00041   0.00040   2.07037
   R33        1.83626   0.00018  -0.00008   0.00070   0.00062   1.83688
   R34        2.73249  -0.00009   0.00010   0.00165   0.00174   2.73424
   R35        2.89702   0.00026  -0.00016  -0.00111  -0.00126   2.89575
   R36        2.92389   0.00003  -0.00110   0.00193   0.00083   2.92472
   R37        1.83852   0.00008   0.00028   0.00022   0.00050   1.83902
   R38        2.06976   0.00022  -0.00029   0.00112   0.00082   2.07058
   R39        2.06879  -0.00033  -0.00010  -0.00099  -0.00109   2.06770
   R40        2.07139   0.00020   0.00009  -0.00021  -0.00012   2.07127
   R41        2.70690   0.00009  -0.00068  -0.00260  -0.00329   2.70362
   R42        2.07453   0.00007   0.00002   0.00030   0.00032   2.07485
   R43        2.06646  -0.00017  -0.00009  -0.00031  -0.00040   2.06606
   R44        1.83492   0.00010  -0.00006   0.00047   0.00041   1.83533
    A1        2.26356   0.00059  -0.00176   0.00001  -0.00178   2.26178
    A2        1.90966  -0.00027   0.00093   0.00024   0.00111   1.91077
    A3        2.10903  -0.00031   0.00099  -0.00032   0.00072   2.10975
    A4        2.23285  -0.00044   0.00077  -0.00010   0.00069   2.23354
    A5        1.96096   0.00004  -0.00081  -0.00276  -0.00371   1.95725
    A6        2.08934   0.00040   0.00003   0.00294   0.00306   2.09240
    A7        1.98672  -0.00006   0.00064  -0.00228  -0.00167   1.98505
    A8        1.90426  -0.00001  -0.00058   0.00048  -0.00011   1.90415
    A9        1.88004   0.00027  -0.00187   0.00589   0.00404   1.88408
   A10        1.92122  -0.00001  -0.00026  -0.00191  -0.00217   1.91904
   A11        1.92509  -0.00014   0.00189  -0.00077   0.00112   1.92621
   A12        1.84036  -0.00003   0.00011  -0.00117  -0.00106   1.83930
   A13        1.96798  -0.00012  -0.00110  -0.00111  -0.00221   1.96577
   A14        1.95427   0.00024   0.00165   0.00137   0.00303   1.95729
   A15        1.85932   0.00025  -0.00176   0.00379   0.00203   1.86135
   A16        1.95538   0.00013   0.00210  -0.00087   0.00124   1.95662
   A17        1.87713  -0.00025  -0.00066   0.00009  -0.00059   1.87654
   A18        1.84063  -0.00029  -0.00054  -0.00319  -0.00374   1.83689
   A19        2.02903   0.00036  -0.00060   0.00136   0.00075   2.02978
   A20        1.91322   0.00004   0.00046  -0.00076  -0.00030   1.91292
   A21        1.88614  -0.00003  -0.00013   0.00086   0.00073   1.88687
   A22        1.86866  -0.00018  -0.00022  -0.00098  -0.00121   1.86746
   A23        1.90880  -0.00020  -0.00001  -0.00098  -0.00099   1.90780
   A24        1.85006  -0.00002   0.00064   0.00042   0.00106   1.85113
   A25        2.04186  -0.00004  -0.00089  -0.00002  -0.00094   2.04091
   A26        1.91367  -0.00010   0.00043  -0.00117  -0.00074   1.91293
   A27        1.87701   0.00013   0.00027  -0.00020   0.00008   1.87709
   A28        1.88219   0.00019  -0.00084   0.00150   0.00065   1.88284
   A29        1.89065  -0.00007   0.00030   0.00082   0.00114   1.89179
   A30        1.84923  -0.00012   0.00095  -0.00105  -0.00010   1.84912
   A31        1.95779  -0.00010  -0.00041   0.00060   0.00016   1.95795
   A32        1.96070  -0.00011  -0.00056  -0.00057  -0.00111   1.95959
   A33        1.83541   0.00016  -0.00025   0.00017  -0.00007   1.83534
   A34        1.98292   0.00016  -0.00006   0.00237   0.00232   1.98524
   A35        1.86556  -0.00013   0.00122  -0.00146  -0.00023   1.86533
   A36        1.84881   0.00003   0.00021  -0.00152  -0.00133   1.84748
   A37        1.90358  -0.00005  -0.00020   0.00092   0.00062   1.90420
   A38        2.19743  -0.00021   0.00064  -0.00110  -0.00042   2.19701
   A39        2.18217   0.00027  -0.00044   0.00017  -0.00023   2.18194
   A40        1.83383   0.00047  -0.00032  -0.00068  -0.00124   1.83259
   A41        1.92558  -0.00055   0.00154  -0.00817  -0.00660   1.91899
   A42        1.92436  -0.00024   0.00181   0.00630   0.00816   1.93252
   A43        1.93245  -0.00009  -0.00048  -0.00314  -0.00357   1.92887
   A44        1.97752   0.00008  -0.00011   0.00653   0.00642   1.98394
   A45        1.87082   0.00030  -0.00222  -0.00115  -0.00338   1.86743
   A46        1.81198  -0.00015   0.00050  -0.00047  -0.00009   1.81188
   A47        1.95617  -0.00012   0.00016  -0.00464  -0.00444   1.95173
   A48        1.91681   0.00024  -0.00054   0.00699   0.00650   1.92331
   A49        1.97209  -0.00001   0.00074   0.00103   0.00182   1.97391
   A50        1.88401   0.00018  -0.00101  -0.00207  -0.00306   1.88095
   A51        1.91895  -0.00012   0.00009  -0.00051  -0.00045   1.91849
   A52        1.92416   0.00019  -0.00047  -0.00030  -0.00077   1.92338
   A53        1.95687   0.00014  -0.00058   0.00127   0.00069   1.95756
   A54        1.92987   0.00005  -0.00032  -0.00106  -0.00138   1.92849
   A55        1.88643  -0.00016   0.00035  -0.00044  -0.00009   1.88634
   A56        1.88206  -0.00012   0.00057   0.00006   0.00063   1.88270
   A57        1.88209  -0.00012   0.00053   0.00045   0.00098   1.88308
   A58        1.93705   0.00034  -0.00069   0.00058  -0.00011   1.93694
   A59        1.91546   0.00004  -0.00007   0.00006  -0.00001   1.91545
   A60        1.93611   0.00017  -0.00070   0.00046  -0.00024   1.93586
   A61        1.89409  -0.00034   0.00150  -0.00073   0.00078   1.89487
   A62        1.88688  -0.00019   0.00009  -0.00037  -0.00029   1.88659
   A63        1.89311  -0.00005  -0.00004  -0.00006  -0.00010   1.89300
   A64        1.88444   0.00099  -0.00323   0.00592   0.00269   1.88713
   A65        1.83908  -0.00055   0.00129  -0.00590  -0.00461   1.83448
   A66        1.98818   0.00052   0.00275   0.00132   0.00406   1.99224
   A67        1.92427   0.00062   0.00063   0.00170   0.00231   1.92658
   A68        1.90789   0.00027  -0.00088  -0.00109  -0.00196   1.90593
   A69        1.87070   0.00006  -0.00363   0.00424   0.00062   1.87132
   A70        1.92808  -0.00092  -0.00051  -0.00031  -0.00083   1.92724
   A71        1.86284  -0.00037   0.00212  -0.00195   0.00017   1.86301
   A72        1.94470   0.00040  -0.00120   0.00115  -0.00005   1.94464
   A73        1.94753   0.00014   0.00105  -0.00020   0.00085   1.94838
   A74        1.91438   0.00011  -0.00060  -0.00046  -0.00106   1.91332
   A75        1.89156  -0.00015   0.00009  -0.00018  -0.00009   1.89147
   A76        1.87618  -0.00016  -0.00052   0.00026  -0.00027   1.87591
   A77        1.88719  -0.00037   0.00123  -0.00061   0.00062   1.88781
   A78        1.95565  -0.00078  -0.00120   0.00094  -0.00026   1.95539
   A79        1.90776   0.00031  -0.00072   0.00257   0.00184   1.90960
   A80        1.94148   0.00003   0.00109  -0.00174  -0.00065   1.94083
   A81        1.91834   0.00038  -0.00024   0.00026   0.00002   1.91836
   A82        1.84778   0.00019   0.00018  -0.00209  -0.00191   1.84587
   A83        1.89122  -0.00012   0.00100  -0.00012   0.00089   1.89211
   A84        1.87414  -0.00038   0.00021  -0.00148  -0.00127   1.87287
    D1        0.07739  -0.00001  -0.00002  -0.00557  -0.00558   0.07181
    D2       -3.07317  -0.00003  -0.00120   0.00652   0.00530  -3.06787
    D3       -3.11119  -0.00005   0.00315  -0.00737  -0.00424  -3.11543
    D4        0.02144  -0.00007   0.00197   0.00472   0.00665   0.02808
    D5        0.39667   0.00004   0.00253   0.00016   0.00267   0.39934
    D6       -1.86229   0.00001   0.00345  -0.00316   0.00028  -1.86201
    D7        2.41801  -0.00007   0.00362  -0.00117   0.00244   2.42044
    D8       -2.69331   0.00009  -0.00093   0.00212   0.00119  -2.69212
    D9        1.33091   0.00005  -0.00001  -0.00119  -0.00120   1.32972
   D10       -0.67197  -0.00002   0.00016   0.00080   0.00096  -0.67101
   D11        0.03960  -0.00007  -0.00093   0.01273   0.01175   0.05135
   D12       -3.09996   0.00021  -0.00018   0.01819   0.01797  -3.08200
   D13        3.13908  -0.00008   0.00175   0.01112   0.01288  -3.13122
   D14       -0.00048   0.00020   0.00250   0.01659   0.01909   0.01862
   D15        0.63823  -0.00002  -0.00087   0.00730   0.00644   0.64467
   D16       -1.51513   0.00006  -0.00054   0.01104   0.01052  -1.50461
   D17        2.77859  -0.00004   0.00060   0.00910   0.00971   2.78831
   D18       -2.49381   0.00001   0.00040  -0.00554  -0.00516  -2.49897
   D19        1.63601   0.00008   0.00073  -0.00180  -0.00108   1.63493
   D20       -0.35345  -0.00002   0.00187  -0.00374  -0.00188  -0.35533
   D21       -0.07151   0.00021  -0.00216  -0.01962  -0.02179  -0.09330
   D22        2.06246   0.00003  -0.00086  -0.02122  -0.02207   2.04039
   D23       -2.08234  -0.00003  -0.00102  -0.02008  -0.02109  -2.10343
   D24        3.06194   0.00018  -0.00322  -0.00866  -0.01190   3.05004
   D25       -1.08728   0.00001  -0.00192  -0.01026  -0.01218  -1.09946
   D26        1.05111  -0.00005  -0.00208  -0.00912  -0.01121   1.03990
   D27       -1.36733   0.00030   0.00002  -0.00366  -0.00363  -1.37096
   D28        2.69160   0.00001  -0.00334  -0.00270  -0.00603   2.68557
   D29        0.68781   0.00009  -0.00252  -0.00179  -0.00430   0.68351
   D30        0.77678   0.00022  -0.00048  -0.00614  -0.00662   0.77016
   D31       -1.44748  -0.00006  -0.00384  -0.00518  -0.00902  -1.45650
   D32        2.83192   0.00001  -0.00303  -0.00427  -0.00729   2.82463
   D33        2.80041   0.00009   0.00061  -0.00915  -0.00854   2.79188
   D34        0.57615  -0.00019  -0.00275  -0.00818  -0.01093   0.56522
   D35       -1.42764  -0.00012  -0.00193  -0.00727  -0.00920  -1.43684
   D36        0.64669   0.00000  -0.00031   0.00083   0.00052   0.64721
   D37       -1.47475  -0.00005   0.00005   0.00177   0.00182  -1.47294
   D38        2.79965  -0.00004  -0.00087   0.00120   0.00032   2.79998
   D39        2.87036   0.00034   0.00281   0.00105   0.00386   2.87422
   D40        0.74892   0.00029   0.00318   0.00199   0.00516   0.75408
   D41       -1.25986   0.00030   0.00226   0.00141   0.00366  -1.25619
   D42       -1.39794  -0.00008   0.00289  -0.00323  -0.00034  -1.39827
   D43        2.76380  -0.00013   0.00325  -0.00229   0.00097   2.76477
   D44        0.75503  -0.00012   0.00233  -0.00287  -0.00053   0.75450
   D45        3.11360  -0.00016  -0.00293  -0.03093  -0.03385   3.07975
   D46        1.02251  -0.00042  -0.00429  -0.02639  -0.03067   0.99184
   D47       -1.15649  -0.00009  -0.00618  -0.02833  -0.03451  -1.19100
   D48        0.88261  -0.00031  -0.00455  -0.02984  -0.03439   0.84822
   D49       -1.20849  -0.00057  -0.00591  -0.02529  -0.03120  -1.23969
   D50        2.89570  -0.00024  -0.00779  -0.02724  -0.03504   2.86065
   D51       -1.15438   0.00009  -0.00451  -0.02760  -0.03211  -1.18648
   D52        3.03772  -0.00017  -0.00587  -0.02306  -0.02892   3.00879
   D53        0.85871   0.00016  -0.00776  -0.02500  -0.03276   0.82595
   D54        0.83987   0.00001   0.00141  -0.00087   0.00053   0.84040
   D55       -1.30956  -0.00012   0.00289  -0.00190   0.00098  -1.30858
   D56        2.97056   0.00000   0.00141   0.00004   0.00144   2.97200
   D57        2.98476   0.00017   0.00142  -0.00171  -0.00030   2.98445
   D58        0.83532   0.00003   0.00290  -0.00274   0.00015   0.83548
   D59       -1.16774   0.00015   0.00141  -0.00080   0.00061  -1.16713
   D60       -1.30128  -0.00005   0.00204  -0.00222  -0.00019  -1.30147
   D61        2.83247  -0.00019   0.00352  -0.00325   0.00027   2.83274
   D62        0.82940  -0.00006   0.00204  -0.00131   0.00073   0.83013
   D63       -1.30107   0.00016  -0.00391   0.00270  -0.00121  -1.30229
   D64        0.94629   0.00005  -0.00510   0.00451  -0.00060   0.94570
   D65        2.97910   0.00010  -0.00412   0.00304  -0.00108   2.97802
   D66        0.86444   0.00015  -0.00472   0.00237  -0.00236   0.86208
   D67        3.11180   0.00004  -0.00592   0.00418  -0.00174   3.11006
   D68       -1.13857   0.00009  -0.00493   0.00270  -0.00223  -1.14080
   D69        2.85853   0.00007  -0.00389   0.00232  -0.00158   2.85695
   D70       -1.17729  -0.00003  -0.00508   0.00412  -0.00096  -1.17825
   D71        0.85552   0.00001  -0.00410   0.00265  -0.00144   0.85407
   D72       -3.07275  -0.00009   0.00124   0.01176   0.01298  -3.05977
   D73        1.10784  -0.00011   0.00151   0.01167   0.01317   1.12102
   D74       -0.99317  -0.00009   0.00145   0.01098   0.01241  -0.98076
   D75        0.96455   0.00002   0.00236   0.00934   0.01171   0.97627
   D76       -1.13804  -0.00001   0.00263   0.00926   0.01190  -1.12613
   D77        3.04413   0.00001   0.00257   0.00856   0.01114   3.05527
   D78       -1.07804   0.00006   0.00078   0.01080   0.01158  -1.06646
   D79        3.10256   0.00004   0.00106   0.01071   0.01177   3.11433
   D80        1.00154   0.00006   0.00099   0.01002   0.01101   1.01255
   D81       -0.08188   0.00018  -0.00040  -0.02436  -0.02476  -0.10664
   D82        2.00160   0.00005  -0.00035  -0.03270  -0.03307   1.96853
   D83       -2.21847  -0.00007  -0.00104  -0.03527  -0.03631  -2.25477
   D84        3.05771  -0.00010  -0.00113  -0.02977  -0.03091   3.02679
   D85       -1.14200  -0.00023  -0.00108  -0.03811  -0.03922  -1.18122
   D86        0.92111  -0.00035  -0.00177  -0.04068  -0.04245   0.87866
   D87        0.08857  -0.00019   0.00143   0.02541   0.02683   0.11540
   D88       -2.03481   0.00005   0.00052   0.03080   0.03130  -2.00351
   D89        2.12253   0.00009   0.00062   0.03224   0.03284   2.15538
   D90       -1.99031   0.00024   0.00004   0.03715   0.03720  -1.95311
   D91        2.16949   0.00049  -0.00087   0.04253   0.04167   2.21116
   D92        0.04365   0.00052  -0.00076   0.04397   0.04321   0.08686
   D93        2.19039  -0.00014   0.00335   0.03638   0.03972   2.23010
   D94        0.06701   0.00011   0.00244   0.04177   0.04419   0.11120
   D95       -2.05883   0.00014   0.00254   0.04321   0.04573  -2.01311
   D96        1.05718   0.00025  -0.00367  -0.00292  -0.00654   1.05064
   D97       -3.13252   0.00007  -0.00228  -0.00341  -0.00565  -3.13817
   D98       -1.04086   0.00014  -0.00283  -0.00315  -0.00594  -1.04679
   D99        3.09712  -0.00003  -0.00243  -0.00600  -0.00847   3.08865
   D100      -1.09257  -0.00021  -0.00105  -0.00649  -0.00758  -1.10015
   D101       0.99909  -0.00014  -0.00160  -0.00623  -0.00787   0.99122
   D102      -1.08000   0.00010  -0.00316  -0.00832  -0.01147  -1.09147
   D103       1.01349  -0.00007  -0.00177  -0.00881  -0.01058   1.00291
   D104       3.10515   0.00000  -0.00232  -0.00855  -0.01087   3.09428
   D105      -1.55753   0.00030   0.00304   0.04390   0.04688  -1.51065
   D106       2.76112   0.00027   0.00325   0.04204   0.04535   2.80648
   D107       0.60276   0.00024   0.00293   0.04245   0.04538   0.64814
   D108      -3.08462   0.00010  -0.00716   0.00397  -0.00319  -3.08781
   D109      -0.94121   0.00054  -0.00358   0.00143  -0.00214  -0.94335
   D110       1.14889  -0.00037  -0.00679   0.00292  -0.00387   1.14502
   D111      -1.05887  -0.00018   0.00101   0.03230   0.03331  -1.02557
   D112       1.05814   0.00001   0.00102   0.03273   0.03375   1.09189
   D113      -3.13420  -0.00029   0.00283   0.03155   0.03436  -3.09984
   D114      -3.11068   0.00000  -0.00176   0.03966   0.03791  -3.07277
   D115      -0.99367   0.00019  -0.00175   0.04010   0.03835  -0.95532
   D116       1.09718  -0.00011   0.00005   0.03891   0.03896   1.13614
   D117       1.11810   0.00032   0.00350   0.03533   0.03883   1.15693
   D118      -3.04807   0.00051   0.00351   0.03576   0.03927  -3.00880
   D119      -0.95723   0.00020   0.00531   0.03457   0.03988  -0.91735
   D120      -2.92599   0.00021   0.00027   0.04932   0.04958  -2.87641
   D121      -0.79511   0.00039  -0.00135   0.05207   0.05071  -0.74439
   D122       1.29262   0.00046   0.00011   0.05250   0.05260   1.34522
   D123      -0.93292  -0.00009   0.00012   0.04552   0.04565  -0.88726
   D124       1.19797   0.00009  -0.00150   0.04827   0.04678   1.24476
   D125      -2.99748   0.00016  -0.00004   0.04870   0.04867  -2.94882
   D126       1.14421  -0.00025  -0.00338   0.04657   0.04320   1.18741
   D127      -3.00808  -0.00007  -0.00499   0.04932   0.04433  -2.96376
   D128      -0.92036   0.00000  -0.00354   0.04975   0.04621  -0.87415
   D129       1.41982  -0.00006  -0.00622  -0.02086  -0.02708   1.39274
   D130      -0.70502  -0.00019  -0.00431  -0.02495  -0.02926  -0.73428
   D131      -2.74399  -0.00035  -0.00547  -0.02380  -0.02926  -2.77325
         Item               Value     Threshold  Converged?
 Maximum Force            0.001039     0.000450     NO 
 RMS     Force            0.000257     0.000300     YES
 Maximum Displacement     0.216609     0.001800     NO 
 RMS     Displacement     0.032877     0.001200     NO 
 Predicted change in Energy=-1.617129D-04
 GradGradGradGradGradGradGradGradGradGradGradGradGradGradGradGradGradGrad

                          Input orientation:                          
 ---------------------------------------------------------------------
 Center     Atomic      Atomic             Coordinates (Angstroms)
 Number     Number       Type             X           Y           Z
 ---------------------------------------------------------------------
      1          6           0        1.790899    0.628100    0.036005
      2          6           0        1.068904   -0.477826    0.331875
      3          6           0       -0.359870   -0.553656    0.792922
      4          6           0       -1.286480    0.498668    0.129920
      5          6           0       -1.137012    1.904848    0.759547
      6          6           0        0.284505    2.313849    1.185139
      7          6           0        1.412369    2.089241    0.158929
      8          6           0        3.133445    0.232159   -0.407776
      9          6           0        3.216543   -1.283940   -0.448493
     10          6           0        1.886791   -1.771536    0.149599
     11          8           0        4.053649    0.997894   -0.694084
     12          6           0        1.142683    2.740919   -1.213165
     13          6           0        2.062771   -2.524351    1.470509
     14          8           0        1.253132   -2.629033   -0.824992
     15          6           0       -2.769981    0.030498    0.087915
     16          8           0       -3.501560    1.145517   -0.473361
     17          6           0       -3.356545   -0.317631    1.460101
     18          6           0       -2.931928   -1.160853   -0.886667
     19          8           0       -4.302429   -1.397171   -1.222465
     20          1           0       -0.391246   -0.445125    1.887414
     21          1           0       -0.725868   -1.563810    0.591044
     22          1           0       -0.977320    0.572491   -0.920430
     23          1           0       -1.772306    1.978413    1.650923
     24          1           0       -1.527196    2.639321    0.048177
     25          1           0        0.558610    1.786668    2.107807
     26          1           0        0.258664    3.380935    1.443616
     27          1           0        2.309713    2.586419    0.556627
     28          1           0        3.319609   -1.625171   -1.485136
     29          1           0        4.099852   -1.638729    0.094918
     30          1           0        0.953914    3.814813   -1.091981
     31          1           0        0.277085    2.298466   -1.717673
     32          1           0        2.011176    2.624357   -1.870442
     33          1           0        1.091907   -2.808788    1.892457
     34          1           0        2.650297   -3.433908    1.302815
     35          1           0        2.585566   -1.904558    2.207301
     36          1           0        0.592708   -3.173719   -0.364541
     37          1           0       -4.442279    0.896464   -0.464659
     38          1           0       -2.784506   -1.113762    1.949506
     39          1           0       -3.374304    0.552190    2.123669
     40          1           0       -4.385050   -0.677087    1.340359
     41          1           0       -2.351390   -0.967978   -1.798426
     42          1           0       -2.571547   -2.090480   -0.438062
     43          1           0       -4.548876   -0.749819   -1.903242
 ---------------------------------------------------------------------
                    Distance matrix (angstroms):
                    1          2          3          4          5
     1  C    0.000000
     2  C    1.353473   0.000000
     3  C    2.568127   1.503233   0.000000
     4  C    3.081532   2.557766   1.550988   0.000000
     5  C    3.275097   3.275073   2.578624   1.547938   0.000000
     6  C    2.536037   3.022713   2.965069   2.622282   1.539195
     7  C    1.514374   2.595710   3.244639   3.132819   2.625659
     8  C    1.468380   2.305101   3.776563   4.460480   4.732582
     9  C    2.433740   2.423044   3.855536   4.877445   5.530024
    10  C    2.404236   1.541378   2.635257   3.901777   4.799085
    11  O    2.406203   3.484113   4.908935   5.426342   5.466129
    12  C    2.538625   3.571122   4.139598   3.568249   3.128516
    13  C    3.474141   2.544115   3.195614   4.706730   5.510161
    14  O    3.411660   2.449484   3.086521   4.140532   5.364665
    15  C    4.600158   3.880071   2.578159   1.556188   2.575046
    16  O    5.342032   4.916584   3.789575   2.385150   2.772676
    17  C    5.423895   4.569810   3.079107   2.592469   3.218154
    18  C    5.133884   4.237691   3.131324   2.548520   3.915388
    19  O    6.543250   5.666780   4.507447   3.810393   4.985134
    20  H    3.056351   2.133731   1.100307   2.186544   2.711203
    21  H    3.383290   2.113702   1.093216   2.186490   3.497002
    22  H    2.929317   2.618868   2.141267   1.097390   2.150116
    23  H    4.138567   3.980637   3.023658   2.176952   1.097069
    24  H    3.880067   4.066550   3.480287   2.155695   1.094414
    25  H    2.674543   2.922716   2.837189   2.995887   2.169540
    26  H    3.450684   4.096645   4.035714   3.524306   2.143524
    27  H    2.091705   3.313566   4.128265   4.180118   3.519322
    28  H    3.118983   3.111849   4.458280   5.323078   6.112373
    29  H    3.236239   3.254303   4.642598   5.795021   6.357941
    30  H    3.482533   4.524084   4.935829   4.184402   3.383503
    31  H    2.856072   3.540540   3.852713   3.016223   2.879448
    32  H    2.769135   3.919390   4.776519   4.403923   4.164808
    33  H    3.968274   2.805232   2.898664   4.438753   5.335722
    34  H    4.340884   3.490264   4.197255   5.686744   6.568193
    35  H    3.429340   2.802329   3.535675   5.008368   5.519524
    36  H    4.006235   2.824817   3.018585   4.154788   5.481546
    37  H    6.259009   5.735528   4.511144   3.235867   3.666103
    38  H    5.256415   4.227283   2.744133   2.855680   3.638989
    39  H    5.571663   4.900364   3.475715   2.887371   2.948896
    40  H    6.445712   5.549988   4.064111   3.528271   4.189687
    41  H    4.803245   4.059168   3.294374   2.646432   4.033741
    42  H    5.162011   4.055409   2.961194   2.945792   4.410760
    43  H    6.771417   6.052205   4.985534   4.041743   5.077254
                    6          7          8          9         10
     6  C    0.000000
     7  C    1.541309   0.000000
     8  C    3.871339   2.594611   0.000000
     9  C    4.920333   3.873287   1.518920   0.000000
    10  C    4.508884   3.889828   2.424790   1.537434   0.000000
    11  O    4.412444   2.982453   1.230893   2.442914   3.616188
    12  C    2.582773   1.542743   3.302372   4.591852   4.772114
    13  C    5.162542   4.840299   3.503234   2.559761   1.530524
    14  O    5.423186   4.822403   3.449068   2.409566   1.444525
    15  C    3.968309   4.662136   5.927631   6.152556   4.993661
    16  O    4.295336   5.043522   6.697897   7.143934   6.158864
    17  C    4.500837   5.498056   6.775781   6.912450   5.596769
    18  C    5.168304   5.525332   6.241680   6.165293   4.966571
    19  O    6.372456   6.835367   7.655760   7.559550   6.350524
    20  H    2.926050   3.558609   4.260288   4.379065   3.157343
    21  H    4.050931   4.254828   4.372350   4.086755   2.657820
    22  H    3.009643   3.029218   4.156564   4.610590   3.852603
    23  H    2.135403   3.518591   5.599467   6.319739   5.450236
    24  H    2.163533   2.992641   5.265349   6.175898   5.578643
    25  H    1.097438   2.149089   3.921025   4.798740   4.273109
    26  H    1.098249   2.156370   4.648312   5.838680   5.556369
    27  H    2.137940   1.100261   2.674163   4.100278   4.397306
    28  H    5.644298   4.487468   2.155235   1.096217   2.178704
    29  H    5.600743   4.596131   2.164917   1.096087   2.217717
    30  H    2.808251   2.180036   4.248988   5.615233   5.798195
    31  H    2.902862   2.203243   3.760884   4.804671   4.758442
    32  H    3.523405   2.182491   3.020181   4.330085   4.839412
    33  H    5.233890   5.205622   4.325079   3.509884   2.178368
    34  H    6.216713   5.774609   4.074261   2.830208   2.162483
    35  H    4.912703   4.639250   3.421163   2.799382   2.177182
    36  H    5.710507   5.352066   4.249378   3.234628   1.976134
    37  H    5.203201   6.007370   7.605007   7.963164   6.895844
    38  H    4.663861   5.574868   6.510793   6.464669   5.049094
    39  H    4.167873   5.397682   6.990096   7.309354   6.080771
    40  H    5.547480   6.531341   7.772418   7.832783   6.477015
    41  H    5.159456   5.229121   5.784259   5.737946   4.733147
    42  H    5.494537   5.805003   6.159749   5.844023   4.508198
    43  H    6.502747   6.917315   7.887886   7.918542   6.831974
                   11         12         13         14         15
    11  O    0.000000
    12  C    3.432390   0.000000
    13  C    4.588602   5.980947   0.000000
    14  O    4.584172   5.385097   2.436350   0.000000
    15  C    6.936087   4.934382   5.638644   4.908355   0.000000
    16  O    7.559874   4.966046   6.943223   6.080952   1.446896
    17  C    7.828288   6.061694   5.851385   5.640333   1.532366
    18  C    7.314066   5.650918   5.688798   4.435548   1.547693
    19  O    8.708592   6.839088   7.002743   5.704361   2.470574
    20  H    5.338869   4.702914   3.243329   3.851049   3.020396
    21  H    5.572940   5.027658   3.077759   2.656369   2.640711
    22  H    5.053993   3.046668   4.954712   3.903048   2.127005
    23  H    6.356274   4.157111   5.917368   6.042515   2.689371
    24  H    5.864389   2.954582   6.447821   6.020648   2.889992
    25  H    4.548413   3.504367   4.610155   5.346222   4.271254
    26  H    4.964933   2.872211   6.174781   6.500405   4.715511
    27  H    2.670019   2.125557   5.197704   5.497833   5.705761
    28  H    2.836380   4.886279   3.335267   2.390368   6.503756
    29  H    2.752534   5.444010   2.612715   3.151310   7.069722
    30  H    4.207340   1.097072   6.926826   6.456312   5.438803
    31  H    4.123307   1.095242   6.050846   5.101940   4.205762
    32  H    2.863721   1.095390   6.137900   5.409779   5.781239
    33  H    5.472928   6.359773   1.096139   2.728156   5.121728
    34  H    5.059434   6.836047   1.095720   2.669730   6.546564
    35  H    4.358616   5.946592   1.095591   3.390434   6.076028
    36  H    5.430383   6.000464   2.439297   0.972038   4.666841
    37  H    8.499631   5.929087   7.600166   6.707957   1.962605
    38  H    7.629419   6.346957   5.071025   5.128003   2.185192
    39  H    7.956939   6.027285   6.281203   6.342551   2.186701
    40  H    8.840598   6.982770   6.708481   6.347278   2.162809
    41  H    6.790343   5.129034   5.709032   4.086473   2.174961
    42  H    7.314153   6.143184   5.030685   3.881743   2.194215
    43  H    8.861151   6.712324   7.631843   6.193332   2.781738
                   16         17         18         19         20
    16  O    0.000000
    17  C    2.429013   0.000000
    18  C    2.411358   2.529553   0.000000
    19  O    2.769081   3.042411   1.430693   0.000000
    20  H    4.216332   2.998642   3.829210   5.086757   0.000000
    21  H    4.022174   3.037875   2.685648   4.013524   1.744707
    22  H    2.626789   3.481373   2.612683   3.876486   3.043519
    23  H    2.862973   2.796076   4.199889   5.104160   2.799427
    24  H    2.530132   3.752814   4.157947   5.060605   3.766562
    25  H    4.853708   4.491774   5.462472   6.697555   2.435508
    26  H    4.776105   5.171982   6.019795   7.123332   3.906159
    27  H    6.075193   6.430882   6.603025   7.921779   4.272754
    28  H    7.431605   7.413172   6.297259   7.629970   5.151412
    29  H    8.115198   7.694601   7.116024   8.508359   4.980732
    30  H    5.230591   6.493864   6.316578   7.403441   5.369666
    31  H    4.141951   5.490489   4.791160   5.905498   4.579367
    32  H    5.876143   6.968518   6.303166   7.513599   5.414317
    33  H    6.506425   5.116788   5.160471   6.387039   2.790461
    34  H    7.872184   6.768905   6.412632   7.672401   4.304133
    35  H    7.317241   6.195589   6.369338   7.711369   3.330718
    36  H    5.952368   5.204148   4.092347   5.277739   3.672150
    37  H    0.973168   2.521417   2.586852   2.419626   4.872677
    38  H    3.389512   1.095705   2.840392   3.527862   2.485684
    39  H    2.666982   1.094179   3.491752   3.982215   3.154218
    40  H    2.718827   1.096070   2.702821   2.663347   4.037765
    41  H    2.746917   3.471496   1.097966   2.079060   4.207250
    42  H    3.367173   2.713344   1.093311   2.022849   3.587303
    43  H    2.594943   3.594511   1.953687   0.971215   5.634518
                   21         22         23         24         25
    21  H    0.000000
    22  H    2.628985   0.000000
    23  H    3.842619   3.036523   0.000000
    24  H    4.313137   2.347839   1.750907   0.000000
    25  H    3.895659   3.606040   2.382998   3.052815   0.000000
    26  H    5.113383   3.873464   2.476870   2.384646   1.752942
    27  H    5.142016   4.128218   4.269664   3.870813   2.472271
    28  H    4.547546   4.859240   6.981997   6.635395   5.672125
    29  H    4.851734   5.630107   7.070156   7.068774   5.322167
    30  H    5.880801   3.777796   4.281140   2.972818   3.808974
    31  H    4.610126   2.277743   3.955992   2.547515   3.869818
    32  H    5.575936   3.747504   5.208838   4.025096   4.317191
    33  H    2.558896   4.860769   5.583847   6.320045   4.631306
    34  H    3.924585   5.844113   6.998129   7.477277   5.681336
    35  H    3.700539   5.349077   5.863281   6.497958   4.212315
    36  H    2.289889   4.099767   6.016631   6.201271   5.542482
    37  H    4.580303   3.509791   3.574221   3.434860   5.693763
    38  H    2.507181   3.787599   3.267299   4.391072   4.428767
    39  H    3.720298   3.874595   2.196360   3.474995   4.122135
    40  H    3.838928   4.276124   3.738256   4.564606   5.576633
    41  H    2.950746   2.243210   4.573244   4.135438   5.595965
    42  H    2.177837   3.140964   4.643117   4.868072   5.595678
    43  H    4.636748   3.933247   5.271117   4.942151   6.971993
                   26         27         28         29         30
    26  H    0.000000
    27  H    2.371668   0.000000
    28  H    6.558054   4.788129   0.000000
    29  H    6.463029   4.611903   1.762253   0.000000
    30  H    2.664747   2.462733   5.945125   6.406776   0.000000
    31  H    3.341531   3.063811   4.970508   5.779320   1.774513
    32  H    3.824486   2.445656   4.463065   5.138007   1.772284
    33  H    6.261663   5.689969   4.215654   3.694309   7.266223
    34  H    7.223698   6.075946   3.390012   2.604399   7.820276
    35  H    5.825300   4.792670   3.775046   2.612641   6.801379
    36  H    6.807680   6.080776   3.330123   3.855821   7.035567
    37  H    5.649157   7.034797   8.224775   8.927953   6.166781
    38  H    5.451523   6.448450   7.022716   7.149089   6.893278
    39  H    4.654323   6.237127   7.910301   8.048539   6.302268
    40  H    6.167843   7.488962   8.260997   8.629569   7.389044
    41  H    6.019657   6.317111   5.717542   6.756714   5.856551
    42  H    6.441055   6.832971   6.001550   6.707885   6.908616
    43  H    7.167777   8.013842   7.928058   8.920947   7.195463
                   31         32         33         34         35
    31  H    0.000000
    32  H    1.771049   0.000000
    33  H    6.307219   6.672596   0.000000
    34  H    6.900405   6.868814   1.779615   0.000000
    35  H    6.196766   6.121191   1.774197   1.777975   0.000000
    36  H    5.645829   6.156092   2.340173   2.661098   3.492366
    37  H    5.080162   6.827073   7.064850   8.495924   8.023447
    38  H    5.870676   7.180815   4.231188   5.944609   5.434104
    39  H    5.580145   7.017848   5.594343   7.270392   6.446911
    40  H    6.319887   7.881655   5.903052   7.556294   7.130762
    41  H    4.193454   5.651729   5.372848   6.380860   6.426240
    42  H    5.386553   6.729246   4.400930   5.665960   5.798994
    43  H    5.711074   7.377019   7.103880   8.325336   8.314460
                   36         37         38         39         40
    36  H    0.000000
    37  H    6.475146   0.000000
    38  H    4.582992   3.552100   0.000000
    39  H    5.984211   2.821088   1.775835   0.000000
    40  H    5.823911   2.395293   1.767339   1.773782   0.000000
    41  H    3.948295   3.102724   3.775690   4.328983   3.751315
    42  H    3.345344   3.524512   2.588400   3.767040   2.906761
    43  H    5.888869   2.188865   4.253131   4.392135   3.248550
                   41         42         43
    41  H    0.000000
    42  H    1.777377   0.000000
    43  H    2.210774   2.802491   0.000000
 Stoichiometry    C15H24O4
 Framework group  C1[X(C15H24O4)]
 Deg. of freedom   123
 Full point group                 C1      NOp   1
 Largest Abelian subgroup         C1      NOp   1
 Largest concise Abelian subgroup C1      NOp   1
                         Standard orientation:                         
 ---------------------------------------------------------------------
 Center     Atomic      Atomic             Coordinates (Angstroms)
 Number     Number       Type             X           Y           Z
 ---------------------------------------------------------------------
      1          6           0        1.814641    0.642144    0.019718
      2          6           0        1.101551   -0.472449    0.304449
      3          6           0       -0.326021   -0.564272    0.766311
      4          6           0       -1.261531    0.487978    0.115807
      5          6           0       -1.122108    1.888383    0.760432
      6          6           0        0.296748    2.303711    1.188768
      7          6           0        1.425028    2.098909    0.158878
      8          6           0        3.159641    0.261387   -0.429882
      9          6           0        3.254357   -1.253497   -0.487090
     10          6           0        1.929145   -1.757768    0.107239
     11          8           0        4.073565    1.037245   -0.708961
     12          6           0        1.148622    2.763278   -1.205773
     13          6           0        2.112562   -2.523433    1.419725
     14          8           0        1.300892   -2.609544   -0.875831
     15          6           0       -2.741435    0.008864    0.070467
     16          8           0       -3.482276    1.124208   -0.477865
     17          6           0       -3.323591   -0.358587    1.439489
     18          6           0       -2.895420   -1.173099   -0.916754
     19          8           0       -4.264480   -1.416336   -1.253494
     20          1           0       -0.356867   -0.467820    1.861948
     21          1           0       -0.684483   -1.574978    0.553944
     22          1           0       -0.954258    0.575529   -0.934041
     23          1           0       -1.756838    1.947409    1.653290
     24          1           0       -1.518821    2.627470    0.057501
     25          1           0        0.576053    1.768719    2.105361
     26          1           0        0.263015    3.367710    1.458802
     27          1           0        2.319012    2.598665    0.560886
     28          1           0        3.358755   -1.582701   -1.527483
     29          1           0        4.141048   -1.607316    0.051423
     30          1           0        0.951742    3.834312   -1.072762
     31          1           0        0.285827    2.319640   -1.714029
     32          1           0        2.017166    2.660526   -1.865283
     33          1           0        1.144443   -2.819892    1.839700
     34          1           0        2.706863   -3.426568    1.241519
     35          1           0        2.631488   -1.907626    2.162568
     36          1           0        0.645255   -3.164250   -0.420530
     37          1           0       -4.421038    0.867829   -0.470762
     38          1           0       -2.744830   -1.155525    1.919589
     39          1           0       -3.347218    0.503851    2.112446
     40          1           0       -4.349447   -0.724648    1.317063
     41          1           0       -2.317522   -0.965912   -1.827048
     42          1           0       -2.527335   -2.104714   -0.478650
     43          1           0       -4.516751   -0.763585   -1.926942
 ---------------------------------------------------------------------
 Rotational constants (GHZ):      0.5492704      0.2599797      0.2076029
 Standard basis: 6-31G(d) (6D, 7F)
 There are   333 symmetry adapted cartesian basis functions of A   symmetry.
 There are   333 symmetry adapted basis functions of A   symmetry.
   333 basis functions,   628 primitive gaussians,   333 cartesian basis functions
    73 alpha electrons       73 beta electrons
       nuclear repulsion energy      1597.8110968981 Hartrees.
 NAtoms=   43 NActive=   43 NUniq=   43 SFac= 1.00D+00 NAtFMM=   60 NAOKFM=F Big=F
 Integral buffers will be    131072 words long.
 Raffenetti 2 integral format.
 Two-electron integral symmetry is turned on.
 ------------------------------------------------------------------------------
 Polarizable Continuum Model (PCM)
 =================================
 Model                : PCM (using non-symmetric T matrix).
 Atomic radii         : SMD-Coulomb.
 Polarization charges : Total charges.
 Charge compensation  : None.
 Solution method      : On-the-fly selection.
 Cavity type          : VdW (van der Waals Surface) (Alpha=1.000).
 Cavity algorithm     : GePol (No added spheres)
                        Default sphere list used, NSphG=   43.
                        Lebedev-Laikov grids with approx.  5.0 points / Ang**2.
                        Smoothing algorithm: Karplus/York (Gamma=1.0000).
                        Polarization charges: spherical gaussians, with
                                              point-specific exponents (IZeta= 3).
                        Self-potential: point-specific (ISelfS= 7).
                        Self-field    : sphere-specific E.n sum rule (ISelfD= 2).
 1st derivatives      : Analytical E(r).r(x)/FMM algorithm (CHGder, D1EAlg=3).
                        Cavity 1st derivative terms included.
 Solvent              : Methanol, Eps=  32.613000 Eps(inf)=   1.765709
 ------------------------------------------------------------------------------
 ------------------------------------------------------------------------------
 Atomic radii for non-electrostatic terms: SMD-CDS.
 ------------------------------------------------------------------------------
 Nuclear repulsion after PCM non-electrostatic terms =     1597.8126930350 Hartrees.
 One-electron integrals computed using PRISM.
 NBasis=   333 RedAO= T EigKep=  9.24D-04  NBF=   333
 NBsUse=   333 1.00D-06 EigRej= -1.00D+00 NBFU=   333
 Initial guess from the checkpoint file:  "DY-202A-11R_55.chk"
 B after Tr=     0.000000    0.000000    0.000000
         Rot=    0.999991   -0.003174   -0.001222   -0.002542 Ang=  -0.49 deg.
 ExpMin= 1.61D-01 ExpMax= 5.48D+03 ExpMxC= 8.25D+02 IAcc=1 IRadAn=         1 AccDes= 0.00D+00
 Harris functional with IExCor=  402 and IRadAn=       1 diagonalized for initial guess.
 HarFok:  IExCor=  402 AccDes= 0.00D+00 IRadAn=         1 IDoV= 1 UseB2=F ITyADJ=14
 ICtDFT=  3500011 ScaDFX=  1.000000  1.000000  1.000000  1.000000
 FoFCou: FMM=F IPFlag=           0 FMFlag=      100000 FMFlg1=           0
         NFxFlg=           0 DoJE=T BraDBF=F KetDBF=T FulRan=T
         wScrn=  0.000000 ICntrl=     500 IOpCl=  0 I1Cent=   200000004 NGrid=           0
         NMat0=    1 NMatS0=      1 NMatT0=    0 NMatD0=    1 NMtDS0=    0 NMtDT0=    0
 Petite list used in FoFCou.
 Keep R1 ints in memory in canonical form, NReq=1565304907.
 Requested convergence on RMS density matrix=1.00D-08 within 128 cycles.
 Requested convergence on MAX density matrix=1.00D-06.
 Requested convergence on             energy=1.00D-06.
 No special actions if energy rises.
 Inv3:  Mode=1 IEnd=    21772908.
 Iteration    1 A*A^-1 deviation from unit magnitude is 5.55D-15 for   2671.
 Iteration    1 A*A^-1 deviation from orthogonality  is 4.15D-15 for   2667   2475.
 Iteration    1 A^-1*A deviation from unit magnitude is 5.33D-15 for   2671.
 Iteration    1 A^-1*A deviation from orthogonality  is 4.66D-11 for   1756   1713.
 Error on total polarization charges =  0.05189
 SCF Done:  E(RB3LYP) =  -886.949671346     A.U. after   10 cycles
            NFock= 10  Conv=0.38D-08     -V/T= 2.0094
 SMD-CDS (non-electrostatic) energy       (kcal/mol) =       1.00
 (included in total energy above)
 D1PCM: PCM CHGder 1st derivatives, ID1Alg=3 FixD1E=F DoIter=F DoCFld=F I1PDM=0.
 Calling FoFJK, ICntrl=      2127 FMM=F ISym2X=0 I1Cent= 0 IOpClX= 0 NMat=1 NMatS=1 NMatT=0.
 ***** Axes restored to original set *****
 -------------------------------------------------------------------
 Center     Atomic                   Forces (Hartrees/Bohr)
 Number     Number              X              Y              Z
 -------------------------------------------------------------------
      1        6          -0.002857142    0.003507477    0.000018826
      2        6           0.001760099   -0.003032397    0.000308093
      3        6          -0.000623962    0.000658617    0.000061354
      4        6           0.000353101   -0.000891683    0.000690129
      5        6           0.000086235   -0.000215942    0.000177481
      6        6           0.000163402   -0.000101988   -0.000606243
      7        6           0.001459121   -0.001126220   -0.000505940
      8        6           0.001247432   -0.001947309   -0.000065461
      9        6           0.001325749   -0.000010350    0.000469596
     10        6          -0.002498395    0.000084505   -0.001760726
     11        8           0.001194744    0.001206888   -0.000357675
     12        6          -0.000113669   -0.000251871    0.000886564
     13        6           0.000597327    0.000808927    0.000336094
     14        8           0.000328132    0.000039332    0.001154408
     15        6           0.000027157    0.002056964    0.000002145
     16        8          -0.000221759   -0.000490767   -0.000741933
     17        6           0.000727170   -0.001346577   -0.000132931
     18        6           0.000565474    0.000241695   -0.000792595
     19        8          -0.001162619   -0.000518763    0.000110240
     20        1          -0.000076921   -0.000071411   -0.000240607
     21        1          -0.000682280   -0.000357271   -0.000296439
     22        1           0.000131786    0.000264532   -0.000035442
     23        1          -0.000284123    0.000074053   -0.000011948
     24        1          -0.000219394    0.000207866    0.000018085
     25        1           0.000091353    0.000203837    0.000407753
     26        1           0.000092958   -0.000010126    0.000012864
     27        1          -0.000035453   -0.000119458    0.000205929
     28        1          -0.000687322    0.000776982   -0.000136316
     29        1          -0.000397829    0.000604175    0.000080283
     30        1          -0.000073258    0.000071238   -0.000234362
     31        1           0.000037777    0.000007346   -0.000171411
     32        1           0.000036042    0.000148278   -0.000223103
     33        1          -0.000057831   -0.000438940    0.000161033
     34        1          -0.000180747   -0.000253196    0.000051514
     35        1          -0.000118216   -0.000104395    0.000108981
     36        1          -0.000200728    0.000050104   -0.000281004
     37        1           0.000420500   -0.000058303    0.000128032
     38        1          -0.000307863    0.000034705    0.000159037
     39        1          -0.000119992    0.000287914    0.000031153
     40        1          -0.000517892    0.000243117    0.000291978
     41        1           0.000289613   -0.000349515    0.000041203
     42        1           0.000568688    0.000078060    0.000396280
     43        1          -0.000066464    0.000039870    0.000285080
 -------------------------------------------------------------------
 Cartesian Forces:  Max     0.003507477 RMS     0.000775576

 GradGradGradGradGradGradGradGradGradGradGradGradGradGradGradGradGradGrad
 Berny optimization.
 Using GEDIIS/GDIIS optimizer.
 FormGI is forming the generalized inverse of G from B-inverse, IUseBI=4.
 Internal  Forces:  Max     0.001727315 RMS     0.000367301
 Search for a local minimum.
 Step number   5 out of a maximum of  258
 All quantities printed in internal units (Hartrees-Bohrs-Radians)
 Mixed Optimization -- En-DIIS/RFO-DIIS
 Swapping is turned off.
 Update second derivatives using D2CorX and points    3    4    5
 DE= -2.10D-05 DEPred=-1.62D-04 R= 1.30D-01
 Trust test= 1.30D-01 RLast= 2.80D-01 DXMaxT set to 8.47D-01
 ITU=  0  1  1  1  0
     Eigenvalues ---    0.00118   0.00251   0.00317   0.00344   0.00375
     Eigenvalues ---    0.00395   0.00623   0.00702   0.00808   0.00927
     Eigenvalues ---    0.01073   0.01131   0.01184   0.01250   0.01326
     Eigenvalues ---    0.01394   0.02494   0.02631   0.03230   0.03771
     Eigenvalues ---    0.03898   0.04242   0.04429   0.04628   0.04736
     Eigenvalues ---    0.04884   0.05001   0.05083   0.05195   0.05388
     Eigenvalues ---    0.05429   0.05558   0.05577   0.05598   0.05627
     Eigenvalues ---    0.05641   0.05678   0.05719   0.05923   0.06104
     Eigenvalues ---    0.06220   0.06738   0.07220   0.07809   0.08291
     Eigenvalues ---    0.08544   0.08961   0.09062   0.09328   0.09739
     Eigenvalues ---    0.10493   0.11720   0.12118   0.13298   0.13961
     Eigenvalues ---    0.14548   0.15952   0.15999   0.16000   0.16000
     Eigenvalues ---    0.16000   0.16000   0.16000   0.16000   0.16000
     Eigenvalues ---    0.16006   0.16046   0.16090   0.16157   0.16488
     Eigenvalues ---    0.17583   0.17788   0.18526   0.20290   0.20809
     Eigenvalues ---    0.22659   0.23246   0.24803   0.25052   0.27007
     Eigenvalues ---    0.27210   0.27499   0.27905   0.28381   0.28806
     Eigenvalues ---    0.28832   0.29212   0.29445   0.29556   0.30373
     Eigenvalues ---    0.31528   0.32137   0.32628   0.33747   0.33765
     Eigenvalues ---    0.33822   0.33847   0.33934   0.34017   0.34076
     Eigenvalues ---    0.34117   0.34129   0.34149   0.34157   0.34187
     Eigenvalues ---    0.34194   0.34206   0.34252   0.34318   0.34334
     Eigenvalues ---    0.34367   0.34407   0.34453   0.34608   0.36452
     Eigenvalues ---    0.39440   0.41526   0.42126   0.52385   0.52422
     Eigenvalues ---    0.53070   0.55288   0.96539
 En-DIIS/RFO-DIIS IScMMF=        0 using points:     5    4    3    2
 RFO step:  Lambda=-7.18501800D-05.
 DidBck=T Rises=F RFO-DIIS coefs:    0.56008    0.62778   -0.18115   -0.00671
 Iteration  1 RMS(Cart)=  0.02983091 RMS(Int)=  0.00029474
 Iteration  2 RMS(Cart)=  0.00055391 RMS(Int)=  0.00001322
 Iteration  3 RMS(Cart)=  0.00000012 RMS(Int)=  0.00001322
 Variable       Old X    -DE/DX   Delta X   Delta X   Delta X     New X
                                 (Linear)    (Quad)   (Total)
    R1        2.55769   0.00167  -0.00030   0.00131   0.00102   2.55871
    R2        2.86175  -0.00169  -0.00011  -0.00091  -0.00103   2.86072
    R3        2.77484   0.00162   0.00051  -0.00034   0.00019   2.77502
    R4        2.84070   0.00073  -0.00001   0.00044   0.00042   2.84112
    R5        2.91278  -0.00140  -0.00043  -0.00001  -0.00044   2.91234
    R6        2.93094  -0.00079  -0.00053   0.00000  -0.00053   2.93041
    R7        2.07928  -0.00025   0.00014  -0.00058  -0.00044   2.07884
    R8        2.06588   0.00061   0.00032  -0.00005   0.00027   2.06615
    R9        2.92518   0.00037  -0.00030   0.00068   0.00038   2.92556
   R10        2.94077  -0.00025  -0.00051   0.00017  -0.00034   2.94043
   R11        2.07377   0.00009   0.00007  -0.00014  -0.00007   2.07370
   R12        2.90866   0.00046   0.00014  -0.00001   0.00013   2.90879
   R13        2.07316   0.00016   0.00040  -0.00062  -0.00022   2.07294
   R14        2.06814   0.00020  -0.00024   0.00072   0.00048   2.06863
   R15        2.91265  -0.00012   0.00044  -0.00119  -0.00075   2.91190
   R16        2.07386   0.00027   0.00002   0.00015   0.00017   2.07402
   R17        2.07539  -0.00001   0.00006  -0.00017  -0.00011   2.07528
   R18        2.91536  -0.00023   0.00021  -0.00094  -0.00074   2.91463
   R19        2.07919  -0.00001   0.00000  -0.00002  -0.00002   2.07917
   R20        2.87034  -0.00060   0.00075  -0.00301  -0.00226   2.86808
   R21        2.32605   0.00173   0.00010  -0.00001   0.00008   2.32614
   R22        2.90533   0.00109   0.00062  -0.00131  -0.00071   2.90462
   R23        2.07155  -0.00017  -0.00008   0.00021   0.00012   2.07167
   R24        2.07130  -0.00048   0.00015  -0.00080  -0.00066   2.07065
   R25        2.89227   0.00057  -0.00017   0.00094   0.00078   2.89305
   R26        2.72976  -0.00069  -0.00013  -0.00048  -0.00061   2.72915
   R27        2.07317   0.00006   0.00003  -0.00007  -0.00004   2.07313
   R28        2.06971   0.00004   0.00009  -0.00027  -0.00017   2.06953
   R29        2.06999   0.00014   0.00007  -0.00006   0.00001   2.06999
   R30        2.07140   0.00022   0.00006  -0.00006   0.00000   2.07140
   R31        2.07061   0.00011   0.00006  -0.00009  -0.00003   2.07058
   R32        2.07037  -0.00005  -0.00009   0.00021   0.00012   2.07049
   R33        1.83688  -0.00003  -0.00015   0.00041   0.00026   1.83715
   R34        2.73424  -0.00029  -0.00021   0.00055   0.00034   2.73458
   R35        2.89575   0.00059   0.00000   0.00047   0.00046   2.89621
   R36        2.92472   0.00032   0.00003   0.00085   0.00088   2.92559
   R37        1.83902  -0.00039  -0.00015   0.00011  -0.00004   1.83898
   R38        2.07058  -0.00011  -0.00022   0.00044   0.00022   2.07080
   R39        2.06770   0.00025   0.00038  -0.00061  -0.00022   2.06747
   R40        2.07127   0.00037  -0.00013   0.00060   0.00047   2.07174
   R41        2.70362   0.00117   0.00051  -0.00077  -0.00025   2.70336
   R42        2.07485   0.00005  -0.00009   0.00028   0.00018   2.07504
   R43        2.06606   0.00028   0.00018  -0.00003   0.00015   2.06621
   R44        1.83533  -0.00016  -0.00009   0.00023   0.00013   1.83546
    A1        2.26178   0.00087  -0.00034   0.00246   0.00211   2.26389
    A2        1.91077  -0.00041   0.00000  -0.00098  -0.00102   1.90976
    A3        2.10975  -0.00046   0.00034  -0.00159  -0.00122   2.10853
    A4        2.23354  -0.00076  -0.00001  -0.00106  -0.00107   2.23247
    A5        1.95725   0.00045   0.00056  -0.00085  -0.00035   1.95690
    A6        2.09240   0.00032  -0.00053   0.00191   0.00142   2.09381
    A7        1.98505  -0.00017   0.00024  -0.00103  -0.00081   1.98424
    A8        1.90415   0.00008   0.00007   0.00061   0.00069   1.90483
    A9        1.88408   0.00041  -0.00088   0.00382   0.00295   1.88703
   A10        1.91904   0.00008   0.00059  -0.00096  -0.00036   1.91868
   A11        1.92621  -0.00041  -0.00031  -0.00180  -0.00210   1.92412
   A12        1.83930   0.00004   0.00027  -0.00053  -0.00026   1.83903
   A13        1.96577   0.00051   0.00015   0.00039   0.00053   1.96630
   A14        1.95729  -0.00079  -0.00177   0.00100  -0.00078   1.95652
   A15        1.86135  -0.00008  -0.00062   0.00073   0.00011   1.86146
   A16        1.95662   0.00023  -0.00089   0.00214   0.00124   1.95786
   A17        1.87654  -0.00016   0.00159  -0.00195  -0.00036   1.87618
   A18        1.83689   0.00028   0.00187  -0.00277  -0.00090   1.83599
   A19        2.02978  -0.00020  -0.00064   0.00192   0.00128   2.03106
   A20        1.91292  -0.00004  -0.00035  -0.00003  -0.00037   1.91255
   A21        1.88687   0.00014  -0.00009   0.00071   0.00061   1.88748
   A22        1.86746   0.00014   0.00056  -0.00097  -0.00041   1.86705
   A23        1.90780   0.00010   0.00043  -0.00097  -0.00053   1.90727
   A24        1.85113  -0.00014   0.00016  -0.00094  -0.00078   1.85034
   A25        2.04091   0.00012  -0.00005   0.00075   0.00069   2.04161
   A26        1.91293  -0.00012   0.00004   0.00004   0.00008   1.91300
   A27        1.87709   0.00016  -0.00001  -0.00028  -0.00028   1.87681
   A28        1.88284   0.00008  -0.00034   0.00155   0.00121   1.88405
   A29        1.89179  -0.00017   0.00000  -0.00051  -0.00051   1.89128
   A30        1.84912  -0.00010   0.00042  -0.00186  -0.00145   1.84768
   A31        1.95795  -0.00005  -0.00009   0.00073   0.00063   1.95858
   A32        1.95959   0.00000   0.00035  -0.00107  -0.00072   1.95887
   A33        1.83534   0.00011  -0.00016   0.00074   0.00058   1.83592
   A34        1.98524  -0.00012  -0.00035   0.00030  -0.00005   1.98519
   A35        1.86533  -0.00002   0.00030  -0.00113  -0.00082   1.86451
   A36        1.84748   0.00010  -0.00002   0.00044   0.00041   1.84789
   A37        1.90420  -0.00056   0.00003  -0.00008  -0.00011   1.90409
   A38        2.19701   0.00008   0.00014  -0.00071  -0.00053   2.19648
   A39        2.18194   0.00048  -0.00015   0.00077   0.00066   2.18260
   A40        1.83259   0.00076   0.00004  -0.00017  -0.00025   1.83234
   A41        1.91899  -0.00054   0.00266  -0.00900  -0.00632   1.91266
   A42        1.93252  -0.00047  -0.00160   0.00375   0.00218   1.93470
   A43        1.92887  -0.00027   0.00076  -0.00258  -0.00179   1.92709
   A44        1.98394  -0.00006  -0.00163   0.00523   0.00362   1.98756
   A45        1.86743   0.00052  -0.00006   0.00215   0.00208   1.86951
   A46        1.81188  -0.00022   0.00025  -0.00090  -0.00070   1.81118
   A47        1.95173   0.00011   0.00134  -0.00387  -0.00251   1.94922
   A48        1.92331   0.00009  -0.00174   0.00544   0.00372   1.92703
   A49        1.97391  -0.00020  -0.00011  -0.00049  -0.00058   1.97333
   A50        1.88095   0.00036   0.00009   0.00023   0.00033   1.88129
   A51        1.91849  -0.00012   0.00007  -0.00012  -0.00007   1.91843
   A52        1.92338   0.00028  -0.00010   0.00067   0.00057   1.92396
   A53        1.95756   0.00009  -0.00021   0.00084   0.00063   1.95819
   A54        1.92849   0.00022   0.00019  -0.00015   0.00004   1.92854
   A55        1.88634  -0.00019   0.00014  -0.00071  -0.00056   1.88578
   A56        1.88270  -0.00025   0.00000  -0.00046  -0.00046   1.88224
   A57        1.88308  -0.00019  -0.00002  -0.00028  -0.00030   1.88278
   A58        1.93694   0.00031  -0.00030   0.00108   0.00078   1.93771
   A59        1.91545   0.00002   0.00005  -0.00007  -0.00002   1.91542
   A60        1.93586   0.00021  -0.00024   0.00134   0.00110   1.93696
   A61        1.89487  -0.00036   0.00042  -0.00236  -0.00195   1.89292
   A62        1.88659  -0.00018   0.00012  -0.00035  -0.00023   1.88636
   A63        1.89300  -0.00003  -0.00002   0.00027   0.00024   1.89324
   A64        1.88713   0.00051  -0.00126   0.00417   0.00291   1.89003
   A65        1.83448   0.00028   0.00118   0.00004   0.00122   1.83569
   A66        1.99224  -0.00014  -0.00220   0.00322   0.00101   1.99326
   A67        1.92658   0.00005  -0.00159   0.00205   0.00046   1.92704
   A68        1.90593   0.00022   0.00042   0.00008   0.00049   1.90643
   A69        1.87132  -0.00003   0.00103  -0.00069   0.00034   1.87166
   A70        1.92724  -0.00033   0.00138  -0.00469  -0.00330   1.92394
   A71        1.86301  -0.00037   0.00017  -0.00121  -0.00105   1.86196
   A72        1.94464   0.00051  -0.00063   0.00279   0.00215   1.94679
   A73        1.94838  -0.00034  -0.00039  -0.00054  -0.00093   1.94744
   A74        1.91332   0.00036   0.00027   0.00041   0.00067   1.91399
   A75        1.89147  -0.00005  -0.00011   0.00016   0.00004   1.89151
   A76        1.87591  -0.00023   0.00016  -0.00005   0.00011   1.87602
   A77        1.88781  -0.00027   0.00077  -0.00292  -0.00215   1.88566
   A78        1.95539  -0.00033   0.00105  -0.00206  -0.00102   1.95437
   A79        1.90960   0.00036  -0.00080   0.00402   0.00322   1.91282
   A80        1.94083  -0.00057   0.00026  -0.00373  -0.00347   1.93736
   A81        1.91836   0.00043  -0.00080   0.00383   0.00302   1.92138
   A82        1.84587   0.00025   0.00052  -0.00165  -0.00114   1.84472
   A83        1.89211  -0.00013  -0.00024  -0.00050  -0.00074   1.89137
   A84        1.87287   0.00007   0.00068  -0.00143  -0.00074   1.87212
    D1        0.07181  -0.00008   0.00086  -0.00241  -0.00155   0.07026
    D2       -3.06787  -0.00019  -0.00105   0.00203   0.00098  -3.06689
    D3       -3.11543  -0.00015   0.00089  -0.00557  -0.00468  -3.12011
    D4        0.02808  -0.00025  -0.00102  -0.00112  -0.00215   0.02593
    D5        0.39934  -0.00011  -0.00077  -0.00253  -0.00331   0.39602
    D6       -1.86201   0.00010  -0.00050  -0.00266  -0.00316  -1.86518
    D7        2.42044  -0.00009  -0.00056  -0.00308  -0.00364   2.41681
    D8       -2.69212  -0.00005  -0.00079   0.00090   0.00011  -2.69201
    D9        1.32972   0.00016  -0.00052   0.00078   0.00026   1.32997
   D10       -0.67101  -0.00003  -0.00057   0.00036  -0.00022  -0.67123
   D11        0.05135   0.00016  -0.00252   0.01529   0.01277   0.06411
   D12       -3.08200   0.00004  -0.00734   0.01726   0.00992  -3.07208
   D13       -3.13122   0.00015  -0.00252   0.01258   0.01006  -3.12116
   D14        0.01862   0.00003  -0.00734   0.01455   0.00721   0.02583
   D15        0.64467   0.00002  -0.00014   0.00413   0.00399   0.64866
   D16       -1.50461  -0.00003  -0.00113   0.00563   0.00451  -1.50010
   D17        2.78831  -0.00032  -0.00102   0.00394   0.00292   2.79123
   D18       -2.49897   0.00013   0.00192  -0.00062   0.00128  -2.49769
   D19        1.63493   0.00009   0.00093   0.00088   0.00181   1.63674
   D20       -0.35533  -0.00021   0.00104  -0.00081   0.00021  -0.35512
   D21       -0.09330   0.00029   0.00404  -0.01291  -0.00887  -0.10216
   D22        2.04039  -0.00004   0.00481  -0.01617  -0.01136   2.02903
   D23       -2.10343  -0.00005   0.00458  -0.01513  -0.01054  -2.11397
   D24        3.05004   0.00019   0.00231  -0.00887  -0.00656   3.04348
   D25       -1.09946  -0.00013   0.00307  -0.01212  -0.00905  -1.10851
   D26        1.03990  -0.00015   0.00285  -0.01109  -0.00824   1.03167
   D27       -1.37096   0.00003  -0.00023   0.00021  -0.00002  -1.37098
   D28        2.68557  -0.00005   0.00236  -0.00387  -0.00151   2.68406
   D29        0.68351   0.00008   0.00140  -0.00150  -0.00009   0.68342
   D30        0.77016   0.00008   0.00048  -0.00045   0.00003   0.77019
   D31       -1.45650   0.00000   0.00307  -0.00453  -0.00146  -1.45796
   D32        2.82463   0.00012   0.00211  -0.00215  -0.00005   2.82458
   D33        2.79188  -0.00007   0.00098  -0.00270  -0.00172   2.79015
   D34        0.56522  -0.00015   0.00357  -0.00678  -0.00321   0.56201
   D35       -1.43684  -0.00003   0.00261  -0.00441  -0.00180  -1.43864
   D36        0.64721   0.00012  -0.00077  -0.00143  -0.00220   0.64500
   D37       -1.47294   0.00011  -0.00077  -0.00151  -0.00228  -1.47522
   D38        2.79998   0.00022  -0.00072  -0.00077  -0.00150   2.79848
   D39        2.87422  -0.00035  -0.00383   0.00204  -0.00178   2.87244
   D40        0.75408  -0.00035  -0.00382   0.00196  -0.00186   0.75222
   D41       -1.25619  -0.00024  -0.00378   0.00270  -0.00107  -1.25727
   D42       -1.39827   0.00002  -0.00110  -0.00132  -0.00241  -1.40068
   D43        2.76477   0.00001  -0.00110  -0.00140  -0.00249   2.76228
   D44        0.75450   0.00013  -0.00105  -0.00066  -0.00170   0.75279
   D45        3.07975   0.00059   0.02332   0.01925   0.04257   3.12232
   D46        0.99184   0.00021   0.02328   0.01730   0.04057   1.03241
   D47       -1.19100   0.00072   0.02440   0.01944   0.04384  -1.14716
   D48        0.84822   0.00035   0.02534   0.01612   0.04146   0.88968
   D49       -1.23969  -0.00003   0.02529   0.01417   0.03946  -1.20023
   D50        2.86065   0.00049   0.02641   0.01631   0.04273   2.90338
   D51       -1.18648   0.00026   0.02279   0.01900   0.04179  -1.14469
   D52        3.00879  -0.00012   0.02274   0.01705   0.03979   3.04859
   D53        0.82595   0.00039   0.02386   0.01919   0.04306   0.86901
   D54        0.84040   0.00012   0.00118  -0.00065   0.00053   0.84092
   D55       -1.30858   0.00002   0.00165  -0.00336  -0.00171  -1.31029
   D56        2.97200   0.00011   0.00114  -0.00103   0.00011   2.97211
   D57        2.98445   0.00004   0.00073  -0.00014   0.00059   2.98505
   D58        0.83548  -0.00006   0.00119  -0.00284  -0.00164   0.83383
   D59       -1.16713   0.00003   0.00068  -0.00051   0.00017  -1.16696
   D60       -1.30147   0.00000   0.00142  -0.00222  -0.00080  -1.30227
   D61        2.83274  -0.00011   0.00189  -0.00492  -0.00304   2.82970
   D62        0.83013  -0.00002   0.00137  -0.00259  -0.00122   0.82891
   D63       -1.30229   0.00028  -0.00064   0.00514   0.00450  -1.29779
   D64        0.94570   0.00013  -0.00055   0.00455   0.00401   0.94970
   D65        2.97802   0.00018  -0.00058   0.00453   0.00396   2.98198
   D66        0.86208   0.00028  -0.00090   0.00703   0.00612   0.86820
   D67        3.11006   0.00013  -0.00081   0.00644   0.00563   3.11569
   D68       -1.14080   0.00018  -0.00084   0.00642   0.00558  -1.13522
   D69        2.85695   0.00012  -0.00059   0.00538   0.00479   2.86174
   D70       -1.17825  -0.00003  -0.00050   0.00480   0.00430  -1.17395
   D71        0.85407   0.00002  -0.00053   0.00478   0.00425   0.85832
   D72       -3.05977  -0.00016  -0.00140   0.00182   0.00042  -3.05934
   D73        1.12102  -0.00018  -0.00137   0.00170   0.00032   1.12134
   D74       -0.98076  -0.00015  -0.00134   0.00159   0.00025  -0.98052
   D75        0.97627   0.00001  -0.00127   0.00149   0.00023   0.97650
   D76       -1.12613   0.00000  -0.00124   0.00137   0.00013  -1.12600
   D77        3.05527   0.00002  -0.00121   0.00126   0.00005   3.05533
   D78       -1.06646   0.00003  -0.00143   0.00242   0.00100  -1.06546
   D79        3.11433   0.00002  -0.00140   0.00230   0.00090   3.11522
   D80        1.01255   0.00004  -0.00137   0.00219   0.00082   1.01337
   D81       -0.10664   0.00001   0.00494  -0.02270  -0.01776  -0.12440
   D82        1.96853  -0.00015   0.00722  -0.03039  -0.02318   1.94535
   D83       -2.25477  -0.00013   0.00781  -0.03104  -0.02322  -2.27800
   D84        3.02679   0.00012   0.00971  -0.02466  -0.01495   3.01185
   D85       -1.18122  -0.00004   0.01199  -0.03235  -0.02037  -1.20159
   D86        0.87866  -0.00002   0.01258  -0.03300  -0.02041   0.85825
   D87        0.11540  -0.00009  -0.00519   0.02079   0.01560   0.13099
   D88       -2.00351   0.00003  -0.00693   0.02635   0.01941  -1.98409
   D89        2.15538   0.00006  -0.00701   0.02665   0.01964   2.17501
   D90       -1.95311   0.00025  -0.00874   0.03284   0.02411  -1.92901
   D91        2.21116   0.00037  -0.01048   0.03840   0.02793   2.23909
   D92        0.08686   0.00040  -0.01056   0.03871   0.02815   0.11501
   D93        2.23010  -0.00020  -0.00809   0.02833   0.02023   2.25033
   D94        0.11120  -0.00007  -0.00983   0.03389   0.02405   0.13524
   D95       -2.01311  -0.00004  -0.00991   0.03419   0.02427  -1.98883
   D96        1.05064   0.00030  -0.00008   0.00228   0.00222   1.05286
   D97       -3.13817   0.00006   0.00027  -0.00002   0.00028  -3.13789
   D98       -1.04679   0.00017   0.00012   0.00111   0.00126  -1.04554
   D99        3.08865  -0.00005   0.00108  -0.00181  -0.00075   3.08791
   D100      -1.10015  -0.00028   0.00144  -0.00411  -0.00269  -1.10284
   D101       0.99122  -0.00017   0.00129  -0.00298  -0.00171   0.98951
   D102      -1.09147   0.00019   0.00117  -0.00193  -0.00076  -1.09223
   D103       1.00291  -0.00005   0.00153  -0.00423  -0.00270   1.00021
   D104       3.09428   0.00007   0.00138  -0.00310  -0.00172   3.09256
   D105      -1.51065   0.00008  -0.01173   0.03727   0.02552  -1.48513
   D106       2.80648   0.00011  -0.01121   0.03547   0.02429   2.83077
   D107       0.64814   0.00020  -0.01117   0.03600   0.02483   0.67297
   D108      -3.08781   0.00006  -0.00007   0.00026   0.00019  -3.08761
   D109      -0.94335   0.00017  -0.00178   0.00417   0.00239  -0.94096
   D110       1.14502  -0.00012   0.00070  -0.00179  -0.00109   1.14393
   D111      -1.02557   0.00023  -0.01026   0.01759   0.00733  -1.01824
   D112       1.09189   0.00029  -0.01112   0.01937   0.00825   1.10013
   D113      -3.09984  -0.00003  -0.01024   0.01565   0.00541  -3.09443
   D114      -3.07277  -0.00018  -0.01065   0.01547   0.00482  -3.06795
   D115      -0.95532  -0.00013  -0.01151   0.01725   0.00574  -0.94958
   D116       1.13614  -0.00044  -0.01063   0.01353   0.00290   1.13904
   D117       1.15693  -0.00008  -0.01297   0.01902   0.00605   1.16298
   D118      -3.00880  -0.00002  -0.01383   0.02080   0.00697  -3.00183
   D119      -0.91735  -0.00034  -0.01295   0.01708   0.00413  -0.91322
   D120      -2.87641  -0.00075  -0.01683  -0.00654  -0.02337  -2.89979
   D121      -0.74439  -0.00018  -0.01770  -0.00026  -0.01796  -0.76235
   D122       1.34522  -0.00047  -0.01835  -0.00062  -0.01897   1.32625
   D123      -0.88726  -0.00041  -0.01568  -0.00584  -0.02152  -0.90878
   D124       1.24476   0.00016  -0.01655   0.00045  -0.01610   1.22865
   D125      -2.94882  -0.00013  -0.01720   0.00009  -0.01712  -2.96593
   D126       1.18741  -0.00036  -0.01381  -0.00877  -0.02257   1.16484
   D127      -2.96376   0.00022  -0.01468  -0.00248  -0.01715  -2.98091
   D128      -0.87415  -0.00007  -0.01532  -0.00284  -0.01817  -0.89231
   D129       1.39274   0.00027   0.00762  -0.02233  -0.01471   1.37803
   D130      -0.73428  -0.00026   0.00848  -0.02873  -0.02025  -0.75453
   D131      -2.77325  -0.00046   0.00888  -0.02914  -0.02026  -2.79351
         Item               Value     Threshold  Converged?
 Maximum Force            0.001727     0.000450     NO 
 RMS     Force            0.000367     0.000300     NO 
 Maximum Displacement     0.138987     0.001800     NO 
 RMS     Displacement     0.029827     0.001200     NO 
 Predicted change in Energy=-1.418216D-04
 GradGradGradGradGradGradGradGradGradGradGradGradGradGradGradGradGradGrad

                          Input orientation:                          
 ---------------------------------------------------------------------
 Center     Atomic      Atomic             Coordinates (Angstroms)
 Number     Number       Type             X           Y           Z
 ---------------------------------------------------------------------
      1          6           0        1.790696    0.627716    0.040014
      2          6           0        1.066601   -0.480427    0.324709
      3          6           0       -0.362790   -0.557046    0.784438
      4          6           0       -1.286418    0.500604    0.126429
      5          6           0       -1.135548    1.903385    0.763754
      6          6           0        0.284934    2.308448    1.196755
      7          6           0        1.416712    2.088448    0.174460
      8          6           0        3.134631    0.232894   -0.400879
      9          6           0        3.209844   -1.281416   -0.469358
     10          6           0        1.883972   -1.772852    0.133226
     11          8           0        4.059835    0.999517   -0.668262
     12          6           0        1.156068    2.752426   -1.193039
     13          6           0        2.067879   -2.526546    1.453032
     14          8           0        1.248677   -2.631161   -0.839104
     15          6           0       -2.769940    0.033655    0.078638
     16          8           0       -3.492512    1.129226   -0.530992
     17          6           0       -3.377842   -0.269558    1.452469
     18          6           0       -2.920509   -1.191549   -0.855704
     19          8           0       -4.289388   -1.454322   -1.177602
     20          1           0       -0.395541   -0.454390    1.879221
     21          1           0       -0.733255   -1.564524    0.576649
     22          1           0       -0.975903    0.579918   -0.923083
     23          1           0       -1.773726    1.973650    1.653188
     24          1           0       -1.522173    2.643020    0.055402
     25          1           0        0.554261    1.777747    2.118916
     26          1           0        0.259178    3.374223    1.460344
     27          1           0        2.313367    2.579341    0.581382
     28          1           0        3.295156   -1.598228   -1.515392
     29          1           0        4.098851   -1.651775    0.053273
     30          1           0        0.970678    3.826018   -1.064376
     31          1           0        0.291458    2.317889   -1.705857
     32          1           0        2.027284    2.638257   -1.847130
     33          1           0        1.100040   -2.813825    1.879974
     34          1           0        2.654911   -3.435680    1.281456
     35          1           0        2.593604   -1.907411    2.188383
     36          1           0        0.575260   -3.163314   -0.382541
     37          1           0       -4.433258    0.880258   -0.526504
     38          1           0       -2.811950   -1.045259    1.980560
     39          1           0       -3.410924    0.623350    2.083808
     40          1           0       -4.403586   -0.636381    1.329177
     41          1           0       -2.341863   -1.027436   -1.774386
     42          1           0       -2.550452   -2.100221   -0.373131
     43          1           0       -4.549220   -0.823368   -1.868818
 ---------------------------------------------------------------------
                    Distance matrix (angstroms):
                    1          2          3          4          5
     1  C    0.000000
     2  C    1.354010   0.000000
     3  C    2.568137   1.503456   0.000000
     4  C    3.080950   2.557036   1.550705   0.000000
     5  C    3.273230   3.274871   2.579012   1.548141   0.000000
     6  C    2.535789   3.024779   2.966581   2.623556   1.539264
     7  C    1.513829   2.596973   3.246127   3.135358   2.625938
     8  C    1.468480   2.304789   3.776365   4.460425   4.730892
     9  C    2.432740   2.421903   3.854923   4.873082   5.526839
    10  C    2.404186   1.541144   2.636324   3.901284   4.798936
    11  O    2.406010   3.483630   4.908446   5.427971   5.464399
    12  C    2.537236   3.572520   4.143664   3.574554   3.130721
    13  C    3.467394   2.542101   3.199078   4.709015   5.510112
    14  O    3.418612   2.452197   3.087826   4.143297   5.368034
    15  C    4.599326   3.878644   2.577101   1.556009   2.576143
    16  O    5.337587   4.910062   3.790650   2.386256   2.798387
    17  C    5.432671   4.590140   3.101524   2.593374   3.197482
    18  C    5.129083   4.218544   3.103963   2.549161   3.922671
    19  O    6.541016   5.647302   4.480276   3.813143   4.998977
    20  H    3.055040   2.134256   1.100073   2.185854   2.711269
    21  H    3.385886   2.116182   1.093359   2.184821   3.496175
    22  H    2.929831   2.617850   2.141080   1.097354   2.149994
    23  H    4.137508   3.981810   3.024878   2.176770   1.096951
    24  H    3.877730   4.065735   3.480817   2.156519   1.094670
    25  H    2.678279   2.929338   2.841315   2.998199   2.169724
    26  H    3.450534   4.098771   4.037149   3.525037   2.143330
    27  H    2.091675   3.313983   4.127950   4.181696   3.519260
    28  H    3.104435   3.098695   4.444531   5.300141   6.089905
    29  H    3.244046   3.261944   4.651804   5.799932   6.367329
    30  H    3.481557   4.525950   4.940395   4.191763   3.387443
    31  H    2.855252   3.543249   3.859386   3.024812   2.882211
    32  H    2.767592   3.919947   4.779913   4.409662   4.166565
    33  H    3.963163   2.804410   2.903984   4.444721   5.338152
    34  H    4.335808   3.488784   4.200010   5.688804   6.568197
    35  H    3.418629   2.800234   3.540454   5.010466   5.518905
    36  H    4.003467   2.817713   3.005730   4.141158   5.469213
    37  H    6.254784   5.729265   4.511444   3.236211   3.685980
    38  H    5.267724   4.254884   2.769015   2.855652   3.603532
    39  H    5.588735   4.935685   3.517501   2.891354   2.925469
    40  H    6.452054   5.563832   4.078120   3.529317   4.177342
    41  H    4.807246   4.040178   3.268880   2.657436   4.060426
    42  H    5.143723   4.024150   2.916714   2.934558   4.395830
    43  H    6.778186   6.038759   4.963556   4.047195   5.100860
                    6          7          8          9         10
     6  C    0.000000
     7  C    1.540911   0.000000
     8  C    3.870546   2.593326   0.000000
     9  C    4.921194   3.871151   1.517722   0.000000
    10  C    4.510545   3.889688   2.423309   1.537059   0.000000
    11  O    4.409247   2.980277   1.230938   2.442275   3.614248
    12  C    2.582074   1.542354   3.300042   4.584059   4.771474
    13  C    5.159626   4.832902   3.491340   2.559300   1.530936
    14  O    5.428928   4.830141   3.457119   2.409294   1.444202
    15  C    3.969524   4.664699   5.927359   6.147156   4.992529
    16  O    4.317959   5.051559   6.688749   7.122960   6.145715
    17  C    4.486361   5.493747   6.789673   6.936489   5.629120
    18  C    5.170825   5.534538   6.237037   6.143172   4.939528
    19  O    6.381256   6.851195   7.652846   7.534585   6.319027
    20  H    2.926103   3.557598   4.258325   4.381621   3.159592
    21  H    4.052302   4.257737   4.375707   4.089292   2.662687
    22  H    3.011850   3.033954   4.158078   4.603358   3.851000
    23  H    2.135065   3.518339   5.598338   6.319543   5.452093
    24  H    2.163391   2.993121   5.263338   6.169972   5.577437
    25  H    1.097526   2.149714   3.923550   4.807261   4.279935
    26  H    1.098190   2.155597   4.647615   5.839962   5.558199
    27  H    2.136962   1.100251   2.673036   4.100386   4.396226
    28  H    5.628436   4.469422   2.149632   1.096283   2.177125
    29  H    5.615771   4.604110   2.165168   1.095739   2.219626
    30  H    2.808198   2.180094   4.246582   5.608368   5.797904
    31  H    2.902634   2.203277   3.759495   4.795925   4.759463
    32  H    3.522753   2.182181   3.017223   4.319785   4.837378
    33  H    5.231525   5.200129   4.315593   3.509830   2.179290
    34  H    6.214416   5.768411   4.064334   2.830928   2.162817
    35  H    4.907826   4.626863   3.402631   2.799145   2.178384
    36  H    5.702512   5.347832   4.252640   3.238844   1.977911
    37  H    5.222134   6.014418   7.596565   7.943117   6.883432
    38  H    4.631673   5.564504   6.531979   6.505372   5.098404
    39  H    4.157618   5.394274   7.012162   7.347200   6.130455
    40  H    5.538210   6.529467   7.782894   7.849529   6.500404
    41  H    5.182264   5.256769   5.785061   5.708682   4.695989
    42  H    5.471774   5.795101   6.145271   5.818995   4.475230
    43  H    6.524956   6.945934   7.893801   7.897554   6.804091
                   11         12         13         14         15
    11  O    0.000000
    12  C    3.432193   0.000000
    13  C    4.571750   5.975002   0.000000
    14  O    4.594956   5.396004   2.436375   0.000000
    15  C    6.938053   4.941904   5.643410   4.908440   0.000000
    16  O    7.554708   4.968136   6.943988   6.059234   1.447078
    17  C    7.837544   6.057016   5.894903   5.677426   1.532610
    18  C    7.318546   5.682184   5.656544   4.410768   1.548158
    19  O    8.717240   6.881130   6.963098   5.671833   2.470007
    20  H    5.334219   4.704248   3.247138   3.851114   3.019612
    21  H    5.576543   5.033627   3.088671   2.658971   2.636338
    22  H    5.059611   3.055809   4.955871   3.907280   2.126127
    23  H    6.353621   4.158268   5.920284   6.045720   2.689838
    24  H    5.863754   2.956949   6.447190   6.024512   2.892447
    25  H    4.545663   3.504457   4.611006   5.354490   4.272576
    26  H    4.961369   2.869056   6.171753   6.506244   4.716362
    27  H    2.666008   2.125529   5.185568   5.504605   5.707301
    28  H    2.837366   4.858786   3.343580   2.390061   6.479920
    29  H    2.747997   5.441531   2.617136   3.143092   7.072596
    30  H    4.205818   1.097052   6.920713   6.467085   5.448002
    31  H    4.124969   1.095150   6.050025   5.114746   4.215959
    32  H    2.864693   1.095394   6.129267   5.421173   5.788428
    33  H    5.458522   6.358435   1.096139   2.729257   5.131247
    34  H    5.044421   6.830982   1.095704   2.668618   6.550730
    35  H    4.331338   5.934191   1.095654   3.390918   6.081642
    36  H    5.436274   5.999186   2.450044   0.972177   4.650124
    37  H    8.495113   5.932103   7.601951   6.686717   1.962030
    38  H    7.643219   6.343447   5.126912   5.191752   2.187036
    39  H    7.970422   6.010666   6.351142   6.391177   2.186163
    40  H    8.848470   6.982502   6.742990   6.374062   2.163699
    41  H    6.805423   5.182744   5.666514   4.042111   2.177811
    42  H    7.306940   6.161065   4.984536   3.864248   2.192190
    43  H    8.881445   6.767073   7.597467   6.159873   2.773609
                   16         17         18         19         20
    16  O    0.000000
    17  C    2.429787   0.000000
    18  C    2.412182   2.527229   0.000000
    19  O    2.779899   3.025204   1.430558   0.000000
    20  H    4.231807   3.018344   3.794560   5.050354   0.000000
    21  H    4.012064   3.072107   2.640989   3.966815   1.744461
    22  H    2.605531   3.483414   2.631374   3.896420   3.042947
    23  H    2.904810   2.765042   4.198588   5.108123   2.801047
    24  H    2.552972   3.725375   4.182031   5.095684   3.766904
    25  H    4.880467   4.482972   5.453358   6.691355   2.437624
    26  H    4.804228   5.148312   6.026672   7.138842   3.906712
    27  H    6.086743   6.423775   6.608956   7.934787   4.269203
    28  H    7.381090   7.423104   6.263791   7.593426   5.143250
    29  H    8.105808   7.731056   7.092917   8.480365   4.996737
    30  H    5.241875   6.482120   6.353020   7.454067   5.371519
    31  H    4.136624   5.489415   4.832769   5.957582   4.583698
    32  H    5.871758   6.968367   6.334904   7.556310   5.414817
    33  H    6.515515   5.167929   5.126454   6.343734   2.793510
    34  H    7.868554   6.815254   6.378784   7.628632   4.307049
    35  H    7.325092   6.235568   6.339115   7.675332   3.337940
    36  H    5.915632   5.231453   4.041304   5.217046   3.660095
    37  H    0.973144   2.520380   2.586343   2.427940   4.885894
    38  H    3.391083   1.095822   2.842108   3.510576   2.489664
    39  H    2.664535   1.094060   3.489283   3.965504   3.208724
    40  H    2.721701   1.096317   2.698413   2.639320   4.049702
    41  H    2.742483   3.472784   1.098063   2.081163   4.179162
    42  H    3.367747   2.714538   1.093391   2.021944   3.524981
    43  H    2.592109   3.565078   1.953114   0.971286   5.606870
                   21         22         23         24         25
    21  H    0.000000
    22  H    2.628061   0.000000
    23  H    3.841900   3.035817   0.000000
    24  H    4.312485   2.347815   1.750502   0.000000
    25  H    3.899623   3.609704   2.382185   3.052600   0.000000
    26  H    5.114398   3.874829   2.476186   2.383639   1.752007
    27  H    5.143301   4.132846   4.268485   3.871961   2.470024
    28  H    4.539369   4.830849   6.963604   6.607741   5.667267
    29  H    4.861151   5.629108   7.084533   7.073980   5.347207
    30  H    5.886790   3.787653   4.283478   2.977867   3.808172
    31  H    4.618767   2.288992   3.958114   2.548922   3.871654
    32  H    5.581994   3.756296   5.209761   4.027194   4.317383
    33  H    2.573010   4.866638   5.588370   6.323150   4.630064
    34  H    3.934164   5.845326   7.000847   7.476753   5.682771
    35  H    3.712581   5.348777   5.867081   6.495819   4.212379
    36  H    2.277803   4.087796   6.004192   6.189066   5.538214
    37  H    4.569894   3.492962   3.608278   3.452588   5.716562
    38  H    2.561557   3.800449   3.209189   4.355820   4.395439
    39  H    3.772033   3.869446   2.165447   3.429414   4.129958
    40  H    3.859932   4.277975   3.719329   4.547474   5.570632
    41  H    2.898870   2.274675   4.591030   4.182375   5.604853
    42  H    2.119258   3.156706   4.615809   4.872303   5.557713
    43  H    4.592516   3.953759   5.284998   4.988134   6.979494
                   26         27         28         29         30
    26  H    0.000000
    27  H    2.371519   0.000000
    28  H    6.541975   4.776238   0.000000
    29  H    6.479475   4.622682   1.763379   0.000000
    30  H    2.661684   2.462832   5.918535   6.406311   0.000000
    31  H    3.337920   3.063974   4.939074   5.774860   1.774060
    32  H    3.821940   2.446015   4.434564   5.129064   1.771975
    33  H    6.259000   5.678445   4.221934   3.698657   7.264533
    34  H    7.221240   6.065247   3.407126   2.603020   7.814846
    35  H    5.820245   4.774089   3.782291   2.624846   6.788707
    36  H    6.799671   6.076862   3.336268   3.858806   7.033635
    37  H    5.673305   7.044945   8.176135   8.918757   6.178134
    38  H    5.406874   6.431509   7.058626   7.200103   6.878173
    39  H    4.628786   6.233032   7.928503   8.105306   6.274280
    40  H    6.151709   7.484486   8.263616   8.657390   7.384092
    41  H    6.050082   6.342684   5.671760   6.724056   5.918873
    42  H    6.420685   6.816607   5.977281   6.678036   6.927950
    43  H    7.198874   8.042202   7.890472   8.897743   7.261762
                   31         32         33         34         35
    31  H    0.000000
    32  H    1.770786   0.000000
    33  H    6.312406   6.669054   0.000000
    34  H    6.900254   6.861099   1.778356   0.000000
    35  H    6.190165   6.104850   1.774101   1.778167   0.000000
    36  H    5.645821   6.157242   2.348726   2.677316   3.501522
    37  H    5.077460   6.824457   7.074940   8.493420   8.032342
    38  H    5.876358   7.185937   4.294370   6.007448   5.477820
    39  H    5.562433   7.006157   5.674902   7.342605   6.516905
    40  H    6.323178   7.884686   5.944286   7.593466   7.163409
    41  H    4.257966   5.703686   5.328436   6.332895   6.390363
    42  H    5.419623   6.751408   4.348771   5.622892   5.749769
    43  H    5.772886   7.431939   7.066081   8.285403   8.285890
                   36         37         38         39         40
    36  H    0.000000
    37  H    6.438669   0.000000
    38  H    4.641508   3.552693   0.000000
    39  H    6.025891   2.815120   1.775862   0.000000
    40  H    5.839886   2.396795   1.767706   1.772504   0.000000
    41  H    3.874121   3.093613   3.784299   4.330548   3.746429
    42  H    3.301565   3.528702   2.592525   3.767599   2.911148
    43  H    5.826204   2.172003   4.229073   4.360271   3.206766
                   41         42         43
    41  H    0.000000
    42  H    1.777046   0.000000
    43  H    2.218780   2.804016   0.000000
 Stoichiometry    C15H24O4
 Framework group  C1[X(C15H24O4)]
 Deg. of freedom   123
 Full point group                 C1      NOp   1
 Largest Abelian subgroup         C1      NOp   1
 Largest concise Abelian subgroup C1      NOp   1
                         Standard orientation:                         
 ---------------------------------------------------------------------
 Center     Atomic      Atomic             Coordinates (Angstroms)
 Number     Number       Type             X           Y           Z
 ---------------------------------------------------------------------
      1          6           0        1.816299    0.636050    0.019571
      2          6           0        1.095497   -0.474665    0.302593
      3          6           0       -0.333535   -0.556202    0.762590
      4          6           0       -1.260409    0.499878    0.106627
      5          6           0       -1.113423    1.902011    0.746282
      6          6           0        0.306003    2.310455    1.179571
      7          6           0        1.438124    2.095463    0.156591
      8          6           0        3.161247    0.245869   -0.422362
      9          6           0        3.240826   -1.268099   -0.493423
     10          6           0        1.916555   -1.764391    0.108698
     11          8           0        4.084151    1.015620   -0.688706
     12          6           0        1.175170    2.760994   -1.209711
     13          6           0        2.103017   -2.519780    1.427176
     14          8           0        1.283473   -2.622893   -0.864905
     15          6           0       -2.742586    0.028715    0.058460
     16          8           0       -3.468500    1.123217   -0.549116
     17          6           0       -3.349218   -0.278579    1.431946
     18          6           0       -2.889870   -1.195340   -0.877911
     19          8           0       -4.258073   -1.461533   -1.199872
     20          1           0       -0.366274   -0.455492    1.857554
     21          1           0       -0.701140   -1.564397    0.553201
     22          1           0       -0.950423    0.581865   -0.942836
     23          1           0       -1.751550    1.968924    1.636011
     24          1           0       -1.502389    2.641720    0.039289
     25          1           0        0.577127    1.778978    2.100759
     26          1           0        0.277235    3.375705    1.444970
     27          1           0        2.333469    2.588263    0.564094
     28          1           0        3.326760   -1.582894   -1.540015
     29          1           0        4.131051   -1.636764    0.028333
     30          1           0        0.986708    3.833825   -1.079181
     31          1           0        0.311678    2.324821   -1.723022
     32          1           0        2.046528    2.650455   -1.864236
     33          1           0        1.136136   -2.810582    1.853902
     34          1           0        2.692632   -3.426917    1.253900
     35          1           0        2.627155   -1.900368    2.163428
     36          1           0        0.611729   -3.157766   -0.409055
     37          1           0       -4.408521    0.871518   -0.544787
     38          1           0       -2.780932   -1.053529    1.958566
     39          1           0       -3.384707    0.613161    2.064803
     40          1           0       -4.373930   -0.648164    1.308319
     41          1           0       -2.311962   -1.027998   -1.796475
     42          1           0       -2.517046   -2.103749   -0.396978
     43          1           0       -4.519927   -0.830166   -1.889948
 ---------------------------------------------------------------------
 Rotational constants (GHZ):      0.5490937      0.2605275      0.2073578
 Standard basis: 6-31G(d) (6D, 7F)
 There are   333 symmetry adapted cartesian basis functions of A   symmetry.
 There are   333 symmetry adapted basis functions of A   symmetry.
   333 basis functions,   628 primitive gaussians,   333 cartesian basis functions
    73 alpha electrons       73 beta electrons
       nuclear repulsion energy      1597.8746178123 Hartrees.
 NAtoms=   43 NActive=   43 NUniq=   43 SFac= 1.00D+00 NAtFMM=   60 NAOKFM=F Big=F
 Integral buffers will be    131072 words long.
 Raffenetti 2 integral format.
 Two-electron integral symmetry is turned on.
 ------------------------------------------------------------------------------
 Polarizable Continuum Model (PCM)
 =================================
 Model                : PCM (using non-symmetric T matrix).
 Atomic radii         : SMD-Coulomb.
 Polarization charges : Total charges.
 Charge compensation  : None.
 Solution method      : On-the-fly selection.
 Cavity type          : VdW (van der Waals Surface) (Alpha=1.000).
 Cavity algorithm     : GePol (No added spheres)
                        Default sphere list used, NSphG=   43.
                        Lebedev-Laikov grids with approx.  5.0 points / Ang**2.
                        Smoothing algorithm: Karplus/York (Gamma=1.0000).
                        Polarization charges: spherical gaussians, with
                                              point-specific exponents (IZeta= 3).
                        Self-potential: point-specific (ISelfS= 7).
                        Self-field    : sphere-specific E.n sum rule (ISelfD= 2).
 1st derivatives      : Analytical E(r).r(x)/FMM algorithm (CHGder, D1EAlg=3).
                        Cavity 1st derivative terms included.
 Solvent              : Methanol, Eps=  32.613000 Eps(inf)=   1.765709
 ------------------------------------------------------------------------------
 ------------------------------------------------------------------------------
 Atomic radii for non-electrostatic terms: SMD-CDS.
 ------------------------------------------------------------------------------
 Nuclear repulsion after PCM non-electrostatic terms =     1597.8762466404 Hartrees.
 One-electron integrals computed using PRISM.
 NBasis=   333 RedAO= T EigKep=  9.25D-04  NBF=   333
 NBsUse=   333 1.00D-06 EigRej= -1.00D+00 NBFU=   333
 Initial guess from the checkpoint file:  "DY-202A-11R_55.chk"
 B after Tr=     0.000000    0.000000    0.000000
         Rot=    0.999986    0.004890    0.000731    0.001854 Ang=   0.61 deg.
 ExpMin= 1.61D-01 ExpMax= 5.48D+03 ExpMxC= 8.25D+02 IAcc=1 IRadAn=         1 AccDes= 0.00D+00
 Harris functional with IExCor=  402 and IRadAn=       1 diagonalized for initial guess.
 HarFok:  IExCor=  402 AccDes= 0.00D+00 IRadAn=         1 IDoV= 1 UseB2=F ITyADJ=14
 ICtDFT=  3500011 ScaDFX=  1.000000  1.000000  1.000000  1.000000
 FoFCou: FMM=F IPFlag=           0 FMFlag=      100000 FMFlg1=           0
         NFxFlg=           0 DoJE=T BraDBF=F KetDBF=T FulRan=T
         wScrn=  0.000000 ICntrl=     500 IOpCl=  0 I1Cent=   200000004 NGrid=           0
         NMat0=    1 NMatS0=      1 NMatT0=    0 NMatD0=    1 NMtDS0=    0 NMtDT0=    0
 Petite list used in FoFCou.
 Keep R1 ints in memory in canonical form, NReq=1565304907.
 Requested convergence on RMS density matrix=1.00D-08 within 128 cycles.
 Requested convergence on MAX density matrix=1.00D-06.
 Requested convergence on             energy=1.00D-06.
 No special actions if energy rises.
 Inv3:  Mode=1 IEnd=    21821427.
 Iteration    1 A*A^-1 deviation from unit magnitude is 4.66D-15 for   2662.
 Iteration    1 A*A^-1 deviation from orthogonality  is 5.53D-15 for   2677   2600.
 Iteration    1 A^-1*A deviation from unit magnitude is 5.00D-15 for   2671.
 Iteration    1 A^-1*A deviation from orthogonality  is 3.10D-11 for   1579   1178.
 Error on total polarization charges =  0.05192
 SCF Done:  E(RB3LYP) =  -886.949795931     A.U. after    9 cycles
            NFock=  9  Conv=0.95D-08     -V/T= 2.0094
 SMD-CDS (non-electrostatic) energy       (kcal/mol) =       1.02
 (included in total energy above)
 D1PCM: PCM CHGder 1st derivatives, ID1Alg=3 FixD1E=F DoIter=F DoCFld=F I1PDM=0.
 Calling FoFJK, ICntrl=      2127 FMM=F ISym2X=0 I1Cent= 0 IOpClX= 0 NMat=1 NMatS=1 NMatT=0.
 ***** Axes restored to original set *****
 -------------------------------------------------------------------
 Center     Atomic                   Forces (Hartrees/Bohr)
 Number     Number              X              Y              Z
 -------------------------------------------------------------------
      1        6          -0.002727319    0.002852005    0.000266361
      2        6           0.001624889   -0.002460829    0.000051441
      3        6          -0.000798334    0.000586121    0.000161646
      4        6           0.000172299   -0.000598886    0.000507134
      5        6          -0.000201683   -0.000060636   -0.000043183
      6        6          -0.000018459   -0.000010115   -0.000420067
      7        6           0.001266369   -0.001090641   -0.000258658
      8        6           0.000961358   -0.001332990   -0.000206392
      9        6           0.001389497   -0.000163422    0.000176687
     10        6          -0.002678782   -0.000211381   -0.001190502
     11        8           0.001287153    0.001129458   -0.000354041
     12        6          -0.000077158   -0.000096121    0.000648532
     13        6           0.000641045    0.000489737    0.000375107
     14        8           0.000374175    0.000333761    0.000870697
     15        6           0.000244550    0.001123446   -0.000290369
     16        8           0.000134793   -0.000498242   -0.000371093
     17        6           0.000524513   -0.001103266    0.000144278
     18        6           0.000520060   -0.000025789    0.000077563
     19        8          -0.000924968   -0.000128123   -0.000325479
     20        1           0.000010638   -0.000054404   -0.000084164
     21        1           0.000051660   -0.000162224   -0.000082572
     22        1           0.000009994    0.000104578   -0.000193579
     23        1          -0.000163890    0.000120096   -0.000022883
     24        1          -0.000258196    0.000106965   -0.000040696
     25        1           0.000133686    0.000062641    0.000272893
     26        1           0.000046867    0.000068271   -0.000012931
     27        1           0.000000021   -0.000146046    0.000129455
     28        1          -0.000607784    0.000451379   -0.000105916
     29        1          -0.000377169    0.000381202    0.000153277
     30        1          -0.000070999    0.000087071   -0.000173887
     31        1          -0.000025978   -0.000117163   -0.000141086
     32        1           0.000048340    0.000120826   -0.000207027
     33        1          -0.000154922   -0.000291012    0.000098047
     34        1          -0.000081689   -0.000214980    0.000010228
     35        1          -0.000120989   -0.000081098    0.000020242
     36        1           0.000071338    0.000134360   -0.000024254
     37        1           0.000100525    0.000235215    0.000458416
     38        1          -0.000159037    0.000025692   -0.000017430
     39        1          -0.000147417    0.000251515    0.000043852
     40        1          -0.000232546    0.000235595    0.000131462
     41        1           0.000122713   -0.000054937    0.000053170
     42        1           0.000091633    0.000080431    0.000005070
     43        1          -0.000000796   -0.000078058   -0.000089352
 -------------------------------------------------------------------
 Cartesian Forces:  Max     0.002852005 RMS     0.000649942

 GradGradGradGradGradGradGradGradGradGradGradGradGradGradGradGradGradGrad
 Berny optimization.
 Using GEDIIS/GDIIS optimizer.
 FormGI is forming the generalized inverse of G from B-inverse, IUseBI=4.
 Internal  Forces:  Max     0.001747253 RMS     0.000283794
 Search for a local minimum.
 Step number   6 out of a maximum of  258
 All quantities printed in internal units (Hartrees-Bohrs-Radians)
 Mixed Optimization -- En-DIIS/RFO-DIIS
 Swapping is turned off.
 Update second derivatives using D2CorX and points    3    4    5    6
 DE= -1.25D-04 DEPred=-1.42D-04 R= 8.78D-01
 TightC=F SS=  1.41D+00  RLast= 1.76D-01 DXNew= 1.4239D+00 5.2835D-01
 Trust test= 8.78D-01 RLast= 1.76D-01 DXMaxT set to 8.47D-01
 ITU=  1  0  1  1  1  0
     Eigenvalues ---    0.00147   0.00265   0.00304   0.00343   0.00376
     Eigenvalues ---    0.00388   0.00687   0.00751   0.00802   0.00930
     Eigenvalues ---    0.01081   0.01123   0.01245   0.01293   0.01384
     Eigenvalues ---    0.01445   0.02502   0.02628   0.03225   0.03766
     Eigenvalues ---    0.03913   0.04232   0.04433   0.04621   0.04732
     Eigenvalues ---    0.04880   0.05011   0.05197   0.05308   0.05391
     Eigenvalues ---    0.05427   0.05547   0.05576   0.05601   0.05612
     Eigenvalues ---    0.05641   0.05674   0.05722   0.05843   0.06034
     Eigenvalues ---    0.06133   0.06716   0.07228   0.07823   0.08292
     Eigenvalues ---    0.08601   0.08988   0.09078   0.09316   0.09794
     Eigenvalues ---    0.10552   0.11721   0.12135   0.13286   0.13903
     Eigenvalues ---    0.14567   0.15913   0.15989   0.16000   0.16000
     Eigenvalues ---    0.16000   0.16000   0.16000   0.16000   0.16003
     Eigenvalues ---    0.16020   0.16040   0.16060   0.16145   0.16632
     Eigenvalues ---    0.17741   0.17774   0.18606   0.20206   0.20844
     Eigenvalues ---    0.22797   0.23334   0.24821   0.25070   0.26934
     Eigenvalues ---    0.27194   0.27491   0.27891   0.28328   0.28802
     Eigenvalues ---    0.28823   0.29200   0.29456   0.29565   0.30641
     Eigenvalues ---    0.31516   0.31814   0.32417   0.33747   0.33773
     Eigenvalues ---    0.33822   0.33850   0.33933   0.34024   0.34112
     Eigenvalues ---    0.34121   0.34135   0.34152   0.34157   0.34189
     Eigenvalues ---    0.34205   0.34225   0.34255   0.34317   0.34366
     Eigenvalues ---    0.34370   0.34423   0.34471   0.34620   0.36641
     Eigenvalues ---    0.39502   0.41868   0.42743   0.52378   0.52420
     Eigenvalues ---    0.53101   0.54300   0.97342
 En-DIIS/RFO-DIIS IScMMF=        0 using points:     6    5    4    3    2
 RFO step:  Lambda=-3.57133273D-05.
 DidBck=F Rises=F RFO-DIIS coefs:    1.02542    0.06136   -0.19616   -0.03803    0.14742
 Iteration  1 RMS(Cart)=  0.01013283 RMS(Int)=  0.00006190
 Iteration  2 RMS(Cart)=  0.00007152 RMS(Int)=  0.00002071
 Iteration  3 RMS(Cart)=  0.00000000 RMS(Int)=  0.00002071
 Variable       Old X    -DE/DX   Delta X   Delta X   Delta X     New X
                                 (Linear)    (Quad)   (Total)
    R1        2.55871   0.00114   0.00107   0.00060   0.00165   2.56036
    R2        2.86072  -0.00144  -0.00186  -0.00182  -0.00368   2.85704
    R3        2.77502   0.00171   0.00156   0.00243   0.00394   2.77897
    R4        2.84112   0.00048   0.00100   0.00012   0.00112   2.84224
    R5        2.91234  -0.00121  -0.00210  -0.00127  -0.00334   2.90900
    R6        2.93041  -0.00021  -0.00128   0.00021  -0.00108   2.92933
    R7        2.07884  -0.00009  -0.00025  -0.00014  -0.00039   2.07845
    R8        2.06615   0.00015   0.00031   0.00017   0.00048   2.06663
    R9        2.92556   0.00017   0.00011   0.00016   0.00027   2.92583
   R10        2.94043  -0.00028  -0.00127   0.00035  -0.00092   2.93951
   R11        2.07370   0.00019   0.00012   0.00035   0.00047   2.07417
   R12        2.90879   0.00036   0.00027   0.00061   0.00088   2.90967
   R13        2.07294   0.00009  -0.00003   0.00025   0.00023   2.07317
   R14        2.06863   0.00019   0.00049   0.00008   0.00057   2.06919
   R15        2.91190   0.00010   0.00011  -0.00019  -0.00007   2.91183
   R16        2.07402   0.00023   0.00026   0.00034   0.00060   2.07462
   R17        2.07528   0.00006  -0.00006   0.00020   0.00014   2.07542
   R18        2.91463  -0.00009  -0.00029  -0.00050  -0.00079   2.91384
   R19        2.07917  -0.00002  -0.00006   0.00000  -0.00006   2.07911
   R20        2.86808  -0.00005  -0.00111  -0.00034  -0.00146   2.86662
   R21        2.32614   0.00175   0.00043   0.00083   0.00126   2.32739
   R22        2.90462   0.00103   0.00146   0.00023   0.00173   2.90635
   R23        2.07167  -0.00007  -0.00041   0.00044   0.00003   2.07170
   R24        2.07065  -0.00037  -0.00037  -0.00074  -0.00112   2.06953
   R25        2.89305   0.00050   0.00044   0.00121   0.00164   2.89469
   R26        2.72915  -0.00104  -0.00024  -0.00265  -0.00289   2.72625
   R27        2.07313   0.00008   0.00002   0.00011   0.00013   2.07326
   R28        2.06953   0.00013  -0.00008   0.00032   0.00025   2.06978
   R29        2.06999   0.00015   0.00013   0.00022   0.00035   2.07034
   R30        2.07140   0.00025   0.00029   0.00022   0.00051   2.07191
   R31        2.07058   0.00014   0.00009   0.00022   0.00031   2.07089
   R32        2.07049  -0.00009  -0.00004  -0.00015  -0.00018   2.07030
   R33        1.83715  -0.00013  -0.00001  -0.00010  -0.00011   1.83704
   R34        2.73458  -0.00035  -0.00047  -0.00003  -0.00051   2.73408
   R35        2.89621   0.00041   0.00058   0.00067   0.00125   2.89746
   R36        2.92559   0.00033   0.00046   0.00111   0.00157   2.92716
   R37        1.83898  -0.00016  -0.00023   0.00003  -0.00019   1.83878
   R38        2.07080  -0.00011   0.00013  -0.00039  -0.00026   2.07055
   R39        2.06747   0.00024   0.00007   0.00051   0.00057   2.06805
   R40        2.07174   0.00012   0.00012   0.00029   0.00041   2.07215
   R41        2.70336   0.00102   0.00113   0.00048   0.00161   2.70497
   R42        2.07504   0.00001  -0.00003   0.00009   0.00006   2.07510
   R43        2.06621  -0.00003   0.00003  -0.00001   0.00002   2.06623
   R44        1.83546   0.00001  -0.00001   0.00020   0.00019   1.83566
    A1        2.26389   0.00063   0.00226   0.00153   0.00381   2.26770
    A2        1.90976  -0.00035  -0.00107  -0.00115  -0.00219   1.90756
    A3        2.10853  -0.00028  -0.00132  -0.00044  -0.00179   2.10674
    A4        2.23247  -0.00064  -0.00079  -0.00151  -0.00232   2.23014
    A5        1.95690   0.00055   0.00131   0.00035   0.00178   1.95868
    A6        2.09381   0.00009  -0.00055   0.00117   0.00055   2.09436
    A7        1.98424   0.00004  -0.00010  -0.00018  -0.00026   1.98398
    A8        1.90483  -0.00004   0.00039  -0.00003   0.00036   1.90519
    A9        1.88703  -0.00007   0.00082  -0.00066   0.00015   1.88718
   A10        1.91868   0.00001   0.00035  -0.00003   0.00031   1.91899
   A11        1.92412   0.00005  -0.00145   0.00086  -0.00060   1.92352
   A12        1.83903   0.00000   0.00002   0.00005   0.00007   1.83911
   A13        1.96630   0.00025   0.00142  -0.00023   0.00119   1.96750
   A14        1.95652   0.00004  -0.00045   0.00071   0.00025   1.95677
   A15        1.86146   0.00002   0.00113   0.00014   0.00127   1.86272
   A16        1.95786  -0.00025  -0.00097  -0.00021  -0.00119   1.95668
   A17        1.87618  -0.00012  -0.00095  -0.00039  -0.00133   1.87484
   A18        1.83599   0.00005  -0.00021  -0.00004  -0.00024   1.83575
   A19        2.03106  -0.00018   0.00082  -0.00023   0.00060   2.03166
   A20        1.91255   0.00008   0.00013   0.00025   0.00038   1.91293
   A21        1.88748   0.00000  -0.00006  -0.00040  -0.00046   1.88703
   A22        1.86705   0.00011   0.00001   0.00080   0.00081   1.86786
   A23        1.90727   0.00011  -0.00009   0.00023   0.00014   1.90741
   A24        1.85034  -0.00012  -0.00100  -0.00071  -0.00171   1.84864
   A25        2.04161   0.00012   0.00103   0.00041   0.00145   2.04305
   A26        1.91300  -0.00001  -0.00007   0.00067   0.00060   1.91360
   A27        1.87681   0.00004  -0.00022  -0.00018  -0.00040   1.87641
   A28        1.88405  -0.00004   0.00073  -0.00036   0.00037   1.88442
   A29        1.89128  -0.00009  -0.00063  -0.00026  -0.00089   1.89038
   A30        1.84768  -0.00003  -0.00108  -0.00036  -0.00144   1.84623
   A31        1.95858   0.00002   0.00034   0.00038   0.00073   1.95931
   A32        1.95887  -0.00001   0.00042  -0.00146  -0.00106   1.95781
   A33        1.83592   0.00003   0.00037   0.00034   0.00071   1.83664
   A34        1.98519  -0.00014  -0.00043  -0.00114  -0.00158   1.98362
   A35        1.86451   0.00000  -0.00109   0.00059  -0.00050   1.86401
   A36        1.84789   0.00013   0.00036   0.00163   0.00201   1.84990
   A37        1.90409  -0.00060  -0.00012  -0.00111  -0.00119   1.90291
   A38        2.19648   0.00024  -0.00045   0.00059   0.00010   2.19657
   A39        2.18260   0.00036   0.00056   0.00058   0.00109   2.18369
   A40        1.83234   0.00056   0.00062  -0.00067   0.00012   1.83245
   A41        1.91266  -0.00032  -0.00155  -0.00388  -0.00546   1.90720
   A42        1.93470  -0.00029  -0.00250   0.00289   0.00033   1.93503
   A43        1.92709  -0.00030   0.00079  -0.00339  -0.00266   1.92443
   A44        1.98756  -0.00013  -0.00048   0.00237   0.00189   1.98945
   A45        1.86951   0.00044   0.00287   0.00231   0.00519   1.87470
   A46        1.81118  -0.00016  -0.00059  -0.00065  -0.00115   1.81004
   A47        1.94922   0.00014   0.00006  -0.00089  -0.00086   1.94837
   A48        1.92703   0.00005  -0.00010   0.00295   0.00281   1.92984
   A49        1.97333  -0.00017  -0.00107  -0.00094  -0.00207   1.97126
   A50        1.88129   0.00023   0.00172  -0.00047   0.00124   1.88253
   A51        1.91843  -0.00008   0.00003   0.00008   0.00014   1.91857
   A52        1.92396   0.00024   0.00072   0.00080   0.00152   1.92548
   A53        1.95819  -0.00005   0.00038  -0.00059  -0.00020   1.95799
   A54        1.92854   0.00022   0.00052   0.00053   0.00105   1.92958
   A55        1.88578  -0.00009  -0.00037  -0.00017  -0.00054   1.88524
   A56        1.88224  -0.00020  -0.00064  -0.00027  -0.00090   1.88134
   A57        1.88278  -0.00013  -0.00071  -0.00033  -0.00104   1.88174
   A58        1.93771   0.00012   0.00085  -0.00045   0.00039   1.93811
   A59        1.91542   0.00002   0.00001   0.00006   0.00006   1.91549
   A60        1.93696   0.00012   0.00084   0.00070   0.00155   1.93851
   A61        1.89292  -0.00020  -0.00179  -0.00094  -0.00273   1.89019
   A62        1.88636  -0.00008  -0.00009   0.00004  -0.00004   1.88631
   A63        1.89324   0.00000   0.00010   0.00058   0.00068   1.89392
   A64        1.89003  -0.00010   0.00264  -0.00280  -0.00016   1.88987
   A65        1.83569  -0.00012  -0.00041   0.00117   0.00076   1.83645
   A66        1.99326  -0.00005  -0.00112   0.00036  -0.00076   1.99250
   A67        1.92704   0.00018   0.00036  -0.00001   0.00037   1.92741
   A68        1.90643   0.00016   0.00090  -0.00024   0.00066   1.90709
   A69        1.87166   0.00002   0.00127  -0.00046   0.00080   1.87246
   A70        1.92394  -0.00017  -0.00082  -0.00079  -0.00160   1.92234
   A71        1.86196  -0.00004  -0.00172   0.00156  -0.00016   1.86180
   A72        1.94679   0.00018   0.00155   0.00053   0.00208   1.94887
   A73        1.94744  -0.00015  -0.00066  -0.00106  -0.00172   1.94572
   A74        1.91399   0.00015   0.00054   0.00058   0.00112   1.91511
   A75        1.89151   0.00004   0.00008   0.00059   0.00067   1.89219
   A76        1.87602  -0.00006   0.00029   0.00042   0.00072   1.87675
   A77        1.88566  -0.00018  -0.00191  -0.00106  -0.00296   1.88269
   A78        1.95437   0.00034  -0.00015   0.00167   0.00151   1.95588
   A79        1.91282  -0.00006   0.00073   0.00044   0.00117   1.91399
   A80        1.93736  -0.00019  -0.00088  -0.00150  -0.00238   1.93498
   A81        1.92138  -0.00011   0.00105  -0.00108  -0.00004   1.92134
   A82        1.84472   0.00002   0.00001   0.00085   0.00085   1.84558
   A83        1.89137   0.00000  -0.00079  -0.00045  -0.00124   1.89013
   A84        1.87212   0.00006  -0.00040   0.00043   0.00003   1.87216
    D1        0.07026   0.00002   0.00111   0.00108   0.00219   0.07245
    D2       -3.06689  -0.00003   0.00002   0.00044   0.00049  -3.06640
    D3       -3.12011  -0.00005  -0.00168  -0.00045  -0.00211  -3.12221
    D4        0.02593  -0.00010  -0.00277  -0.00108  -0.00381   0.02212
    D5        0.39602  -0.00009  -0.00201  -0.00162  -0.00363   0.39240
    D6       -1.86518   0.00010  -0.00207   0.00090  -0.00116  -1.86634
    D7        2.41681  -0.00007  -0.00292  -0.00052  -0.00344   2.41337
    D8       -2.69201  -0.00002   0.00102   0.00006   0.00108  -2.69093
    D9        1.32997   0.00017   0.00097   0.00258   0.00354   1.33351
   D10       -0.67123   0.00000   0.00011   0.00116   0.00127  -0.66996
   D11        0.06411   0.00005  -0.00069   0.01438   0.01372   0.07783
   D12       -3.07208   0.00002   0.00137   0.00141   0.00281  -3.06927
   D13       -3.12116   0.00002  -0.00302   0.01308   0.01007  -3.11109
   D14        0.02583  -0.00002  -0.00097   0.00011  -0.00084   0.02499
   D15        0.64866  -0.00005  -0.00146   0.00027  -0.00121   0.64745
   D16       -1.50010  -0.00006  -0.00214   0.00047  -0.00169  -1.50179
   D17        2.79123  -0.00001  -0.00279   0.00077  -0.00204   2.78918
   D18       -2.49769   0.00001  -0.00034   0.00095   0.00061  -2.49707
   D19        1.63674   0.00000  -0.00102   0.00114   0.00013   1.63687
   D20       -0.35512   0.00005  -0.00167   0.00144  -0.00022  -0.35534
   D21       -0.10216   0.00014   0.00499  -0.01213  -0.00712  -0.10928
   D22        2.02903  -0.00009   0.00336  -0.01414  -0.01078   2.01825
   D23       -2.11397  -0.00006   0.00336  -0.01256  -0.00920  -2.12317
   D24        3.04348   0.00009   0.00400  -0.01270  -0.00866   3.03482
   D25       -1.10851  -0.00014   0.00237  -0.01471  -0.01232  -1.12084
   D26        1.03167  -0.00011   0.00237  -0.01313  -0.01074   1.02092
   D27       -1.37098  -0.00001   0.00152  -0.00157  -0.00006  -1.37103
   D28        2.68406   0.00009   0.00205  -0.00169   0.00036   2.68442
   D29        0.68342  -0.00001   0.00188  -0.00209  -0.00022   0.68320
   D30        0.77019  -0.00002   0.00223  -0.00177   0.00046   0.77064
   D31       -1.45796   0.00008   0.00276  -0.00188   0.00087  -1.45709
   D32        2.82458  -0.00002   0.00258  -0.00228   0.00029   2.82487
   D33        2.79015   0.00002   0.00160  -0.00122   0.00038   2.79053
   D34        0.56201   0.00012   0.00214  -0.00134   0.00079   0.56280
   D35       -1.43864   0.00002   0.00196  -0.00174   0.00021  -1.43843
   D36        0.64500   0.00006   0.00075   0.00170   0.00245   0.64745
   D37       -1.47522  -0.00002   0.00003   0.00060   0.00063  -1.47459
   D38        2.79848   0.00008   0.00118   0.00152   0.00270   2.80118
   D39        2.87244   0.00011   0.00049   0.00230   0.00279   2.87523
   D40        0.75222   0.00003  -0.00024   0.00120   0.00097   0.75319
   D41       -1.25727   0.00013   0.00092   0.00212   0.00304  -1.25422
   D42       -1.40068  -0.00003  -0.00084   0.00191   0.00106  -1.39962
   D43        2.76228  -0.00011  -0.00156   0.00081  -0.00076   2.76152
   D44        0.75279  -0.00001  -0.00041   0.00173   0.00132   0.75411
   D45        3.12232  -0.00006  -0.00835   0.00179  -0.00656   3.11575
   D46        1.03241  -0.00013  -0.00855   0.00109  -0.00746   1.02495
   D47       -1.14716  -0.00002  -0.00692   0.00188  -0.00504  -1.15220
   D48        0.88968  -0.00022  -0.00910   0.00168  -0.00741   0.88227
   D49       -1.20023  -0.00030  -0.00930   0.00099  -0.00831  -1.20854
   D50        2.90338  -0.00018  -0.00767   0.00178  -0.00589   2.89750
   D51       -1.14469   0.00002  -0.00736   0.00228  -0.00508  -1.14977
   D52        3.04859  -0.00006  -0.00756   0.00158  -0.00598   3.04261
   D53        0.86901   0.00006  -0.00592   0.00237  -0.00355   0.86546
   D54        0.84092  -0.00004  -0.00235  -0.00191  -0.00425   0.83667
   D55       -1.31029  -0.00006  -0.00407  -0.00229  -0.00636  -1.31665
   D56        2.97211  -0.00004  -0.00264  -0.00212  -0.00475   2.96735
   D57        2.98505   0.00003  -0.00160  -0.00111  -0.00270   2.98234
   D58        0.83383   0.00001  -0.00332  -0.00149  -0.00481   0.82902
   D59       -1.16696   0.00003  -0.00189  -0.00131  -0.00320  -1.17016
   D60       -1.30227   0.00000  -0.00281  -0.00140  -0.00420  -1.30647
   D61        2.82970  -0.00002  -0.00453  -0.00178  -0.00631   2.82339
   D62        0.82891   0.00000  -0.00310  -0.00161  -0.00470   0.82421
   D63       -1.29779   0.00013   0.00392   0.00181   0.00572  -1.29207
   D64        0.94970   0.00001   0.00442  -0.00090   0.00351   0.95322
   D65        2.98198   0.00009   0.00393   0.00085   0.00478   2.98675
   D66        0.86820   0.00017   0.00520   0.00270   0.00790   0.87610
   D67        3.11569   0.00005   0.00570  -0.00001   0.00569   3.12138
   D68       -1.13522   0.00013   0.00522   0.00174   0.00696  -1.12827
   D69        2.86174   0.00006   0.00399   0.00197   0.00596   2.86770
   D70       -1.17395  -0.00006   0.00449  -0.00074   0.00375  -1.17020
   D71        0.85832   0.00002   0.00401   0.00101   0.00501   0.86334
   D72       -3.05934  -0.00012  -0.00409  -0.00509  -0.00917  -3.06852
   D73        1.12134  -0.00014  -0.00438  -0.00503  -0.00940   1.11194
   D74       -0.98052  -0.00008  -0.00409  -0.00458  -0.00867  -0.98918
   D75        0.97650  -0.00002  -0.00455  -0.00332  -0.00788   0.96862
   D76       -1.12600  -0.00003  -0.00484  -0.00326  -0.00811  -1.13411
   D77        3.05533   0.00002  -0.00455  -0.00281  -0.00737   3.04795
   D78       -1.06546  -0.00002  -0.00323  -0.00447  -0.00769  -1.07316
   D79        3.11522  -0.00003  -0.00351  -0.00441  -0.00792   3.10730
   D80        1.01337   0.00002  -0.00322  -0.00396  -0.00719   1.00618
   D81       -0.12440   0.00004   0.00370  -0.02126  -0.01756  -0.14196
   D82        1.94535  -0.00016   0.00420  -0.02754  -0.02331   1.92203
   D83       -2.27800   0.00000   0.00524  -0.02536  -0.02012  -2.29812
   D84        3.01185   0.00007   0.00166  -0.00841  -0.00675   3.00509
   D85       -1.20159  -0.00013   0.00216  -0.01470  -0.01251  -1.21410
   D86        0.85825   0.00004   0.00319  -0.01252  -0.00931   0.84894
   D87        0.13099  -0.00004  -0.00496   0.01952   0.01458   0.14558
   D88       -1.98409  -0.00002  -0.00407   0.02153   0.01748  -1.96661
   D89        2.17501   0.00004  -0.00461   0.02235   0.01777   2.19278
   D90       -1.92901   0.00017  -0.00390   0.02618   0.02227  -1.90673
   D91        2.23909   0.00019  -0.00302   0.02819   0.02517   2.26426
   D92        0.11501   0.00025  -0.00356   0.02901   0.02546   0.14047
   D93        2.25033  -0.00009  -0.00786   0.02402   0.01619   2.26652
   D94        0.13524  -0.00007  -0.00697   0.02604   0.01909   0.15433
   D95       -1.98883  -0.00001  -0.00751   0.02686   0.01937  -1.96946
   D96        1.05286   0.00020   0.00504   0.00115   0.00614   1.05901
   D97       -3.13789   0.00004   0.00334  -0.00027   0.00303  -3.13486
   D98       -1.04554   0.00014   0.00400   0.00094   0.00490  -1.04063
   D99        3.08791  -0.00002   0.00361  -0.00089   0.00275   3.09066
   D100      -1.10284  -0.00017   0.00192  -0.00231  -0.00036  -1.10320
   D101       0.98951  -0.00008   0.00258  -0.00111   0.00151   0.99102
   D102      -1.09223   0.00010   0.00510  -0.00206   0.00305  -1.08918
   D103       1.00021  -0.00006   0.00341  -0.00348  -0.00006   1.00014
   D104       3.09256   0.00003   0.00407  -0.00228   0.00180   3.09436
   D105      -1.48513  -0.00004  -0.00640   0.02110   0.01475  -1.47038
   D106       2.83077   0.00001  -0.00655   0.02063   0.01402   2.84479
   D107       0.67297   0.00012  -0.00637   0.02204   0.01569   0.68866
   D108      -3.08761   0.00037   0.00619   0.01601   0.02220  -3.06542
   D109      -0.94096   0.00032   0.00511   0.01700   0.02211  -0.91885
   D110       1.14393   0.00021   0.00537   0.01565   0.02102   1.16496
   D111      -1.01824  -0.00008  -0.00207  -0.00988  -0.01195  -1.03018
   D112       1.10013   0.00000  -0.00134  -0.00949  -0.01083   1.08930
   D113      -3.09443  -0.00022  -0.00378  -0.01111  -0.01489  -3.10932
   D114      -3.06795   0.00001  -0.00146  -0.01142  -0.01288  -3.08083
   D115      -0.94958   0.00008  -0.00073  -0.01103  -0.01177  -0.96135
   D116       1.13904  -0.00014  -0.00317  -0.01265  -0.01583   1.12321
   D117       1.16298  -0.00001  -0.00307  -0.01025  -0.01332   1.14966
   D118      -3.00183   0.00007  -0.00233  -0.00986  -0.01220  -3.01404
   D119      -0.91322  -0.00015  -0.00478  -0.01148  -0.01626  -0.92948
   D120      -2.89979   0.00007  -0.00152   0.00775   0.00624  -2.89355
   D121      -0.76235   0.00012   0.00022   0.00782   0.00805  -0.75430
   D122       1.32625  -0.00005  -0.00084   0.00660   0.00576   1.33201
   D123      -0.90878   0.00002  -0.00112   0.00888   0.00776  -0.90102
   D124       1.22865   0.00007   0.00062   0.00895   0.00957   1.23822
   D125      -2.96593  -0.00009  -0.00044   0.00773   0.00728  -2.95865
   D126       1.16484   0.00013   0.00026   0.00788   0.00814   1.17298
   D127      -2.98091   0.00018   0.00200   0.00795   0.00995  -2.97096
   D128      -0.89231   0.00001   0.00094   0.00672   0.00766  -0.88465
   D129       1.37803   0.00010   0.00595  -0.00924  -0.00329   1.37474
   D130      -0.75453   0.00002   0.00439  -0.01018  -0.00580  -0.76033
   D131      -2.79351   0.00007   0.00479  -0.00958  -0.00479  -2.79830
         Item               Value     Threshold  Converged?
 Maximum Force            0.001747     0.000450     NO 
 RMS     Force            0.000284     0.000300     YES
 Maximum Displacement     0.046199     0.001800     NO 
 RMS     Displacement     0.010130     0.001200     NO 
 Predicted change in Energy=-4.526223D-05
 GradGradGradGradGradGradGradGradGradGradGradGradGradGradGradGradGradGrad

                          Input orientation:                          
 ---------------------------------------------------------------------
 Center     Atomic      Atomic             Coordinates (Angstroms)
 Number     Number       Type             X           Y           Z
 ---------------------------------------------------------------------
      1          6           0        1.788284    0.626850    0.042219
      2          6           0        1.065793   -0.483374    0.327036
      3          6           0       -0.364728   -0.559309    0.785307
      4          6           0       -1.286485    0.498343    0.126021
      5          6           0       -1.136897    1.901984    0.762096
      6          6           0        0.283461    2.310058    1.194332
      7          6           0        1.417588    2.086510    0.175476
      8          6           0        3.135612    0.231069   -0.394387
      9          6           0        3.204156   -1.282077   -0.477054
     10          6           0        1.882318   -1.774294    0.135995
     11          8           0        4.062610    0.997736   -0.658479
     12          6           0        1.159272    2.748614   -1.192903
     13          6           0        2.078935   -2.519266    1.459924
     14          8           0        1.244085   -2.640208   -0.825335
     15          6           0       -2.769952    0.032998    0.076697
     16          8           0       -3.492927    1.131893   -0.525795
     17          6           0       -3.375904   -0.278760    1.450213
     18          6           0       -2.922495   -1.188672   -0.863314
     19          8           0       -4.291422   -1.445376   -1.193571
     20          1           0       -0.399050   -0.456945    1.879863
     21          1           0       -0.735880   -1.566610    0.576546
     22          1           0       -0.975289    0.578313   -0.923500
     23          1           0       -1.775990    1.973296    1.650939
     24          1           0       -1.525276    2.640356    0.052920
     25          1           0        0.552197    1.785810    2.120723
     26          1           0        0.256606    3.377304    1.452107
     27          1           0        2.313821    2.576146    0.584751
     28          1           0        3.270709   -1.584400   -1.528740
     29          1           0        4.098153   -1.660390    0.029896
     30          1           0        0.966389    3.821262   -1.066824
     31          1           0        0.299803    2.308325   -1.709718
     32          1           0        2.033640    2.639955   -1.844030
     33          1           0        1.115467   -2.810597    1.894628
     34          1           0        2.668357   -3.427332    1.289864
     35          1           0        2.605776   -1.894051    2.189163
     36          1           0        0.566298   -3.161776   -0.363178
     37          1           0       -4.435595    0.891747   -0.503049
     38          1           0       -2.818255   -1.066466    1.968936
     39          1           0       -3.396439    0.608869    2.089998
     40          1           0       -4.407581   -0.629814    1.328580
     41          1           0       -2.337902   -1.025971   -1.778513
     42          1           0       -2.557953   -2.099471   -0.380527
     43          1           0       -4.546209   -0.808980   -1.881813
 ---------------------------------------------------------------------
                    Distance matrix (angstroms):
                    1          2          3          4          5
     1  C    0.000000
     2  C    1.354884   0.000000
     3  C    2.567998   1.504051   0.000000
     4  C    3.078593   2.556831   1.550136   0.000000
     5  C    3.271219   3.275829   2.579680   1.548282   0.000000
     6  C    2.534767   3.027790   2.969969   2.624563   1.539730
     7  C    1.511879   2.598275   3.247907   3.136356   2.627464
     8  C    1.470565   2.305435   3.777401   4.460628   4.731147
     9  C    2.432764   2.420141   3.853944   4.868208   5.524354
    10  C    2.404814   1.539378   2.635719   3.899525   4.798197
    11  O    2.408547   3.485089   4.910217   5.429333   5.465399
    12  C    2.534377   3.572772   4.144665   3.575613   3.132283
    13  C    3.463006   2.540619   3.204376   4.712888   5.511442
    14  O    3.423809   2.451872   3.084248   4.142386   5.368475
    15  C    4.596886   3.878434   2.576443   1.555524   2.574830
    16  O    5.335625   4.911043   3.790090   2.386344   2.793310
    17  C    5.428757   4.586073   3.096448   2.592884   3.200359
    18  C    5.129088   4.221471   3.107446   2.549771   3.922050
    19  O    6.540957   5.651323   4.485533   3.814317   4.998048
    20  H    3.055482   2.134885   1.099867   2.185424   2.712631
    21  H    3.386469   2.116998   1.093613   2.184072   3.496626
    22  H    2.927850   2.618594   2.141726   1.097603   2.149292
    23  H    4.135813   3.982924   3.025735   2.177264   1.097072
    24  H    3.877370   4.067735   3.481540   2.156521   1.094971
    25  H    2.681655   2.937736   2.850205   3.002858   2.170807
    26  H    3.449466   4.101878   4.040742   3.525344   2.143486
    27  H    2.090522   3.314310   4.128671   4.182093   3.520426
    28  H    3.091136   3.085096   4.429675   5.276747   6.068755
    29  H    3.250710   3.266323   4.658361   5.802042   6.374353
    30  H    3.479907   4.525773   4.938792   4.188092   3.384138
    31  H    2.848195   3.539589   3.858766   3.026926   2.887747
    32  H    2.769608   3.924977   4.785486   4.414843   4.169988
    33  H    3.962341   2.806382   2.913738   4.454934   5.344549
    34  H    4.332152   3.487426   4.204728   5.692647   6.569636
    35  H    3.410660   2.798048   3.546300   5.012963   5.518515
    36  H    4.001410   2.810645   2.993102   4.131415   5.459742
    37  H    6.253331   5.731079   4.509698   3.235334   3.674585
    38  H    5.272547   4.256954   2.770917   2.862042   3.618718
    39  H    5.574501   4.920624   3.501161   2.884671   2.922499
    40  H    6.451563   5.566180   4.079801   3.529891   4.174719
    41  H    4.803362   4.038921   3.268694   2.656362   4.058328
    42  H    5.147943   4.030379   2.922586   2.936300   4.397344
    43  H    6.774164   6.039834   4.965949   4.045527   5.095389
                    6          7          8          9         10
     6  C    0.000000
     7  C    1.540872   0.000000
     8  C    3.870529   2.592106   0.000000
     9  C    4.922137   3.868462   1.516952   0.000000
    10  C    4.512024   3.888874   2.423537   1.537973   0.000000
    11  O    4.408750   2.979439   1.231604   2.442828   3.615109
    12  C    2.580362   1.541937   3.298724   4.576075   4.769220
    13  C    5.159132   4.827044   3.481290   2.559032   1.531806
    14  O    5.432033   4.834623   3.465230   2.409916   1.442672
    15  C    3.969565   4.664993   5.927634   6.142152   4.991337
    16  O    4.313701   5.051359   6.690762   7.119027   6.146312
    17  C    4.489811   5.495181   6.786923   6.929516   5.622517
    18  C    5.172347   5.535541   6.239890   6.139525   4.942449
    19  O    6.382391   6.851372   7.655717   7.531517   6.323844
    20  H    2.931225   3.560094   4.259039   4.383947   3.159292
    21  H    4.055770   4.259526   4.377535   4.088388   2.663115
    22  H    3.011412   3.034512   4.159333   4.596534   3.850092
    23  H    2.136174   3.519766   5.598442   6.318834   5.451854
    24  H    2.164127   2.997034   5.265798   6.167162   5.577431
    25  H    1.097841   2.150188   3.926453   4.815939   4.287507
    26  H    1.098263   2.154951   4.647258   5.841193   5.560041
    27  H    2.136528   1.100220   2.670849   4.099513   4.394759
    28  H    5.612983   4.451290   2.144979   1.096299   2.176012
    29  H    5.627810   4.609325   2.164282   1.095148   2.221295
    30  H    2.804096   2.180884   4.248198   5.603525   5.796201
    31  H    2.904096   2.202861   3.753252   4.779719   4.751714
    32  H    3.521875   2.182711   3.019692   4.315213   4.840351
    33  H    5.234861   5.198887   4.309561   3.510537   2.180545
    34  H    6.214057   5.762702   4.054495   2.830407   2.163748
    35  H    4.904832   4.616448   3.386974   2.800229   2.180191
    36  H    5.696210   5.344094   4.256025   3.241069   1.976408
    37  H    5.211736   6.012287   7.600755   7.943046   6.887102
    38  H    4.649900   5.576748   6.535857   6.503752   5.094711
    39  H    4.151858   5.387362   6.998756   7.330299   6.112518
    40  H    5.537756   6.529981   7.785210   7.850115   6.503455
    41  H    5.180583   5.254456   5.784057   5.698578   4.694208
    42  H    5.477022   5.799698   6.152097   5.820597   4.482025
    43  H    6.520489   6.941409   7.893321   7.890838   6.806566
                   11         12         13         14         15
    11  O    0.000000
    12  C    3.432282   0.000000
    13  C    4.559814   5.969408   0.000000
    14  O    4.605058   5.402009   2.435982   0.000000
    15  C    6.939389   4.942192   5.651466   4.906341   0.000000
    16  O    7.557894   4.970088   6.951236   6.062817   1.446810
    17  C    7.836295   6.059610   5.897052   5.665585   1.533271
    18  C    7.322161   5.680816   5.672937   4.412345   1.548989
    19  O    8.720377   6.877472   6.983962   5.674950   2.472658
    20  H    5.335325   4.705939   3.251142   3.845077   3.018713
    21  H    5.579128   5.034253   3.100176   2.652950   2.635535
    22  H    5.062271   3.056000   4.960241   3.910772   2.125695
    23  H    6.354085   4.159846   5.922841   6.044601   2.689044
    24  H    5.867603   2.961519   6.449162   6.027026   2.889308
    25  H    4.546211   3.503662   4.615329   5.361678   4.276338
    26  H    4.960099   2.864635   6.171748   6.509400   4.715527
    27  H    2.663694   2.126684   5.175357   5.508450   5.707054
    28  H    2.837585   4.831766   3.350584   2.390965   6.456236
    29  H    2.746044   5.437975   2.619139   3.136425   7.073939
    30  H    4.210181   1.097120   6.915526   6.471941   5.442319
    31  H    4.120857   1.095280   6.042977   5.114859   4.218032
    32  H    2.866903   1.095579   6.126641   5.435187   5.793092
    33  H    5.450451   6.359214   1.096408   2.728328   5.146591
    34  H    5.032019   6.825231   1.095867   2.668741   6.559029
    35  H    4.312060   5.923266   1.095557   3.390892   6.088882
    36  H    5.441777   5.997730   2.454504   0.972120   4.640111
    37  H    8.500287   5.935182   7.611002   6.696068   1.961611
    38  H    7.649219   6.353958   5.133438   5.175637   2.189001
    39  H    7.958816   6.009197   6.337344   6.371038   2.185748
    40  H    8.851072   6.982944   6.757379   6.373567   2.165262
    41  H    6.805617   5.178866   5.676781   4.042888   2.179423
    42  H    7.314493   6.162925   5.006418   3.865973   2.191214
    43  H    8.881021   6.758963   7.614776   6.164174   2.774847
                   16         17         18         19         20
    16  O    0.000000
    17  C    2.430688   0.000000
    18  C    2.413365   2.527040   0.000000
    19  O    2.779538   3.031297   1.431408   0.000000
    20  H    4.228909   3.012973   3.798450   5.057030   0.000000
    21  H    4.012279   3.064568   2.645245   3.973650   1.744547
    22  H    2.608279   3.483108   2.630108   3.894226   3.043461
    23  H    2.897241   2.769796   4.199284   5.109399   2.802578
    24  H    2.545982   3.728068   4.177698   5.089058   3.768206
    25  H    4.877981   4.487985   5.461273   6.699683   2.448026
    26  H    4.797183   5.153827   6.026275   7.137395   3.913352
    27  H    6.085845   6.424366   6.609822   7.935005   4.270435
    28  H    7.357371   7.399751   6.241407   7.570831   5.133893
    29  H    8.107412   7.732252   7.092943   8.481042   5.009540
    30  H    5.235544   6.480831   6.345414   7.442991   5.371261
    31  H    4.143727   5.494452   4.829968   5.952817   4.584780
    32  H    5.878346   6.973816   6.339043   7.557741   5.419977
    33  H    6.529853   5.174951   5.151896   6.374579   2.798868
    34  H    7.876838   6.817060   6.395733   7.650760   4.310485
    35  H    7.329497   6.239848   6.354287   7.695164   3.345134
    36  H    5.910951   5.209714   4.039177   5.218527   3.644069
    37  H    0.973041   2.511625   2.597576   2.441260   4.877595
    38  H    3.392882   1.095686   2.836802   3.509309   2.496398
    39  H    2.669314   1.094363   3.489675   3.975266   3.188174
    40  H    2.716414   1.096536   2.705957   2.653277   4.049953
    41  H    2.749502   3.472815   1.098093   2.081898   4.179312
    42  H    3.367045   2.708439   1.093403   2.023313   3.531022
    43  H    2.591365   3.571155   1.953958   0.971387   5.610086
                   21         22         23         24         25
    21  H    0.000000
    22  H    2.628336   0.000000
    23  H    3.842797   3.035595   0.000000
    24  H    4.312296   2.346892   1.749712   0.000000
    25  H    3.909264   3.613662   2.382499   3.053187   0.000000
    26  H    5.117999   3.872392   2.478350   2.382419   1.751363
    27  H    5.144236   4.133328   4.269278   3.876291   2.467217
    28  H    4.526068   4.803347   6.945267   6.584199   5.662791
    29  H    4.865747   5.626773   7.094858   7.079541   5.368580
    30  H    5.884518   3.782509   4.280404   2.976032   3.804612
    31  H    4.616792   2.288436   3.964238   2.558916   3.874145
    32  H    5.587900   3.761835   5.212728   4.032903   4.317812
    33  H    2.590817   4.878302   5.595137   6.330743   4.636308
    34  H    3.944608   5.849815   7.003527   7.478865   5.687294
    35  H    3.724838   5.350260   5.869066   6.495381   4.214647
    36  H    2.263471   4.083959   5.992658   6.181630   5.536115
    37  H    4.571316   3.499819   3.589277   3.440449   5.706276
    38  H    2.554443   3.803684   3.229178   4.368460   4.417970
    39  H    3.755239   3.865756   2.163397   3.431891   4.120419
    40  H    3.863228   4.279260   3.715557   4.541916   5.573340
    41  H    2.899150   2.271891   4.590478   4.178093   5.609173
    42  H    2.126002   3.157558   4.617982   4.870345   5.569982
    43  H    4.597406   3.948976   5.281620   4.976660   6.981903
                   26         27         28         29         30
    26  H    0.000000
    27  H    2.371980   0.000000
    28  H    6.526006   4.763677   0.000000
    29  H    6.492959   4.630328   1.766291   0.000000
    30  H    2.654412   2.468519   5.894440   6.407749   0.000000
    31  H    3.337921   3.064732   4.900239   5.762327   1.773873
    32  H    3.816549   2.445721   4.413040   5.125113   1.771598
    33  H    6.262874   5.671757   4.227065   3.700894   7.264570
    34  H    7.221214   6.055132   3.421075   2.598831   7.809788
    35  H    5.817992   4.758364   3.789567   2.635188   6.778926
    36  H    6.793433   6.072573   3.340731   3.857806   7.029794
    37  H    5.658390   7.040960   8.159072   8.923132   6.171007
    38  H    5.428533   6.443818   7.041127   7.207587   6.886890
    39  H    4.627729   6.224388   7.896616   8.097065   6.270507
    40  H    6.150357   7.483896   8.248130   8.665805   7.377641
    41  H    6.046255   6.340251   5.641874   6.715328   5.909357
    42  H    6.424590   6.821095   5.962968   6.683187   6.924382
    43  H    7.190760   8.037601   7.863214   8.894072   7.245142
                   31         32         33         34         35
    31  H    0.000000
    32  H    1.770370   0.000000
    33  H    6.313477   6.673015   0.000000
    34  H    6.892409   6.858290   1.776954   0.000000
    35  H    6.178895   6.095178   1.774212   1.778653   0.000000
    36  H    5.639698   6.164909   2.350022   2.687326   3.504432
    37  H    5.087901   6.834140   7.090169   8.505004   8.036764
    38  H    5.885915   7.198413   4.303683   6.011467   5.491221
    39  H    5.566704   7.006258   5.664646   7.328907   6.503924
    40  H    6.326404   7.889625   5.964922   7.608975   7.178167
    41  H    4.252029   5.705584   5.348142   6.343824   6.398122
    42  H    5.418689   6.759196   4.379047   5.645152   5.771448
    43  H    5.764637   7.429064   7.093839   8.304532   8.300670
                   36         37         38         39         40
    36  H    0.000000
    37  H    6.439684   0.000000
    38  H    4.613489   3.544163   0.000000
    39  H    5.994924   2.807803   1.776429   0.000000
    40  H    5.832011   2.381343   1.768242   1.771017   0.000000
    41  H    3.872882   3.115247   3.778327   4.331117   3.754269
    42  H    3.299960   3.533827   2.579697   3.760540   2.915830
    43  H    5.829204   2.192191   4.228522   4.371219   3.218376
                   41         42         43
    41  H    0.000000
    42  H    1.776285   0.000000
    43  H    2.221345   2.805777   0.000000
 Stoichiometry    C15H24O4
 Framework group  C1[X(C15H24O4)]
 Deg. of freedom   123
 Full point group                 C1      NOp   1
 Largest Abelian subgroup         C1      NOp   1
 Largest concise Abelian subgroup C1      NOp   1
                         Standard orientation:                         
 ---------------------------------------------------------------------
 Center     Atomic      Atomic             Coordinates (Angstroms)
 Number     Number       Type             X           Y           Z
 ---------------------------------------------------------------------
      1          6           0        1.813736    0.636773    0.018530
      2          6           0        1.095659   -0.476586    0.302270
      3          6           0       -0.333694   -0.558510    0.763146
      4          6           0       -1.260399    0.497396    0.108012
      5          6           0       -1.114445    1.900131    0.746926
      6          6           0        0.305328    2.312175    1.177313
      7          6           0        1.438236    2.094836    0.155762
      8          6           0        3.161576    0.246649   -0.421572
      9          6           0        3.235210   -1.266062   -0.507749
     10          6           0        1.916286   -1.764232    0.106764
     11          8           0        4.085392    1.017118   -0.685752
     12          6           0        1.174958    2.759081   -1.210632
     13          6           0        2.118066   -2.511460    1.428644
     14          8           0        1.279190   -2.630218   -0.855254
     15          6           0       -2.742336    0.027010    0.060528
     16          8           0       -3.470293    1.124723   -0.538105
     17          6           0       -3.344524   -0.289906    1.434520
     18          6           0       -2.892469   -1.193088   -0.881908
     19          8           0       -4.261138   -1.453812   -1.210079
     20          1           0       -0.366238   -0.458701    1.857992
     21          1           0       -0.701754   -1.566628    0.552859
     22          1           0       -0.951529    0.580782   -0.941930
     23          1           0       -1.752048    1.967244    1.637165
     24          1           0       -1.506765    2.638724    0.040154
     25          1           0        0.577686    1.786804    2.102009
     26          1           0        0.275272    3.378745    1.437521
     27          1           0        2.333561    2.586672    0.564389
     28          1           0        3.300762   -1.565812   -1.560234
     29          1           0        4.131501   -1.642393   -0.003380
     30          1           0        0.978600    3.830769   -1.081786
     31          1           0        0.316018    2.316959   -1.726759
     32          1           0        2.048428    2.654910   -1.863695
     33          1           0        1.156464   -2.807104    1.864566
     34          1           0        2.710303   -3.417092    1.255415
     35          1           0        2.644154   -1.886041    2.158252
     36          1           0        0.604119   -3.155165   -0.392948
     37          1           0       -4.412075    0.881253   -0.514065
     38          1           0       -2.783135   -1.076822    1.950401
     39          1           0       -3.366893    0.596220    2.076322
     40          1           0       -4.375212   -0.644272    1.314106
     41          1           0       -2.310229   -1.026321   -1.797874
     42          1           0       -2.523829   -2.103687   -0.401863
     43          1           0       -4.519472   -0.816777   -1.896404
 ---------------------------------------------------------------------
 Rotational constants (GHZ):      0.5491853      0.2603918      0.2073434
 Standard basis: 6-31G(d) (6D, 7F)
 There are   333 symmetry adapted cartesian basis functions of A   symmetry.
 There are   333 symmetry adapted basis functions of A   symmetry.
   333 basis functions,   628 primitive gaussians,   333 cartesian basis functions
    73 alpha electrons       73 beta electrons
       nuclear repulsion energy      1597.7781265753 Hartrees.
 NAtoms=   43 NActive=   43 NUniq=   43 SFac= 1.00D+00 NAtFMM=   60 NAOKFM=F Big=F
 Integral buffers will be    131072 words long.
 Raffenetti 2 integral format.
 Two-electron integral symmetry is turned on.
 ------------------------------------------------------------------------------
 Polarizable Continuum Model (PCM)
 =================================
 Model                : PCM (using non-symmetric T matrix).
 Atomic radii         : SMD-Coulomb.
 Polarization charges : Total charges.
 Charge compensation  : None.
 Solution method      : On-the-fly selection.
 Cavity type          : VdW (van der Waals Surface) (Alpha=1.000).
 Cavity algorithm     : GePol (No added spheres)
                        Default sphere list used, NSphG=   43.
                        Lebedev-Laikov grids with approx.  5.0 points / Ang**2.
                        Smoothing algorithm: Karplus/York (Gamma=1.0000).
                        Polarization charges: spherical gaussians, with
                                              point-specific exponents (IZeta= 3).
                        Self-potential: point-specific (ISelfS= 7).
                        Self-field    : sphere-specific E.n sum rule (ISelfD= 2).
 1st derivatives      : Analytical E(r).r(x)/FMM algorithm (CHGder, D1EAlg=3).
                        Cavity 1st derivative terms included.
 Solvent              : Methanol, Eps=  32.613000 Eps(inf)=   1.765709
 ------------------------------------------------------------------------------
 ------------------------------------------------------------------------------
 Atomic radii for non-electrostatic terms: SMD-CDS.
 ------------------------------------------------------------------------------
 Nuclear repulsion after PCM non-electrostatic terms =     1597.7797470123 Hartrees.
 One-electron integrals computed using PRISM.
 NBasis=   333 RedAO= T EigKep=  9.27D-04  NBF=   333
 NBsUse=   333 1.00D-06 EigRej= -1.00D+00 NBFU=   333
 Initial guess from the checkpoint file:  "DY-202A-11R_55.chk"
 B after Tr=     0.000000    0.000000    0.000000
         Rot=    1.000000   -0.000280   -0.000390   -0.000133 Ang=  -0.06 deg.
 ExpMin= 1.61D-01 ExpMax= 5.48D+03 ExpMxC= 8.25D+02 IAcc=1 IRadAn=         1 AccDes= 0.00D+00
 Harris functional with IExCor=  402 and IRadAn=       1 diagonalized for initial guess.
 HarFok:  IExCor=  402 AccDes= 0.00D+00 IRadAn=         1 IDoV= 1 UseB2=F ITyADJ=14
 ICtDFT=  3500011 ScaDFX=  1.000000  1.000000  1.000000  1.000000
 FoFCou: FMM=F IPFlag=           0 FMFlag=      100000 FMFlg1=           0
         NFxFlg=           0 DoJE=T BraDBF=F KetDBF=T FulRan=T
         wScrn=  0.000000 ICntrl=     500 IOpCl=  0 I1Cent=   200000004 NGrid=           0
         NMat0=    1 NMatS0=      1 NMatT0=    0 NMatD0=    1 NMtDS0=    0 NMtDT0=    0
 Petite list used in FoFCou.
 Keep R1 ints in memory in canonical form, NReq=1565304907.
 Requested convergence on RMS density matrix=1.00D-08 within 128 cycles.
 Requested convergence on MAX density matrix=1.00D-06.
 Requested convergence on             energy=1.00D-06.
 No special actions if energy rises.
 Inv3:  Mode=1 IEnd=    21934848.
 Iteration    1 A*A^-1 deviation from unit magnitude is 4.44D-15 for   2685.
 Iteration    1 A*A^-1 deviation from orthogonality  is 4.45D-15 for   2685   2609.
 Iteration    1 A^-1*A deviation from unit magnitude is 4.22D-15 for   2681.
 Iteration    1 A^-1*A deviation from orthogonality  is 6.87D-10 for   2178   2160.
 Iteration    2 A*A^-1 deviation from unit magnitude is 2.66D-15 for      8.
 Iteration    2 A*A^-1 deviation from orthogonality  is 3.08D-15 for   2136    812.
 Iteration    2 A^-1*A deviation from unit magnitude is 1.11D-15 for    816.
 Iteration    2 A^-1*A deviation from orthogonality  is 3.63D-16 for   1695    193.
 Error on total polarization charges =  0.05193
 SCF Done:  E(RB3LYP) =  -886.949869974     A.U. after    9 cycles
            NFock=  9  Conv=0.79D-08     -V/T= 2.0094
 SMD-CDS (non-electrostatic) energy       (kcal/mol) =       1.02
 (included in total energy above)
 D1PCM: PCM CHGder 1st derivatives, ID1Alg=3 FixD1E=F DoIter=F DoCFld=F I1PDM=0.
 Calling FoFJK, ICntrl=      2127 FMM=F ISym2X=0 I1Cent= 0 IOpClX= 0 NMat=1 NMatS=1 NMatT=0.
 ***** Axes restored to original set *****
 -------------------------------------------------------------------
 Center     Atomic                   Forces (Hartrees/Bohr)
 Number     Number              X              Y              Z
 -------------------------------------------------------------------
      1        6          -0.001041763    0.000897708    0.000572224
      2        6           0.000910513   -0.000828937   -0.000161813
      3        6          -0.000551771    0.000304096   -0.000082672
      4        6           0.000085548   -0.000146195    0.000226776
      5        6          -0.000098152    0.000134437   -0.000128597
      6        6          -0.000146523    0.000073150    0.000033249
      7        6           0.000473665   -0.000570219    0.000005003
      8        6          -0.000019665   -0.000162200   -0.001306320
      9        6           0.001019544   -0.000109855    0.000451791
     10        6          -0.001458651   -0.000158221   -0.000456079
     11        8           0.000572039    0.000340787    0.000320975
     12        6          -0.000017272    0.000101053    0.000144068
     13        6           0.000414166    0.000077777    0.000288364
     14        8           0.000275034    0.000251017    0.000456953
     15        6          -0.000291020    0.000354962   -0.000183976
     16        8           0.000092078   -0.000534864   -0.000197765
     17        6           0.000167219   -0.000236202    0.000074612
     18        6           0.000331357    0.000053021    0.000009457
     19        8          -0.000306656   -0.000072977   -0.000038631
     20        1           0.000005811   -0.000010173    0.000029757
     21        1           0.000114006   -0.000085042   -0.000053248
     22        1           0.000078195   -0.000014065   -0.000031685
     23        1           0.000005534    0.000052992    0.000011511
     24        1          -0.000056025   -0.000057512    0.000019967
     25        1           0.000057344   -0.000039390    0.000042121
     26        1           0.000018217    0.000058982   -0.000029505
     27        1           0.000003934   -0.000068576    0.000015795
     28        1          -0.000335821    0.000159825   -0.000062783
     29        1          -0.000151834   -0.000056757    0.000032869
     30        1          -0.000022620    0.000042950   -0.000045635
     31        1          -0.000010689   -0.000086128   -0.000053896
     32        1           0.000022453    0.000055067   -0.000097280
     33        1          -0.000133113   -0.000044654    0.000023615
     34        1          -0.000005243   -0.000046314   -0.000038606
     35        1          -0.000068006   -0.000016014   -0.000035376
     36        1           0.000060042    0.000010163   -0.000000673
     37        1           0.000114964    0.000142595    0.000128472
     38        1          -0.000064522    0.000067460   -0.000092354
     39        1          -0.000064734    0.000063667    0.000128061
     40        1          -0.000048779   -0.000000591   -0.000038693
     41        1           0.000020778    0.000094075    0.000009061
     42        1          -0.000030001   -0.000051004   -0.000067907
     43        1           0.000080421    0.000060105    0.000178795
 -------------------------------------------------------------------
 Cartesian Forces:  Max     0.001458651 RMS     0.000314101

 GradGradGradGradGradGradGradGradGradGradGradGradGradGradGradGradGradGrad
 Berny optimization.
 Using GEDIIS/GDIIS optimizer.
 FormGI is forming the generalized inverse of G from B-inverse, IUseBI=4.
 Internal  Forces:  Max     0.000720269 RMS     0.000126821
 Search for a local minimum.
 Step number   7 out of a maximum of  258
 All quantities printed in internal units (Hartrees-Bohrs-Radians)
 Mixed Optimization -- En-DIIS/RFO-DIIS
 Swapping is turned off.
 Update second derivatives using D2CorX and points    4    5    6    7
 DE= -7.40D-05 DEPred=-4.53D-05 R= 1.64D+00
 TightC=F SS=  1.41D+00  RLast= 1.11D-01 DXNew= 1.4239D+00 3.3296D-01
 Trust test= 1.64D+00 RLast= 1.11D-01 DXMaxT set to 8.47D-01
 ITU=  1  1  0  1  1  1  0
     Eigenvalues ---    0.00136   0.00235   0.00289   0.00342   0.00368
     Eigenvalues ---    0.00378   0.00686   0.00754   0.00781   0.00910
     Eigenvalues ---    0.01103   0.01128   0.01251   0.01322   0.01394
     Eigenvalues ---    0.01591   0.02496   0.02639   0.03219   0.03731
     Eigenvalues ---    0.03918   0.04231   0.04424   0.04635   0.04714
     Eigenvalues ---    0.04932   0.05007   0.05154   0.05299   0.05371
     Eigenvalues ---    0.05410   0.05452   0.05537   0.05573   0.05625
     Eigenvalues ---    0.05627   0.05652   0.05712   0.05858   0.06022
     Eigenvalues ---    0.06128   0.06749   0.07193   0.07829   0.08275
     Eigenvalues ---    0.08618   0.08997   0.09094   0.09328   0.09822
     Eigenvalues ---    0.10592   0.11732   0.12185   0.13103   0.14185
     Eigenvalues ---    0.14620   0.15668   0.15988   0.16000   0.16000
     Eigenvalues ---    0.16000   0.16000   0.16000   0.16001   0.16015
     Eigenvalues ---    0.16025   0.16036   0.16114   0.16354   0.16698
     Eigenvalues ---    0.17746   0.17891   0.18537   0.19957   0.20977
     Eigenvalues ---    0.22345   0.23365   0.24773   0.25103   0.26820
     Eigenvalues ---    0.27104   0.27522   0.27780   0.28327   0.28656
     Eigenvalues ---    0.28856   0.29242   0.29308   0.29455   0.29751
     Eigenvalues ---    0.30998   0.31825   0.32380   0.33745   0.33774
     Eigenvalues ---    0.33822   0.33850   0.33918   0.34004   0.34094
     Eigenvalues ---    0.34121   0.34141   0.34141   0.34156   0.34160
     Eigenvalues ---    0.34201   0.34208   0.34238   0.34266   0.34324
     Eigenvalues ---    0.34370   0.34386   0.34424   0.34600   0.34703
     Eigenvalues ---    0.39486   0.41057   0.42428   0.52417   0.52470
     Eigenvalues ---    0.53050   0.53262   0.95090
 En-DIIS/RFO-DIIS IScMMF=        0 using points:     7    6    5    4    3
 RFO step:  Lambda=-1.30464953D-05.
 DidBck=F Rises=F RFO-DIIS coefs:    1.25781    0.09053   -0.16470   -0.36768    0.18404
 Iteration  1 RMS(Cart)=  0.01514670 RMS(Int)=  0.00011190
 Iteration  2 RMS(Cart)=  0.00014789 RMS(Int)=  0.00000976
 Iteration  3 RMS(Cart)=  0.00000001 RMS(Int)=  0.00000976
 Variable       Old X    -DE/DX   Delta X   Delta X   Delta X     New X
                                 (Linear)    (Quad)   (Total)
    R1        2.56036   0.00023   0.00119   0.00015   0.00134   2.56170
    R2        2.85704  -0.00050  -0.00195  -0.00168  -0.00363   2.85340
    R3        2.77897   0.00072   0.00166   0.00240   0.00406   2.78302
    R4        2.84224   0.00029   0.00073   0.00072   0.00145   2.84370
    R5        2.90900  -0.00049  -0.00166  -0.00169  -0.00335   2.90565
    R6        2.92933  -0.00015  -0.00044  -0.00089  -0.00133   2.92800
    R7        2.07845   0.00003  -0.00037   0.00011  -0.00026   2.07819
    R8        2.06663   0.00005   0.00016   0.00028   0.00045   2.06708
    R9        2.92583   0.00011   0.00057  -0.00030   0.00027   2.92610
   R10        2.93951   0.00002   0.00037  -0.00181  -0.00144   2.93808
   R11        2.07417   0.00005   0.00014   0.00024   0.00038   2.07455
   R12        2.90967   0.00011   0.00039   0.00035   0.00075   2.91042
   R13        2.07317   0.00001  -0.00023   0.00041   0.00018   2.07335
   R14        2.06919  -0.00003   0.00048  -0.00010   0.00038   2.06957
   R15        2.91183   0.00014  -0.00041   0.00059   0.00018   2.91200
   R16        2.07462   0.00007   0.00031   0.00024   0.00055   2.07517
   R17        2.07542   0.00005   0.00000   0.00020   0.00019   2.07561
   R18        2.91384   0.00010  -0.00060   0.00015  -0.00045   2.91339
   R19        2.07911  -0.00002  -0.00002  -0.00010  -0.00012   2.07899
   R20        2.86662   0.00021  -0.00148   0.00038  -0.00110   2.86553
   R21        2.32739   0.00057   0.00056   0.00055   0.00112   2.32851
   R22        2.90635   0.00051   0.00067   0.00095   0.00163   2.90797
   R23        2.07170   0.00000  -0.00007   0.00035   0.00029   2.07199
   R24        2.06953  -0.00009  -0.00066  -0.00050  -0.00117   2.06836
   R25        2.89469   0.00023   0.00089   0.00117   0.00206   2.89676
   R26        2.72625  -0.00060  -0.00111  -0.00260  -0.00372   2.72254
   R27        2.07326   0.00004   0.00003   0.00012   0.00016   2.07341
   R28        2.06978   0.00007   0.00002   0.00021   0.00024   2.07001
   R29        2.07034   0.00007   0.00012   0.00027   0.00039   2.07073
   R30        2.07191   0.00014   0.00022   0.00040   0.00062   2.07253
   R31        2.07089   0.00004   0.00010   0.00016   0.00026   2.07115
   R32        2.07030  -0.00007  -0.00002  -0.00024  -0.00025   2.07005
   R33        1.83704  -0.00005   0.00006  -0.00005   0.00001   1.83705
   R34        2.73408  -0.00037  -0.00023  -0.00065  -0.00088   2.73320
   R35        2.89746   0.00010   0.00078   0.00018   0.00096   2.89842
   R36        2.92716  -0.00015   0.00045   0.00077   0.00121   2.92838
   R37        1.83878  -0.00014  -0.00003  -0.00035  -0.00039   1.83840
   R38        2.07055  -0.00012   0.00001  -0.00040  -0.00039   2.07016
   R39        2.06805   0.00013  -0.00004   0.00072   0.00068   2.06873
   R40        2.07215   0.00005   0.00043  -0.00001   0.00041   2.07257
   R41        2.70497   0.00019   0.00060   0.00020   0.00079   2.70576
   R42        2.07510   0.00002   0.00009   0.00007   0.00016   2.07526
   R43        2.06623   0.00000  -0.00002   0.00008   0.00005   2.06629
   R44        1.83566  -0.00011   0.00008  -0.00001   0.00007   1.83573
    A1        2.26770   0.00022   0.00241   0.00142   0.00383   2.27153
[truncated: 1,349,126 more chars]
