# Supplementary material for: New patchoulol- and guaiane-type sesquiterpenoids from Sanguisorba officinalis with anti-melanogenic activity
Source: Nat Prod Bioprospect. 2026 May 12;16(1):63. doi: 10.1007/s13659-026-00616-0 (PMC13161421; doi:10.1007/s13659-026-00616-0)
Supplement: Supplementary file 2 — Additional file 2. It includes the calculated NMR data of compound 11. [file 13659_2026_616_MOESM2_ESM.zip › New folder/11R-opt_freq-conf-56.log]

 Entering Gaussian System, Link 0=/gpfs/home/zhengshan/software/Gaussian/g09/g09
 Input=DY-202A-11R_56.gjf
 Output=DY-202A-11R_56.log
 Initial command:
 /gpfs/home/zhengshan/software/Gaussian/g09/l1.exe "/gpfs/home/zhengshan/software/Gaussian/g09/scratch/zhengshan/%J/Gau-28555.inp" -scrdir="/gpfs/home/zhengshan/software/Gaussian/g09/scratch/zhengshan/%J/"
 Entering Link 1 = /gpfs/home/zhengshan/software/Gaussian/g09/l1.exe PID=     28556.
  
 Copyright (c) 1988,1990,1992,1993,1995,1998,2003,2009,2013,
            Gaussian, Inc.  All Rights Reserved.
  
 This is part of the Gaussian(R) 09 program.  It is based on
 the Gaussian(R) 03 system (copyright 2003, Gaussian, Inc.),
 the Gaussian(R) 98 system (copyright 1998, Gaussian, Inc.),
 the Gaussian(R) 94 system (copyright 1995, Gaussian, Inc.),
 the Gaussian 92(TM) system (copyright 1992, Gaussian, Inc.),
 the Gaussian 90(TM) system (copyright 1990, Gaussian, Inc.),
 the Gaussian 88(TM) system (copyright 1988, Gaussian, Inc.),
 the Gaussian 86(TM) system (copyright 1986, Carnegie Mellon
 University), and the Gaussian 82(TM) system (copyright 1983,
 Carnegie Mellon University). Gaussian is a federally registered
 trademark of Gaussian, Inc.
  
 This software contains proprietary and confidential information,
 including trade secrets, belonging to Gaussian, Inc.
  
 This software is provided under written license and may be
 used, copied, transmitted, or stored only in accord with that
 written license.
  
 The following legend is applicable only to US Government
 contracts under FAR:
  
                    RESTRICTED RIGHTS LEGEND
  
 Use, reproduction and disclosure by the US Government is
 subject to restrictions as set forth in subparagraphs (a)
 and (c) of the Commercial Computer Software - Restricted
 Rights clause in FAR 52.227-19.
  
 Gaussian, Inc.
 340 Quinnipiac St., Bldg. 40, Wallingford CT 06492
  
  
 ---------------------------------------------------------------
 Warning -- This program may not be used in any manner that
 competes with the business of Gaussian, Inc. or will provide
 assistance to any competitor of Gaussian, Inc.  The licensee
 of this program is prohibited from giving any competitor of
 Gaussian, Inc. access to this program.  By using this program,
 the user acknowledges that Gaussian, Inc. is engaged in the
 business of creating and licensing software in the field of
 computational chemistry and represents and warrants to the
 licensee that it is not a competitor of Gaussian, Inc. and that
 it will not use this program in any manner prohibited above.
 ---------------------------------------------------------------
  

 Cite this work as:
 Gaussian 09, Revision D.01,
 M. J. Frisch, G. W. Trucks, H. B. Schlegel, G. E. Scuseria, 
 M. A. Robb, J. R. Cheeseman, G. Scalmani, V. Barone, B. Mennucci, 
 G. A. Petersson, H. Nakatsuji, M. Caricato, X. Li, H. P. Hratchian, 
 A. F. Izmaylov, J. Bloino, G. Zheng, J. L. Sonnenberg, M. Hada, 
 M. Ehara, K. Toyota, R. Fukuda, J. Hasegawa, M. Ishida, T. Nakajima, 
 Y. Honda, O. Kitao, H. Nakai, T. Vreven, J. A. Montgomery, Jr., 
 J. E. Peralta, F. Ogliaro, M. Bearpark, J. J. Heyd, E. Brothers, 
 K. N. Kudin, V. N. Staroverov, T. Keith, R. Kobayashi, J. Normand, 
 K. Raghavachari, A. Rendell, J. C. Burant, S. S. Iyengar, J. Tomasi, 
 M. Cossi, N. Rega, J. M. Millam, M. Klene, J. E. Knox, J. B. Cross, 
 V. Bakken, C. Adamo, J. Jaramillo, R. Gomperts, R. E. Stratmann, 
 O. Yazyev, A. J. Austin, R. Cammi, C. Pomelli, J. W. Ochterski, 
 R. L. Martin, K. Morokuma, V. G. Zakrzewski, G. A. Voth, 
 P. Salvador, J. J. Dannenberg, S. Dapprich, A. D. Daniels, 
 O. Farkas, J. B. Foresman, J. V. Ortiz, J. Cioslowski, 
 and D. J. Fox, Gaussian, Inc., Wallingford CT, 2013.
 
 ******************************************
 Gaussian 09:  ES64L-G09RevD.01 24-Apr-2013
                10-Mar-2024 
 ******************************************
 %nprocshared=4
 Will use up to    4 processors via shared memory.
 %mem=12GB
 %chk=DY-202A-11R_56.chk
 ----------------------------------------------------------
 # opt freq b3lyp/6-31g(d) scrf=(smd,solvent=methanol,read)
 ----------------------------------------------------------
 1/14=-1,18=20,19=15,26=3,38=1,40=2/1,3;
 2/9=110,12=2,17=6,18=5,40=1/2;
 3/5=1,6=6,7=1,11=2,16=1,25=1,30=1,70=32203,71=1,72=3,74=-5/1,2,3;
 4//1;
 5/5=2,38=5,53=3/2;
 6/7=2,8=2,9=2,10=2,28=1/1;
 7//1,2,3,16;
 1/14=-1,18=20,19=15,26=3/3(2);
 2/9=110/2;
 99//99;
 2/9=110/2;
 3/5=1,6=6,7=1,11=2,16=1,25=1,30=1,70=32205,71=1,72=3,74=-5/1,2,3;
 4/5=5,16=3,69=1/1;
 5/5=2,38=5,53=3/2;
 7//1,2,3,16;
 1/14=-1,18=20,19=15,26=3/3(-5);
 2/9=110/2;
 6/7=2,8=2,9=2,10=2,19=2,28=1/1;
 99/9=1/99;
 --------
 opt+freq
 --------
 Symbolic Z-matrix:
 Charge =  0 Multiplicity = 1
 C                    -1.6817    0.674    -0.1546 
 C                    -0.9875   -0.4735   -0.1748 
 C                     0.5      -0.6263   -0.3858 
 C                     1.3731    0.5192    0.1802 
 C                     1.3019    1.8177   -0.6573 
 C                    -0.032     2.1768   -1.314 
 C                    -1.2884    2.0862   -0.4362 
 C                    -3.0849    0.2957    0.1042 
 C                    -3.2583   -1.1826    0.255 
 C                    -1.8325   -1.7034    0.0659 
 O                    -4.0004    1.1047    0.1648 
 C                    -1.1813    2.9183    0.8424 
 C                    -1.7456   -2.7176   -1.0742 
 O                    -1.385    -2.3115    1.2731 
 C                     2.8601    0.0871    0.4623 
 O                     2.8201   -1.0176    1.3915 
 C                     3.6453    1.2219    1.1407 
 C                     3.6467   -0.4078   -0.775 
 O                     3.12     -1.6353   -1.2713 
 H                     0.6888   -0.7618   -1.4573 
 H                     0.797    -1.5598    0.1046 
 H                     0.9513    0.7473    1.1702 
 H                     2.0458    1.7861   -1.4609 
 H                     1.5973    2.6582   -0.0162 
 H                    -0.1676    1.5518   -2.2074 
 H                     0.0523    3.2042   -1.6939 
 H                    -2.0943    2.5302   -1.038 
 H                    -3.6645   -1.4055    1.2462 
 H                    -3.9426   -1.5317   -0.5248 
 H                    -0.8926    3.9487    0.6086 
 H                    -0.446     2.5134    1.5439 
 H                    -2.1436    2.9572    1.365 
 H                    -0.7354   -3.1336   -1.1608 
 H                    -2.411    -3.568    -0.8853 
 H                    -2.0201   -2.273    -2.0369 
 H                    -1.9004   -3.1237    1.4115 
 H                     3.7123   -1.1438    1.7596 
 H                     3.812     2.0685    0.4681 
 H                     3.1186    1.5787    2.033 
 H                     4.6254    0.8706    1.4844 
 H                     3.6576    0.323    -1.5873 
 H                     4.6875   -0.6139   -0.5003 
 H                     2.8863   -2.1588   -0.4789 
 

 GradGradGradGradGradGradGradGradGradGradGradGradGradGradGradGradGradGrad
 Berny optimization.
 Initialization pass.
                           ----------------------------
                           !    Initial Parameters    !
                           ! (Angstroms and Degrees)  !
 --------------------------                            --------------------------
 ! Name  Definition              Value          Derivative Info.                !
 --------------------------------------------------------------------------------
 ! R1    R(1,2)                  1.3413         estimate D2E/DX2                !
 ! R2    R(1,7)                  1.4927         estimate D2E/DX2                !
 ! R3    R(1,8)                  1.4762         estimate D2E/DX2                !
 ! R4    R(2,3)                  1.5101         estimate D2E/DX2                !
 ! R5    R(2,10)                 1.5115         estimate D2E/DX2                !
 ! R6    R(3,4)                  1.5475         estimate D2E/DX2                !
 ! R7    R(3,20)                 1.0964         estimate D2E/DX2                !
 ! R8    R(3,21)                 1.0955         estimate D2E/DX2                !
 ! R9    R(4,5)                  1.5468         estimate D2E/DX2                !
 ! R10   R(4,15)                 1.574          estimate D2E/DX2                !
 ! R11   R(4,22)                 1.1            estimate D2E/DX2                !
 ! R12   R(5,6)                  1.5295         estimate D2E/DX2                !
 ! R13   R(5,23)                 1.0955         estimate D2E/DX2                !
 ! R14   R(5,24)                 1.0976         estimate D2E/DX2                !
 ! R15   R(6,7)                  1.5353         estimate D2E/DX2                !
 ! R16   R(6,25)                 1.0987         estimate D2E/DX2                !
 ! R17   R(6,26)                 1.0986         estimate D2E/DX2                !
 ! R18   R(7,12)                 1.5293         estimate D2E/DX2                !
 ! R19   R(7,27)                 1.0994         estimate D2E/DX2                !
 ! R20   R(8,9)                  1.4961         estimate D2E/DX2                !
 ! R21   R(8,11)                 1.2232         estimate D2E/DX2                !
 ! R22   R(9,10)                 1.5297         estimate D2E/DX2                !
 ! R23   R(9,28)                 1.0941         estimate D2E/DX2                !
 ! R24   R(9,29)                 1.0946         estimate D2E/DX2                !
 ! R25   R(10,13)                1.5284         estimate D2E/DX2                !
 ! R26   R(10,14)                1.4239         estimate D2E/DX2                !
 ! R27   R(12,30)                1.0953         estimate D2E/DX2                !
 ! R28   R(12,31)                1.0939         estimate D2E/DX2                !
 ! R29   R(12,32)                1.0957         estimate D2E/DX2                !
 ! R30   R(13,33)                1.0959         estimate D2E/DX2                !
 ! R31   R(13,34)                1.0962         estimate D2E/DX2                !
 ! R32   R(13,35)                1.0954         estimate D2E/DX2                !
 ! R33   R(14,36)                0.9718         estimate D2E/DX2                !
 ! R34   R(15,16)                1.4441         estimate D2E/DX2                !
 ! R35   R(15,17)                1.5377         estimate D2E/DX2                !
 ! R36   R(15,18)                1.5474         estimate D2E/DX2                !
 ! R37   R(16,37)                0.9734         estimate D2E/DX2                !
 ! R38   R(17,38)                1.094          estimate D2E/DX2                !
 ! R39   R(17,39)                1.0959         estimate D2E/DX2                !
 ! R40   R(17,40)                1.0964         estimate D2E/DX2                !
 ! R41   R(18,19)                1.425          estimate D2E/DX2                !
 ! R42   R(18,41)                1.0927         estimate D2E/DX2                !
 ! R43   R(18,42)                1.096          estimate D2E/DX2                !
 ! R44   R(19,43)                0.978          estimate D2E/DX2                !
 ! A1    A(2,1,7)              132.0785         estimate D2E/DX2                !
 ! A2    A(2,1,8)              105.9842         estimate D2E/DX2                !
 ! A3    A(7,1,8)              121.7335         estimate D2E/DX2                !
 ! A4    A(1,2,3)              126.7602         estimate D2E/DX2                !
 ! A5    A(1,2,10)             113.853          estimate D2E/DX2                !
 ! A6    A(3,2,10)             119.3791         estimate D2E/DX2                !
 ! A7    A(2,3,4)              115.4506         estimate D2E/DX2                !
 ! A8    A(2,3,20)             108.5824         estimate D2E/DX2                !
 ! A9    A(2,3,21)             106.9009         estimate D2E/DX2                !
 ! A10   A(4,3,20)             110.5951         estimate D2E/DX2                !
 ! A11   A(4,3,21)             108.3047         estimate D2E/DX2                !
 ! A12   A(20,3,21)            106.5878         estimate D2E/DX2                !
 ! A13   A(3,4,5)              113.4153         estimate D2E/DX2                !
 ! A14   A(3,4,15)             113.288          estimate D2E/DX2                !
 ! A15   A(3,4,22)             105.4453         estimate D2E/DX2                !
 ! A16   A(5,4,15)             111.7763         estimate D2E/DX2                !
 ! A17   A(5,4,22)             107.1914         estimate D2E/DX2                !
 ! A18   A(15,4,22)            104.9443         estimate D2E/DX2                !
 ! A19   A(4,5,6)              118.0146         estimate D2E/DX2                !
 ! A20   A(4,5,23)             109.9802         estimate D2E/DX2                !
 ! A21   A(4,5,24)             108.3126         estimate D2E/DX2                !
 ! A22   A(6,5,23)             106.5002         estimate D2E/DX2                !
 ! A23   A(6,5,24)             107.8005         estimate D2E/DX2                !
 ! A24   A(23,5,24)            105.5328         estimate D2E/DX2                !
 ! A25   A(5,6,7)              117.0216         estimate D2E/DX2                !
 ! A26   A(5,6,25)             108.8561         estimate D2E/DX2                !
 ! A27   A(5,6,26)             107.5239         estimate D2E/DX2                !
 ! A28   A(7,6,25)             109.2887         estimate D2E/DX2                !
 ! A29   A(7,6,26)             108.4016         estimate D2E/DX2                !
 ! A30   A(25,6,26)            105.0854         estimate D2E/DX2                !
 ! A31   A(1,7,6)              112.2894         estimate D2E/DX2                !
 ! A32   A(1,7,12)             112.0542         estimate D2E/DX2                !
 ! A33   A(1,7,27)             106.9885         estimate D2E/DX2                !
 ! A34   A(6,7,12)             112.8671         estimate D2E/DX2                !
 ! A35   A(6,7,27)             105.2515         estimate D2E/DX2                !
 ! A36   A(12,7,27)            106.8127         estimate D2E/DX2                !
 ! A37   A(1,8,9)              112.4005         estimate D2E/DX2                !
 ! A38   A(1,8,11)             123.4103         estimate D2E/DX2                !
 ! A39   A(9,8,11)             124.1786         estimate D2E/DX2                !
 ! A40   A(8,9,10)             102.4701         estimate D2E/DX2                !
 ! A41   A(8,9,28)             109.6118         estimate D2E/DX2                !
 ! A42   A(8,9,29)             108.4081         estimate D2E/DX2                !
 ! A43   A(10,9,28)            112.8717         estimate D2E/DX2                !
 ! A44   A(10,9,29)            112.7085         estimate D2E/DX2                !
 ! A45   A(28,9,29)            110.3836         estimate D2E/DX2                !
 ! A46   A(2,10,9)             105.292          estimate D2E/DX2                !
 ! A47   A(2,10,13)            112.9155         estimate D2E/DX2                !
 ! A48   A(2,10,14)            107.8681         estimate D2E/DX2                !
 ! A49   A(9,10,13)            111.7856         estimate D2E/DX2                !
 ! A50   A(9,10,14)            109.4838         estimate D2E/DX2                !
 ! A51   A(13,10,14)           109.3401         estimate D2E/DX2                !
 ! A52   A(7,12,30)            110.601          estimate D2E/DX2                !
 ! A53   A(7,12,31)            112.4468         estimate D2E/DX2                !
 ! A54   A(7,12,32)            110.8898         estimate D2E/DX2                !
 ! A55   A(30,12,31)           107.933          estimate D2E/DX2                !
 ! A56   A(30,12,32)           107.4506         estimate D2E/DX2                !
 ! A57   A(31,12,32)           107.3135         estimate D2E/DX2                !
 ! A58   A(10,13,33)           111.2992         estimate D2E/DX2                !
 ! A59   A(10,13,34)           110.5931         estimate D2E/DX2                !
 ! A60   A(10,13,35)           111.84           estimate D2E/DX2                !
 ! A61   A(33,13,34)           106.1809         estimate D2E/DX2                !
 ! A62   A(33,13,35)           108.3984         estimate D2E/DX2                !
 ! A63   A(34,13,35)           108.3138         estimate D2E/DX2                !
 ! A64   A(10,14,36)           108.1189         estimate D2E/DX2                !
 ! A65   A(4,15,16)            107.4073         estimate D2E/DX2                !
 ! A66   A(4,15,17)            111.0317         estimate D2E/DX2                !
 ! A67   A(4,15,18)            115.133          estimate D2E/DX2                !
 ! A68   A(16,15,17)           107.1463         estimate D2E/DX2                !
 ! A69   A(16,15,18)           106.494          estimate D2E/DX2                !
 ! A70   A(17,15,18)           109.2208         estimate D2E/DX2                !
 ! A71   A(15,16,37)           108.4894         estimate D2E/DX2                !
 ! A72   A(15,17,38)           112.1882         estimate D2E/DX2                !
 ! A73   A(15,17,39)           110.7372         estimate D2E/DX2                !
 ! A74   A(15,17,40)           110.9959         estimate D2E/DX2                !
 ! A75   A(38,17,39)           108.7761         estimate D2E/DX2                !
 ! A76   A(38,17,40)           107.7254         estimate D2E/DX2                !
 ! A77   A(39,17,40)           106.1833         estimate D2E/DX2                !
 ! A78   A(15,18,19)           111.4753         estimate D2E/DX2                !
 ! A79   A(15,18,41)           112.679          estimate D2E/DX2                !
 ! A80   A(15,18,42)           110.0268         estimate D2E/DX2                !
 ! A81   A(19,18,41)           108.7171         estimate D2E/DX2                !
 ! A82   A(19,18,42)           106.0406         estimate D2E/DX2                !
 ! A83   A(41,18,42)           107.6147         estimate D2E/DX2                !
 ! A84   A(18,19,43)           105.4991         estimate D2E/DX2                !
 ! D1    D(7,1,2,3)              6.1418         estimate D2E/DX2                !
 ! D2    D(7,1,2,10)          -174.8835         estimate D2E/DX2                !
 ! D3    D(8,1,2,3)           -179.1333         estimate D2E/DX2                !
 ! D4    D(8,1,2,10)            -0.1585         estimate D2E/DX2                !
 ! D5    D(2,1,7,6)             22.2058         estimate D2E/DX2                !
 ! D6    D(2,1,7,12)          -106.0518         estimate D2E/DX2                !
 ! D7    D(2,1,7,27)           137.1987         estimate D2E/DX2                !
 ! D8    D(8,1,7,6)           -151.8294         estimate D2E/DX2                !
 ! D9    D(8,1,7,12)            79.913          estimate D2E/DX2                !
 ! D10   D(8,1,7,27)           -36.8365         estimate D2E/DX2                !
 ! D11   D(2,1,8,9)              0.1286         estimate D2E/DX2                !
 ! D12   D(2,1,8,11)          -178.7331         estimate D2E/DX2                !
 ! D13   D(7,1,8,9)            175.5267         estimate D2E/DX2                !
 ! D14   D(7,1,8,11)            -3.3351         estimate D2E/DX2                !
 ! D15   D(1,2,3,4)             33.3968         estimate D2E/DX2                !
 ! D16   D(1,2,3,20)           -91.4229         estimate D2E/DX2                !
 ! D17   D(1,2,3,21)           153.9361         estimate D2E/DX2                !
 ! D18   D(10,2,3,4)          -145.5271         estimate D2E/DX2                !
 ! D19   D(10,2,3,20)           89.6532         estimate D2E/DX2                !
 ! D20   D(10,2,3,21)          -24.9879         estimate D2E/DX2                !
 ! D21   D(1,2,10,9)             0.1317         estimate D2E/DX2                !
 ! D22   D(1,2,10,13)          122.3609         estimate D2E/DX2                !
 ! D23   D(1,2,10,14)         -116.705          estimate D2E/DX2                !
 ! D24   D(3,2,10,9)           179.1891         estimate D2E/DX2                !
 ! D25   D(3,2,10,13)          -58.5817         estimate D2E/DX2                !
 ! D26   D(3,2,10,14)           62.3524         estimate D2E/DX2                !
 ! D27   D(2,3,4,5)            -74.2149         estimate D2E/DX2                !
 ! D28   D(2,3,4,15)           156.9905         estimate D2E/DX2                !
 ! D29   D(2,3,4,22)            42.7734         estimate D2E/DX2                !
 ! D30   D(20,3,4,5)            49.5545         estimate D2E/DX2                !
 ! D31   D(20,3,4,15)          -79.2401         estimate D2E/DX2                !
 ! D32   D(20,3,4,22)          166.5428         estimate D2E/DX2                !
 ! D33   D(21,3,4,5)           166.0124         estimate D2E/DX2                !
 ! D34   D(21,3,4,15)           37.2178         estimate D2E/DX2                !
 ! D35   D(21,3,4,22)          -76.9992         estimate D2E/DX2                !
 ! D36   D(3,4,5,6)             35.2077         estimate D2E/DX2                !
 ! D37   D(3,4,5,23)           -87.1875         estimate D2E/DX2                !
 ! D38   D(3,4,5,24)           157.9482         estimate D2E/DX2                !
 ! D39   D(15,4,5,6)           164.7718         estimate D2E/DX2                !
 ! D40   D(15,4,5,23)           42.3767         estimate D2E/DX2                !
 ! D41   D(15,4,5,24)          -72.4877         estimate D2E/DX2                !
 ! D42   D(22,4,5,6)           -80.7542         estimate D2E/DX2                !
 ! D43   D(22,4,5,23)          156.8507         estimate D2E/DX2                !
 ! D44   D(22,4,5,24)           41.9863         estimate D2E/DX2                !
 ! D45   D(3,4,15,16)          -57.9723         estimate D2E/DX2                !
 ! D46   D(3,4,15,17)         -174.8162         estimate D2E/DX2                !
 ! D47   D(3,4,15,18)           60.4354         estimate D2E/DX2                !
 ! D48   D(5,4,15,16)          172.3971         estimate D2E/DX2                !
 ! D49   D(5,4,15,17)           55.5532         estimate D2E/DX2                !
 ! D50   D(5,4,15,18)          -69.1952         estimate D2E/DX2                !
 ! D51   D(22,4,15,16)          56.5452         estimate D2E/DX2                !
 ! D52   D(22,4,15,17)         -60.2987         estimate D2E/DX2                !
 ! D53   D(22,4,15,18)         174.9529         estimate D2E/DX2                !
 ! D54   D(4,5,6,7)             47.153          estimate D2E/DX2                !
 ! D55   D(4,5,6,25)           -77.3196         estimate D2E/DX2                !
 ! D56   D(4,5,6,26)           169.3371         estimate D2E/DX2                !
 ! D57   D(23,5,6,7)           171.2965         estimate D2E/DX2                !
 ! D58   D(23,5,6,25)           46.8239         estimate D2E/DX2                !
 ! D59   D(23,5,6,26)          -66.5194         estimate D2E/DX2                !
 ! D60   D(24,5,6,7)           -75.8458         estimate D2E/DX2                !
 ! D61   D(24,5,6,25)          159.6816         estimate D2E/DX2                !
 ! D62   D(24,5,6,26)           46.3382         estimate D2E/DX2                !
 ! D63   D(5,6,7,1)            -72.6614         estimate D2E/DX2                !
 ! D64   D(5,6,7,12)            55.1667         estimate D2E/DX2                !
 ! D65   D(5,6,7,27)           171.294          estimate D2E/DX2                !
 ! D66   D(25,6,7,1)            51.5924         estimate D2E/DX2                !
 ! D67   D(25,6,7,12)          179.4206         estimate D2E/DX2                !
 ! D68   D(25,6,7,27)          -64.4522         estimate D2E/DX2                !
 ! D69   D(26,6,7,1)           165.6107         estimate D2E/DX2                !
 ! D70   D(26,6,7,12)          -66.5611         estimate D2E/DX2                !
 ! D71   D(26,6,7,27)           49.5662         estimate D2E/DX2                !
 ! D72   D(1,7,12,30)         -179.9616         estimate D2E/DX2                !
 ! D73   D(1,7,12,31)           59.2948         estimate D2E/DX2                !
 ! D74   D(1,7,12,32)          -60.8591         estimate D2E/DX2                !
 ! D75   D(6,7,12,30)           52.0871         estimate D2E/DX2                !
 ! D76   D(6,7,12,31)          -68.6565         estimate D2E/DX2                !
 ! D77   D(6,7,12,32)          171.1896         estimate D2E/DX2                !
 ! D78   D(27,7,12,30)         -63.1064         estimate D2E/DX2                !
 ! D79   D(27,7,12,31)         176.15           estimate D2E/DX2                !
 ! D80   D(27,7,12,32)          55.9962         estimate D2E/DX2                !
 ! D81   D(1,8,9,10)            -0.0477         estimate D2E/DX2                !
 ! D82   D(1,8,9,28)           120.0431         estimate D2E/DX2                !
 ! D83   D(1,8,9,29)          -119.4075         estimate D2E/DX2                !
 ! D84   D(11,8,9,10)          178.8038         estimate D2E/DX2                !
 ! D85   D(11,8,9,28)          -61.1054         estimate D2E/DX2                !
 ! D86   D(11,8,9,29)           59.444          estimate D2E/DX2                !
 ! D87   D(8,9,10,2)            -0.0419         estimate D2E/DX2                !
 ! D88   D(8,9,10,13)         -122.9977         estimate D2E/DX2                !
 ! D89   D(8,9,10,14)          115.689          estimate D2E/DX2                !
 ! D90   D(28,9,10,2)         -117.8412         estimate D2E/DX2                !
 ! D91   D(28,9,10,13)         119.203          estimate D2E/DX2                !
 ! D92   D(28,9,10,14)          -2.1103         estimate D2E/DX2                !
 ! D93   D(29,9,10,2)          116.2624         estimate D2E/DX2                !
 ! D94   D(29,9,10,13)          -6.6935         estimate D2E/DX2                !
 ! D95   D(29,9,10,14)        -128.0067         estimate D2E/DX2                !
 ! D96   D(2,10,13,33)          65.1627         estimate D2E/DX2                !
 ! D97   D(2,10,13,34)        -177.062          estimate D2E/DX2                !
 ! D98   D(2,10,13,35)         -56.2506         estimate D2E/DX2                !
 ! D99   D(9,10,13,33)        -176.327          estimate D2E/DX2                !
 ! D100  D(9,10,13,34)         -58.5516         estimate D2E/DX2                !
 ! D101  D(9,10,13,35)          62.2598         estimate D2E/DX2                !
 ! D102  D(14,10,13,33)        -54.9306         estimate D2E/DX2                !
 ! D103  D(14,10,13,34)         62.8447         estimate D2E/DX2                !
 ! D104  D(14,10,13,35)       -176.3438         estimate D2E/DX2                !
 ! D105  D(2,10,14,36)        -177.6094         estimate D2E/DX2                !
 ! D106  D(9,10,14,36)          68.3118         estimate D2E/DX2                !
 ! D107  D(13,10,14,36)        -54.4672         estimate D2E/DX2                !
 ! D108  D(4,15,16,37)        -165.0821         estimate D2E/DX2                !
 ! D109  D(17,15,16,37)        -45.7197         estimate D2E/DX2                !
 ! D110  D(18,15,16,37)         71.0664         estimate D2E/DX2                !
 ! D111  D(4,15,17,38)         -68.6815         estimate D2E/DX2                !
 ! D112  D(4,15,17,39)          53.0614         estimate D2E/DX2                !
 ! D113  D(4,15,17,40)         170.7403         estimate D2E/DX2                !
 ! D114  D(16,15,17,38)        174.3147         estimate D2E/DX2                !
 ! D115  D(16,15,17,39)        -63.9423         estimate D2E/DX2                !
 ! D116  D(16,15,17,40)         53.7366         estimate D2E/DX2                !
 ! D117  D(18,15,17,38)         59.3395         estimate D2E/DX2                !
 ! D118  D(18,15,17,39)       -178.9175         estimate D2E/DX2                !
 ! D119  D(18,15,17,40)        -61.2387         estimate D2E/DX2                !
 ! D120  D(4,15,18,19)         -66.8931         estimate D2E/DX2                !
 ! D121  D(4,15,18,41)          55.6634         estimate D2E/DX2                !
 ! D122  D(4,15,18,42)         175.7559         estimate D2E/DX2                !
 ! D123  D(16,15,18,19)         52.0237         estimate D2E/DX2                !
 ! D124  D(16,15,18,41)        174.5802         estimate D2E/DX2                !
 ! D125  D(16,15,18,42)        -65.3273         estimate D2E/DX2                !
 ! D126  D(17,15,18,19)        167.4183         estimate D2E/DX2                !
 ! D127  D(17,15,18,41)        -70.0252         estimate D2E/DX2                !
 ! D128  D(17,15,18,42)         50.0673         estimate D2E/DX2                !
 ! D129  D(15,18,19,43)        -39.0989         estimate D2E/DX2                !
 ! D130  D(41,18,19,43)       -163.9023         estimate D2E/DX2                !
 ! D131  D(42,18,19,43)         80.6385         estimate D2E/DX2                !
 --------------------------------------------------------------------------------
 Trust Radius=3.00D-01 FncErr=1.00D-07 GrdErr=1.00D-06
 Number of steps in this run=    258 maximum allowed number of steps=    258.
 GradGradGradGradGradGradGradGradGradGradGradGradGradGradGradGradGradGrad

                          Input orientation:                          
 ---------------------------------------------------------------------
 Center     Atomic      Atomic             Coordinates (Angstroms)
 Number     Number       Type             X           Y           Z
 ---------------------------------------------------------------------
      1          6           0       -1.681700    0.674000   -0.154600
      2          6           0       -0.987500   -0.473500   -0.174800
      3          6           0        0.500000   -0.626300   -0.385800
      4          6           0        1.373100    0.519200    0.180200
      5          6           0        1.301900    1.817700   -0.657300
      6          6           0       -0.032000    2.176800   -1.314000
      7          6           0       -1.288400    2.086200   -0.436200
      8          6           0       -3.084900    0.295700    0.104200
      9          6           0       -3.258300   -1.182600    0.255000
     10          6           0       -1.832500   -1.703400    0.065900
     11          8           0       -4.000400    1.104700    0.164800
     12          6           0       -1.181300    2.918300    0.842400
     13          6           0       -1.745600   -2.717600   -1.074200
     14          8           0       -1.385000   -2.311500    1.273100
     15          6           0        2.860100    0.087100    0.462300
     16          8           0        2.820100   -1.017600    1.391500
     17          6           0        3.645300    1.221900    1.140700
     18          6           0        3.646700   -0.407800   -0.775000
     19          8           0        3.120000   -1.635300   -1.271300
     20          1           0        0.688800   -0.761800   -1.457300
     21          1           0        0.797000   -1.559800    0.104600
     22          1           0        0.951300    0.747300    1.170200
     23          1           0        2.045800    1.786100   -1.460900
     24          1           0        1.597300    2.658200   -0.016200
     25          1           0       -0.167600    1.551800   -2.207400
     26          1           0        0.052300    3.204200   -1.693900
     27          1           0       -2.094300    2.530200   -1.038000
     28          1           0       -3.664500   -1.405500    1.246200
     29          1           0       -3.942600   -1.531700   -0.524800
     30          1           0       -0.892600    3.948700    0.608600
     31          1           0       -0.446000    2.513400    1.543900
     32          1           0       -2.143600    2.957200    1.365000
     33          1           0       -0.735400   -3.133600   -1.160800
     34          1           0       -2.411000   -3.568000   -0.885300
     35          1           0       -2.020100   -2.273000   -2.036900
     36          1           0       -1.900400   -3.123700    1.411500
     37          1           0        3.712300   -1.143800    1.759600
     38          1           0        3.812000    2.068500    0.468100
     39          1           0        3.118600    1.578700    2.033000
     40          1           0        4.625400    0.870600    1.484400
     41          1           0        3.657600    0.323000   -1.587300
     42          1           0        4.687500   -0.613900   -0.500300
     43          1           0        2.886300   -2.158800   -0.478900
 ---------------------------------------------------------------------
                    Distance matrix (angstroms):
                    1          2          3          4          5
     1  C    0.000000
     2  C    1.341297   0.000000
     3  C    2.550304   1.510141   0.000000
     4  C    3.076988   2.585326   1.547524   0.000000
     5  C    3.234598   3.274715   2.586483   1.546796   0.000000
     6  C    2.514782   3.038889   3.000325   2.637153   1.529541
     7  C    1.492747   2.590547   3.249395   3.149448   2.613548
     8  C    1.476163   2.251354   3.733858   4.464246   4.705357
     9  C    2.469899   2.417454   3.852910   4.934732   5.534394
    10  C    2.392361   1.511494   2.608588   3.902421   4.769238
    11  O    2.379893   3.418130   4.853156   5.405326   5.412818
    12  C    2.506251   3.546345   4.110892   3.566392   3.102693
    13  C    3.514641   2.533697   3.144861   4.666549   5.479964
    14  O    3.322585   2.373324   3.024082   4.100538   5.291141
    15  C    4.620927   3.940075   2.607352   1.573995   2.583886
    16  O    5.051548   4.152970   2.948690   2.433683   3.813324
    17  C    5.509530   5.105659   3.954612   2.565003   3.013189
    18  C    5.472388   4.673368   3.178198   2.634576   3.234933
    19  O    5.443915   4.407227   2.943907   3.130556   3.950404
    20  H    3.062323   2.130236   1.096411   2.188752   2.769424
    21  H    3.346790   2.107736   1.095501   2.158668   3.498989
    22  H    2.948416   2.656750   2.124049   1.100020   2.146726
    23  H    4.103345   3.995091   3.060231   2.179626   1.095518
    24  H    3.835107   4.063729   3.482616   2.159667   1.097593
    25  H    2.697595   2.984215   2.916854   3.023351   2.152427
    26  H    3.431925   4.112703   4.072382   3.530721   2.135046
    27  H    2.096691   3.315469   4.137541   4.189391   3.490954
    28  H    3.196570   3.170835   4.540224   5.497112   6.219120
    29  H    3.180225   3.158307   4.536052   5.741070   6.224212
    30  H    3.453811   4.492057   4.884546   4.132601   3.310513
    31  H    2.791997   3.488370   3.804783   3.024175   2.895589
    32  H    2.781284   3.934114   4.784913   4.440132   4.154471
    33  H    4.050400   2.848137   2.900585   4.425720   5.377683
    34  H    4.365818   3.479525   4.168575   5.670971   6.545485
    35  H    3.513172   2.787809   3.433461   4.921963   5.447275
    36  H    4.113760   3.220760   3.902463   5.050012   6.241161
    37  H    6.005314   5.126336   3.897360   3.275962   4.519061
    38  H    5.702028   5.469030   4.354358   2.903696   2.762250
    39  H    5.352285   5.093718   4.191621   2.757205   3.255032
    40  H    6.519546   6.005347   4.770459   3.521630   4.065652
    41  H    5.539310   4.920012   3.509303   2.895080   2.940808
    42  H    6.507296   5.686061   4.189083   3.568227   4.171285
    43  H    5.384845   4.235450   2.837543   3.145770   4.284239
                    6          7          8          9         10
     6  C    0.000000
     7  C    1.535344   0.000000
     8  C    3.856167   2.593325   0.000000
     9  C    4.914910   3.878572   1.496055   0.000000
    10  C    4.494650   3.861246   2.359316   1.529672   0.000000
    11  O    4.368575   2.946097   1.223231   2.406364   3.548943
    12  C    2.553581   1.529274   3.323652   4.634258   4.731503
    13  C    5.191250   4.867501   3.501761   2.532046   1.528392
    14  O    5.354300   4.719195   3.324677   2.412508   1.423859
    15  C    3.985766   4.691882   5.959427   6.252194   5.038206
    16  O    5.065412   5.463866   6.184733   6.185936   4.886126
    17  C    4.523264   5.251193   6.872246   7.363815   6.302291
    18  C    4.528080   5.539859   6.825126   7.024261   5.692743
    19  O    4.946618   5.829318   6.642405   6.573982   5.130302
    20  H    3.029102   3.614287   4.218697   4.323036   3.092524
    21  H    4.081893   4.234935   4.302561   4.075581   2.633703
    22  H    3.030115   3.064218   4.198953   4.720470   3.869748
    23  H    2.119311   3.500994   5.567307   6.315930   5.435894
    24  H    2.137908   2.971674   5.245846   6.196946   5.549218
    25  H    1.098716   2.163082   3.928348   4.805495   4.305359
    26  H    1.098627   2.151560   4.640534   5.831149   5.543817
    27  H    2.110485   1.099443   2.697944   4.100199   4.382979
    28  H    5.708113   4.546239   2.129362   1.094148   2.199563
    29  H    5.446889   4.487965   2.114399   1.094635   2.197938
    30  H    2.752572   2.171905   4.290106   5.661432   5.755360
    31  H    2.907282   2.193840   3.735602   4.819825   4.678490
    32  H    3.499274   2.175851   3.091803   4.428612   4.848261
    33  H    5.358973   5.298789   4.345167   3.489400   2.180342
    34  H    6.232668   5.782032   4.044926   2.776389   2.171676
    35  H    4.927052   4.701090   3.509463   2.823990   2.186643
    36  H    6.246164   5.561618   3.847645   2.636144   1.957678
    37  H    5.873090   6.345190   7.142439   7.131240   5.824653
    38  H    4.238389   5.179976   7.130391   7.784870   6.800689
    39  H    4.635344   5.077022   6.621916   7.172929   6.257400
    40  H    5.588253   6.335568   7.853928   8.238919   7.095216
    41  H    4.138166   5.375576   6.951491   7.313725   6.081165
    42  H    5.542905   6.557898   7.848757   8.001852   6.634606
    43  H    5.292570   5.953988   6.482269   6.264797   4.771925
                   11         12         13         14         15
    11  O    0.000000
    12  C    3.419885   0.000000
    13  C    4.607518   5.979562   0.000000
    14  O    4.442867   5.251457   2.409308   0.000000
    15  C    6.941936   4.949049   5.607107   4.942828   0.000000
    16  O    7.247632   5.639505   5.460338   4.401257   1.444083
    17  C    7.708621   5.124727   7.034717   6.148688   1.537705
    18  C    7.851689   6.081818   5.873806   5.756457   1.547442
    19  O    7.763381   6.610914   4.988415   5.217877   2.457555
    20  H    5.301285   4.725360   3.146144   3.762619   3.019940
    21  H    5.488008   4.950899   3.032307   2.586807   2.663946
    22  H    5.065362   3.060829   4.931139   3.850343   2.140211
    23  H    6.297916   4.123256   5.899794   6.002955   2.692282
    24  H    5.812088   2.919840   6.418222   5.937535   2.904166
    25  H    4.529634   3.492304   4.690629   5.340508   4.294137
    26  H    4.928189   2.834841   6.219661   6.425875   4.716911
    27  H    2.666832   2.126051   5.259497   5.411686   5.724135
    28  H    2.753790   5.002458   3.284515   2.453096   6.738899
    29  H    2.725710   5.412625   2.556366   3.222088   7.061983
    30  H    4.236002   1.095324   6.928130   6.314596   5.386661
    31  H    4.064494   1.093943   5.992226   4.922877   4.241119
    32  H    2.884431   1.095740   6.189625   5.323826   5.838609
    33  H    5.511862   6.390394   1.095929   2.649849   5.092640
    34  H    5.046090   6.824163   1.096185   2.700029   6.554409
    35  H    4.491985   5.995294   1.095359   3.370599   5.969290
    36  H    4.882994   6.111198   2.523407   0.971834   5.820015
    37  H    8.190536   6.425670   6.347908   5.251921   1.980996
    38  H    7.877468   5.078908   7.494822   6.844066   2.198202
    39  H    7.375297   4.658454   7.195368   5.999460   2.181465
    40  H    8.729294   6.190558   7.746693   6.804066   2.185142
    41  H    7.894674   6.004496   6.221181   6.367911   2.211903
    42  H    8.881191   6.980121   6.792620   6.549966   2.181144
    43  H    7.647968   6.638384   4.703311   4.619180   2.435285
                   16         17         18         19         20
    16  O    0.000000
    17  C    2.399837   0.000000
    18  C    2.397675   2.515120   0.000000
    19  O    2.749909   3.775881   1.424950   0.000000
    20  H    3.567006   4.407444   3.056145   2.590045   0.000000
    21  H    2.458257   4.113900   3.197122   2.700950   1.757283
    22  H    2.579973   2.735645   3.518983   4.042396   3.041389
    23  H    4.073875   3.105647   2.801167   3.591077   2.886738
    24  H    4.121694   2.756026   3.765126   4.725255   3.820804
    25  H    5.336689   5.084960   4.521138   4.673564   2.578530
    26  H    5.916418   4.987396   5.177898   5.745445   4.023713
    27  H    6.529983   6.277053   6.454463   6.677930   4.331134
    28  H    6.497816   7.768368   7.650771   7.240170   5.164735
    29  H    7.047738   8.242113   7.676147   7.102698   4.786666
    30  H    6.249897   5.320818   6.441947   7.128537   5.381225
    31  H    4.812338   4.309209   5.537229   6.152513   4.584965
    32  H    6.359092   6.047557   7.030676   7.466366   5.460662
    33  H    4.861406   6.592254   5.175097   4.137780   2.782390
    34  H    6.249221   7.982893   6.833356   5.871651   4.220273
    35  H    6.062796   7.376193   6.097867   5.235784   3.155598
    36  H    5.169060   7.050699   6.551886   5.883635   4.529077
    37  H    0.973368   2.446234   2.640113   3.127099   4.431244
    38  H    3.370541   1.094034   2.775731   4.150001   4.633804
    39  H    2.690985   1.095864   3.479933   4.609577   4.854283
    40  H    2.614008   1.096420   2.774356   4.017418   5.178335
    41  H    3.372219   2.872309   1.092712   2.055191   3.163458
    42  H    2.688692   2.673803   1.095994   2.023550   4.114283
    43  H    2.192057   3.824698   1.931809   0.978042   2.781705
                   21         22         23         24         25
    21  H    0.000000
    22  H    2.545982   0.000000
    23  H    3.899402   3.033104   0.000000
    24  H    4.294950   2.340171   1.746101   0.000000
    25  H    3.994728   3.647923   2.347615   3.023301   0.000000
    26  H    5.146346   3.879127   2.457507   2.345169   1.744266
    27  H    5.137436   4.162999   4.227642   3.832541   2.457018
    28  H    4.607824   5.093715   7.079705   6.767115   5.735964
    29  H    4.781291   5.658368   6.909777   6.964512   5.156524
    30  H    5.783799   3.736887   4.194504   2.873215   3.768370
    31  H    4.495286   2.282807   3.970750   2.574870   3.882581
    32  H    5.535253   3.807888   5.187317   3.998931   4.317611
    33  H    2.535021   4.831139   5.659380   6.347956   4.834329
    34  H    3.912037   5.843967   6.990048   7.455694   5.743966
    35  H    3.609810   5.313842   5.774046   6.440927   4.253225
    36  H    3.380789   4.814048   6.923100   6.906707   6.161115
    37  H    3.378025   3.398054   4.661883   4.699138   6.169033
    38  H    4.731482   3.228331   2.630637   2.342475   4.823121
    39  H    4.354163   2.476457   3.660772   2.771082   5.364776
    40  H    4.739972   3.689571   4.020854   3.823180   6.088207
    41  H    3.819750   3.886888   2.180490   3.488030   4.065296
    42  H    4.049274   4.313076   3.696124   4.526624   5.583587
    43  H    2.250433   3.861240   4.151265   5.007904   5.107110
                   26         27         28         29         30
    26  H    0.000000
    27  H    2.343581   0.000000
    28  H    6.611212   4.813817   0.000000
    29  H    6.305138   4.492062   1.797139   0.000000
    30  H    2.597811   2.483449   6.062790   6.373530   0.000000
    31  H    3.347963   3.063231   5.079876   5.733111   1.770402
    32  H    3.773573   2.441141   4.621731   5.192106   1.766413
    33  H    6.408773   5.825832   4.166486   3.640977   7.301675
    34  H    7.251508   6.108327   3.284960   2.573378   7.812685
    35  H    5.866192   4.906530   3.772977   2.555774   6.854158
    36  H    7.314292   6.164757   2.468113   3.233311   7.188821
    37  H    6.650366   7.418992   7.399273   7.997902   6.961570
    38  H    4.483236   6.112764   8.280831   8.607038   5.068348
    39  H    5.092566   6.124600   7.452177   8.128805   4.871913
    40  H    6.038255   7.366895   8.599989   9.122420   6.378875
    41  H    4.616369   6.185290   8.039253   7.895053   6.218681
    42  H    6.122716   7.494484   8.569294   8.678801   7.292770
    43  H    6.186239   6.863359   6.815894   6.857787   7.263904
                   31         32         33         34         35
    31  H    0.000000
    32  H    1.763749   0.000000
    33  H    6.267995   6.742443   0.000000
    34  H    6.837080   6.907502   1.752780   0.000000
    35  H    6.181387   6.240446   1.777256   1.776516   0.000000
    36  H    5.823204   6.085939   2.823836   2.394453   3.553798
    37  H    5.541940   7.159991   5.680676   7.096974   6.967705
    38  H    4.414277   6.087971   7.098874   8.504561   7.690061
    39  H    3.717426   5.480624   6.874551   8.098239   7.603020
    40  H    5.331175   7.084315   7.195059   8.650293   8.151346
    41  H    5.607299   7.022037   5.606107   7.242968   6.259204
    42  H    6.349140   7.930702   6.016061   7.698288   7.078534
    43  H    6.084850   7.407653   3.812077   5.496580   5.149094
                   36         37         38         39         40
    36  H    0.000000
    37  H    5.961844   0.000000
    38  H    7.776918   3.463637   0.000000
    39  H    6.905736   2.799863   1.780343   0.000000
    40  H    7.651524   2.228743   1.769025   1.752944   0.000000
    41  H    7.194714   3.654618   2.700977   3.869609   3.266779
    42  H    7.304417   2.517729   2.983214   3.699534   2.479240
    43  H    5.236138   2.592949   4.429875   4.509159   4.007029
                   41         42         43
    41  H    0.000000
    42  H    1.766365   0.000000
    43  H    2.825382   2.373077   0.000000
 Stoichiometry    C15H24O4
 Framework group  C1[X(C15H24O4)]
 Deg. of freedom   123
 Full point group                 C1      NOp   1
 Largest Abelian subgroup         C1      NOp   1
 Largest concise Abelian subgroup C1      NOp   1
                         Standard orientation:                         
 ---------------------------------------------------------------------
 Center     Atomic      Atomic             Coordinates (Angstroms)
 Number     Number       Type             X           Y           Z
 ---------------------------------------------------------------------
      1          6           0       -1.704190    0.703711   -0.147239
      2          6           0       -1.044025   -0.463847   -0.155546
      3          6           0        0.436997   -0.663148   -0.373211
      4          6           0        1.346829    0.463907    0.171567
      5          6           0        1.308370    1.752282   -0.683528
      6          6           0       -0.018579    2.141317   -1.337252
      7          6           0       -1.271506    2.099742   -0.450839
      8          6           0       -3.116196    0.370374    0.125129
      9          6           0       -3.331843   -1.099981    0.297561
     10          6           0       -1.923128   -1.664975    0.107293
     11          8           0       -4.007216    1.206664    0.179865
     12          6           0       -1.131991    2.945866    0.815371
     13          6           0       -1.873184   -2.696892   -1.019043
     14          8           0       -1.485983   -2.269272    1.320184
     15          6           0        2.822298   -0.007743    0.450845
     16          8           0        2.755861   -1.097892    1.395585
     17          6           0        3.644668    1.112747    1.108681
     18          6           0        3.586216   -0.542516   -0.784074
     19          8           0        3.020670   -1.760739   -1.260070
     20          1           0        0.614956   -0.818875   -1.443817
     21          1           0        0.709641   -1.598125    0.128393
     22          1           0        0.938169    0.717904    1.160773
     23          1           0        2.045919    1.687791   -1.491006
     24          1           0        1.632307    2.592494   -0.055978
     25          1           0       -0.178077    1.508325   -2.221027
     26          1           0        0.093355    3.160470   -1.731940
     27          1           0       -2.067858    2.558885   -1.053985
     28          1           0       -3.738106   -1.297188    1.294166
     29          1           0       -4.030997   -1.439542   -0.473221
     30          1           0       -0.814735    3.964028    0.565513
     31          1           0       -0.404430    2.529248    1.518079
     32          1           0       -2.089409    3.020197    1.343075
     33          1           0       -0.876165   -3.143527   -1.105820
     34          1           0       -2.561986   -3.524706   -0.814356
     35          1           0       -2.140644   -2.257722   -1.986207
     36          1           0       -2.024054   -3.064005    1.472954
     37          1           0        3.646299   -1.245154    1.760113
     38          1           0        3.831817    1.944745    0.423360
     39          1           0        3.134304    1.497111    1.999024
     40          1           0        4.616221    0.737586    1.451430
     41          1           0        3.613360    0.176394   -1.606540
     42          1           0        4.622256   -0.775285   -0.512702
     43          1           0        2.776769   -2.266191   -0.459073
 ---------------------------------------------------------------------
 Rotational constants (GHZ):      0.5505557      0.2800277      0.2185362
 Standard basis: 6-31G(d) (6D, 7F)
 There are   333 symmetry adapted cartesian basis functions of A   symmetry.
 There are   333 symmetry adapted basis functions of A   symmetry.
   333 basis functions,   628 primitive gaussians,   333 cartesian basis functions
    73 alpha electrons       73 beta electrons
       nuclear repulsion energy      1614.2306143736 Hartrees.
 NAtoms=   43 NActive=   43 NUniq=   43 SFac= 1.00D+00 NAtFMM=   60 NAOKFM=F Big=F
 Integral buffers will be    131072 words long.
 Raffenetti 2 integral format.
 Two-electron integral symmetry is turned on.
 Using the following non-standard input for PCM:
 --- end of non-standard input.
 ------------------------------------------------------------------------------
 Polarizable Continuum Model (PCM)
 =================================
 Model                : PCM (using non-symmetric T matrix).
 Atomic radii         : SMD-Coulomb.
 Polarization charges : Total charges.
 Charge compensation  : None.
 Solution method      : On-the-fly selection.
 Cavity type          : VdW (van der Waals Surface) (Alpha=1.000).
 Cavity algorithm     : GePol (No added spheres)
                        Default sphere list used, NSphG=   43.
                        Lebedev-Laikov grids with approx.  5.0 points / Ang**2.
                        Smoothing algorithm: Karplus/York (Gamma=1.0000).
                        Polarization charges: spherical gaussians, with
                                              point-specific exponents (IZeta= 3).
                        Self-potential: point-specific (ISelfS= 7).
                        Self-field    : sphere-specific E.n sum rule (ISelfD= 2).
 1st derivatives      : Analytical E(r).r(x)/FMM algorithm (CHGder, D1EAlg=3).
                        Cavity 1st derivative terms included.
 Solvent              : Methanol, Eps=  32.613000 Eps(inf)=   1.765709
 ------------------------------------------------------------------------------
 ------------------------------------------------------------------------------
 Atomic radii for non-electrostatic terms: SMD-CDS.
 ------------------------------------------------------------------------------
 Nuclear repulsion after PCM non-electrostatic terms =     1614.2317666053 Hartrees.
 One-electron integrals computed using PRISM.
 NBasis=   333 RedAO= T EigKep=  8.58D-04  NBF=   333
 NBsUse=   333 1.00D-06 EigRej= -1.00D+00 NBFU=   333
 ExpMin= 1.61D-01 ExpMax= 5.48D+03 ExpMxC= 8.25D+02 IAcc=1 IRadAn=         1 AccDes= 0.00D+00
 Harris functional with IExCor=  402 and IRadAn=       1 diagonalized for initial guess.
 HarFok:  IExCor=  402 AccDes= 0.00D+00 IRadAn=         1 IDoV= 1 UseB2=F ITyADJ=14
 ICtDFT=  3500011 ScaDFX=  1.000000  1.000000  1.000000  1.000000
 FoFCou: FMM=F IPFlag=           0 FMFlag=      100000 FMFlg1=           0
         NFxFlg=           0 DoJE=T BraDBF=F KetDBF=T FulRan=T
         wScrn=  0.000000 ICntrl=     500 IOpCl=  0 I1Cent=   200000004 NGrid=           0
         NMat0=    1 NMatS0=      1 NMatT0=    0 NMatD0=    1 NMtDS0=    0 NMtDT0=    0
 Petite list used in FoFCou.
 Keep R1 ints in memory in canonical form, NReq=1565304907.
 Requested convergence on RMS density matrix=1.00D-08 within 128 cycles.
 Requested convergence on MAX density matrix=1.00D-06.
 Requested convergence on             energy=1.00D-06.
 No special actions if energy rises.
 Inv3:  Mode=1 IEnd=    21708300.
 Iteration    1 A*A^-1 deviation from unit magnitude is 7.33D-15 for   2673.
 Iteration    1 A*A^-1 deviation from orthogonality  is 4.88D-15 for   2690   2601.
 Iteration    1 A^-1*A deviation from unit magnitude is 7.22D-15 for   2673.
 Iteration    1 A^-1*A deviation from orthogonality  is 1.16D-08 for   1672   1654.
 Iteration    2 A*A^-1 deviation from unit magnitude is 7.77D-15 for    670.
 Iteration    2 A*A^-1 deviation from orthogonality  is 2.91D-15 for   2316    329.
 Iteration    2 A^-1*A deviation from unit magnitude is 8.88D-16 for    120.
 Iteration    2 A^-1*A deviation from orthogonality  is 3.04D-16 for    126    106.
 Error on total polarization charges =  0.05188
 SCF Done:  E(RB3LYP) =  -886.943097692     A.U. after   12 cycles
            NFock= 12  Conv=0.66D-08     -V/T= 2.0091
 SMD-CDS (non-electrostatic) energy       (kcal/mol) =       0.72
 (included in total energy above)

 **********************************************************************

            Population analysis using the SCF density.

 **********************************************************************

 Orbital symmetries:
       Occupied  (A) (A) (A) (A) (A) (A) (A) (A) (A) (A) (A) (A)
                 (A) (A) (A) (A) (A) (A) (A) (A) (A) (A) (A) (A)
                 (A) (A) (A) (A) (A) (A) (A) (A) (A) (A) (A) (A)
                 (A) (A) (A) (A) (A) (A) (A) (A) (A) (A) (A) (A)
                 (A) (A) (A) (A) (A) (A) (A) (A) (A) (A) (A) (A)
                 (A) (A) (A) (A) (A) (A) (A) (A) (A) (A) (A) (A)
                 (A)
       Virtual   (A) (A) (A) (A) (A) (A) (A) (A) (A) (A) (A) (A)
                 (A) (A) (A) (A) (A) (A) (A) (A) (A) (A) (A) (A)
                 (A) (A) (A) (A) (A) (A) (A) (A) (A) (A) (A) (A)
                 (A) (A) (A) (A) (A) (A) (A) (A) (A) (A) (A) (A)
                 (A) (A) (A) (A) (A) (A) (A) (A) (A) (A) (A) (A)
                 (A) (A) (A) (A) (A) (A) (A) (A) (A) (A) (A) (A)
                 (A) (A) (A) (A) (A) (A) (A) (A) (A) (A) (A) (A)
                 (A) (A) (A) (A) (A) (A) (A) (A) (A) (A) (A) (A)
                 (A) (A) (A) (A) (A) (A) (A) (A) (A) (A) (A) (A)
                 (A) (A) (A) (A) (A) (A) (A) (A) (A) (A) (A) (A)
                 (A) (A) (A) (A) (A) (A) (A) (A) (A) (A) (A) (A)
                 (A) (A) (A) (A) (A) (A) (A) (A) (A) (A) (A) (A)
                 (A) (A) (A) (A) (A) (A) (A) (A) (A) (A) (A) (A)
                 (A) (A) (A) (A) (A) (A) (A) (A) (A) (A) (A) (A)
                 (A) (A) (A) (A) (A) (A) (A) (A) (A) (A) (A) (A)
                 (A) (A) (A) (A) (A) (A) (A) (A) (A) (A) (A) (A)
                 (A) (A) (A) (A) (A) (A) (A) (A) (A) (A) (A) (A)
                 (A) (A) (A) (A) (A) (A) (A) (A) (A) (A) (A) (A)
                 (A) (A) (A) (A) (A) (A) (A) (A) (A) (A) (A) (A)
                 (A) (A) (A) (A) (A) (A) (A) (A) (A) (A) (A) (A)
                 (A) (A) (A) (A) (A) (A) (A) (A) (A) (A) (A) (A)
                 (A) (A) (A) (A) (A) (A) (A) (A)
 The electronic state is 1-A.
 Alpha  occ. eigenvalues --  -19.14714 -19.14242 -19.13694 -19.12950 -10.26290
 Alpha  occ. eigenvalues --  -10.24306 -10.24122 -10.21852 -10.20245 -10.18701
 Alpha  occ. eigenvalues --  -10.18639 -10.18360 -10.17749 -10.17525 -10.17162
 Alpha  occ. eigenvalues --  -10.17054 -10.16985 -10.16841 -10.16586  -1.03227
 Alpha  occ. eigenvalues --   -1.02749  -1.02138  -0.99866  -0.85786  -0.81023
 Alpha  occ. eigenvalues --   -0.78708  -0.74825  -0.73709  -0.71772  -0.68918
 Alpha  occ. eigenvalues --   -0.66815  -0.65390  -0.63818  -0.60713  -0.57617
 Alpha  occ. eigenvalues --   -0.55199  -0.53794  -0.50292  -0.50053  -0.49828
 Alpha  occ. eigenvalues --   -0.47826  -0.46495  -0.45250  -0.44901  -0.44671
 Alpha  occ. eigenvalues --   -0.43660  -0.43442  -0.42905  -0.41975  -0.41458
 Alpha  occ. eigenvalues --   -0.40394  -0.39552  -0.38881  -0.38583  -0.38296
 Alpha  occ. eigenvalues --   -0.37406  -0.37015  -0.36833  -0.35321  -0.34546
 Alpha  occ. eigenvalues --   -0.34255  -0.33928  -0.33353  -0.32275  -0.32116
 Alpha  occ. eigenvalues --   -0.31280  -0.30504  -0.29423  -0.27953  -0.27574
 Alpha  occ. eigenvalues --   -0.25443  -0.25122  -0.23682
 Alpha virt. eigenvalues --   -0.03768   0.05631   0.07214   0.09121   0.09803
 Alpha virt. eigenvalues --    0.10868   0.11641   0.13145   0.13402   0.14184
 Alpha virt. eigenvalues --    0.14667   0.15028   0.15802   0.15953   0.16434
 Alpha virt. eigenvalues --    0.17041   0.17542   0.18071   0.18411   0.18589
 Alpha virt. eigenvalues --    0.19402   0.20196   0.20368   0.21107   0.21621
 Alpha virt. eigenvalues --    0.22168   0.22558   0.23059   0.23488   0.24102
 Alpha virt. eigenvalues --    0.24245   0.24840   0.25691   0.26153   0.27044
 Alpha virt. eigenvalues --    0.27596   0.28461   0.30267   0.31063   0.31958
 Alpha virt. eigenvalues --    0.33577   0.34375   0.35870   0.36567   0.45383
 Alpha virt. eigenvalues --    0.47473   0.49417   0.51747   0.52224   0.53120
 Alpha virt. eigenvalues --    0.53770   0.54531   0.56202   0.56441   0.57349
 Alpha virt. eigenvalues --    0.58284   0.59058   0.59967   0.60521   0.61210
 Alpha virt. eigenvalues --    0.62384   0.62924   0.63581   0.64341   0.65942
 Alpha virt. eigenvalues --    0.66741   0.67671   0.67989   0.69415   0.70284
 Alpha virt. eigenvalues --    0.71971   0.73275   0.74078   0.74662   0.75045
 Alpha virt. eigenvalues --    0.76295   0.77504   0.78011   0.78912   0.80542
 Alpha virt. eigenvalues --    0.81887   0.82199   0.83129   0.83457   0.84211
 Alpha virt. eigenvalues --    0.84309   0.84997   0.85646   0.87223   0.87574
 Alpha virt. eigenvalues --    0.88050   0.88699   0.89344   0.90055   0.90728
 Alpha virt. eigenvalues --    0.90931   0.91608   0.92550   0.93062   0.93680
 Alpha virt. eigenvalues --    0.94412   0.94862   0.95526   0.95714   0.97216
 Alpha virt. eigenvalues --    0.97702   0.98586   0.99251   0.99833   1.00763
 Alpha virt. eigenvalues --    1.01933   1.02422   1.03987   1.04942   1.05448
 Alpha virt. eigenvalues --    1.05988   1.07244   1.07570   1.09433   1.10110
 Alpha virt. eigenvalues --    1.11878   1.12907   1.13313   1.16450   1.16910
 Alpha virt. eigenvalues --    1.17753   1.20360   1.23005   1.24350   1.27680
 Alpha virt. eigenvalues --    1.32029   1.34308   1.35822   1.37649   1.39867
 Alpha virt. eigenvalues --    1.41412   1.42322   1.42651   1.44922   1.48155
 Alpha virt. eigenvalues --    1.50885   1.51363   1.54694   1.58602   1.59718
 Alpha virt. eigenvalues --    1.60499   1.62407   1.64154   1.66555   1.67683
 Alpha virt. eigenvalues --    1.68871   1.71680   1.72853   1.73415   1.74834
 Alpha virt. eigenvalues --    1.76442   1.77179   1.78904   1.79319   1.80857
 Alpha virt. eigenvalues --    1.81828   1.82565   1.83327   1.84156   1.85422
 Alpha virt. eigenvalues --    1.86485   1.88278   1.89843   1.89945   1.90475
 Alpha virt. eigenvalues --    1.91458   1.92588   1.93108   1.94231   1.95219
 Alpha virt. eigenvalues --    1.96811   1.98831   2.00437   2.01025   2.02619
 Alpha virt. eigenvalues --    2.03440   2.04400   2.06964   2.08036   2.09128
 Alpha virt. eigenvalues --    2.09977   2.12440   2.12718   2.14724   2.16210
 Alpha virt. eigenvalues --    2.17755   2.19931   2.21370   2.23547   2.24507
 Alpha virt. eigenvalues --    2.24768   2.26374   2.26926   2.27466   2.29859
 Alpha virt. eigenvalues --    2.30678   2.31476   2.34345   2.35145   2.35881
 Alpha virt. eigenvalues --    2.36737   2.37871   2.39529   2.40583   2.41893
 Alpha virt. eigenvalues --    2.43966   2.45404   2.45916   2.47589   2.49009
 Alpha virt. eigenvalues --    2.50359   2.52156   2.53751   2.55223   2.57930
 Alpha virt. eigenvalues --    2.59603   2.62759   2.65880   2.66797   2.68706
 Alpha virt. eigenvalues --    2.69683   2.73841   2.74992   2.76585   2.77225
 Alpha virt. eigenvalues --    2.79967   2.82937   2.85092   2.87235   2.90276
 Alpha virt. eigenvalues --    2.93096   2.96149   2.99392   3.01907   3.18510
 Alpha virt. eigenvalues --    3.21335   3.81944   3.86456   3.88074   4.01232
 Alpha virt. eigenvalues --    4.12746   4.21775   4.24905   4.27151   4.28873
 Alpha virt. eigenvalues --    4.32365   4.34792   4.40775   4.48361   4.54643
 Alpha virt. eigenvalues --    4.61452   4.66548   4.73496   4.76891   4.78429
          Condensed to atoms (all electrons):
               1          2          3          4          5          6
     1  C    5.091888   0.541289  -0.047178  -0.003621  -0.005242  -0.028964
     2  C    0.541289   4.995857   0.284604  -0.016092  -0.007002  -0.005964
     3  C   -0.047178   0.284604   5.271064   0.345510  -0.039356  -0.002008
     4  C   -0.003621  -0.016092   0.345510   5.020748   0.353392  -0.037667
     5  C   -0.005242  -0.007002  -0.039356   0.353392   5.065129   0.363326
     6  C   -0.028964  -0.005964  -0.002008  -0.037667   0.363326   5.067687
     7  C    0.345192  -0.070586  -0.011485  -0.000520  -0.040159   0.356988
     8  C    0.341141   0.017037   0.005212  -0.000083  -0.000072   0.004324
     9  C   -0.140839  -0.081581   0.007571  -0.000155  -0.000004  -0.000108
    10  C   -0.002875   0.404455  -0.062781   0.002478  -0.000045  -0.000174
    11  O   -0.085534   0.004838  -0.000112   0.000002  -0.000005   0.000282
    12  C   -0.035761  -0.002176   0.001395  -0.003506  -0.003848  -0.048595
    13  C    0.001664  -0.059450  -0.005915   0.000211  -0.000004   0.000015
    14  O   -0.000204  -0.048957  -0.004499  -0.000243  -0.000002   0.000000
    15  C    0.000306   0.002786  -0.025945   0.367637  -0.029910   0.003343
    16  O    0.000016  -0.000189  -0.006498  -0.051295   0.002069  -0.000033
    17  C   -0.000007  -0.000055   0.004978  -0.050169  -0.004463   0.000210
    18  C   -0.000006  -0.000194  -0.009131  -0.051004  -0.004272   0.000026
    19  O   -0.000010   0.001028   0.002086  -0.003598  -0.000164   0.000008
    20  H   -0.005411  -0.022295   0.345585  -0.028243  -0.005662  -0.000142
    21  H    0.004245  -0.041289   0.359534  -0.041329   0.004728  -0.000007
    22  H   -0.001028  -0.002797  -0.056547   0.359915  -0.037953  -0.003231
    23  H   -0.000014  -0.000139  -0.003611  -0.040287   0.368863  -0.033481
    24  H   -0.000319  -0.000010   0.005173  -0.031231   0.370711  -0.037539
    25  H   -0.004289  -0.000599   0.004519  -0.005450  -0.037654   0.371092
    26  H    0.005472   0.000342  -0.000114   0.004597  -0.033086   0.365600
    27  H   -0.051685   0.004498  -0.000202  -0.000058   0.004975  -0.042508
    28  H    0.004536   0.000106  -0.000099   0.000003   0.000000   0.000001
    29  H    0.003949   0.001216  -0.000141   0.000001   0.000000   0.000004
    30  H    0.004583  -0.000008  -0.000034   0.000208  -0.001109  -0.003366
    31  H   -0.005876   0.001483  -0.000413  -0.000425   0.003374  -0.006504
    32  H   -0.007467  -0.000050  -0.000012   0.000049   0.000004   0.005262
    33  H   -0.000118  -0.009188   0.003326   0.000028   0.000001   0.000000
    34  H   -0.000053   0.004981  -0.000017  -0.000002   0.000000   0.000000
    35  H    0.000324   0.001305   0.000166  -0.000011   0.000000  -0.000001
    36  H   -0.000131   0.006084  -0.000040   0.000013   0.000000   0.000000
    37  H    0.000000   0.000011   0.000141   0.005967  -0.000167   0.000002
    38  H   -0.000001   0.000000  -0.000079  -0.004866   0.002249   0.000023
    39  H   -0.000003  -0.000007  -0.000019  -0.006169  -0.000750  -0.000040
    40  H    0.000000   0.000002  -0.000097   0.004732   0.000156  -0.000002
    41  H    0.000003  -0.000059   0.000299  -0.004389   0.000151  -0.000138
    42  H    0.000000   0.000014   0.000262   0.004566   0.000079   0.000002
    43  H    0.000002  -0.000106   0.000857  -0.001651   0.000012   0.000001
               7          8          9         10         11         12
     1  C    0.345192   0.341141  -0.140839  -0.002875  -0.085534  -0.035761
     2  C   -0.070586   0.017037  -0.081581   0.404455   0.004838  -0.002176
     3  C   -0.011485   0.005212   0.007571  -0.062781  -0.000112   0.001395
     4  C   -0.000520  -0.000083  -0.000155   0.002478   0.000002  -0.003506
     5  C   -0.040159  -0.000072  -0.000004  -0.000045  -0.000005  -0.003848
     6  C    0.356988   0.004324  -0.000108  -0.000174   0.000282  -0.048595
     7  C    5.031059  -0.054466   0.008224   0.006652   0.000328   0.354495
     8  C   -0.054466   4.536824   0.327787  -0.061678   0.525736  -0.000985
     9  C    0.008224   0.327787   5.488442   0.289581  -0.078977  -0.000246
    10  C    0.006652  -0.061678   0.289581   4.756857   0.004394  -0.000186
    11  O    0.000328   0.525736  -0.078977   0.004394   8.204426  -0.003427
    12  C    0.354495  -0.000985  -0.000246  -0.000186  -0.003427   5.148383
    13  C   -0.000152  -0.000661  -0.054458   0.353532  -0.000081  -0.000003
    14  O   -0.000053   0.001179  -0.050673   0.199331  -0.000023   0.000006
    15  C   -0.000099   0.000000   0.000002  -0.000099   0.000000   0.000028
    16  O   -0.000001   0.000000   0.000000  -0.000030   0.000000   0.000000
    17  C   -0.000010   0.000000   0.000000   0.000000   0.000000  -0.000004
    18  C    0.000004   0.000000   0.000000  -0.000001   0.000000  -0.000002
    19  O    0.000000   0.000000   0.000000   0.000009   0.000000   0.000000
    20  H    0.001132  -0.000125  -0.000187   0.000522   0.000002  -0.000068
    21  H   -0.000036  -0.000164   0.000636  -0.006342   0.000001   0.000005
    22  H    0.003389  -0.000072  -0.000029   0.000140   0.000000  -0.001519
    23  H    0.005239   0.000004   0.000000   0.000000   0.000000  -0.000021
    24  H   -0.006561  -0.000002   0.000000   0.000005   0.000000   0.005028
    25  H   -0.037790   0.000103  -0.000010  -0.000083  -0.000001   0.005691
    26  H   -0.031861  -0.000111   0.000004   0.000003   0.000003  -0.004411
    27  H    0.374977  -0.006802   0.000642  -0.000227   0.010217  -0.044162
    28  H   -0.000104  -0.015929   0.343229  -0.024192  -0.000541   0.000020
    29  H   -0.000076  -0.017553   0.339981  -0.025445  -0.000353  -0.000004
    30  H   -0.031174  -0.000041   0.000004   0.000003   0.000020   0.368131
    31  H   -0.030645  -0.000192   0.000019  -0.000024   0.000046   0.372814
    32  H   -0.027268   0.002962   0.000095  -0.000006   0.006288   0.365881
    33  H   -0.000001  -0.000093   0.005422  -0.023279   0.000001   0.000000
    34  H    0.000003   0.000241  -0.008155  -0.021951   0.000000   0.000000
    35  H   -0.000034   0.000230  -0.000883  -0.021971  -0.000006   0.000000
    36  H    0.000006   0.000088  -0.003805  -0.016740   0.000001   0.000000
    37  H    0.000000   0.000000   0.000000   0.000000   0.000000   0.000000
    38  H    0.000006   0.000000   0.000000   0.000000   0.000000  -0.000003
    39  H    0.000006   0.000000   0.000000   0.000000   0.000000  -0.000016
    40  H    0.000000   0.000000   0.000000   0.000000   0.000000   0.000000
    41  H    0.000001   0.000000   0.000000   0.000000   0.000000   0.000000
    42  H    0.000000   0.000000   0.000000   0.000000   0.000000   0.000000
    43  H    0.000000   0.000000   0.000000  -0.000017   0.000000   0.000000
              13         14         15         16         17         18
     1  C    0.001664  -0.000204   0.000306   0.000016  -0.000007  -0.000006
     2  C   -0.059450  -0.048957   0.002786  -0.000189  -0.000055  -0.000194
     3  C   -0.005915  -0.004499  -0.025945  -0.006498   0.004978  -0.009131
     4  C    0.000211  -0.000243   0.367637  -0.051295  -0.050169  -0.051004
     5  C   -0.000004  -0.000002  -0.029910   0.002069  -0.004463  -0.004272
     6  C    0.000015   0.000000   0.003343  -0.000033   0.000210   0.000026
     7  C   -0.000152  -0.000053  -0.000099  -0.000001  -0.000010   0.000004
     8  C   -0.000661   0.001179   0.000000   0.000000   0.000000   0.000000
     9  C   -0.054458  -0.050673   0.000002   0.000000   0.000000   0.000000
    10  C    0.353532   0.199331  -0.000099  -0.000030   0.000000  -0.000001
    11  O   -0.000081  -0.000023   0.000000   0.000000   0.000000   0.000000
    12  C   -0.000003   0.000006   0.000028   0.000000  -0.000004  -0.000002
    13  C    5.244720  -0.054999   0.000003   0.000002   0.000000   0.000000
    14  O   -0.054999   8.403138  -0.000011  -0.000006   0.000000   0.000000
    15  C    0.000003  -0.000011   4.743497   0.207487   0.360323   0.352524
    16  O    0.000002  -0.000006   0.207487   8.383203  -0.044920  -0.057378
    17  C    0.000000   0.000000   0.360323  -0.044920   5.228418  -0.063156
    18  C    0.000000   0.000000   0.352524  -0.057378  -0.063156   4.935837
    19  O   -0.000010   0.000000  -0.032884  -0.011310   0.002908   0.252553
    20  H    0.001752   0.000168  -0.004049   0.000147  -0.000060   0.001834
    21  H   -0.001908   0.012972  -0.007034   0.010853   0.000449  -0.000921
    22  H    0.000018   0.000174  -0.034066   0.003838  -0.009230   0.006050
    23  H    0.000000   0.000000  -0.006427   0.000060  -0.002285   0.002764
    24  H    0.000000   0.000000  -0.004543  -0.000020   0.003174  -0.000029
    25  H   -0.000006   0.000001  -0.000075   0.000000   0.000005   0.000014
    26  H    0.000000   0.000000  -0.000076   0.000000  -0.000001  -0.000002
    27  H    0.000023  -0.000001   0.000002   0.000000   0.000000   0.000000
    28  H    0.003013   0.003849   0.000000   0.000000   0.000000   0.000000
    29  H   -0.001433   0.002427   0.000000   0.000000   0.000000   0.000000
    30  H    0.000000   0.000000  -0.000001   0.000000  -0.000002   0.000000
    31  H    0.000001  -0.000001  -0.000008  -0.000007   0.000009  -0.000001
    32  H    0.000000   0.000000   0.000000   0.000000   0.000000   0.000000
    33  H    0.361931   0.000377  -0.000001  -0.000005   0.000000  -0.000001
    34  H    0.362539  -0.001534   0.000000   0.000000   0.000000   0.000000
    35  H    0.347008   0.003913   0.000000   0.000000   0.000000   0.000000
    36  H   -0.004328   0.237709   0.000000   0.000000   0.000000   0.000000
    37  H    0.000000   0.000000  -0.020245   0.236143  -0.005037  -0.001310
    38  H    0.000000   0.000000  -0.024148   0.003769   0.352465   0.000667
    39  H    0.000000   0.000000  -0.023641   0.000936   0.361928   0.004933
    40  H    0.000000   0.000000  -0.023355  -0.003423   0.362193  -0.007149
    41  H    0.000000   0.000000  -0.024637   0.003633   0.001199   0.354586
    42  H    0.000000   0.000000  -0.035149  -0.002742  -0.003659   0.360831
    43  H    0.000014  -0.000015  -0.011456   0.031641   0.000935  -0.037537
              19         20         21         22         23         24
     1  C   -0.000010  -0.005411   0.004245  -0.001028  -0.000014  -0.000319
     2  C    0.001028  -0.022295  -0.041289  -0.002797  -0.000139  -0.000010
     3  C    0.002086   0.345585   0.359534  -0.056547  -0.003611   0.005173
     4  C   -0.003598  -0.028243  -0.041329   0.359915  -0.040287  -0.031231
     5  C   -0.000164  -0.005662   0.004728  -0.037953   0.368863   0.370711
     6  C    0.000008  -0.000142  -0.000007  -0.003231  -0.033481  -0.037539
     7  C    0.000000   0.001132  -0.000036   0.003389   0.005239  -0.006561
     8  C    0.000000  -0.000125  -0.000164  -0.000072   0.000004  -0.000002
     9  C    0.000000  -0.000187   0.000636  -0.000029   0.000000   0.000000
    10  C    0.000009   0.000522  -0.006342   0.000140   0.000000   0.000005
    11  O    0.000000   0.000002   0.000001   0.000000   0.000000   0.000000
    12  C    0.000000  -0.000068   0.000005  -0.001519  -0.000021   0.005028
    13  C   -0.000010   0.001752  -0.001908   0.000018   0.000000   0.000000
    14  O    0.000000   0.000168   0.012972   0.000174   0.000000   0.000000
    15  C   -0.032884  -0.004049  -0.007034  -0.034066  -0.006427  -0.004543
    16  O   -0.011310   0.000147   0.010853   0.003838   0.000060  -0.000020
    17  C    0.002908  -0.000060   0.000449  -0.009230  -0.002285   0.003174
    18  C    0.252553   0.001834  -0.000921   0.006050   0.002764  -0.000029
    19  O    8.321832   0.007816   0.001402  -0.000100  -0.000178  -0.000003
    20  H    0.007816   0.552338  -0.030100   0.005630   0.002385   0.000028
    21  H    0.001402  -0.030100   0.567878  -0.001286  -0.000114  -0.000150
    22  H   -0.000100   0.005630  -0.001286   0.614221   0.006018  -0.009108
    23  H   -0.000178   0.002385  -0.000114   0.006018   0.590198  -0.037685
    24  H   -0.000003   0.000028  -0.000150  -0.009108  -0.037685   0.592811
    25  H   -0.000012   0.000656  -0.000006  -0.000170  -0.006569   0.005897
    26  H    0.000000  -0.000075   0.000001  -0.000089  -0.000935  -0.006696
    27  H    0.000000   0.000045   0.000003   0.000030  -0.000163  -0.000072
    28  H    0.000000  -0.000004   0.000006   0.000000   0.000000   0.000000
    29  H    0.000000   0.000015  -0.000029   0.000001   0.000000   0.000000
    30  H    0.000000   0.000002   0.000000   0.000026  -0.000017   0.000657
    31  H    0.000000   0.000014   0.000001   0.005480  -0.000011  -0.000327
    32  H    0.000000   0.000000   0.000000  -0.000031   0.000000  -0.000057
    33  H    0.000036   0.000231   0.002697  -0.000001   0.000000   0.000000
    34  H    0.000000   0.000008  -0.000097   0.000000   0.000000   0.000000
    35  H    0.000000   0.000103   0.000155  -0.000001   0.000000   0.000000
    36  H    0.000000  -0.000006  -0.000483  -0.000001   0.000000   0.000000
    37  H    0.000301  -0.000016  -0.000425  -0.000238  -0.000005   0.000003
    38  H    0.000019  -0.000006  -0.000018   0.000287   0.001351   0.000772
    39  H   -0.000064   0.000005  -0.000003   0.005498   0.000208   0.000573
    40  H   -0.000021   0.000003  -0.000008  -0.000103  -0.000062   0.000046
    41  H   -0.033703  -0.000481  -0.000033  -0.000049   0.006387  -0.000030
    42  H   -0.045529   0.000097  -0.000050  -0.000168  -0.000263  -0.000015
    43  H    0.232282  -0.000926   0.003255  -0.000117  -0.000007   0.000000
              25         26         27         28         29         30
     1  C   -0.004289   0.005472  -0.051685   0.004536   0.003949   0.004583
     2  C   -0.000599   0.000342   0.004498   0.000106   0.001216  -0.000008
     3  C    0.004519  -0.000114  -0.000202  -0.000099  -0.000141  -0.000034
     4  C   -0.005450   0.004597  -0.000058   0.000003   0.000001   0.000208
     5  C   -0.037654  -0.033086   0.004975   0.000000   0.000000  -0.001109
     6  C    0.371092   0.365600  -0.042508   0.000001   0.000004  -0.003366
     7  C   -0.037790  -0.031861   0.374977  -0.000104  -0.000076  -0.031174
     8  C    0.000103  -0.000111  -0.006802  -0.015929  -0.017553  -0.000041
     9  C   -0.000010   0.000004   0.000642   0.343229   0.339981   0.000004
    10  C   -0.000083   0.000003  -0.000227  -0.024192  -0.025445   0.000003
    11  O   -0.000001   0.000003   0.010217  -0.000541  -0.000353   0.000020
    12  C    0.005691  -0.004411  -0.044162   0.000020  -0.000004   0.368131
    13  C   -0.000006   0.000000   0.000023   0.003013  -0.001433   0.000000
    14  O    0.000001   0.000000  -0.000001   0.003849   0.002427   0.000000
    15  C   -0.000075  -0.000076   0.000002   0.000000   0.000000  -0.000001
    16  O    0.000000   0.000000   0.000000   0.000000   0.000000   0.000000
    17  C    0.000005  -0.000001   0.000000   0.000000   0.000000  -0.000002
    18  C    0.000014  -0.000002   0.000000   0.000000   0.000000   0.000000
    19  O   -0.000012   0.000000   0.000000   0.000000   0.000000   0.000000
    20  H    0.000656  -0.000075   0.000045  -0.000004   0.000015   0.000002
    21  H   -0.000006   0.000001   0.000003   0.000006  -0.000029   0.000000
    22  H   -0.000170  -0.000089   0.000030   0.000000   0.000001   0.000026
    23  H   -0.006569  -0.000935  -0.000163   0.000000   0.000000  -0.000017
    24  H    0.005897  -0.006696  -0.000072   0.000000   0.000000   0.000657
    25  H    0.600519  -0.036499  -0.002658   0.000000   0.000000  -0.000018
    26  H   -0.036499   0.596589  -0.005181   0.000000   0.000000   0.003789
    27  H   -0.002658  -0.005181   0.612449  -0.000014  -0.000005  -0.002767
    28  H    0.000000   0.000000  -0.000014   0.505862  -0.017328   0.000000
    29  H    0.000000   0.000000  -0.000005  -0.017328   0.517025   0.000000
    30  H   -0.000018   0.003789  -0.002767   0.000000   0.000000   0.564797
    31  H   -0.000057  -0.000160   0.005532  -0.000002   0.000000  -0.029023
    32  H   -0.000159  -0.000039  -0.004326  -0.000002   0.000001  -0.028492
    33  H   -0.000002   0.000000   0.000000  -0.000177   0.000111   0.000000
    34  H    0.000000   0.000000   0.000000   0.000348   0.001604   0.000000
    35  H    0.000022   0.000000  -0.000002  -0.000055   0.000428   0.000000
    36  H    0.000000   0.000000   0.000000   0.000897   0.000212   0.000000
    37  H    0.000000   0.000000   0.000000   0.000000   0.000000   0.000000
    38  H   -0.000001   0.000001   0.000000   0.000000   0.000000  -0.000001
    39  H   -0.000001   0.000001   0.000000   0.000000   0.000000   0.000000
    40  H    0.000000   0.000000   0.000000   0.000000   0.000000   0.000000
    41  H    0.000006   0.000003   0.000000   0.000000   0.000000   0.000000
    42  H   -0.000001   0.000000   0.000000   0.000000   0.000000   0.000000
    43  H    0.000001   0.000000   0.000000   0.000000   0.000000   0.000000
              31         32         33         34         35         36
     1  C   -0.005876  -0.007467  -0.000118  -0.000053   0.000324  -0.000131
     2  C    0.001483  -0.000050  -0.009188   0.004981   0.001305   0.006084
     3  C   -0.000413  -0.000012   0.003326  -0.000017   0.000166  -0.000040
     4  C   -0.000425   0.000049   0.000028  -0.000002  -0.000011   0.000013
     5  C    0.003374   0.000004   0.000001   0.000000   0.000000   0.000000
     6  C   -0.006504   0.005262   0.000000   0.000000  -0.000001   0.000000
     7  C   -0.030645  -0.027268  -0.000001   0.000003  -0.000034   0.000006
     8  C   -0.000192   0.002962  -0.000093   0.000241   0.000230   0.000088
     9  C    0.000019   0.000095   0.005422  -0.008155  -0.000883  -0.003805
    10  C   -0.000024  -0.000006  -0.023279  -0.021951  -0.021971  -0.016740
    11  O    0.000046   0.006288   0.000001   0.000000  -0.000006   0.000001
    12  C    0.372814   0.365881   0.000000   0.000000   0.000000   0.000000
    13  C    0.000001   0.000000   0.361931   0.362539   0.347008  -0.004328
    14  O   -0.000001   0.000000   0.000377  -0.001534   0.003913   0.237709
    15  C   -0.000008   0.000000  -0.000001   0.000000   0.000000   0.000000
    16  O   -0.000007   0.000000  -0.000005   0.000000   0.000000   0.000000
    17  C    0.000009   0.000000   0.000000   0.000000   0.000000   0.000000
    18  C   -0.000001   0.000000  -0.000001   0.000000   0.000000   0.000000
    19  O    0.000000   0.000000   0.000036   0.000000   0.000000   0.000000
    20  H    0.000014   0.000000   0.000231   0.000008   0.000103  -0.000006
    21  H    0.000001   0.000000   0.002697  -0.000097   0.000155  -0.000483
    22  H    0.005480  -0.000031  -0.000001   0.000000  -0.000001  -0.000001
    23  H   -0.000011   0.000000   0.000000   0.000000   0.000000   0.000000
    24  H   -0.000327  -0.000057   0.000000   0.000000   0.000000   0.000000
    25  H   -0.000057  -0.000159  -0.000002   0.000000   0.000022   0.000000
    26  H   -0.000160  -0.000039   0.000000   0.000000   0.000000   0.000000
    27  H    0.005532  -0.004326   0.000000   0.000000  -0.000002   0.000000
    28  H   -0.000002  -0.000002  -0.000177   0.000348  -0.000055   0.000897
    29  H    0.000000   0.000001   0.000111   0.001604   0.000428   0.000212
    30  H   -0.029023  -0.028492   0.000000   0.000000   0.000000   0.000000
    31  H    0.551743  -0.030170   0.000000   0.000000   0.000000   0.000000
    32  H   -0.030170   0.563301   0.000000   0.000000   0.000000   0.000000
    33  H    0.000000   0.000000   0.551001  -0.031574  -0.025169  -0.000242
    34  H    0.000000   0.000000  -0.031574   0.549594  -0.025401   0.004390
    35  H    0.000000   0.000000  -0.025169  -0.025401   0.556059  -0.000089
    36  H    0.000000   0.000000  -0.000242   0.004390  -0.000089   0.340375
    37  H    0.000000   0.000000   0.000000   0.000000   0.000000   0.000000
    38  H   -0.000008   0.000000   0.000000   0.000000   0.000000   0.000000
    39  H    0.000099   0.000000   0.000000   0.000000   0.000000   0.000000
    40  H    0.000000   0.000000   0.000000   0.000000   0.000000   0.000000
    41  H    0.000000   0.000000   0.000000   0.000000   0.000000   0.000000
    42  H    0.000000   0.000000   0.000000   0.000000   0.000000   0.000000
    43  H    0.000000   0.000000   0.000013   0.000000   0.000000   0.000000
              37         38         39         40         41         42
     1  C    0.000000  -0.000001  -0.000003   0.000000   0.000003   0.000000
     2  C    0.000011   0.000000  -0.000007   0.000002  -0.000059   0.000014
     3  C    0.000141  -0.000079  -0.000019  -0.000097   0.000299   0.000262
     4  C    0.005967  -0.004866  -0.006169   0.004732  -0.004389   0.004566
     5  C   -0.000167   0.002249  -0.000750   0.000156   0.000151   0.000079
     6  C    0.000002   0.000023  -0.000040  -0.000002  -0.000138   0.000002
     7  C    0.000000   0.000006   0.000006   0.000000   0.000001   0.000000
     8  C    0.000000   0.000000   0.000000   0.000000   0.000000   0.000000
     9  C    0.000000   0.000000   0.000000   0.000000   0.000000   0.000000
    10  C    0.000000   0.000000   0.000000   0.000000   0.000000   0.000000
    11  O    0.000000   0.000000   0.000000   0.000000   0.000000   0.000000
    12  C    0.000000  -0.000003  -0.000016   0.000000   0.000000   0.000000
    13  C    0.000000   0.000000   0.000000   0.000000   0.000000   0.000000
    14  O    0.000000   0.000000   0.000000   0.000000   0.000000   0.000000
    15  C   -0.020245  -0.024148  -0.023641  -0.023355  -0.024637  -0.035149
    16  O    0.236143   0.003769   0.000936  -0.003423   0.003633  -0.002742
    17  C   -0.005037   0.352465   0.361928   0.362193   0.001199  -0.003659
    18  C   -0.001310   0.000667   0.004933  -0.007149   0.354586   0.360831
    19  O    0.000301   0.000019  -0.000064  -0.000021  -0.033703  -0.045529
    20  H   -0.000016  -0.000006   0.000005   0.000003  -0.000481   0.000097
    21  H   -0.000425  -0.000018  -0.000003  -0.000008  -0.000033  -0.000050
    22  H   -0.000238   0.000287   0.005498  -0.000103  -0.000049  -0.000168
    23  H   -0.000005   0.001351   0.000208  -0.000062   0.006387  -0.000263
    24  H    0.000003   0.000772   0.000573   0.000046  -0.000030  -0.000015
    25  H    0.000000  -0.000001  -0.000001   0.000000   0.000006  -0.000001
    26  H    0.000000   0.000001   0.000001   0.000000   0.000003   0.000000
    27  H    0.000000   0.000000   0.000000   0.000000   0.000000   0.000000
    28  H    0.000000   0.000000   0.000000   0.000000   0.000000   0.000000
    29  H    0.000000   0.000000   0.000000   0.000000   0.000000   0.000000
    30  H    0.000000  -0.000001   0.000000   0.000000   0.000000   0.000000
    31  H    0.000000  -0.000008   0.000099   0.000000   0.000000   0.000000
    32  H    0.000000   0.000000   0.000000   0.000000   0.000000   0.000000
    33  H    0.000000   0.000000   0.000000   0.000000   0.000000   0.000000
    34  H    0.000000   0.000000   0.000000   0.000000   0.000000   0.000000
    35  H    0.000000   0.000000   0.000000   0.000000   0.000000   0.000000
    36  H    0.000000   0.000000   0.000000   0.000000   0.000000   0.000000
    37  H    0.338944  -0.000027  -0.000355   0.006343  -0.000092   0.002892
    38  H   -0.000027   0.551112  -0.025168  -0.026211   0.000910  -0.000113
    39  H   -0.000355  -0.025168   0.552905  -0.032467  -0.000232  -0.000102
    40  H    0.006343  -0.026211  -0.032467   0.556131   0.000038   0.005080
    41  H   -0.000092   0.000910  -0.000232   0.000038   0.566389  -0.042195
    42  H    0.002892  -0.000113  -0.000102   0.005080  -0.042195   0.622463
    43  H   -0.000445  -0.000054  -0.000020   0.000012   0.006786  -0.002028
              43
     1  C    0.000002
     2  C   -0.000106
     3  C    0.000857
     4  C   -0.001651
     5  C    0.000012
     6  C    0.000001
     7  C    0.000000
     8  C    0.000000
     9  C    0.000000
    10  C   -0.000017
    11  O    0.000000
    12  C    0.000000
    13  C    0.000014
    14  O   -0.000015
    15  C   -0.011456
    16  O    0.031641
    17  C    0.000935
    18  C   -0.037537
    19  O    0.232282
    20  H   -0.000926
    21  H    0.003255
    22  H   -0.000117
    23  H   -0.000007
    24  H    0.000000
    25  H    0.000001
    26  H    0.000000
    27  H    0.000000
    28  H    0.000000
    29  H    0.000000
    30  H    0.000000
    31  H    0.000000
    32  H    0.000000
    33  H    0.000013
    34  H    0.000000
    35  H    0.000000
    36  H    0.000000
    37  H   -0.000445
    38  H   -0.000054
    39  H   -0.000020
    40  H    0.000012
    41  H    0.006786
    42  H   -0.002028
    43  H    0.351845
 Mulliken charges:
               1
     1  C    0.082026
     2  C    0.096855
     3  C   -0.365951
     4  C   -0.087996
     5  C   -0.288288
     6  C   -0.287724
     7  C   -0.144618
     8  C    0.396161
     9  C   -0.391528
    10  C    0.250183
    11  O   -0.587523
    12  C   -0.472937
    13  C   -0.493038
    14  O   -0.704023
    15  C    0.269922
    16  O   -0.705942
    17  C   -0.496139
    18  C   -0.040531
    19  O   -0.694696
    20  H    0.177337
    21  H    0.163012
    22  H    0.147220
    23  H    0.148799
    24  H    0.149523
    25  H    0.143584
    26  H    0.142933
    27  H    0.147440
    28  H    0.196577
    29  H    0.195392
    30  H    0.153832
    31  H    0.163240
    32  H    0.154234
    33  H    0.164674
    34  H    0.165078
    35  H    0.163909
    36  H    0.436093
    37  H    0.437615
    38  H    0.167070
    39  H    0.161964
    40  H    0.158163
    41  H    0.165649
    42  H    0.135728
    43  H    0.426722
 Sum of Mulliken charges =   0.00000
 Mulliken charges with hydrogens summed into heavy atoms:
               1
     1  C    0.082026
     2  C    0.096855
     3  C   -0.025602
     4  C    0.059224
     5  C    0.010034
     6  C   -0.001208
     7  C    0.002821
     8  C    0.396161
     9  C    0.000440
    10  C    0.250183
    11  O   -0.587523
    12  C   -0.001631
    13  C    0.000623
    14  O   -0.267930
    15  C    0.269922
    16  O   -0.268328
    17  C   -0.008941
    18  C    0.260846
    19  O   -0.267974
 Electronic spatial extent (au):  <R**2>=           5324.4404
 Charge=              0.0000 electrons
 Dipole moment (field-independent basis, Debye):
    X=              4.7448    Y=             -2.0324    Z=              0.2248  Tot=              5.1667
 Quadrupole moment (field-independent basis, Debye-Ang):
   XX=           -115.4599   YY=           -106.9182   ZZ=           -116.7689
   XY=             21.8253   XZ=              9.4951   YZ=             -5.2376
 Traceless Quadrupole moment (field-independent basis, Debye-Ang):
   XX=             -2.4109   YY=              6.1308   ZZ=             -3.7199
   XY=             21.8253   XZ=              9.4951   YZ=             -5.2376
 Octapole moment (field-independent basis, Debye-Ang**2):
  XXX=            159.9144  YYY=            -51.0139  ZZZ=             11.9314  XYY=            -12.1343
  XXY=            -75.7405  XXZ=             38.7130  XZZ=             -4.4862  YZZ=              1.0594
  YYZ=             14.3203  XYZ=             -9.9989
 Hexadecapole moment (field-independent basis, Debye-Ang**3):
 XXXX=          -4248.0184 YYYY=          -1877.3299 ZZZZ=           -661.2080 XXXY=            219.9940
 XXXZ=            155.7717 YYYX=             73.2094 YYYZ=            -76.8594 ZZZX=             21.9721
 ZZZY=            -32.2924 XXYY=          -1010.8126 XXZZ=           -763.1474 YYZZ=           -450.3388
 XXYZ=           -103.9164 YYXZ=              7.1051 ZZXY=             20.9362
 N-N= 1.614231766605D+03 E-N=-5.295024094705D+03  KE= 8.789829847630D+02
 D1PCM: PCM CHGder 1st derivatives, ID1Alg=3 FixD1E=F DoIter=F DoCFld=F I1PDM=0.
 Calling FoFJK, ICntrl=      2127 FMM=F ISym2X=0 I1Cent= 0 IOpClX= 0 NMat=1 NMatS=1 NMatT=0.
 ***** Axes restored to original set *****
 -------------------------------------------------------------------
 Center     Atomic                   Forces (Hartrees/Bohr)
 Number     Number              X              Y              Z
 -------------------------------------------------------------------
      1        6          -0.018225656   -0.013724553   -0.000093710
      2        6           0.027381966    0.002265558    0.000110203
      3        6          -0.000850178   -0.005904867    0.002079651
      4        6          -0.000547520   -0.002007919    0.002692227
      5        6           0.006958004    0.004721682    0.003412501
      6        6           0.000889272   -0.002923467   -0.005182696
      7        6           0.003412298    0.004486513   -0.005683303
      8        6          -0.001755541    0.018705738   -0.000708255
      9        6           0.003993203    0.005481276   -0.006392382
     10        6          -0.010559066   -0.016622160   -0.000506007
     11        8          -0.015705265    0.011334379    0.001111825
     12        6          -0.001981465    0.004294283    0.005924663
     13        6           0.005355881   -0.004098339   -0.005072406
     14        8           0.012739377   -0.002935262    0.011517823
     15        6           0.009191791    0.007645192    0.001116535
     16        8          -0.010098105   -0.004647898    0.000091578
     17        6          -0.001939903    0.002630973   -0.000184370
     18        6          -0.001907456   -0.007375419    0.003776332
     19        8          -0.005328573   -0.003801253   -0.005287797
     20        1           0.001071589   -0.001204010   -0.000645491
     21        1          -0.000618066    0.000221488   -0.002238315
     22        1           0.003092028   -0.001113129    0.000022803
     23        1           0.001560741   -0.000828959   -0.000672202
     24        1           0.001107800   -0.001477089    0.000372641
     25        1          -0.002743375   -0.000817302    0.001028652
     26        1          -0.000016781    0.000072505    0.000989397
     27        1          -0.002921378   -0.001746376    0.002081512
     28        1          -0.000281711   -0.002902303   -0.001250787
     29        1          -0.003020551   -0.001457900    0.002501601
     30        1           0.000132503    0.001233365   -0.000519260
     31        1           0.000978726   -0.000475927    0.000059954
     32        1          -0.000368270   -0.000286726   -0.000000509
     33        1           0.001172468    0.002400284   -0.000435666
     34        1          -0.002529911    0.001145032    0.000954084
     35        1          -0.000825539    0.000047444   -0.000127143
     36        1          -0.000350717   -0.000355217   -0.001521248
     37        1          -0.000315921    0.001044179   -0.001806023
     38        1           0.000367102    0.000500645    0.000222514
     39        1          -0.002141406    0.000810740   -0.001170755
     40        1           0.001041038   -0.002002551   -0.002621653
     41        1          -0.002365060   -0.000633227   -0.001367043
     42        1           0.004090380    0.007768490    0.005343459
     43        1           0.002861246    0.002532088   -0.001922933
 -------------------------------------------------------------------
 Cartesian Forces:  Max     0.027381966 RMS     0.005445968

 GradGradGradGradGradGradGradGradGradGradGradGradGradGradGradGradGradGrad
 Berny optimization.
 FormGI is forming the generalized inverse of G from B-inverse, IUseBI=4.
 Internal  Forces:  Max     0.019305878 RMS     0.003513007
 Search for a local minimum.
 Step number   1 out of a maximum of  258
 All quantities printed in internal units (Hartrees-Bohrs-Radians)
 Mixed Optimization -- RFO/linear search
 Second derivative matrix not updated -- first step.
 ITU=  0
     Eigenvalues ---    0.00230   0.00230   0.00267   0.00345   0.00379
     Eigenvalues ---    0.00390   0.00541   0.00682   0.00748   0.00921
     Eigenvalues ---    0.01100   0.01109   0.01216   0.01362   0.01376
     Eigenvalues ---    0.01400   0.02445   0.02490   0.03067   0.03838
     Eigenvalues ---    0.03888   0.04285   0.04439   0.04614   0.04734
     Eigenvalues ---    0.04750   0.04854   0.04885   0.05057   0.05268
     Eigenvalues ---    0.05372   0.05380   0.05492   0.05526   0.05530
     Eigenvalues ---    0.05575   0.05605   0.05614   0.05796   0.05848
     Eigenvalues ---    0.05974   0.06004   0.06777   0.07843   0.08126
     Eigenvalues ---    0.08475   0.09082   0.09097   0.09227   0.09823
     Eigenvalues ---    0.10449   0.11733   0.12136   0.13606   0.13916
     Eigenvalues ---    0.14723   0.15987   0.16000   0.16000   0.16000
     Eigenvalues ---    0.16000   0.16000   0.16000   0.16000   0.16000
     Eigenvalues ---    0.16000   0.16000   0.16000   0.16000   0.16101
     Eigenvalues ---    0.16807   0.17332   0.18590   0.19558   0.20741
     Eigenvalues ---    0.22001   0.23452   0.24650   0.24992   0.25708
     Eigenvalues ---    0.26909   0.27122   0.27870   0.27995   0.28533
     Eigenvalues ---    0.28723   0.28960   0.29491   0.29572   0.30046
     Eigenvalues ---    0.30837   0.32194   0.32445   0.33680   0.33744
     Eigenvalues ---    0.33825   0.33834   0.33950   0.34005   0.34081
     Eigenvalues ---    0.34082   0.34108   0.34129   0.34136   0.34144
     Eigenvalues ---    0.34158   0.34183   0.34185   0.34201   0.34205
     Eigenvalues ---    0.34282   0.34338   0.34351   0.34361   0.34501
     Eigenvalues ---    0.39031   0.41724   0.41885   0.51594   0.51767
     Eigenvalues ---    0.52695   0.53004   0.93966
 RFO step:  Lambda=-1.47318287D-02 EMin= 2.30000000D-03
 Linear search not attempted -- first point.
 Iteration  1 RMS(Cart)=  0.05469339 RMS(Int)=  0.00138629
 Iteration  2 RMS(Cart)=  0.00202663 RMS(Int)=  0.00025018
 Iteration  3 RMS(Cart)=  0.00000358 RMS(Int)=  0.00025016
 Iteration  4 RMS(Cart)=  0.00000000 RMS(Int)=  0.00025016
 Variable       Old X    -DE/DX   Delta X   Delta X   Delta X     New X
                                 (Linear)    (Quad)   (Total)
    R1        2.53468   0.01528   0.00000   0.03070   0.03078   2.56546
    R2        2.82088   0.00550   0.00000   0.01839   0.01849   2.83937
    R3        2.78954   0.00308   0.00000   0.00696   0.00721   2.79676
    R4        2.85375  -0.00178   0.00000  -0.00225  -0.00230   2.85146
    R5        2.85631   0.00572   0.00000   0.02135   0.02113   2.87744
    R6        2.92440   0.00125   0.00000   0.00185   0.00179   2.92618
    R7        2.07192   0.00096   0.00000   0.00271   0.00271   2.07463
    R8        2.07020  -0.00136   0.00000  -0.00381  -0.00381   2.06639
    R9        2.92302   0.00064   0.00000  -0.00043  -0.00053   2.92249
   R10        2.97442  -0.00809   0.00000  -0.02977  -0.02977   2.94465
   R11        2.07874  -0.00140   0.00000  -0.00397  -0.00397   2.07477
   R12        2.89041   0.00718   0.00000   0.02076   0.02076   2.91118
   R13        2.07023   0.00158   0.00000   0.00442   0.00442   2.07465
   R14        2.07415  -0.00061   0.00000  -0.00173  -0.00173   2.07242
   R15        2.90138   0.00520   0.00000   0.01392   0.01399   2.91537
   R16        2.07627  -0.00003   0.00000  -0.00010  -0.00010   2.07617
   R17        2.07610  -0.00028   0.00000  -0.00078  -0.00078   2.07532
   R18        2.88991   0.00708   0.00000   0.02287   0.02287   2.91278
   R19        2.07765   0.00030   0.00000   0.00084   0.00084   2.07849
   R20        2.82713   0.01401   0.00000   0.03675   0.03687   2.86401
   R21        2.31157   0.01931   0.00000   0.02023   0.02023   2.33180
   R22        2.89066   0.01399   0.00000   0.04424   0.04405   2.93472
   R23        2.06764  -0.00044   0.00000  -0.00123  -0.00123   2.06642
   R24        2.06856   0.00057   0.00000   0.00160   0.00160   2.07016
   R25        2.88824   0.00401   0.00000   0.01292   0.01292   2.90116
   R26        2.69070   0.01377   0.00000   0.03176   0.03176   2.72246
   R27        2.06986   0.00131   0.00000   0.00366   0.00366   2.07352
   R28        2.06725   0.00087   0.00000   0.00244   0.00244   2.06969
   R29        2.07065   0.00031   0.00000   0.00088   0.00088   2.07153
   R30        2.07101   0.00020   0.00000   0.00057   0.00057   2.07158
   R31        2.07149   0.00081   0.00000   0.00228   0.00228   2.07377
   R32        2.06993   0.00034   0.00000   0.00096   0.00096   2.07088
   R33        1.83650   0.00027   0.00000   0.00049   0.00049   1.83699
   R34        2.72892   0.00194   0.00000   0.00480   0.00480   2.73372
   R35        2.90584  -0.00159   0.00000  -0.00527  -0.00527   2.90057
   R36        2.92424  -0.00130   0.00000  -0.00442  -0.00442   2.91982
   R37        1.83940  -0.00111   0.00000  -0.00205  -0.00205   1.83735
   R38        2.06743   0.00030   0.00000   0.00085   0.00085   2.06828
   R39        2.07088   0.00034   0.00000   0.00096   0.00096   2.07184
   R40        2.07193   0.00075   0.00000   0.00211   0.00211   2.07405
   R41        2.69277   0.00452   0.00000   0.01046   0.01046   2.70322
   R42        2.06493   0.00057   0.00000   0.00158   0.00158   2.06651
   R43        2.07113   0.00376   0.00000   0.01057   0.01057   2.08170
   R44        1.84823  -0.00360   0.00000  -0.00676  -0.00676   1.84147
    A1        2.30521  -0.00861   0.00000  -0.03007  -0.03011   2.27510
    A2        1.84977   0.01431   0.00000   0.05627   0.05640   1.90618
    A3        2.12465  -0.00568   0.00000  -0.02501  -0.02520   2.09945
    A4        2.21238   0.00749   0.00000   0.02872   0.02881   2.24119
    A5        1.98711  -0.00630   0.00000  -0.01703  -0.01726   1.96985
    A6        2.08356  -0.00118   0.00000  -0.01156  -0.01145   2.07211
    A7        2.01499  -0.00238   0.00000  -0.01816  -0.01818   1.99682
    A8        1.89512   0.00109   0.00000   0.01129   0.01127   1.90639
    A9        1.86577   0.00050   0.00000   0.00121   0.00134   1.86711
   A10        1.93025   0.00059   0.00000   0.00568   0.00579   1.93604
   A11        1.89027   0.00150   0.00000   0.01065   0.01059   1.90086
   A12        1.86031  -0.00127   0.00000  -0.01067  -0.01070   1.84961
   A13        1.97947   0.00165   0.00000   0.00941   0.00937   1.98884
   A14        1.97725   0.00031   0.00000   0.00921   0.00922   1.98647
   A15        1.84037   0.00022   0.00000   0.00059   0.00056   1.84093
   A16        1.95086  -0.00190   0.00000  -0.00918  -0.00918   1.94169
   A17        1.87084   0.00096   0.00000   0.01268   0.01245   1.88329
   A18        1.83162  -0.00128   0.00000  -0.02462  -0.02457   1.80705
   A19        2.05974  -0.00174   0.00000  -0.01755  -0.01766   2.04209
   A20        1.91952  -0.00145   0.00000  -0.00809  -0.00805   1.91147
   A21        1.89041   0.00070   0.00000   0.00068   0.00080   1.89121
   A22        1.85878   0.00221   0.00000   0.00794   0.00781   1.86659
   A23        1.88147   0.00071   0.00000   0.01833   0.01832   1.89979
   A24        1.84190  -0.00028   0.00000   0.00091   0.00078   1.84268
   A25        2.04241   0.00217   0.00000   0.00643   0.00638   2.04879
   A26        1.89990   0.00099   0.00000   0.01402   0.01413   1.91402
   A27        1.87665  -0.00077   0.00000  -0.00412  -0.00413   1.87251
   A28        1.90745  -0.00176   0.00000  -0.01740  -0.01745   1.89000
   A29        1.89197  -0.00166   0.00000  -0.00701  -0.00698   1.88499
   A30        1.83409   0.00095   0.00000   0.00863   0.00854   1.84262
   A31        1.95982   0.00013   0.00000  -0.00314  -0.00314   1.95668
   A32        1.95571   0.00082   0.00000   0.00766   0.00765   1.96336
   A33        1.86730  -0.00172   0.00000  -0.02566  -0.02569   1.84161
   A34        1.96990  -0.00038   0.00000   0.00829   0.00820   1.97810
   A35        1.83699   0.00204   0.00000   0.02247   0.02249   1.85947
   A36        1.86423  -0.00097   0.00000  -0.01145  -0.01158   1.85265
   A37        1.96176  -0.01480   0.00000  -0.06151  -0.06121   1.90055
   A38        2.15392   0.00962   0.00000   0.03909   0.03894   2.19285
   A39        2.16733   0.00519   0.00000   0.02243   0.02228   2.18960
   A40        1.78844   0.01018   0.00000   0.04651   0.04607   1.83451
   A41        1.91309  -0.00207   0.00000   0.00644   0.00686   1.91995
   A42        1.89208  -0.00253   0.00000   0.00057   0.00005   1.89213
   A43        1.96998  -0.00373   0.00000  -0.02450  -0.02489   1.94510
   A44        1.96713  -0.00092   0.00000   0.00643   0.00591   1.97305
   A45        1.92656  -0.00035   0.00000  -0.02878  -0.02901   1.89755
   A46        1.83769  -0.00340   0.00000  -0.02421  -0.02402   1.81368
   A47        1.97075   0.00038   0.00000  -0.01510  -0.01498   1.95576
   A48        1.88265  -0.00190   0.00000  -0.02998  -0.02957   1.85308
   A49        1.95103   0.00128   0.00000   0.01428   0.01352   1.96455
   A50        1.91085   0.00487   0.00000   0.05032   0.04994   1.96079
   A51        1.90834  -0.00117   0.00000   0.00467   0.00329   1.91164
   A52        1.93035  -0.00016   0.00000  -0.00105  -0.00105   1.92930
   A53        1.96257  -0.00061   0.00000  -0.00360  -0.00360   1.95896
   A54        1.93539  -0.00025   0.00000  -0.00116  -0.00116   1.93423
   A55        1.88379   0.00034   0.00000   0.00144   0.00144   1.88522
   A56        1.87537   0.00024   0.00000   0.00160   0.00159   1.87696
   A57        1.87297   0.00050   0.00000   0.00317   0.00317   1.87614
   A58        1.94254  -0.00115   0.00000  -0.00363  -0.00362   1.93891
   A59        1.93021  -0.00247   0.00000  -0.01339  -0.01343   1.91679
   A60        1.95198   0.00015   0.00000  -0.00290  -0.00296   1.94902
   A61        1.85321   0.00295   0.00000   0.02430   0.02432   1.87753
   A62        1.89191   0.00033   0.00000   0.00050   0.00049   1.89240
   A63        1.89043   0.00040   0.00000  -0.00333  -0.00342   1.88701
   A64        1.88703  -0.00258   0.00000  -0.01475  -0.01475   1.87228
   A65        1.87461  -0.00555   0.00000  -0.04525  -0.04500   1.82961
   A66        1.93787  -0.00133   0.00000  -0.01420  -0.01394   1.92393
   A67        2.00945   0.00423   0.00000   0.01581   0.01582   2.02527
   A68        1.87006   0.00515   0.00000   0.04151   0.04121   1.91127
   A69        1.85867   0.00101   0.00000   0.01422   0.01414   1.87282
   A70        1.90626  -0.00324   0.00000  -0.00876  -0.00899   1.89728
   A71        1.89350  -0.00310   0.00000  -0.01775  -0.01775   1.87575
   A72        1.95805   0.00128   0.00000   0.00398   0.00396   1.96201
   A73        1.93273  -0.00105   0.00000  -0.00344  -0.00342   1.92930
   A74        1.93724  -0.00339   0.00000  -0.01874  -0.01876   1.91849
   A75        1.89850  -0.00032   0.00000  -0.00317  -0.00317   1.89533
   A76        1.88016   0.00045   0.00000  -0.00224  -0.00228   1.87788
   A77        1.85325   0.00321   0.00000   0.02494   0.02496   1.87820
   A78        1.94561   0.00783   0.00000   0.03860   0.03863   1.98424
   A79        1.96662  -0.00189   0.00000  -0.02208  -0.02244   1.94418
   A80        1.92033  -0.00764   0.00000  -0.04201  -0.04334   1.87699
   A81        1.89747  -0.00447   0.00000  -0.02638  -0.02590   1.87157
   A82        1.85076   0.00452   0.00000   0.06026   0.06064   1.91139
   A83        1.87823   0.00187   0.00000  -0.00475  -0.00572   1.87251
   A84        1.84131  -0.00308   0.00000  -0.01764  -0.01764   1.82367
    D1        0.10719  -0.00101   0.00000  -0.01484  -0.01484   0.09235
    D2       -3.05229  -0.00045   0.00000  -0.00649  -0.00639  -3.05868
    D3       -3.12647  -0.00074   0.00000   0.00030   0.00043  -3.12604
    D4       -0.00277  -0.00018   0.00000   0.00864   0.00888   0.00611
    D5        0.38757  -0.00021   0.00000   0.00220   0.00198   0.38955
    D6       -1.85095  -0.00050   0.00000  -0.01296  -0.01313  -1.86408
    D7        2.39457   0.00128   0.00000   0.01230   0.01214   2.40671
    D8       -2.64992  -0.00132   0.00000  -0.01823  -0.01812  -2.66805
    D9        1.39474  -0.00160   0.00000  -0.03338  -0.03323   1.36151
   D10       -0.64292   0.00018   0.00000  -0.00812  -0.00796  -0.65088
   D11        0.00224   0.00000   0.00000  -0.00681  -0.00690  -0.00466
   D12       -3.11948  -0.00031   0.00000  -0.00724  -0.00732  -3.12681
   D13        3.06352  -0.00011   0.00000   0.00544   0.00566   3.06917
   D14       -0.05821  -0.00042   0.00000   0.00501   0.00523  -0.05298
   D15        0.58288   0.00025   0.00000   0.01460   0.01473   0.59761
   D16       -1.59563   0.00034   0.00000   0.01129   0.01144  -1.58419
   D17        2.68669   0.00103   0.00000   0.01757   0.01770   2.70439
   D18       -2.53993  -0.00030   0.00000   0.00586   0.00586  -2.53406
   D19        1.56474  -0.00021   0.00000   0.00255   0.00258   1.56732
   D20       -0.43612   0.00048   0.00000   0.00883   0.00883  -0.42729
   D21        0.00230   0.00025   0.00000  -0.00752  -0.00733  -0.00503
   D22        2.13560  -0.00024   0.00000  -0.01505  -0.01493   2.12067
   D23       -2.03689  -0.00277   0.00000  -0.03926  -0.03924  -2.07612
   D24        3.12744   0.00086   0.00000   0.00061   0.00069   3.12813
   D25       -1.02244   0.00038   0.00000  -0.00692  -0.00691  -1.02936
   D26        1.08825  -0.00216   0.00000  -0.03112  -0.03122   1.05704
   D27       -1.29529  -0.00083   0.00000  -0.01277  -0.01261  -1.30790
   D28        2.74000   0.00010   0.00000  -0.01657  -0.01654   2.72346
   D29        0.74654   0.00135   0.00000   0.00797   0.00800   0.75453
   D30        0.86489  -0.00071   0.00000  -0.00684  -0.00673   0.85816
   D31       -1.38300   0.00022   0.00000  -0.01064  -0.01066  -1.39366
   D32        2.90672   0.00147   0.00000   0.01389   0.01388   2.92060
   D33        2.89746  -0.00103   0.00000  -0.01031  -0.01015   2.88731
   D34        0.64957  -0.00010   0.00000  -0.01411  -0.01408   0.63549
   D35       -1.34389   0.00115   0.00000   0.01043   0.01045  -1.33344
   D36        0.61449   0.00157   0.00000   0.00118   0.00131   0.61580
   D37       -1.52171   0.00113   0.00000   0.01075   0.01075  -1.51095
   D38        2.75672   0.00185   0.00000   0.01360   0.01366   2.77037
   D39        2.87581   0.00175   0.00000   0.01411   0.01423   2.89004
   D40        0.73961   0.00131   0.00000   0.02369   0.02367   0.76328
   D41       -1.26515   0.00203   0.00000   0.02654   0.02657  -1.23858
   D42       -1.40943  -0.00022   0.00000  -0.01279  -0.01277  -1.42219
   D43        2.73756  -0.00066   0.00000  -0.00322  -0.00333   2.73424
   D44        0.73280   0.00006   0.00000  -0.00036  -0.00042   0.73238
   D45       -1.01181   0.00173   0.00000   0.04765   0.04790  -0.96390
   D46       -3.05112  -0.00048   0.00000   0.03218   0.03196  -3.01916
   D47        1.05480   0.00169   0.00000   0.04343   0.04344   1.09824
   D48        3.00890   0.00085   0.00000   0.03462   0.03492   3.04381
   D49        0.96959  -0.00135   0.00000   0.01914   0.01897   0.98855
   D50       -1.20768   0.00081   0.00000   0.03040   0.03045  -1.17723
   D51        0.98690   0.00138   0.00000   0.03823   0.03839   1.02529
   D52       -1.05241  -0.00082   0.00000   0.02275   0.02244  -1.02997
   D53        3.05350   0.00134   0.00000   0.03401   0.03393   3.08743
   D54        0.82298   0.00207   0.00000   0.02349   0.02343   0.84640
   D55       -1.34948   0.00196   0.00000   0.03024   0.03016  -1.31932
   D56        2.95549   0.00076   0.00000   0.01539   0.01531   2.97080
   D57        2.98969   0.00074   0.00000   0.00672   0.00666   2.99635
   D58        0.81723   0.00063   0.00000   0.01347   0.01339   0.83062
   D59       -1.16098  -0.00057   0.00000  -0.00138  -0.00146  -1.16244
   D60       -1.32376   0.00179   0.00000   0.01990   0.01999  -1.30377
   D61        2.78697   0.00168   0.00000   0.02665   0.02672   2.81369
   D62        0.80875   0.00048   0.00000   0.01180   0.01187   0.82062
   D63       -1.26818  -0.00120   0.00000  -0.01682  -0.01692  -1.28510
   D64        0.96284  -0.00029   0.00000  -0.00194  -0.00203   0.96081
   D65        2.98964  -0.00042   0.00000   0.00212   0.00215   2.99180
   D66        0.90046   0.00031   0.00000  -0.00766  -0.00777   0.89268
   D67        3.13148   0.00123   0.00000   0.00723   0.00711   3.13859
   D68       -1.12490   0.00110   0.00000   0.01128   0.01129  -1.11361
   D69        2.89045  -0.00037   0.00000  -0.01025  -0.01029   2.88016
   D70       -1.16171   0.00055   0.00000   0.00463   0.00459  -1.15712
   D71        0.86509   0.00042   0.00000   0.00869   0.00878   0.87387
   D72       -3.14092   0.00105   0.00000   0.02262   0.02267  -3.11826
   D73        1.03489   0.00114   0.00000   0.02398   0.02402   1.05891
   D74       -1.06219   0.00109   0.00000   0.02319   0.02323  -1.03896
   D75        0.90909   0.00049   0.00000   0.01344   0.01336   0.92245
   D76       -1.19828   0.00059   0.00000   0.01479   0.01472  -1.18356
   D77        2.98782   0.00053   0.00000   0.01401   0.01393   3.00175
   D78       -1.10141  -0.00118   0.00000  -0.01117  -0.01113  -1.11254
   D79        3.07440  -0.00108   0.00000  -0.00981  -0.00978   3.06462
   D80        0.97732  -0.00114   0.00000  -0.01060  -0.01056   0.96675
   D81       -0.00083   0.00016   0.00000   0.00227   0.00226   0.00143
   D82        2.09515   0.00038   0.00000   0.00198   0.00221   2.09736
   D83       -2.08405  -0.00282   0.00000  -0.02887  -0.02896  -2.11301
   D84        3.12071   0.00053   0.00000   0.00291   0.00291   3.12362
   D85       -1.06649   0.00075   0.00000   0.00263   0.00286  -1.06363
   D86        1.03749  -0.00245   0.00000  -0.02823  -0.02831   1.00918
   D87       -0.00073  -0.00023   0.00000   0.00265   0.00261   0.00188
   D88       -2.14672   0.00078   0.00000   0.02862   0.02874  -2.11797
   D89        2.01915  -0.00191   0.00000  -0.02103  -0.02171   1.99745
   D90       -2.05672  -0.00206   0.00000  -0.02100  -0.02060  -2.07731
   D91        2.08048  -0.00105   0.00000   0.00497   0.00554   2.08602
   D92       -0.03683  -0.00374   0.00000  -0.04468  -0.04491  -0.08174
   D93        2.02916   0.00224   0.00000   0.03302   0.03324   2.06240
   D94       -0.11682   0.00325   0.00000   0.05899   0.05937  -0.05745
   D95       -2.23414   0.00056   0.00000   0.00934   0.00893  -2.22521
   D96        1.13730  -0.00071   0.00000  -0.02492  -0.02478   1.11253
   D97       -3.09031   0.00067   0.00000  -0.00551  -0.00541  -3.09572
   D98       -0.98176  -0.00042   0.00000  -0.02095  -0.02080  -1.00256
   D99       -3.07749  -0.00392   0.00000  -0.05635  -0.05637  -3.13385
   D100      -1.02192  -0.00255   0.00000  -0.03694  -0.03700  -1.05892
   D101       1.08664  -0.00364   0.00000  -0.05239  -0.05239   1.03425
   D102      -0.95872   0.00226   0.00000   0.01962   0.01952  -0.93920
   D103       1.09685   0.00363   0.00000   0.03903   0.03889   1.13574
   D104      -3.07778   0.00254   0.00000   0.02358   0.02350  -3.05428
   D105      -3.09987   0.00007   0.00000   0.02016   0.01976  -3.08011
   D106       1.19227   0.00259   0.00000   0.03889   0.03943   1.23169
   D107      -0.95063  -0.00138   0.00000  -0.01434  -0.01448  -0.96511
   D108      -2.88123   0.00106   0.00000  -0.00719  -0.00693  -2.88816
   D109      -0.79796  -0.00070   0.00000  -0.02574  -0.02633  -0.82429
   D110       1.24034  -0.00143   0.00000  -0.00857  -0.00824   1.23211
   D111      -1.19872  -0.00236   0.00000  -0.01760  -0.01774  -1.21646
   D112       0.92610  -0.00264   0.00000  -0.02135  -0.02150   0.90460
   D113       2.97998  -0.00145   0.00000  -0.00434  -0.00451   2.97547
   D114       3.04237   0.00198   0.00000   0.02000   0.02018   3.06254
   D115      -1.11600   0.00171   0.00000   0.01625   0.01641  -1.09959
   D116       0.93788   0.00290   0.00000   0.03326   0.03340   0.97128
   D117       1.03567  -0.00030   0.00000  -0.01419  -0.01418   1.02149
   D118      -3.12270  -0.00057   0.00000  -0.01794  -0.01794  -3.14064
   D119      -1.06882   0.00062   0.00000  -0.00093  -0.00095  -1.06977
   D120      -1.16751   0.00210   0.00000  -0.02331  -0.02350  -1.19101
   D121       0.97151   0.00070   0.00000  -0.04519  -0.04565   0.92586
   D122       3.06752  -0.00348   0.00000  -0.09505  -0.09448   2.97304
   D123       0.90799  -0.00163   0.00000  -0.06074  -0.06080   0.84719
   D124       3.04700  -0.00302   0.00000  -0.08262  -0.08294   2.96406
   D125      -1.14018  -0.00721   0.00000  -0.13248  -0.13178  -1.27195
   D126       2.92200   0.00333   0.00000  -0.00908  -0.00933   2.91267
   D127      -1.22217   0.00193   0.00000  -0.03097  -0.03147  -1.25364
   D128       0.87384  -0.00225   0.00000  -0.08082  -0.08031   0.79353
   D129      -0.68241  -0.00033   0.00000  -0.04304  -0.04403  -0.72644
   D130      -2.86063  -0.00009   0.00000  -0.02252  -0.02273  -2.88337
   D131       1.40741  -0.00243   0.00000  -0.03521  -0.03400   1.37341
         Item               Value     Threshold  Converged?
 Maximum Force            0.019306     0.000450     NO 
 RMS     Force            0.003513     0.000300     NO 
 Maximum Displacement     0.313742     0.001800     NO 
 RMS     Displacement     0.054651     0.001200     NO 
 Predicted change in Energy=-8.500290D-03
 GradGradGradGradGradGradGradGradGradGradGradGradGradGradGradGradGradGrad

                          Input orientation:                          
 ---------------------------------------------------------------------
 Center     Atomic      Atomic             Coordinates (Angstroms)
 Number     Number       Type             X           Y           Z
 ---------------------------------------------------------------------
      1          6           0       -1.700713    0.673109   -0.150980
      2          6           0       -0.980726   -0.477586   -0.174519
      3          6           0        0.500090   -0.652356   -0.405818
      4          6           0        1.375677    0.492486    0.160256
      5          6           0        1.322714    1.794217   -0.673052
      6          6           0       -0.024099    2.148918   -1.331464
      7          6           0       -1.285413    2.086792   -0.445293
      8          6           0       -3.117978    0.355202    0.132981
      9          6           0       -3.262390   -1.145259    0.290160
     10          6           0       -1.831954   -1.713474    0.083410
     11          8           0       -4.037616    1.174513    0.207762
     12          6           0       -1.179440    2.947656    0.828882
     13          6           0       -1.758559   -2.716424   -1.076605
     14          8           0       -1.305729   -2.320787    1.279142
     15          6           0        2.846265    0.071757    0.457712
     16          8           0        2.733799   -1.065479    1.344709
     17          6           0        3.589189    1.208405    1.173295
     18          6           0        3.683115   -0.377038   -0.761144
     19          8           0        3.249327   -1.615015   -1.331694
     20          1           0        0.684289   -0.793003   -1.478924
     21          1           0        0.789746   -1.590880    0.074788
     22          1           0        0.964850    0.711306    1.154623
     23          1           0        2.068965    1.745832   -1.476829
     24          1           0        1.634070    2.627685   -0.031893
     25          1           0       -0.187076    1.507722   -2.208599
     26          1           0        0.064099    3.170329   -1.725184
     27          1           0       -2.105962    2.517198   -1.037917
     28          1           0       -3.646434   -1.381805    1.286302
     29          1           0       -3.978550   -1.504082   -0.457130
     30          1           0       -0.897934    3.977462    0.575441
     31          1           0       -0.436708    2.556898    1.532584
     32          1           0       -2.141237    2.987590    1.353302
     33          1           0       -0.741521   -3.107689   -1.196059
     34          1           0       -2.419763   -3.568549   -0.874225
     35          1           0       -2.068502   -2.262189   -2.024510
     36          1           0       -1.801967   -3.143406    1.427500
     37          1           0        3.609797   -1.216109    1.738760
     38          1           0        3.770983    2.065827    0.517800
     39          1           0        3.020525    1.550040    2.046184
     40          1           0        4.563618    0.851518    1.530661
     41          1           0        3.661317    0.372006   -1.557579
     42          1           0        4.729212   -0.471422   -0.429081
     43          1           0        3.052325   -2.181617   -0.563751
 ---------------------------------------------------------------------
                    Distance matrix (angstroms):
                    1          2          3          4          5
     1  C    0.000000
     2  C    1.357584   0.000000
     3  C    2.581730   1.508926   0.000000
     4  C    3.097364   2.570165   1.548469   0.000000
     5  C    3.266581   3.273448   2.594965   1.546515   0.000000
     6  C    2.526379   3.025257   2.996453   2.632179   1.540527
     7  C    1.502529   2.596572   3.269941   3.160680   2.634351
     8  C    1.479980   2.314290   3.794192   4.495834   4.737109
     9  C    2.437192   2.422335   3.857926   4.920442   5.530957
    10  C    2.401654   1.522674   2.608399   3.893721   4.777872
    11  O    2.416861   3.495733   4.929980   5.456295   5.467449
    12  C    2.530893   3.574714   4.159975   3.606042   3.137993
    13  C    3.514124   2.535977   3.132383   4.652995   5.477498
    14  O    3.341358   2.369841   2.980559   4.044298   5.258615
    15  C    4.626784   3.917569   2.602799   1.558243   2.562558
    16  O    4.992461   4.056028   2.867834   2.382159   3.773643
    17  C    5.479352   5.054037   3.936821   2.537405   2.981456
    18  C    5.519122   4.701664   3.214608   2.632360   3.208364
    19  O    5.579650   4.530579   3.056512   3.190304   3.970958
    20  H    3.098573   2.138513   1.097847   2.194860   2.784012
    21  H    3.373277   2.106216   1.093485   2.165879   3.507449
    22  H    2.968380   2.639194   2.123806   1.097919   2.154335
    23  H    4.137521   3.992519   3.059369   2.175217   1.097857
    24  H    3.867212   4.062045   3.490616   2.159343   1.096676
    25  H    2.687280   2.951070   2.896231   3.014030   2.172430
    26  H    3.439301   4.099208   4.067399   3.527884   2.141210
    27  H    2.086037   3.313660   4.151762   4.202009   3.523017
    28  H    3.174001   3.171373   4.537513   5.477457   6.214388
    29  H    3.165823   3.181276   4.559198   5.747625   6.247304
    30  H    3.477196   4.518490   4.934831   4.181716   3.355082
    31  H    2.825023   3.523954   3.864493   3.070801   2.922684
    32  H    2.795308   3.960867   4.829112   4.474102   4.186790
    33  H    4.038152   2.831643   2.862645   4.391284   5.344463
    34  H    4.362543   3.480585   4.153207   5.653983   6.542619
    35  H    3.501622   2.791152   3.436479   4.921768   5.457217
    36  H    4.131299   3.216752   3.855626   4.992298   6.209353
    37  H    5.944895   5.027818   3.819334   3.225254   4.484378
    38  H    5.685630   5.433874   4.352049   2.888032   2.736041
    39  H    5.280779   5.005277   4.149151   2.716739   3.215032
    40  H    6.488573   5.950958   4.745930   3.488536   4.030941
    41  H    5.551626   4.917644   3.516992   2.861752   2.876480
    42  H    6.536912   5.715613   4.233055   3.538734   4.098398
    43  H    5.559785   4.395535   2.979512   3.238235   4.337137
                    6          7          8          9         10
     6  C    0.000000
     7  C    1.542748   0.000000
     8  C    3.864467   2.586716   0.000000
     9  C    4.895692   3.859467   1.515567   0.000000
    10  C    4.493137   3.875598   2.436337   1.552985   0.000000
    11  O    4.407606   2.972095   1.233935   2.447266   3.636053
    12  C    2.576798   1.541375   3.311046   4.623944   4.765253
    13  C    5.171543   4.867578   3.570155   2.568680   1.535230
    14  O    5.332551   4.732952   3.429118   2.487665   1.440665
    15  C    3.969224   4.684714   5.979798   6.230961   5.021243
    16  O    5.010015   5.412484   6.142468   6.088737   4.780886
    17  C    4.496024   5.210867   6.840782   7.298205   6.254120
    18  C    4.522074   5.554862   6.898587   7.066502   5.737187
    19  O    4.988238   5.920554   6.824193   6.727076   5.275569
    20  H    3.029597   3.638866   4.286473   4.339358   3.101554
    21  H    4.077496   4.254649   4.365882   4.082251   2.624579
    22  H    3.037331   3.084701   4.223748   4.697201   3.853462
    23  H    2.136475   3.525929   5.606222   6.316962   5.442271
    24  H    2.160470   2.997808   5.270041   6.189843   5.556283
    25  H    1.098663   2.156599   3.924473   4.768613   4.281943
    26  H    1.098215   2.152524   4.637169   5.809600   5.542343
    27  H    2.134468   1.099887   2.658836   4.063830   4.385321
    28  H    5.695613   4.539163   2.150955   1.093500   2.202110
    29  H    5.454040   4.488597   2.132077   1.095482   2.223489
    30  H    2.782705   2.183271   4.271433   5.649276   5.788026
    31  H    2.922236   2.203020   3.741065   4.820173   4.720476
    32  H    3.520456   2.186050   3.061482   4.412222   4.879374
    33  H    5.307066   5.276561   4.405168   3.523458   2.184015
    34  H    6.215923   5.783910   4.110692   2.817471   2.168845
    35  H    4.910984   4.692632   3.550620   2.833831   2.190975
    36  H    6.227470   5.579350   3.955745   2.723778   1.962697
    37  H    5.827082   6.296215   7.092990   7.023562   5.709659
    38  H    4.222479   5.147342   7.108594   7.735065   6.772349
    39  H    4.586600   5.003665   6.539817   7.058561   6.168432
    40  H    5.560769   6.296147   7.823475   8.171437   7.041098
    41  H    4.097663   5.352366   6.986925   7.324886   6.100664
    42  H    5.502222   6.536088   7.910601   8.052147   6.697331
    43  H    5.367244   6.086816   6.707722   6.455915   4.949157
                   11         12         13         14         15
    11  O    0.000000
    12  C    3.420379   0.000000
    13  C    4.688613   6.004004   0.000000
    14  O    4.563790   5.289156   2.431281   0.000000
    15  C    6.976128   4.961336   5.597543   4.861899   0.000000
    16  O    7.222345   5.628922   5.363735   4.230588   1.446623
    17  C    7.687753   5.087576   7.004623   6.035446   1.534915
    18  C    7.934467   6.101328   5.931615   5.729702   1.545104
    19  O    7.953045   6.715655   5.133916   5.297463   2.491913
    20  H    5.386318   4.774095   3.135110   3.728435   3.028615
    21  H    5.564935   5.004463   3.014368   2.524727   2.672127
    22  H    5.112316   3.115340   4.913722   3.790068   2.105808
    23  H    6.360391   4.160867   5.892524   5.959976   2.673794
    24  H    5.859792   2.959587   6.415673   5.903271   2.870870
    25  H    4.558123   3.504923   4.646975   5.298415   4.286300
    26  H    4.954152   2.849426   6.196499   6.407399   4.701769
    27  H    2.661917   2.128068   5.245283   5.423581   5.722031
    28  H    2.801970   5.003951   3.305845   2.522030   6.704814
    29  H    2.760515   5.413577   2.604205   3.290231   7.063873
    30  H    4.224845   1.097260   6.948241   6.350546   5.411785
    31  H    4.078318   1.095234   6.030182   4.960972   4.255489
    32  H    2.862824   1.096205   6.211817   5.374238   5.846310
    33  H    5.583207   6.399950   1.096231   2.657850   5.071099
    34  H    5.126869   6.848350   1.097390   2.726715   6.538879
    35  H    4.546578   6.006227   1.095864   3.391073   5.980273
    36  H    5.013014   6.151984   2.540618   0.972093   5.734441
    37  H    8.157325   6.411053   6.244715   5.059047   1.970447
    38  H    7.865417   5.037964   7.482505   6.752409   2.198870
    39  H    7.303299   4.590736   7.127003   5.855606   2.176908
    40  H    8.708364   6.153779   7.713493   6.676527   2.169919
    41  H    7.939397   5.980142   6.256580   6.322156   2.194506
    42  H    8.942703   6.941522   6.895686   6.539012   2.151032
    43  H    7.882012   6.793873   4.867612   4.733736   2.482649
                   16         17         18         19         20
    16  O    0.000000
    17  C    2.435492   0.000000
    18  C    2.410347   2.502899   0.000000
    19  O    2.780448   3.789746   1.430485   0.000000
    20  H    3.499663   4.413427   3.111461   2.697554   0.000000
    21  H    2.380775   4.108478   3.247119   2.833428   1.749786
    22  H    2.514414   2.671069   3.499089   4.100290   3.045855
    23  H    4.038137   3.102107   2.761206   3.565054   2.891887
    24  H    4.091931   2.699874   3.709279   4.722186   3.833679
    25  H    5.270567   5.078088   4.541566   4.725391   2.566133
    26  H    5.873127   4.967553   5.158533   5.761947   4.019115
    27  H    6.475783   6.247970   6.478164   6.770570   4.351715
    28  H    6.388336   7.686104   7.676189   7.379688   5.171878
    29  H    6.963808   8.202837   7.750082   7.281441   4.826155
    30  H    6.261990   5.306541   6.460197   7.218916   5.429658
    31  H    4.817575   4.260911   5.553567   6.260655   4.641945
    32  H    6.339828   6.002973   7.050864   7.579668   5.504361
    33  H    4.764869   6.557252   5.217568   4.263021   2.733262
    34  H    6.143958   7.944755   6.887935   6.013664   4.207666
    35  H    5.987140   7.367526   6.183121   5.401679   3.167654
    36  H    4.989770   6.933068   6.521432   5.955225   4.489228
    37  H    0.972285   2.489667   2.637980   3.117170   4.369337
    38  H    3.400677   1.094484   2.758805   4.152270   4.656983
    39  H    2.723090   1.096370   3.468969   4.634650   4.834691
    40  H    2.656633   1.097539   2.745361   4.000527   5.177958
    41  H    3.368966   2.856998   1.093549   2.041815   3.197832
    42  H    2.735125   2.586326   1.101587   2.076673   4.191298
    43  H    2.233707   3.846791   1.921814   0.974466   2.893680
                   21         22         23         24         25
    21  H    0.000000
    22  H    2.548875   0.000000
    23  H    3.895839   3.035433   0.000000
    24  H    4.303551   2.351209   1.747753   0.000000
    25  H    3.971067   3.643141   2.383675   3.051056   0.000000
    26  H    5.141554   3.892485   2.471914   2.372026   1.749583
    27  H    5.147770   4.183104   4.268215   3.874549   2.464074
    28  H    4.603386   5.065806   7.076919   6.759983   5.703583
    29  H    4.798658   5.651805   6.940761   6.982395   5.149163
    30  H    5.839979   3.804365   4.241990   2.932883   3.788907
    31  H    4.564364   2.348069   3.999099   2.596290   3.893525
    32  H    5.584590   3.855998   5.222778   4.037480   4.323875
    33  H    2.502107   4.798138   5.615543   6.316109   4.757590
    34  H    3.887512   5.821425   6.982439   7.452275   5.703856
    35  H    3.609334   5.305637   5.786434   6.449065   4.217331
    36  H    3.310157   4.752740   6.879236   6.873258   6.120628
    37  H    3.295746   3.324438   4.635436   4.670488   6.116956
    38  H    4.738727   3.180354   2.641554   2.276893   4.838488
    39  H    4.327604   2.392521   3.654507   2.720658   5.328572
    40  H    4.725144   3.621077   4.008502   3.765447   6.081263
    41  H    3.842325   3.839544   2.104639   3.394928   4.064949
    42  H    4.126313   4.251751   3.618136   4.397968   5.590491
    43  H    2.424040   3.959718   4.150369   5.042193   5.177883
                   26         27         28         29         30
    26  H    0.000000
    27  H    2.368139   0.000000
    28  H    6.599927   4.793462   0.000000
    29  H    6.308811   4.473768   1.778991   0.000000
    30  H    2.621039   2.488900   6.064761   6.372106   0.000000
    31  H    3.352635   3.065201   5.086883   5.744142   1.773938
    32  H    3.791303   2.437302   4.621874   5.179624   1.769383
    33  H    6.351575   5.790169   4.192768   3.687265   7.304933
    34  H    7.232301   6.096030   3.309750   2.620269   7.833249
    35  H    5.843786   4.880298   3.771792   2.584509   6.860264
    36  H    7.299649   6.181677   2.554453   3.313114   7.228419
    37  H    6.619042   7.370035   7.272211   7.904927   6.974678
    38  H    4.471229   6.096103   8.215524   8.587782   5.045440
    39  H    5.058558   6.060358   7.322669   8.036249   4.838367
    40  H    6.018561   7.338622   8.511897   9.081234   6.364945
    41  H    4.560558   6.175226   8.035343   7.943442   6.191597
    42  H    6.058508   7.484793   8.597835   8.768825   7.243370
    43  H    6.238730   6.993685   6.995410   7.064250   7.405172
                   31         32         33         34         35
    31  H    0.000000
    32  H    1.767217   0.000000
    33  H    6.294915   6.753582   0.000000
    34  H    6.873597   6.929821   1.769877   0.000000
    35  H    6.208001   6.243003   1.778223   1.775702   0.000000
    36  H    5.862460   6.140824   2.829997   2.420818   3.572668
    37  H    5.536451   7.134007   5.578997   6.979775   6.891993
    38  H    4.356099   6.041694   7.075682   8.485827   7.700302
    39  H    3.637308   5.402817   6.808786   8.020316   7.549956
    40  H    5.283142   7.039129   7.159248   8.607443   8.143674
    41  H    5.578232   6.998868   5.623518   7.278357   6.323594
    42  H    6.301237   7.895868   6.121036   7.803729   7.208408
    43  H    6.246720   7.574225   3.956096   5.653647   5.325709
                   36         37         38         39         40
    36  H    0.000000
    37  H    5.753133   0.000000
    38  H    7.682541   3.505400   0.000000
    39  H    6.757783   2.844878   1.779096   0.000000
    40  H    7.516032   2.286518   1.768814   1.770546   0.000000
    41  H    7.149566   3.659318   2.681092   3.845190   3.252891
    42  H    7.296759   2.550918   2.872702   3.623928   2.370270
    43  H    5.334255   2.558229   4.441509   4.553904   3.983777
                   41         42         43
    41  H    0.000000
    42  H    1.767845   0.000000
    43  H    2.807054   2.398927   0.000000
 Stoichiometry    C15H24O4
 Framework group  C1[X(C15H24O4)]
 Deg. of freedom   123
 Full point group                 C1      NOp   1
 Largest Abelian subgroup         C1      NOp   1
 Largest concise Abelian subgroup C1      NOp   1
                         Standard orientation:                         
 ---------------------------------------------------------------------
 Center     Atomic      Atomic             Coordinates (Angstroms)
 Number     Number       Type             X           Y           Z
 ---------------------------------------------------------------------
      1          6           0       -1.736528    0.669628   -0.158063
      2          6           0       -1.029186   -0.489113   -0.162687
      3          6           0        0.450340   -0.683422   -0.386534
      4          6           0        1.336686    0.459779    0.165948
      5          6           0        1.300698    1.749883   -0.686135
      6          6           0       -0.040038    2.109819   -1.354040
      7          6           0       -1.304756    2.074289   -0.471262
      8          6           0       -3.158099    0.371402    0.125726
      9          6           0       -3.319523   -1.124968    0.303951
     10          6           0       -1.894784   -1.711752    0.110132
     11          8           0       -4.068890    1.201740    0.185680
     12          6           0       -1.193339    2.952190    0.790766
     13          6           0       -1.828770   -2.732039   -1.035113
     14          8           0       -1.379063   -2.307524    1.316201
     15          6           0        2.801604    0.027274    0.474297
     16          8           0        2.673816   -1.095776    1.377152
     17          6           0        3.554733    1.165888    1.175949
     18          6           0        3.637312   -0.448168   -0.735205
     19          8           0        3.191724   -1.689398   -1.289358
     20          1           0        0.636372   -0.841512   -1.456893
     21          1           0        0.728121   -1.618051    0.108457
     22          1           0        0.925151    0.697380    1.155702
     23          1           0        2.048909    1.681753   -1.486652
     24          1           0        1.619185    2.589029   -0.055978
     25          1           0       -0.207291    1.457890   -2.222416
     26          1           0        0.060648    3.124428   -1.762091
     27          1           0       -2.118637    2.505093   -1.072726
     28          1           0       -3.709296   -1.342926    1.302106
     29          1           0       -4.037224   -1.486635   -0.440484
     30          1           0       -0.899710    3.975093    0.523501
     31          1           0       -0.457185    2.563480    1.502469
     32          1           0       -2.156292    3.010213    1.311362
     33          1           0       -0.815730   -3.136112   -1.145559
     34          1           0       -2.499955   -3.573860   -0.822716
     35          1           0       -2.130692   -2.288123   -1.990466
     36          1           0       -1.884798   -3.122431    1.474707
     37          1           0        3.546851   -1.250316    1.776232
     38          1           0        3.748031    2.011741    0.508818
     39          1           0        2.987109    1.526267    2.041949
     40          1           0        4.524038    0.803518    1.541636
     41          1           0        3.626283    0.289528   -1.542380
     42          1           0        4.681250   -0.549229   -0.398349
     43          1           0        2.986066   -2.242694   -0.514018
 ---------------------------------------------------------------------
 Rotational constants (GHZ):      0.5476486      0.2782529      0.2175267
 Standard basis: 6-31G(d) (6D, 7F)
 There are   333 symmetry adapted cartesian basis functions of A   symmetry.
 There are   333 symmetry adapted basis functions of A   symmetry.
   333 basis functions,   628 primitive gaussians,   333 cartesian basis functions
    73 alpha electrons       73 beta electrons
       nuclear repulsion energy      1609.0357249116 Hartrees.
 NAtoms=   43 NActive=   43 NUniq=   43 SFac= 1.00D+00 NAtFMM=   60 NAOKFM=F Big=F
 Integral buffers will be    131072 words long.
 Raffenetti 2 integral format.
 Two-electron integral symmetry is turned on.
 ------------------------------------------------------------------------------
 Polarizable Continuum Model (PCM)
 =================================
 Model                : PCM (using non-symmetric T matrix).
 Atomic radii         : SMD-Coulomb.
 Polarization charges : Total charges.
 Charge compensation  : None.
 Solution method      : On-the-fly selection.
 Cavity type          : VdW (van der Waals Surface) (Alpha=1.000).
 Cavity algorithm     : GePol (No added spheres)
                        Default sphere list used, NSphG=   43.
                        Lebedev-Laikov grids with approx.  5.0 points / Ang**2.
                        Smoothing algorithm: Karplus/York (Gamma=1.0000).
                        Polarization charges: spherical gaussians, with
                                              point-specific exponents (IZeta= 3).
                        Self-potential: point-specific (ISelfS= 7).
                        Self-field    : sphere-specific E.n sum rule (ISelfD= 2).
 1st derivatives      : Analytical E(r).r(x)/FMM algorithm (CHGder, D1EAlg=3).
                        Cavity 1st derivative terms included.
 Solvent              : Methanol, Eps=  32.613000 Eps(inf)=   1.765709
 ------------------------------------------------------------------------------
 ------------------------------------------------------------------------------
 Atomic radii for non-electrostatic terms: SMD-CDS.
 ------------------------------------------------------------------------------
 Nuclear repulsion after PCM non-electrostatic terms =     1609.0369842478 Hartrees.
 One-electron integrals computed using PRISM.
 NBasis=   333 RedAO= T EigKep=  9.43D-04  NBF=   333
 NBsUse=   333 1.00D-06 EigRej= -1.00D+00 NBFU=   333
 Initial guess from the checkpoint file:  "DY-202A-11R_56.chk"
 B after Tr=     0.000000    0.000000    0.000000
         Rot=    0.999957   -0.000614    0.003565   -0.008488 Ang=  -1.06 deg.
 ExpMin= 1.61D-01 ExpMax= 5.48D+03 ExpMxC= 8.25D+02 IAcc=1 IRadAn=         1 AccDes= 0.00D+00
 Harris functional with IExCor=  402 and IRadAn=       1 diagonalized for initial guess.
 HarFok:  IExCor=  402 AccDes= 0.00D+00 IRadAn=         1 IDoV= 1 UseB2=F ITyADJ=14
 ICtDFT=  3500011 ScaDFX=  1.000000  1.000000  1.000000  1.000000
 FoFCou: FMM=F IPFlag=           0 FMFlag=      100000 FMFlg1=           0
         NFxFlg=           0 DoJE=T BraDBF=F KetDBF=T FulRan=T
         wScrn=  0.000000 ICntrl=     500 IOpCl=  0 I1Cent=   200000004 NGrid=           0
         NMat0=    1 NMatS0=      1 NMatT0=    0 NMatD0=    1 NMtDS0=    0 NMtDT0=    0
 Petite list used in FoFCou.
 Keep R1 ints in memory in canonical form, NReq=1565304907.
 Requested convergence on RMS density matrix=1.00D-08 within 128 cycles.
 Requested convergence on MAX density matrix=1.00D-06.
 Requested convergence on             energy=1.00D-06.
 No special actions if energy rises.
 Inv3:  Mode=1 IEnd=    21789075.
 Iteration    1 A*A^-1 deviation from unit magnitude is 4.88D-15 for   2662.
 Iteration    1 A*A^-1 deviation from orthogonality  is 3.12D-15 for   2310    135.
 Iteration    1 A^-1*A deviation from unit magnitude is 4.77D-15 for   2662.
 Iteration    1 A^-1*A deviation from orthogonality  is 1.06D-09 for   2153   2124.
 Iteration    2 A*A^-1 deviation from unit magnitude is 4.22D-15 for    167.
 Iteration    2 A*A^-1 deviation from orthogonality  is 3.91D-15 for   1854   1158.
 Iteration    2 A^-1*A deviation from unit magnitude is 8.88D-16 for    199.
 Iteration    2 A^-1*A deviation from orthogonality  is 5.57D-16 for   2669   1028.
 Error on total polarization charges =  0.05190
 SCF Done:  E(RB3LYP) =  -886.949870181     A.U. after   11 cycles
            NFock= 11  Conv=0.61D-08     -V/T= 2.0094
 SMD-CDS (non-electrostatic) energy       (kcal/mol) =       0.79
 (included in total energy above)
 D1PCM: PCM CHGder 1st derivatives, ID1Alg=3 FixD1E=F DoIter=F DoCFld=F I1PDM=0.
 Calling FoFJK, ICntrl=      2127 FMM=F ISym2X=0 I1Cent= 0 IOpClX= 0 NMat=1 NMatS=1 NMatT=0.
 ***** Axes restored to original set *****
 -------------------------------------------------------------------
 Center     Atomic                   Forces (Hartrees/Bohr)
 Number     Number              X              Y              Z
 -------------------------------------------------------------------
      1        6          -0.004989658   -0.006619697    0.000192608
      2        6           0.004599155    0.006761202   -0.000566340
      3        6          -0.000679880   -0.000283231    0.001108089
      4        6          -0.001253926    0.001199557   -0.000296972
      5        6          -0.001124302    0.001083535   -0.000062600
      6        6           0.000390547    0.000459281   -0.000848131
      7        6           0.003660259    0.002506729   -0.001289526
      8        6           0.003253768    0.003633009    0.000358184
      9        6           0.003061514   -0.000001000   -0.001076451
     10        6          -0.005178093   -0.001097454   -0.001139875
     11        8           0.002615649   -0.002973270   -0.000708543
     12        6          -0.000481689    0.000612363    0.001309835
     13        6           0.000461185   -0.001467350    0.000107736
     14        8          -0.001002532    0.001085614    0.000754852
     15        6          -0.001296120    0.000607575   -0.001767616
     16        8           0.000715279   -0.000055369    0.000613489
     17        6           0.000956374   -0.001457594    0.002582225
     18        6           0.000596080   -0.001186537   -0.000397173
     19        8          -0.000793678    0.003237011    0.002408656
     20        1          -0.000000745    0.000206836   -0.000626553
     21        1           0.000150726    0.000389032   -0.000964425
     22        1          -0.000028366    0.000450307   -0.000115104
     23        1          -0.000756239   -0.000030977   -0.000340996
     24        1          -0.000854754   -0.000460405   -0.000223958
     25        1          -0.000218847   -0.000468765    0.000956600
     26        1           0.000064722    0.000144810   -0.000068186
     27        1          -0.000197605    0.000026232    0.000063274
     28        1          -0.000898961   -0.001460025    0.000532562
     29        1          -0.001008513   -0.001928943    0.001277581
     30        1          -0.000084505   -0.000108819   -0.000365736
     31        1           0.000581181   -0.000274080   -0.000270189
     32        1           0.000085108   -0.000359464   -0.000333080
     33        1          -0.000322112    0.001254843    0.000244719
     34        1          -0.000431721    0.000213511   -0.000043075
     35        1          -0.000621966    0.000254698    0.000489310
     36        1          -0.000253506   -0.001022383   -0.000232338
     37        1           0.001117101   -0.000932509    0.000444906
     38        1           0.000055991   -0.000730544   -0.000218475
     39        1          -0.000255438    0.000227207   -0.000704888
     40        1           0.000235391    0.000030156   -0.000298357
     41        1          -0.000288622   -0.000427292   -0.000425455
     42        1           0.000400613    0.000045049   -0.000145217
     43        1           0.000021136   -0.001082850    0.000084634
 -------------------------------------------------------------------
 Cartesian Forces:  Max     0.006761202 RMS     0.001555566

 GradGradGradGradGradGradGradGradGradGradGradGradGradGradGradGradGradGrad
 Berny optimization.
 Using GEDIIS/GDIIS optimizer.
 FormGI is forming the generalized inverse of G from B-inverse, IUseBI=4.
 Internal  Forces:  Max     0.004908236 RMS     0.000927694
 Search for a local minimum.
 Step number   2 out of a maximum of  258
 All quantities printed in internal units (Hartrees-Bohrs-Radians)
 Mixed Optimization -- En-DIIS/RFO-DIIS
 Update second derivatives using D2CorX and points    1    2
 DE= -6.77D-03 DEPred=-8.50D-03 R= 7.97D-01
 TightC=F SS=  1.41D+00  RLast= 3.91D-01 DXNew= 5.0454D-01 1.1738D+00
 Trust test= 7.97D-01 RLast= 3.91D-01 DXMaxT set to 5.05D-01
 ITU=  1  0
 Use linear search instead of GDIIS.
     Eigenvalues ---    0.00230   0.00249   0.00267   0.00347   0.00379
     Eigenvalues ---    0.00390   0.00535   0.00687   0.00751   0.00922
     Eigenvalues ---    0.01108   0.01109   0.01239   0.01365   0.01375
     Eigenvalues ---    0.01391   0.02478   0.02491   0.03069   0.03844
     Eigenvalues ---    0.03929   0.04055   0.04425   0.04583   0.04603
     Eigenvalues ---    0.04713   0.04915   0.05040   0.05075   0.05314
     Eigenvalues ---    0.05398   0.05450   0.05475   0.05532   0.05588
     Eigenvalues ---    0.05593   0.05650   0.05694   0.05831   0.05921
     Eigenvalues ---    0.06003   0.06174   0.06748   0.07874   0.08471
     Eigenvalues ---    0.08698   0.09078   0.09138   0.09345   0.09700
     Eigenvalues ---    0.10393   0.11743   0.12098   0.13431   0.13974
     Eigenvalues ---    0.14824   0.15851   0.15908   0.16000   0.16000
     Eigenvalues ---    0.16000   0.16000   0.16000   0.16000   0.16000
     Eigenvalues ---    0.16000   0.16000   0.16000   0.16021   0.16309
     Eigenvalues ---    0.17049   0.17346   0.18800   0.19883   0.20733
     Eigenvalues ---    0.22318   0.23055   0.24646   0.24999   0.25934
     Eigenvalues ---    0.26898   0.27151   0.27791   0.28029   0.28473
     Eigenvalues ---    0.28724   0.28961   0.29404   0.29574   0.30550
     Eigenvalues ---    0.31319   0.31640   0.32376   0.33678   0.33744
     Eigenvalues ---    0.33825   0.33835   0.33946   0.34073   0.34081
     Eigenvalues ---    0.34102   0.34111   0.34129   0.34143   0.34157
     Eigenvalues ---    0.34178   0.34178   0.34200   0.34203   0.34278
     Eigenvalues ---    0.34306   0.34349   0.34359   0.34500   0.34672
     Eigenvalues ---    0.39011   0.41645   0.42083   0.51760   0.52288
     Eigenvalues ---    0.52814   0.53063   0.94598
 RFO step:  Lambda=-1.37882634D-03 EMin= 2.29857408D-03
 Quartic linear search produced a step of -0.06506.
 Iteration  1 RMS(Cart)=  0.04481787 RMS(Int)=  0.00075052
 Iteration  2 RMS(Cart)=  0.00109122 RMS(Int)=  0.00003969
 Iteration  3 RMS(Cart)=  0.00000056 RMS(Int)=  0.00003968
 Variable       Old X    -DE/DX   Delta X   Delta X   Delta X     New X
                                 (Linear)    (Quad)   (Total)
    R1        2.56546  -0.00370  -0.00200  -0.00319  -0.00516   2.56030
    R2        2.83937   0.00336  -0.00120   0.01198   0.01079   2.85015
    R3        2.79676  -0.00332  -0.00047  -0.00794  -0.00837   2.78839
    R4        2.85146  -0.00151   0.00015  -0.00622  -0.00605   2.84540
    R5        2.87744   0.00491  -0.00137   0.01670   0.01529   2.89272
    R6        2.92618  -0.00012  -0.00012  -0.00043  -0.00058   2.92560
    R7        2.07463   0.00059  -0.00018   0.00194   0.00176   2.07639
    R8        2.06639  -0.00072   0.00025  -0.00243  -0.00218   2.06420
    R9        2.92249   0.00086   0.00003   0.00259   0.00263   2.92513
   R10        2.94465   0.00227   0.00194   0.00440   0.00634   2.95099
   R11        2.07477   0.00000   0.00026  -0.00050  -0.00025   2.07452
   R12        2.91118  -0.00130  -0.00135  -0.00054  -0.00187   2.90930
   R13        2.07465  -0.00027  -0.00029  -0.00017  -0.00045   2.07419
   R14        2.07242  -0.00072   0.00011  -0.00218  -0.00207   2.07035
   R15        2.91537  -0.00145  -0.00091  -0.00118  -0.00213   2.91324
   R16        2.07617  -0.00046   0.00001  -0.00128  -0.00128   2.07489
   R17        2.07532   0.00017   0.00005   0.00036   0.00041   2.07573
   R18        2.91278   0.00023  -0.00149   0.00360   0.00211   2.91489
   R19        2.07849   0.00012  -0.00005   0.00044   0.00039   2.07887
   R20        2.86401   0.00111  -0.00240   0.00858   0.00621   2.87021
   R21        2.33180  -0.00397  -0.00132  -0.00139  -0.00271   2.32909
   R22        2.93472  -0.00412  -0.00287  -0.00679  -0.00968   2.92503
   R23        2.06642   0.00111   0.00008   0.00284   0.00292   2.06933
   R24        2.07016   0.00043  -0.00010   0.00136   0.00125   2.07142
   R25        2.90116  -0.00078  -0.00084  -0.00082  -0.00166   2.89950
   R26        2.72246  -0.00007  -0.00207   0.00385   0.00178   2.72424
   R27        2.07352  -0.00004  -0.00024   0.00034   0.00011   2.07363
   R28        2.06969   0.00032  -0.00016   0.00117   0.00102   2.07071
   R29        2.07153  -0.00024  -0.00006  -0.00055  -0.00061   2.07092
   R30        2.07158  -0.00077  -0.00004  -0.00202  -0.00206   2.06952
   R31        2.07377   0.00008  -0.00015   0.00051   0.00036   2.07413
   R32        2.07088  -0.00013  -0.00006  -0.00023  -0.00030   2.07059
   R33        1.83699   0.00096  -0.00003   0.00175   0.00172   1.83870
   R34        2.73372   0.00129  -0.00031   0.00368   0.00337   2.73709
   R35        2.90057  -0.00031   0.00034  -0.00167  -0.00133   2.89924
   R36        2.91982  -0.00142   0.00029  -0.00529  -0.00501   2.91482
   R37        1.83735   0.00133   0.00013   0.00209   0.00222   1.83957
   R38        2.06828  -0.00044  -0.00006  -0.00108  -0.00114   2.06714
   R39        2.07184  -0.00035  -0.00006  -0.00083  -0.00089   2.07095
   R40        2.07405   0.00010  -0.00014   0.00055   0.00041   2.07446
   R41        2.70322  -0.00263  -0.00068  -0.00453  -0.00521   2.69801
   R42        2.06651   0.00002  -0.00010   0.00025   0.00015   2.06666
   R43        2.08170   0.00034  -0.00069   0.00225   0.00156   2.08326
   R44        1.84147   0.00069   0.00044   0.00039   0.00083   1.84230
    A1        2.27510  -0.00099   0.00196  -0.01134  -0.00946   2.26564
    A2        1.90618   0.00034  -0.00367   0.00802   0.00426   1.91044
    A3        2.09945   0.00067   0.00164   0.00457   0.00624   2.10569
    A4        2.24119   0.00103  -0.00187   0.00132  -0.00054   2.24065
    A5        1.96985  -0.00135   0.00112  -0.00725  -0.00624   1.96361
    A6        2.07211   0.00032   0.00074   0.00596   0.00680   2.07891
    A7        1.99682  -0.00010   0.00118  -0.00688  -0.00585   1.99097
    A8        1.90639   0.00044  -0.00073   0.00039  -0.00029   1.90610
    A9        1.86711  -0.00023  -0.00009   0.00545   0.00539   1.87250
   A10        1.93604  -0.00009  -0.00038  -0.00094  -0.00134   1.93470
   A11        1.90086   0.00012  -0.00069   0.00517   0.00458   1.90544
   A12        1.84961  -0.00014   0.00070  -0.00264  -0.00196   1.84765
   A13        1.98884  -0.00083  -0.00061  -0.00909  -0.00976   1.97908
   A14        1.98647  -0.00216  -0.00060  -0.01063  -0.01110   1.97537
   A15        1.84093   0.00097  -0.00004   0.00584   0.00579   1.84672
   A16        1.94169   0.00278   0.00060   0.01704   0.01761   1.95929
   A17        1.88329  -0.00047  -0.00081  -0.00050  -0.00129   1.88200
   A18        1.80705  -0.00028   0.00160  -0.00218  -0.00063   1.80642
   A19        2.04209   0.00047   0.00115  -0.00803  -0.00697   2.03511
   A20        1.91147   0.00028   0.00052   0.00299   0.00354   1.91501
   A21        1.89121  -0.00014  -0.00005   0.00204   0.00197   1.89317
   A22        1.86659  -0.00082  -0.00051  -0.00196  -0.00247   1.86412
   A23        1.89979  -0.00016  -0.00119  -0.00015  -0.00128   1.89852
   A24        1.84268   0.00037  -0.00005   0.00658   0.00651   1.84919
   A25        2.04879  -0.00073  -0.00041  -0.00821  -0.00867   2.04012
   A26        1.91402   0.00042  -0.00092   0.00158   0.00059   1.91462
   A27        1.87251   0.00004   0.00027   0.00334   0.00363   1.87614
   A28        1.89000  -0.00027   0.00114  -0.00623  -0.00514   1.88485
   A29        1.88499   0.00048   0.00045   0.00417   0.00468   1.88966
   A30        1.84262   0.00015  -0.00056   0.00723   0.00668   1.84930
   A31        1.95668   0.00018   0.00020  -0.00104  -0.00089   1.95579
   A32        1.96336  -0.00006  -0.00050  -0.00091  -0.00138   1.96198
   A33        1.84161  -0.00028   0.00167  -0.00506  -0.00337   1.83824
   A34        1.97810  -0.00002  -0.00053   0.00026  -0.00026   1.97784
   A35        1.85947   0.00000  -0.00146   0.00674   0.00530   1.86477
   A36        1.85265   0.00015   0.00075   0.00018   0.00092   1.85357
   A37        1.90055   0.00193   0.00398  -0.00222   0.00169   1.90224
   A38        2.19285  -0.00051  -0.00253   0.00380   0.00129   2.19415
   A39        2.18960  -0.00142  -0.00145  -0.00168  -0.00310   2.18650
   A40        1.83451  -0.00176  -0.00300   0.00090  -0.00220   1.83231
   A41        1.91995   0.00118  -0.00045   0.01019   0.00973   1.92969
   A42        1.89213   0.00141   0.00000   0.01454   0.01462   1.90675
   A43        1.94510   0.00024   0.00162  -0.00539  -0.00371   1.94138
   A44        1.97305   0.00021  -0.00038  -0.00027  -0.00065   1.97240
   A45        1.89755  -0.00117   0.00189  -0.01794  -0.01614   1.88141
   A46        1.81368   0.00083   0.00156   0.00042   0.00186   1.81554
   A47        1.95576  -0.00010   0.00097   0.00163   0.00263   1.95839
   A48        1.85308  -0.00010   0.00192  -0.00183   0.00010   1.85318
   A49        1.96455  -0.00031  -0.00088  -0.00024  -0.00104   1.96351
   A50        1.96079  -0.00099  -0.00325  -0.00289  -0.00608   1.95471
   A51        1.91164   0.00065  -0.00021   0.00268   0.00251   1.91414
   A52        1.92930  -0.00035   0.00007  -0.00245  -0.00238   1.92691
   A53        1.95896  -0.00054   0.00023  -0.00375  -0.00352   1.95545
   A54        1.93423  -0.00035   0.00008  -0.00171  -0.00164   1.93259
   A55        1.88522   0.00038  -0.00009   0.00151   0.00141   1.88663
   A56        1.87696   0.00041  -0.00010   0.00293   0.00283   1.87979
   A57        1.87614   0.00053  -0.00021   0.00398   0.00377   1.87991
   A58        1.93891  -0.00086   0.00024  -0.00436  -0.00414   1.93478
   A59        1.91679   0.00012   0.00087  -0.00026   0.00061   1.91740
   A60        1.94902  -0.00073   0.00019  -0.00643  -0.00625   1.94277
   A61        1.87753   0.00079  -0.00158   0.01128   0.00970   1.88723
   A62        1.89240   0.00070  -0.00003   0.00267   0.00262   1.89502
   A63        1.88701   0.00006   0.00022  -0.00216  -0.00194   1.88506
   A64        1.87228  -0.00029   0.00096  -0.00356  -0.00260   1.86968
   A65        1.82961   0.00074   0.00293  -0.00190   0.00101   1.83061
   A66        1.92393   0.00150   0.00091   0.01413   0.01503   1.93896
   A67        2.02527  -0.00142  -0.00103  -0.00309  -0.00421   2.02106
   A68        1.91127  -0.00126  -0.00268  -0.00535  -0.00802   1.90324
   A69        1.87282  -0.00023  -0.00092  -0.00848  -0.00940   1.86341
   A70        1.89728   0.00054   0.00058   0.00334   0.00389   1.90117
   A71        1.87575   0.00101   0.00115   0.00356   0.00472   1.88046
   A72        1.96201  -0.00081  -0.00026  -0.00603  -0.00629   1.95572
   A73        1.92930  -0.00001   0.00022   0.00063   0.00084   1.93015
   A74        1.91849   0.00015   0.00122  -0.00087   0.00034   1.91883
   A75        1.89533   0.00028   0.00021  -0.00012   0.00008   1.89541
   A76        1.87788   0.00007   0.00015  -0.00218  -0.00204   1.87584
   A77        1.87820   0.00038  -0.00162   0.00918   0.00755   1.88575
   A78        1.98424  -0.00352  -0.00251  -0.01141  -0.01395   1.97029
   A79        1.94418   0.00101   0.00146   0.00015   0.00157   1.94575
   A80        1.87699   0.00122   0.00282   0.00297   0.00590   1.88288
   A81        1.87157   0.00076   0.00169  -0.00597  -0.00437   1.86720
   A82        1.91139   0.00105  -0.00395   0.01280   0.00886   1.92026
   A83        1.87251  -0.00037   0.00037   0.00256   0.00298   1.87549
   A84        1.82367   0.00137   0.00115   0.00567   0.00681   1.83048
    D1        0.09235   0.00035   0.00097  -0.00296  -0.00199   0.09036
    D2       -3.05868   0.00012   0.00042   0.00088   0.00127  -3.05741
    D3       -3.12604   0.00065  -0.00003   0.01693   0.01685  -3.10919
    D4        0.00611   0.00042  -0.00058   0.02077   0.02012   0.02623
    D5        0.38955   0.00039  -0.00013   0.00747   0.00734   0.39688
    D6       -1.86408   0.00031   0.00085   0.00880   0.00965  -1.85443
    D7        2.40671   0.00032  -0.00079   0.01202   0.01123   2.41794
    D8       -2.66805   0.00008   0.00118  -0.01430  -0.01315  -2.68119
    D9        1.36151   0.00000   0.00216  -0.01298  -0.01083   1.35068
   D10       -0.65088   0.00001   0.00052  -0.00975  -0.00926  -0.66014
   D11       -0.00466  -0.00026   0.00045  -0.00189  -0.00150  -0.00616
   D12       -3.12681  -0.00001   0.00048   0.00364   0.00404  -3.12277
   D13        3.06917  -0.00007  -0.00037   0.01482   0.01452   3.08370
   D14       -0.05298   0.00017  -0.00034   0.02035   0.02006  -0.03291
   D15        0.59761   0.00004  -0.00096   0.01370   0.01266   0.61027
   D16       -1.58419  -0.00011  -0.00074   0.01975   0.01897  -1.56522
   D17        2.70439  -0.00004  -0.00115   0.01980   0.01859   2.72298
   D18       -2.53406   0.00029  -0.00038   0.00973   0.00927  -2.52479
   D19        1.56732   0.00014  -0.00017   0.01578   0.01559   1.58291
   D20       -0.42729   0.00021  -0.00057   0.01583   0.01520  -0.41208
   D21       -0.00503  -0.00042   0.00048  -0.03035  -0.02988  -0.03491
   D22        2.12067  -0.00032   0.00097  -0.02949  -0.02852   2.09215
   D23       -2.07612   0.00036   0.00255  -0.02647  -0.02391  -2.10004
   D24        3.12813  -0.00062  -0.00004  -0.02694  -0.02699   3.10114
   D25       -1.02936  -0.00052   0.00045  -0.02608  -0.02563  -1.05498
   D26        1.05704   0.00015   0.00203  -0.02306  -0.02102   1.03602
   D27       -1.30790  -0.00021   0.00082  -0.02637  -0.02553  -1.33343
   D28        2.72346  -0.00142   0.00108  -0.03250  -0.03147   2.69199
   D29        0.75453  -0.00061  -0.00052  -0.02820  -0.02874   0.72579
   D30        0.85816   0.00022   0.00044  -0.03190  -0.03144   0.82672
   D31       -1.39366  -0.00099   0.00069  -0.03802  -0.03739  -1.43105
   D32        2.92060  -0.00018  -0.00090  -0.03372  -0.03466   2.88594
   D33        2.88731   0.00007   0.00066  -0.03256  -0.03186   2.85545
   D34        0.63549  -0.00114   0.00092  -0.03868  -0.03781   0.59768
   D35       -1.33344  -0.00034  -0.00068  -0.03438  -0.03508  -1.36852
   D36        0.61580   0.00019  -0.00009   0.01264   0.01247   0.62827
   D37       -1.51095   0.00071  -0.00070   0.01871   0.01799  -1.49297
   D38        2.77037   0.00020  -0.00089   0.00823   0.00729   2.77766
   D39        2.89004  -0.00106  -0.00093   0.00514   0.00414   2.89418
   D40        0.76328  -0.00053  -0.00154   0.01121   0.00966   0.77294
   D41       -1.23858  -0.00104  -0.00173   0.00073  -0.00104  -1.23962
   D42       -1.42219  -0.00022   0.00083   0.01104   0.01183  -1.41036
   D43        2.73424   0.00030   0.00022   0.01711   0.01735   2.75159
   D44        0.73238  -0.00021   0.00003   0.00663   0.00665   0.73903
   D45       -0.96390  -0.00024  -0.00312  -0.02349  -0.02665  -0.99056
   D46       -3.01916   0.00008  -0.00208  -0.02312  -0.02524  -3.04441
   D47        1.09824  -0.00081  -0.00283  -0.03712  -0.03999   1.05825
   D48        3.04381   0.00031  -0.00227  -0.01678  -0.01900   3.02481
   D49        0.98855   0.00064  -0.00123  -0.01641  -0.01759   0.97096
   D50       -1.17723  -0.00025  -0.00198  -0.03041  -0.03234  -1.20957
   D51        1.02529  -0.00025  -0.00250  -0.02274  -0.02524   1.00005
   D52       -1.02997   0.00008  -0.00146  -0.02236  -0.02383  -1.05380
   D53        3.08743  -0.00082  -0.00221  -0.03637  -0.03858   3.04885
   D54        0.84640  -0.00029  -0.00152   0.00576   0.00420   0.85060
   D55       -1.31932   0.00029  -0.00196   0.01936   0.01740  -1.30192
   D56        2.97080  -0.00012  -0.00100   0.00830   0.00729   2.97809
   D57        2.99635  -0.00025  -0.00043   0.00253   0.00205   2.99841
   D58        0.83062   0.00032  -0.00087   0.01613   0.01526   0.84588
   D59       -1.16244  -0.00009   0.00009   0.00507   0.00515  -1.15729
   D60       -1.30377  -0.00031  -0.00130   0.00910   0.00775  -1.29602
   D61        2.81369   0.00026  -0.00174   0.02270   0.02095   2.83464
   D62        0.82062  -0.00015  -0.00077   0.01164   0.01085   0.83147
   D63       -1.28510  -0.00026   0.00110  -0.01838  -0.01727  -1.30237
   D64        0.96081  -0.00020   0.00013  -0.02034  -0.02020   0.94061
   D65        2.99180  -0.00002  -0.00014  -0.01574  -0.01588   2.97592
   D66        0.89268  -0.00047   0.00051  -0.02786  -0.02733   0.86535
   D67        3.13859  -0.00041  -0.00046  -0.02981  -0.03026   3.10833
   D68       -1.11361  -0.00023  -0.00073  -0.02522  -0.02594  -1.13955
   D69        2.88016  -0.00019   0.00067  -0.02044  -0.01977   2.86039
   D70       -1.15712  -0.00013  -0.00030  -0.02239  -0.02270  -1.17981
   D71        0.87387   0.00005  -0.00057  -0.01780  -0.01838   0.85549
   D72       -3.11826   0.00022  -0.00147   0.02551   0.02402  -3.09424
   D73        1.05891   0.00035  -0.00156   0.02784   0.02625   1.08516
   D74       -1.03896   0.00027  -0.00151   0.02649   0.02496  -1.01400
   D75        0.92245   0.00004  -0.00087   0.02754   0.02670   0.94915
   D76       -1.18356   0.00016  -0.00096   0.02986   0.02893  -1.15463
   D77        3.00175   0.00009  -0.00091   0.02852   0.02764   3.02939
   D78       -1.11254  -0.00006   0.00072   0.01910   0.01982  -1.09273
   D79        3.06462   0.00007   0.00064   0.02142   0.02205   3.08667
   D80        0.96675   0.00000   0.00069   0.02008   0.02076   0.98751
   D81        0.00143  -0.00002  -0.00015  -0.01658  -0.01676  -0.01533
   D82        2.09736  -0.00014  -0.00014  -0.01712  -0.01734   2.08002
   D83       -2.11301  -0.00002   0.00188  -0.02427  -0.02239  -2.13540
   D84        3.12362  -0.00025  -0.00019  -0.02201  -0.02221   3.10142
   D85       -1.06363  -0.00037  -0.00019  -0.02256  -0.02279  -1.08642
   D86        1.00918  -0.00025   0.00184  -0.02970  -0.02784   0.98134
   D87        0.00188   0.00024  -0.00017   0.02671   0.02652   0.02839
   D88       -2.11797  -0.00001  -0.00187   0.02460   0.02271  -2.09526
   D89        1.99745   0.00014   0.00141   0.02347   0.02490   2.02235
   D90       -2.07731  -0.00024   0.00134   0.01682   0.01815  -2.05916
   D91        2.08602  -0.00049  -0.00036   0.01471   0.01434   2.10036
   D92       -0.08174  -0.00034   0.00292   0.01358   0.01653  -0.06521
   D93        2.06240   0.00096  -0.00216   0.04473   0.04251   2.10491
   D94       -0.05745   0.00071  -0.00386   0.04261   0.03870  -0.01875
   D95       -2.22521   0.00086  -0.00058   0.04149   0.04089  -2.18432
   D96        1.11253  -0.00062   0.00161  -0.04105  -0.03939   1.07313
   D97       -3.09572  -0.00009   0.00035  -0.02995  -0.02956  -3.12528
   D98       -1.00256  -0.00040   0.00135  -0.03698  -0.03559  -1.03815
   D99       -3.13385   0.00017   0.00367  -0.03959  -0.03596   3.11338
   D100      -1.05892   0.00070   0.00241  -0.02848  -0.02612  -1.08504
   D101       1.03425   0.00039   0.00341  -0.03552  -0.03215   1.00210
   D102      -0.93920  -0.00085  -0.00127  -0.04149  -0.04276  -0.98196
   D103       1.13574  -0.00032  -0.00253  -0.03039  -0.03292   1.10282
   D104      -3.05428  -0.00064  -0.00153  -0.03742  -0.03895  -3.09323
   D105      -3.08011   0.00037  -0.00129   0.01825   0.01695  -3.06316
   D106       1.23169  -0.00008  -0.00257   0.02021   0.01765   1.24934
   D107      -0.96511   0.00055   0.00094   0.02060   0.02155  -0.94356
   D108      -2.88816  -0.00126   0.00045  -0.03140  -0.03097  -2.91913
   D109      -0.82429   0.00028   0.00171  -0.01854  -0.01682  -0.84112
   D110       1.23211   0.00012   0.00054  -0.02224  -0.02168   1.21042
   D111      -1.21646   0.00026   0.00115  -0.03824  -0.03713  -1.25358
   D112       0.90460   0.00005   0.00140  -0.04213  -0.04077   0.86383
   D113       2.97547   0.00060   0.00029  -0.03095  -0.03070   2.94477
   D114       3.06254  -0.00076  -0.00131  -0.04083  -0.04213   3.02041
   D115      -1.09959  -0.00097  -0.00107  -0.04471  -0.04577  -1.14537
   D116       0.97128  -0.00042  -0.00217  -0.03354  -0.03571   0.93558
   D117       1.02149  -0.00009   0.00092  -0.02957  -0.02861   0.99288
   D118      -3.14064  -0.00030   0.00117  -0.03345  -0.03225   3.11029
   D119      -1.06977   0.00025   0.00006  -0.02228  -0.02218  -1.09195
   D120      -1.19101   0.00064   0.00153  -0.02379  -0.02229  -1.21330
   D121       0.92586  -0.00016   0.00297  -0.03978  -0.03680   0.88906
   D122       2.97304   0.00070   0.00615  -0.03479  -0.02870   2.94434
   D123       0.84719   0.00057   0.00396  -0.03401  -0.03004   0.81715
   D124       2.96406  -0.00023   0.00540  -0.04999  -0.04455   2.91951
   D125      -1.27195   0.00062   0.00857  -0.04501  -0.03645  -1.30840
   D126       2.91267  -0.00076   0.00061  -0.04324  -0.04262   2.87005
   D127      -1.25364  -0.00155   0.00205  -0.05922  -0.05713  -1.31077
   D128       0.79353  -0.00070   0.00522  -0.05424  -0.04903   0.74450
   D129      -0.72644  -0.00038   0.00286  -0.02520  -0.02222  -0.74866
   D130      -2.88337   0.00011   0.00148  -0.01345  -0.01199  -2.89536
   D131       1.37341  -0.00041   0.00221  -0.01985  -0.01772   1.35568
         Item               Value     Threshold  Converged?
 Maximum Force            0.004908     0.000450     NO 
 RMS     Force            0.000928     0.000300     NO 
 Maximum Displacement     0.254436     0.001800     NO 
 RMS     Displacement     0.044836     0.001200     NO 
 Predicted change in Energy=-7.964191D-04
 GradGradGradGradGradGradGradGradGradGradGradGradGradGradGradGradGradGrad

                          Input orientation:                          
 ---------------------------------------------------------------------
 Center     Atomic      Atomic             Coordinates (Angstroms)
 Number     Number       Type             X           Y           Z
 ---------------------------------------------------------------------
      1          6           0       -1.699530    0.669881   -0.157870
      2          6           0       -0.968680   -0.470421   -0.192480
      3          6           0        0.509208   -0.626603   -0.434665
      4          6           0        1.369583    0.520131    0.149765
      5          6           0        1.313982    1.819414   -0.689756
      6          6           0       -0.035888    2.157440   -1.348364
      7          6           0       -1.286429    2.090864   -0.449300
      8          6           0       -3.104026    0.344241    0.156146
      9          6           0       -3.237572   -1.159635    0.321775
     10          6           0       -1.817547   -1.718443    0.062670
     11          8           0       -4.028471    1.154771    0.242753
     12          6           0       -1.163953    2.942112    0.831194
     13          6           0       -1.778284   -2.697801   -1.117816
     14          8           0       -1.263120   -2.348640    1.234716
     15          6           0        2.834692    0.086435    0.472180
     16          8           0        2.699898   -1.031423    1.383278
     17          6           0        3.602721    1.214250    1.173587
     18          6           0        3.665748   -0.414502   -0.726810
     19          8           0        3.217977   -1.675438   -1.224749
     20          1           0        0.688934   -0.740017   -1.512698
     21          1           0        0.814526   -1.571727    0.019981
     22          1           0        0.944040    0.739727    1.137607
     23          1           0        2.057303    1.771581   -1.495949
     24          1           0        1.615003    2.657873   -0.052047
     25          1           0       -0.202459    1.498206   -2.210478
     26          1           0        0.041193    3.174397   -1.756291
     27          1           0       -2.117408    2.522613   -1.026595
     28          1           0       -3.582698   -1.406248    1.331324
     29          1           0       -3.982572   -1.536656   -0.388413
     30          1           0       -0.909650    3.979165    0.578300
     31          1           0       -0.392674    2.557921    1.508130
     32          1           0       -2.112413    2.955901    1.380007
     33          1           0       -0.757975   -3.053994   -1.295105
     34          1           0       -2.411108   -3.568094   -0.901469
     35          1           0       -2.149029   -2.229399   -2.036359
     36          1           0       -1.746877   -3.182323    1.367689
     37          1           0        3.575811   -1.205734    1.770596
     38          1           0        3.839184    2.036134    0.491554
     39          1           0        3.021201    1.612673    2.012686
     40          1           0        4.552103    0.830817    1.569469
     41          1           0        3.628630    0.290269   -1.562240
     42          1           0        4.716893   -0.488324   -0.402843
     43          1           0        3.043434   -2.211097   -0.429110
 ---------------------------------------------------------------------
                    Distance matrix (angstroms):
                    1          2          3          4          5
     1  C    0.000000
     2  C    1.354853   0.000000
     3  C    2.576045   1.505722   0.000000
     4  C    3.088126   2.562381   1.548160   0.000000
     5  C    3.268882   3.271265   2.587611   1.547910   0.000000
     6  C    2.529390   3.018579   2.980414   2.626884   1.539537
     7  C    1.508236   2.593665   3.257169   3.143323   2.625574
     8  C    1.475552   2.311907   3.787750   4.477070   4.733971
     9  C    2.437777   2.426385   3.859363   4.906840   5.533044
    10  C    2.401386   1.530763   2.617871   3.895715   4.784251
    11  O    2.412381   3.491847   4.921658   5.436028   5.463802
    12  C    2.535375   3.568112   4.139757   3.570594   3.116713
    13  C    3.502710   2.544195   3.160565   4.676634   5.490954
    14  O    3.352793   2.377245   2.982179   4.042040   5.264763
    15  C    4.614818   3.900962   2.595895   1.561598   2.581835
    16  O    4.962312   4.031898   2.875399   2.387176   3.787546
    17  C    5.493904   5.059838   3.942719   2.552825   3.012739
    18  C    5.503252   4.665464   3.177118   2.629504   3.243849
    19  O    5.551633   4.477248   3.010269   3.182196   4.015645
    20  H    3.086768   2.136198   1.098781   2.194319   2.760183
    21  H    3.372968   2.106618   1.092329   2.168133   3.500432
    22  H    2.944758   2.625279   2.127904   1.097790   2.154492
    23  H    4.137391   3.985245   3.045359   2.178867   1.097616
    24  H    3.866451   4.059724   3.486683   2.161227   1.095582
    25  H    2.672180   2.921455   2.859159   2.999782   2.171488
    26  H    3.443497   4.092682   4.051337   3.527435   2.143238
    27  H    2.088521   3.312638   4.143314   4.189614   3.518862
    28  H    3.174008   3.167150   4.524407   5.443538   6.202188
    29  H    3.183431   3.202934   4.583276   5.758955   6.277539
    30  H    3.480980   4.516237   4.924668   4.164549   3.349183
    31  H    2.836921   3.520612   3.837842   3.017167   2.879022
    32  H    2.785933   3.939609   4.795858   4.423886   4.161214
    33  H    4.005880   2.816918   2.870250   4.403239   5.330062
    34  H    4.361159   3.489820   4.171153   5.666771   6.553347
    35  H    3.483761   2.808401   3.492936   4.971889   5.495332
    36  H    4.143555   3.223994   3.856178   4.990373   6.214444
    37  H    5.921667   5.004674   3.821338   3.236224   4.507852
    38  H    5.741582   5.465005   4.363117   2.917879   2.796267
    39  H    5.280670   5.012104   4.161009   2.718817   3.203207
    40  H    6.487875   5.939422   4.741901   3.498645   4.070239
    41  H    5.523192   4.856969   3.441347   2.843780   2.908110
    42  H    6.524718   5.689492   4.210078   3.539328   4.121624
    43  H    5.556016   4.379841   2.988805   3.255223   4.393627
                    6          7          8          9         10
     6  C    0.000000
     7  C    1.541622   0.000000
     8  C    3.868425   2.592473   0.000000
     9  C    4.903379   3.868754   1.518851   0.000000
    10  C    4.493082   3.880079   2.432782   1.547860   0.000000
    11  O    4.413357   2.978927   1.232501   2.447088   3.629872
    12  C    2.576570   1.542494   3.311874   4.624255   4.768500
    13  C    5.163570   4.860056   3.554517   2.562791   1.534350
    14  O    5.336961   4.748226   3.435674   2.479044   1.441607
    15  C    3.980411   4.674451   5.952706   6.200621   5.006857
    16  O    5.011510   5.384962   6.089649   6.032974   4.756397
    17  C    4.526512   5.225514   6.839046   7.290440   6.262118
    18  C    4.550090   5.556790   6.869143   7.022149   5.691227
    19  O    5.029301   5.922501   6.778915   6.658221   5.197673
    20  H    2.991259   3.612030   4.283363   4.354172   3.117940
    21  H    4.062297   4.248389   4.364003   4.084164   2.636505
    22  H    3.024933   3.052676   4.184078   4.664658   3.850254
    23  H    2.133569   3.518232   5.604109   6.319166   5.442796
    24  H    2.157849   2.982887   5.259797   6.185514   5.563066
    25  H    1.097987   2.151274   3.918116   4.763227   4.257058
    26  H    1.098430   2.155191   4.643232   5.818289   5.541066
    27  H    2.137665   1.100092   2.667882   4.078212   4.388960
    28  H    5.697408   4.546786   2.162031   1.095043   2.196066
    29  H    5.490370   4.520154   2.146196   1.096146   2.218976
    30  H    2.791805   2.182569   4.266869   5.647326   5.792485
    31  H    2.906413   2.201924   3.752288   4.829193   4.733593
    32  H    3.520440   2.185613   3.049901   4.395847   4.865368
    33  H    5.261491   5.240630   4.376995   3.514442   2.179437
    34  H    6.214750   5.787327   4.111574   2.824897   2.168660
    35  H    4.917627   4.682681   3.513221   2.808935   2.185607
    36  H    6.230369   5.596424   3.968166   2.721650   1.962400
    37  H    5.838083   6.279878   7.044792   6.965874   5.680510
    38  H    4.291410   5.211536   7.154241   7.766740   6.802897
    39  H    4.575939   4.984548   6.524880   7.051036   6.189699
    40  H    5.596725   6.304886   7.800675   8.136195   7.024358
    41  H    4.118344   5.351502   6.948698   7.266117   6.027943
    42  H    5.521142   6.534083   7.884948   8.015563   6.665494
    43  H    5.423225   6.103686   6.683078   6.412522   4.910569
                   11         12         13         14         15
    11  O    0.000000
    12  C    3.427290   0.000000
    13  C    4.664419   5.998722   0.000000
    14  O    4.572204   5.307045   2.433457   0.000000
    15  C    6.949603   4.926758   5.617793   4.827330   0.000000
    16  O    7.165974   5.569840   5.393180   4.178833   1.448404
    17  C    7.687982   5.081724   7.036325   6.031113   1.534212
    18  C    7.912248   6.084426   5.916402   5.646433   1.542455
    19  O    7.916733   6.689542   5.100910   5.155812   2.476019
    20  H    5.378266   4.741845   3.174273   3.734497   3.037605
    21  H    5.562197   4.994716   3.047176   2.528989   2.652368
    22  H    5.069407   3.063988   4.930981   3.797236   2.108115
    23  H    6.359260   4.142732   5.901702   5.954659   2.705103
    24  H    5.847650   2.929761   6.429113   5.916462   2.893916
    25  H    4.557922   3.501585   4.613416   5.271867   4.291158
    26  H    4.963591   2.863811   6.180684   6.414928   4.722841
    27  H    2.671029   2.129891   5.232212   5.438055   5.718792
    28  H    2.818247   5.000869   3.304891   2.505570   6.644481
    29  H    2.764825   5.430600   2.595992   3.269447   7.060462
    30  H    4.220999   1.097316   6.943573   6.371573   5.402287
    31  H    4.097441   1.095772   6.036399   4.990669   4.194917
    32  H    2.865081   1.095885   6.189919   5.374064   5.790667
    33  H    5.547509   6.374893   1.095141   2.674452   5.088501
    34  H    5.121578   6.851299   1.097580   2.714448   6.539183
    35  H    4.492133   5.994811   1.095707   3.391015   6.040971
    36  H    5.028075   6.175463   2.532485   0.973001   5.698903
    37  H    8.107490   6.368082   6.263826   5.000865   1.976067
    38  H    7.920777   5.095835   7.520383   6.768460   2.193332
    39  H    7.282871   4.547400   7.170445   5.886649   2.176544
    40  H    8.688577   6.138070   7.729582   6.636100   2.169711
    41  H    7.914326   5.977428   6.193608   6.222220   2.193342
    42  H    8.921769   6.919183   6.897847   6.473248   2.153763
    43  H    7.860808   6.770970   4.894911   4.618835   2.476803
                   16         17         18         19         20
    16  O    0.000000
    17  C    2.429425   0.000000
    18  C    2.401235   2.503660   0.000000
    19  O    2.735867   3.774962   1.427725   0.000000
    20  H    3.537735   4.418760   3.095965   2.711824   0.000000
    21  H    2.388542   4.106885   3.166439   2.708632   1.748319
    22  H    2.506065   2.700935   3.495138   4.072412   3.046119
    23  H    4.069362   3.134542   2.820927   3.647281   2.860217
    24  H    4.104639   2.745405   3.755043   4.766795   3.812711
    25  H    5.266667   5.100188   4.563195   4.768969   2.508211
    26  H    5.883411   5.011072   5.203597   5.821975   3.975116
    27  H    6.453301   6.266776   6.493181   6.791850   4.330890
    28  H    6.293982   7.649976   7.599963   7.270155   5.174859
    29  H    6.931778   8.218515   7.737605   7.250285   4.870484
    30  H    6.227585   5.325468   6.476256   7.229303   5.403557
    31  H    4.739512   4.228540   5.504638   6.198932   4.601269
    32  H    6.249567   5.978186   7.013232   7.526427   5.465811
    33  H    4.818861   6.582402   5.182586   4.208749   2.737769
    34  H    6.146312   7.958819   6.848637   5.947543   4.240504
    35  H    6.053194   7.432704   6.230601   5.456220   3.247539
    36  H    4.939678   6.927173   6.429951   5.800105   4.493847
    37  H    0.973460   2.492682   2.621292   3.052991   4.396700
    38  H    3.391615   1.093882   2.742282   4.136104   4.652754
    39  H    2.736902   1.095898   3.468388   4.618590   4.837660
    40  H    2.633110   1.097757   2.758504   3.983574   5.185687
    41  H    3.359388   2.887761   1.093629   2.036305   3.115406
    42  H    2.748355   2.573960   1.102412   2.081230   4.185640
    43  H    2.189612   3.822884   1.924488   0.974904   2.980253
                   21         22         23         24         25
    21  H    0.000000
    22  H    2.570736   0.000000
    23  H    3.875597   3.039687   0.000000
    24  H    4.305284   2.354729   1.750998   0.000000
    25  H    3.928574   3.619312   2.385752   3.050708   0.000000
    26  H    5.126293   3.888110   2.469893   2.376578   1.753644
    27  H    5.143460   4.151495   4.267617   3.859913   2.473463
    28  H    4.591577   5.013391   7.064113   6.741430   5.692646
    29  H    4.814578   5.637567   6.975038   7.002860   5.178760
    30  H    5.839256   3.773983   4.240135   2.918394   3.799021
    31  H    4.552572   2.286902   3.955402   2.544584   3.871333
    32  H    5.560220   3.783132   5.201948   4.004151   4.320229
    33  H    2.529689   4.817392   5.590376   6.308854   4.676433
    34  H    3.903750   5.828565   6.988007   7.462824   5.679703
    35  H    3.666568   5.334495   5.830362   6.480035   4.208858
    36  H    3.312268   4.761980   6.871200   6.886637   6.090637
    37  H    3.289878   3.333424   4.673392   4.700453   6.118461
    38  H    4.731554   3.237270   2.682398   2.372561   4.891342
    39  H    4.356683   2.417105   3.642097   2.707944   5.314151
    40  H    4.705594   3.634958   4.062739   3.820210   6.110586
    41  H    3.726880   3.833824   2.160497   3.455564   4.068976
    42  H    4.071979   4.256233   3.657249   4.432081   5.604808
    43  H    2.361886   3.945810   4.239378   5.088169   5.240994
                   26         27         28         29         30
    26  H    0.000000
    27  H    2.369987   0.000000
    28  H    6.606683   4.810696   0.000000
    29  H    6.344745   4.512624   1.770423   0.000000
    30  H    2.646143   2.481111   6.059282   6.387618   0.000000
    31  H    3.350332   3.066069   5.091380   5.766264   1.775326
    32  H    3.810791   2.445301   4.603525   5.177631   1.771000
    33  H    6.296365   5.746190   4.194313   3.677286   7.279971
    34  H    7.225350   6.099067   3.321380   2.619058   7.836147
    35  H    5.837510   4.858214   3.751569   2.560761   6.849728
    36  H    7.305090   6.198079   2.554605   3.284881   7.253344
    37  H    6.642139   7.357825   7.174777   7.867654   6.958743
    38  H    4.557761   6.166233   8.224327   8.644017   5.131698
    39  H    5.052190   6.039083   7.293121   8.045892   4.807217
    40  H    6.074648   7.354189   8.440152   9.070772   6.381634
    41  H    4.607119   6.187667   7.953246   7.914917   6.227828
    42  H    6.091758   7.494163   8.528373   8.762414   7.251144
    43  H    6.307012   7.028463   6.903081   7.058419   7.413575
                   31         32         33         34         35
    31  H    0.000000
    32  H    1.769832   0.000000
    33  H    6.283722   6.716365   0.000000
    34  H    6.885368   6.917864   1.775415   0.000000
    35  H    6.210202   6.209688   1.778888   1.774476   0.000000
    36  H    5.899491   6.149110   2.843391   2.395642   3.557715
    37  H    5.475661   7.058871   5.621058   6.968779   6.950870
    38  H    4.383414   6.087432   7.087696   8.509644   7.774562
    39  H    3.578074   5.344019   6.855759   8.052492   7.608387
    40  H    5.238078   6.997688   7.175965   8.598968   8.201956
    41  H    5.544393   6.980113   5.522477   7.197362   6.320985
    42  H    6.248128   7.853704   6.111708   7.780875   7.269154
    43  H    6.188963   7.520208   3.988876   5.640620   5.435554
                   36         37         38         39         40
    36  H    0.000000
    37  H    5.692122   0.000000
    38  H    7.694413   3.495000   0.000000
    39  H    6.792832   2.882641   1.778274   0.000000
    40  H    7.471490   2.267408   1.767185   1.775218   0.000000
    41  H    7.038427   3.653575   2.703784   3.859769   3.309471
    42  H    7.223070   2.557457   2.818370   3.622754   2.378510
    43  H    5.207576   2.476467   4.418123   4.536968   3.940006
                   41         42         43
    41  H    0.000000
    42  H    1.770516   0.000000
    43  H    2.807717   2.401896   0.000000
 Stoichiometry    C15H24O4
 Framework group  C1[X(C15H24O4)]
 Deg. of freedom   123
 Full point group                 C1      NOp   1
 Largest Abelian subgroup         C1      NOp   1
 Largest concise Abelian subgroup C1      NOp   1
                         Standard orientation:                         
 ---------------------------------------------------------------------
 Center     Atomic      Atomic             Coordinates (Angstroms)
 Number     Number       Type             X           Y           Z
 ---------------------------------------------------------------------
      1          6           0       -1.735630    0.670526   -0.158061
      2          6           0       -1.019305   -0.479296   -0.178376
      3          6           0        0.455638   -0.657653   -0.423185
      4          6           0        1.332424    0.486556    0.141467
      5          6           0        1.290203    1.774012   -0.716844
      6          6           0       -0.057626    2.119379   -1.375822
      7          6           0       -1.305723    2.081763   -0.471698
      8          6           0       -3.142992    0.367276    0.165398
      9          6           0       -3.294855   -1.132209    0.353529
     10          6           0       -1.882893   -1.712633    0.097905
     11          8           0       -4.056860    1.190594    0.243192
     12          6           0       -1.168032    2.950046    0.795746
     13          6           0       -1.860116   -2.709581   -1.068203
     14          8           0       -1.332300   -2.332561    1.277214
     15          6           0        2.793092    0.039161    0.465310
     16          8           0        2.647469   -1.063452    1.393164
     17          6           0        3.577715    1.167334    1.147513
     18          6           0        3.613544   -0.489722   -0.728971
     19          8           0        3.148198   -1.752056   -1.206847
     20          1           0        0.630116   -0.789093   -1.500032
     21          1           0        0.750650   -1.599803    0.044261
     22          1           0        0.913167    0.725941    1.127398
     23          1           0        2.030013    1.705005   -1.524730
     24          1           0        1.603994    2.617846   -0.092521
     25          1           0       -0.235517    1.449755   -2.227604
     26          1           0        0.030797    3.129203   -1.798888
     27          1           0       -2.133240    2.515474   -1.052485
     28          1           0       -3.639488   -1.359643    1.367738
     29          1           0       -4.047039   -1.510147   -0.348551
     30          1           0       -0.901602    3.979993    0.526808
     31          1           0       -0.399261    2.566095    1.475663
     32          1           0       -2.114300    2.983839    1.347468
     33          1           0       -0.845000   -3.081184   -1.243658
     34          1           0       -2.503068   -3.568555   -0.836989
     35          1           0       -2.228183   -2.250028   -1.992277
     36          1           0       -1.826031   -3.158034    1.424027
     37          1           0        3.522483   -1.243121    1.780066
     38          1           0        3.822086    1.976097    0.452703
     39          1           0        3.004218    1.585304    1.982615
     40          1           0        4.523592    0.777780    1.545803
     41          1           0        3.582343    0.203159   -1.574528
     42          1           0        4.664816   -0.572061   -0.407475
     43          1           0        2.969741   -2.273768   -0.402852
 ---------------------------------------------------------------------
 Rotational constants (GHZ):      0.5459168      0.2808151      0.2185198
 Standard basis: 6-31G(d) (6D, 7F)
 There are   333 symmetry adapted cartesian basis functions of A   symmetry.
 There are   333 symmetry adapted basis functions of A   symmetry.
   333 basis functions,   628 primitive gaussians,   333 cartesian basis functions
    73 alpha electrons       73 beta electrons
       nuclear repulsion energy      1610.8175925138 Hartrees.
 NAtoms=   43 NActive=   43 NUniq=   43 SFac= 1.00D+00 NAtFMM=   60 NAOKFM=F Big=F
 Integral buffers will be    131072 words long.
 Raffenetti 2 integral format.
 Two-electron integral symmetry is turned on.
 ------------------------------------------------------------------------------
 Polarizable Continuum Model (PCM)
 =================================
 Model                : PCM (using non-symmetric T matrix).
 Atomic radii         : SMD-Coulomb.
 Polarization charges : Total charges.
 Charge compensation  : None.
 Solution method      : On-the-fly selection.
 Cavity type          : VdW (van der Waals Surface) (Alpha=1.000).
 Cavity algorithm     : GePol (No added spheres)
                        Default sphere list used, NSphG=   43.
                        Lebedev-Laikov grids with approx.  5.0 points / Ang**2.
                        Smoothing algorithm: Karplus/York (Gamma=1.0000).
                        Polarization charges: spherical gaussians, with
                                              point-specific exponents (IZeta= 3).
                        Self-potential: point-specific (ISelfS= 7).
                        Self-field    : sphere-specific E.n sum rule (ISelfD= 2).
 1st derivatives      : Analytical E(r).r(x)/FMM algorithm (CHGder, D1EAlg=3).
                        Cavity 1st derivative terms included.
 Solvent              : Methanol, Eps=  32.613000 Eps(inf)=   1.765709
 ------------------------------------------------------------------------------
 ------------------------------------------------------------------------------
 Atomic radii for non-electrostatic terms: SMD-CDS.
 ------------------------------------------------------------------------------
 Nuclear repulsion after PCM non-electrostatic terms =     1610.8188588541 Hartrees.
 One-electron integrals computed using PRISM.
 NBasis=   333 RedAO= T EigKep=  9.41D-04  NBF=   333
 NBsUse=   333 1.00D-06 EigRej= -1.00D+00 NBFU=   333
 Initial guess from the checkpoint file:  "DY-202A-11R_56.chk"
 B after Tr=     0.000000    0.000000    0.000000
         Rot=    0.999997    0.000779   -0.002248    0.000679 Ang=   0.28 deg.
 ExpMin= 1.61D-01 ExpMax= 5.48D+03 ExpMxC= 8.25D+02 IAcc=1 IRadAn=         1 AccDes= 0.00D+00
 Harris functional with IExCor=  402 and IRadAn=       1 diagonalized for initial guess.
 HarFok:  IExCor=  402 AccDes= 0.00D+00 IRadAn=         1 IDoV= 1 UseB2=F ITyADJ=14
 ICtDFT=  3500011 ScaDFX=  1.000000  1.000000  1.000000  1.000000
 FoFCou: FMM=F IPFlag=           0 FMFlag=      100000 FMFlg1=           0
         NFxFlg=           0 DoJE=T BraDBF=F KetDBF=T FulRan=T
         wScrn=  0.000000 ICntrl=     500 IOpCl=  0 I1Cent=   200000004 NGrid=           0
         NMat0=    1 NMatS0=      1 NMatT0=    0 NMatD0=    1 NMtDS0=    0 NMtDT0=    0
 Petite list used in FoFCou.
 Keep R1 ints in memory in canonical form, NReq=1565304907.
 Requested convergence on RMS density matrix=1.00D-08 within 128 cycles.
 Requested convergence on MAX density matrix=1.00D-06.
 Requested convergence on             energy=1.00D-06.
 No special actions if energy rises.
 Inv3:  Mode=1 IEnd=    21772908.
 Iteration    1 A*A^-1 deviation from unit magnitude is 6.22D-15 for   2688.
 Iteration    1 A*A^-1 deviation from orthogonality  is 3.53D-15 for   1831     69.
 Iteration    1 A^-1*A deviation from unit magnitude is 6.66D-15 for   2688.
 Iteration    1 A^-1*A deviation from orthogonality  is 5.62D-10 for   1750   1674.
 Iteration    2 A*A^-1 deviation from unit magnitude is 2.89D-15 for    381.
 Iteration    2 A*A^-1 deviation from orthogonality  is 4.18D-15 for   2248    166.
 Iteration    2 A^-1*A deviation from unit magnitude is 8.88D-16 for     28.
 Iteration    2 A^-1*A deviation from orthogonality  is 4.57D-16 for   1441    498.
 Error on total polarization charges =  0.05190
 SCF Done:  E(RB3LYP) =  -886.950583015     A.U. after   11 cycles
            NFock= 11  Conv=0.31D-08     -V/T= 2.0094
 SMD-CDS (non-electrostatic) energy       (kcal/mol) =       0.79
 (included in total energy above)
 D1PCM: PCM CHGder 1st derivatives, ID1Alg=3 FixD1E=F DoIter=F DoCFld=F I1PDM=0.
 Calling FoFJK, ICntrl=      2127 FMM=F ISym2X=0 I1Cent= 0 IOpClX= 0 NMat=1 NMatS=1 NMatT=0.
 ***** Axes restored to original set *****
 -------------------------------------------------------------------
 Center     Atomic                   Forces (Hartrees/Bohr)
 Number     Number              X              Y              Z
 -------------------------------------------------------------------
      1        6          -0.002049171   -0.001571034    0.000714054
      2        6           0.001202201    0.001068186   -0.000421514
      3        6          -0.000744331   -0.000843336    0.000398494
      4        6           0.000507912    0.000158561    0.000257105
      5        6           0.000371281   -0.000271090    0.000119975
      6        6          -0.000415590   -0.000216946    0.000040859
      7        6           0.000984166    0.000899516    0.000011387
      8        6           0.000764572    0.000518638   -0.000750073
      9        6           0.001240135    0.000107026   -0.000932809
     10        6          -0.001922691    0.000220849    0.000559904
     11        8           0.001089646   -0.000983867   -0.000140950
     12        6          -0.000284800   -0.000005055    0.000308888
     13        6           0.000559311    0.000038483    0.000188986
     14        8          -0.000654932    0.000033958   -0.000034478
     15        6          -0.000129401    0.000483252   -0.000193965
     16        8          -0.000366156   -0.000484096    0.001461391
     17        6          -0.000769034   -0.000632823    0.000985391
     18        6          -0.000709163   -0.000755326   -0.001303880
     19        8           0.001176319    0.001085274   -0.000026907
     20        1           0.000175747    0.000212791   -0.000039654
     21        1          -0.000366154    0.000122939   -0.000479841
     22        1           0.000189903    0.000082489   -0.000135197
     23        1           0.000293782   -0.000214478   -0.000021156
     24        1           0.000256858    0.000061504    0.000124579
     25        1           0.000241307    0.000090837    0.000074649
     26        1           0.000053135   -0.000212850    0.000011670
     27        1           0.000127367    0.000131838   -0.000011090
     28        1           0.000127635    0.000116043    0.000328442
     29        1          -0.000527324   -0.000227498    0.000673894
     30        1          -0.000077790   -0.000073556   -0.000050232
     31        1          -0.000347483    0.000281060   -0.000179018
     32        1           0.000062402   -0.000105802   -0.000106484
     33        1          -0.000060205    0.000107205   -0.000041234
     34        1           0.000035556    0.000142998    0.000050232
     35        1          -0.000147215    0.000124446    0.000141740
     36        1           0.000263023   -0.000262734   -0.000141104
     37        1           0.000157740    0.000078851   -0.000050623
     38        1          -0.000183412    0.000414683   -0.000530629
     39        1           0.000206000    0.000216214   -0.000117053
     40        1          -0.000253547    0.000062019   -0.000223331
     41        1           0.000107855    0.000187079   -0.000238484
     42        1          -0.000084960   -0.000348507   -0.000477661
     43        1          -0.000100493    0.000162257    0.000195729
 -------------------------------------------------------------------
 Cartesian Forces:  Max     0.002049171 RMS     0.000547547

 GradGradGradGradGradGradGradGradGradGradGradGradGradGradGradGradGradGrad
 Berny optimization.
 Using GEDIIS/GDIIS optimizer.
 FormGI is forming the generalized inverse of G from B-inverse, IUseBI=4.
 Internal  Forces:  Max     0.001632747 RMS     0.000380656
 Search for a local minimum.
 Step number   3 out of a maximum of  258
 All quantities printed in internal units (Hartrees-Bohrs-Radians)
 Mixed Optimization -- En-DIIS/RFO-DIIS
 Swapping is turned off.
 Update second derivatives using D2CorX and points    1    2    3
 DE= -7.13D-04 DEPred=-7.96D-04 R= 8.95D-01
 TightC=F SS=  1.41D+00  RLast= 3.03D-01 DXNew= 8.4853D-01 9.1018D-01
 Trust test= 8.95D-01 RLast= 3.03D-01 DXMaxT set to 8.49D-01
 ITU=  1  1  0
     Eigenvalues ---    0.00240   0.00248   0.00277   0.00345   0.00379
     Eigenvalues ---    0.00387   0.00487   0.00684   0.00813   0.00925
     Eigenvalues ---    0.01099   0.01109   0.01254   0.01347   0.01376
     Eigenvalues ---    0.01406   0.02490   0.02531   0.03097   0.03860
     Eigenvalues ---    0.03994   0.04071   0.04424   0.04586   0.04695
     Eigenvalues ---    0.04713   0.04911   0.05047   0.05082   0.05338
     Eigenvalues ---    0.05389   0.05432   0.05514   0.05561   0.05586
     Eigenvalues ---    0.05611   0.05648   0.05714   0.05833   0.05937
     Eigenvalues ---    0.06079   0.06328   0.06874   0.07825   0.08435
     Eigenvalues ---    0.08659   0.09027   0.09047   0.09350   0.09662
     Eigenvalues ---    0.10411   0.11738   0.12205   0.13467   0.14000
     Eigenvalues ---    0.15054   0.15683   0.15972   0.15995   0.16000
     Eigenvalues ---    0.16000   0.16000   0.16000   0.16000   0.16000
     Eigenvalues ---    0.16000   0.16000   0.16000   0.16116   0.16345
     Eigenvalues ---    0.17131   0.17540   0.19185   0.19730   0.20707
     Eigenvalues ---    0.22758   0.22948   0.24563   0.24985   0.26199
     Eigenvalues ---    0.26845   0.27143   0.27818   0.28216   0.28536
     Eigenvalues ---    0.28724   0.28875   0.29445   0.29598   0.30404
     Eigenvalues ---    0.30778   0.31615   0.32358   0.33682   0.33744
     Eigenvalues ---    0.33820   0.33842   0.33923   0.33985   0.34081
     Eigenvalues ---    0.34094   0.34110   0.34136   0.34143   0.34156
     Eigenvalues ---    0.34172   0.34179   0.34199   0.34206   0.34212
     Eigenvalues ---    0.34282   0.34333   0.34359   0.34479   0.34658
     Eigenvalues ---    0.38986   0.41507   0.41988   0.51755   0.52059
     Eigenvalues ---    0.52729   0.53004   0.94263
 En-DIIS/RFO-DIIS IScMMF=        0 using points:     3    2
 RFO step:  Lambda=-9.55807545D-05.
 DidBck=F Rises=F RFO-DIIS coefs:    0.96038    0.03962
 Iteration  1 RMS(Cart)=  0.03739322 RMS(Int)=  0.00041110
 Iteration  2 RMS(Cart)=  0.00070271 RMS(Int)=  0.00003860
 Iteration  3 RMS(Cart)=  0.00000019 RMS(Int)=  0.00003860
 Variable       Old X    -DE/DX   Delta X   Delta X   Delta X     New X
                                 (Linear)    (Quad)   (Total)
    R1        2.56030  -0.00054   0.00020  -0.00248  -0.00227   2.55803
    R2        2.85015   0.00097  -0.00043   0.00629   0.00586   2.85601
    R3        2.78839  -0.00163   0.00033  -0.00731  -0.00692   2.78147
    R4        2.84540  -0.00039   0.00024  -0.00308  -0.00286   2.84254
    R5        2.89272   0.00063  -0.00061   0.00753   0.00689   2.89962
    R6        2.92560   0.00051   0.00002   0.00179   0.00183   2.92743
    R7        2.07639   0.00005  -0.00007   0.00077   0.00070   2.07709
    R8        2.06420  -0.00041   0.00009  -0.00193  -0.00185   2.06236
    R9        2.92513  -0.00072  -0.00010  -0.00104  -0.00114   2.92399
   R10        2.95099  -0.00113  -0.00025  -0.00214  -0.00239   2.94860
   R11        2.07452  -0.00018   0.00001  -0.00061  -0.00060   2.07392
   R12        2.90930   0.00001   0.00007  -0.00050  -0.00042   2.90888
   R13        2.07419   0.00022   0.00002   0.00048   0.00050   2.07469
   R14        2.07035   0.00019   0.00008  -0.00019  -0.00011   2.07024
   R15        2.91324   0.00010   0.00008  -0.00080  -0.00068   2.91257
   R16        2.07489  -0.00015   0.00005  -0.00088  -0.00083   2.07406
   R17        2.07573  -0.00020  -0.00002  -0.00042  -0.00043   2.07530
   R18        2.91489  -0.00001  -0.00008   0.00083   0.00074   2.91564
   R19        2.07887  -0.00004  -0.00002   0.00003   0.00001   2.07889
   R20        2.87021  -0.00048  -0.00025   0.00078   0.00054   2.87075
   R21        2.32909  -0.00148   0.00011  -0.00234  -0.00223   2.32686
   R22        2.92503  -0.00128   0.00038  -0.00750  -0.00717   2.91786
   R23        2.06933   0.00023  -0.00012   0.00166   0.00155   2.07088
   R24        2.07142   0.00000  -0.00005   0.00046   0.00041   2.07183
   R25        2.89950  -0.00049   0.00007  -0.00211  -0.00205   2.89746
   R26        2.72424  -0.00020  -0.00007   0.00034   0.00027   2.72451
   R27        2.07363  -0.00008   0.00000  -0.00017  -0.00017   2.07346
   R28        2.07071  -0.00045  -0.00004  -0.00089  -0.00093   2.06978
   R29        2.07092  -0.00010   0.00002  -0.00050  -0.00048   2.07045
   R30        2.06952  -0.00008   0.00008  -0.00095  -0.00086   2.06865
   R31        2.07413  -0.00013  -0.00001  -0.00022  -0.00023   2.07389
   R32        2.07059  -0.00001   0.00001  -0.00013  -0.00012   2.07047
   R33        1.83870   0.00008  -0.00007   0.00074   0.00068   1.83938
   R34        2.73709   0.00122  -0.00013   0.00420   0.00407   2.74116
   R35        2.89924  -0.00040   0.00005  -0.00183  -0.00177   2.89747
   R36        2.91482   0.00154   0.00020   0.00349   0.00369   2.91851
   R37        1.83957   0.00011  -0.00009   0.00096   0.00087   1.84045
   R38        2.06714   0.00060   0.00005   0.00127   0.00132   2.06846
   R39        2.07095  -0.00012   0.00004  -0.00063  -0.00060   2.07035
   R40        2.07446  -0.00032  -0.00002  -0.00075  -0.00076   2.07370
   R41        2.69801  -0.00150   0.00021  -0.00522  -0.00501   2.69300
   R42        2.06666   0.00030  -0.00001   0.00089   0.00089   2.06755
   R43        2.08326  -0.00020  -0.00006   0.00005  -0.00001   2.08325
   R44        1.84230   0.00009  -0.00003   0.00041   0.00038   1.84268
    A1        2.26564  -0.00014   0.00037  -0.00346  -0.00316   2.26248
    A2        1.91044   0.00008  -0.00017   0.00192   0.00170   1.91214
    A3        2.10569   0.00006  -0.00025   0.00173   0.00160   2.10729
    A4        2.24065   0.00023   0.00002   0.00226   0.00223   2.24287
    A5        1.96361  -0.00049   0.00025  -0.00469  -0.00458   1.95903
    A6        2.07891   0.00025  -0.00027   0.00246   0.00237   2.08128
    A7        1.99097   0.00000   0.00023  -0.00198  -0.00181   1.98916
    A8        1.90610  -0.00010   0.00001  -0.00036  -0.00036   1.90574
    A9        1.87250   0.00006  -0.00021   0.00174   0.00157   1.87407
   A10        1.93470  -0.00017   0.00005  -0.00303  -0.00295   1.93174
   A11        1.90544   0.00028  -0.00018   0.00532   0.00515   1.91059
   A12        1.84765  -0.00006   0.00008  -0.00148  -0.00140   1.84625
   A13        1.97908   0.00023   0.00039  -0.00249  -0.00214   1.97694
   A14        1.97537   0.00118   0.00044   0.00093   0.00133   1.97670
   A15        1.84672  -0.00030  -0.00023   0.00468   0.00446   1.85118
   A16        1.95929  -0.00159  -0.00070  -0.00690  -0.00756   1.95173
   A17        1.88200   0.00030   0.00005   0.00262   0.00267   1.88467
   A18        1.80642   0.00023   0.00002   0.00268   0.00270   1.80912
   A19        2.03511  -0.00017   0.00028   0.00020   0.00039   2.03550
   A20        1.91501  -0.00022  -0.00014  -0.00407  -0.00420   1.91081
   A21        1.89317   0.00004  -0.00008   0.00178   0.00174   1.89491
   A22        1.86412   0.00028   0.00010  -0.00229  -0.00216   1.86197
   A23        1.89852   0.00013   0.00005   0.00324   0.00329   1.90181
   A24        1.84919  -0.00005  -0.00026   0.00123   0.00097   1.85016
   A25        2.04012   0.00023   0.00034   0.00158   0.00190   2.04202
   A26        1.91462  -0.00026  -0.00002  -0.00267  -0.00271   1.91191
   A27        1.87614  -0.00006  -0.00014   0.00028   0.00016   1.87630
   A28        1.88485   0.00013   0.00020  -0.00107  -0.00085   1.88401
   A29        1.88966  -0.00007  -0.00019   0.00081   0.00062   1.89028
   A30        1.84930   0.00001  -0.00026   0.00115   0.00088   1.85018
   A31        1.95579  -0.00018   0.00004   0.00097   0.00096   1.95676
   A32        1.96198  -0.00018   0.00005   0.00027   0.00030   1.96228
   A33        1.83824   0.00014   0.00013  -0.00245  -0.00230   1.83594
   A34        1.97784   0.00059   0.00001   0.00523   0.00526   1.98309
   A35        1.86477  -0.00006  -0.00021  -0.00036  -0.00056   1.86420
   A36        1.85357  -0.00035  -0.00004  -0.00470  -0.00474   1.84883
   A37        1.90224   0.00057  -0.00007   0.00226   0.00193   1.90418
   A38        2.19415  -0.00026  -0.00005   0.00008  -0.00001   2.19414
   A39        2.18650  -0.00030   0.00012  -0.00172  -0.00163   2.18487
   A40        1.83231  -0.00029   0.00009  -0.00219  -0.00237   1.82994
   A41        1.92969   0.00014  -0.00039   0.00166   0.00133   1.93101
   A42        1.90675   0.00004  -0.00058   0.00806   0.00759   1.91433
   A43        1.94138  -0.00001   0.00015  -0.00285  -0.00262   1.93877
   A44        1.97240   0.00037   0.00003   0.00424   0.00431   1.97671
   A45        1.88141  -0.00024   0.00064  -0.00830  -0.00770   1.87371
   A46        1.81554   0.00013  -0.00007   0.00159   0.00137   1.81690
   A47        1.95839  -0.00028  -0.00010  -0.00188  -0.00195   1.95644
   A48        1.85318   0.00012   0.00000   0.00123   0.00129   1.85447
   A49        1.96351   0.00017   0.00004   0.00192   0.00204   1.96556
   A50        1.95471  -0.00010   0.00024  -0.00295  -0.00269   1.95202
   A51        1.91414  -0.00005  -0.00010   0.00003  -0.00012   1.91403
   A52        1.92691  -0.00010   0.00009  -0.00143  -0.00134   1.92558
   A53        1.95545   0.00029   0.00014   0.00077   0.00091   1.95636
   A54        1.93259  -0.00021   0.00006  -0.00210  -0.00203   1.93056
   A55        1.88663  -0.00004  -0.00006   0.00079   0.00074   1.88737
   A56        1.87979   0.00009  -0.00011   0.00101   0.00089   1.88068
   A57        1.87991  -0.00004  -0.00015   0.00110   0.00095   1.88086
   A58        1.93478   0.00009   0.00016  -0.00059  -0.00043   1.93435
   A59        1.91740  -0.00008  -0.00002  -0.00034  -0.00037   1.91703
   A60        1.94277  -0.00029   0.00025  -0.00433  -0.00408   1.93868
   A61        1.88723   0.00007  -0.00038   0.00468   0.00429   1.89152
   A62        1.89502   0.00011  -0.00010   0.00161   0.00151   1.89652
   A63        1.88506   0.00011   0.00008  -0.00076  -0.00069   1.88437
   A64        1.86968   0.00014   0.00010  -0.00014  -0.00004   1.86964
   A65        1.83061   0.00046  -0.00004   0.00607   0.00604   1.83665
   A66        1.93896  -0.00054  -0.00060  -0.00392  -0.00453   1.93443
   A67        2.02106  -0.00050   0.00017  -0.00631  -0.00616   2.01489
   A68        1.90324  -0.00034   0.00032  -0.00313  -0.00281   1.90043
   A69        1.86341   0.00051   0.00037   0.00746   0.00785   1.87126
   A70        1.90117   0.00044  -0.00015   0.00054   0.00036   1.90153
   A71        1.88046  -0.00027  -0.00019  -0.00005  -0.00023   1.88023
   A72        1.95572  -0.00049   0.00025  -0.00587  -0.00562   1.95010
   A73        1.93015   0.00047  -0.00003   0.00336   0.00332   1.93347
   A74        1.91883  -0.00006  -0.00001   0.00011   0.00009   1.91891
   A75        1.89541  -0.00009   0.00000  -0.00144  -0.00144   1.89397
   A76        1.87584   0.00023   0.00008   0.00014   0.00021   1.87605
   A77        1.88575  -0.00005  -0.00030   0.00395   0.00364   1.88939
   A78        1.97029   0.00085   0.00055  -0.00072  -0.00017   1.97012
   A79        1.94575  -0.00016  -0.00006   0.00074   0.00068   1.94643
   A80        1.88288   0.00027  -0.00023   0.00404   0.00381   1.88669
   A81        1.86720  -0.00024   0.00017  -0.00191  -0.00173   1.86547
   A82        1.92026  -0.00071  -0.00035  -0.00166  -0.00201   1.91825
   A83        1.87549  -0.00008  -0.00012  -0.00061  -0.00073   1.87477
   A84        1.83048  -0.00039  -0.00027  -0.00003  -0.00030   1.83018
    D1        0.09036  -0.00023   0.00008  -0.00834  -0.00827   0.08209
    D2       -3.05741  -0.00011  -0.00005  -0.00183  -0.00190  -3.05931
    D3       -3.10919  -0.00025  -0.00067  -0.00446  -0.00513  -3.11432
    D4        0.02623  -0.00012  -0.00080   0.00204   0.00124   0.02747
    D5        0.39688  -0.00013  -0.00029  -0.01367  -0.01395   0.38293
    D6       -1.85443  -0.00062  -0.00038  -0.02194  -0.02231  -1.87674
    D7        2.41794  -0.00020  -0.00044  -0.01505  -0.01548   2.40245
    D8       -2.68119  -0.00011   0.00052  -0.01790  -0.01737  -2.69856
    D9        1.35068  -0.00060   0.00043  -0.02617  -0.02573   1.32495
   D10       -0.66014  -0.00018   0.00037  -0.01928  -0.01890  -0.67903
   D11       -0.00616   0.00017   0.00006   0.02399   0.02405   0.01788
   D12       -3.12277  -0.00006  -0.00016  -0.00262  -0.00281  -3.12558
   D13        3.08370   0.00015  -0.00058   0.02725   0.02667   3.11036
   D14       -0.03291  -0.00008  -0.00079   0.00064  -0.00019  -0.03310
   D15        0.61027   0.00005  -0.00050   0.02466   0.02417   0.63445
   D16       -1.56522   0.00036  -0.00075   0.03038   0.02966  -1.53556
   D17        2.72298   0.00044  -0.00074   0.03138   0.03066   2.75364
   D18       -2.52479  -0.00008  -0.00037   0.01780   0.01744  -2.50735
   D19        1.58291   0.00023  -0.00062   0.02353   0.02292   1.60583
   D20       -0.41208   0.00032  -0.00060   0.02452   0.02392  -0.38816
   D21       -0.03491   0.00001   0.00118  -0.02625  -0.02510  -0.06001
   D22        2.09215   0.00015   0.00113  -0.02395  -0.02283   2.06932
   D23       -2.10004   0.00000   0.00095  -0.02420  -0.02326  -2.12330
   D24        3.10114   0.00012   0.00107  -0.02042  -0.01938   3.08176
   D25       -1.05498   0.00026   0.00102  -0.01811  -0.01711  -1.07210
   D26        1.03602   0.00012   0.00083  -0.01836  -0.01754   1.01847
   D27       -1.33343  -0.00004   0.00101  -0.00475  -0.00369  -1.33712
   D28        2.69199   0.00093   0.00125   0.00646   0.00774   2.69973
   D29        0.72579   0.00026   0.00114   0.00009   0.00126   0.72704
   D30        0.82672  -0.00031   0.00125  -0.00912  -0.00785   0.81887
   D31       -1.43105   0.00066   0.00148   0.00208   0.00358  -1.42747
   D32        2.88594  -0.00001   0.00137  -0.00429  -0.00291   2.88303
   D33        2.85545  -0.00031   0.00126  -0.00949  -0.00820   2.84725
   D34        0.59768   0.00066   0.00150   0.00172   0.00323   0.60091
   D35       -1.36852  -0.00001   0.00139  -0.00465  -0.00326  -1.37178
   D36        0.62827  -0.00012  -0.00049  -0.01903  -0.01952   0.60875
   D37       -1.49297  -0.00019  -0.00071  -0.01284  -0.01356  -1.50652
   D38        2.77766  -0.00003  -0.00029  -0.01311  -0.01341   2.76425
   D39        2.89418   0.00032  -0.00016  -0.02619  -0.02632   2.86786
   D40        0.77294   0.00024  -0.00038  -0.02000  -0.02036   0.75258
   D41       -1.23962   0.00040   0.00004  -0.02027  -0.02021  -1.25983
   D42       -1.41036  -0.00007  -0.00047  -0.02507  -0.02552  -1.43588
   D43        2.75159  -0.00014  -0.00069  -0.01888  -0.01955   2.73203
   D44        0.73903   0.00001  -0.00026  -0.01915  -0.01941   0.71962
   D45       -0.99056  -0.00039   0.00106   0.01731   0.01836  -0.97219
   D46       -3.04441   0.00002   0.00100   0.01950   0.02051  -3.02389
   D47        1.05825   0.00028   0.00158   0.02723   0.02879   1.08704
   D48        3.02481  -0.00034   0.00075   0.02620   0.02695   3.05176
   D49        0.97096   0.00007   0.00070   0.02839   0.02910   1.00006
   D50       -1.20957   0.00033   0.00128   0.03612   0.03738  -1.17219
   D51        1.00005  -0.00009   0.00100   0.02480   0.02580   1.02585
   D52       -1.05380   0.00032   0.00094   0.02699   0.02796  -1.02585
   D53        3.04885   0.00059   0.00153   0.03471   0.03624   3.08509
   D54        0.85060   0.00014  -0.00017   0.01791   0.01775   0.86835
   D55       -1.30192   0.00001  -0.00069   0.02041   0.01973  -1.28219
   D56        2.97809   0.00016  -0.00029   0.02028   0.02000   2.99809
   D57        2.99841  -0.00004  -0.00008   0.01089   0.01081   3.00922
   D58        0.84588  -0.00017  -0.00060   0.01340   0.01280   0.85868
   D59       -1.15729  -0.00002  -0.00020   0.01326   0.01306  -1.14423
   D60       -1.29602   0.00011  -0.00031   0.01273   0.01243  -1.28359
   D61        2.83464  -0.00003  -0.00083   0.01523   0.01441   2.84905
   D62        0.83147   0.00013  -0.00043   0.01510   0.01468   0.84614
   D63       -1.30237   0.00004   0.00068   0.00465   0.00537  -1.29700
   D64        0.94061   0.00013   0.00080   0.01038   0.01120   0.95181
   D65        2.97592   0.00000   0.00063   0.00730   0.00796   2.98388
   D66        0.86535  -0.00003   0.00108   0.00134   0.00243   0.86778
   D67        3.10833   0.00006   0.00120   0.00706   0.00826   3.11659
   D68       -1.13955  -0.00007   0.00103   0.00399   0.00502  -1.13453
   D69        2.86039   0.00001   0.00078   0.00254   0.00334   2.86373
   D70       -1.17981   0.00010   0.00090   0.00826   0.00917  -1.17064
   D71        0.85549  -0.00003   0.00073   0.00519   0.00593   0.86142
   D72       -3.09424   0.00015  -0.00095   0.01987   0.01891  -3.07533
   D73        1.08516   0.00007  -0.00104   0.01934   0.01828   1.10344
   D74       -1.01400   0.00007  -0.00099   0.01887   0.01787  -0.99613
   D75        0.94915   0.00006  -0.00106   0.01376   0.01270   0.96186
   D76       -1.15463  -0.00002  -0.00115   0.01322   0.01208  -1.14255
   D77        3.02939  -0.00002  -0.00110   0.01275   0.01166   3.04106
   D78       -1.09273   0.00002  -0.00079   0.01431   0.01354  -1.07919
   D79        3.08667  -0.00005  -0.00087   0.01378   0.01291   3.09958
   D80        0.98751  -0.00005  -0.00082   0.01331   0.01250   1.00001
   D81       -0.01533  -0.00017   0.00066  -0.03902  -0.03837  -0.05369
   D82        2.08002  -0.00027   0.00069  -0.04282  -0.04218   2.03784
   D83       -2.13540  -0.00046   0.00089  -0.04703  -0.04613  -2.18153
   D84        3.10142   0.00006   0.00088  -0.01251  -0.01166   3.08976
   D85       -1.08642  -0.00004   0.00090  -0.01632  -0.01547  -1.10189
   D86        0.98134  -0.00023   0.00110  -0.02053  -0.01942   0.96192
   D87        0.02839   0.00009  -0.00105   0.03808   0.03700   0.06539
   D88       -2.09526   0.00026  -0.00090   0.03828   0.03736  -2.05791
   D89        2.02235   0.00026  -0.00099   0.03905   0.03803   2.06038
   D90       -2.05916   0.00011  -0.00072   0.03890   0.03820  -2.02096
   D91        2.10036   0.00027  -0.00057   0.03911   0.03856   2.13892
   D92       -0.06521   0.00027  -0.00066   0.03988   0.03923  -0.02597
   D93        2.10491   0.00015  -0.00168   0.04877   0.04705   2.15196
   D94       -0.01875   0.00032  -0.00153   0.04898   0.04742   0.02866
   D95       -2.18432   0.00032  -0.00162   0.04975   0.04809  -2.13623
   D96        1.07313  -0.00013   0.00156  -0.02659  -0.02496   1.04817
   D97       -3.12528  -0.00003   0.00117  -0.02137  -0.02013   3.13777
   D98       -1.03815  -0.00013   0.00141  -0.02530  -0.02382  -1.06197
   D99        3.11338  -0.00003   0.00142  -0.02454  -0.02317   3.09020
   D100      -1.08504   0.00006   0.00103  -0.01932  -0.01834  -1.10338
   D101       1.00210  -0.00004   0.00127  -0.02325  -0.02203   0.98007
   D102      -0.98196  -0.00007   0.00169  -0.02697  -0.02528  -1.00724
   D103       1.10282   0.00003   0.00130  -0.02175  -0.02046   1.08236
   D104      -3.09323  -0.00007   0.00154  -0.02568  -0.02414  -3.11738
   D105      -3.06316   0.00039  -0.00067   0.02345   0.02271  -3.04045
   D106       1.24934   0.00021  -0.00070   0.02231   0.02168   1.27103
   D107      -0.94356   0.00009  -0.00085   0.02194   0.02108  -0.92248
   D108      -2.91913   0.00015   0.00123  -0.00852  -0.00726  -2.92640
   D109      -0.84112  -0.00040   0.00067  -0.01136  -0.01069  -0.85180
   D110       1.21042   0.00022   0.00086  -0.00827  -0.00744   1.20298
   D111      -1.25358   0.00032   0.00147   0.00560   0.00708  -1.24650
   D112       0.86383   0.00019   0.00162   0.00209   0.00371   0.86754
   D113       2.94477   0.00039   0.00122   0.00914   0.01037   2.95514
   D114       3.02041   0.00026   0.00167   0.00230   0.00396   3.02437
   D115      -1.14537   0.00014   0.00181  -0.00121   0.00060  -1.14477
   D116       0.93558   0.00033   0.00141   0.00584   0.00725   0.94283
   D117       0.99288  -0.00041   0.00113  -0.00518  -0.00404   0.98884
   D118       3.11029  -0.00053   0.00128  -0.00868  -0.00741   3.10288
   D119      -1.09195  -0.00033   0.00088  -0.00163  -0.00075  -1.09270
   D120      -1.21330  -0.00057   0.00088  -0.01980  -0.01891  -1.23221
   D121       0.88906  -0.00040   0.00146  -0.02224  -0.02077   0.86829
   D122       2.94434  -0.00042   0.00114  -0.02006  -0.01892   2.92542
   D123       0.81715   0.00007   0.00119  -0.01070  -0.00952   0.80763
   D124       2.91951   0.00025   0.00176  -0.01314  -0.01139   2.90812
   D125      -1.30840   0.00023   0.00144  -0.01097  -0.00954  -1.31794
   D126       2.87005   0.00018   0.00169  -0.01005  -0.00835   2.86170
   D127      -1.31077   0.00035   0.00226  -0.01249  -0.01022  -1.32100
   D128       0.74450   0.00033   0.00194  -0.01031  -0.00837   0.73613
   D129      -0.74866   0.00001   0.00088  -0.00157  -0.00069  -0.74935
   D130      -2.89536  -0.00017   0.00048  -0.00071  -0.00023  -2.89559
   D131       1.35568   0.00043   0.00070   0.00194   0.00264   1.35832
         Item               Value     Threshold  Converged?
 Maximum Force            0.001633     0.000450     NO 
 RMS     Force            0.000381     0.000300     NO 
 Maximum Displacement     0.151342     0.001800     NO 
 RMS     Displacement     0.037465     0.001200     NO 
 Predicted change in Energy=-2.180468D-04
 GradGradGradGradGradGradGradGradGradGradGradGradGradGradGradGradGradGrad

                          Input orientation:                          
 ---------------------------------------------------------------------
 Center     Atomic      Atomic             Coordinates (Angstroms)
 Number     Number       Type             X           Y           Z
 ---------------------------------------------------------------------
      1          6           0       -1.698246    0.667581   -0.171606
      2          6           0       -0.966380   -0.471009   -0.190496
      3          6           0        0.509643   -0.631681   -0.431697
      4          6           0        1.372627    0.507906    0.165299
      5          6           0        1.325005    1.811170   -0.667403
      6          6           0       -0.012880    2.143798   -1.352173
      7          6           0       -1.280051    2.087518   -0.476611
      8          6           0       -3.100345    0.346935    0.141080
      9          6           0       -3.231138   -1.150818    0.358787
     10          6           0       -1.822340   -1.716211    0.076376
     11          8           0       -4.023404    1.158270    0.217532
     12          6           0       -1.194251    2.961363    0.792065
     13          6           0       -1.804804   -2.692358   -1.105884
     14          8           0       -1.256750   -2.352920    1.239713
     15          6           0        2.838003    0.072176    0.477475
     16          8           0        2.715378   -1.075583    1.355958
     17          6           0        3.591990    1.184269    1.216176
     18          6           0        3.672050   -0.373756   -0.743469
     19          8           0        3.247772   -1.625181   -1.277090
     20          1           0        0.690634   -0.730852   -1.511297
     21          1           0        0.810027   -1.584138    0.008353
     22          1           0        0.949722    0.722522    1.155014
     23          1           0        2.082619    1.766668   -1.460740
     24          1           0        1.612396    2.648350   -0.021870
     25          1           0       -0.163530    1.474056   -2.208535
     26          1           0        0.072715    3.155623   -1.770416
     27          1           0       -2.100694    2.507022   -1.077261
     28          1           0       -3.543394   -1.365880    1.386968
     29          1           0       -4.001570   -1.555056   -0.308326
     30          1           0       -0.954655    3.998313    0.525168
     31          1           0       -0.428438    2.602795    1.488194
     32          1           0       -2.152721    2.965910    1.322844
     33          1           0       -0.785828   -3.034546   -1.313074
     34          1           0       -2.423723   -3.568625   -0.874571
     35          1           0       -2.207793   -2.223185   -2.010272
     36          1           0       -1.731379   -3.193331    1.365655
     37          1           0        3.595496   -1.257039    1.731445
     38          1           0        3.814744    2.029586    0.557445
     39          1           0        3.007673    1.550967    2.067298
     40          1           0        4.547728    0.800678    1.595131
     41          1           0        3.613443    0.355030   -1.557402
     42          1           0        4.727790   -0.436856   -0.432446
     43          1           0        3.090559   -2.189182   -0.497337
 ---------------------------------------------------------------------
                    Distance matrix (angstroms):
                    1          2          3          4          5
     1  C    0.000000
     2  C    1.353652   0.000000
     3  C    2.574977   1.504206   0.000000
     4  C    3.093423   2.560433   1.549130   0.000000
     5  C    3.270116   3.268980   2.586097   1.547307   0.000000
     6  C    2.532471   3.015936   2.970453   2.626499   1.539315
     7  C    1.511336   2.593514   3.255621   3.153399   2.626611
     8  C    1.471892   2.309282   3.783884   4.475933   4.730893
     9  C    2.436729   2.427546   3.858472   4.897290   5.530360
    10  C    2.399867   1.534410   2.621542   3.893895   4.785541
    11  O    2.408020   3.488041   4.916700   5.435333   5.460299
    12  C    2.538524   3.577503   4.160627   3.605711   3.130438
    13  C    3.489043   2.544657   3.171369   4.685474   5.501794
    14  O    3.363059   2.381470   2.979331   4.031416   5.257585
    15  C    4.620970   3.900585   2.596780   1.560333   2.573715
    16  O    4.985193   4.038857   2.873678   2.393342   3.789521
    17  C    5.493587   5.049496   3.938785   2.547034   3.013319
    18  C    5.500136   4.672288   3.188189   2.624983   3.207539
    19  O    5.562549   4.502430   3.032999   3.185391   3.984628
    20  H    3.075246   2.134884   1.099149   2.193310   2.752537
    21  H    3.375509   2.105758   1.091352   2.172050   3.499995
    22  H    2.962208   2.627996   2.131945   1.097471   2.155735
    23  H    4.143042   3.989626   3.047173   2.175448   1.097881
    24  H    3.860857   4.050792   3.484627   2.161949   1.095526
    25  H    2.674853   2.915532   2.836273   2.988029   2.168980
    26  H    3.447151   4.090028   4.040637   3.528055   2.142994
    27  H    2.089430   3.307822   4.133046   4.195757   3.519604
    28  H    3.157323   3.151220   4.502632   5.401001   6.165663
    29  H    3.203765   3.225123   4.606396   5.775996   6.311325
    30  H    3.483130   4.526273   4.949404   4.210544   3.376784
    31  H    2.848227   3.543396   3.876572   3.063078   2.889261
    32  H    2.778892   3.938276   4.807209   4.450817   4.170022
    33  H    3.980101   2.804372   2.868593   4.403803   5.324798
    34  H    4.354988   3.490993   4.174495   5.666719   6.560341
    35  H    3.463649   2.814749   3.522675   5.001137   5.528108
    36  H    4.155829   3.227672   3.848987   4.977436   6.206436
    37  H    5.945542   5.012226   3.820045   3.241757   4.508160
    38  H    5.725350   5.447159   4.357114   2.904002   2.783300
    39  H    5.285710   4.997911   4.153201   2.716422   3.221438
    40  H    6.492401   5.933889   4.739812   3.494481   4.065230
    41  H    5.498378   4.850314   3.445923   2.830605   2.854713
    42  H    6.525470   5.699410   4.222644   3.536522   4.085066
    43  H    5.585682   4.416449   3.015169   3.265679   4.375948
                    6          7          8          9         10
     6  C    0.000000
     7  C    1.541265   0.000000
     8  C    3.871816   2.593191   0.000000
     9  C    4.913152   3.871880   1.519134   0.000000
    10  C    4.496061   3.881782   2.427768   1.544065   0.000000
    11  O    4.418092   2.978477   1.231319   2.445307   3.623155
    12  C    2.581047   1.542888   3.300334   4.609411   4.773511
    13  C    5.163337   4.849594   3.531381   2.560475   1.533267
    14  O    5.337186   4.760651   3.448921   2.473719   1.441750
    15  C    3.970738   4.682974   5.954211   6.192275   5.007794
    16  O    5.014158   5.415438   6.109183   6.030013   4.758005
    17  C    4.529040   5.236236   6.829663   7.262425   6.247151
    18  C    4.504144   5.536460   6.867835   7.033690   5.715125
    19  O    4.984245   5.909829   6.796987   6.699058   5.248446
    20  H    2.963759   3.591293   4.273582   4.365075   3.131561
    21  H    4.052865   4.252608   4.363217   4.079409   2.636555
    22  H    3.038521   3.081769   4.191917   4.650051   3.846454
    23  H    2.131932   3.518381   5.607547   6.329172   5.453611
    24  H    2.160047   2.981202   5.247188   6.167527   5.554858
    25  H    1.097546   2.150004   3.926318   4.784488   4.260314
    26  H    1.098200   2.155170   4.648748   5.830470   5.544064
    27  H    2.136931   1.100100   2.673879   4.089001   4.386805
    28  H    5.682012   4.530078   2.163854   1.095861   2.191441
    29  H    5.539023   4.550092   2.152149   1.096364   2.218786
    30  H    2.801887   2.181875   4.252536   5.632371   5.797419
    31  H    2.907069   2.202547   3.747360   4.818745   4.752894
    32  H    3.522854   2.184299   3.025489   4.363467   4.856449
    33  H    5.235859   5.213393   4.348100   3.510426   2.177828
    34  H    6.218685   5.784317   4.101339   2.831763   2.167349
    35  H    4.931660   4.668510   3.468499   2.794574   2.181673
    36  H    6.230953   5.611151   3.988375   2.726704   1.962752
    37  H    5.839072   6.311301   7.066560   6.964079   5.683576
    38  H    4.279065   5.198997   7.129034   7.732974   6.785215
    39  H    4.600866   5.014372   6.516738   7.010093   6.161756
    40  H    5.593721   6.317521   7.798280   8.114656   7.015633
    41  H    4.048707   5.302443   6.925305   7.265510   6.042102
    42  H    5.475365   6.516791   7.888153   8.029964   6.693269
    43  H    5.397851   6.114967   6.720622   6.463358   4.968845
                   11         12         13         14         15
    11  O    0.000000
    12  C    3.403724   0.000000
    13  C    4.636911   5.994959   0.000000
    14  O    4.585595   5.333469   2.432572   0.000000
    15  C    6.951695   4.970457   5.630748   4.819657   0.000000
    16  O    7.190083   5.648018   5.395060   4.174075   1.450558
    17  C    7.680637   5.123088   7.038862   6.001878   1.533273
    18  C    7.905102   6.096046   5.958456   5.669495   1.544408
    19  O    7.927893   6.711882   5.166885   5.211009   2.475366
    20  H    5.364680   4.742438   3.199856   3.740517   3.035006
    21  H    5.561169   5.029206   3.050740   2.525636   2.660101
    22  H    5.079442   3.121019   4.935634   3.786032   2.108936
    23  H    6.361624   4.152144   5.926288   5.951036   2.683017
    24  H    5.834371   2.939002   6.432379   5.902227   2.896227
    25  H    4.569918   3.504007   4.611791   5.266051   4.264870
    26  H    4.971876   2.865179   6.177828   6.416572   4.712481
    27  H    2.681871   2.126603   5.207871   5.449738   5.721573
    28  H    2.822999   4.959578   3.316105   2.494930   6.604348
    29  H    2.763899   5.430463   2.599103   3.250700   7.074258
    30  H    4.192577   1.097226   6.938887   6.398436   5.459036
    31  H    4.077379   1.095280   6.054937   5.030601   4.253847
    32  H    2.826435   1.095632   6.167314   5.394407   5.830580
    33  H    5.514014   6.367836   1.094684   2.683860   5.098033
    34  H    5.108347   6.850549   1.097457   2.703694   6.539818
    35  H    4.437769   5.979958   1.095646   3.388763   6.075987
    36  H    5.050544   6.204657   2.522870   0.973358   5.686093
    37  H    8.134696   6.451281   6.266883   4.998704   1.978143
    38  H    7.893751   5.100323   7.526137   6.737351   2.189034
    39  H    7.280926   4.612115   7.157850   5.840422   2.177876
    40  H    8.688496   6.187391   7.736371   6.615396   2.168647
    41  H    7.881435   5.952049   6.232804   6.235032   2.195914
    42  H    8.919097   6.936706   6.943745   6.502471   2.158325
    43  H    7.894614   6.822775   4.958638   4.684362   2.475436
                   16         17         18         19         20
    16  O    0.000000
    17  C    2.427946   0.000000
    18  C    2.411509   2.504808   0.000000
    19  O    2.741978   3.771986   1.425072   0.000000
    20  H    3.526978   4.418672   3.099342   2.719123   0.000000
    21  H    2.388520   4.106365   3.197099   2.756202   1.746908
    22  H    2.528062   2.683007   3.495301   4.087527   3.047726
    23  H    4.051241   3.127821   2.760830   3.591093   2.859682
    24  H    4.121001   2.755918   3.727735   4.744798   3.806185
    25  H    5.243508   5.090831   4.502500   4.702111   2.465230
    26  H    5.887358   5.019090   5.144546   5.760247   3.943812
    27  H    6.476894   6.278230   6.460254   6.761740   4.296944
    28  H    6.265577   7.579323   7.588525   7.299615   5.170126
    29  H    6.936650   8.215239   7.776199   7.314122   4.913576
    30  H    6.316943   5.391503   6.490826   7.247911   5.405475
    31  H    4.840612   4.272007   5.536621   6.247968   4.621955
    32  H    6.327175   6.015590   7.025025   7.550040   5.457387
    33  H    4.818683   6.584891   5.222732   4.272883   2.743399
    34  H    6.131955   7.946699   6.883518   6.008731   4.261173
    35  H    6.073392   7.460441   6.292673   5.536998   3.298016
    36  H    4.925302   6.893764   6.449454   5.851081   4.495198
    37  H    0.973923   2.495095   2.628925   3.050857   4.385256
    38  H    3.389440   1.094580   2.736565   4.128474   4.654006
    39  H    2.736824   1.095583   3.470787   4.618495   4.835463
    40  H    2.633451   1.097354   2.759557   3.977981   5.183883
    41  H    3.367616   2.894967   1.094099   2.033108   3.118345
    42  H    2.766977   2.576052   1.102407   2.077497   4.189150
    43  H    2.194439   3.816770   1.922104   0.975104   2.985712
                   21         22         23         24         25
    21  H    0.000000
    22  H    2.579734   0.000000
    23  H    3.873709   3.035763   0.000000
    24  H    4.307977   2.352233   1.751805   0.000000
    25  H    3.900636   3.621822   2.385374   3.051948   0.000000
    26  H    5.115954   3.904774   2.462683   2.384399   1.753690
    27  H    5.136968   4.180015   4.265594   3.862753   2.469697
    28  H    4.571705   4.960174   7.040903   6.684388   5.693537
    29  H    4.822094   5.643051   7.027038   7.019066   5.245652
    30  H    5.877496   3.841114   4.260176   2.951508   3.804061
    31  H    4.610220   2.354944   3.962414   2.539167   3.874279
    32  H    5.586474   3.832246   5.208130   4.010636   4.318929
    33  H    2.529151   4.818626   5.594770   6.301904   4.638599
    34  H    3.895495   5.823512   7.008285   7.461108   5.684766
    35  H    3.686524   5.354076   5.884602   6.502264   4.229410
    36  H    3.300078   4.750430   6.865616   6.872503   6.084200
    37  H    3.291638   3.354259   4.649907   4.717929   6.092011
    38  H    4.731684   3.205285   2.672537   2.359834   4.877083
    39  H    4.347158   2.398696   3.653669   2.741471   5.324020
    40  H    4.709100   3.625666   4.043296   3.826847   6.092394
    41  H    3.751147   3.819379   2.084583   3.409012   3.992708
    42  H    4.106024   4.258871   3.593025   4.403720   5.543563
    43  H    2.413012   3.973847   4.194381   5.080625   5.190049
                   26         27         28         29         30
    26  H    0.000000
    27  H    2.371678   0.000000
    28  H    6.594643   4.811775   0.000000
    29  H    6.397500   4.550282   1.766277   0.000000
    30  H    2.652418   2.470856   6.018209   6.388920   0.000000
    31  H    3.342950   3.063849   5.046145   5.769097   1.775329
    32  H    3.815339   2.444133   4.549999   5.149572   1.771300
    33  H    6.266135   5.700303   4.204622   3.679593   7.271089
    34  H    7.228434   6.087604   3.349673   2.620057   7.834282
    35  H    5.847206   4.822535   3.749672   2.561377   6.834167
    36  H    7.307456   6.212749   2.573602   3.261890   7.282133
    37  H    6.644140   7.382653   7.148025   7.871778   7.055331
    38  H    4.548591   6.155698   8.146134   8.642568   5.159854
    39  H    5.090869   6.074348   7.203286   8.026235   4.905884
    40  H    6.074406   7.365786   8.378757   9.069902   6.453364
    41  H    4.519452   6.124783   7.927873   7.949657   6.203073
    42  H    6.030405   7.463940   8.519732   8.801562   7.271720
    43  H    6.268576   7.024226   6.945341   7.122930   7.462865
                   31         32         33         34         35
    31  H    0.000000
    32  H    1.769843   0.000000
    33  H    6.305112   6.694918   0.000000
    34  H    6.902916   6.899437   1.777702   0.000000
    35  H    6.220567   6.167609   1.779431   1.773880   0.000000
    36  H    5.942032   6.173784   2.845148   2.374615   3.544719
    37  H    5.581176   7.144385   5.623578   6.954548   6.972234
    38  H    4.381719   6.088775   7.092922   8.503476   7.807060
    39  H    3.639857   5.402401   6.844303   8.022772   7.620490
    40  H    5.293514   7.046871   7.184248   8.590190   8.232845
    41  H    5.537590   6.954218   5.559002   7.232475   6.382716
    42  H    6.286097   7.874089   6.158204   7.819692   7.333676
    43  H    6.268071   7.574959   4.050487   5.696707   5.510232
                   36         37         38         39         40
    36  H    0.000000
    37  H    5.679668   0.000000
    38  H    7.661041   3.496891   0.000000
    39  H    6.742350   2.888465   1.777665   0.000000
    40  H    7.445264   2.271459   1.767560   1.776977   0.000000
    41  H    7.049983   3.662731   2.705039   3.864669   3.318125
    42  H    7.249289   2.576279   2.810137   3.627528   2.382221
    43  H    5.265942   2.468060   4.408515   4.535740   3.929507
                   41         42         43
    41  H    0.000000
    42  H    1.770417   0.000000
    43  H    2.805381   2.399038   0.000000
 Stoichiometry    C15H24O4
 Framework group  C1[X(C15H24O4)]
 Deg. of freedom   123
 Full point group                 C1      NOp   1
 Largest Abelian subgroup         C1      NOp   1
 Largest concise Abelian subgroup C1      NOp   1
                         Standard orientation:                         
 ---------------------------------------------------------------------
 Center     Atomic      Atomic             Coordinates (Angstroms)
 Number     Number       Type             X           Y           Z
 ---------------------------------------------------------------------
      1          6           0       -1.738116    0.665892   -0.165367
      2          6           0       -1.018336   -0.480467   -0.177739
      3          6           0        0.455355   -0.658426   -0.421049
      4          6           0        1.331666    0.476211    0.165877
      5          6           0        1.295880    1.773941   -0.676011
      6          6           0       -0.039988    2.115788   -1.360180
      7          6           0       -1.305675    2.079126   -0.481437
      8          6           0       -3.142797    0.362301    0.152703
      9          6           0       -3.288872   -1.132400    0.381397
     10          6           0       -1.886761   -1.714631    0.099919
     11          8           0       -4.057076    1.183858    0.225395
     12          6           0       -1.207769    2.961031    0.780768
     13          6           0       -1.882219   -2.699305   -1.075371
     14          8           0       -1.325255   -2.348972    1.266523
     15          6           0        2.793078    0.027271    0.477918
     16          8           0        2.660371   -1.112843    1.364849
     17          6           0        3.560433    1.136577    1.206982
     18          6           0        3.619585   -0.436127   -0.741650
     19          8           0        3.180919   -1.686773   -1.265374
     20          1           0        0.632822   -0.767190   -1.500310
     21          1           0        0.746689   -1.610842    0.025132
     22          1           0        0.913312    0.702325    1.154965
     23          1           0        2.051166    1.715793   -1.470683
     24          1           0        1.593555    2.612617   -0.037114
     25          1           0       -0.199647    1.441590   -2.211398
     26          1           0        0.055312    3.123647   -1.785832
     27          1           0       -2.123223    2.502981   -1.083253
     28          1           0       -3.601026   -1.336824    1.411777
     29          1           0       -4.065046   -1.533224   -0.281104
     30          1           0       -0.957866    3.993466    0.505937
     31          1           0       -0.444187    2.599367    1.477747
     32          1           0       -2.164920    2.979477    1.313619
     33          1           0       -0.867383   -3.053698   -1.282363
     34          1           0       -2.509809   -3.567320   -0.836433
     35          1           0       -2.282308   -2.232358   -1.982195
     36          1           0       -1.808427   -3.183408    1.399517
     37          1           0        3.539384   -1.300900    1.739677
     38          1           0        3.790578    1.974781    0.541736
     39          1           0        2.981961    1.515476    2.056751
     40          1           0        4.512939    0.745626    1.586553
     41          1           0        3.566801    0.287422   -1.560639
     42          1           0        4.675309   -0.508150   -0.432520
     43          1           0        3.019554   -2.243513   -0.481264
 ---------------------------------------------------------------------
 Rotational constants (GHZ):      0.5465338      0.2796539      0.2182674
 Standard basis: 6-31G(d) (6D, 7F)
 There are   333 symmetry adapted cartesian basis functions of A   symmetry.
 There are   333 symmetry adapted basis functions of A   symmetry.
   333 basis functions,   628 primitive gaussians,   333 cartesian basis functions
    73 alpha electrons       73 beta electrons
       nuclear repulsion energy      1610.3515220551 Hartrees.
 NAtoms=   43 NActive=   43 NUniq=   43 SFac= 1.00D+00 NAtFMM=   60 NAOKFM=F Big=F
 Integral buffers will be    131072 words long.
 Raffenetti 2 integral format.
 Two-electron integral symmetry is turned on.
 ------------------------------------------------------------------------------
 Polarizable Continuum Model (PCM)
 =================================
 Model                : PCM (using non-symmetric T matrix).
 Atomic radii         : SMD-Coulomb.
 Polarization charges : Total charges.
 Charge compensation  : None.
 Solution method      : On-the-fly selection.
 Cavity type          : VdW (van der Waals Surface) (Alpha=1.000).
 Cavity algorithm     : GePol (No added spheres)
                        Default sphere list used, NSphG=   43.
                        Lebedev-Laikov grids with approx.  5.0 points / Ang**2.
                        Smoothing algorithm: Karplus/York (Gamma=1.0000).
                        Polarization charges: spherical gaussians, with
                                              point-specific exponents (IZeta= 3).
                        Self-potential: point-specific (ISelfS= 7).
                        Self-field    : sphere-specific E.n sum rule (ISelfD= 2).
 1st derivatives      : Analytical E(r).r(x)/FMM algorithm (CHGder, D1EAlg=3).
                        Cavity 1st derivative terms included.
 Solvent              : Methanol, Eps=  32.613000 Eps(inf)=   1.765709
 ------------------------------------------------------------------------------
 ------------------------------------------------------------------------------
 Atomic radii for non-electrostatic terms: SMD-CDS.
 ------------------------------------------------------------------------------
 Nuclear repulsion after PCM non-electrostatic terms =     1610.3527914568 Hartrees.
 One-electron integrals computed using PRISM.
 NBasis=   333 RedAO= T EigKep=  9.36D-04  NBF=   333
 NBsUse=   333 1.00D-06 EigRej= -1.00D+00 NBFU=   333
 Initial guess from the checkpoint file:  "DY-202A-11R_56.chk"
 B after Tr=     0.000000    0.000000    0.000000
         Rot=    0.999990   -0.004349    0.000615   -0.001038 Ang=  -0.52 deg.
 ExpMin= 1.61D-01 ExpMax= 5.48D+03 ExpMxC= 8.25D+02 IAcc=1 IRadAn=         1 AccDes= 0.00D+00
 Harris functional with IExCor=  402 and IRadAn=       1 diagonalized for initial guess.
 HarFok:  IExCor=  402 AccDes= 0.00D+00 IRadAn=         1 IDoV= 1 UseB2=F ITyADJ=14
 ICtDFT=  3500011 ScaDFX=  1.000000  1.000000  1.000000  1.000000
 FoFCou: FMM=F IPFlag=           0 FMFlag=      100000 FMFlg1=           0
         NFxFlg=           0 DoJE=T BraDBF=F KetDBF=T FulRan=T
         wScrn=  0.000000 ICntrl=     500 IOpCl=  0 I1Cent=   200000004 NGrid=           0
         NMat0=    1 NMatS0=      1 NMatT0=    0 NMatD0=    1 NMtDS0=    0 NMtDT0=    0
 Petite list used in FoFCou.
 Keep R1 ints in memory in canonical form, NReq=1565304907.
 Requested convergence on RMS density matrix=1.00D-08 within 128 cycles.
 Requested convergence on MAX density matrix=1.00D-06.
 Requested convergence on             energy=1.00D-06.
 No special actions if energy rises.
 Inv3:  Mode=1 IEnd=    21692163.
 Iteration    1 A*A^-1 deviation from unit magnitude is 5.22D-15 for    669.
 Iteration    1 A*A^-1 deviation from orthogonality  is 5.62D-15 for   2685   2519.
 Iteration    1 A^-1*A deviation from unit magnitude is 4.44D-15 for   2684.
 Iteration    1 A^-1*A deviation from orthogonality  is 1.29D-10 for   1785   1502.
 Iteration    2 A*A^-1 deviation from unit magnitude is 7.44D-15 for    667.
 Iteration    2 A*A^-1 deviation from orthogonality  is 6.52D-15 for   1793    672.
 Iteration    2 A^-1*A deviation from unit magnitude is 1.11D-15 for    367.
 Iteration    2 A^-1*A deviation from orthogonality  is 3.51D-16 for   2684   1710.
 EnCoef did     1 forward-backward iterations
 Error on total polarization charges =  0.05191
 SCF Done:  E(RB3LYP) =  -886.950710563     A.U. after   10 cycles
            NFock= 10  Conv=0.83D-08     -V/T= 2.0094
 SMD-CDS (non-electrostatic) energy       (kcal/mol) =       0.80
 (included in total energy above)
 D1PCM: PCM CHGder 1st derivatives, ID1Alg=3 FixD1E=F DoIter=F DoCFld=F I1PDM=0.
 Calling FoFJK, ICntrl=      2127 FMM=F ISym2X=0 I1Cent= 0 IOpClX= 0 NMat=1 NMatS=1 NMatT=0.
 ***** Axes restored to original set *****
 -------------------------------------------------------------------
 Center     Atomic                   Forces (Hartrees/Bohr)
 Number     Number              X              Y              Z
 -------------------------------------------------------------------
      1        6           0.000284601    0.001200491   -0.000428125
      2        6          -0.000436550   -0.001378863   -0.000229990
      3        6          -0.000188043   -0.000409696   -0.000166958
      4        6           0.000474583   -0.000712887    0.000178017
      5        6          -0.000021048    0.000073248   -0.000396708
      6        6          -0.000309813   -0.000113632    0.000531399
      7        6          -0.000552645   -0.000074547    0.000158225
      8        6           0.000202907   -0.000530417    0.002972722
      9        6          -0.000547544   -0.000133591   -0.002165493
     10        6           0.000411732    0.000168322    0.001316454
     11        8          -0.000731279    0.000374393   -0.001131809
     12        6           0.000034957   -0.000482126   -0.000305587
     13        6           0.000144266    0.000626198   -0.000125054
     14        8          -0.000150375   -0.000375651   -0.000104301
     15        6           0.000347737    0.000166722    0.000348982
     16        8          -0.000013885    0.000111631   -0.000274128
     17        6          -0.000193308    0.000222275   -0.000203468
     18        6           0.000183093   -0.000348749   -0.000422591
     19        8           0.000057705   -0.000601265    0.000001509
     20        1           0.000055688    0.000254626    0.000190518
     21        1           0.000211452   -0.000192495    0.000161920
     22        1          -0.000483377    0.000047660   -0.000043692
     23        1          -0.000285820    0.000407992    0.000212331
     24        1           0.000068102    0.000186592    0.000083010
     25        1           0.000117427    0.000158620   -0.000228130
     26        1           0.000024146   -0.000052938   -0.000035286
     27        1           0.000049425    0.000098976   -0.000277946
     28        1           0.000673908    0.000987506    0.000127510
     29        1          -0.000215834    0.000137971    0.000333432
     30        1           0.000075164   -0.000062172    0.000066686
     31        1           0.000191205   -0.000074902    0.000089825
     32        1           0.000072340   -0.000004656   -0.000017487
     33        1           0.000031708   -0.000303213   -0.000169856
     34        1           0.000156444   -0.000042528    0.000008557
     35        1           0.000101407   -0.000052348   -0.000138028
     36        1           0.000376133    0.000150438   -0.000111337
     37        1          -0.000261917    0.000287023   -0.000160857
     38        1           0.000082386    0.000272999   -0.000023423
     39        1           0.000101300   -0.000043124    0.000080200
     40        1          -0.000108960    0.000128745    0.000033137
     41        1           0.000329083   -0.000035306    0.000442678
     42        1          -0.000054391   -0.000025058   -0.000119617
     43        1          -0.000304110   -0.000012265   -0.000057242
 -------------------------------------------------------------------
 Cartesian Forces:  Max     0.002972722 RMS     0.000479465

 GradGradGradGradGradGradGradGradGradGradGradGradGradGradGradGradGradGrad
 Berny optimization.
 Using GEDIIS/GDIIS optimizer.
 FormGI is forming the generalized inverse of G from B-inverse, IUseBI=4.
 Internal  Forces:  Max     0.000993119 RMS     0.000249661
 Search for a local minimum.
 Step number   4 out of a maximum of  258
 All quantities printed in internal units (Hartrees-Bohrs-Radians)
 Mixed Optimization -- En-DIIS/RFO-DIIS
 Swapping is turned off.
 Update second derivatives using D2CorX and points    2    3    4
 DE= -1.28D-04 DEPred=-2.18D-04 R= 5.85D-01
 TightC=F SS=  1.41D+00  RLast= 2.38D-01 DXNew= 1.4270D+00 7.1512D-01
 Trust test= 5.85D-01 RLast= 2.38D-01 DXMaxT set to 8.49D-01
 ITU=  1  1  1  0
     Eigenvalues ---    0.00212   0.00250   0.00279   0.00356   0.00381
     Eigenvalues ---    0.00391   0.00430   0.00682   0.00809   0.00989
     Eigenvalues ---    0.01104   0.01125   0.01254   0.01335   0.01397
     Eigenvalues ---    0.01414   0.02513   0.02639   0.03163   0.03852
     Eigenvalues ---    0.03878   0.04351   0.04486   0.04602   0.04706
     Eigenvalues ---    0.04784   0.04900   0.05033   0.05105   0.05389
     Eigenvalues ---    0.05431   0.05498   0.05540   0.05560   0.05588
     Eigenvalues ---    0.05631   0.05681   0.05749   0.05936   0.06017
     Eigenvalues ---    0.06151   0.06349   0.06891   0.07827   0.08430
     Eigenvalues ---    0.08645   0.09056   0.09064   0.09347   0.09686
     Eigenvalues ---    0.10373   0.11739   0.12195   0.13451   0.13996
     Eigenvalues ---    0.15180   0.15740   0.15977   0.16000   0.16000
     Eigenvalues ---    0.16000   0.16000   0.16000   0.16000   0.16000
     Eigenvalues ---    0.16000   0.16002   0.16016   0.16314   0.16722
     Eigenvalues ---    0.16979   0.17527   0.19149   0.19925   0.20765
     Eigenvalues ---    0.22647   0.22938   0.24593   0.25009   0.26237
     Eigenvalues ---    0.26900   0.27380   0.27951   0.28391   0.28445
     Eigenvalues ---    0.28785   0.29099   0.29477   0.29635   0.30596
     Eigenvalues ---    0.30909   0.31929   0.32332   0.33687   0.33712
     Eigenvalues ---    0.33811   0.33839   0.33852   0.33979   0.34080
     Eigenvalues ---    0.34100   0.34111   0.34124   0.34143   0.34149
     Eigenvalues ---    0.34161   0.34178   0.34202   0.34204   0.34245
     Eigenvalues ---    0.34282   0.34332   0.34425   0.34625   0.34705
     Eigenvalues ---    0.39133   0.41569   0.42180   0.51766   0.52339
     Eigenvalues ---    0.52861   0.53266   0.94630
 En-DIIS/RFO-DIIS IScMMF=        0 using points:     4    3    2
 RFO step:  Lambda=-4.93473647D-05.
 DidBck=T Rises=F RFO-DIIS coefs:    0.73380    0.38573   -0.11953
 Iteration  1 RMS(Cart)=  0.03823542 RMS(Int)=  0.00044457
 Iteration  2 RMS(Cart)=  0.00078291 RMS(Int)=  0.00001167
 Iteration  3 RMS(Cart)=  0.00000016 RMS(Int)=  0.00001167
 Variable       Old X    -DE/DX   Delta X   Delta X   Delta X     New X
                                 (Linear)    (Quad)   (Total)
    R1        2.55803   0.00079  -0.00001   0.00036   0.00035   2.55838
    R2        2.85601  -0.00068  -0.00027   0.00349   0.00322   2.85923
    R3        2.78147   0.00027   0.00084  -0.00439  -0.00352   2.77795
    R4        2.84254   0.00008   0.00004  -0.00181  -0.00177   2.84077
    R5        2.89962  -0.00099  -0.00001   0.00331   0.00327   2.90289
    R6        2.92743   0.00008  -0.00056   0.00155   0.00098   2.92841
    R7        2.07709  -0.00020   0.00003   0.00016   0.00019   2.07728
    R8        2.06236   0.00029   0.00023  -0.00091  -0.00068   2.06168
    R9        2.92399   0.00057   0.00062  -0.00003   0.00059   2.92458
   R10        2.94860   0.00004   0.00139  -0.00292  -0.00153   2.94707
   R11        2.07392   0.00016   0.00013  -0.00027  -0.00014   2.07378
   R12        2.90888  -0.00012  -0.00011  -0.00002  -0.00013   2.90876
   R13        2.07469  -0.00037  -0.00019  -0.00015  -0.00034   2.07436
   R14        2.07024   0.00021  -0.00022   0.00037   0.00015   2.07040
   R15        2.91257  -0.00029  -0.00007  -0.00064  -0.00072   2.91185
   R16        2.07406   0.00006   0.00007  -0.00048  -0.00041   2.07365
   R17        2.07530  -0.00003   0.00016  -0.00044  -0.00028   2.07502
   R18        2.91564  -0.00047   0.00005   0.00012   0.00018   2.91581
   R19        2.07889   0.00015   0.00004   0.00030   0.00034   2.07923
   R20        2.87075  -0.00054   0.00060   0.00002   0.00064   2.87139
   R21        2.32686   0.00072   0.00027  -0.00056  -0.00029   2.32657
   R22        2.91786   0.00053   0.00075  -0.00269  -0.00196   2.91590
   R23        2.07088  -0.00027  -0.00006   0.00053   0.00047   2.07134
   R24        2.07183  -0.00010   0.00004   0.00013   0.00017   2.07199
   R25        2.89746   0.00021   0.00035  -0.00070  -0.00035   2.89711
   R26        2.72451   0.00001   0.00014   0.00103   0.00117   2.72568
   R27        2.07346  -0.00006   0.00006  -0.00015  -0.00010   2.07336
   R28        2.06978   0.00022   0.00037  -0.00031   0.00006   2.06984
   R29        2.07045  -0.00007   0.00005  -0.00044  -0.00039   2.07006
   R30        2.06865   0.00016  -0.00002  -0.00026  -0.00027   2.06838
   R31        2.07389  -0.00006   0.00011  -0.00024  -0.00014   2.07376
   R32        2.07047   0.00006   0.00000   0.00006   0.00006   2.07053
   R33        1.83938  -0.00033   0.00003   0.00007   0.00009   1.83947
   R34        2.74116  -0.00055  -0.00068   0.00226   0.00158   2.74273
   R35        2.89747   0.00032   0.00031  -0.00077  -0.00045   2.89701
   R36        2.91851   0.00052  -0.00158   0.00420   0.00262   2.92113
   R37        1.84045  -0.00035   0.00003   0.00009   0.00012   1.84057
   R38        2.06846   0.00024  -0.00049   0.00156   0.00107   2.06952
   R39        2.07035   0.00000   0.00005  -0.00039  -0.00034   2.07001
   R40        2.07370  -0.00013   0.00025  -0.00080  -0.00055   2.07315
   R41        2.69300   0.00062   0.00071  -0.00243  -0.00172   2.69128
   R42        2.06755  -0.00037  -0.00022   0.00005  -0.00016   2.06738
   R43        2.08325  -0.00008   0.00019   0.00006   0.00025   2.08350
   R44        1.84268   0.00001   0.00000   0.00007   0.00007   1.84275
    A1        2.26248   0.00011  -0.00029  -0.00228  -0.00258   2.25990
    A2        1.91214  -0.00004   0.00006   0.00262   0.00267   1.91481
    A3        2.10729  -0.00007   0.00032  -0.00003   0.00026   2.10755
    A4        2.24287  -0.00008  -0.00066   0.00226   0.00164   2.24451
    A5        1.95903   0.00015   0.00047  -0.00314  -0.00272   1.95632
    A6        2.08128  -0.00007   0.00018   0.00087   0.00107   2.08235
    A7        1.98916  -0.00030  -0.00022  -0.00310  -0.00334   1.98582
    A8        1.90574   0.00025   0.00006   0.00035   0.00041   1.90615
    A9        1.87407   0.00014   0.00023   0.00251   0.00274   1.87681
   A10        1.93174  -0.00015   0.00063  -0.00373  -0.00311   1.92863
   A11        1.91059   0.00006  -0.00082   0.00470   0.00390   1.91448
   A12        1.84625   0.00005   0.00014  -0.00033  -0.00019   1.84606
   A13        1.97694   0.00022  -0.00060   0.00003  -0.00056   1.97637
   A14        1.97670  -0.00021  -0.00168   0.00344   0.00178   1.97848
   A15        1.85118  -0.00002  -0.00050   0.00137   0.00088   1.85206
   A16        1.95173   0.00024   0.00412  -0.00409   0.00002   1.95174
   A17        1.88467  -0.00035  -0.00086  -0.00192  -0.00279   1.88189
   A18        1.80912   0.00008  -0.00079   0.00133   0.00053   1.80966
   A19        2.03550   0.00008  -0.00094  -0.00079  -0.00172   2.03378
   A20        1.91081   0.00030   0.00154  -0.00007   0.00146   1.91227
   A21        1.89491  -0.00010  -0.00023  -0.00001  -0.00024   1.89467
   A22        1.86197  -0.00013   0.00028  -0.00034  -0.00007   1.86189
   A23        1.90181  -0.00009  -0.00103   0.00160   0.00058   1.90239
   A24        1.85016  -0.00007   0.00052  -0.00036   0.00016   1.85032
   A25        2.04202  -0.00022  -0.00154   0.00109  -0.00045   2.04157
   A26        1.91191   0.00008   0.00079  -0.00086  -0.00007   1.91184
   A27        1.87630  -0.00001   0.00039  -0.00082  -0.00043   1.87586
   A28        1.88401   0.00019  -0.00039   0.00071   0.00030   1.88431
   A29        1.89028   0.00007   0.00039   0.00002   0.00042   1.89070
   A30        1.85018  -0.00011   0.00056  -0.00026   0.00031   1.85049
   A31        1.95676   0.00034  -0.00036   0.00072   0.00036   1.95711
   A32        1.96228  -0.00043  -0.00025  -0.00229  -0.00252   1.95976
   A33        1.83594   0.00011   0.00021  -0.00003   0.00017   1.83611
   A34        1.98309  -0.00016  -0.00143   0.00250   0.00106   1.98416
   A35        1.86420  -0.00017   0.00078   0.00002   0.00081   1.86501
   A36        1.84883   0.00034   0.00137  -0.00112   0.00025   1.84908
   A37        1.90418  -0.00034  -0.00031  -0.00130  -0.00161   1.90256
   A38        2.19414   0.00011   0.00016   0.00126   0.00136   2.19550
   A39        2.18487   0.00024   0.00006   0.00006   0.00007   2.18494
   A40        1.82994   0.00046   0.00037   0.00066   0.00098   1.83092
   A41        1.93101  -0.00067   0.00081  -0.00641  -0.00559   1.92543
   A42        1.91433  -0.00012  -0.00027   0.00711   0.00681   1.92114
   A43        1.93877  -0.00013   0.00025  -0.00419  -0.00393   1.93484
   A44        1.97671   0.00018  -0.00122   0.00691   0.00566   1.98236
   A45        1.87371   0.00025   0.00012  -0.00405  -0.00393   1.86978
   A46        1.81690  -0.00021  -0.00014  -0.00082  -0.00100   1.81591
   A47        1.95644  -0.00025   0.00083  -0.00560  -0.00474   1.95170
   A48        1.85447   0.00013  -0.00033   0.00102   0.00070   1.85517
   A49        1.96556   0.00022  -0.00067   0.00287   0.00220   1.96776
   A50        1.95202   0.00028  -0.00001   0.00243   0.00244   1.95446
   A51        1.91403  -0.00018   0.00033  -0.00014   0.00017   1.91420
   A52        1.92558   0.00009   0.00007  -0.00060  -0.00053   1.92505
   A53        1.95636  -0.00009  -0.00066   0.00026  -0.00041   1.95595
   A54        1.93056   0.00003   0.00035  -0.00129  -0.00095   1.92961
   A55        1.88737  -0.00004  -0.00003   0.00014   0.00011   1.88748
   A56        1.88068   0.00000   0.00010   0.00090   0.00100   1.88168
   A57        1.88086   0.00002   0.00020   0.00068   0.00088   1.88174
   A58        1.93435   0.00035  -0.00038   0.00104   0.00066   1.93500
   A59        1.91703  -0.00002   0.00017  -0.00091  -0.00074   1.91629
   A60        1.93868   0.00015   0.00034  -0.00216  -0.00182   1.93686
   A61        1.89152  -0.00025   0.00002   0.00211   0.00213   1.89365
   A62        1.89652  -0.00023  -0.00009   0.00037   0.00027   1.89680
   A63        1.88437  -0.00002  -0.00005  -0.00037  -0.00042   1.88395
   A64        1.86964   0.00016  -0.00030   0.00031   0.00001   1.86965
   A65        1.83665  -0.00021  -0.00149   0.00044  -0.00105   1.83560
   A66        1.93443  -0.00048   0.00300  -0.00560  -0.00259   1.93183
   A67        2.01489   0.00056   0.00114  -0.00126  -0.00011   2.01478
   A68        1.90043   0.00033  -0.00021   0.00011  -0.00012   1.90032
   A69        1.87126  -0.00042  -0.00321   0.00433   0.00111   1.87237
   A70        1.90153   0.00021   0.00037   0.00234   0.00272   1.90425
   A71        1.88023  -0.00038   0.00063  -0.00241  -0.00179   1.87844
   A72        1.95010   0.00021   0.00074  -0.00291  -0.00217   1.94792
   A73        1.93347   0.00001  -0.00078   0.00235   0.00157   1.93504
   A74        1.91891   0.00010   0.00002  -0.00017  -0.00016   1.91876
   A75        1.89397  -0.00009   0.00039  -0.00144  -0.00105   1.89293
   A76        1.87605  -0.00011  -0.00030   0.00003  -0.00027   1.87578
   A77        1.88939  -0.00013  -0.00007   0.00221   0.00214   1.89153
   A78        1.97012  -0.00024  -0.00162   0.00120  -0.00042   1.96970
   A79        1.94643   0.00008   0.00001   0.00033   0.00033   1.94676
   A80        1.88669   0.00003  -0.00031   0.00105   0.00075   1.88744
   A81        1.86547   0.00020  -0.00006  -0.00035  -0.00042   1.86505
   A82        1.91825   0.00007   0.00159  -0.00034   0.00126   1.91950
   A83        1.87477  -0.00015   0.00055  -0.00209  -0.00155   1.87322
   A84        1.83018   0.00022   0.00089  -0.00020   0.00070   1.83088
    D1        0.08209   0.00009   0.00196  -0.00576  -0.00379   0.07830
    D2       -3.05931  -0.00001   0.00066  -0.00012   0.00053  -3.05878
    D3       -3.11432   0.00019   0.00338   0.00086   0.00424  -3.11008
    D4        0.02747   0.00010   0.00208   0.00650   0.00856   0.03603
    D5        0.38293   0.00003   0.00459  -0.00517  -0.00059   0.38234
    D6       -1.87674   0.00033   0.00709  -0.00727  -0.00019  -1.87693
    D7        2.40245   0.00007   0.00546  -0.00480   0.00065   2.40311
    D8       -2.69856  -0.00009   0.00305  -0.01248  -0.00944  -2.70800
    D9        1.32495   0.00021   0.00555  -0.01459  -0.00903   1.31592
   D10       -0.67903  -0.00005   0.00392  -0.01212  -0.00820  -0.68723
   D11        0.01788  -0.00031  -0.00658   0.01085   0.00424   0.02212
   D12       -3.12558   0.00036   0.00123   0.02487   0.02608  -3.09950
   D13        3.11036  -0.00021  -0.00536   0.01669   0.01133   3.12170
   D14       -0.03310   0.00046   0.00245   0.03071   0.03318   0.00007
   D15        0.63445  -0.00018  -0.00492   0.01183   0.00690   0.64135
   D16       -1.53556   0.00005  -0.00563   0.01870   0.01307  -1.52249
   D17        2.75364  -0.00020  -0.00594   0.01760   0.01165   2.76529
   D18       -2.50735  -0.00007  -0.00353   0.00585   0.00231  -2.50505
   D19        1.60583   0.00016  -0.00424   0.01272   0.00848   1.61430
   D20       -0.38816  -0.00009  -0.00455   0.01162   0.00706  -0.38110
   D21       -0.06001   0.00018   0.00311  -0.02057  -0.01745  -0.07746
   D22        2.06932   0.00017   0.00267  -0.02070  -0.01801   2.05131
   D23       -2.12330  -0.00010   0.00333  -0.02340  -0.02005  -2.14335
   D24        3.08176   0.00009   0.00193  -0.01552  -0.01358   3.06818
   D25       -1.07210   0.00008   0.00149  -0.01564  -0.01414  -1.08624
   D26        1.01847  -0.00019   0.00216  -0.01834  -0.01618   1.00229
   D27       -1.33712   0.00017  -0.00207  -0.00316  -0.00523  -1.34235
   D28        2.69973  -0.00017  -0.00582  -0.00051  -0.00635   2.69338
   D29        0.72704  -0.00015  -0.00377  -0.00461  -0.00839   0.71865
   D30        0.81887   0.00015  -0.00167  -0.00793  -0.00959   0.80928
   D31       -1.42747  -0.00019  -0.00542  -0.00528  -0.01071  -1.43818
   D32        2.88303  -0.00016  -0.00337  -0.00938  -0.01275   2.87028
   D33        2.84725   0.00015  -0.00163  -0.00770  -0.00932   2.83793
   D34        0.60091  -0.00019  -0.00538  -0.00505  -0.01043   0.59048
   D35       -1.37178  -0.00016  -0.00333  -0.00915  -0.01248  -1.38425
   D36        0.60875   0.00006   0.00669  -0.00639   0.00029   0.60904
   D37       -1.50652  -0.00007   0.00576  -0.00531   0.00045  -1.50608
   D38        2.76425  -0.00009   0.00444  -0.00484  -0.00040   2.76385
   D39        2.86786   0.00016   0.00750  -0.00519   0.00230   2.87016
   D40        0.75258   0.00003   0.00657  -0.00411   0.00246   0.75504
   D41       -1.25983   0.00002   0.00526  -0.00364   0.00161  -1.25822
   D42       -1.43588   0.00018   0.00821  -0.00686   0.00134  -1.43454
   D43        2.73203   0.00006   0.00728  -0.00578   0.00150   2.73353
   D44        0.71962   0.00004   0.00596  -0.00531   0.00065   0.72027
   D45       -0.97219   0.00001  -0.00807  -0.04805  -0.05613  -1.02832
   D46       -3.02389  -0.00002  -0.00848  -0.04560  -0.05409  -3.07798
   D47        1.08704  -0.00034  -0.01244  -0.04309  -0.05553   1.03151
   D48        3.05176  -0.00031  -0.00945  -0.04748  -0.05691   2.99485
   D49        1.00006  -0.00035  -0.00985  -0.04502  -0.05487   0.94519
   D50       -1.17219  -0.00067  -0.01382  -0.04251  -0.05632  -1.22850
   D51        1.02585  -0.00006  -0.00989  -0.04407  -0.05395   0.97190
   D52       -1.02585  -0.00010  -0.01029  -0.04161  -0.05191  -1.07776
   D53        3.08509  -0.00042  -0.01426  -0.03910  -0.05335   3.03174
   D54        0.86835  -0.00011  -0.00422   0.00701   0.00278   0.87113
   D55       -1.28219  -0.00028  -0.00317   0.00595   0.00276  -1.27943
   D56        2.99809  -0.00018  -0.00445   0.00713   0.00267   3.00076
   D57        3.00922   0.00023  -0.00263   0.00610   0.00347   3.01269
   D58        0.85868   0.00007  -0.00158   0.00504   0.00346   0.86214
   D59       -1.14423   0.00017  -0.00286   0.00623   0.00336  -1.14086
   D60       -1.28359   0.00004  -0.00238   0.00629   0.00390  -1.27969
   D61        2.84905  -0.00013  -0.00133   0.00522   0.00389   2.85294
   D62        0.84614  -0.00003  -0.00261   0.00641   0.00379   0.84994
   D63       -1.29700   0.00011  -0.00349   0.00237  -0.00113  -1.29813
   D64        0.95181  -0.00033  -0.00540   0.00199  -0.00341   0.94840
   D65        2.98388  -0.00010  -0.00402   0.00202  -0.00200   2.98188
   D66        0.86778   0.00022  -0.00391   0.00261  -0.00130   0.86648
   D67        3.11659  -0.00021  -0.00582   0.00223  -0.00358   3.11301
   D68       -1.13453   0.00001  -0.00444   0.00227  -0.00217  -1.13670
   D69        2.86373   0.00022  -0.00325   0.00268  -0.00058   2.86315
   D70       -1.17064  -0.00021  -0.00515   0.00230  -0.00286  -1.17350
   D71        0.86142   0.00001  -0.00377   0.00233  -0.00145   0.85997
   D72       -3.07533  -0.00010  -0.00216   0.01045   0.00828  -3.06705
   D73        1.10344  -0.00004  -0.00173   0.01051   0.00878   1.11222
   D74       -0.99613  -0.00003  -0.00177   0.01036   0.00859  -0.98754
   D75        0.96186  -0.00006  -0.00019   0.00929   0.00910   0.97096
   D76       -1.14255   0.00000   0.00024   0.00935   0.00960  -1.13296
   D77        3.04106   0.00001   0.00020   0.00920   0.00940   3.05046
   D78       -1.07919   0.00002  -0.00123   0.00861   0.00738  -1.07182
   D79        3.09958   0.00007  -0.00080   0.00868   0.00787   3.10746
   D80        1.00001   0.00008  -0.00085   0.00853   0.00768   1.00769
   D81       -0.05369   0.00040   0.00821  -0.02303  -0.01482  -0.06852
   D82        2.03784   0.00016   0.00915  -0.03096  -0.02181   2.01603
   D83       -2.18153  -0.00002   0.00960  -0.03544  -0.02585  -2.20738
   D84        3.08976  -0.00026   0.00045  -0.03696  -0.03651   3.05325
   D85       -1.10189  -0.00050   0.00139  -0.04489  -0.04350  -1.14538
   D86        0.96192  -0.00068   0.00184  -0.04937  -0.04753   0.91439
   D87        0.06539  -0.00032  -0.00668   0.02526   0.01859   0.08398
   D88       -2.05791   0.00000  -0.00723   0.03101   0.02379  -2.03412
   D89        2.06038  -0.00015  -0.00715   0.02712   0.01997   2.08035
   D90       -2.02096   0.00028  -0.00800   0.03470   0.02671  -1.99426
   D91        2.13892   0.00060  -0.00855   0.04045   0.03190   2.17083
   D92       -0.02597   0.00045  -0.00847   0.03656   0.02809   0.00211
   D93        2.15196  -0.00007  -0.00745   0.03814   0.03070   2.18266
   D94        0.02866   0.00024  -0.00800   0.04389   0.03590   0.06456
   D95       -2.13623   0.00009  -0.00791   0.04000   0.03208  -2.10415
   D96        1.04817   0.00013   0.00194  -0.01431  -0.01236   1.03581
   D97        3.13777   0.00003   0.00183  -0.01162  -0.00978   3.12800
   D98       -1.06197   0.00008   0.00209  -0.01403  -0.01192  -1.07389
   D99        3.09020  -0.00016   0.00187  -0.01721  -0.01536   3.07485
   D100      -1.10338  -0.00026   0.00176  -0.01452  -0.01277  -1.11615
   D101       0.98007  -0.00020   0.00202  -0.01693  -0.01492   0.96514
   D102      -1.00724   0.00023   0.00162  -0.01204  -0.01042  -1.01766
   D103       1.08236   0.00013   0.00151  -0.00934  -0.00783   1.07453
   D104      -3.11738   0.00018   0.00177  -0.01175  -0.00998  -3.12736
   D105      -3.04045   0.00025  -0.00402   0.02586   0.02182  -3.01863
   D106       1.27103   0.00028  -0.00366   0.02507   0.02142   1.29245
   D107      -0.92248  -0.00008  -0.00303   0.01968   0.01665  -0.90583
   D108      -2.92640   0.00034  -0.00177   0.00005  -0.00173  -2.92813
   D109      -0.85180  -0.00017   0.00083  -0.00621  -0.00538  -0.85719
   D110       1.20298   0.00002  -0.00061  -0.00101  -0.00161   1.20137
   D111      -1.24650  -0.00025  -0.00632   0.01004   0.00371  -1.24279
   D112       0.86754  -0.00022  -0.00586   0.00785   0.00198   0.86952
   D113       2.95514  -0.00031  -0.00643   0.01197   0.00554   2.96068
   D114       3.02437   0.00008  -0.00609   0.01257   0.00649   3.03086
   D115      -1.14477   0.00011  -0.00563   0.01038   0.00475  -1.14002
   D116       0.94283   0.00001  -0.00620   0.01451   0.00831   0.95114
   D117       0.98884   0.00028  -0.00234   0.00605   0.00371   0.99255
   D118       3.10288   0.00031  -0.00188   0.00386   0.00198   3.10486
   D119      -1.09270   0.00022  -0.00245   0.00799   0.00554  -1.08717
   D120      -1.23221   0.00010   0.00237   0.01557   0.01793  -1.21427
   D121       0.86829   0.00025   0.00113   0.01620   0.01733   0.88562
   D122       2.92542   0.00014   0.00161   0.01449   0.01610   2.94151
   D123       0.80763  -0.00012  -0.00106   0.01837   0.01732   0.82495
   D124       2.90812   0.00003  -0.00229   0.01900   0.01671   2.92484
   D125      -1.31794  -0.00008  -0.00182   0.01729   0.01548  -1.30246
   D126       2.86170   0.00015  -0.00287   0.02212   0.01924   2.88094
   D127      -1.32100   0.00030  -0.00411   0.02275   0.01864  -1.30236
   D128       0.73613   0.00019  -0.00363   0.02104   0.01741   0.75354
   D129      -0.74935   0.00022  -0.00247   0.00772   0.00526  -0.74410
   D130      -2.89559   0.00013  -0.00137   0.00678   0.00540  -2.89019
   D131       1.35832   0.00015  -0.00282   0.00963   0.00681   1.36513
         Item               Value     Threshold  Converged?
 Maximum Force            0.000993     0.000450     NO 
 RMS     Force            0.000250     0.000300     YES
 Maximum Displacement     0.167489     0.001800     NO 
 RMS     Displacement     0.038262     0.001200     NO 
 Predicted change in Energy=-1.526397D-04
 GradGradGradGradGradGradGradGradGradGradGradGradGradGradGradGradGradGrad

                          Input orientation:                          
 ---------------------------------------------------------------------
 Center     Atomic      Atomic             Coordinates (Angstroms)
 Number     Number       Type             X           Y           Z
 ---------------------------------------------------------------------
      1          6           0       -1.696740    0.664278   -0.172223
      2          6           0       -0.959939   -0.471228   -0.197286
      3          6           0        0.515169   -0.626891   -0.441524
      4          6           0        1.372985    0.510247    0.168781
      5          6           0        1.325477    1.819966   -0.654327
      6          6           0       -0.011414    2.152215   -1.341071
      7          6           0       -1.280057    2.088246   -0.468846
      8          6           0       -3.094868    0.341141    0.146850
      9          6           0       -3.218363   -1.156970    0.368673
     10          6           0       -1.815451   -1.720759    0.060589
     11          8           0       -4.024849    1.145886    0.204228
     12          6           0       -1.199184    2.952110    0.807082
     13          6           0       -1.810080   -2.673057   -1.140844
     14          8           0       -1.235026   -2.379464    1.204984
     15          6           0        2.837308    0.077801    0.486369
     16          8           0        2.713194   -1.028116    1.418078
     17          6           0        3.602718    1.217579    1.168455
     18          6           0        3.656682   -0.429741   -0.722147
     19          8           0        3.202831   -1.688976   -1.208551
     20          1           0        0.696272   -0.707907   -1.522721
     21          1           0        0.819258   -1.584935   -0.017321
     22          1           0        0.943732    0.718791    1.156976
     23          1           0        2.085787    1.784817   -1.445303
     24          1           0        1.607439    2.652898   -0.000817
     25          1           0       -0.157876    1.486219   -2.200797
     26          1           0        0.072965    3.166161   -1.754002
     27          1           0       -2.100805    2.510160   -1.067996
     28          1           0       -3.503730   -1.365871    1.406159
     29          1           0       -4.006979   -1.568567   -0.272326
     30          1           0       -0.969407    3.993183    0.547922
     31          1           0       -0.428196    2.594461    1.497999
     32          1           0       -2.156593    2.942759    1.339287
     33          1           0       -0.792176   -3.001154   -1.373744
     34          1           0       -2.418392   -3.558324   -0.916101
     35          1           0       -2.234014   -2.188402   -2.027351
     36          1           0       -1.696369   -3.230070    1.310588
     37          1           0        3.596237   -1.199683    1.791513
     38          1           0        3.819809    2.032399    0.469681
     39          1           0        3.029561    1.624614    2.008525
     40          1           0        4.561932    0.847509    1.551219
     41          1           0        3.609903    0.270229   -1.561621
     42          1           0        4.712827   -0.503233   -0.414335
     43          1           0        3.032122   -2.220018   -0.408705
 ---------------------------------------------------------------------
                    Distance matrix (angstroms):
                    1          2          3          4          5
     1  C    0.000000
     2  C    1.353838   0.000000
     3  C    2.575302   1.503272   0.000000
     4  C    3.092445   2.557309   1.549647   0.000000
     5  C    3.271366   3.268269   2.586309   1.547620   0.000000
     6  C    2.533868   3.015028   2.968149   2.625314   1.539248
     7  C    1.513041   2.593670   3.255081   3.152028   2.625869
     8  C    1.470030   2.310042   3.783601   4.471106   4.729509
     9  C    2.434102   2.427145   3.857028   4.888767   5.527673
    10  C    2.399311   1.536141   2.623062   3.892970   4.786781
    11  O    2.407022   3.488545   4.916452   5.435247   5.460539
    12  C    2.537868   3.575645   4.160201   3.603634   3.129118
    13  C    3.476906   2.541868   3.175315   4.688331   5.500516
    14  O    3.372571   2.383988   2.974169   4.028134   5.258177
    15  C    4.619014   3.897166   2.598058   1.559524   2.573317
    16  O    4.984051   4.051102   2.906960   2.392376   3.785788
    17  C    5.494344   5.053232   3.940440   2.543890   2.978461
    18  C    5.491668   4.646546   3.160177   2.625377   3.240416
    19  O    5.533315   4.453563   2.989964   3.175211   4.017997
    20  H    3.071359   2.134439   1.099249   2.191579   2.745934
    21  H    3.378342   2.106721   1.090993   2.175094   3.500769
    22  H    2.956658   2.621857   2.133010   1.097396   2.153865
    23  H    4.145341   3.990455   3.048074   2.176669   1.097703
    24  H    3.860257   4.048480   3.484866   2.162102   1.095606
    25  H    2.675594   2.913582   2.830771   2.985123   2.168708
    26  H    3.448667   4.089114   4.037993   3.527184   2.142502
    27  H    2.091163   3.308835   4.132418   4.194817   3.519503
    28  H    3.142930   3.137244   4.484593   5.369662   6.141368
    29  H    3.214471   3.239481   4.622250   5.784467   6.329547
    30  H    3.482704   4.526189   4.952580   4.214426   3.381533
    31  H    2.850342   3.543330   3.876699   3.058598   2.882311
    32  H    2.772653   3.930439   4.801251   4.443549   4.166531
    33  H    3.961980   2.795125   2.866236   4.404230   5.314623
    34  H    4.347931   3.489118   4.174242   5.666108   6.558284
    35  H    3.444989   2.814444   3.537113   5.011601   5.533732
    36  H    4.167094   3.229121   3.838924   4.971381   6.204459
    37  H    5.945267   5.024411   3.848055   3.240365   4.500751
    38  H    5.719799   5.436817   4.338521   2.897315   2.744123
    39  H    5.292998   5.017397   4.170634   2.714907   3.167467
    40  H    6.494212   5.940319   4.745648   3.492028   4.035436
    41  H    5.499651   4.826450   3.411278   2.838257   2.905765
    42  H    6.519528   5.677007   4.199567   3.538603   4.114485
    43  H    5.544116   4.363430   2.978957   3.246625   4.392543
                    6          7          8          9         10
     6  C    0.000000
     7  C    1.540884   0.000000
     8  C    3.873188   2.593259   0.000000
     9  C    4.915125   3.871678   1.519472   0.000000
    10  C    4.496568   3.882713   2.428123   1.543028   0.000000
    11  O    4.416821   2.979085   1.231166   2.445528   3.622116
    12  C    2.581703   1.542982   3.293430   4.599329   4.772079
    13  C    5.153498   4.837614   3.520544   2.561333   1.533082
    14  O    5.340012   4.771180   3.461264   2.475386   1.442368
    15  C    3.969629   4.680494   5.947717   6.181397   5.006423
    16  O    5.015067   5.405390   6.101186   6.025049   4.778196
    17  C    4.498135   5.223056   6.831507   7.266725   6.262408
    18  C    4.528189   5.547595   6.850755   6.998928   5.676587
    19  O    5.010358   5.908541   6.754221   6.633431   5.176377
    20  H    2.951968   3.582597   4.273256   4.370744   3.137115
    21  H    4.050756   4.254792   4.365445   4.078545   2.639358
    22  H    3.034345   3.076352   4.180103   4.632811   3.842728
    23  H    2.131690   3.517734   5.608774   6.330769   5.456779
    24  H    2.160474   2.979180   5.241919   6.159544   5.554171
    25  H    1.097329   2.149740   3.930467   4.791159   4.259827
    26  H    1.098052   2.155040   4.650714   5.833357   5.544443
    27  H    2.137346   1.100282   2.677435   4.093996   4.388144
    28  H    5.667493   4.515671   2.160305   1.096108   2.187874
    29  H    5.563360   4.565852   2.157462   1.096452   2.221888
    30  H    2.806280   2.181537   4.244508   5.622634   5.796759
    31  H    2.903379   2.202362   3.743553   4.809744   4.755181
    32  H    3.522936   2.183542   3.011757   4.344793   4.847665
    33  H    5.212281   5.192192   4.334229   3.510473   2.178030
    34  H    6.211634   5.777508   4.097965   2.838503   2.166588
    35  H    4.924620   4.650665   3.444824   2.788141   2.180224
    36  H    6.232123   5.623538   4.007947   2.738871   1.963339
    37  H    5.836390   6.300630   7.060449   6.961686   5.705610
    38  H    4.239275   5.185806   7.125821   7.727751   6.783045
    39  H    4.554744   4.992508   6.528535   7.032986   6.201623
    40  H    5.566246   6.304675   7.800977   8.120920   7.034841
    41  H    4.087108   5.330202   6.919383   7.237966   6.002505
    42  H    5.498063   6.529425   7.873246   7.996515   6.657803
    43  H    5.408220   6.095871   6.663947   6.387719   4.895760
                   11         12         13         14         15
    11  O    0.000000
    12  C    3.407383   0.000000
    13  C    4.615057   5.984155   0.000000
    14  O    4.605726   5.346521   2.433063   0.000000
    15  C    6.950511   4.965660   5.640324   4.810245   0.000000
    16  O    7.183379   5.614465   5.451047   4.178515   1.451392
    17  C    7.688605   5.118345   7.054665   6.028584   1.533032
    18  C    7.895992   6.111865   5.923956   5.607500   1.545796
    19  O    7.891245   6.706728   5.109038   5.098676   2.475452
    20  H    5.357974   4.734603   3.207716   3.736895   3.039377
    21  H    5.565235   5.033739   3.059368   2.519005   2.662878
    22  H    5.077099   3.114840   4.936404   3.787938   2.108605
    23  H    6.361530   4.150524   5.928163   5.949206   2.685153
    24  H    5.834020   2.935875   6.429999   5.904085   2.895005
    25  H    4.566558   3.504354   4.599223   5.263373   4.263289
    26  H    4.970740   2.867635   6.165897   6.420311   4.711563
    27  H    2.679878   2.127006   5.191876   5.461175   5.719911
    28  H    2.832866   4.931003   3.326322   2.492962   6.568026
    29  H    2.756027   5.430042   2.607794   3.244028   7.080283
    30  H    4.190579   1.097176   6.928017   6.411935   5.461234
    31  H    4.087557   1.095310   6.051433   5.047450   4.245055
    32  H    2.829751   1.095428   6.148863   5.403090   5.820181
    33  H    5.489820   6.353189   1.094540   2.689322   5.110102
    34  H    5.095629   6.844091   1.097384   2.699827   6.542989
    35  H    4.393690   5.960683   1.095676   3.388580   6.096948
    36  H    5.078863   6.222545   2.516488   0.973407   5.672352
    37  H    8.130321   6.418921   6.324382   5.007694   1.977710
    38  H    7.899052   5.113707   7.512040   6.749559   2.187702
    39  H    7.297217   4.592167   7.197960   5.904661   2.178659
    40  H    8.696908   6.178474   7.761709   6.643640   2.168106
    41  H    7.885077   5.994210   6.181925   6.176431   2.197315
    42  H    8.913428   6.955798   6.912617   6.443554   2.160194
    43  H    7.842566   6.792128   4.918149   4.564863   2.473677
                   16         17         18         19         20
    16  O    0.000000
    17  C    2.428315   0.000000
    18  C    2.414288   2.508177   0.000000
    19  O    2.752392   3.775994   1.424163   0.000000
    20  H    3.580335   4.404242   3.079337   2.709988   0.000000
    21  H    2.440780   4.124051   3.143601   2.666698   1.746577
    22  H    2.500171   2.705389   3.494328   4.061600   3.045896
    23  H    4.062657   3.074828   2.809792   3.656648   2.854894
    24  H    4.097050   2.721852   3.771257   4.780771   3.800188
    25  H    5.259390   5.056293   4.517539   4.728717   2.450214
    26  H    5.884289   4.979647   5.180566   5.802235   3.930701
    27  H    6.471055   6.261202   6.473892   6.766170   4.287934
    28  H    6.226103   7.565205   7.528448   7.205489   5.162487
    29  H    6.950559   8.230793   7.760860   7.271339   4.942144
    30  H    6.287461   5.384548   6.525031   7.264963   5.400212
    31  H    4.795600   4.272315   5.546267   6.233587   4.614630
    32  H    6.284018   6.014574   7.029754   7.527807   5.445852
    33  H    4.896403   6.601180   5.179679   4.208228   2.738002
    34  H    6.179281   7.962939   6.836093   5.931116   4.265442
    35  H    6.139390   7.475381   6.284643   5.520792   3.321610
    36  H    4.929949   6.919690   6.374089   5.720419   4.484827
    37  H    0.973989   2.496278   2.629630   3.065055   4.431228
    38  H    3.389809   1.095145   2.740292   4.128651   4.608191
    39  H    2.736000   1.095402   3.474224   4.621632   4.832659
    40  H    2.636955   1.097065   2.760261   3.987135   5.178006
    41  H    3.371705   2.889781   1.094012   2.031957   3.073680
    42  H    2.762567   2.588196   1.102539   2.077704   4.171705
    43  H    2.204423   3.824929   1.921824   0.975141   2.997283
                   21         22         23         24         25
    21  H    0.000000
    22  H    2.588749   0.000000
    23  H    3.872785   3.035220   0.000000
    24  H    4.310537   2.349843   1.751834   0.000000
    25  H    3.892858   3.616231   2.386202   3.052440   0.000000
    26  H    5.113309   3.901493   2.460662   2.385730   1.753602
    27  H    5.138141   4.174770   4.265681   3.861388   2.471167
    28  H    4.556590   4.918112   7.021423   6.652378   5.686765
    29  H    4.832997   5.637770   7.052862   7.029663   5.278855
    30  H    5.885084   3.840923   4.264274   2.955945   3.807743
    31  H    4.617324   2.348748   3.954575   2.528571   3.870706
    32  H    5.585346   3.819854   5.205052   4.005975   4.318400
    33  H    2.538165   4.822438   5.585098   6.293758   4.606829
    34  H    3.896723   5.821962   7.008341   7.458172   5.675191
    35  H    3.704978   5.356284   5.897960   6.503982   4.224129
    36  H    3.286060   4.752603   6.859208   6.873445   6.077842
    37  H    3.336451   3.334511   4.654641   4.691497   6.102948
    38  H    4.724995   3.235701   2.595244   2.345414   4.822006
    39  H    4.392118   2.428238   3.584035   2.667819   5.281790
    40  H    4.731248   3.641891   3.998623   3.794374   6.063181
    41  H    3.689742   3.834116   2.151845   3.481822   4.010404
    42  H    4.060490   4.262446   3.633099   4.446976   5.556358
    43  H    2.335226   3.930564   4.243676   5.093270   5.208058
                   26         27         28         29         30
    26  H    0.000000
    27  H    2.371965   0.000000
    28  H    6.581693   4.807626   0.000000
    29  H    6.423314   4.571937   1.763989   0.000000
    30  H    2.658827   2.467915   5.989894   6.390048   0.000000
    31  H    3.339688   3.064157   5.015134   5.768235   1.775382
    32  H    3.819592   2.446481   4.514814   5.135493   1.771740
    33  H    6.239298   5.672793   4.213614   3.687870   7.255685
    34  H    7.219947   6.078687   3.373085   2.626249   7.827399
    35  H    5.836798   4.797353   3.752030   2.570547   6.814928
    36  H    7.309858   6.226675   2.598255   3.256551   7.299693
    37  H    6.636619   7.375365   7.112359   7.886976   7.025488
    38  H    4.502113   6.135664   8.127697   8.647319   5.175653
    39  H    5.027369   6.047300   7.210392   8.056773   4.871881
    40  H    6.037504   7.349609   8.365106   9.087847   6.441861
    41  H    4.575299   6.154116   7.879614   7.941054   6.267426
    42  H    6.065268   7.478863   8.459915   8.785791   7.309683
    43  H    6.291053   7.011148   6.836715   7.070497   7.451928
                   31         32         33         34         35
    31  H    0.000000
    32  H    1.770271   0.000000
    33  H    6.300023   6.674750   0.000000
    34  H    6.902573   6.886175   1.778891   0.000000
    35  H    6.210060   6.137513   1.779513   1.773573   0.000000
    36  H    5.963937   6.190029   2.841761   2.363728   3.537792
    37  H    5.538749   7.103477   5.702834   7.005006   7.039397
    38  H    4.406688   6.107565   7.071441   8.490684   7.790963
    39  H    3.627303   5.392735   6.887899   8.068239   7.650661
    40  H    5.287348   7.040850   7.213466   8.615332   8.258801
    41  H    5.574008   6.986427   5.487763   7.170415   6.357132
    42  H    6.299432   7.882829   6.120877   7.774294   7.328043
    43  H    6.228043   7.525458   4.020788   5.635302   5.509375
                   36         37         38         39         40
    36  H    0.000000
    37  H    5.689063   0.000000
    38  H    7.670001   3.499082   0.000000
    39  H    6.810984   2.888749   1.777307   0.000000
    40  H    7.473345   2.276248   1.767607   1.777971   0.000000
    41  H    6.975543   3.661193   2.697312   3.862266   3.305962
    42  H    7.175570   2.568576   2.829910   3.637495   2.389702
    43  H    5.131745   2.490033   4.413055   4.541388   3.948587
                   41         42         43
    41  H    0.000000
    42  H    1.769449   0.000000
    43  H    2.804349   2.402530   0.000000
 Stoichiometry    C15H24O4
 Framework group  C1[X(C15H24O4)]
 Deg. of freedom   123
 Full point group                 C1      NOp   1
 Largest Abelian subgroup         C1      NOp   1
 Largest concise Abelian subgroup C1      NOp   1
                         Standard orientation:                         
 ---------------------------------------------------------------------
 Center     Atomic      Atomic             Coordinates (Angstroms)
 Number     Number       Type             X           Y           Z
 ---------------------------------------------------------------------
      1          6           0       -1.736905    0.665221   -0.162092
      2          6           0       -1.012819   -0.478581   -0.179225
      3          6           0        0.458393   -0.653519   -0.433702
      4          6           0        1.333704    0.481459    0.155416
      5          6           0        1.293631    1.781442   -0.683374
      6          6           0       -0.045261    2.120009   -1.363099
      7          6           0       -1.307160    2.080756   -0.479699
      8          6           0       -3.135760    0.361491    0.172484
      9          6           0       -3.273786   -1.132334    0.413792
     10          6           0       -1.879767   -1.715327    0.101110
     11          8           0       -4.056358    1.177108    0.227606
     12          6           0       -1.206121    2.959239    0.784757
     13          6           0       -1.894912   -2.682273   -1.088481
     14          8           0       -1.297002   -2.366338    1.248714
     15          6           0        2.795819    0.036778    0.466208
     16          8           0        2.667429   -1.056203    1.412489
     17          6           0        3.579364    1.176297    1.127828
     18          6           0        3.599409   -0.494556   -0.742680
     19          8           0        3.127729   -1.754562   -1.209739
     20          1           0        0.629514   -0.749771   -1.515275
     21          1           0        0.755524   -1.609597   -0.000233
     22          1           0        0.915073    0.706826    1.144474
     23          1           0        2.046843    1.728205   -1.480111
     24          1           0        1.590174    2.619150   -0.042545
     25          1           0       -0.206220    1.445191   -2.213300
     26          1           0        0.046746    3.127826   -1.789196
     27          1           0       -2.128240    2.504345   -1.077211
     28          1           0       -3.552702   -1.325343    1.456100
     29          1           0       -4.072215   -1.543012   -0.215541
     30          1           0       -0.967142    3.994456    0.510879
     31          1           0       -0.433322    2.601581    1.473643
     32          1           0       -2.159073    2.966992    1.324929
     33          1           0       -0.882654   -3.024429   -1.325715
     34          1           0       -2.510974   -3.557942   -0.847811
     35          1           0       -2.320943   -2.203858   -1.977370
     36          1           0       -1.766729   -3.210436    1.368616
     37          1           0        3.551645   -1.232932    1.780705
     38          1           0        3.799489    1.980046    0.417282
     39          1           0        3.017773    1.599903    1.967518
     40          1           0        4.537648    0.800365    1.507194
     41          1           0        3.553251    0.195552   -1.590313
     42          1           0        4.657234   -0.575940   -0.442719
     43          1           0        2.957937   -2.273846   -0.402017
 ---------------------------------------------------------------------
 Rotational constants (GHZ):      0.5455023      0.2812474      0.2186211
 Standard basis: 6-31G(d) (6D, 7F)
 There are   333 symmetry adapted cartesian basis functions of A   symmetry.
 There are   333 symmetry adapted basis functions of A   symmetry.
   333 basis functions,   628 primitive gaussians,   333 cartesian basis functions
    73 alpha electrons       73 beta electrons
       nuclear repulsion energy      1611.1222579158 Hartrees.
 NAtoms=   43 NActive=   43 NUniq=   43 SFac= 1.00D+00 NAtFMM=   60 NAOKFM=F Big=F
 Integral buffers will be    131072 words long.
 Raffenetti 2 integral format.
 Two-electron integral symmetry is turned on.
 ------------------------------------------------------------------------------
 Polarizable Continuum Model (PCM)
 =================================
 Model                : PCM (using non-symmetric T matrix).
 Atomic radii         : SMD-Coulomb.
 Polarization charges : Total charges.
 Charge compensation  : None.
 Solution method      : On-the-fly selection.
 Cavity type          : VdW (van der Waals Surface) (Alpha=1.000).
 Cavity algorithm     : GePol (No added spheres)
                        Default sphere list used, NSphG=   43.
                        Lebedev-Laikov grids with approx.  5.0 points / Ang**2.
                        Smoothing algorithm: Karplus/York (Gamma=1.0000).
                        Polarization charges: spherical gaussians, with
                                              point-specific exponents (IZeta= 3).
                        Self-potential: point-specific (ISelfS= 7).
                        Self-field    : sphere-specific E.n sum rule (ISelfD= 2).
 1st derivatives      : Analytical E(r).r(x)/FMM algorithm (CHGder, D1EAlg=3).
                        Cavity 1st derivative terms included.
 Solvent              : Methanol, Eps=  32.613000 Eps(inf)=   1.765709
 ------------------------------------------------------------------------------
 ------------------------------------------------------------------------------
 Atomic radii for non-electrostatic terms: SMD-CDS.
 ------------------------------------------------------------------------------
 Nuclear repulsion after PCM non-electrostatic terms =     1611.1235451508 Hartrees.
 One-electron integrals computed using PRISM.
 NBasis=   333 RedAO= T EigKep=  9.36D-04  NBF=   333
 NBsUse=   333 1.00D-06 EigRej= -1.00D+00 NBFU=   333
 Initial guess from the checkpoint file:  "DY-202A-11R_56.chk"
 B after Tr=     0.000000    0.000000    0.000000
         Rot=    0.999993    0.003416   -0.001783    0.000298 Ang=   0.44 deg.
 ExpMin= 1.61D-01 ExpMax= 5.48D+03 ExpMxC= 8.25D+02 IAcc=1 IRadAn=         1 AccDes= 0.00D+00
 Harris functional with IExCor=  402 and IRadAn=       1 diagonalized for initial guess.
 HarFok:  IExCor=  402 AccDes= 0.00D+00 IRadAn=         1 IDoV= 1 UseB2=F ITyADJ=14
 ICtDFT=  3500011 ScaDFX=  1.000000  1.000000  1.000000  1.000000
 FoFCou: FMM=F IPFlag=           0 FMFlag=      100000 FMFlg1=           0
         NFxFlg=           0 DoJE=T BraDBF=F KetDBF=T FulRan=T
         wScrn=  0.000000 ICntrl=     500 IOpCl=  0 I1Cent=   200000004 NGrid=           0
         NMat0=    1 NMatS0=      1 NMatT0=    0 NMatD0=    1 NMtDS0=    0 NMtDT0=    0
 Petite list used in FoFCou.
 Keep R1 ints in memory in canonical form, NReq=1565304907.
 Requested convergence on RMS density matrix=1.00D-08 within 128 cycles.
 Requested convergence on MAX density matrix=1.00D-06.
 Requested convergence on             energy=1.00D-06.
 No special actions if energy rises.
 Inv3:  Mode=1 IEnd=    21789075.
 Iteration    1 A*A^-1 deviation from unit magnitude is 4.44D-15 for   2681.
 Iteration    1 A*A^-1 deviation from orthogonality  is 7.11D-15 for   2695   2604.
 Iteration    1 A^-1*A deviation from unit magnitude is 4.33D-15 for   2681.
 Iteration    1 A^-1*A deviation from orthogonality  is 5.99D-11 for   2688   2447.
 Error on total polarization charges =  0.05192
 SCF Done:  E(RB3LYP) =  -886.950752817     A.U. after    9 cycles
            NFock=  9  Conv=0.70D-08     -V/T= 2.0094
 SMD-CDS (non-electrostatic) energy       (kcal/mol) =       0.81
 (included in total energy above)
 D1PCM: PCM CHGder 1st derivatives, ID1Alg=3 FixD1E=F DoIter=F DoCFld=F I1PDM=0.
 Calling FoFJK, ICntrl=      2127 FMM=F ISym2X=0 I1Cent= 0 IOpClX= 0 NMat=1 NMatS=1 NMatT=0.
 ***** Axes restored to original set *****
 -------------------------------------------------------------------
 Center     Atomic                   Forces (Hartrees/Bohr)
 Number     Number              X              Y              Z
 -------------------------------------------------------------------
      1        6           0.002236955    0.002838839    0.000389858
      2        6          -0.002003470   -0.002175818    0.000089326
      3        6           0.000001515    0.000345851   -0.000422932
      4        6           0.000486570   -0.000585151    0.000139810
      5        6          -0.000392892   -0.000185801   -0.000601536
      6        6          -0.000168778   -0.000000350    0.000627288
      7        6          -0.001141322   -0.000853935    0.000371746
      8        6          -0.000799863   -0.001978413   -0.000388902
      9        6          -0.001344266   -0.000392136   -0.000635126
     10        6           0.002149379    0.000740188    0.001564005
     11        8          -0.000658354    0.000804244    0.000127779
     12        6           0.000198274   -0.000505863   -0.000644465
     13        6          -0.000452762    0.000840523   -0.000130435
     14        8          -0.000512572   -0.000322164   -0.000522355
     15        6           0.000124361    0.000487355    0.000574085
     16        8          -0.000094767    0.000053546   -0.001339944
     17        6           0.000486498    0.000251525   -0.001010729
     18        6          -0.000382350    0.000482290    0.000429491
     19        8           0.000523148   -0.001195395    0.000099586
     20        1           0.000023296    0.000014253    0.000329219
     21        1          -0.000104063   -0.000194837    0.000498869
     22        1          -0.000195606   -0.000055010    0.000087955
     23        1           0.000300702    0.000106706    0.000059596
     24        1          -0.000090490    0.000031226   -0.000117310
     25        1           0.000082304    0.000152389   -0.000369744
     26        1          -0.000021824    0.000041294   -0.000095115
     27        1           0.000137091    0.000018157   -0.000232017
     28        1           0.000779700    0.000805296    0.000192479
     29        1           0.000126229    0.000529786    0.000008193
     30        1           0.000088261   -0.000001184    0.000155335
     31        1           0.000070329   -0.000040705    0.000131360
     32        1          -0.000006647    0.000109557    0.000083254
     33        1           0.000042521   -0.000414974   -0.000133535
     34        1           0.000212649   -0.000194597   -0.000075348
     35        1           0.000208346   -0.000121282   -0.000211802
     36        1           0.000302572    0.000245723    0.000026213
     37        1          -0.000369070    0.000100736   -0.000318222
     38        1           0.000231258   -0.000057394    0.000369414
     39        1           0.000112471   -0.000201439    0.000229438
     40        1           0.000023262    0.000071521    0.000378901
     41        1          -0.000137870    0.000471604    0.000340191
     42        1          -0.000148947   -0.000031622    0.000063063
     43        1           0.000078220   -0.000034537   -0.000116938
 -------------------------------------------------------------------
 Cartesian Forces:  Max     0.002838839 RMS     0.000648156

 GradGradGradGradGradGradGradGradGradGradGradGradGradGradGradGradGradGrad
 Berny optimization.
 Using GEDIIS/GDIIS optimizer.
 FormGI is forming the generalized inverse of G from B-inverse, IUseBI=4.
 Internal  Forces:  Max     0.001478122 RMS     0.000320530
 Search for a local minimum.
 Step number   5 out of a maximum of  258
 All quantities printed in internal units (Hartrees-Bohrs-Radians)
 Mixed Optimization -- En-DIIS/RFO-DIIS
 Swapping is turned off.
 Update second derivatives using D2CorX and points    2    3    4    5
 DE= -4.23D-05 DEPred=-1.53D-04 R= 2.77D-01
 Trust test= 2.77D-01 RLast= 2.30D-01 DXMaxT set to 8.49D-01
 ITU=  0  1  1  1  0
     Eigenvalues ---    0.00153   0.00253   0.00279   0.00359   0.00382
     Eigenvalues ---    0.00418   0.00547   0.00715   0.00822   0.01046
     Eigenvalues ---    0.01104   0.01138   0.01312   0.01342   0.01394
     Eigenvalues ---    0.01602   0.02537   0.02651   0.03163   0.03823
     Eigenvalues ---    0.03907   0.04354   0.04482   0.04608   0.04736
     Eigenvalues ---    0.04801   0.04963   0.05038   0.05133   0.05412
     Eigenvalues ---    0.05438   0.05545   0.05558   0.05569   0.05605
     Eigenvalues ---    0.05638   0.05698   0.05747   0.05948   0.06034
     Eigenvalues ---    0.06132   0.06479   0.06953   0.07969   0.08458
     Eigenvalues ---    0.08650   0.09044   0.09053   0.09370   0.09657
     Eigenvalues ---    0.10338   0.11801   0.12190   0.13446   0.14089
     Eigenvalues ---    0.15173   0.15895   0.15975   0.15986   0.16000
     Eigenvalues ---    0.16000   0.16000   0.16000   0.16000   0.16000
     Eigenvalues ---    0.16000   0.16000   0.16039   0.16285   0.16719
     Eigenvalues ---    0.17530   0.17732   0.19100   0.19823   0.20747
     Eigenvalues ---    0.22896   0.23714   0.24599   0.25002   0.26207
     Eigenvalues ---    0.26894   0.27388   0.27922   0.28377   0.28621
     Eigenvalues ---    0.28813   0.29325   0.29483   0.29663   0.30602
     Eigenvalues ---    0.31040   0.32170   0.32450   0.33684   0.33731
     Eigenvalues ---    0.33827   0.33841   0.33955   0.34030   0.34092
     Eigenvalues ---    0.34103   0.34113   0.34131   0.34142   0.34154
     Eigenvalues ---    0.34166   0.34199   0.34203   0.34232   0.34246
     Eigenvalues ---    0.34331   0.34352   0.34463   0.34560   0.34988
     Eigenvalues ---    0.39694   0.41731   0.42506   0.51766   0.52291
     Eigenvalues ---    0.52875   0.53389   0.94949
 En-DIIS/RFO-DIIS IScMMF=        0 using points:     5    4    3    2
 RFO step:  Lambda=-5.99437104D-05.
 DidBck=T Rises=F RFO-DIIS coefs:    0.53918    0.43651    0.06364   -0.03933
 Iteration  1 RMS(Cart)=  0.02032185 RMS(Int)=  0.00013625
 Iteration  2 RMS(Cart)=  0.00023972 RMS(Int)=  0.00000589
 Iteration  3 RMS(Cart)=  0.00000002 RMS(Int)=  0.00000589
 Variable       Old X    -DE/DX   Delta X   Delta X   Delta X     New X
                                 (Linear)    (Quad)   (Total)
    R1        2.55838   0.00070  -0.00031  -0.00008  -0.00039   2.55799
    R2        2.85923  -0.00136  -0.00120  -0.00016  -0.00136   2.85787
    R3        2.77795   0.00108   0.00146  -0.00167  -0.00021   2.77774
    R4        2.84077   0.00048   0.00065  -0.00044   0.00021   2.84098
    R5        2.90289  -0.00148  -0.00107  -0.00054  -0.00161   2.90128
    R6        2.92841   0.00003  -0.00052   0.00087   0.00035   2.92876
    R7        2.07728  -0.00032  -0.00003  -0.00040  -0.00043   2.07684
    R8        2.06168   0.00034   0.00027   0.00007   0.00034   2.06202
    R9        2.92458   0.00035  -0.00014   0.00106   0.00092   2.92549
   R10        2.94707   0.00024   0.00101  -0.00005   0.00096   2.94803
   R11        2.07378   0.00015   0.00007   0.00022   0.00029   2.07407
   R12        2.90876  -0.00004  -0.00001  -0.00092  -0.00092   2.90784
   R13        2.07436   0.00016   0.00013  -0.00027  -0.00015   2.07421
   R14        2.07040  -0.00007  -0.00015   0.00021   0.00006   2.07046
   R15        2.91185  -0.00010   0.00026  -0.00136  -0.00110   2.91075
   R16        2.07365   0.00019   0.00016  -0.00007   0.00009   2.07374
   R17        2.07502   0.00007   0.00016  -0.00014   0.00001   2.07503
   R18        2.91581  -0.00046  -0.00002  -0.00145  -0.00147   2.91435
   R19        2.07923   0.00003  -0.00014   0.00029   0.00015   2.07938
   R20        2.87139  -0.00067  -0.00006  -0.00203  -0.00211   2.86928
   R21        2.32657   0.00103   0.00008  -0.00045  -0.00036   2.32620
   R22        2.91590   0.00076   0.00070  -0.00191  -0.00121   2.91469
   R23        2.07134  -0.00018  -0.00014   0.00010  -0.00004   2.07131
   R24        2.07199  -0.00029  -0.00004  -0.00031  -0.00035   2.07164
   R25        2.89711   0.00038   0.00015  -0.00019  -0.00005   2.89706
   R26        2.72568  -0.00044  -0.00047  -0.00070  -0.00117   2.72451
   R27        2.07336  -0.00002   0.00005  -0.00025  -0.00020   2.07316
   R28        2.06984   0.00014   0.00004   0.00010   0.00013   2.06997
   R29        2.07006   0.00005   0.00017  -0.00028  -0.00012   2.06994
   R30        2.06838   0.00020   0.00007   0.00007   0.00014   2.06852
   R31        2.07376   0.00002   0.00008  -0.00019  -0.00011   2.07364
   R32        2.07053   0.00004  -0.00003   0.00007   0.00003   2.07056
   R33        1.83947  -0.00035   0.00001  -0.00029  -0.00028   1.83919
   R34        2.74273  -0.00115  -0.00069  -0.00019  -0.00088   2.74185
   R35        2.89701   0.00047   0.00020   0.00055   0.00075   2.89776
   R36        2.92113  -0.00058  -0.00150   0.00180   0.00030   2.92143
   R37        1.84057  -0.00047   0.00001  -0.00028  -0.00027   1.84030
   R38        2.06952  -0.00023  -0.00057   0.00066   0.00009   2.06962
   R39        2.07001   0.00005   0.00014  -0.00023  -0.00010   2.06991
   R40        2.07315   0.00013   0.00029  -0.00042  -0.00013   2.07302
   R41        2.69128   0.00089   0.00071  -0.00075  -0.00005   2.69123
   R42        2.06738   0.00005   0.00006  -0.00017  -0.00011   2.06727
   R43        2.08350  -0.00012  -0.00005  -0.00040  -0.00045   2.08305
   R44        1.84275  -0.00009  -0.00001   0.00021   0.00020   1.84295
    A1        2.25990   0.00051   0.00089   0.00046   0.00136   2.26126
    A2        1.91481  -0.00058  -0.00110  -0.00098  -0.00210   1.91271
    A3        2.10755   0.00007   0.00009   0.00062   0.00071   2.10827
    A4        2.24451  -0.00053  -0.00083   0.00003  -0.00080   2.24371
    A5        1.95632   0.00058   0.00112  -0.00050   0.00062   1.95693
    A6        2.08235  -0.00005  -0.00028   0.00046   0.00018   2.08253
    A7        1.98582  -0.00008   0.00135  -0.00143  -0.00008   1.98574
    A8        1.90615   0.00004  -0.00019   0.00066   0.00048   1.90663
    A9        1.87681  -0.00004  -0.00109   0.00069  -0.00040   1.87642
   A10        1.92863   0.00009   0.00145  -0.00247  -0.00102   1.92762
   A11        1.91448  -0.00010  -0.00174   0.00180   0.00006   1.91454
   A12        1.84606   0.00011   0.00004   0.00101   0.00106   1.84711
   A13        1.97637   0.00002  -0.00007   0.00026   0.00018   1.97655
   A14        1.97848   0.00037  -0.00129   0.00267   0.00139   1.97987
   A15        1.85206  -0.00040  -0.00028  -0.00223  -0.00251   1.84955
   A16        1.95174  -0.00020   0.00087  -0.00014   0.00072   1.95246
   A17        1.88189   0.00016   0.00117  -0.00221  -0.00104   1.88084
   A18        1.80966   0.00003  -0.00034   0.00129   0.00096   1.81061
   A19        2.03378   0.00012   0.00051   0.00039   0.00090   2.03469
   A20        1.91227  -0.00005  -0.00043   0.00170   0.00126   1.91354
   A21        1.89467   0.00001   0.00015  -0.00071  -0.00056   1.89411
   A22        1.86189   0.00014  -0.00001   0.00066   0.00064   1.86253
   A23        1.90239  -0.00019  -0.00040  -0.00131  -0.00170   1.90069
   A24        1.85032  -0.00005   0.00016  -0.00084  -0.00068   1.84964
   A25        2.04157  -0.00017  -0.00018  -0.00043  -0.00061   2.04096
   A26        1.91184   0.00004   0.00012   0.00005   0.00016   1.91200
   A27        1.87586   0.00007   0.00034  -0.00077  -0.00044   1.87543
   A28        1.88431   0.00018  -0.00032   0.00236   0.00203   1.88634
   A29        1.89070   0.00002  -0.00002  -0.00013  -0.00016   1.89054
   A30        1.85049  -0.00014   0.00010  -0.00122  -0.00112   1.84938
   A31        1.95711   0.00023  -0.00022   0.00057   0.00034   1.95745
   A32        1.95976  -0.00024   0.00110  -0.00355  -0.00245   1.95731
   A33        1.83611   0.00011  -0.00016   0.00264   0.00249   1.83860
   A34        1.98416  -0.00018  -0.00063  -0.00063  -0.00125   1.98290
   A35        1.86501  -0.00017  -0.00015  -0.00072  -0.00087   1.86415
   A36        1.84908   0.00028   0.00004   0.00226   0.00230   1.85138
   A37        1.90256  -0.00012   0.00076   0.00073   0.00150   1.90406
   A38        2.19550  -0.00011  -0.00057  -0.00060  -0.00112   2.19437
   A39        2.18494   0.00023  -0.00012  -0.00031  -0.00038   2.18456
   A40        1.83092   0.00023  -0.00048  -0.00086  -0.00136   1.82956
   A41        1.92543  -0.00034   0.00293  -0.00830  -0.00538   1.92004
   A42        1.92114  -0.00034  -0.00275   0.00455   0.00183   1.92298
   A43        1.93484  -0.00022   0.00173  -0.00322  -0.00149   1.93334
   A44        1.98236   0.00024  -0.00274   0.00640   0.00367   1.98603
   A45        1.86978   0.00040   0.00136   0.00099   0.00234   1.87212
   A46        1.81591  -0.00010   0.00050  -0.00036   0.00013   1.81604
   A47        1.95170  -0.00012   0.00234  -0.00477  -0.00244   1.94926
   A48        1.85517   0.00013  -0.00035   0.00259   0.00225   1.85742
   A49        1.96776  -0.00002  -0.00110   0.00115   0.00005   1.96781
   A50        1.95446   0.00016  -0.00130   0.00130   0.00000   1.95446
   A51        1.91420  -0.00005   0.00002   0.00005   0.00008   1.91428
   A52        1.92505   0.00018   0.00018   0.00019   0.00037   1.92542
   A53        1.95595  -0.00002   0.00003  -0.00021  -0.00019   1.95576
   A54        1.92961   0.00014   0.00042  -0.00030   0.00012   1.92973
   A55        1.88748  -0.00011  -0.00001  -0.00039  -0.00041   1.88707
   A56        1.88168  -0.00013  -0.00037   0.00051   0.00014   1.88182
   A57        1.88174  -0.00008  -0.00028   0.00023  -0.00005   1.88169
   A58        1.93500   0.00030  -0.00046   0.00141   0.00096   1.93596
   A59        1.91629   0.00014   0.00038   0.00014   0.00051   1.91680
   A60        1.93686   0.00031   0.00069  -0.00007   0.00062   1.93748
   A61        1.89365  -0.00039  -0.00070  -0.00110  -0.00180   1.89185
   A62        1.89680  -0.00029  -0.00006  -0.00052  -0.00058   1.89622
   A63        1.88395  -0.00010   0.00014   0.00008   0.00021   1.88416
   A64        1.86965   0.00026  -0.00011   0.00134   0.00124   1.87089
   A65        1.83560  -0.00056   0.00038  -0.00113  -0.00076   1.83485
   A66        1.93183   0.00035   0.00190  -0.00032   0.00157   1.93341
   A67        2.01478   0.00066   0.00004   0.00138   0.00142   2.01620
   A68        1.90032   0.00053  -0.00019  -0.00002  -0.00021   1.90010
   A69        1.87237  -0.00021  -0.00107  -0.00141  -0.00248   1.86989
   A70        1.90425  -0.00075  -0.00111   0.00129   0.00018   1.90443
   A71        1.87844  -0.00021   0.00101  -0.00160  -0.00058   1.87786
   A72        1.94792   0.00057   0.00089   0.00024   0.00112   1.94905
   A73        1.93504  -0.00018  -0.00077   0.00074  -0.00003   1.93500
   A74        1.91876   0.00016   0.00008   0.00069   0.00078   1.91953
   A75        1.89293  -0.00006   0.00052  -0.00038   0.00014   1.89306
   A76        1.87578  -0.00025   0.00004  -0.00022  -0.00018   1.87560
   A77        1.89153  -0.00027  -0.00078  -0.00115  -0.00193   1.88961
   A78        1.96970   0.00115  -0.00035   0.00103   0.00068   1.97038
   A79        1.94676  -0.00082  -0.00011  -0.00030  -0.00041   1.94634
   A80        1.88744  -0.00030  -0.00020   0.00043   0.00022   1.88766
   A81        1.86505   0.00033   0.00006   0.00382   0.00388   1.86893
   A82        1.91950  -0.00065  -0.00018  -0.00383  -0.00401   1.91550
   A83        1.87322   0.00025   0.00085  -0.00137  -0.00052   1.87270
   A84        1.83088   0.00012  -0.00005   0.00132   0.00128   1.83215
    D1        0.07830   0.00002   0.00187  -0.00244  -0.00057   0.07773
    D2       -3.05878  -0.00006  -0.00015  -0.00063  -0.00077  -3.05955
    D3       -3.11008  -0.00010  -0.00117   0.00000  -0.00117  -3.11125
    D4        0.03603  -0.00018  -0.00318   0.00182  -0.00137   0.03466
    D5        0.38234  -0.00006   0.00090  -0.00047   0.00043   0.38277
    D6       -1.87693   0.00020   0.00101   0.00298   0.00398  -1.87295
    D7        2.40311  -0.00008   0.00052   0.00051   0.00102   2.40413
    D8       -2.70800   0.00008   0.00425  -0.00311   0.00114  -2.70685
    D9        1.31592   0.00034   0.00436   0.00033   0.00469   1.32061
   D10       -0.68723   0.00006   0.00387  -0.00214   0.00174  -0.68550
   D11        0.02212   0.00012  -0.00260   0.01188   0.00929   0.03141
   D12       -3.09950  -0.00006  -0.01179   0.02129   0.00950  -3.09001
   D13        3.12170   0.00004  -0.00530   0.01408   0.00879   3.13049
   D14        0.00007  -0.00014  -0.01450   0.02349   0.00899   0.00907
   D15        0.64135   0.00010  -0.00327   0.00337   0.00010   0.64145
   D16       -1.52249   0.00002  -0.00600   0.00712   0.00112  -1.52137
   D17        2.76529  -0.00010  -0.00538   0.00523  -0.00016   2.76514
   D18       -2.50505   0.00019  -0.00112   0.00144   0.00032  -2.50473
   D19        1.61430   0.00010  -0.00385   0.00519   0.00133   1.61564
   D20       -0.38110  -0.00002  -0.00324   0.00330   0.00006  -0.38104
   D21       -0.07746   0.00019   0.00748  -0.01426  -0.00679  -0.08425
   D22        2.05131   0.00003   0.00773  -0.01570  -0.00797   2.04334
   D23       -2.14335  -0.00001   0.00886  -0.01670  -0.00784  -2.15119
   D24        3.06818   0.00012   0.00567  -0.01263  -0.00697   3.06121
   D25       -1.08624  -0.00003   0.00593  -0.01407  -0.00815  -1.09439
   D26        1.00229  -0.00008   0.00706  -0.01507  -0.00802   0.99427
   D27       -1.34235   0.00007   0.00150  -0.00029   0.00121  -1.34114
   D28        2.69338   0.00000   0.00150  -0.00272  -0.00122   2.69216
   D29        0.71865   0.00002   0.00271  -0.00428  -0.00157   0.71708
   D30        0.80928   0.00013   0.00337  -0.00237   0.00100   0.81028
   D31       -1.43818   0.00006   0.00338  -0.00480  -0.00143  -1.43961
   D32        2.87028   0.00007   0.00458  -0.00636  -0.00178   2.86850
   D33        2.83793   0.00024   0.00324  -0.00151   0.00173   2.83966
   D34        0.59048   0.00018   0.00324  -0.00394  -0.00070   0.58978
   D35       -1.38425   0.00019   0.00445  -0.00550  -0.00105  -1.38530
   D36        0.60904  -0.00013   0.00083  -0.00184  -0.00101   0.60804
   D37       -1.50608  -0.00036   0.00083  -0.00435  -0.00352  -1.50959
   D38        2.76385  -0.00028   0.00080  -0.00387  -0.00308   2.76077
   D39        2.87016   0.00023  -0.00026   0.00199   0.00173   2.87189
   D40        0.75504   0.00000  -0.00026  -0.00052  -0.00078   0.75427
   D41       -1.25822   0.00007  -0.00029  -0.00004  -0.00034  -1.25856
   D42       -1.43454   0.00025   0.00047   0.00219   0.00266  -1.43188
   D43        2.73353   0.00003   0.00047  -0.00032   0.00015   2.73368
   D44        0.72027   0.00010   0.00043   0.00015   0.00059   0.72086
   D45       -1.02832   0.00073   0.02437   0.00670   0.03107  -0.99725
   D46       -3.07798   0.00025   0.02343   0.00752   0.03096  -3.04703
   D47        1.03151   0.00045   0.02332   0.00495   0.02827   1.05978
   D48        2.99485   0.00056   0.02482   0.00413   0.02895   3.02380
   D49        0.94519   0.00008   0.02389   0.00495   0.02884   0.97403
   D50       -1.22850   0.00028   0.02377   0.00238   0.02615  -1.20235
   D51        0.97190   0.00044   0.02324   0.00606   0.02930   1.00120
   D52       -1.07776  -0.00004   0.02231   0.00689   0.02919  -1.04857
   D53        3.03174   0.00017   0.02219   0.00431   0.02650   3.05824
   D54        0.87113  -0.00002  -0.00155   0.00154  -0.00001   0.87112
   D55       -1.27943  -0.00017  -0.00107  -0.00137  -0.00244  -1.28187
   D56        3.00076  -0.00006  -0.00143   0.00045  -0.00098   2.99978
   D57        3.01269   0.00011  -0.00178   0.00454   0.00276   3.01545
   D58        0.86214  -0.00004  -0.00130   0.00163   0.00032   0.86246
   D59       -1.14086   0.00006  -0.00167   0.00345   0.00179  -1.13908
   D60       -1.27969   0.00003  -0.00179   0.00327   0.00147  -1.27822
   D61        2.85294  -0.00012  -0.00132   0.00036  -0.00096   2.85198
   D62        0.84994  -0.00002  -0.00168   0.00218   0.00050   0.85044
   D63       -1.29813   0.00013  -0.00029   0.00088   0.00059  -1.29754
   D64        0.94840  -0.00016   0.00051  -0.00412  -0.00362   0.94478
   D65        2.98188  -0.00002   0.00010  -0.00216  -0.00206   2.97982
   D66        0.86648   0.00021  -0.00053   0.00259   0.00206   0.86854
   D67        3.11301  -0.00008   0.00026  -0.00241  -0.00215   3.11086
   D68       -1.13670   0.00006  -0.00014  -0.00045  -0.00059  -1.13729
   D69        2.86315   0.00015  -0.00059   0.00231   0.00172   2.86487
   D70       -1.17350  -0.00014   0.00020  -0.00269  -0.00249  -1.17600
   D71        0.85997   0.00000  -0.00020  -0.00073  -0.00093   0.85904
   D72       -3.06705  -0.00014  -0.00333   0.00018  -0.00315  -3.07020
   D73        1.11222  -0.00011  -0.00346   0.00069  -0.00277   1.10946
   D74       -0.98754  -0.00009  -0.00341   0.00075  -0.00266  -0.99021
   D75        0.97096  -0.00009  -0.00345   0.00309  -0.00036   0.97059
   D76       -1.13296  -0.00006  -0.00358   0.00360   0.00002  -1.13294
   D77        3.05046  -0.00004  -0.00353   0.00366   0.00013   3.05059
   D78       -1.07182   0.00003  -0.00295   0.00286  -0.00009  -1.07190
   D79        3.10746   0.00006  -0.00308   0.00337   0.00030   3.10776
   D80        1.00769   0.00008  -0.00303   0.00343   0.00040   1.00809
   D81       -0.06852   0.00002   0.00711  -0.02009  -0.01299  -0.08151
   D82        2.01603  -0.00030   0.01040  -0.02867  -0.01828   1.99775
   D83       -2.20738  -0.00022   0.01215  -0.02973  -0.01757  -2.22495
   D84        3.05325   0.00019   0.01623  -0.02943  -0.01320   3.04005
   D85       -1.14538  -0.00012   0.01952  -0.03801  -0.01849  -1.16387
   D86        0.91439  -0.00005   0.02128  -0.03907  -0.01778   0.89661
   D87        0.08398  -0.00009  -0.00842   0.01997   0.01153   0.09551
   D88       -2.03412   0.00012  -0.01098   0.02537   0.01438  -2.01974
   D89        2.08035   0.00008  -0.00915   0.02339   0.01424   2.09459
   D90       -1.99426   0.00030  -0.01252   0.03200   0.01947  -1.97478
   D91        2.17083   0.00051  -0.01507   0.03740   0.02233   2.19315
   D92        0.00211   0.00047  -0.01325   0.03542   0.02218   0.02429
   D93        2.18266  -0.00023  -0.01362   0.02858   0.01495   2.19761
   D94        0.06456  -0.00001  -0.01617   0.03398   0.01780   0.08236
   D95       -2.10415  -0.00005  -0.01435   0.03201   0.01765  -2.08650
   D96        1.03581   0.00022   0.00475  -0.00294   0.00181   1.03762
   D97        3.12800   0.00001   0.00383  -0.00333   0.00051   3.12850
   D98       -1.07389   0.00017   0.00467  -0.00319   0.00149  -1.07241
   D99        3.07485   0.00000   0.00623  -0.00585   0.00038   3.07522
   D100      -1.11615  -0.00020   0.00531  -0.00624  -0.00093  -1.11708
   D101       0.96514  -0.00004   0.00615  -0.00610   0.00005   0.96519
   D102      -1.01766   0.00016   0.00373  -0.00326   0.00048  -1.01718
   D103       1.07453  -0.00005   0.00281  -0.00364  -0.00083   1.07370
   D104      -3.12736   0.00012   0.00366  -0.00351   0.00015  -3.12721
   D105      -3.01863   0.00009  -0.00994   0.01928   0.00934  -3.00929
   D106       1.29245   0.00005  -0.00970   0.01762   0.00792   1.30037
   D107      -0.90583   0.00000  -0.00734   0.01513   0.00779  -0.89804
   D108      -2.92813  -0.00006  -0.00024  -0.00267  -0.00291  -2.93104
   D109      -0.85719   0.00030   0.00208  -0.00366  -0.00159  -0.85877
   D110       1.20137  -0.00042   0.00007  -0.00292  -0.00285   1.19852
   D111      -1.24279  -0.00028  -0.00334  -0.00064  -0.00399  -1.24678
   D112       0.86952  -0.00009  -0.00261  -0.00046  -0.00307   0.86645
   D113       2.96068  -0.00043  -0.00401  -0.00097  -0.00498   2.95570
   D114       3.03086  -0.00010  -0.00474   0.00092  -0.00383   3.02703
   D115      -1.14002   0.00008  -0.00401   0.00110  -0.00291  -1.14292
   D116       0.95114  -0.00026  -0.00541   0.00059  -0.00482   0.94632
   D117       0.99255   0.00028  -0.00274   0.00189  -0.00084   0.99170
   D118       3.10486   0.00046  -0.00200   0.00207   0.00008   3.10493
   D119      -1.08717   0.00012  -0.00341   0.00156  -0.00184  -1.08901
   D120      -1.21427  -0.00024  -0.00868  -0.01711  -0.02579  -1.24006
   D121       0.88562   0.00041  -0.00893  -0.01165  -0.02058   0.86503
   D122       2.94151   0.00005  -0.00809  -0.01324  -0.02133   2.92019
   D123       0.82495  -0.00070  -0.00893  -0.01869  -0.02762   0.79733
   D124       2.92484  -0.00005  -0.00918  -0.01323  -0.02241   2.90243
   D125      -1.30246  -0.00041  -0.00834  -0.01482  -0.02315  -1.32561
   D126       2.88094  -0.00059  -0.01034  -0.01880  -0.02915   2.85179
   D127      -1.30236   0.00006  -0.01059  -0.01335  -0.02394  -1.32629
   D128       0.75354  -0.00030  -0.00975  -0.01493  -0.02468   0.72886
   D129      -0.74410  -0.00005  -0.00328   0.00703   0.00375  -0.74034
   D130      -2.89019   0.00002  -0.00296   0.00408   0.00112  -2.88907
   D131       1.36513  -0.00012  -0.00390   0.00556   0.00167   1.36680
         Item               Value     Threshold  Converged?
 Maximum Force            0.001478     0.000450     NO 
 RMS     Force            0.000321     0.000300     NO 
 Maximum Displacement     0.105459     0.001800     NO 
 RMS     Displacement     0.020340     0.001200     NO 
 Predicted change in Energy=-1.103191D-04
 GradGradGradGradGradGradGradGradGradGradGradGradGradGradGradGradGradGrad

                          Input orientation:                          
 ---------------------------------------------------------------------
 Center     Atomic      Atomic             Coordinates (Angstroms)
 Number     Number       Type             X           Y           Z
 ---------------------------------------------------------------------
      1          6           0       -1.697517    0.664491   -0.175884
      2          6           0       -0.963236   -0.472499   -0.196011
      3          6           0        0.511508   -0.631309   -0.441104
      4          6           0        1.371500    0.507761    0.162976
      5          6           0        1.323605    1.814679   -0.665456
      6          6           0       -0.012886    2.145778   -1.352440
      7          6           0       -1.280107    2.086139   -0.478872
      8          6           0       -3.095479    0.342748    0.144802
      9          6           0       -3.218604   -1.151302    0.385771
     10          6           0       -1.819810   -1.718756    0.069020
     11          8           0       -4.026141    1.147203    0.189703
     12          6           0       -1.193260    2.950623    0.795304
     13          6           0       -1.824174   -2.669366   -1.133722
     14          8           0       -1.235076   -2.380411    1.208726
     15          6           0        2.836017    0.076339    0.483545
     16          8           0        2.709295   -1.051304    1.387731
     17          6           0        3.590789    1.203233    1.198968
     18          6           0        3.669582   -0.402142   -0.727322
     19          8           0        3.249513   -1.669388   -1.223106
     20          1           0        0.691922   -0.716693   -1.521846
     21          1           0        0.814470   -1.587838   -0.012239
     22          1           0        0.940566    0.720745    1.149664
     23          1           0        2.084385    1.778509   -1.455826
     24          1           0        1.604545    2.649963   -0.014458
     25          1           0       -0.159543    1.478524   -2.211218
     26          1           0        0.072458    3.158549   -1.768068
     27          1           0       -2.100154    2.508843   -1.078569
     28          1           0       -3.487774   -1.341696    1.431097
     29          1           0       -4.017321   -1.570285   -0.237369
     30          1           0       -0.959967    3.990505    0.534958
     31          1           0       -0.421898    2.590755    1.484761
     32          1           0       -2.149344    2.945281    1.329816
     33          1           0       -0.808967   -3.001147   -1.373419
     34          1           0       -2.432997   -3.553687   -0.906928
     35          1           0       -2.251503   -2.182715   -2.017524
     36          1           0       -1.692713   -3.233079    1.312451
     37          1           0        3.590373   -1.228198    1.762946
     38          1           0        3.813991    2.034241    0.521429
     39          1           0        3.007552    1.589785    2.041705
     40          1           0        4.546338    0.827889    1.585541
     41          1           0        3.609675    0.304656   -1.560137
     42          1           0        4.726162   -0.454947   -0.417617
     43          1           0        3.087929   -2.210176   -0.427779
 ---------------------------------------------------------------------
                    Distance matrix (angstroms):
                    1          2          3          4          5
     1  C    0.000000
     2  C    1.353633   0.000000
     3  C    2.574729   1.503383   0.000000
     4  C    3.091643   2.557494   1.549833   0.000000
     5  C    3.269524   3.268211   2.587024   1.548105   0.000000
     6  C    2.533076   3.015936   2.969467   2.626045   1.538761
     7  C    1.512321   2.593655   3.255125   3.151867   2.624467
     8  C    1.469918   2.308082   3.781855   4.470063   4.727728
     9  C    2.434393   2.426093   3.855885   4.885815   5.525739
    10  C    2.398917   1.535290   2.622558   3.892386   4.785987
    11  O    2.406067   3.486201   4.914396   5.435451   5.458627
    12  C    2.534537   3.571188   4.155138   3.597973   3.123908
    13  C    3.471038   2.539043   3.176288   4.689125   5.498586
    14  O    3.376748   2.384808   2.971843   4.028569   5.259105
    15  C    4.618842   3.898377   2.599824   1.560032   2.574765
    16  O    4.980847   4.041131   2.889862   2.391736   3.788082
    17  C    5.490595   5.049078   3.941745   2.546017   2.998343
    18  C    5.499777   4.663716   3.179288   2.627116   3.228270
    19  O    5.569270   4.498302   3.030809   3.191886   4.019803
    20  H    3.070618   2.134717   1.099019   2.190831   2.745955
    21  H    3.377846   2.106654   1.091173   2.175435   3.501861
    22  H    2.952918   2.618995   2.131358   1.097551   2.153618
    23  H    4.145125   3.992764   3.051365   2.177964   1.097624
    24  H    3.856393   4.046756   3.484753   2.162134   1.095639
    25  H    2.677796   2.917786   2.834609   2.987185   2.168435
    26  H    3.447924   4.090053   4.039384   3.527481   2.141754
    27  H    2.092508   3.310573   4.133727   4.195014   3.517763
    28  H    3.132443   3.126704   4.472588   5.351744   6.124345
    29  H    3.221723   3.245655   4.629630   5.789468   6.337723
    30  H    3.480178   4.522470   4.947636   4.207566   3.374895
    31  H    2.845248   3.535756   3.868062   3.049960   2.876197
    32  H    2.770069   3.926350   4.796696   4.438397   4.161821
    33  H    3.957337   2.793590   2.868623   4.407650   5.314250
    34  H    4.343775   3.487021   4.174612   5.666943   6.556654
    35  H    3.435858   2.811117   3.539235   5.011925   5.530700
    36  H    4.172076   3.229303   3.834417   4.970370   6.204043
    37  H    5.941642   5.014374   3.833213   3.239885   4.504939
    38  H    5.721816   5.442459   4.351784   2.902480   2.767476
    39  H    5.283137   5.002753   4.162671   2.716074   3.196087
    40  H    6.489610   5.934673   4.745145   3.493675   4.052992
    41  H    5.496537   4.834907   3.424457   2.831925   2.882141
    42  H    6.524970   5.693740   4.218408   3.538030   4.097562
    43  H    5.588171   4.414202   3.021745   3.268379   4.400998
                    6          7          8          9         10
     6  C    0.000000
     7  C    1.540301   0.000000
     8  C    3.872342   2.593059   0.000000
     9  C    4.916171   3.871227   1.518358   0.000000
    10  C    4.496681   3.881841   2.425463   1.542388   0.000000
    11  O    4.413793   2.978136   1.230973   2.444112   3.618865
    12  C    2.579507   1.542205   3.292810   4.592986   4.766880
    13  C    5.149196   4.831115   3.510509   2.560823   1.533058
    14  O    5.342257   4.774943   3.465347   2.474338   1.441746
    15  C    3.971104   4.680600   5.947131   6.178600   5.007088
    16  O    5.013995   5.407687   6.097841   6.012813   4.764167
    17  C    4.514925   5.226882   6.823334   7.250721   6.252150
    18  C    4.521421   5.545511   6.861598   7.017644   5.700971
    19  O    5.021501   5.930879   6.795498   6.685315   5.231641
    20  H    2.952828   3.582256   4.271362   4.372654   3.137480
    21  H    4.052228   4.254775   4.363431   4.076109   2.638783
    22  H    3.033202   3.073730   4.176397   4.624586   3.839093
    23  H    2.131695   3.516942   5.608423   6.332216   5.458824
    24  H    2.158815   2.975701   5.238209   6.154069   5.551476
    25  H    1.097377   2.150786   3.931989   4.797727   4.263633
    26  H    1.098060   2.154419   4.650122   5.834803   5.544698
    27  H    2.136237   1.100360   2.679417   4.097790   4.389550
    28  H    5.655563   4.502424   2.155412   1.096088   2.186214
    29  H    5.575662   4.573849   2.157670   1.096266   2.223729
    30  H    2.803970   2.181043   4.244851   5.617995   5.792416
    31  H    2.900863   2.201594   3.741265   4.799201   4.746616
    32  H    3.521101   2.182899   3.012077   4.337802   4.842669
    33  H    5.208169   5.186778   4.326057   3.510417   2.178752
    34  H    6.208004   5.772350   4.089893   2.838962   2.166897
    35  H    4.918292   4.640493   3.430148   2.788356   2.180661
    36  H    6.233423   5.627891   4.014685   2.742422   1.963530
    37  H    5.837193   6.303345   7.055982   6.947280   5.690353
    38  H    4.262489   5.191640   7.123466   7.721624   6.784495
    39  H    4.577378   4.998369   6.511553   7.001478   6.175868
    40  H    5.581674   6.308126   7.791563   8.102529   7.022327
    41  H    4.068885   5.315335   6.918624   7.247880   6.018942
    42  H    5.486005   6.521974   7.882304   8.015589   6.684593
    43  H    5.426269   6.127045   6.714150   6.446351   4.957238
                   11         12         13         14         15
    11  O    0.000000
    12  C    3.412373   0.000000
    13  C    4.600686   5.975238   0.000000
    14  O    4.612214   5.347204   2.432611   0.000000
    15  C    6.951425   4.959211   5.645515   4.809918   0.000000
    16  O    7.185736   5.621061   5.433985   4.166129   1.450927
    17  C    7.683709   5.109153   7.054098   6.010954   1.533428
    18  C    7.903516   6.099726   5.957082   5.631830   1.545955
    19  O    7.928705   6.719874   5.172064   5.150815   2.476126
    20  H    5.353842   4.729936   3.208476   3.733270   3.040993
    21  H    5.563519   5.027995   3.064289   2.513875   2.664947
    22  H    5.076571   3.106628   4.934622   3.788678   2.109907
    23  H    6.359626   4.145406   5.929939   5.951073   2.687656
    24  H    5.831346   2.928109   6.426829   5.904599   2.896216
    25  H    4.563417   3.503543   4.597498   5.267273   4.266293
    26  H    4.967584   2.866382   6.161510   6.422696   4.712434
    27  H    2.678060   2.128150   5.185852   5.466707   5.720407
    28  H    2.832934   4.908464   3.332952   2.490587   6.549733
    29  H    2.750856   5.429580   2.611766   3.238577   7.085149
    30  H    4.195830   1.097069   6.919915   6.412349   5.452782
    31  H    4.092870   1.095379   6.040837   5.044794   4.235414
    32  H    2.838188   1.095367   6.139953   5.404956   5.813848
    33  H    5.477442   6.346227   1.094613   2.689675   5.119096
    34  H    5.083215   6.836708   1.097325   2.699552   6.547749
    35  H    4.371447   5.948364   1.095694   3.388347   6.102584
    36  H    5.088450   6.225356   2.513725   0.973259   5.669985
    37  H    8.131969   6.425109   6.307533   4.991964   1.976800
    38  H    7.897123   5.097777   7.526776   6.742003   2.188892
    39  H    7.286880   4.588269   7.181175   5.869940   2.178945
    40  H    8.691244   6.170370   7.759421   6.622683   2.168967
    41  H    7.878929   5.968034   6.209135   6.192560   2.197115
    42  H    8.918438   6.936039   6.951501   6.472153   2.160326
    43  H    7.890708   6.816037   4.983771   4.625527   2.474293
                   16         17         18         19         20
    16  O    0.000000
    17  C    2.428085   0.000000
    18  C    2.411849   2.508791   0.000000
    19  O    2.736848   3.772912   1.424139   0.000000
    20  H    3.556318   4.415017   3.097850   2.745568   0.000000
    21  H    2.416226   4.118865   3.173151   2.720714   1.747234
    22  H    2.515002   2.694236   3.497354   4.083382   3.043849
    23  H    4.060070   3.106144   2.792634   3.646872   2.858206
    24  H    4.109256   2.740546   3.753385   4.777399   3.799930
    25  H    5.251923   5.076430   4.516753   4.744195   2.453406
    26  H    5.885137   5.000521   5.167299   5.805139   3.932157
    27  H    6.472100   6.267266   6.472022   6.789510   4.289086
    28  H    6.204020   7.525729   7.534539   7.248669   5.155614
    29  H    6.939572   8.224281   7.790578   7.334056   4.955348
    30  H    6.293690   5.377655   6.505492   7.269450   5.396006
    31  H    4.803996   4.255414   5.530909   6.241845   4.606462
    32  H    6.291456   6.000082   7.021180   7.547201   5.441950
    33  H    4.878935   6.606954   5.218206   4.274042   2.737413
    34  H    6.162025   7.959213   6.870660   5.995120   4.265182
    35  H    6.122530   7.479494   6.316194   5.581736   3.325457
    36  H    4.913602   6.899937   6.397585   5.770596   4.477938
    37  H    0.973846   2.495983   2.624897   3.037654   4.410501
    38  H    3.389899   1.095195   2.741568   4.132663   4.635722
    39  H    2.737149   1.095350   3.474704   4.619496   4.835377
    40  H    2.635378   1.096994   2.762429   3.975757   5.186339
    41  H    3.367379   2.901803   1.093953   2.034738   3.091586
    42  H    2.771765   2.579144   1.102301   2.074650   4.190815
    43  H    2.186876   3.814517   1.922768   0.975247   3.027925
                   21         22         23         24         25
    21  H    0.000000
    22  H    2.587562   0.000000
    23  H    3.876715   3.035748   0.000000
    24  H    4.310822   2.349027   1.751349   0.000000
    25  H    3.897023   3.616628   2.386592   3.051234   0.000000
    26  H    5.114852   3.899956   2.459645   2.383505   1.752909
    27  H    5.139542   4.172325   4.264513   3.857077   2.471926
    28  H    4.544569   4.893165   7.008492   6.629832   5.683064
    29  H    4.837065   5.635009   7.066107   7.033176   5.298468
    30  H    5.879282   3.831607   4.257256   2.945443   3.806863
    31  H    4.607630   2.337848   3.948196   2.521435   3.868610
    32  H    5.579828   3.811635   5.200541   3.998246   4.318519
    33  H    2.546723   4.824862   5.587789   6.293398   4.603381
    34  H    3.900137   5.820762   7.010017   7.455435   5.673880
    35  H    3.711500   5.352613   5.899722   6.498935   4.221195
    36  H    3.278351   4.753250   6.858997   6.873338   6.079972
    37  H    3.314553   3.346038   4.654974   4.705615   6.097721
    38  H    4.733010   3.221261   2.639408   2.355406   4.854395
    39  H    4.373280   2.413171   3.622234   2.705589   5.303793
    40  H    4.723926   3.633601   4.026761   3.812361   6.081449
    41  H    3.713583   3.826264   2.123590   3.451107   4.001110
    42  H    4.092568   4.262554   3.611813   4.421255   5.552066
    43  H    2.393449   3.961035   4.239527   5.098256   5.228121
                   26         27         28         29         30
    26  H    0.000000
    27  H    2.370183   0.000000
    28  H    6.569788   4.801100   0.000000
    29  H    6.436708   4.585023   1.765348   0.000000
    30  H    2.657438   2.469578   5.968687   6.392674   0.000000
    31  H    3.338813   3.064949   4.986646   5.762556   1.775090
    32  H    3.818216   2.448105   4.492196   5.131836   1.771697
    33  H    6.234943   5.666930   4.218423   3.692088   7.248993
    34  H    7.216161   6.074086   3.387008   2.625315   7.820721
    35  H    5.830277   4.786989   3.758812   2.581112   6.803813
    36  H    7.311521   6.233190   2.610297   3.251250   7.302162
    37  H    6.639830   7.377112   7.086830   7.873709   7.031956
    38  H    4.528237   6.145108   8.095691   8.654353   5.159247
    39  H    5.058672   6.055529   7.152319   8.032998   4.875956
    40  H    6.057579   7.355198   8.323335   9.078022   6.436246
    41  H    4.549708   6.139421   7.876023   7.964684   6.233501
    42  H    6.044670   7.471245   8.465980   8.816177   7.280213
    43  H    6.301798   7.043357   6.888363   7.136547   7.467314
                   31         32         33         34         35
    31  H    0.000000
    32  H    1.770245   0.000000
    33  H    6.291930   6.668141   0.000000
    34  H    6.893392   6.878958   1.777747   0.000000
    35  H    6.196731   6.124661   1.779216   1.773676   0.000000
    36  H    5.963363   6.195236   2.837022   2.361451   3.536134
    37  H    5.546180   7.109844   5.686328   6.986924   7.023572
    38  H    4.379552   6.086448   7.093470   8.502352   7.811479
    39  H    3.615695   5.379380   6.877902   8.046695   7.639813
    40  H    5.272687   7.027155   7.217773   8.609397   8.261746
    41  H    5.545380   6.963550   5.521558   7.199123   6.383543
    42  H    6.276772   7.866871   6.167200   7.816340   7.364285
    43  H    6.247050   7.556250   4.087257   5.702212   5.571138
                   36         37         38         39         40
    36  H    0.000000
    37  H    5.668641   0.000000
    38  H    7.661212   3.497840   0.000000
    39  H    6.773796   2.891092   1.777393   0.000000
    40  H    7.449282   2.274387   1.767471   1.776635   0.000000
    41  H    6.991613   3.659631   2.714060   3.871353   3.323612
    42  H    7.205076   2.577362   2.812458   3.630814   2.385508
    43  H    5.189342   2.452755   4.409449   4.532605   3.925589
                   41         42         43
    41  H    0.000000
    42  H    1.768867   0.000000
    43  H    2.806926   2.400988   0.000000
 Stoichiometry    C15H24O4
 Framework group  C1[X(C15H24O4)]
 Deg. of freedom   123
 Full point group                 C1      NOp   1
 Largest Abelian subgroup         C1      NOp   1
 Largest concise Abelian subgroup C1      NOp   1
                         Standard orientation:                         
 ---------------------------------------------------------------------
 Center     Atomic      Atomic             Coordinates (Angstroms)
 Number     Number       Type             X           Y           Z
 ---------------------------------------------------------------------
      1          6           0       -1.739227    0.664572   -0.162229
      2          6           0       -1.016477   -0.479839   -0.178802
      3          6           0        0.454831   -0.655277   -0.433036
      4          6           0        1.330406    0.479674    0.156231
      5          6           0        1.289652    1.780676   -0.681840
      6          6           0       -0.048324    2.119924   -1.361925
      7          6           0       -1.309834    2.079623   -0.479035
      8          6           0       -3.138012    0.359299    0.170738
      9          6           0       -3.274306   -1.131568    0.424014
     10          6           0       -1.883524   -1.715400    0.101793
     11          8           0       -4.060267    1.173358    0.216014
     12          6           0       -1.205319    2.952847    0.787832
     13          6           0       -1.905913   -2.675028   -1.093564
     14          8           0       -1.297326   -2.374205    1.242399
     15          6           0        2.792792    0.036046    0.469790
     16          8           0        2.661269   -1.083369    1.383464
     17          6           0        3.563825    1.160722    1.171227
     18          6           0        3.612918   -0.459948   -0.743206
     19          8           0        3.176725   -1.726651   -1.226293
     20          1           0        0.626697   -0.750670   -1.514333
     21          1           0        0.751285   -1.611508    0.001009
     22          1           0        0.908642    0.704455    1.144263
     23          1           0        2.044395    1.730881   -1.477241
     24          1           0        1.583523    2.618024   -0.039257
     25          1           0       -0.207726    1.447669   -2.214510
     26          1           0        0.044154    3.128602   -1.785896
     27          1           0       -2.129869    2.505956   -1.076174
     28          1           0       -3.537922   -1.311309    1.472637
     29          1           0       -4.081569   -1.547248   -0.190262
     30          1           0       -0.963530    3.988332    0.517887
     31          1           0       -0.432700    2.590516    1.474587
     32          1           0       -2.157585    2.961147    1.329081
     33          1           0       -0.895793   -3.018777   -1.337844
     34          1           0       -2.521892   -3.551455   -0.855721
     35          1           0       -2.334642   -2.190847   -1.978044
     36          1           0       -1.762690   -3.221432    1.355874
     37          1           0        3.543185   -1.266229    1.753818
     38          1           0        3.790476    1.984281    0.485783
     39          1           0        2.990476    1.559489    2.015056
     40          1           0        4.518310    0.778768    1.553936
     41          1           0        3.554139    0.241068   -1.580973
     42          1           0        4.671094   -0.520984   -0.440543
     43          1           0        3.015417   -2.259735   -0.425726
 ---------------------------------------------------------------------
 Rotational constants (GHZ):      0.5464426      0.2802657      0.2183299
 Standard basis: 6-31G(d) (6D, 7F)
 There are   333 symmetry adapted cartesian basis functions of A   symmetry.
 There are   333 symmetry adapted basis functions of A   symmetry.
   333 basis functions,   628 primitive gaussians,   333 cartesian basis functions
    73 alpha electrons       73 beta electrons
       nuclear repulsion energy      1610.7723958764 Hartrees.
 NAtoms=   43 NActive=   43 NUniq=   43 SFac= 1.00D+00 NAtFMM=   60 NAOKFM=F Big=F
 Integral buffers will be    131072 words long.
 Raffenetti 2 integral format.
 Two-electron integral symmetry is turned on.
 ------------------------------------------------------------------------------
 Polarizable Continuum Model (PCM)
 =================================
 Model                : PCM (using non-symmetric T matrix).
 Atomic radii         : SMD-Coulomb.
 Polarization charges : Total charges.
 Charge compensation  : None.
 Solution method      : On-the-fly selection.
 Cavity type          : VdW (van der Waals Surface) (Alpha=1.000).
 Cavity algorithm     : GePol (No added spheres)
                        Default sphere list used, NSphG=   43.
                        Lebedev-Laikov grids with approx.  5.0 points / Ang**2.
                        Smoothing algorithm: Karplus/York (Gamma=1.0000).
                        Polarization charges: spherical gaussians, with
                                              point-specific exponents (IZeta= 3).
                        Self-potential: point-specific (ISelfS= 7).
                        Self-field    : sphere-specific E.n sum rule (ISelfD= 2).
 1st derivatives      : Analytical E(r).r(x)/FMM algorithm (CHGder, D1EAlg=3).
                        Cavity 1st derivative terms included.
 Solvent              : Methanol, Eps=  32.613000 Eps(inf)=   1.765709
 ------------------------------------------------------------------------------
 ------------------------------------------------------------------------------
 Atomic radii for non-electrostatic terms: SMD-CDS.
 ------------------------------------------------------------------------------
 Nuclear repulsion after PCM non-electrostatic terms =     1610.7736772515 Hartrees.
 One-electron integrals computed using PRISM.
 NBasis=   333 RedAO= T EigKep=  9.35D-04  NBF=   333
 NBsUse=   333 1.00D-06 EigRej= -1.00D+00 NBFU=   333
 Initial guess from the checkpoint file:  "DY-202A-11R_56.chk"
 B after Tr=     0.000000    0.000000    0.000000
         Rot=    0.999997   -0.002462    0.000636   -0.000627 Ang=  -0.30 deg.
 ExpMin= 1.61D-01 ExpMax= 5.48D+03 ExpMxC= 8.25D+02 IAcc=1 IRadAn=         1 AccDes= 0.00D+00
 Harris functional with IExCor=  402 and IRadAn=       1 diagonalized for initial guess.
 HarFok:  IExCor=  402 AccDes= 0.00D+00 IRadAn=         1 IDoV= 1 UseB2=F ITyADJ=14
 ICtDFT=  3500011 ScaDFX=  1.000000  1.000000  1.000000  1.000000
 FoFCou: FMM=F IPFlag=           0 FMFlag=      100000 FMFlg1=           0
         NFxFlg=           0 DoJE=T BraDBF=F KetDBF=T FulRan=T
         wScrn=  0.000000 ICntrl=     500 IOpCl=  0 I1Cent=   200000004 NGrid=           0
         NMat0=    1 NMatS0=      1 NMatT0=    0 NMatD0=    1 NMtDS0=    0 NMtDT0=    0
 Petite list used in FoFCou.
 Keep R1 ints in memory in canonical form, NReq=1565304907.
 Requested convergence on RMS density matrix=1.00D-08 within 128 cycles.
 Requested convergence on MAX density matrix=1.00D-06.
 Requested convergence on             energy=1.00D-06.
 No special actions if energy rises.
 Inv3:  Mode=1 IEnd=    21902412.
 Iteration    1 A*A^-1 deviation from unit magnitude is 6.44D-15 for   2675.
 Iteration    1 A*A^-1 deviation from orthogonality  is 4.32D-15 for   2675   2512.
 Iteration    1 A^-1*A deviation from unit magnitude is 6.44D-15 for   2675.
 Iteration    1 A^-1*A deviation from orthogonality  is 4.46D-13 for   2283   2275.
 Error on total polarization charges =  0.05192
 SCF Done:  E(RB3LYP) =  -886.950856053     A.U. after    9 cycles
            NFock=  9  Conv=0.85D-08     -V/T= 2.0094
 SMD-CDS (non-electrostatic) energy       (kcal/mol) =       0.80
 (included in total energy above)
 D1PCM: PCM CHGder 1st derivatives, ID1Alg=3 FixD1E=F DoIter=F DoCFld=F I1PDM=0.
 Calling FoFJK, ICntrl=      2127 FMM=F ISym2X=0 I1Cent= 0 IOpClX= 0 NMat=1 NMatS=1 NMatT=0.
 ***** Axes restored to original set *****
 -------------------------------------------------------------------
 Center     Atomic                   Forces (Hartrees/Bohr)
 Number     Number              X              Y              Z
 -------------------------------------------------------------------
      1        6           0.001842605    0.002270796    0.000273764
      2        6          -0.001225213   -0.001882753    0.000252600
      3        6           0.000534105    0.000203175   -0.000626032
      4        6           0.000219752   -0.000290382    0.000249524
      5        6           0.000015592   -0.000117385   -0.000160399
      6        6           0.000047569    0.000014654    0.000246832
      7        6          -0.000974681   -0.000923442    0.000155095
      8        6          -0.000918537   -0.001309800   -0.000679184
      9        6          -0.001366022   -0.000185002   -0.000508659
     10        6           0.002113515    0.000160682    0.001303695
     11        8          -0.001054121    0.001128010    0.000275150
     12        6           0.000140182   -0.000172419   -0.000394476
     13        6          -0.000481679    0.000535319   -0.000333233
     14        8          -0.000152752   -0.000277190   -0.000329880
     15        6          -0.000113018   -0.000083834    0.000502839
     16        8           0.000127220    0.000141145   -0.000532952
     17        6           0.000106516    0.000487413   -0.000989451
     18        6           0.000312521    0.000129244    0.000475086
     19        8          -0.000422844   -0.000886282   -0.000570685
     20        1           0.000033633   -0.000094635    0.000049305
     21        1           0.000162854   -0.000134140    0.000359143
     22        1           0.000021918   -0.000095102    0.000082706
     23        1           0.000148933    0.000062366    0.000069773
     24        1           0.000080843    0.000041605   -0.000011563
     25        1          -0.000051832    0.000058554   -0.000267151
     26        1          -0.000020258    0.000074333   -0.000064604
     27        1           0.000036061   -0.000100791    0.000004687
     28        1           0.000687580    0.000486284    0.000164135
     29        1           0.000163390    0.000393148    0.000024719
     30        1           0.000052333    0.000096933    0.000136925
     31        1          -0.000039372   -0.000004867    0.000098686
     32        1          -0.000057702    0.000134347    0.000126854
     33        1           0.000088361   -0.000243603   -0.000064898
     34        1           0.000083851   -0.000175693   -0.000037980
     35        1           0.000165382   -0.000101682   -0.000151227
     36        1           0.000164542    0.000204897   -0.000005726
     37        1          -0.000240403    0.000111163    0.000039030
     38        1           0.000077435   -0.000045923    0.000242682
     39        1          -0.000063535   -0.000155642    0.000169157
     40        1           0.000060425   -0.000052451    0.000163115
     41        1          -0.000149846    0.000052816    0.000125575
     42        1           0.000003162    0.000247798    0.000176416
     43        1          -0.000158470    0.000298334   -0.000039397
 -------------------------------------------------------------------
 Cartesian Forces:  Max     0.002270796 RMS     0.000535282

 GradGradGradGradGradGradGradGradGradGradGradGradGradGradGradGradGradGrad
 Berny optimization.
 Using GEDIIS/GDIIS optimizer.
 FormGI is forming the generalized inverse of G from B-inverse, IUseBI=4.
 Internal  Forces:  Max     0.001541495 RMS     0.000249995
 Search for a local minimum.
 Step number   6 out of a maximum of  258
 All quantities printed in internal units (Hartrees-Bohrs-Radians)
 Mixed Optimization -- En-DIIS/RFO-DIIS
 Swapping is turned off.
 Update second derivatives using D2CorX and points    3    4    5    6
 DE= -1.03D-04 DEPred=-1.10D-04 R= 9.36D-01
 TightC=F SS=  1.41D+00  RLast= 1.37D-01 DXNew= 1.4270D+00 4.1026D-01
 Trust test= 9.36D-01 RLast= 1.37D-01 DXMaxT set to 8.49D-01
 ITU=  1  0  1  1  1  0
     Eigenvalues ---    0.00122   0.00255   0.00275   0.00361   0.00382
     Eigenvalues ---    0.00404   0.00708   0.00772   0.00802   0.01077
     Eigenvalues ---    0.01109   0.01157   0.01303   0.01359   0.01452
     Eigenvalues ---    0.01598   0.02542   0.02655   0.03210   0.03802
     Eigenvalues ---    0.03929   0.04273   0.04474   0.04596   0.04731
     Eigenvalues ---    0.04907   0.05028   0.05135   0.05197   0.05400
     Eigenvalues ---    0.05434   0.05460   0.05541   0.05567   0.05585
     Eigenvalues ---    0.05634   0.05671   0.05720   0.05870   0.05969
     Eigenvalues ---    0.06118   0.06412   0.06906   0.07895   0.08442
     Eigenvalues ---    0.08748   0.09037   0.09068   0.09334   0.09643
     Eigenvalues ---    0.10493   0.11857   0.12113   0.13471   0.14252
     Eigenvalues ---    0.15032   0.15795   0.15947   0.15994   0.16000
     Eigenvalues ---    0.16000   0.16000   0.16000   0.16000   0.16000
     Eigenvalues ---    0.16000   0.16029   0.16175   0.16241   0.17051
     Eigenvalues ---    0.17473   0.18027   0.19152   0.19763   0.20783
     Eigenvalues ---    0.22940   0.23738   0.24553   0.24995   0.26175
     Eigenvalues ---    0.26945   0.27362   0.27883   0.28229   0.28548
     Eigenvalues ---    0.28821   0.29113   0.29454   0.29605   0.30582
     Eigenvalues ---    0.31247   0.31641   0.32482   0.33687   0.33759
     Eigenvalues ---    0.33825   0.33839   0.33964   0.34071   0.34095
     Eigenvalues ---    0.34105   0.34115   0.34136   0.34144   0.34159
     Eigenvalues ---    0.34179   0.34201   0.34203   0.34233   0.34269
     Eigenvalues ---    0.34332   0.34399   0.34431   0.34615   0.36416
     Eigenvalues ---    0.39384   0.41713   0.42760   0.51764   0.52674
     Eigenvalues ---    0.52910   0.53361   0.96224
 En-DIIS/RFO-DIIS IScMMF=        0 using points:     6    5    4    3    2
 RFO step:  Lambda=-3.21796051D-05.
 DidBck=F Rises=F RFO-DIIS coefs:    1.09445    0.00509   -0.04125   -0.14694    0.08865
 Iteration  1 RMS(Cart)=  0.02130998 RMS(Int)=  0.00034750
 Iteration  2 RMS(Cart)=  0.00045843 RMS(Int)=  0.00004332
 Iteration  3 RMS(Cart)=  0.00000012 RMS(Int)=  0.00004332
 Variable       Old X    -DE/DX   Delta X   Delta X   Delta X     New X
                                 (Linear)    (Quad)   (Total)
    R1        2.55799   0.00109   0.00032   0.00118   0.00152   2.55952
    R2        2.85787  -0.00107  -0.00042  -0.00126  -0.00170   2.85617
    R3        2.77774   0.00129  -0.00003   0.00052   0.00051   2.77826
    R4        2.84098   0.00051   0.00021   0.00016   0.00036   2.84134
    R5        2.90128  -0.00111  -0.00078  -0.00093  -0.00170   2.89958
    R6        2.92876  -0.00013   0.00029   0.00037   0.00068   2.92943
    R7        2.07684  -0.00003  -0.00014  -0.00014  -0.00028   2.07657
    R8        2.06202   0.00030   0.00005   0.00045   0.00050   2.06252
    R9        2.92549   0.00014  -0.00015   0.00173   0.00159   2.92709
   R10        2.94803  -0.00056  -0.00076  -0.00149  -0.00226   2.94578
   R11        2.07407   0.00005   0.00000   0.00023   0.00023   2.07430
   R12        2.90784   0.00026   0.00004  -0.00013  -0.00007   2.90777
   R13        2.07421   0.00005   0.00002  -0.00003  -0.00001   2.07420
   R14        2.07046   0.00005   0.00020  -0.00004   0.00015   2.07061
   R15        2.91075   0.00023  -0.00003  -0.00070  -0.00072   2.91003
   R16        2.07374   0.00018   0.00003   0.00022   0.00025   2.07399
   R17        2.07503   0.00009  -0.00009   0.00018   0.00009   2.07512
   R18        2.91435   0.00001  -0.00027  -0.00074  -0.00101   2.91334
   R19        2.07938  -0.00007   0.00001   0.00011   0.00012   2.07950
   R20        2.86928  -0.00008  -0.00065  -0.00112  -0.00180   2.86748
   R21        2.32620   0.00154   0.00005   0.00078   0.00082   2.32703
   R22        2.91469   0.00114   0.00013   0.00024   0.00033   2.91502
   R23        2.07131  -0.00010  -0.00013   0.00036   0.00023   2.07154
   R24        2.07164  -0.00028  -0.00010  -0.00087  -0.00097   2.07067
   R25        2.89706   0.00047  -0.00001   0.00109   0.00108   2.89814
   R26        2.72451  -0.00023  -0.00014  -0.00072  -0.00086   2.72365
   R27        2.07316   0.00007  -0.00005   0.00000  -0.00005   2.07311
   R28        2.06997   0.00004  -0.00013   0.00028   0.00015   2.07012
   R29        2.06994   0.00012  -0.00002  -0.00002  -0.00004   2.06990
   R30        2.06852   0.00018   0.00012   0.00020   0.00032   2.06884
   R31        2.07364   0.00008  -0.00007   0.00013   0.00006   2.07371
   R32        2.07056   0.00001   0.00003   0.00005   0.00008   2.07064
   R33        1.83919  -0.00026  -0.00013  -0.00042  -0.00055   1.83865
   R34        2.74185  -0.00050   0.00001  -0.00065  -0.00064   2.74122
   R35        2.89776   0.00008   0.00004   0.00042   0.00046   2.89821
   R36        2.92143  -0.00031   0.00095  -0.00022   0.00072   2.92216
   R37        1.84030  -0.00022  -0.00016  -0.00029  -0.00044   1.83986
   R38        2.06962  -0.00017   0.00029  -0.00004   0.00026   2.06988
   R39        2.06991   0.00011   0.00000  -0.00005  -0.00004   2.06987
   R40        2.07302   0.00013  -0.00015   0.00005  -0.00010   2.07292
   R41        2.69123   0.00090  -0.00001   0.00038   0.00038   2.69161
   R42        2.06727  -0.00005   0.00001  -0.00014  -0.00013   2.06714
   R43        2.08305   0.00004  -0.00016   0.00006  -0.00010   2.08295
   R44        1.84295  -0.00017  -0.00003  -0.00004  -0.00007   1.84288
    A1        2.26126   0.00033   0.00053   0.00067   0.00120   2.26246
    A2        1.91271  -0.00018  -0.00021  -0.00078  -0.00113   1.91158
    A3        2.10827  -0.00016  -0.00037  -0.00008  -0.00031   2.10796
    A4        2.24371  -0.00034   0.00027  -0.00026   0.00002   2.24374
    A5        1.95693   0.00038   0.00007  -0.00019  -0.00028   1.95666
    A6        2.08253  -0.00005  -0.00034   0.00043   0.00023   2.08276
    A7        1.98574  -0.00004   0.00007  -0.00128  -0.00122   1.98452
    A8        1.90663   0.00002   0.00009   0.00168   0.00177   1.90840
    A9        1.87642   0.00010  -0.00015   0.00058   0.00044   1.87686
   A10        1.92762   0.00005  -0.00046  -0.00137  -0.00182   1.92580
   A11        1.91454  -0.00017   0.00029  -0.00031  -0.00002   1.91453
   A12        1.84711   0.00005   0.00017   0.00091   0.00108   1.84819
   A13        1.97655   0.00014   0.00070  -0.00013   0.00058   1.97713
   A14        1.97987  -0.00036   0.00137  -0.00259  -0.00124   1.97864
   A15        1.84955   0.00005  -0.00040  -0.00025  -0.00065   1.84890
   A16        1.95246   0.00017  -0.00193   0.00148  -0.00043   1.95203
   A17        1.88084  -0.00006  -0.00011  -0.00010  -0.00021   1.88063
   A18        1.81061   0.00007   0.00036   0.00179   0.00214   1.81275
   A19        2.03469  -0.00006   0.00056   0.00077   0.00132   2.03601
   A20        1.91354   0.00001  -0.00029   0.00142   0.00112   1.91466
   A21        1.89411  -0.00001  -0.00015  -0.00090  -0.00104   1.89307
   A22        1.86253   0.00007   0.00015   0.00106   0.00122   1.86375
   A23        1.90069   0.00005   0.00020  -0.00145  -0.00126   1.89943
   A24        1.84964  -0.00007  -0.00057  -0.00107  -0.00163   1.84801
   A25        2.04096   0.00014   0.00078  -0.00001   0.00076   2.04172
   A26        1.91200  -0.00003  -0.00020   0.00083   0.00062   1.91263
   A27        1.87543   0.00001  -0.00040  -0.00067  -0.00106   1.87437
   A28        1.88634  -0.00004   0.00063   0.00152   0.00216   1.88851
   A29        1.89054  -0.00006  -0.00035  -0.00042  -0.00078   1.88976
   A30        1.84938  -0.00004  -0.00062  -0.00146  -0.00208   1.84730
   A31        1.95745   0.00001   0.00020   0.00099   0.00117   1.95862
   A32        1.95731  -0.00002  -0.00034  -0.00335  -0.00369   1.95362
   A33        1.83860   0.00003   0.00042   0.00159   0.00202   1.84062
   A34        1.98290  -0.00004   0.00032  -0.00084  -0.00051   1.98239
   A35        1.86415  -0.00002  -0.00050  -0.00036  -0.00086   1.86328
   A36        1.85138   0.00005  -0.00012   0.00246   0.00234   1.85372
   A37        1.90406  -0.00051  -0.00006  -0.00124  -0.00165   1.90241
   A38        2.19437   0.00014  -0.00009   0.00067   0.00062   2.19499
   A39        2.18456   0.00038   0.00015   0.00103   0.00121   2.18578
   A40        1.82956   0.00044   0.00003  -0.00062  -0.00100   1.82856
   A41        1.92004  -0.00024  -0.00185  -0.00933  -0.01111   1.90893
   A42        1.92298  -0.00035   0.00000   0.00502   0.00510   1.92808
   A43        1.93334  -0.00036  -0.00036  -0.00677  -0.00710   1.92624
   A44        1.98603   0.00010   0.00122   0.00842   0.00973   1.99576
   A45        1.87212   0.00037   0.00081   0.00260   0.00341   1.87553
   A46        1.81604  -0.00013  -0.00017  -0.00162  -0.00196   1.81407
   A47        1.94926  -0.00001  -0.00105  -0.00566  -0.00663   1.94263
   A48        1.85742   0.00006   0.00035   0.00373   0.00411   1.86153
   A49        1.96781  -0.00013   0.00043  -0.00039   0.00007   1.96788
   A50        1.95446   0.00026   0.00062   0.00285   0.00352   1.95798
   A51        1.91428  -0.00004  -0.00020   0.00106   0.00081   1.91509
   A52        1.92542   0.00019   0.00012   0.00098   0.00110   1.92652
   A53        1.95576   0.00002   0.00031  -0.00056  -0.00025   1.95551
   A54        1.92973   0.00015  -0.00006   0.00025   0.00019   1.92993
   A55        1.88707  -0.00011  -0.00011  -0.00067  -0.00078   1.88629
   A56        1.88182  -0.00016  -0.00009   0.00005  -0.00004   1.88178
   A57        1.88169  -0.00012  -0.00020  -0.00006  -0.00026   1.88143
   A58        1.93596   0.00010   0.00050   0.00071   0.00121   1.93717
   A59        1.91680   0.00010  -0.00010   0.00077   0.00067   1.91747
   A60        1.93748   0.00026   0.00019   0.00080   0.00100   1.93848
   A61        1.89185  -0.00021  -0.00057  -0.00140  -0.00197   1.88988
   A62        1.89622  -0.00019  -0.00017  -0.00110  -0.00127   1.89495
   A63        1.88416  -0.00008   0.00011   0.00014   0.00025   1.88441
   A64        1.87089   0.00008   0.00035   0.00123   0.00158   1.87246
   A65        1.83485  -0.00016   0.00009  -0.00273  -0.00264   1.83220
   A66        1.93341   0.00019  -0.00171   0.00377   0.00206   1.93547
   A67        2.01620  -0.00014   0.00014  -0.00147  -0.00134   2.01486
   A68        1.90010   0.00014   0.00052   0.00120   0.00172   1.90182
   A69        1.86989   0.00000   0.00117  -0.00312  -0.00196   1.86792
   A70        1.90443  -0.00002  -0.00004   0.00204   0.00201   1.90644
   A71        1.87786   0.00005  -0.00066  -0.00047  -0.00113   1.87672
   A72        1.94905   0.00037   0.00012   0.00202   0.00215   1.95119
   A73        1.93500  -0.00025   0.00027  -0.00099  -0.00072   1.93429
   A74        1.91953  -0.00001   0.00003   0.00017   0.00020   1.91973
   A75        1.89306   0.00001  -0.00018   0.00032   0.00014   1.89320
   A76        1.87560  -0.00009   0.00015  -0.00028  -0.00013   1.87546
   A77        1.88961  -0.00003  -0.00043  -0.00131  -0.00174   1.88787
   A78        1.97038  -0.00006   0.00125  -0.00086   0.00039   1.97077
   A79        1.94634  -0.00011  -0.00011  -0.00245  -0.00255   1.94380
   A80        1.88766  -0.00025  -0.00021   0.00003  -0.00018   1.88748
   A81        1.86893  -0.00004   0.00061   0.00123   0.00185   1.87078
   A82        1.91550   0.00040  -0.00116   0.00244   0.00128   1.91678
   A83        1.87270   0.00009  -0.00051  -0.00030  -0.00081   1.87188
   A84        1.83215  -0.00031  -0.00043   0.00014  -0.00029   1.83187
    D1        0.07773  -0.00007  -0.00074  -0.00337  -0.00410   0.07362
    D2       -3.05955  -0.00007  -0.00024   0.00093   0.00068  -3.05887
    D3       -3.11125  -0.00018  -0.00148  -0.00823  -0.00969  -3.12093
    D4        0.03466  -0.00018  -0.00099  -0.00393  -0.00490   0.02976
    D5        0.38277  -0.00003  -0.00148  -0.00145  -0.00293   0.37984
    D6       -1.87295   0.00004  -0.00180   0.00173  -0.00007  -1.87302
    D7        2.40413  -0.00004  -0.00174  -0.00046  -0.00219   2.40194
    D8       -2.70685   0.00008  -0.00068   0.00389   0.00320  -2.70365
    D9        1.32061   0.00015  -0.00100   0.00707   0.00607   1.32668
   D10       -0.68550   0.00008  -0.00093   0.00488   0.00395  -0.68155
   D11        0.03141   0.00014   0.00283   0.03070   0.03354   0.06495
   D12       -3.09001  -0.00010   0.00297   0.00669   0.00968  -3.08033
   D13        3.13049   0.00006   0.00223   0.02637   0.02859  -3.12411
   D14        0.00907  -0.00019   0.00236   0.00235   0.00472   0.01379
   D15        0.64145   0.00001   0.00098   0.00555   0.00653   0.64798
   D16       -1.52137  -0.00004   0.00145   0.00697   0.00843  -1.51294
   D17        2.76514  -0.00016   0.00128   0.00476   0.00604   2.77117
   D18       -2.50473   0.00002   0.00045   0.00099   0.00144  -2.50329
   D19        1.61564  -0.00004   0.00092   0.00241   0.00334   1.61898
   D20       -0.38104  -0.00015   0.00075   0.00019   0.00095  -0.38009
   D21       -0.08425   0.00018  -0.00119  -0.02327  -0.02445  -0.10870
   D22        2.04334  -0.00007  -0.00135  -0.02781  -0.02913   2.01420
   D23       -2.15119  -0.00008  -0.00197  -0.02739  -0.02934  -2.18053
   D24        3.06121   0.00018  -0.00075  -0.01941  -0.02015   3.04106
   D25       -1.09439  -0.00007  -0.00090  -0.02396  -0.02484  -1.11922
   D26        0.99427  -0.00008  -0.00153  -0.02354  -0.02505   0.96922
   D27       -1.34114   0.00002   0.00164  -0.00058   0.00107  -1.34006
   D28        2.69216  -0.00001   0.00249  -0.00023   0.00228   2.69444
   D29        0.71708   0.00006   0.00164  -0.00094   0.00072   0.71780
   D30        0.81028   0.00005   0.00147  -0.00037   0.00110   0.81138
   D31       -1.43961   0.00002   0.00232  -0.00002   0.00231  -1.43730
   D32        2.86850   0.00009   0.00147  -0.00072   0.00075   2.86925
   D33        2.83966   0.00004   0.00158  -0.00025   0.00134   2.84100
   D34        0.58978   0.00001   0.00244   0.00011   0.00255   0.59232
   D35       -1.38530   0.00008   0.00158  -0.00060   0.00099  -1.38432
   D36        0.60804   0.00010  -0.00231  -0.00283  -0.00512   0.60291
   D37       -1.50959   0.00004  -0.00267  -0.00594  -0.00861  -1.51820
   D38        2.76077   0.00011  -0.00176  -0.00494  -0.00669   2.75408
   D39        2.87189  -0.00014  -0.00151  -0.00524  -0.00673   2.86516
   D40        0.75427  -0.00020  -0.00187  -0.00835  -0.01021   0.74405
   D41       -1.25856  -0.00012  -0.00096  -0.00735  -0.00830  -1.26685
   D42       -1.43188   0.00000  -0.00215  -0.00238  -0.00452  -1.43640
   D43        2.73368  -0.00006  -0.00251  -0.00549  -0.00800   2.72568
   D44        0.72086   0.00002  -0.00160  -0.00449  -0.00608   0.71477
   D45       -0.99725   0.00013   0.00078   0.00429   0.00507  -0.99219
   D46       -3.04703  -0.00005   0.00097   0.00253   0.00351  -3.04352
   D47        1.05978  -0.00006   0.00237  -0.00227   0.00010   1.05987
   D48        3.02380   0.00011   0.00032   0.00542   0.00574   3.02953
   D49        0.97403  -0.00007   0.00052   0.00366   0.00418   0.97820
   D50       -1.20235  -0.00008   0.00191  -0.00114   0.00076  -1.20159
   D51        1.00120   0.00006   0.00114   0.00384   0.00498   1.00618
   D52       -1.04857  -0.00012   0.00133   0.00208   0.00342  -1.04515
   D53        3.05824  -0.00013   0.00272  -0.00272   0.00000   3.05824
   D54        0.87112  -0.00004   0.00094   0.00170   0.00265   0.87376
   D55       -1.28187  -0.00007  -0.00035  -0.00105  -0.00139  -1.28326
   D56        2.99978  -0.00001   0.00069   0.00060   0.00130   3.00108
   D57        3.01545   0.00000   0.00105   0.00492   0.00598   3.02143
   D58        0.86246  -0.00003  -0.00023   0.00217   0.00194   0.86441
   D59       -1.13908   0.00003   0.00081   0.00383   0.00464  -1.13444
   D60       -1.27822  -0.00002   0.00056   0.00353   0.00410  -1.27412
   D61        2.85198  -0.00005  -0.00072   0.00078   0.00006   2.85204
   D62        0.85044   0.00001   0.00032   0.00243   0.00275   0.85319
   D63       -1.29754   0.00009   0.00179   0.00227   0.00407  -1.29346
   D64        0.94478   0.00004   0.00176  -0.00225  -0.00048   0.94430
   D65        2.97982   0.00006   0.00148   0.00007   0.00155   2.98137
   D66        0.86854   0.00013   0.00263   0.00465   0.00728   0.87583
   D67        3.11086   0.00007   0.00260   0.00013   0.00273   3.11359
   D68       -1.13729   0.00010   0.00232   0.00244   0.00476  -1.13253
   D69        2.86487   0.00003   0.00205   0.00351   0.00557   2.87044
   D70       -1.17600  -0.00003   0.00203  -0.00101   0.00101  -1.17498
   D71        0.85904   0.00000   0.00174   0.00130   0.00304   0.86209
   D72       -3.07020  -0.00007  -0.00050  -0.00369  -0.00420  -3.07440
   D73        1.10946  -0.00008  -0.00065  -0.00314  -0.00380   1.10566
   D74       -0.99021  -0.00006  -0.00057  -0.00285  -0.00343  -0.99363
   D75        0.97059  -0.00003  -0.00076  -0.00140  -0.00215   0.96845
   D76       -1.13294  -0.00004  -0.00090  -0.00084  -0.00174  -1.13468
   D77        3.05059  -0.00001  -0.00082  -0.00056  -0.00137   3.04922
   D78       -1.07190  -0.00001  -0.00024  -0.00206  -0.00231  -1.07421
   D79        3.10776  -0.00002  -0.00039  -0.00151  -0.00190   3.10586
   D80        1.00809   0.00000  -0.00031  -0.00122  -0.00153   1.00656
   D81       -0.08151  -0.00002  -0.00345  -0.04359  -0.04705  -0.12855
   D82        1.99775  -0.00031  -0.00482  -0.05664  -0.06145   1.93630
   D83       -2.22495  -0.00022  -0.00494  -0.05609  -0.06099  -2.28594
   D84        3.04005   0.00023  -0.00359  -0.01975  -0.02335   3.01670
   D85       -1.16387  -0.00007  -0.00496  -0.03280  -0.03776  -1.20163
   D86        0.89661   0.00002  -0.00508  -0.03225  -0.03729   0.85931
   D87        0.09551  -0.00005   0.00275   0.03919   0.04196   0.13747
   D88       -2.01974   0.00012   0.00389   0.04730   0.05121  -1.96853
   D89        2.09459   0.00007   0.00334   0.04396   0.04730   2.14189
   D90       -1.97478   0.00017   0.00512   0.05403   0.05918  -1.91560
   D91        2.19315   0.00033   0.00626   0.06215   0.06843   2.26159
   D92        0.02429   0.00029   0.00571   0.05881   0.06453   0.08882
   D93        2.19761  -0.00012   0.00344   0.04972   0.05316   2.25078
   D94        0.08236   0.00005   0.00459   0.05784   0.06242   0.14478
   D95       -2.08650   0.00000   0.00404   0.05450   0.05851  -2.02798
   D96        1.03762   0.00018   0.00098  -0.00039   0.00065   1.03827
   D97        3.12850   0.00005   0.00052  -0.00119  -0.00061   3.12790
   D98       -1.07241   0.00018   0.00072  -0.00001   0.00077  -1.07164
   D99        3.07522  -0.00008   0.00034  -0.00648  -0.00620   3.06902
   D100      -1.11708  -0.00021  -0.00011  -0.00728  -0.00745  -1.12454
   D101       0.96519  -0.00008   0.00009  -0.00611  -0.00608   0.95911
   D102      -1.01718   0.00013   0.00132  -0.00221  -0.00089  -1.01808
   D103       1.07370   0.00000   0.00087  -0.00301  -0.00215   1.07155
   D104      -3.12721   0.00013   0.00107  -0.00184  -0.00077  -3.12799
   D105      -3.00929   0.00002   0.00288   0.02267   0.02548  -2.98381
   D106       1.30037   0.00001   0.00258   0.02108   0.02372   1.32409
   D107      -0.89804   0.00003   0.00171   0.01869   0.02041  -0.87763
   D108      -2.93104  -0.00007   0.00188  -0.00291  -0.00103  -2.93207
   D109      -0.85877   0.00014   0.00018   0.00062   0.00081  -0.85797
   D110       1.19852   0.00019   0.00106   0.00195   0.00300   1.20152
   D111      -1.24678   0.00003   0.00370  -0.00698  -0.00328  -1.25005
   D112       0.86645   0.00012   0.00374  -0.00586  -0.00212   0.86433
   D113       2.95570  -0.00008   0.00341  -0.00802  -0.00461   2.95108
   D114       3.02703   0.00004   0.00425  -0.00648  -0.00223   3.02480
   D115      -1.14292   0.00013   0.00429  -0.00537  -0.00108  -1.14400
   D116       0.94632  -0.00007   0.00396  -0.00753  -0.00357   0.94275
   D117       0.99170  -0.00003   0.00259  -0.00455  -0.00196   0.98974
   D118       3.10493   0.00006   0.00263  -0.00344  -0.00081   3.10412
   D119      -1.08901  -0.00015   0.00230  -0.00560  -0.00330  -1.09231
   D120      -1.24006   0.00038   0.00022   0.01466   0.01489  -1.22518
   D121       0.86503   0.00020   0.00183   0.01388   0.01571   0.88075
   D122       2.92019   0.00009   0.00103   0.01211   0.01314   2.93333
   D123       0.79733   0.00009   0.00122   0.00823   0.00945   0.80678
   D124       2.90243  -0.00008   0.00283   0.00745   0.01028   2.91270
   D125      -1.32561  -0.00019   0.00203   0.00568   0.00771  -1.31790
   D126       2.85179   0.00025   0.00245   0.00900   0.01146   2.86325
   D127      -1.32629   0.00008   0.00406   0.00822   0.01228  -1.31401
   D128       0.72886  -0.00003   0.00326   0.00645   0.00971   0.73857
   D129      -0.74034   0.00010   0.00281   0.01018   0.01298  -0.72736
   D130      -2.88907   0.00031   0.00169   0.01295   0.01464  -2.87443
   D131       1.36680   0.00002   0.00256   0.01136   0.01392   1.38072
         Item               Value     Threshold  Converged?
 Maximum Force            0.001541     0.000450     NO 
 RMS     Force            0.000250     0.000300     YES
 Maximum Displacement     0.154110     0.001800     NO 
 RMS     Displacement     0.021304     0.001200     NO 
 Predicted change in Energy=-7.489422D-05
 GradGradGradGradGradGradGradGradGradGradGradGradGradGradGradGradGradGrad

                          Input orientation:                          
 ---------------------------------------------------------------------
 Center     Atomic      Atomic             Coordinates (Angstroms)
 Number     Number       Type             X           Y           Z
 ---------------------------------------------------------------------
      1          6           0       -1.695790    0.660862   -0.182771
      2          6           0       -0.959436   -0.475876   -0.193181
      3          6           0        0.515902   -0.634600   -0.435910
      4          6           0        1.373257    0.506868    0.168310
      5          6           0        1.324590    1.813999   -0.661318
      6          6           0       -0.008450    2.140888   -1.356887
      7          6           0       -1.281003    2.081019   -0.491795
      8          6           0       -3.095989    0.336491    0.126553
      9          6           0       -3.206562   -1.148851    0.416469
     10          6           0       -1.815412   -1.720879    0.074452
     11          8           0       -4.031446    1.136891    0.152026
     12          6           0       -1.203180    2.948043    0.780592
     13          6           0       -1.840250   -2.652370   -1.143629
     14          8           0       -1.216221   -2.401151    1.194953
     15          6           0        2.837126    0.077432    0.488697
     16          8           0        2.707766   -1.054266    1.386880
     17          6           0        3.591770    1.201688    1.208904
     18          6           0        3.669932   -0.399703   -0.723713
     19          8           0        3.238385   -1.658235   -1.232248
     20          1           0        0.699979   -0.719913   -1.515889
     21          1           0        0.819199   -1.590228   -0.004607
     22          1           0        0.939902    0.719798    1.154087
     23          1           0        2.092091    1.783416   -1.445391
     24          1           0        1.596801    2.650227   -0.007691
     25          1           0       -0.147389    1.474385   -2.217698
     26          1           0        0.077936    3.153548   -1.772698
     27          1           0       -2.097589    2.499519   -1.099233
     28          1           0       -3.428779   -1.296266    1.479750
     29          1           0       -4.029900   -1.590748   -0.155817
     30          1           0       -0.967474    3.987491    0.520805
     31          1           0       -0.436730    2.589367    1.476247
     32          1           0       -2.162865    2.943877    1.308577
     33          1           0       -0.829888   -2.982995   -1.405176
     34          1           0       -2.446311   -3.539927   -0.921979
     35          1           0       -2.279717   -2.151585   -2.013526
     36          1           0       -1.660850   -3.262216    1.281797
     37          1           0        3.588092   -1.232570    1.762582
     38          1           0        3.819107    2.035196    0.535604
     39          1           0        3.006791    1.585816    2.051510
     40          1           0        4.545099    0.823882    1.598400
     41          1           0        3.619498    0.316793   -1.548741
     42          1           0        4.724963   -0.464692   -0.411241
     43          1           0        3.056748   -2.200123   -0.442058
 ---------------------------------------------------------------------
                    Distance matrix (angstroms):
                    1          2          3          4          5
     1  C    0.000000
     2  C    1.354437   0.000000
     3  C    2.575633   1.503574   0.000000
     4  C    3.092898   2.556935   1.550190   0.000000
     5  C    3.268244   3.267944   2.588517   1.548948   0.000000
     6  C    2.533010   3.017622   2.970940   2.627805   1.538723
     7  C    1.511419   2.594280   3.256775   3.155754   2.624720
     8  C    1.470190   2.308036   3.782214   4.472687   4.727080
     9  C    2.432404   2.423663   3.853277   4.876242   5.520095
    10  C    2.398576   1.534390   2.622117   3.890922   4.785011
    11  O    2.407070   3.486751   4.915509   5.441324   5.459590
    12  C    2.530203   3.568034   4.155774   3.601701   3.123265
    13  C    3.452771   2.533043   3.181778   4.693463   5.495206
    14  O    3.391760   2.387370   2.963219   4.026905   5.260128
    15  C    4.619370   3.896792   2.598070   1.558838   2.574095
    16  O    4.979636   4.034786   2.881484   2.388089   3.786190
    17  C    5.494319   5.049114   3.941869   2.547040   3.002126
    18  C    5.496215   4.660291   3.175832   2.625318   3.225678
    19  O    5.552089   4.483229   3.015609   3.182443   4.005619
    20  H    3.069764   2.136064   1.098871   2.189708   2.746114
    21  H    3.379988   2.107340   1.091437   2.175935   3.503633
    22  H    2.955931   2.617681   2.131258   1.097675   2.154287
    23  H    4.147575   3.998031   3.057815   2.179525   1.097618
    24  H    3.850893   4.042435   3.484509   2.162160   1.095721
    25  H    2.683335   2.926023   2.839462   2.990232   2.168958
    26  H    3.447818   4.091911   4.040902   3.528496   2.140959
    27  H    2.093323   3.311993   4.134373   4.198106   3.517530
    28  H    3.097996   3.093443   4.434869   5.294404   6.070621
    29  H    3.243231   3.266815   4.653707   5.805097   6.365406
    30  H    3.477344   4.520120   4.947670   4.209276   3.372690
    31  H    2.838433   3.529296   3.867534   3.053449   2.876217
    32  H    2.766665   3.924058   4.798388   4.443352   4.161664
    33  H    3.939766   2.787716   2.874993   4.416883   5.310956
    34  H    4.330859   3.482865   4.177546   5.670483   6.553789
    35  H    3.406243   2.804424   3.550437   5.017170   5.526785
    36  H    4.187688   3.229742   3.820096   4.965043   6.201331
    37  H    5.940445   5.007755   3.824825   3.236177   4.503367
    38  H    5.728782   5.447118   4.356927   2.907383   2.775638
    39  H    5.287893   5.002017   4.161975   2.716432   3.200204
    40  H    6.492137   5.932878   4.743418   3.493743   4.056888
    41  H    5.498776   4.840713   3.431596   2.833724   2.880234
    42  H    6.522663   5.688591   4.212561   3.537477   4.100916
    43  H    5.553294   4.377751   2.984425   3.245688   4.377399
                    6          7          8          9         10
     6  C    0.000000
     7  C    1.539922   0.000000
     8  C    3.871607   2.592278   0.000000
     9  C    4.918851   3.868434   1.517406   0.000000
    10  C    4.497454   3.880807   2.423916   1.542560   0.000000
    11  O    4.412406   2.978392   1.231409   2.444377   3.617137
    12  C    2.578313   1.541673   3.291002   4.575005   4.761543
    13  C    5.135786   4.810678   3.481887   2.561501   1.533628
    14  O    5.347964   4.789485   3.488509   2.477045   1.441291
    15  C    3.970055   4.683451   5.949799   6.167265   5.005160
    16  O    5.011497   5.410149   6.099689   5.994157   4.756677
    17  C    4.519621   5.235411   6.829801   7.236734   6.250280
    18  C    4.515087   5.542520   6.858762   7.010521   5.698383
    19  O    4.999081   5.912290   6.778612   6.671963   5.220369
    20  H    2.951498   3.580263   4.268839   4.379391   3.139794
    21  H    4.053997   4.257494   4.365564   4.071717   2.639033
    22  H    3.037080   3.081277   4.182244   4.607504   3.835918
    23  H    2.132579   3.517909   5.610774   6.335649   5.464302
    24  H    2.157913   2.973233   5.233897   6.138828   5.545856
    25  H    1.097509   2.152168   3.935042   4.814431   4.271530
    26  H    1.098108   2.153543   4.649384   5.838752   5.545879
    27  H    2.135299   1.100425   2.679187   4.103386   4.389638
    28  H    5.617756   4.461612   2.146576   1.096210   2.181310
    29  H    5.616025   4.599042   2.160132   1.095750   2.230228
    30  H    2.802748   2.181351   4.244503   5.604142   5.788240
    31  H    2.900207   2.201000   3.737484   4.771727   4.737512
    32  H    3.520084   2.182554   3.011040   4.316895   4.837741
    33  H    5.189535   5.165463   4.301209   3.511560   2.180251
    34  H    6.197094   5.756565   4.067938   2.843707   2.167912
    35  H    4.900526   4.607389   3.381828   2.787363   2.181912
    36  H    6.235914   5.642701   4.042884   2.757595   1.963999
    37  H    5.834931   6.306360   7.058009   6.927218   5.682084
    38  H    4.271170   5.202766   7.132425   7.714427   6.787383
    39  H    4.584425   5.009871   6.519985   6.982659   6.172247
    40  H    5.585968   6.316073   7.796802   8.085598   7.018143
    41  H    4.065235   5.314559   6.921327   7.252949   6.027031
    42  H    5.485298   6.523708   7.880255   8.003891   6.677605
    43  H    5.392284   6.094812   6.679364   6.408689   4.922844
                   11         12         13         14         15
    11  O    0.000000
    12  C    3.416790   0.000000
    13  C    4.564928   5.955931   0.000000
    14  O    4.640143   5.365234   2.433411   0.000000
    15  C    6.957951   4.964845   5.656337   4.803310   0.000000
    16  O    7.193262   5.628638   5.444433   4.153144   1.450589
    17  C    7.696403   5.121012   7.063641   6.008114   1.533669
    18  C    7.901852   6.100620   5.967657   5.617968   1.546338
    19  O    7.910714   6.707968   5.175779   5.127060   2.476934
    20  H    5.349397   4.727552   3.213367   3.721162   3.036695
    21  H    5.566909   5.030155   3.081913   2.497894   2.663919
    22  H    5.088457   3.114060   4.937637   3.793529   2.110648
    23  H    6.361403   4.143691   5.935534   5.952054   2.684428
    24  H    5.830340   2.924035   6.420375   5.905579   2.898979
    25  H    4.562389   3.503727   4.587975   5.273364   4.264198
    26  H    4.965732   2.864051   6.146857   6.429345   4.710576
    27  H    2.676230   2.129527   5.158504   5.482396   5.721839
    28  H    2.836602   4.843167   3.353291   2.489436   6.490824
    29  H    2.744956   5.428428   2.626287   3.224612   7.096074
    30  H    4.201172   1.097041   6.900712   6.428926   5.455692
    31  H    4.096979   1.095458   6.025731   5.058854   4.243019
    32  H    2.845067   1.095344   6.118446   5.429399   5.821393
    33  H    5.445026   6.331994   1.094783   2.692298   5.138089
    34  H    5.053589   6.821867   1.097359   2.700247   6.556675
    35  H    4.309553   5.913732   1.095736   3.389342   6.116512
    36  H    5.123305   6.247238   2.507347   0.972969   5.658095
    37  H    8.140368   6.434137   6.318923   4.976867   1.975560
    38  H    7.911086   5.110449   7.537998   6.743178   2.190737
    39  H    7.303859   4.603776   7.187833   5.870556   2.178622
    40  H    8.703281   6.182523   7.770182   6.614864   2.169286
    41  H    7.880490   5.967202   6.228073   6.188639   2.195576
    42  H    8.919476   6.943350   6.958760   6.451930   2.160490
    43  H    7.856914   6.793046   4.967626   4.580227   2.470181
                   16         17         18         19         20
    16  O    0.000000
    17  C    2.429500   0.000000
    18  C    2.410149   2.511090   0.000000
    19  O    2.739739   3.776674   1.424340   0.000000
    20  H    3.545288   4.413559   3.090420   2.721103   0.000000
    21  H    2.406278   4.117591   3.171930   2.713704   1.748037
    22  H    2.515321   2.695854   3.497496   4.078316   3.042877
    23  H    4.056261   3.103663   2.788622   3.633784   2.865241
    24  H    4.111246   2.749231   3.756678   4.770449   3.799578
    25  H    5.247759   5.079102   4.507343   4.716767   2.454693
    26  H    5.882571   5.004672   5.160271   5.782195   3.931487
    27  H    6.473143   6.275402   6.466127   6.765888   4.285410
    28  H    6.142017   7.456624   7.486706   7.206735   5.133486
    29  H    6.932811   8.231040   7.812074   7.347873   4.997990
    30  H    6.298952   5.387104   6.503986   7.255114   5.393346
    31  H    4.813721   4.269185   5.535254   6.235747   4.603946
    32  H    6.301930   6.013401   7.023621   7.537157   5.440298
    33  H    4.902098   6.625410   5.233180   4.282026   2.733915
    34  H    6.170401   7.967559   6.878135   5.996065   4.266655
    35  H    6.135296   7.490184   6.334905   5.594930   3.343040
    36  H    4.896007   6.893604   6.374424   5.735476   4.456890
    37  H    0.973611   2.496434   2.623362   3.045077   4.399134
    38  H    3.391833   1.095331   2.745335   4.135695   4.639850
    39  H    2.738829   1.095327   3.476192   4.621751   4.833643
    40  H    2.635902   1.096941   2.766819   3.985095   5.183343
    41  H    3.365848   2.896276   1.093884   2.036210   3.098294
    42  H    2.765850   2.585695   1.102249   2.075696   4.181612
    43  H    2.186273   3.818932   1.922715   0.975211   2.983034
                   21         22         23         24         25
    21  H    0.000000
    22  H    2.587153   0.000000
    23  H    3.882987   3.035804   0.000000
    24  H    4.311164   2.346870   1.750330   0.000000
    25  H    3.901784   3.622228   2.388981   3.051054   0.000000
    26  H    5.116544   3.902844   2.457888   2.382338   1.751680
    27  H    5.141196   4.179857   4.264511   3.855217   2.470859
    28  H    4.509440   4.822442   6.965695   6.560773   5.667023
    29  H    4.851456   5.635016   7.108218   7.047523   5.359131
    30  H    5.880409   3.836267   4.252624   2.939913   3.806263
    31  H    4.608612   2.343969   3.947209   2.518139   3.869383
    32  H    5.583481   3.820675   5.199583   3.994231   4.319278
    33  H    2.573108   4.836596   5.590909   6.290865   4.581947
    34  H    3.912346   5.824237   7.014916   7.449878   5.666326
    35  H    3.735526   5.352061   5.909291   6.489080   4.211433
    36  H    3.255922   4.757800   6.854235   6.872558   6.080495
    37  H    3.304186   3.345881   4.650299   4.709057   6.092951
    38  H    4.736557   3.225309   2.640135   2.368982   4.860892
    39  H    4.370404   2.413998   3.619950   2.713181   5.309181
    40  H    4.720158   3.633964   4.025247   3.821979   6.083190
    41  H    3.723272   3.827261   2.120055   3.451239   3.997119
    42  H    4.084994   4.263796   3.613235   4.432942   5.546452
    43  H    2.360076   3.943939   4.219695   5.083897   5.188584
                   26         27         28         29         30
    26  H    0.000000
    27  H    2.369435   0.000000
    28  H    6.532711   4.778201   0.000000
    29  H    6.480507   4.621054   1.767242   0.000000
    30  H    2.654902   2.473003   5.907257   6.399454   0.000000
    31  H    3.337488   3.065880   4.904133   5.748727   1.774629
    32  H    3.815679   2.449339   4.428392   5.117919   1.771630
    33  H    6.214208   5.635480   4.233448   3.706660   7.232980
    34  H    7.204037   6.052102   3.430388   2.625654   7.805806
    35  H    5.810418   4.743614   3.775565   2.613190   6.770012
    36  H    7.315419   6.249611   2.651362   3.236192   7.322440
    37  H    6.637577   7.378715   7.022858   7.863991   7.038766
    38  H    4.536004   6.155939   8.032553   8.673664   5.169433
    39  H    5.065624   6.067679   7.074593   8.029812   4.889364
    40  H    6.061946   7.362764   8.251778   9.079556   6.446557
    41  H    4.543126   6.136077   7.839128   8.005763   6.228752
    42  H    6.044839   7.470415   8.411354   8.830678   7.286596
    43  H    6.269427   7.006119   6.824394   7.118557   7.443657
                   31         32         33         34         35
    31  H    0.000000
    32  H    1.770122   0.000000
    33  H    6.285570   6.653502   0.000000
    34  H    6.881726   6.862611   1.776647   0.000000
    35  H    6.168609   6.083893   1.778577   1.773900   0.000000
    36  H    5.981414   6.226422   2.826356   2.355993   3.532089
    37  H    5.557732   7.121961   5.711150   6.996055   7.038093
    38  H    4.393640   6.099769   7.110698   8.512462   7.824503
    39  H    3.632613   5.396445   6.895131   8.053024   7.644596
    40  H    5.286822   7.040963   7.239080   8.618292   8.275115
    41  H    5.546903   6.964306   5.541322   7.215342   6.411681
    42  H    6.287525   7.875169   6.179493   7.819533   7.380953
    43  H    6.230850   7.534575   4.080003   5.684105   5.563248
                   36         37         38         39         40
    36  H    0.000000
    37  H    5.648186   0.000000
    38  H    7.658284   3.498162   0.000000
    39  H    6.773680   2.892177   1.777575   0.000000
    40  H    7.437085   2.274162   1.767450   1.775456   0.000000
    41  H    6.978777   3.656005   2.708734   3.866218   3.319394
    42  H    7.174338   2.570529   2.822504   3.636186   2.394041
    43  H    5.133756   2.465547   4.413042   4.533620   3.939957
                   41         42         43
    41  H    0.000000
    42  H    1.768242   0.000000
    43  H    2.806475   2.407408   0.000000
 Stoichiometry    C15H24O4
 Framework group  C1[X(C15H24O4)]
 Deg. of freedom   123
 Full point group                 C1      NOp   1
 Largest Abelian subgroup         C1      NOp   1
 Largest concise Abelian subgroup C1      NOp   1
                         Standard orientation:                         
 ---------------------------------------------------------------------
 Center     Atomic      Atomic             Coordinates (Angstroms)
 Number     Number       Type             X           Y           Z
 ---------------------------------------------------------------------
      1          6           0       -1.737688    0.664648   -0.159247
      2          6           0       -1.013908   -0.480110   -0.172332
      3          6           0        0.457171   -0.655895   -0.428765
      4          6           0        1.332778    0.478436    0.162584
      5          6           0        1.290266    1.782827   -0.671680
      6          6           0       -0.045859    2.121609   -1.355540
      7          6           0       -1.310481    2.078986   -0.477887
      8          6           0       -3.138254    0.356804    0.164952
      9          6           0       -3.262178   -1.126117    0.461786
     10          6           0       -1.880752   -1.714638    0.108519
     11          8           0       -4.064636    1.167481    0.196362
     12          6           0       -1.210790    2.949983    0.790254
     13          6           0       -1.927637   -2.650469   -1.105580
     14          8           0       -1.278100   -2.397119    1.225815
     15          6           0        2.794938    0.034243    0.470415
     16          8           0        2.662024   -1.092517    1.374270
     17          6           0        3.568791    1.152932    1.178811
     18          6           0        3.610614   -0.456623   -0.748143
     19          8           0        3.160427   -1.712301   -1.247492
     20          1           0        0.629753   -0.747361   -1.510138
     21          1           0        0.754229   -1.613121    0.003334
     22          1           0        0.911417    0.699876    1.151680
     23          1           0        2.049696    1.740842   -1.463051
     24          1           0        1.577948    2.618530   -0.024034
     25          1           0       -0.200455    1.453368   -2.212324
     26          1           0        0.047498    3.131660   -1.776163
     27          1           0       -2.128349    2.504060   -1.079003
     28          1           0       -3.475595   -1.267010    1.527750
     29          1           0       -4.095833   -1.561172   -0.100721
     30          1           0       -0.966313    3.985785    0.524089
     31          1           0       -0.441539    2.585616    1.479833
     32          1           0       -2.165261    2.958342    1.327556
     33          1           0       -0.923542   -2.993129   -1.375632
     34          1           0       -2.541145   -3.530485   -0.874549
     35          1           0       -2.370092   -2.148248   -1.973131
     36          1           0       -1.731221   -3.252929    1.320374
     37          1           0        3.543981   -1.278997    1.742095
     38          1           0        3.798616    1.981313    0.500050
     39          1           0        2.996290    1.546668    2.025544
     40          1           0        4.521702    0.766217    1.560507
     41          1           0        3.559940    0.257211   -1.575461
     42          1           0        4.667875   -0.531951   -0.445690
     43          1           0        2.980617   -2.249133   -0.453441
 ---------------------------------------------------------------------
 Rotational constants (GHZ):      0.5470471      0.2804284      0.2186050
 Standard basis: 6-31G(d) (6D, 7F)
 There are   333 symmetry adapted cartesian basis functions of A   symmetry.
 There are   333 symmetry adapted basis functions of A   symmetry.
   333 basis functions,   628 primitive gaussians,   333 cartesian basis functions
    73 alpha electrons       73 beta electrons
       nuclear repulsion energy      1611.2710714107 Hartrees.
 NAtoms=   43 NActive=   43 NUniq=   43 SFac= 1.00D+00 NAtFMM=   60 NAOKFM=F Big=F
 Integral buffers will be    131072 words long.
 Raffenetti 2 integral format.
 Two-electron integral symmetry is turned on.
 ------------------------------------------------------------------------------
 Polarizable Continuum Model (PCM)
 =================================
 Model                : PCM (using non-symmetric T matrix).
 Atomic radii         : SMD-Coulomb.
 Polarization charges : Total charges.
 Charge compensation  : None.
 Solution method      : On-the-fly selection.
 Cavity type          : VdW (van der Waals Surface) (Alpha=1.000).
 Cavity algorithm     : GePol (No added spheres)
                        Default sphere list used, NSphG=   43.
                        Lebedev-Laikov grids with approx.  5.0 points / Ang**2.
                        Smoothing algorithm: Karplus/York (Gamma=1.0000).
                        Polarization charges: spherical gaussians, with
                                              point-specific exponents (IZeta= 3).
                        Self-potential: point-specific (ISelfS= 7).
                        Self-field    : sphere-specific E.n sum rule (ISelfD= 2).
 1st derivatives      : Analytical E(r).r(x)/FMM algorithm (CHGder, D1EAlg=3).
                        Cavity 1st derivative terms included.
 Solvent              : Methanol, Eps=  32.613000 Eps(inf)=   1.765709
 ------------------------------------------------------------------------------
 ------------------------------------------------------------------------------
 Atomic radii for non-electrostatic terms: SMD-CDS.
 ------------------------------------------------------------------------------
 Nuclear repulsion after PCM non-electrostatic terms =     1611.2723438291 Hartrees.
 One-electron integrals computed using PRISM.
 NBasis=   333 RedAO= T EigKep=  9.35D-04  NBF=   333
 NBsUse=   333 1.00D-06 EigRej= -1.00D+00 NBFU=   333
 Initial guess from the checkpoint file:  "DY-202A-11R_56.chk"
 B after Tr=     0.000000    0.000000    0.000000
         Rot=    0.999998   -0.001836   -0.000758    0.000116 Ang=  -0.23 deg.
 ExpMin= 1.61D-01 ExpMax= 5.48D+03 ExpMxC= 8.25D+02 IAcc=1 IRadAn=         1 AccDes= 0.00D+00
 Harris functional with IExCor=  402 and IRadAn=       1 diagonalized for initial guess.
 HarFok:  IExCor=  402 AccDes= 0.00D+00 IRadAn=         1 IDoV= 1 UseB2=F ITyADJ=14
 ICtDFT=  3500011 ScaDFX=  1.000000  1.000000  1.000000  1.000000
 FoFCou: FMM=F IPFlag=           0 FMFlag=      100000 FMFlg1=           0
         NFxFlg=           0 DoJE=T BraDBF=F KetDBF=T FulRan=T
         wScrn=  0.000000 ICntrl=     500 IOpCl=  0 I1Cent=   200000004 NGrid=           0
         NMat0=    1 NMatS0=      1 NMatT0=    0 NMatD0=    1 NMtDS0=    0 NMtDT0=    0
 Petite list used in FoFCou.
 Keep R1 ints in memory in canonical form, NReq=1565304907.
 Requested convergence on RMS density matrix=1.00D-08 within 128 cycles.
 Requested convergence on MAX density matrix=1.00D-06.
 Requested convergence on             energy=1.00D-06.
 No special actions if energy rises.
 Inv3:  Mode=1 IEnd=    21692163.
 Iteration    1 A*A^-1 deviation from unit magnitude is 5.77D-15 for   2662.
 Iteration    1 A*A^-1 deviation from orthogonality  is 5.87D-15 for   1822    640.
 Iteration    1 A^-1*A deviation from unit magnitude is 6.00D-15 for   2662.
 Iteration    1 A^-1*A deviation from orthogonality  is 2.11D-08 for   1518   1508.
 Iteration    2 A*A^-1 deviation from unit magnitude is 6.88D-15 for    673.
 Iteration    2 A*A^-1 deviation from orthogonality  is 3.45D-15 for   2427    301.
 Iteration    2 A^-1*A deviation from unit magnitude is 1.11D-15 for      6.
 Iteration    2 A^-1*A deviation from orthogonality  is 7.60D-16 for   2663    986.
 Error on total polarization charges =  0.05196
 SCF Done:  E(RB3LYP) =  -886.950921215     A.U. after   10 cycles
            NFock= 10  Conv=0.66D-08     -V/T= 2.0094
 SMD-CDS (non-electrostatic) energy       (kcal/mol) =       0.80
 (included in total energy above)
 D1PCM: PCM CHGder 1st derivatives, ID1Alg=3 FixD1E=F DoIter=F DoCFld=F I1PDM=0.
 Calling FoFJK, ICntrl=      2127 FMM=F ISym2X=0 I1Cent= 0 IOpClX= 0 NMat=1 NMatS=1 NMatT=0.
 ***** Axes restored to original set *****
 -------------------------------------------------------------------
 Center     Atomic                   Forces (Hartrees/Bohr)
 Number     Number              X              Y              Z
 -------------------------------------------------------------------
      1        6           0.001540066    0.001226102   -0.000899123
      2        6          -0.001130041   -0.000890536    0.000483176
      3        6           0.000524077    0.000456883   -0.000378076
      4        6          -0.000202821    0.000228024   -0.000256796
      5        6           0.000006966   -0.000069725    0.000251274
      6        6           0.000405352    0.000208839   -0.000181824
      7        6          -0.000686881   -0.000982246   -0.000045737
      8        6          -0.000224682   -0.000185336    0.002057741
      9        6          -0.001545840   -0.000218266   -0.000839302
     10        6           0.002161040   -0.000098841    0.000514821
     11        8          -0.000779166    0.000552833   -0.000652975
     12        6           0.000201916    0.000175265   -0.000203367
     13        6          -0.000709854    0.000076343   -0.000305910
     14        8          -0.000321669    0.000043393   -0.000571867
     15        6          -0.000031669   -0.000679250    0.000117338
     16        8           0.000324403    0.000198383   -0.000056029
     17        6           0.000095117    0.000304248   -0.000853267
     18        6           0.000255928    0.000689790    0.000674913
     19        8          -0.000275336   -0.000512346   -0.000430906
     20        1          -0.000203010   -0.000141772    0.000050568
     21        1          -0.000062557    0.000122805    0.000177941
     22        1           0.000186666   -0.000067634    0.000063181
     23        1          -0.000017307   -0.000094554   -0.000009248
     24        1           0.000132194    0.000022727    0.000053945
     25        1          -0.000165668   -0.000103296   -0.000050176
     26        1          -0.000017856    0.000134107   -0.000026982
     27        1          -0.000029180   -0.000123289    0.000209124
     28        1           0.000444757    0.000209414    0.000154973
     29        1           0.000337585   -0.000176389   -0.000091259
     30        1          -0.000001426    0.000137533    0.000069675
     31        1          -0.000057002   -0.000051510    0.000055824
     32        1          -0.000094986    0.000128654    0.000138326
     33        1           0.000127158   -0.000035493    0.000081729
     34        1          -0.000022478   -0.000132839   -0.000023779
     35        1           0.000056544   -0.000036130    0.000035583
     36        1          -0.000080165    0.000074357    0.000005509
     37        1          -0.000078112   -0.000110476    0.000167455
     38        1          -0.000101572   -0.000194623    0.000178636
     39        1          -0.000136780   -0.000108859    0.000141282
     40        1           0.000152722   -0.000107769    0.000047709
     41        1          -0.000107514   -0.000132362   -0.000148165
     42        1           0.000030575    0.000087535    0.000239898
     43        1           0.000100502    0.000176308    0.000054167
 -------------------------------------------------------------------
 Cartesian Forces:  Max     0.002161040 RMS     0.000471088

 GradGradGradGradGradGradGradGradGradGradGradGradGradGradGradGradGradGrad
 Berny optimization.
 Using GEDIIS/GDIIS optimizer.
 FormGI is forming the generalized inverse of G from B-inverse, IUseBI=4.
 Internal  Forces:  Max     0.001159200 RMS     0.000194549
 Search for a local minimum.
 Step number   7 out of a maximum of  258
 All quantities printed in internal units (Hartrees-Bohrs-Radians)
 Mixed Optimization -- En-DIIS/RFO-DIIS
 Swapping is turned off.
 Update second derivatives using D2CorX and points    4    5    6    7
 DE= -6.52D-05 DEPred=-7.49D-05 R= 8.70D-01
 TightC=F SS=  1.41D+00  RLast= 2.32D-01 DXNew= 1.4270D+00 6.9555D-01
 Trust test= 8.70D-01 RLast= 2.32D-01 DXMaxT set to 8.49D-01
 ITU=  1  1  0  1  1  1  0
     Eigenvalues ---    0.00091   0.00263   0.00276   0.00357   0.00382
     Eigenvalues ---    0.00395   0.00702   0.00788   0.00793   0.01061
     Eigenvalues ---    0.01125   0.01150   0.01333   0.01360   0.01476
     Eigenvalues ---    0.02003   0.02546   0.02647   0.03226   0.03689
     Eigenvalues ---    0.03942   0.04298   0.04468   0.04585   0.04708
     Eigenvalues ---    0.04891   0.05031   0.05063   0.05240   0.05289
     Eigenvalues ---    0.05392   0.05444   0.05530   0.05571   0.05584
     Eigenvalues ---    0.05627   0.05656   0.05721   0.05903   0.05964
     Eigenvalues ---    0.06207   0.06779   0.06971   0.07914   0.08535
     Eigenvalues ---    0.08816   0.09048   0.09160   0.09406   0.09736
     Eigenvalues ---    0.10485   0.11855   0.12198   0.13541   0.14397
     Eigenvalues ---    0.15003   0.15643   0.15986   0.15998   0.16000
     Eigenvalues ---    0.16000   0.16000   0.16000   0.16000   0.16000
     Eigenvalues ---    0.16024   0.16145   0.16175   0.16619   0.17085
     Eigenvalues ---    0.17516   0.18038   0.19079   0.19626   0.20963
     Eigenvalues ---    0.22989   0.23657   0.24538   0.24993   0.26359
     Eigenvalues ---    0.26828   0.27413   0.27938   0.28217   0.28503
     Eigenvalues ---    0.28893   0.29046   0.29401   0.29603   0.30488
     Eigenvalues ---    0.30846   0.31692   0.32510   0.33685   0.33762
     Eigenvalues ---    0.33824   0.33841   0.33966   0.34044   0.34093
     Eigenvalues ---    0.34104   0.34115   0.34136   0.34143   0.34157
     Eigenvalues ---    0.34199   0.34201   0.34228   0.34251   0.34276
     Eigenvalues ---    0.34332   0.34394   0.34424   0.34625   0.36866
     Eigenvalues ---    0.39280   0.41986   0.42444   0.51761   0.52549
     Eigenvalues ---    0.52758   0.53018   0.95511
 En-DIIS/RFO-DIIS IScMMF=        0 using points:     7    6    5    4    3
 RFO step:  Lambda=-2.41200365D-05.
 DidBck=F Rises=F RFO-DIIS coefs:    0.86889    0.47864   -0.13468   -0.30263    0.08978
 Iteration  1 RMS(Cart)=  0.01405891 RMS(Int)=  0.00007836
 Iteration  2 RMS(Cart)=  0.00012025 RMS(Int)=  0.00000844
 Iteration  3 RMS(Cart)=  0.00000000 RMS(Int)=  0.00000844
 Variable       Old X    -DE/DX   Delta X   Delta X   Delta X     New X
                                 (Linear)    (Quad)   (Total)
    R1        2.55952   0.00035  -0.00006   0.00100   0.00094   2.56046
    R2        2.85617  -0.00067  -0.00009  -0.00246  -0.00255   2.85362
    R3        2.77826   0.00116  -0.00027   0.00298   0.00273   2.78098
    R4        2.84134   0.00039  -0.00009   0.00131   0.00122   2.84256
    R5        2.89958  -0.00044  -0.00026  -0.00226  -0.00253   2.89705
    R6        2.92943   0.00001   0.00008   0.00021   0.00028   2.92972
    R7        2.07657  -0.00007  -0.00014  -0.00024  -0.00037   2.07619
    R8        2.06252  -0.00005   0.00007   0.00010   0.00018   2.06269
    R9        2.92709  -0.00011   0.00034  -0.00010   0.00024   2.92733
   R10        2.94578   0.00034   0.00052  -0.00057  -0.00005   2.94573
   R11        2.07430  -0.00003   0.00010  -0.00001   0.00008   2.07439
   R12        2.90777   0.00023  -0.00030   0.00065   0.00035   2.90812
   R13        2.07420  -0.00001  -0.00017   0.00018   0.00002   2.07421
   R14        2.07061   0.00008   0.00004   0.00027   0.00031   2.07092
   R15        2.91003   0.00038  -0.00038   0.00090   0.00052   2.91055
   R16        2.07399   0.00012  -0.00001   0.00042   0.00041   2.07440
   R17        2.07512   0.00013  -0.00003   0.00034   0.00031   2.07543
   R18        2.91334   0.00025  -0.00041   0.00024  -0.00017   2.91317
   R19        2.07950  -0.00014   0.00011  -0.00037  -0.00026   2.07924
   R20        2.86748   0.00031  -0.00041  -0.00028  -0.00068   2.86681
   R21        2.32703   0.00093  -0.00010   0.00100   0.00091   2.32793
   R22        2.91502   0.00072  -0.00024   0.00171   0.00146   2.91648
   R23        2.07154   0.00003  -0.00008   0.00023   0.00014   2.07168
   R24        2.07067  -0.00013   0.00000  -0.00080  -0.00080   2.06987
   R25        2.89814   0.00027  -0.00005   0.00108   0.00103   2.89916
[truncated: 896,816 more chars]
