# Supplementary material for: New patchoulol- and guaiane-type sesquiterpenoids from Sanguisorba officinalis with anti-melanogenic activity
Source: Nat Prod Bioprospect. 2026 May 12;16(1):63. doi: 10.1007/s13659-026-00616-0 (PMC13161421; doi:10.1007/s13659-026-00616-0)
Supplement: Supplementary file 2 — Additional file 2. It includes the calculated NMR data of compound 11. [file 13659_2026_616_MOESM2_ESM.zip › New folder/11R-opt_freq-conf-57.log]

 Entering Gaussian System, Link 0=/gpfs/home/zhengshan/software/Gaussian/g09/g09
 Input=DY-202A-11R_57.gjf
 Output=DY-202A-11R_57.log
 Initial command:
 /gpfs/home/zhengshan/software/Gaussian/g09/l1.exe "/gpfs/home/zhengshan/software/Gaussian/g09/scratch/zhengshan/%J/Gau-29273.inp" -scrdir="/gpfs/home/zhengshan/software/Gaussian/g09/scratch/zhengshan/%J/"
 Entering Link 1 = /gpfs/home/zhengshan/software/Gaussian/g09/l1.exe PID=     29274.
  
 Copyright (c) 1988,1990,1992,1993,1995,1998,2003,2009,2013,
            Gaussian, Inc.  All Rights Reserved.
  
 This is part of the Gaussian(R) 09 program.  It is based on
 the Gaussian(R) 03 system (copyright 2003, Gaussian, Inc.),
 the Gaussian(R) 98 system (copyright 1998, Gaussian, Inc.),
 the Gaussian(R) 94 system (copyright 1995, Gaussian, Inc.),
 the Gaussian 92(TM) system (copyright 1992, Gaussian, Inc.),
 the Gaussian 90(TM) system (copyright 1990, Gaussian, Inc.),
 the Gaussian 88(TM) system (copyright 1988, Gaussian, Inc.),
 the Gaussian 86(TM) system (copyright 1986, Carnegie Mellon
 University), and the Gaussian 82(TM) system (copyright 1983,
 Carnegie Mellon University). Gaussian is a federally registered
 trademark of Gaussian, Inc.
  
 This software contains proprietary and confidential information,
 including trade secrets, belonging to Gaussian, Inc.
  
 This software is provided under written license and may be
 used, copied, transmitted, or stored only in accord with that
 written license.
  
 The following legend is applicable only to US Government
 contracts under FAR:
  
                    RESTRICTED RIGHTS LEGEND
  
 Use, reproduction and disclosure by the US Government is
 subject to restrictions as set forth in subparagraphs (a)
 and (c) of the Commercial Computer Software - Restricted
 Rights clause in FAR 52.227-19.
  
 Gaussian, Inc.
 340 Quinnipiac St., Bldg. 40, Wallingford CT 06492
  
  
 ---------------------------------------------------------------
 Warning -- This program may not be used in any manner that
 competes with the business of Gaussian, Inc. or will provide
 assistance to any competitor of Gaussian, Inc.  The licensee
 of this program is prohibited from giving any competitor of
 Gaussian, Inc. access to this program.  By using this program,
 the user acknowledges that Gaussian, Inc. is engaged in the
 business of creating and licensing software in the field of
 computational chemistry and represents and warrants to the
 licensee that it is not a competitor of Gaussian, Inc. and that
 it will not use this program in any manner prohibited above.
 ---------------------------------------------------------------
  

 Cite this work as:
 Gaussian 09, Revision D.01,
 M. J. Frisch, G. W. Trucks, H. B. Schlegel, G. E. Scuseria, 
 M. A. Robb, J. R. Cheeseman, G. Scalmani, V. Barone, B. Mennucci, 
 G. A. Petersson, H. Nakatsuji, M. Caricato, X. Li, H. P. Hratchian, 
 A. F. Izmaylov, J. Bloino, G. Zheng, J. L. Sonnenberg, M. Hada, 
 M. Ehara, K. Toyota, R. Fukuda, J. Hasegawa, M. Ishida, T. Nakajima, 
 Y. Honda, O. Kitao, H. Nakai, T. Vreven, J. A. Montgomery, Jr., 
 J. E. Peralta, F. Ogliaro, M. Bearpark, J. J. Heyd, E. Brothers, 
 K. N. Kudin, V. N. Staroverov, T. Keith, R. Kobayashi, J. Normand, 
 K. Raghavachari, A. Rendell, J. C. Burant, S. S. Iyengar, J. Tomasi, 
 M. Cossi, N. Rega, J. M. Millam, M. Klene, J. E. Knox, J. B. Cross, 
 V. Bakken, C. Adamo, J. Jaramillo, R. Gomperts, R. E. Stratmann, 
 O. Yazyev, A. J. Austin, R. Cammi, C. Pomelli, J. W. Ochterski, 
 R. L. Martin, K. Morokuma, V. G. Zakrzewski, G. A. Voth, 
 P. Salvador, J. J. Dannenberg, S. Dapprich, A. D. Daniels, 
 O. Farkas, J. B. Foresman, J. V. Ortiz, J. Cioslowski, 
 and D. J. Fox, Gaussian, Inc., Wallingford CT, 2013.
 
 ******************************************
 Gaussian 09:  ES64L-G09RevD.01 24-Apr-2013
                10-Mar-2024 
 ******************************************
 %nprocshared=4
 Will use up to    4 processors via shared memory.
 %mem=12GB
 %chk=DY-202A-11R_57.chk
 ----------------------------------------------------------
 # opt freq b3lyp/6-31g(d) scrf=(smd,solvent=methanol,read)
 ----------------------------------------------------------
 1/14=-1,18=20,19=15,26=3,38=1,40=2/1,3;
 2/9=110,12=2,17=6,18=5,40=1/2;
 3/5=1,6=6,7=1,11=2,16=1,25=1,30=1,70=32203,71=1,72=3,74=-5/1,2,3;
 4//1;
 5/5=2,38=5,53=3/2;
 6/7=2,8=2,9=2,10=2,28=1/1;
 7//1,2,3,16;
 1/14=-1,18=20,19=15,26=3/3(2);
 2/9=110/2;
 99//99;
 2/9=110/2;
 3/5=1,6=6,7=1,11=2,16=1,25=1,30=1,70=32205,71=1,72=3,74=-5/1,2,3;
 4/5=5,16=3,69=1/1;
 5/5=2,38=5,53=3/2;
 7//1,2,3,16;
 1/14=-1,18=20,19=15,26=3/3(-5);
 2/9=110/2;
 6/7=2,8=2,9=2,10=2,19=2,28=1/1;
 99/9=1/99;
 --------
 opt+freq
 --------
 Symbolic Z-matrix:
 Charge =  0 Multiplicity = 1
 C                    -1.83      0.5132   -0.292 
 C                    -0.9882   -0.528    -0.379 
 C                     0.4668   -0.3924   -0.7165 
 C                     1.2448    0.4095    0.3562 
 C                     1.0084    1.9294    0.1958 
 C                    -0.4168    2.426     0.4895 
 C                    -1.4951    1.9573   -0.5097 
 C                    -3.1198   -0.0676    0.1339 
 C                    -3.0542   -1.5583    0.2807 
 C                    -1.5897   -1.8647   -0.0326 
 O                    -4.1372    0.5822    0.3277 
 C                    -2.6938    2.9103   -0.4491 
 C                    -1.4673   -2.91     -1.1396 
 O                    -0.9617   -2.3562    1.147 
 C                     2.7598    0.0282    0.3507 
 O                     2.848    -1.4024    0.5244 
 C                     3.5093    0.6373    1.5468 
 C                     3.4781    0.3759   -0.9721 
 O                     4.8014   -0.1697   -0.9432 
 H                     0.5678    0.0819   -1.7013 
 H                     0.8937   -1.3923   -0.8375 
 H                     0.855     0.1072    1.3398 
 H                     1.2926    2.2478   -0.8148 
 H                     1.6667    2.4723    0.8824 
 H                    -0.375     3.5235    0.4748 
 H                    -0.6983    2.1472    1.5136 
 H                    -1.0895    2.0538   -1.5264 
 H                    -3.3379   -1.8399    1.2994 
 H                    -3.745    -2.0028   -0.4432 
 H                    -2.387     3.929    -0.7126 
 H                    -3.1305    2.9497    0.5546 
 H                    -3.4717    2.6162   -1.1619 
 H                    -0.4237   -3.1935   -1.3136 
 H                    -1.9872   -3.8321   -0.8543 
 H                    -1.8901   -2.5536   -2.085 
 H                    -0.0047   -2.4324    0.9792 
 H                     3.782    -1.6206    0.322 
 H                     3.6405    1.7186    1.4479 
 H                     2.9753    0.4347    2.4822 
 H                     4.5026    0.1884    1.6635 
 H                     2.9715   -0.0772   -1.8292 
 H                     3.5501    1.4572   -1.1224 
 H                     5.2309    0.0865   -1.7788 
 

 GradGradGradGradGradGradGradGradGradGradGradGradGradGradGradGradGradGrad
 Berny optimization.
 Initialization pass.
                           ----------------------------
                           !    Initial Parameters    !
                           ! (Angstroms and Degrees)  !
 --------------------------                            --------------------------
 ! Name  Definition              Value          Derivative Info.                !
 --------------------------------------------------------------------------------
 ! R1    R(1,2)                  1.3418         estimate D2E/DX2                !
 ! R2    R(1,7)                  1.4983         estimate D2E/DX2                !
 ! R3    R(1,8)                  1.4773         estimate D2E/DX2                !
 ! R4    R(2,3)                  1.4998         estimate D2E/DX2                !
 ! R5    R(2,10)                 1.5062         estimate D2E/DX2                !
 ! R6    R(3,4)                  1.5489         estimate D2E/DX2                !
 ! R7    R(3,20)                 1.0977         estimate D2E/DX2                !
 ! R8    R(3,21)                 1.0939         estimate D2E/DX2                !
 ! R9    R(4,5)                  1.5465         estimate D2E/DX2                !
 ! R10   R(4,15)                 1.5623         estimate D2E/DX2                !
 ! R11   R(4,22)                 1.1004         estimate D2E/DX2                !
 ! R12   R(5,6)                  1.5376         estimate D2E/DX2                !
 ! R13   R(5,23)                 1.097          estimate D2E/DX2                !
 ! R14   R(5,24)                 1.0952         estimate D2E/DX2                !
 ! R15   R(6,7)                  1.543          estimate D2E/DX2                !
 ! R16   R(6,25)                 1.0984         estimate D2E/DX2                !
 ! R17   R(6,26)                 1.0981         estimate D2E/DX2                !
 ! R18   R(7,12)                 1.5326         estimate D2E/DX2                !
 ! R19   R(7,27)                 1.0989         estimate D2E/DX2                !
 ! R20   R(8,9)                  1.4993         estimate D2E/DX2                !
 ! R21   R(8,11)                 1.2227         estimate D2E/DX2                !
 ! R22   R(9,10)                 1.5287         estimate D2E/DX2                !
 ! R23   R(9,28)                 1.0943         estimate D2E/DX2                !
 ! R24   R(9,29)                 1.0949         estimate D2E/DX2                !
 ! R25   R(10,13)                1.5274         estimate D2E/DX2                !
 ! R26   R(10,14)                1.4239         estimate D2E/DX2                !
 ! R27   R(12,30)                1.096          estimate D2E/DX2                !
 ! R28   R(12,31)                1.0953         estimate D2E/DX2                !
 ! R29   R(12,32)                1.0953         estimate D2E/DX2                !
 ! R30   R(13,33)                1.0953         estimate D2E/DX2                !
 ! R31   R(13,34)                1.0963         estimate D2E/DX2                !
 ! R32   R(13,35)                1.0952         estimate D2E/DX2                !
 ! R33   R(14,36)                0.9746         estimate D2E/DX2                !
 ! R34   R(15,16)                1.4438         estimate D2E/DX2                !
 ! R35   R(15,17)                1.5373         estimate D2E/DX2                !
 ! R36   R(15,18)                1.5449         estimate D2E/DX2                !
 ! R37   R(16,37)                0.9803         estimate D2E/DX2                !
 ! R38   R(17,38)                1.0937         estimate D2E/DX2                !
 ! R39   R(17,39)                1.096          estimate D2E/DX2                !
 ! R40   R(17,40)                1.0963         estimate D2E/DX2                !
 ! R41   R(18,19)                1.4317         estimate D2E/DX2                !
 ! R42   R(18,41)                1.0939         estimate D2E/DX2                !
 ! R43   R(18,42)                1.0941         estimate D2E/DX2                !
 ! R44   R(19,43)                0.9738         estimate D2E/DX2                !
 ! A1    A(2,1,7)              126.7457         estimate D2E/DX2                !
 ! A2    A(2,1,8)              105.1517         estimate D2E/DX2                !
 ! A3    A(7,1,8)              128.0227         estimate D2E/DX2                !
 ! A4    A(1,2,3)              123.5793         estimate D2E/DX2                !
 ! A5    A(1,2,10)             115.0381         estimate D2E/DX2                !
 ! A6    A(3,2,10)             121.294          estimate D2E/DX2                !
 ! A7    A(2,3,4)              112.2262         estimate D2E/DX2                !
 ! A8    A(2,3,20)             109.2817         estimate D2E/DX2                !
 ! A9    A(2,3,21)             108.7139         estimate D2E/DX2                !
 ! A10   A(4,3,20)             110.5735         estimate D2E/DX2                !
 ! A11   A(4,3,21)             110.7208         estimate D2E/DX2                !
 ! A12   A(20,3,21)            105.0581         estimate D2E/DX2                !
 ! A13   A(3,4,5)              111.113          estimate D2E/DX2                !
 ! A14   A(3,4,15)             110.9962         estimate D2E/DX2                !
 ! A15   A(3,4,22)             107.3918         estimate D2E/DX2                !
 ! A16   A(5,4,15)             112.814          estimate D2E/DX2                !
 ! A17   A(5,4,22)             107.9725         estimate D2E/DX2                !
 ! A18   A(15,4,22)            106.2379         estimate D2E/DX2                !
 ! A19   A(4,5,6)              116.0593         estimate D2E/DX2                !
 ! A20   A(4,5,23)             109.9494         estimate D2E/DX2                !
 ! A21   A(4,5,24)             109.285          estimate D2E/DX2                !
 ! A22   A(6,5,23)             108.8058         estimate D2E/DX2                !
 ! A23   A(6,5,24)             106.0987         estimate D2E/DX2                !
 ! A24   A(23,5,24)            106.1367         estimate D2E/DX2                !
 ! A25   A(5,6,7)              115.2118         estimate D2E/DX2                !
 ! A26   A(5,6,25)             106.5521         estimate D2E/DX2                !
 ! A27   A(5,6,26)             109.4979         estimate D2E/DX2                !
 ! A28   A(7,6,25)             108.7502         estimate D2E/DX2                !
 ! A29   A(7,6,26)             110.3451         estimate D2E/DX2                !
 ! A30   A(25,6,26)            106.0175         estimate D2E/DX2                !
 ! A31   A(1,7,6)              110.7861         estimate D2E/DX2                !
 ! A32   A(1,7,12)             114.7563         estimate D2E/DX2                !
 ! A33   A(1,7,27)             107.5521         estimate D2E/DX2                !
 ! A34   A(6,7,12)             109.3965         estimate D2E/DX2                !
 ! A35   A(6,7,27)             108.3325         estimate D2E/DX2                !
 ! A36   A(12,7,27)            105.7045         estimate D2E/DX2                !
 ! A37   A(1,8,9)              112.3907         estimate D2E/DX2                !
 ! A38   A(1,8,11)             124.2824         estimate D2E/DX2                !
 ! A39   A(9,8,11)             123.3181         estimate D2E/DX2                !
 ! A40   A(8,9,10)             102.7755         estimate D2E/DX2                !
 ! A41   A(8,9,28)             109.6118         estimate D2E/DX2                !
 ! A42   A(8,9,29)             108.1372         estimate D2E/DX2                !
 ! A43   A(10,9,28)            112.8038         estimate D2E/DX2                !
 ! A44   A(10,9,29)            112.8032         estimate D2E/DX2                !
 ! A45   A(28,9,29)            110.3304         estimate D2E/DX2                !
 ! A46   A(2,10,9)             104.5868         estimate D2E/DX2                !
 ! A47   A(2,10,13)            114.1208         estimate D2E/DX2                !
 ! A48   A(2,10,14)            108.7077         estimate D2E/DX2                !
 ! A49   A(9,10,13)            111.2523         estimate D2E/DX2                !
 ! A50   A(9,10,14)            108.7801         estimate D2E/DX2                !
 ! A51   A(13,10,14)           109.1983         estimate D2E/DX2                !
 ! A52   A(7,12,30)            110.4573         estimate D2E/DX2                !
 ! A53   A(7,12,31)            111.7434         estimate D2E/DX2                !
 ! A54   A(7,12,32)            111.2717         estimate D2E/DX2                !
 ! A55   A(30,12,31)           107.3661         estimate D2E/DX2                !
 ! A56   A(30,12,32)           106.9722         estimate D2E/DX2                !
 ! A57   A(31,12,32)           108.8352         estimate D2E/DX2                !
 ! A58   A(10,13,33)           111.6296         estimate D2E/DX2                !
 ! A59   A(10,13,34)           110.4252         estimate D2E/DX2                !
 ! A60   A(10,13,35)           111.8366         estimate D2E/DX2                !
 ! A61   A(33,13,34)           105.9898         estimate D2E/DX2                !
 ! A62   A(33,13,35)           108.3549         estimate D2E/DX2                !
 ! A63   A(34,13,35)           108.3762         estimate D2E/DX2                !
 ! A64   A(10,14,36)           108.5084         estimate D2E/DX2                !
 ! A65   A(4,15,16)            107.497          estimate D2E/DX2                !
 ! A66   A(4,15,17)            111.9219         estimate D2E/DX2                !
 ! A67   A(4,15,18)            113.514          estimate D2E/DX2                !
 ! A68   A(16,15,17)           105.6164         estimate D2E/DX2                !
 ! A69   A(16,15,18)           107.3146         estimate D2E/DX2                !
 ! A70   A(17,15,18)           110.5079         estimate D2E/DX2                !
 ! A71   A(15,16,37)           104.7096         estimate D2E/DX2                !
 ! A72   A(15,17,38)           112.3236         estimate D2E/DX2                !
 ! A73   A(15,17,39)           110.6865         estimate D2E/DX2                !
 ! A74   A(15,17,40)           111.2433         estimate D2E/DX2                !
 ! A75   A(38,17,39)           108.5652         estimate D2E/DX2                !
 ! A76   A(38,17,40)           107.8046         estimate D2E/DX2                !
 ! A77   A(39,17,40)           105.9575         estimate D2E/DX2                !
 ! A78   A(15,18,19)           109.0691         estimate D2E/DX2                !
 ! A79   A(15,18,41)           111.2446         estimate D2E/DX2                !
 ! A80   A(15,18,42)           111.7568         estimate D2E/DX2                !
 ! A81   A(19,18,41)           106.6206         estimate D2E/DX2                !
 ! A82   A(19,18,42)           108.5779         estimate D2E/DX2                !
 ! A83   A(41,18,42)           109.4035         estimate D2E/DX2                !
 ! A84   A(18,19,43)           106.8628         estimate D2E/DX2                !
 ! D1    D(7,1,2,3)              0.1577         estimate D2E/DX2                !
 ! D2    D(7,1,2,10)           176.7675         estimate D2E/DX2                !
 ! D3    D(8,1,2,3)           -176.7894         estimate D2E/DX2                !
 ! D4    D(8,1,2,10)            -0.1796         estimate D2E/DX2                !
 ! D5    D(2,1,7,6)            -60.1344         estimate D2E/DX2                !
 ! D6    D(2,1,7,12)           175.3787         estimate D2E/DX2                !
 ! D7    D(2,1,7,27)            58.0896         estimate D2E/DX2                !
 ! D8    D(8,1,7,6)            116.124          estimate D2E/DX2                !
 ! D9    D(8,1,7,12)            -8.3628         estimate D2E/DX2                !
 ! D10   D(8,1,7,27)          -125.652          estimate D2E/DX2                !
 ! D11   D(2,1,8,9)             -1.4227         estimate D2E/DX2                !
 ! D12   D(2,1,8,11)           179.6296         estimate D2E/DX2                !
 ! D13   D(7,1,8,9)           -178.3173         estimate D2E/DX2                !
 ! D14   D(7,1,8,11)             2.735          estimate D2E/DX2                !
 ! D15   D(1,2,3,4)             63.7797         estimate D2E/DX2                !
 ! D16   D(1,2,3,20)           -59.2535         estimate D2E/DX2                !
 ! D17   D(1,2,3,21)          -173.4024         estimate D2E/DX2                !
 ! D18   D(10,2,3,4)          -112.6254         estimate D2E/DX2                !
 ! D19   D(10,2,3,20)          124.3413         estimate D2E/DX2                !
 ! D20   D(10,2,3,21)           10.1924         estimate D2E/DX2                !
 ! D21   D(1,2,10,9)             1.6173         estimate D2E/DX2                !
 ! D22   D(1,2,10,13)          123.4137         estimate D2E/DX2                !
 ! D23   D(1,2,10,14)         -114.4444         estimate D2E/DX2                !
 ! D24   D(3,2,10,9)           178.3121         estimate D2E/DX2                !
 ! D25   D(3,2,10,13)          -59.8915         estimate D2E/DX2                !
 ! D26   D(3,2,10,14)           62.2504         estimate D2E/DX2                !
 ! D27   D(2,3,4,5)            -78.4873         estimate D2E/DX2                !
 ! D28   D(2,3,4,15)           155.1146         estimate D2E/DX2                !
 ! D29   D(2,3,4,22)            39.3883         estimate D2E/DX2                !
 ! D30   D(20,3,4,5)            43.8155         estimate D2E/DX2                !
 ! D31   D(20,3,4,15)          -82.5826         estimate D2E/DX2                !
 ! D32   D(20,3,4,22)          161.6912         estimate D2E/DX2                !
 ! D33   D(21,3,4,5)           159.8349         estimate D2E/DX2                !
 ! D34   D(21,3,4,15)           33.4368         estimate D2E/DX2                !
 ! D35   D(21,3,4,22)          -82.2894         estimate D2E/DX2                !
 ! D36   D(3,4,5,6)             67.2316         estimate D2E/DX2                !
 ! D37   D(3,4,5,23)           -56.7721         estimate D2E/DX2                !
 ! D38   D(3,4,5,24)          -172.8922         estimate D2E/DX2                !
 ! D39   D(15,4,5,6)          -167.3804         estimate D2E/DX2                !
 ! D40   D(15,4,5,23)           68.6159         estimate D2E/DX2                !
 ! D41   D(15,4,5,24)          -47.5041         estimate D2E/DX2                !
 ! D42   D(22,4,5,6)           -50.2914         estimate D2E/DX2                !
 ! D43   D(22,4,5,23)         -174.2951         estimate D2E/DX2                !
 ! D44   D(22,4,5,24)           69.5848         estimate D2E/DX2                !
 ! D45   D(3,4,15,16)          -55.3137         estimate D2E/DX2                !
 ! D46   D(3,4,15,17)         -170.8524         estimate D2E/DX2                !
 ! D47   D(3,4,15,18)           63.2071         estimate D2E/DX2                !
 ! D48   D(5,4,15,16)          179.2351         estimate D2E/DX2                !
 ! D49   D(5,4,15,17)           63.6964         estimate D2E/DX2                !
 ! D50   D(5,4,15,18)          -62.2442         estimate D2E/DX2                !
 ! D51   D(22,4,15,16)          61.1249         estimate D2E/DX2                !
 ! D52   D(22,4,15,17)         -54.4138         estimate D2E/DX2                !
 ! D53   D(22,4,15,18)         179.6457         estimate D2E/DX2                !
 ! D54   D(4,5,6,7)            -67.4511         estimate D2E/DX2                !
 ! D55   D(4,5,6,25)           171.8468         estimate D2E/DX2                !
 ! D56   D(4,5,6,26)            57.604          estimate D2E/DX2                !
 ! D57   D(23,5,6,7)            57.1423         estimate D2E/DX2                !
 ! D58   D(23,5,6,25)          -63.5598         estimate D2E/DX2                !
 ! D59   D(23,5,6,26)         -177.8026         estimate D2E/DX2                !
 ! D60   D(24,5,6,7)           170.9627         estimate D2E/DX2                !
 ! D61   D(24,5,6,25)           50.2606         estimate D2E/DX2                !
 ! D62   D(24,5,6,26)          -63.9822         estimate D2E/DX2                !
 ! D63   D(5,6,7,1)             74.3961         estimate D2E/DX2                !
 ! D64   D(5,6,7,12)          -158.1219         estimate D2E/DX2                !
 ! D65   D(5,6,7,27)           -43.3524         estimate D2E/DX2                !
 ! D66   D(25,6,7,1)          -166.1086         estimate D2E/DX2                !
 ! D67   D(25,6,7,12)          -38.6265         estimate D2E/DX2                !
 ! D68   D(25,6,7,27)           76.143          estimate D2E/DX2                !
 ! D69   D(26,6,7,1)           -50.2178         estimate D2E/DX2                !
 ! D70   D(26,6,7,12)           77.2643         estimate D2E/DX2                !
 ! D71   D(26,6,7,27)         -167.9662         estimate D2E/DX2                !
 ! D72   D(1,7,12,30)         -174.5182         estimate D2E/DX2                !
 ! D73   D(1,7,12,31)           66.0264         estimate D2E/DX2                !
 ! D74   D(1,7,12,32)          -55.8613         estimate D2E/DX2                !
 ! D75   D(6,7,12,30)           60.265          estimate D2E/DX2                !
 ! D76   D(6,7,12,31)          -59.1903         estimate D2E/DX2                !
 ! D77   D(6,7,12,32)          178.9219         estimate D2E/DX2                !
 ! D78   D(27,7,12,30)         -56.1829         estimate D2E/DX2                !
 ! D79   D(27,7,12,31)        -175.6383         estimate D2E/DX2                !
 ! D80   D(27,7,12,32)          62.474          estimate D2E/DX2                !
 ! D81   D(1,8,9,10)             2.3283         estimate D2E/DX2                !
 ! D82   D(1,8,9,28)           122.506          estimate D2E/DX2                !
 ! D83   D(1,8,9,29)          -117.1738         estimate D2E/DX2                !
 ! D84   D(11,8,9,10)         -178.7122         estimate D2E/DX2                !
 ! D85   D(11,8,9,28)          -58.5346         estimate D2E/DX2                !
 ! D86   D(11,8,9,29)           61.7856         estimate D2E/DX2                !
 ! D87   D(8,9,10,2)            -2.2242         estimate D2E/DX2                !
 ! D88   D(8,9,10,13)         -125.8865         estimate D2E/DX2                !
 ! D89   D(8,9,10,14)          113.7872         estimate D2E/DX2                !
 ! D90   D(28,9,10,2)         -120.1729         estimate D2E/DX2                !
 ! D91   D(28,9,10,13)         116.1649         estimate D2E/DX2                !
 ! D92   D(28,9,10,14)          -4.1615         estimate D2E/DX2                !
 ! D93   D(29,9,10,2)          113.981          estimate D2E/DX2                !
 ! D94   D(29,9,10,13)          -9.6813         estimate D2E/DX2                !
 ! D95   D(29,9,10,14)        -130.0076         estimate D2E/DX2                !
 ! D96   D(2,10,13,33)          66.5254         estimate D2E/DX2                !
 ! D97   D(2,10,13,34)        -175.8369         estimate D2E/DX2                !
 ! D98   D(2,10,13,35)         -55.0643         estimate D2E/DX2                !
 ! D99   D(9,10,13,33)        -175.4261         estimate D2E/DX2                !
 ! D100  D(9,10,13,34)         -57.7884         estimate D2E/DX2                !
 ! D101  D(9,10,13,35)          62.9842         estimate D2E/DX2                !
 ! D102  D(14,10,13,33)        -55.347          estimate D2E/DX2                !
 ! D103  D(14,10,13,34)         62.2906         estimate D2E/DX2                !
 ! D104  D(14,10,13,35)       -176.9367         estimate D2E/DX2                !
 ! D105  D(2,10,14,36)         -58.8822         estimate D2E/DX2                !
 ! D106  D(9,10,14,36)        -172.2103         estimate D2E/DX2                !
 ! D107  D(13,10,14,36)         66.2017         estimate D2E/DX2                !
 ! D108  D(4,15,16,37)         168.1117         estimate D2E/DX2                !
 ! D109  D(17,15,16,37)        -72.2468         estimate D2E/DX2                !
 ! D110  D(18,15,16,37)         45.6687         estimate D2E/DX2                !
 ! D111  D(4,15,17,38)         -71.9105         estimate D2E/DX2                !
 ! D112  D(4,15,17,39)          49.6194         estimate D2E/DX2                !
 ! D113  D(4,15,17,40)         167.1411         estimate D2E/DX2                !
 ! D114  D(16,15,17,38)        171.4099         estimate D2E/DX2                !
 ! D115  D(16,15,17,39)        -67.0601         estimate D2E/DX2                !
 ! D116  D(16,15,17,40)         50.4616         estimate D2E/DX2                !
 ! D117  D(18,15,17,38)         55.6574         estimate D2E/DX2                !
 ! D118  D(18,15,17,39)        177.1874         estimate D2E/DX2                !
 ! D119  D(18,15,17,40)        -65.291          estimate D2E/DX2                !
 ! D120  D(4,15,18,19)        -172.3597         estimate D2E/DX2                !
 ! D121  D(4,15,18,41)         -55.0309         estimate D2E/DX2                !
 ! D122  D(4,15,18,42)          67.5804         estimate D2E/DX2                !
 ! D123  D(16,15,18,19)        -53.734          estimate D2E/DX2                !
 ! D124  D(16,15,18,41)         63.5948         estimate D2E/DX2                !
 ! D125  D(16,15,18,42)       -173.7939         estimate D2E/DX2                !
 ! D126  D(17,15,18,19)         60.9528         estimate D2E/DX2                !
 ! D127  D(17,15,18,41)        178.2816         estimate D2E/DX2                !
 ! D128  D(17,15,18,42)        -59.1071         estimate D2E/DX2                !
 ! D129  D(15,18,19,43)       -178.6027         estimate D2E/DX2                !
 ! D130  D(41,18,19,43)         61.1793         estimate D2E/DX2                !
 ! D131  D(42,18,19,43)        -56.6017         estimate D2E/DX2                !
 --------------------------------------------------------------------------------
 Trust Radius=3.00D-01 FncErr=1.00D-07 GrdErr=1.00D-06
 Number of steps in this run=    258 maximum allowed number of steps=    258.
 GradGradGradGradGradGradGradGradGradGradGradGradGradGradGradGradGradGrad

                          Input orientation:                          
 ---------------------------------------------------------------------
 Center     Atomic      Atomic             Coordinates (Angstroms)
 Number     Number       Type             X           Y           Z
 ---------------------------------------------------------------------
      1          6           0       -1.830000    0.513200   -0.292000
      2          6           0       -0.988200   -0.528000   -0.379000
      3          6           0        0.466800   -0.392400   -0.716500
      4          6           0        1.244800    0.409500    0.356200
      5          6           0        1.008400    1.929400    0.195800
      6          6           0       -0.416800    2.426000    0.489500
      7          6           0       -1.495100    1.957300   -0.509700
      8          6           0       -3.119800   -0.067600    0.133900
      9          6           0       -3.054200   -1.558300    0.280700
     10          6           0       -1.589700   -1.864700   -0.032600
     11          8           0       -4.137200    0.582200    0.327700
     12          6           0       -2.693800    2.910300   -0.449100
     13          6           0       -1.467300   -2.910000   -1.139600
     14          8           0       -0.961700   -2.356200    1.147000
     15          6           0        2.759800    0.028200    0.350700
     16          8           0        2.848000   -1.402400    0.524400
     17          6           0        3.509300    0.637300    1.546800
     18          6           0        3.478100    0.375900   -0.972100
     19          8           0        4.801400   -0.169700   -0.943200
     20          1           0        0.567800    0.081900   -1.701300
     21          1           0        0.893700   -1.392300   -0.837500
     22          1           0        0.855000    0.107200    1.339800
     23          1           0        1.292600    2.247800   -0.814800
     24          1           0        1.666700    2.472300    0.882400
     25          1           0       -0.375000    3.523500    0.474800
     26          1           0       -0.698300    2.147200    1.513600
     27          1           0       -1.089500    2.053800   -1.526400
     28          1           0       -3.337900   -1.839900    1.299400
     29          1           0       -3.745000   -2.002800   -0.443200
     30          1           0       -2.387000    3.929000   -0.712600
     31          1           0       -3.130500    2.949700    0.554600
     32          1           0       -3.471700    2.616200   -1.161900
     33          1           0       -0.423700   -3.193500   -1.313600
     34          1           0       -1.987200   -3.832100   -0.854300
     35          1           0       -1.890100   -2.553600   -2.085000
     36          1           0       -0.004700   -2.432400    0.979200
     37          1           0        3.782000   -1.620600    0.322000
     38          1           0        3.640500    1.718600    1.447900
     39          1           0        2.975300    0.434700    2.482200
     40          1           0        4.502600    0.188400    1.663500
     41          1           0        2.971500   -0.077200   -1.829200
     42          1           0        3.550100    1.457200   -1.122400
     43          1           0        5.230900    0.086500   -1.778800
 ---------------------------------------------------------------------
                    Distance matrix (angstroms):
                    1          2          3          4          5
     1  C    0.000000
     2  C    1.341750   0.000000
     3  C    2.505115   1.499773   0.000000
     4  C    3.144092   2.530951   1.548875   0.000000
     5  C    3.209375   3.218015   2.552720   1.546515   0.000000
     6  C    2.503334   3.131598   3.190386   2.616287   1.537552
     7  C    1.498324   2.539832   3.068046   3.263820   2.601158
     8  C    1.477262   2.240257   3.700321   4.396223   4.586270
     9  C    2.473411   2.401058   3.840725   4.728566   5.354996
    10  C    2.404047   1.506175   2.620034   3.654797   4.604073
    11  O    2.389971   3.412942   4.820479   5.384846   5.320671
    12  C    2.552826   3.838736   4.579162   4.734457   3.883857
    13  C    3.545176   2.545972   3.202822   4.540042   5.597515
    14  O    3.325376   2.381532   3.061006   3.625342   4.811699
    15  C    4.659888   3.858669   2.563917   1.562256   2.589586
    16  O    5.120519   4.036971   2.868806   2.425185   3.820078
    17  C    5.648426   5.029328   3.929328   2.568537   3.122375
    18  C    5.353253   4.595284   3.118260   2.598680   3.142733
    19  O    6.698200   5.828050   4.346233   3.830577   4.482231
    20  H    2.814532   2.131101   1.097722   2.190652   2.684469
    21  H    3.368537   2.121034   1.093931   2.189674   3.480597
    22  H    3.168096   2.599065   2.151434   1.100363   2.157007
    23  H    3.610095   3.618983   2.768080   2.180108   1.097024
    24  H    4.176625   4.200170   3.493243   2.170260   1.095225
    25  H    3.430293   4.185647   4.178767   3.512095   2.129035
    26  H    2.685310   3.289783   3.574965   2.852159   2.167224
    27  H    2.108443   2.827097   3.010299   3.420068   2.717100
    28  H    3.216115   3.171624   4.542560   5.191393   5.857976
    29  H    3.165492   3.127156   4.517448   5.599673   6.202042
    30  H    3.486380   4.683245   5.178676   5.169060   4.043802
    31  H    2.888696   4.189923   5.072070   5.063124   4.277878
    32  H    2.806156   4.082487   4.976127   5.423977   4.731420
    33  H    4.094017   2.880456   2.999280   4.307404   5.529313
    34  H    4.384350   3.484392   4.227605   5.468300   6.578086
    35  H    3.552988   2.797662   3.478298   4.956513   5.805225
    36  H    3.691101   2.537463   2.694311   3.166350   4.545920
    37  H    6.035283   4.943681   3.684767   3.249594   4.506804
    38  H    5.865715   5.459820   4.383300   2.940226   2.922352
    39  H    5.549167   4.982227   4.148295   2.741376   3.366073
    40  H    6.635608   5.902027   4.721166   3.517269   4.170690
    41  H    5.076018   4.240934   2.758799   2.827427   3.461334
    42  H    5.525050   5.008975   3.618358   2.932293   2.901872
    43  H    7.228344   6.404237   4.904536   4.533381   5.012468
                    6          7          8          9         10
     6  C    0.000000
     7  C    1.542988   0.000000
     8  C    3.694686   2.674713   0.000000
     9  C    4.782690   3.926190   1.499347   0.000000
    10  C    4.478659   3.852825   2.366114   1.528659   0.000000
    11  O    4.155376   3.093999   1.222662   2.399341   3.550619
    12  C    2.510029   1.532567   3.064189   4.542123   4.918652
    13  C    5.677184   4.907969   3.525875   2.522419   1.527443
    14  O    4.857845   4.651393   3.304763   2.401182   1.423872
    15  C    3.982399   4.750357   5.884376   6.026979   4.759006
    16  O    5.031579   5.587438   6.127709   5.909286   4.496349
    17  C    4.442026   5.569166   6.814553   7.035851   5.895279
    18  C    4.637826   5.239023   6.704641   6.926874   5.620102
    19  O    6.001658   6.660177   7.994747   8.070724   6.674457
    20  H    3.356165   3.031929   4.121735   4.442687   3.350913
    21  H    4.249442   4.127183   4.336661   4.106561   2.652980
    22  H    2.778006   3.516602   4.157377   4.379204   3.427598
    23  H    2.157545   2.819352   5.072512   5.880577   5.082533
    24  H    2.120728   3.492871   5.470094   6.236560   5.500085
    25  H    1.098394   2.162602   4.532785   5.748085   5.546679
    26  H    1.098068   2.182818   3.559856   4.560815   4.390976
    27  H    2.157524   1.098864   3.373285   4.491428   4.223302
    28  H    5.233227   4.592111   2.132371   1.094319   2.197963
    29  H    5.617928   4.555092   2.113982   1.094905   2.198404
    30  H    2.754222   2.173535   4.150466   5.616250   5.887703
    31  H    2.764537   2.189092   3.046507   4.516958   5.088941
    32  H    3.477889   2.183223   3.000952   4.436423   4.989560
    33  H    5.901694   5.322114   4.374410   3.483562   2.183169
    34  H    6.590582   5.820487   4.053490   2.756244   2.168838
    35  H    5.796126   4.794352   3.551883   2.818206   2.185674
    36  H    4.900376   4.869043   4.001332   3.248292   1.964242
    37  H    5.833777   6.429687   7.076866   6.836609   5.388923
    38  H    4.228549   5.501233   7.114686   7.544497   6.510523
    39  H    4.409362   5.590550   6.551112   6.721125   5.696550
    40  H    5.530427   6.619986   7.778573   7.878345   6.648917
    41  H    4.808634   5.082400   6.399827   6.553960   5.217995
    42  H    4.390113   5.106814   6.956355   7.394505   6.216126
    43  H    6.520350   7.095744   8.568335   8.694239   7.305955
                   11         12         13         14         15
    11  O    0.000000
    12  C    2.847257   0.000000
    13  C    4.634306   5.988070   0.000000
    14  O    4.403322   5.769205   2.406422   0.000000
    15  C    6.919252   6.219962   5.359327   4.490993   0.000000
    16  O    7.264320   7.089332   4.864521   3.976327   1.443803
    17  C    7.743268   6.901347   6.675824   5.395435   1.537338
    18  C    7.728184   6.692463   5.939880   5.627324   1.544879
    19  O    9.059752   8.118409   6.844298   6.508690   2.425175
    20  H    5.148220   4.495096   3.661776   4.049261   3.003074
    21  H    5.528679   5.615459   2.822941   2.882681   2.629062
    22  H    5.115861   4.863282   4.543567   3.066906   2.147748
    23  H    5.793294   4.057589   5.858792   5.488838   2.904770
    24  H    6.129064   4.580251   6.548251   5.503900   2.729688
    25  H    4.777764   2.570299   6.722301   5.947011   4.696754
    26  H    3.960002   2.901126   5.762474   4.525968   4.219118
    27  H    3.858985   2.113752   4.993161   5.158634   4.737475
    28  H    2.729405   5.102599   3.254686   2.436415   6.447618
    29  H    2.725864   5.024302   2.548706   3.224963   6.860588
    30  H    3.917460   1.096042   6.913762   6.707707   6.544952
    31  H    2.582631   1.095296   6.322391   5.762569   6.578174
    32  H    2.607480   1.095311   5.878520   6.029584   6.915005
    33  H    5.544354   6.569406   1.095331   2.654255   4.825341
    34  H    5.050314   6.791423   1.096340   2.689820   6.236020
    35  H    4.550145   5.759888   1.095245   3.368489   5.849777
    36  H    5.156532   6.149451   2.618514   0.974583   3.753935
    37  H    8.219859   7.941010   5.599462   4.870772   1.940170
    38  H    7.939702   6.718788   7.362657   6.154249   2.199303
    39  H    7.433121   6.845423   6.636351   5.007180   2.180590
    40  H    8.751319   7.978721   7.286780   6.049821   2.187798
    41  H    7.457925   6.551752   5.310673   5.433385   2.192690
    42  H    7.871658   6.446016   6.651844   6.328391   2.199236
    43  H    9.614799   8.517207   7.365696   7.271546   3.262592
                   16         17         18         19         20
    16  O    0.000000
    17  C    2.375499   0.000000
    18  C    2.408088   2.532619   0.000000
    19  O    2.736635   2.919053   1.431655   0.000000
    20  H    3.515139   4.417131   3.014633   4.308293   0.000000
    21  H    2.382050   4.079893   3.134290   4.095857   1.739433
    22  H    2.629794   2.714620   3.506813   4.567585   3.054736
    23  H    4.187683   3.617267   2.881868   4.262918   2.449967
    24  H    4.066563   2.683995   3.333952   4.487686   3.687424
    25  H    5.886823   4.956523   5.181437   6.515026   4.179581
    26  H    5.114139   4.470436   5.172864   6.453727   4.025426
    27  H    5.626278   5.709640   4.897506   6.323510   2.581787
    28  H    6.249591   7.285731   7.518466   8.606220   5.286966
    29  H    6.690619   7.972145   7.623065   8.755068   4.952679
    30  H    7.573587   7.120852   6.862307   8.278020   4.950611
    31  H    7.394873   7.100606   7.254575   8.653849   5.195266
    32  H    7.676676   7.745157   7.304429   8.732311   4.799082
    33  H    4.158161   6.190752   5.299177   6.048325   3.444072
    34  H    5.584211   7.480129   6.898597   7.714024   4.750245
    35  H    5.530264   7.247436   6.215954   7.194641   3.624136
    36  H    3.066862   4.700364   4.880985   5.649250   3.719481
    37  H    0.980272   2.583140   2.398554   2.178306   4.162131
    38  H    3.349858   1.093711   2.772295   3.260479   4.694436
    39  H    2.687773   1.095982   3.491197   3.928525   4.839648
    40  H    2.562400   1.096255   2.833927   2.648094   5.178404
    41  H    2.703857   3.492437   1.093875   2.035212   2.412353
    42  H    3.373753   2.792585   1.094068   2.060259   3.334770
    43  H    3.633148   3.785090   1.951109   0.973825   4.663746
                   21         22         23         24         25
    21  H    0.000000
    22  H    2.643981   0.000000
    23  H    3.661962   3.068544   0.000000
    24  H    4.300084   2.542001   1.752381   0.000000
    25  H    5.243741   3.732590   2.464015   2.332316   0.000000
    26  H    4.537642   2.569931   3.065167   2.469277   1.754375
    27  H    4.035253   3.973089   2.493674   3.684304   2.583666
    28  H    4.761631   4.623120   6.528450   6.619288   6.182621
    29  H    4.695287   5.365742   6.601750   7.146344   6.537554
    30  H    6.252586   5.415632   4.046768   4.593309   2.371180
    31  H    6.081537   4.957878   4.683133   4.832028   2.815741
    32  H    5.935489   5.592309   4.791112   5.532000   3.618222
    33  H    2.281783   4.423825   5.727323   6.426000   6.951175
    34  H    3.775247   5.330128   6.908244   7.490832   7.646604
    35  H    3.264110   5.132707   5.898850   6.834907   6.766036
    36  H    2.278010   2.705307   5.177422   5.182570   5.988680
    37  H    3.120711   3.548033   4.738559   4.641161   6.615570
    38  H    4.737685   3.219830   3.303407   2.187176   4.508750
    39  H    4.323355   2.430639   4.121774   2.902345   4.979443
    40  H    4.666666   3.662835   4.548318   3.724063   6.027179
    41  H    2.651454   3.815251   3.041930   3.944012   5.428860
    42  H    3.906057   3.892106   2.411633   2.932038   4.714558
    43  H    4.678055   5.373509   4.594640   5.047529   6.951100
                   26         27         28         29         30
    26  H    0.000000
    27  H    3.066490   0.000000
    28  H    4.786474   5.310494   0.000000
    29  H    5.507626   4.967998   1.796920   0.000000
    30  H    3.313983   2.421188   6.183249   6.091223   0.000000
    31  H    2.734828   3.049406   4.851599   5.089251   1.765677
    32  H    3.882011   2.474678   5.092419   4.682562   1.761218
    33  H    6.049094   5.293650   4.141565   3.634061   7.412540
    34  H    6.558982   5.991778   3.229810   2.570059   7.772682
    35  H    6.038860   4.709685   3.749621   2.537625   6.644885
    36  H    4.662553   5.251744   3.400560   4.024627   7.000354
    37  H    5.974054   6.375681   7.190019   7.575443   8.362118
    38  H    4.360413   5.597474   7.834733   8.483554   6.773801
    39  H    4.167275   5.934051   6.813906   7.724105   7.153401
    40  H    5.559562   6.702743   8.106788   8.789906   8.191735
    41  H    5.439641   4.596147   7.259737   7.123223   6.783064
    42  H    5.047128   4.695214   8.011275   8.102555   6.444136
    43  H    7.088145   6.624306   9.306485   9.312131   8.598488
                   31         32         33         34         35
    31  H    0.000000
    32  H    1.781576   0.000000
    33  H    6.968202   6.562464   0.000000
    34  H    7.020324   6.624117   1.750228   0.000000
    35  H    6.228354   5.484561   1.776192   1.777249   0.000000
    36  H    6.238422   6.487893   2.451890   3.041577   3.599826
    37  H    8.290018   8.530451   4.778819   6.289522   6.231922
    38  H    6.939743   7.628901   6.947829   8.232946   7.830748
    39  H    6.879074   7.720247   6.255009   7.346034   7.311728
    40  H    8.192597   8.801509   6.675987   8.038734   7.901673
    41  H    7.216580   7.015306   4.637300   6.295904   5.461973
    42  H    7.047716   7.116918   6.120184   7.662262   6.827070
    43  H    9.140880   9.083787   6.553572   8.265053   7.600824
                   36         37         38         39         40
    36  H    0.000000
    37  H    3.928107   0.000000
    38  H    5.544183   3.526745   0.000000
    39  H    4.399963   3.088930   1.777826   0.000000
    40  H    5.258575   2.364607   1.769523   1.750308   0.000000
    41  H    4.721424   2.768873   3.796293   4.341685   3.822795
    42  H    5.672946   3.407774   2.585139   3.790652   3.205986
    43  H    6.431402   3.070320   3.950280   4.833746   3.519976
                   41         42         43
    41  H    0.000000
    42  H    1.785701   0.000000
    43  H    2.265883   2.266003   0.000000
 Stoichiometry    C15H24O4
 Framework group  C1[X(C15H24O4)]
 Deg. of freedom   123
 Full point group                 C1      NOp   1
 Largest Abelian subgroup         C1      NOp   1
 Largest concise Abelian subgroup C1      NOp   1
                         Standard orientation:                         
 ---------------------------------------------------------------------
 Center     Atomic      Atomic             Coordinates (Angstroms)
 Number     Number       Type             X           Y           Z
 ---------------------------------------------------------------------
      1          6           0       -1.860229    0.497427   -0.278137
      2          6           0       -1.025971   -0.550730   -0.353454
      3          6           0        0.427920   -0.430396   -0.701360
      4          6           0        1.217522    0.383017    0.354056
      5          6           0        0.990420    1.901771    0.170975
      6          6           0       -0.429676    2.412649    0.464912
      7          6           0       -1.516897    1.935594   -0.520572
      8          6           0       -3.151407   -0.067772    0.164258
      9          6           0       -3.094981   -1.556381    0.334254
     10          6           0       -1.634422   -1.877664    0.017485
     11          8           0       -4.163269    0.591926    0.353557
     12          6           0       -2.708788    2.897581   -0.468218
     13          6           0       -1.525495   -2.941119   -1.073515
     14          8           0       -1.002890   -2.354750    1.201111
     15          6           0        2.729866   -0.008640    0.345941
     16          8           0        2.809452   -1.436888    0.541752
     17          6           0        3.490390    0.614143    1.527953
     18          6           0        3.442782    0.313230   -0.986276
     19          8           0        4.762528   -0.240853   -0.956301
     20          1           0        0.526378    0.027600   -1.694103
     21          1           0        0.847375   -1.434968   -0.808956
     22          1           0        0.831426    0.098946    1.344526
     23          1           0        1.270872    2.202234   -0.846143
     24          1           0        1.656339    2.450943    0.845128
     25          1           0       -0.380582    3.509470    0.432607
     26          1           0       -0.707083    2.151976    1.494887
     27          1           0       -1.116578    2.013265   -1.540971
     28          1           0       -3.374638   -1.819924    1.358886
     29          1           0       -3.792953   -2.007535   -0.378565
     30          1           0       -2.396682    3.909879   -0.749554
     31          1           0       -3.139368    2.955796    0.537210
     32          1           0       -3.492781    2.597574   -1.171821
     33          1           0       -0.484855   -3.234438   -1.248962
     34          1           0       -2.049916   -3.855035   -0.770694
     35          1           0       -1.951381   -2.596815   -2.022007
     36          1           0       -0.047417   -2.440111    1.029076
     37          1           0        3.740770   -1.664617    0.337501
     38          1           0        3.628281    1.692828    1.411206
     39          1           0        2.960490    0.429980    2.469476
     40          1           0        4.481311    0.160381    1.646069
     41          1           0        2.928169   -0.149880   -1.833192
     42          1           0        3.521176    1.391507   -1.154078
     43          1           0        5.188874   -0.000809   -1.798290
 ---------------------------------------------------------------------
 Rotational constants (GHZ):      0.5882282      0.2533657      0.1997213
 Standard basis: 6-31G(d) (6D, 7F)
 There are   333 symmetry adapted cartesian basis functions of A   symmetry.
 There are   333 symmetry adapted basis functions of A   symmetry.
   333 basis functions,   628 primitive gaussians,   333 cartesian basis functions
    73 alpha electrons       73 beta electrons
       nuclear repulsion energy      1600.8650966991 Hartrees.
 NAtoms=   43 NActive=   43 NUniq=   43 SFac= 1.00D+00 NAtFMM=   60 NAOKFM=F Big=F
 Integral buffers will be    131072 words long.
 Raffenetti 2 integral format.
 Two-electron integral symmetry is turned on.
 Using the following non-standard input for PCM:
 --- end of non-standard input.
 ------------------------------------------------------------------------------
 Polarizable Continuum Model (PCM)
 =================================
 Model                : PCM (using non-symmetric T matrix).
 Atomic radii         : SMD-Coulomb.
 Polarization charges : Total charges.
 Charge compensation  : None.
 Solution method      : On-the-fly selection.
 Cavity type          : VdW (van der Waals Surface) (Alpha=1.000).
 Cavity algorithm     : GePol (No added spheres)
                        Default sphere list used, NSphG=   43.
                        Lebedev-Laikov grids with approx.  5.0 points / Ang**2.
                        Smoothing algorithm: Karplus/York (Gamma=1.0000).
                        Polarization charges: spherical gaussians, with
                                              point-specific exponents (IZeta= 3).
                        Self-potential: point-specific (ISelfS= 7).
                        Self-field    : sphere-specific E.n sum rule (ISelfD= 2).
 1st derivatives      : Analytical E(r).r(x)/FMM algorithm (CHGder, D1EAlg=3).
                        Cavity 1st derivative terms included.
 Solvent              : Methanol, Eps=  32.613000 Eps(inf)=   1.765709
 ------------------------------------------------------------------------------
 ------------------------------------------------------------------------------
 Atomic radii for non-electrostatic terms: SMD-CDS.
 ------------------------------------------------------------------------------
 Nuclear repulsion after PCM non-electrostatic terms =     1600.8658325267 Hartrees.
 One-electron integrals computed using PRISM.
 NBasis=   333 RedAO= T EigKep=  8.91D-04  NBF=   333
 NBsUse=   333 1.00D-06 EigRej= -1.00D+00 NBFU=   333
 ExpMin= 1.61D-01 ExpMax= 5.48D+03 ExpMxC= 8.25D+02 IAcc=1 IRadAn=         1 AccDes= 0.00D+00
 Harris functional with IExCor=  402 and IRadAn=       1 diagonalized for initial guess.
 HarFok:  IExCor=  402 AccDes= 0.00D+00 IRadAn=         1 IDoV= 1 UseB2=F ITyADJ=14
 ICtDFT=  3500011 ScaDFX=  1.000000  1.000000  1.000000  1.000000
 FoFCou: FMM=F IPFlag=           0 FMFlag=      100000 FMFlg1=           0
         NFxFlg=           0 DoJE=T BraDBF=F KetDBF=T FulRan=T
         wScrn=  0.000000 ICntrl=     500 IOpCl=  0 I1Cent=   200000004 NGrid=           0
         NMat0=    1 NMatS0=      1 NMatT0=    0 NMatD0=    1 NMtDS0=    0 NMtDT0=    0
 Petite list used in FoFCou.
 Keep R1 ints in memory in canonical form, NReq=1565304907.
 Requested convergence on RMS density matrix=1.00D-08 within 128 cycles.
 Requested convergence on MAX density matrix=1.00D-06.
 Requested convergence on             energy=1.00D-06.
 No special actions if energy rises.
 Inv3:  Mode=1 IEnd=    21306675.
 Iteration    1 A*A^-1 deviation from unit magnitude is 4.44D-15 for   2662.
 Iteration    1 A*A^-1 deviation from orthogonality  is 4.16D-15 for   1742    255.
 Iteration    1 A^-1*A deviation from unit magnitude is 4.44D-15 for   2662.
 Iteration    1 A^-1*A deviation from orthogonality  is 6.19D-11 for   1725   1717.
 Error on total polarization charges =  0.05257
 SCF Done:  E(RB3LYP) =  -886.940674377     A.U. after   12 cycles
            NFock= 12  Conv=0.60D-08     -V/T= 2.0090
 SMD-CDS (non-electrostatic) energy       (kcal/mol) =       0.46
 (included in total energy above)

 **********************************************************************

            Population analysis using the SCF density.

 **********************************************************************

 Orbital symmetries:
       Occupied  (A) (A) (A) (A) (A) (A) (A) (A) (A) (A) (A) (A)
                 (A) (A) (A) (A) (A) (A) (A) (A) (A) (A) (A) (A)
                 (A) (A) (A) (A) (A) (A) (A) (A) (A) (A) (A) (A)
                 (A) (A) (A) (A) (A) (A) (A) (A) (A) (A) (A) (A)
                 (A) (A) (A) (A) (A) (A) (A) (A) (A) (A) (A) (A)
                 (A) (A) (A) (A) (A) (A) (A) (A) (A) (A) (A) (A)
                 (A)
       Virtual   (A) (A) (A) (A) (A) (A) (A) (A) (A) (A) (A) (A)
                 (A) (A) (A) (A) (A) (A) (A) (A) (A) (A) (A) (A)
                 (A) (A) (A) (A) (A) (A) (A) (A) (A) (A) (A) (A)
                 (A) (A) (A) (A) (A) (A) (A) (A) (A) (A) (A) (A)
                 (A) (A) (A) (A) (A) (A) (A) (A) (A) (A) (A) (A)
                 (A) (A) (A) (A) (A) (A) (A) (A) (A) (A) (A) (A)
                 (A) (A) (A) (A) (A) (A) (A) (A) (A) (A) (A) (A)
                 (A) (A) (A) (A) (A) (A) (A) (A) (A) (A) (A) (A)
                 (A) (A) (A) (A) (A) (A) (A) (A) (A) (A) (A) (A)
                 (A) (A) (A) (A) (A) (A) (A) (A) (A) (A) (A) (A)
                 (A) (A) (A) (A) (A) (A) (A) (A) (A) (A) (A) (A)
                 (A) (A) (A) (A) (A) (A) (A) (A) (A) (A) (A) (A)
                 (A) (A) (A) (A) (A) (A) (A) (A) (A) (A) (A) (A)
                 (A) (A) (A) (A) (A) (A) (A) (A) (A) (A) (A) (A)
                 (A) (A) (A) (A) (A) (A) (A) (A) (A) (A) (A) (A)
                 (A) (A) (A) (A) (A) (A) (A) (A) (A) (A) (A) (A)
                 (A) (A) (A) (A) (A) (A) (A) (A) (A) (A) (A) (A)
                 (A) (A) (A) (A) (A) (A) (A) (A) (A) (A) (A) (A)
                 (A) (A) (A) (A) (A) (A) (A) (A) (A) (A) (A) (A)
                 (A) (A) (A) (A) (A) (A) (A) (A) (A) (A) (A) (A)
                 (A) (A) (A) (A) (A) (A) (A) (A) (A) (A) (A) (A)
                 (A) (A) (A) (A) (A) (A) (A) (A)
 The electronic state is 1-A.
 Alpha  occ. eigenvalues --  -19.14613 -19.14601 -19.13941 -19.12529 -10.26353
 Alpha  occ. eigenvalues --  -10.24305 -10.23952 -10.22167 -10.19813 -10.18977
 Alpha  occ. eigenvalues --  -10.18748 -10.18270 -10.17860 -10.17815 -10.17330
 Alpha  occ. eigenvalues --  -10.17301 -10.16853 -10.16383 -10.16185  -1.03063
 Alpha  occ. eigenvalues --   -1.02623  -1.02290  -1.00013  -0.85815  -0.81157
 Alpha  occ. eigenvalues --   -0.78796  -0.74952  -0.73649  -0.71797  -0.68724
 Alpha  occ. eigenvalues --   -0.67353  -0.64816  -0.62708  -0.60130  -0.58300
 Alpha  occ. eigenvalues --   -0.54598  -0.53815  -0.52224  -0.51337  -0.48503
 Alpha  occ. eigenvalues --   -0.48383  -0.47639  -0.45466  -0.45131  -0.44386
 Alpha  occ. eigenvalues --   -0.43051  -0.42727  -0.42377  -0.41892  -0.41152
 Alpha  occ. eigenvalues --   -0.40172  -0.39186  -0.38623  -0.38485  -0.37972
 Alpha  occ. eigenvalues --   -0.37065  -0.36651  -0.36196  -0.35754  -0.34872
 Alpha  occ. eigenvalues --   -0.34784  -0.34073  -0.33382  -0.32795  -0.32443
 Alpha  occ. eigenvalues --   -0.31757  -0.31051  -0.29896  -0.27191  -0.27027
 Alpha  occ. eigenvalues --   -0.26310  -0.24393  -0.23515
 Alpha virt. eigenvalues --   -0.03773   0.05517   0.07464   0.08906   0.10700
 Alpha virt. eigenvalues --    0.11098   0.12021   0.12248   0.13013   0.14192
 Alpha virt. eigenvalues --    0.14983   0.15113   0.15392   0.15836   0.16311
 Alpha virt. eigenvalues --    0.16585   0.17170   0.17583   0.17760   0.18441
 Alpha virt. eigenvalues --    0.18729   0.19813   0.20195   0.20854   0.21086
 Alpha virt. eigenvalues --    0.21605   0.22727   0.22813   0.23735   0.24198
 Alpha virt. eigenvalues --    0.24527   0.25366   0.26375   0.26582   0.27919
 Alpha virt. eigenvalues --    0.28251   0.28840   0.29681   0.30441   0.31971
 Alpha virt. eigenvalues --    0.34073   0.34432   0.35697   0.35894   0.43999
 Alpha virt. eigenvalues --    0.46749   0.50846   0.51651   0.52137   0.53436
 Alpha virt. eigenvalues --    0.53818   0.54471   0.55545   0.56932   0.57442
 Alpha virt. eigenvalues --    0.57972   0.58955   0.59935   0.60476   0.60687
 Alpha virt. eigenvalues --    0.62191   0.63138   0.63740   0.64738   0.65779
 Alpha virt. eigenvalues --    0.67014   0.67559   0.69105   0.71061   0.71784
 Alpha virt. eigenvalues --    0.72596   0.72858   0.73390   0.74649   0.76027
 Alpha virt. eigenvalues --    0.76591   0.77398   0.77710   0.80180   0.80559
 Alpha virt. eigenvalues --    0.80938   0.81403   0.82345   0.83190   0.83319
 Alpha virt. eigenvalues --    0.84219   0.84561   0.86205   0.86975   0.88142
 Alpha virt. eigenvalues --    0.88324   0.89008   0.89442   0.89691   0.90844
 Alpha virt. eigenvalues --    0.91587   0.91933   0.92397   0.92755   0.93460
 Alpha virt. eigenvalues --    0.94104   0.95476   0.95683   0.96677   0.97636
 Alpha virt. eigenvalues --    0.98000   0.98631   0.98980   0.99347   0.99844
 Alpha virt. eigenvalues --    1.00604   1.02222   1.03050   1.04144   1.05072
 Alpha virt. eigenvalues --    1.05544   1.07680   1.08469   1.09624   1.11693
 Alpha virt. eigenvalues --    1.12095   1.13252   1.14160   1.16930   1.17316
 Alpha virt. eigenvalues --    1.20858   1.21874   1.24928   1.26519   1.30608
 Alpha virt. eigenvalues --    1.30844   1.32551   1.33262   1.37094   1.39024
 Alpha virt. eigenvalues --    1.40130   1.42607   1.43110   1.45611   1.48211
 Alpha virt. eigenvalues --    1.51638   1.54440   1.55702   1.58417   1.59115
 Alpha virt. eigenvalues --    1.60831   1.63842   1.66159   1.67481   1.68832
 Alpha virt. eigenvalues --    1.70036   1.70587   1.72135   1.73168   1.74037
 Alpha virt. eigenvalues --    1.74875   1.76457   1.78852   1.79734   1.79948
 Alpha virt. eigenvalues --    1.81553   1.83270   1.83762   1.84866   1.86104
 Alpha virt. eigenvalues --    1.87120   1.89651   1.89807   1.90958   1.91532
 Alpha virt. eigenvalues --    1.92595   1.93732   1.94166   1.94906   1.95671
 Alpha virt. eigenvalues --    1.97355   1.99078   1.99996   2.01355   2.02058
 Alpha virt. eigenvalues --    2.03880   2.04736   2.06202   2.06833   2.08555
 Alpha virt. eigenvalues --    2.09830   2.10377   2.11635   2.14103   2.16737
 Alpha virt. eigenvalues --    2.17555   2.19432   2.20539   2.21646   2.23292
 Alpha virt. eigenvalues --    2.26414   2.27047   2.27348   2.28798   2.30415
 Alpha virt. eigenvalues --    2.30963   2.31852   2.33042   2.34410   2.35465
 Alpha virt. eigenvalues --    2.36416   2.38997   2.39662   2.41199   2.42848
 Alpha virt. eigenvalues --    2.43515   2.43743   2.45966   2.46702   2.48430
 Alpha virt. eigenvalues --    2.50248   2.51856   2.54864   2.56817   2.57253
 Alpha virt. eigenvalues --    2.58230   2.62091   2.66195   2.68139   2.68510
 Alpha virt. eigenvalues --    2.70006   2.73563   2.74441   2.76758   2.78256
 Alpha virt. eigenvalues --    2.79705   2.84101   2.84933   2.86122   2.88788
 Alpha virt. eigenvalues --    2.94454   2.98731   2.99154   3.05165   3.16713
 Alpha virt. eigenvalues --    3.23094   3.79181   3.84640   3.89053   4.00170
 Alpha virt. eigenvalues --    4.14602   4.22671   4.24173   4.27794   4.28537
 Alpha virt. eigenvalues --    4.32943   4.35319   4.37910   4.51330   4.56062
 Alpha virt. eigenvalues --    4.59441   4.65975   4.71877   4.79761   4.81404
          Condensed to atoms (all electrons):
               1          2          3          4          5          6
     1  C    5.132719   0.464113  -0.056681  -0.003119  -0.003077  -0.038177
     2  C    0.464113   5.062763   0.319688  -0.022908  -0.005325  -0.005632
     3  C   -0.056681   0.319688   5.265342   0.337870  -0.037962  -0.001936
     4  C   -0.003119  -0.022908   0.337870   5.014456   0.358426  -0.029486
     5  C   -0.003077  -0.005325  -0.037962   0.358426   5.065188   0.364511
     6  C   -0.038177  -0.005632  -0.001936  -0.029486   0.364511   5.040697
     7  C    0.371674  -0.087766  -0.003753  -0.005547  -0.033800   0.374310
     8  C    0.342526   0.024011   0.004811  -0.000111  -0.000013   0.000300
     9  C   -0.152098  -0.072900   0.008812  -0.000132   0.000007  -0.000116
    10  C    0.006034   0.393468  -0.056860  -0.000778  -0.000037  -0.000157
    11  O   -0.073646   0.006372  -0.000117   0.000001   0.000002  -0.000167
    12  C   -0.029343   0.007319  -0.000081   0.000099   0.004349  -0.049162
    13  C    0.002319  -0.059478  -0.008813   0.000185  -0.000007  -0.000005
    14  O    0.001682  -0.055696   0.000520  -0.001177   0.000070   0.000001
    15  C    0.000116   0.003584  -0.028251   0.371483  -0.032646   0.003444
    16  O   -0.000002   0.000219  -0.011825  -0.045100   0.002042  -0.000029
    17  C   -0.000004  -0.000084   0.005118  -0.052393  -0.004478   0.000024
    18  C   -0.000014   0.000271  -0.009071  -0.048261  -0.003939   0.000062
    19  O    0.000000  -0.000002  -0.000086   0.002000   0.000017   0.000000
    20  H   -0.009637  -0.019331   0.349328  -0.027684  -0.008534  -0.001204
    21  H    0.005513  -0.037344   0.355087  -0.040138   0.004674  -0.000059
    22  H    0.000051  -0.001225  -0.056629   0.364762  -0.040663  -0.005199
    23  H   -0.000249   0.000034  -0.008743  -0.035013   0.369907  -0.039378
    24  H   -0.000259  -0.000116   0.005502  -0.037317   0.367211  -0.033006
    25  H    0.005752   0.000084  -0.000170   0.004459  -0.034686   0.368104
    26  H   -0.006560  -0.000191  -0.000499  -0.006087  -0.037555   0.367548
    27  H   -0.042832  -0.008648   0.001106  -0.001536  -0.005020  -0.043788
    28  H    0.004227   0.001381  -0.000130   0.000009   0.000000   0.000011
    29  H    0.004120   0.000317  -0.000160  -0.000001   0.000000  -0.000002
    30  H    0.004748  -0.000085   0.000000   0.000002   0.000021  -0.006896
    31  H   -0.008152  -0.000161   0.000000  -0.000012   0.000084  -0.004697
    32  H   -0.004942  -0.000204   0.000010   0.000001  -0.000160   0.004762
    33  H   -0.000005  -0.006753   0.002076   0.000030   0.000000   0.000000
    34  H   -0.000137   0.005102   0.000050  -0.000003   0.000000   0.000000
    35  H    0.000003   0.002366   0.000396   0.000001   0.000000   0.000000
    36  H    0.000014  -0.009458   0.004786  -0.000260   0.000011  -0.000001
    37  H    0.000000   0.000000   0.000319   0.006169  -0.000166   0.000003
    38  H    0.000000  -0.000002  -0.000127  -0.001652  -0.000596  -0.000023
    39  H   -0.000001  -0.000006   0.000074  -0.006411  -0.000245  -0.000068
    40  H    0.000000   0.000002  -0.000128   0.004292   0.000190   0.000000
    41  H    0.000000   0.000244   0.003296  -0.005223  -0.000133  -0.000021
    42  H    0.000001  -0.000027   0.000156  -0.001820   0.001863   0.000018
    43  H    0.000000   0.000000   0.000005  -0.000149   0.000001   0.000000
               7          8          9         10         11         12
     1  C    0.371674   0.342526  -0.152098   0.006034  -0.073646  -0.029343
     2  C   -0.087766   0.024011  -0.072900   0.393468   0.006372   0.007319
     3  C   -0.003753   0.004811   0.008812  -0.056860  -0.000117  -0.000081
     4  C   -0.005547  -0.000111  -0.000132  -0.000778   0.000001   0.000099
     5  C   -0.033800  -0.000013   0.000007  -0.000037   0.000002   0.004349
     6  C    0.374310   0.000300  -0.000116  -0.000157  -0.000167  -0.049162
     7  C    5.025203  -0.051550   0.004264   0.006306  -0.014250   0.352042
     8  C   -0.051550   4.527951   0.351924  -0.064196   0.515437  -0.007890
     9  C    0.004264   0.351924   5.447052   0.288469  -0.075307   0.000291
    10  C    0.006306  -0.064196   0.288469   4.735715   0.004613  -0.000187
    11  O   -0.014250   0.515437  -0.075307   0.004613   8.209392   0.001980
    12  C    0.352042  -0.007890   0.000291  -0.000187   0.001980   5.131239
    13  C   -0.000203   0.000899  -0.055476   0.353455  -0.000076   0.000003
    14  O   -0.000006  -0.000386  -0.044091   0.213824  -0.000014   0.000001
    15  C   -0.000033   0.000002   0.000001  -0.000046   0.000000   0.000001
    16  O   -0.000001   0.000000  -0.000001  -0.000094   0.000000   0.000000
    17  C    0.000000   0.000000   0.000000  -0.000003   0.000000   0.000000
    18  C   -0.000008   0.000000   0.000000  -0.000002   0.000000   0.000000
    19  O    0.000000   0.000000   0.000000   0.000000   0.000000   0.000000
    20  H    0.001333  -0.000026  -0.000295   0.003254   0.000001  -0.000037
    21  H   -0.000057  -0.000127   0.000294  -0.004730   0.000001   0.000001
    22  H   -0.000624  -0.000014  -0.000112  -0.000185  -0.000001   0.000001
    23  H   -0.006957  -0.000010   0.000000  -0.000013   0.000000   0.000109
    24  H    0.004938   0.000004  -0.000001   0.000004   0.000000  -0.000205
    25  H   -0.039566  -0.000033   0.000004   0.000004   0.000003  -0.006338
    26  H   -0.036277   0.000764  -0.000057  -0.000011  -0.000044  -0.002522
    27  H    0.379699   0.002507  -0.000254  -0.000053  -0.000178  -0.047293
    28  H   -0.000065  -0.016894   0.339921  -0.021645  -0.000229  -0.000006
    29  H   -0.000064  -0.021724   0.351145  -0.025469   0.000029  -0.000004
    30  H   -0.026861   0.000318   0.000010   0.000000   0.000718   0.358084
    31  H   -0.027248   0.002393   0.000023   0.000004   0.003111   0.373806
    32  H   -0.024961   0.001913  -0.000014   0.000003   0.002385   0.367857
    33  H    0.000003  -0.000127   0.005246  -0.023437   0.000001   0.000000
    34  H    0.000003   0.000295  -0.007983  -0.022526   0.000000   0.000000
    35  H   -0.000009   0.000131  -0.001849  -0.021692  -0.000005   0.000000
    36  H    0.000004  -0.000208   0.006356  -0.018749   0.000002   0.000000
    37  H    0.000000   0.000000   0.000000   0.000002   0.000000   0.000000
    38  H    0.000000   0.000000   0.000000   0.000000   0.000000   0.000000
    39  H    0.000001   0.000000   0.000000   0.000000   0.000000   0.000000
    40  H    0.000000   0.000000   0.000000   0.000000   0.000000   0.000000
    41  H    0.000002   0.000000   0.000000  -0.000003   0.000000   0.000000
    42  H    0.000000   0.000000   0.000000   0.000000   0.000000   0.000000
    43  H    0.000000   0.000000   0.000000   0.000000   0.000000   0.000000
              13         14         15         16         17         18
     1  C    0.002319   0.001682   0.000116  -0.000002  -0.000004  -0.000014
     2  C   -0.059478  -0.055696   0.003584   0.000219  -0.000084   0.000271
     3  C   -0.008813   0.000520  -0.028251  -0.011825   0.005118  -0.009071
     4  C    0.000185  -0.001177   0.371483  -0.045100  -0.052393  -0.048261
     5  C   -0.000007   0.000070  -0.032646   0.002042  -0.004478  -0.003939
     6  C   -0.000005   0.000001   0.003444  -0.000029   0.000024   0.000062
     7  C   -0.000203  -0.000006  -0.000033  -0.000001   0.000000  -0.000008
     8  C    0.000899  -0.000386   0.000002   0.000000   0.000000   0.000000
     9  C   -0.055476  -0.044091   0.000001  -0.000001   0.000000   0.000000
    10  C    0.353455   0.213824  -0.000046  -0.000094  -0.000003  -0.000002
    11  O   -0.000076  -0.000014   0.000000   0.000000   0.000000   0.000000
    12  C    0.000003   0.000001   0.000001   0.000000   0.000000   0.000000
    13  C    5.251303  -0.059186   0.000007   0.000005   0.000000   0.000000
    14  O   -0.059186   8.399479  -0.000099  -0.000167   0.000000  -0.000001
    15  C    0.000007  -0.000099   4.718091   0.202263   0.361450   0.359069
    16  O    0.000005  -0.000167   0.202263   8.417511  -0.060500  -0.039562
    17  C    0.000000   0.000000   0.361450  -0.060500   5.234419  -0.065286
    18  C    0.000000  -0.000001   0.359069  -0.039562  -0.065286   4.944823
    19  O    0.000000   0.000000  -0.044598  -0.005937  -0.000313   0.221387
    20  H    0.000426   0.000112  -0.004035   0.000292  -0.000061   0.001586
    21  H    0.001196   0.000287  -0.008143   0.019072   0.000765  -0.001078
    22  H    0.000134   0.004150  -0.033376   0.000535  -0.009583   0.005652
    23  H    0.000001   0.000000  -0.005385  -0.000004  -0.000258   0.002540
    24  H    0.000000   0.000000  -0.007056   0.000055   0.003777  -0.000909
    25  H    0.000000   0.000000  -0.000101   0.000000  -0.000003   0.000003
    26  H    0.000002  -0.000005   0.000027  -0.000001  -0.000016   0.000004
    27  H    0.000031  -0.000004   0.000018   0.000000  -0.000001  -0.000006
    28  H    0.002409   0.003596   0.000000   0.000000   0.000000   0.000000
    29  H   -0.002081   0.001783   0.000000   0.000000   0.000000   0.000000
    30  H    0.000000   0.000000   0.000000   0.000000   0.000000   0.000000
    31  H    0.000000   0.000000   0.000000   0.000000   0.000000   0.000000
    32  H    0.000000   0.000000   0.000000   0.000000   0.000000   0.000000
    33  H    0.360010  -0.001980   0.000001  -0.000077   0.000000   0.000000
    34  H    0.361303   0.001954   0.000000   0.000000   0.000000   0.000000
    35  H    0.346050   0.003914   0.000000   0.000000   0.000000   0.000000
    36  H   -0.004072   0.233845  -0.000275   0.004066   0.000015   0.000039
    37  H    0.000000   0.000004  -0.025975   0.231750  -0.001650  -0.014725
    38  H    0.000000   0.000000  -0.022678   0.004207   0.344958  -0.000387
    39  H    0.000000  -0.000003  -0.026421   0.000945   0.365403   0.005439
    40  H    0.000000   0.000000  -0.023692  -0.001761   0.362005  -0.006573
    41  H    0.000000   0.000000  -0.035113  -0.002101   0.006582   0.368864
    42  H    0.000000   0.000000  -0.028236   0.003543  -0.004646   0.355464
    43  H    0.000000   0.000000   0.005287   0.000206  -0.000057  -0.019766
              19         20         21         22         23         24
     1  C    0.000000  -0.009637   0.005513   0.000051  -0.000249  -0.000259
     2  C   -0.000002  -0.019331  -0.037344  -0.001225   0.000034  -0.000116
     3  C   -0.000086   0.349328   0.355087  -0.056629  -0.008743   0.005502
     4  C    0.002000  -0.027684  -0.040138   0.364762  -0.035013  -0.037317
     5  C    0.000017  -0.008534   0.004674  -0.040663   0.369907   0.367211
     6  C    0.000000  -0.001204  -0.000059  -0.005199  -0.039378  -0.033006
     7  C    0.000000   0.001333  -0.000057  -0.000624  -0.006957   0.004938
     8  C    0.000000  -0.000026  -0.000127  -0.000014  -0.000010   0.000004
     9  C    0.000000  -0.000295   0.000294  -0.000112   0.000000  -0.000001
    10  C    0.000000   0.003254  -0.004730  -0.000185  -0.000013   0.000004
    11  O    0.000000   0.000001   0.000001  -0.000001   0.000000   0.000000
    12  C    0.000000  -0.000037   0.000001   0.000001   0.000109  -0.000205
    13  C    0.000000   0.000426   0.001196   0.000134   0.000001   0.000000
    14  O    0.000000   0.000112   0.000287   0.004150   0.000000   0.000000
    15  C   -0.044598  -0.004035  -0.008143  -0.033376  -0.005385  -0.007056
    16  O   -0.005937   0.000292   0.019072   0.000535  -0.000004   0.000055
    17  C   -0.000313  -0.000061   0.000765  -0.009583  -0.000258   0.003777
    18  C    0.221387   0.001586  -0.001078   0.005652   0.002540  -0.000909
    19  O    8.325915  -0.000028  -0.000030  -0.000043  -0.000018  -0.000008
    20  H   -0.000028   0.554561  -0.033185   0.005324   0.005808   0.000114
    21  H   -0.000030  -0.033185   0.562705  -0.000604   0.000068  -0.000166
    22  H   -0.000043   0.005324  -0.000604   0.608051   0.005504  -0.003051
    23  H   -0.000018   0.005808   0.000068   0.005504   0.589140  -0.036522
    24  H   -0.000008   0.000114  -0.000166  -0.003051  -0.036522   0.590730
    25  H    0.000000   0.000020   0.000005   0.000068  -0.002487  -0.005173
    26  H    0.000000   0.000132  -0.000006   0.005380   0.005552  -0.002965
    27  H    0.000000   0.003922  -0.000037   0.000142   0.005922   0.000111
    28  H    0.000000   0.000000  -0.000010   0.000006   0.000000   0.000000
    29  H    0.000000   0.000012  -0.000009   0.000001   0.000000   0.000000
    30  H    0.000000   0.000000   0.000000   0.000000   0.000022  -0.000011
    31  H    0.000000   0.000001   0.000000  -0.000001   0.000009   0.000004
    32  H    0.000000  -0.000003   0.000000   0.000000  -0.000005   0.000003
    33  H    0.000000  -0.000162   0.003999  -0.000012   0.000000   0.000000
    34  H    0.000000   0.000004  -0.000194   0.000000   0.000000   0.000000
    35  H    0.000000  -0.000032  -0.000055  -0.000006   0.000000   0.000000
    36  H    0.000000  -0.000006   0.003486   0.000955   0.000001   0.000000
    37  H    0.026339  -0.000032  -0.000545  -0.000225   0.000004  -0.000006
    38  H   -0.000097  -0.000005  -0.000030   0.000342   0.000181   0.003284
    39  H    0.000121   0.000001  -0.000008   0.005785   0.000041   0.000442
    40  H    0.006922   0.000003  -0.000016  -0.000032  -0.000017  -0.000091
    41  H   -0.040964   0.001963   0.002019  -0.000074   0.000022   0.000029
    42  H   -0.038052  -0.000027   0.000062  -0.000111   0.002381   0.000399
    43  H    0.244676   0.000002   0.000000   0.000003   0.000006   0.000000
              25         26         27         28         29         30
     1  C    0.005752  -0.006560  -0.042832   0.004227   0.004120   0.004748
     2  C    0.000084  -0.000191  -0.008648   0.001381   0.000317  -0.000085
     3  C   -0.000170  -0.000499   0.001106  -0.000130  -0.000160   0.000000
     4  C    0.004459  -0.006087  -0.001536   0.000009  -0.000001   0.000002
     5  C   -0.034686  -0.037555  -0.005020   0.000000   0.000000   0.000021
     6  C    0.368104   0.367548  -0.043788   0.000011  -0.000002  -0.006896
     7  C   -0.039566  -0.036277   0.379699  -0.000065  -0.000064  -0.026861
     8  C   -0.000033   0.000764   0.002507  -0.016894  -0.021724   0.000318
     9  C    0.000004  -0.000057  -0.000254   0.339921   0.351145   0.000010
    10  C    0.000004  -0.000011  -0.000053  -0.021645  -0.025469   0.000000
    11  O    0.000003  -0.000044  -0.000178  -0.000229   0.000029   0.000718
    12  C   -0.006338  -0.002522  -0.047293  -0.000006  -0.000004   0.358084
    13  C    0.000000   0.000002   0.000031   0.002409  -0.002081   0.000000
    14  O    0.000000  -0.000005  -0.000004   0.003596   0.001783   0.000000
    15  C   -0.000101   0.000027   0.000018   0.000000   0.000000   0.000000
    16  O    0.000000  -0.000001   0.000000   0.000000   0.000000   0.000000
    17  C   -0.000003  -0.000016  -0.000001   0.000000   0.000000   0.000000
    18  C    0.000003   0.000004  -0.000006   0.000000   0.000000   0.000000
    19  O    0.000000   0.000000   0.000000   0.000000   0.000000   0.000000
    20  H    0.000020   0.000132   0.003922   0.000000   0.000012   0.000000
    21  H    0.000005  -0.000006  -0.000037  -0.000010  -0.000009   0.000000
    22  H    0.000068   0.005380   0.000142   0.000006   0.000001   0.000000
    23  H   -0.002487   0.005552   0.005922   0.000000   0.000000   0.000022
    24  H   -0.005173  -0.002965   0.000111   0.000000   0.000000  -0.000011
    25  H    0.598548  -0.035020  -0.001789   0.000000   0.000000   0.005683
    26  H   -0.035020   0.595646   0.005814   0.000002   0.000001  -0.000130
    27  H   -0.001789   0.005814   0.598926   0.000000   0.000012  -0.004869
    28  H    0.000000   0.000002   0.000000   0.505656  -0.017011   0.000000
    29  H    0.000000   0.000001   0.000012  -0.017011   0.505592   0.000000
    30  H    0.005683  -0.000130  -0.004869   0.000000   0.000000   0.592091
    31  H   -0.000258   0.003620   0.005341  -0.000002   0.000002  -0.032324
    32  H    0.000217  -0.000144  -0.002585   0.000002  -0.000004  -0.031868
    33  H    0.000000   0.000000   0.000000  -0.000187   0.000216   0.000000
    34  H    0.000000   0.000000   0.000000   0.000613   0.001105   0.000000
    35  H    0.000000   0.000000  -0.000002  -0.000003   0.001252   0.000000
    36  H    0.000000   0.000001   0.000000  -0.000058  -0.000193   0.000000
    37  H    0.000000   0.000000   0.000000   0.000000   0.000000   0.000000
    38  H   -0.000003   0.000009   0.000000   0.000000   0.000000   0.000000
    39  H    0.000001   0.000012   0.000000   0.000000   0.000000   0.000000
    40  H    0.000000   0.000000   0.000000   0.000000   0.000000   0.000000
    41  H    0.000000   0.000000  -0.000004   0.000000   0.000000   0.000000
    42  H    0.000002   0.000000  -0.000001   0.000000   0.000000   0.000000
    43  H    0.000000   0.000000   0.000000   0.000000   0.000000   0.000000
              31         32         33         34         35         36
     1  C   -0.008152  -0.004942  -0.000005  -0.000137   0.000003   0.000014
     2  C   -0.000161  -0.000204  -0.006753   0.005102   0.002366  -0.009458
     3  C    0.000000   0.000010   0.002076   0.000050   0.000396   0.004786
     4  C   -0.000012   0.000001   0.000030  -0.000003   0.000001  -0.000260
     5  C    0.000084  -0.000160   0.000000   0.000000   0.000000   0.000011
     6  C   -0.004697   0.004762   0.000000   0.000000   0.000000  -0.000001
     7  C   -0.027248  -0.024961   0.000003   0.000003  -0.000009   0.000004
     8  C    0.002393   0.001913  -0.000127   0.000295   0.000131  -0.000208
     9  C    0.000023  -0.000014   0.005246  -0.007983  -0.001849   0.006356
    10  C    0.000004   0.000003  -0.023437  -0.022526  -0.021692  -0.018749
    11  O    0.003111   0.002385   0.000001   0.000000  -0.000005   0.000002
    12  C    0.373806   0.367857   0.000000   0.000000   0.000000   0.000000
    13  C    0.000000   0.000000   0.360010   0.361303   0.346050  -0.004072
    14  O    0.000000   0.000000  -0.001980   0.001954   0.003914   0.233845
    15  C    0.000000   0.000000   0.000001   0.000000   0.000000  -0.000275
    16  O    0.000000   0.000000  -0.000077   0.000000   0.000000   0.004066
    17  C    0.000000   0.000000   0.000000   0.000000   0.000000   0.000015
    18  C    0.000000   0.000000   0.000000   0.000000   0.000000   0.000039
    19  O    0.000000   0.000000   0.000000   0.000000   0.000000   0.000000
    20  H    0.000001  -0.000003  -0.000162   0.000004  -0.000032  -0.000006
    21  H    0.000000   0.000000   0.003999  -0.000194  -0.000055   0.003486
    22  H   -0.000001   0.000000  -0.000012   0.000000  -0.000006   0.000955
    23  H    0.000009  -0.000005   0.000000   0.000000   0.000000   0.000001
    24  H    0.000004   0.000003   0.000000   0.000000   0.000000   0.000000
    25  H   -0.000258   0.000217   0.000000   0.000000   0.000000   0.000000
    26  H    0.003620  -0.000144   0.000000   0.000000   0.000000   0.000001
    27  H    0.005341  -0.002585   0.000000   0.000000  -0.000002   0.000000
    28  H   -0.000002   0.000002  -0.000187   0.000613  -0.000003  -0.000058
    29  H    0.000002  -0.000004   0.000216   0.001105   0.001252  -0.000193
    30  H   -0.032324  -0.031868   0.000000   0.000000   0.000000   0.000000
    31  H    0.563975  -0.029006   0.000000   0.000000   0.000000   0.000000
    32  H   -0.029006   0.571048   0.000000   0.000000   0.000000   0.000000
    33  H    0.000000   0.000000   0.551968  -0.030826  -0.025549   0.003558
    34  H    0.000000   0.000000  -0.030826   0.551692  -0.024922  -0.000372
    35  H    0.000000   0.000000  -0.025549  -0.024922   0.559316  -0.000097
    36  H    0.000000   0.000000   0.003558  -0.000372  -0.000097   0.340195
    37  H    0.000000   0.000000   0.000003   0.000000   0.000000  -0.000087
    38  H    0.000000   0.000000   0.000000   0.000000   0.000000   0.000000
    39  H    0.000000   0.000000   0.000000   0.000000   0.000000   0.000009
    40  H    0.000000   0.000000   0.000000   0.000000   0.000000   0.000000
    41  H    0.000000   0.000000  -0.000003   0.000000   0.000000   0.000001
    42  H    0.000000   0.000000   0.000000   0.000000   0.000000  -0.000001
    43  H    0.000000   0.000000   0.000000   0.000000   0.000000   0.000000
              37         38         39         40         41         42
     1  C    0.000000   0.000000  -0.000001   0.000000   0.000000   0.000001
     2  C    0.000000  -0.000002  -0.000006   0.000002   0.000244  -0.000027
     3  C    0.000319  -0.000127   0.000074  -0.000128   0.003296   0.000156
     4  C    0.006169  -0.001652  -0.006411   0.004292  -0.005223  -0.001820
     5  C   -0.000166  -0.000596  -0.000245   0.000190  -0.000133   0.001863
     6  C    0.000003  -0.000023  -0.000068   0.000000  -0.000021   0.000018
     7  C    0.000000   0.000000   0.000001   0.000000   0.000002   0.000000
     8  C    0.000000   0.000000   0.000000   0.000000   0.000000   0.000000
     9  C    0.000000   0.000000   0.000000   0.000000   0.000000   0.000000
    10  C    0.000002   0.000000   0.000000   0.000000  -0.000003   0.000000
    11  O    0.000000   0.000000   0.000000   0.000000   0.000000   0.000000
    12  C    0.000000   0.000000   0.000000   0.000000   0.000000   0.000000
    13  C    0.000000   0.000000   0.000000   0.000000   0.000000   0.000000
    14  O    0.000004   0.000000  -0.000003   0.000000   0.000000   0.000000
    15  C   -0.025975  -0.022678  -0.026421  -0.023692  -0.035113  -0.028236
    16  O    0.231750   0.004207   0.000945  -0.001761  -0.002101   0.003543
    17  C   -0.001650   0.344958   0.365403   0.362005   0.006582  -0.004646
    18  C   -0.014725  -0.000387   0.005439  -0.006573   0.368864   0.355464
    19  O    0.026339  -0.000097   0.000121   0.006922  -0.040964  -0.038052
    20  H   -0.000032  -0.000005   0.000001   0.000003   0.001963  -0.000027
    21  H   -0.000545  -0.000030  -0.000008  -0.000016   0.002019   0.000062
    22  H   -0.000225   0.000342   0.005785  -0.000032  -0.000074  -0.000111
    23  H    0.000004   0.000181   0.000041  -0.000017   0.000022   0.002381
    24  H   -0.000006   0.003284   0.000442  -0.000091   0.000029   0.000399
    25  H    0.000000  -0.000003   0.000001   0.000000   0.000000   0.000002
    26  H    0.000000   0.000009   0.000012   0.000000   0.000000   0.000000
    27  H    0.000000   0.000000   0.000000   0.000000  -0.000004  -0.000001
    28  H    0.000000   0.000000   0.000000   0.000000   0.000000   0.000000
    29  H    0.000000   0.000000   0.000000   0.000000   0.000000   0.000000
    30  H    0.000000   0.000000   0.000000   0.000000   0.000000   0.000000
    31  H    0.000000   0.000000   0.000000   0.000000   0.000000   0.000000
    32  H    0.000000   0.000000   0.000000   0.000000   0.000000   0.000000
    33  H    0.000003   0.000000   0.000000   0.000000  -0.000003   0.000000
    34  H    0.000000   0.000000   0.000000   0.000000   0.000000   0.000000
    35  H    0.000000   0.000000   0.000000   0.000000   0.000000   0.000000
    36  H   -0.000087   0.000000   0.000009   0.000000   0.000001  -0.000001
    37  H    0.345630  -0.000193  -0.000552   0.004538  -0.000297   0.000924
    38  H   -0.000193   0.566799  -0.026640  -0.025300  -0.000104   0.000808
    39  H   -0.000552  -0.026640   0.558038  -0.031238  -0.000125  -0.000095
    40  H    0.004538  -0.025300  -0.031238   0.555686   0.000097   0.000129
    41  H   -0.000297  -0.000104  -0.000125   0.000097   0.593887  -0.042596
    42  H    0.000924   0.000808  -0.000095   0.000129  -0.042596   0.599828
    43  H   -0.000807  -0.000021   0.000002  -0.000151  -0.002853  -0.003676
              43
     1  C    0.000000
     2  C    0.000000
     3  C    0.000005
     4  C   -0.000149
     5  C    0.000001
     6  C    0.000000
     7  C    0.000000
     8  C    0.000000
     9  C    0.000000
    10  C    0.000000
    11  O    0.000000
    12  C    0.000000
    13  C    0.000000
    14  O    0.000000
    15  C    0.005287
    16  O    0.000206
    17  C   -0.000057
    18  C   -0.019766
    19  O    0.244676
    20  H    0.000002
    21  H    0.000000
    22  H    0.000003
    23  H    0.000006
    24  H    0.000000
    25  H    0.000000
    26  H    0.000000
    27  H    0.000000
    28  H    0.000000
    29  H    0.000000
    30  H    0.000000
    31  H    0.000000
    32  H    0.000000
    33  H    0.000000
    34  H    0.000000
    35  H    0.000000
    36  H    0.000000
    37  H   -0.000807
    38  H   -0.000021
    39  H    0.000002
    40  H   -0.000151
    41  H   -0.002853
    42  H   -0.003676
    43  H    0.332742
 Mulliken charges:
               1
     1  C    0.083319
     2  C    0.102005
     3  C   -0.382331
     4  C   -0.091926
     5  C   -0.289532
     6  C   -0.264585
     7  C   -0.160176
     8  C    0.387125
     9  C   -0.393133
    10  C    0.255718
    11  O   -0.580014
    12  C   -0.454116
    13  C   -0.490340
    14  O   -0.702402
    15  C    0.301320
    16  O   -0.719549
    17  C   -0.485176
    18  C   -0.055617
    19  O   -0.697200
    20  H    0.176124
    21  H    0.167339
    22  H    0.144925
    23  H    0.147807
    24  H    0.150258
    25  H    0.142669
    26  H    0.143577
    27  H    0.155350
    28  H    0.198409
    29  H    0.201135
    30  H    0.141345
    31  H    0.149486
    32  H    0.145697
    33  H    0.162006
    34  H    0.164843
    35  H    0.160793
    36  H    0.436493
    37  H    0.429577
    38  H    0.157271
    39  H    0.155501
    40  H    0.155138
    41  H    0.152609
    42  H    0.153710
    43  H    0.444547
 Sum of Mulliken charges =   0.00000
 Mulliken charges with hydrogens summed into heavy atoms:
               1
     1  C    0.083319
     2  C    0.102005
     3  C   -0.038867
     4  C    0.052999
     5  C    0.008533
     6  C    0.021661
     7  C   -0.004826
     8  C    0.387125
     9  C    0.006411
    10  C    0.255718
    11  O   -0.580014
    12  C   -0.017588
    13  C   -0.002698
    14  O   -0.265909
    15  C    0.301320
    16  O   -0.289972
    17  C   -0.017267
    18  C    0.250701
    19  O   -0.252653
 Electronic spatial extent (au):  <R**2>=           5661.5173
 Charge=              0.0000 electrons
 Dipole moment (field-independent basis, Debye):
    X=              7.0040    Y=              0.7306    Z=             -4.8829  Tot=              8.5692
 Quadrupole moment (field-independent basis, Debye-Ang):
   XX=           -130.2522   YY=           -112.7591   ZZ=           -110.1674
   XY=             11.7447   XZ=             -4.0697   YZ=              3.1399
 Traceless Quadrupole moment (field-independent basis, Debye-Ang):
   XX=            -12.5260   YY=              4.9671   ZZ=              7.5588
   XY=             11.7447   XZ=             -4.0697   YZ=              3.1399
 Octapole moment (field-independent basis, Debye-Ang**2):
  XXX=            183.5671  YYY=            -10.6113  ZZZ=            -13.7684  XYY=             13.8669
  XXY=            -31.9792  XXZ=            -63.0191  XZZ=             32.3885  YZZ=              3.3348
  YYZ=            -11.9818  XYZ=             -7.7140
 Hexadecapole moment (field-independent basis, Debye-Ang**3):
 XXXX=          -4954.3701 YYYY=          -2012.4296 ZZZZ=           -549.2919 XXXY=            185.0201
 XXXZ=           -204.6452 YYYX=            -13.1730 YYYZ=             11.2295 ZZZX=            -84.3980
 ZZZY=             -6.1403 XXYY=          -1092.8807 XXZZ=           -730.5416 YYZZ=           -449.0378
 XXYZ=            -28.2382 YYXZ=              9.0405 ZZXY=             -3.3052
 N-N= 1.600865832527D+03 E-N=-5.267793593994D+03  KE= 8.789980695955D+02
 D1PCM: PCM CHGder 1st derivatives, ID1Alg=3 FixD1E=F DoIter=F DoCFld=F I1PDM=0.
 Calling FoFJK, ICntrl=      2127 FMM=F ISym2X=0 I1Cent= 0 IOpClX= 0 NMat=1 NMatS=1 NMatT=0.
 ***** Axes restored to original set *****
 -------------------------------------------------------------------
 Center     Atomic                   Forces (Hartrees/Bohr)
 Number     Number              X              Y              Z
 -------------------------------------------------------------------
      1        6          -0.014082615   -0.017747573    0.005635859
      2        6           0.019507149    0.007545495   -0.010356116
      3        6          -0.000614372   -0.009444779   -0.002916740
      4        6           0.005091088    0.000340453   -0.004999102
      5        6           0.002387620   -0.000027562    0.005912011
      6        6           0.006695058   -0.000160542   -0.002346865
      7        6          -0.002651438    0.010427632    0.001743350
      8        6          -0.005128783    0.022852484   -0.003238682
      9        6           0.007944075    0.003601478   -0.000486734
     10        6          -0.003248650   -0.014367608   -0.006974319
     11        8          -0.019287755    0.003402849    0.005541618
     12        6          -0.005188044    0.001861263   -0.001228871
     13        6           0.003886578   -0.005004612   -0.004935492
     14        8           0.005292809   -0.004305100    0.014203861
     15        6           0.009661911    0.000199036    0.002923657
     16        8          -0.000096041   -0.004363629   -0.003679100
     17        6           0.000028266    0.004360997    0.002958031
     18        6          -0.000007822   -0.000065906   -0.003607342
     19        8           0.005733637   -0.001235910    0.004973311
     20        1          -0.000410225    0.003055136    0.000564413
     21        1           0.003136027    0.001173845    0.002195781
     22        1           0.002871719   -0.000674464   -0.000768881
     23        1           0.000114819   -0.000830987   -0.001412972
     24        1           0.001950646   -0.000753938    0.000225447
     25        1          -0.001439667   -0.000124795   -0.001208108
     26        1          -0.001996471   -0.000799426   -0.000376218
     27        1           0.003758749   -0.001203851   -0.000323475
     28        1          -0.000489327   -0.002632710   -0.001155867
     29        1          -0.000872653   -0.002602299    0.002855624
     30        1           0.002974726   -0.000230678   -0.000345682
     31        1          -0.001143493   -0.000184708   -0.001427446
     32        1          -0.001164105    0.000475127    0.002053012
     33        1           0.001656666    0.002444128   -0.001207023
     34        1          -0.001980421    0.001585431    0.001420510
     35        1          -0.000438250    0.000266532   -0.000374905
     36        1          -0.001341573   -0.001169471   -0.000271009
     37        1          -0.005833771   -0.000755548    0.001148586
     38        1           0.000510004    0.001101920    0.000931567
     39        1          -0.002500769    0.000769007   -0.000792081
     40        1          -0.000076386    0.000608180   -0.003897035
     41        1          -0.007620183    0.002362495   -0.000171902
     42        1          -0.004640293    0.002278034    0.000759508
     43        1          -0.000948441   -0.002025427    0.002455823
 -------------------------------------------------------------------
 Cartesian Forces:  Max     0.022852484 RMS     0.005310051

 GradGradGradGradGradGradGradGradGradGradGradGradGradGradGradGradGradGrad
 Berny optimization.
 FormGI is forming the generalized inverse of G from B-inverse, IUseBI=4.
 Internal  Forces:  Max     0.018740155 RMS     0.003761343
 Search for a local minimum.
 Step number   1 out of a maximum of  258
 All quantities printed in internal units (Hartrees-Bohrs-Radians)
 Mixed Optimization -- RFO/linear search
 Second derivative matrix not updated -- first step.
 ITU=  0
     Eigenvalues ---    0.00230   0.00230   0.00272   0.00335   0.00403
     Eigenvalues ---    0.00517   0.00555   0.00565   0.00891   0.00938
     Eigenvalues ---    0.01112   0.01158   0.01231   0.01273   0.01341
     Eigenvalues ---    0.01376   0.02429   0.02868   0.03415   0.03832
     Eigenvalues ---    0.03849   0.04190   0.04365   0.04559   0.04674
     Eigenvalues ---    0.04832   0.04886   0.05050   0.05105   0.05245
     Eigenvalues ---    0.05281   0.05363   0.05369   0.05473   0.05515
     Eigenvalues ---    0.05580   0.05613   0.05629   0.05821   0.06095
     Eigenvalues ---    0.06156   0.06534   0.06738   0.07859   0.08129
     Eigenvalues ---    0.08477   0.08651   0.08835   0.08881   0.09069
     Eigenvalues ---    0.09481   0.10838   0.11469   0.12885   0.13696
     Eigenvalues ---    0.13976   0.15048   0.16000   0.16000   0.16000
     Eigenvalues ---    0.16000   0.16000   0.16000   0.16000   0.16000
     Eigenvalues ---    0.16000   0.16000   0.16000   0.16000   0.16044
     Eigenvalues ---    0.16399   0.16598   0.18207   0.19602   0.20039
     Eigenvalues ---    0.22027   0.23521   0.24650   0.24993   0.26561
     Eigenvalues ---    0.26635   0.27451   0.28021   0.28091   0.28225
     Eigenvalues ---    0.28620   0.28756   0.29188   0.29661   0.30265
     Eigenvalues ---    0.31366   0.32053   0.32171   0.33642   0.33808
     Eigenvalues ---    0.33860   0.33897   0.33924   0.33935   0.34013
     Eigenvalues ---    0.34090   0.34100   0.34124   0.34130   0.34204
     Eigenvalues ---    0.34206   0.34208   0.34213   0.34216   0.34252
     Eigenvalues ---    0.34318   0.34347   0.34362   0.34369   0.34387
     Eigenvalues ---    0.39068   0.40752   0.41882   0.51332   0.51876
     Eigenvalues ---    0.52451   0.52603   0.94214
 RFO step:  Lambda=-1.49380191D-02 EMin= 2.30000000D-03
 Linear search not attempted -- first point.
 Iteration  1 RMS(Cart)=  0.03975673 RMS(Int)=  0.00068871
 Iteration  2 RMS(Cart)=  0.00098016 RMS(Int)=  0.00026144
 Iteration  3 RMS(Cart)=  0.00000035 RMS(Int)=  0.00026144
 Variable       Old X    -DE/DX   Delta X   Delta X   Delta X     New X
                                 (Linear)    (Quad)   (Total)
    R1        2.53554   0.01812   0.00000   0.03488   0.03492   2.57046
    R2        2.83142   0.01157   0.00000   0.03476   0.03490   2.86632
    R3        2.79162   0.00692   0.00000   0.01813   0.01834   2.80996
    R4        2.83416   0.00322   0.00000   0.01128   0.01126   2.84542
    R5        2.84626   0.00837   0.00000   0.02905   0.02880   2.87506
    R6        2.92695   0.00206   0.00000   0.00556   0.00549   2.93244
    R7        2.07439   0.00077   0.00000   0.00219   0.00219   2.07658
    R8        2.06723  -0.00009   0.00000  -0.00026  -0.00026   2.06697
    R9        2.92249  -0.00242   0.00000  -0.00990  -0.01004   2.91245
   R10        2.95224  -0.00640   0.00000  -0.02276  -0.02276   2.92948
   R11        2.07938  -0.00152   0.00000  -0.00433  -0.00433   2.07506
   R12        2.90555   0.00389   0.00000   0.01035   0.01030   2.91586
   R13        2.07307   0.00109   0.00000   0.00308   0.00308   2.07615
   R14        2.06968   0.00094   0.00000   0.00263   0.00263   2.07231
   R15        2.91582   0.00408   0.00000   0.01437   0.01440   2.93023
   R16        2.07566  -0.00016   0.00000  -0.00046  -0.00046   2.07521
   R17        2.07505   0.00036   0.00000   0.00102   0.00102   2.07607
   R18        2.89613   0.00469   0.00000   0.01529   0.01529   2.91142
   R19        2.07655   0.00158   0.00000   0.00448   0.00448   2.08104
   R20        2.83335   0.01461   0.00000   0.03836   0.03856   2.87191
   R21        2.31050   0.01874   0.00000   0.01958   0.01958   2.33008
   R22        2.88875   0.00779   0.00000   0.02290   0.02281   2.91156
   R23        2.06796  -0.00027   0.00000  -0.00075  -0.00075   2.06721
   R24        2.06907  -0.00028   0.00000  -0.00079  -0.00079   2.06828
   R25        2.88645   0.00441   0.00000   0.01416   0.01416   2.90061
   R26        2.69073   0.01517   0.00000   0.03498   0.03498   2.72571
   R27        2.07122   0.00071   0.00000   0.00199   0.00199   2.07320
   R28        2.06981  -0.00086   0.00000  -0.00241  -0.00241   2.06739
   R29        2.06984  -0.00064   0.00000  -0.00179  -0.00179   2.06805
   R30        2.06987   0.00113   0.00000   0.00317   0.00317   2.07304
   R31        2.07178  -0.00002   0.00000  -0.00006  -0.00006   2.07172
   R32        2.06971   0.00058   0.00000   0.00162   0.00162   2.07133
   R33        1.84170  -0.00118   0.00000  -0.00219  -0.00219   1.83950
   R34        2.72839   0.00441   0.00000   0.01088   0.01088   2.73928
   R35        2.90515   0.00108   0.00000   0.00359   0.00359   2.90873
   R36        2.91940  -0.00696   0.00000  -0.02353  -0.02353   2.89587
   R37        1.85245  -0.00563   0.00000  -0.01066  -0.01066   1.84179
   R38        2.06681   0.00106   0.00000   0.00296   0.00296   2.06978
   R39        2.07111   0.00040   0.00000   0.00112   0.00112   2.07222
   R40        2.07162  -0.00073   0.00000  -0.00205  -0.00205   2.06957
   R41        2.70544   0.00582   0.00000   0.01378   0.01378   2.71922
   R42        2.06713   0.00269   0.00000   0.00750   0.00750   2.07462
   R43        2.06749   0.00184   0.00000   0.00512   0.00512   2.07261
   R44        1.84026  -0.00306   0.00000  -0.00566  -0.00566   1.83461
    A1        2.21213  -0.01152   0.00000  -0.04326  -0.04318   2.16895
    A2        1.83524   0.01209   0.00000   0.04977   0.04983   1.88508
    A3        2.23442  -0.00060   0.00000  -0.00622  -0.00637   2.22804
    A4        2.15687   0.00791   0.00000   0.02905   0.02917   2.18603
    A5        2.00779  -0.00595   0.00000  -0.01492  -0.01520   1.99259
    A6        2.11698  -0.00202   0.00000  -0.01473  -0.01463   2.10235
    A7        1.95872  -0.00062   0.00000   0.00089   0.00074   1.95946
    A8        1.90733   0.00025   0.00000  -0.00240  -0.00249   1.90484
    A9        1.89742   0.00274   0.00000   0.02344   0.02354   1.92096
   A10        1.92987  -0.00091   0.00000  -0.01423  -0.01423   1.91564
   A11        1.93244  -0.00273   0.00000  -0.02276  -0.02277   1.90967
   A12        1.83361   0.00147   0.00000   0.01673   0.01646   1.85007
   A13        1.93929  -0.00053   0.00000   0.00317   0.00292   1.94221
   A14        1.93725   0.00110   0.00000   0.00875   0.00879   1.94604
   A15        1.87434   0.00034   0.00000   0.00373   0.00378   1.87812
   A16        1.96898   0.00011   0.00000   0.00375   0.00379   1.97277
   A17        1.88448   0.00074   0.00000   0.00411   0.00408   1.88855
   A18        1.85420  -0.00180   0.00000  -0.02491  -0.02492   1.82928
   A19        2.02562   0.00240   0.00000   0.00175   0.00139   2.02700
   A20        1.91898  -0.00188   0.00000  -0.01553  -0.01550   1.90348
   A21        1.90738  -0.00120   0.00000  -0.00189  -0.00189   1.90549
   A22        1.89902  -0.00070   0.00000  -0.00421  -0.00418   1.89484
   A23        1.85177   0.00082   0.00000   0.01890   0.01897   1.87074
   A24        1.85243   0.00052   0.00000   0.00229   0.00222   1.85465
   A25        2.01083   0.00534   0.00000   0.02751   0.02750   2.03832
   A26        1.85968  -0.00142   0.00000   0.00040   0.00055   1.86023
   A27        1.91110   0.00025   0.00000   0.00616   0.00635   1.91745
   A28        1.89805  -0.00207   0.00000  -0.01605  -0.01618   1.88187
   A29        1.92589  -0.00358   0.00000  -0.02250  -0.02270   1.90318
   A30        1.85035   0.00125   0.00000   0.00331   0.00303   1.85339
   A31        1.93358  -0.00037   0.00000   0.00551   0.00531   1.93890
   A32        2.00287   0.00082   0.00000   0.01672   0.01650   2.01938
   A33        1.87714  -0.00043   0.00000  -0.01499  -0.01511   1.86203
   A34        1.90933   0.00132   0.00000   0.00906   0.00880   1.91813
   A35        1.89076  -0.00211   0.00000  -0.02628  -0.02632   1.86444
   A36        1.84489   0.00056   0.00000   0.00658   0.00675   1.85164
   A37        1.96159  -0.01554   0.00000  -0.06462  -0.06430   1.89729
   A38        2.16914   0.01691   0.00000   0.06701   0.06671   2.23584
   A39        2.15231  -0.00136   0.00000  -0.00198  -0.00227   2.15004
   A40        1.79377   0.01276   0.00000   0.05495   0.05484   1.84861
   A41        1.91309  -0.00232   0.00000   0.00553   0.00590   1.91899
   A42        1.88735  -0.00345   0.00000   0.00351   0.00309   1.89044
   A43        1.96880  -0.00403   0.00000  -0.01965  -0.02028   1.94852
   A44        1.96879  -0.00248   0.00000  -0.00827  -0.00919   1.95960
   A45        1.92563   0.00017   0.00000  -0.02875  -0.02919   1.89644
   A46        1.82538  -0.00335   0.00000  -0.02457  -0.02465   1.80073
   A47        1.99178  -0.00137   0.00000  -0.01045  -0.01003   1.98175
   A48        1.89731   0.00245   0.00000   0.01480   0.01447   1.91178
   A49        1.94172   0.00426   0.00000   0.02303   0.02278   1.96450
   A50        1.89857  -0.00190   0.00000  -0.01377  -0.01364   1.88493
   A51        1.90587  -0.00023   0.00000   0.00934   0.00933   1.91520
   A52        1.92784  -0.00469   0.00000  -0.02711  -0.02703   1.90081
   A53        1.95029   0.00171   0.00000   0.00906   0.00903   1.95932
   A54        1.94206   0.00271   0.00000   0.01651   0.01652   1.95858
   A55        1.87389   0.00132   0.00000   0.00560   0.00563   1.87952
   A56        1.86702   0.00126   0.00000   0.00859   0.00872   1.87574
   A57        1.89953  -0.00236   0.00000  -0.01298  -0.01307   1.88647
   A58        1.94830  -0.00087   0.00000  -0.00280  -0.00279   1.94551
   A59        1.92728  -0.00295   0.00000  -0.01530  -0.01533   1.91195
   A60        1.95192   0.00010   0.00000  -0.00323  -0.00329   1.94863
   A61        1.84987   0.00308   0.00000   0.02504   0.02507   1.87494
   A62        1.89115  -0.00001   0.00000  -0.00291  -0.00293   1.88822
   A63        1.89152   0.00090   0.00000   0.00090   0.00081   1.89234
   A64        1.89383  -0.00007   0.00000  -0.00041  -0.00041   1.89342
   A65        1.87618  -0.00388   0.00000  -0.03544  -0.03537   1.84081
   A66        1.95341   0.00000   0.00000  -0.00451  -0.00426   1.94914
   A67        1.98119  -0.00020   0.00000  -0.01734  -0.01741   1.96379
   A68        1.84335   0.00414   0.00000   0.04647   0.04632   1.88967
   A69        1.87299   0.00108   0.00000   0.01156   0.01068   1.88367
   A70        1.92873  -0.00084   0.00000   0.00362   0.00315   1.93188
   A71        1.82753   0.00376   0.00000   0.02151   0.02151   1.84904
   A72        1.96042   0.00221   0.00000   0.00967   0.00968   1.97010
   A73        1.93184  -0.00195   0.00000  -0.00878  -0.00878   1.92306
   A74        1.94156  -0.00371   0.00000  -0.02073  -0.02074   1.92082
   A75        1.89482  -0.00027   0.00000  -0.00258  -0.00255   1.89227
   A76        1.88155   0.00020   0.00000  -0.00324  -0.00323   1.87831
   A77        1.84931   0.00372   0.00000   0.02705   0.02703   1.87634
   A78        1.90362  -0.01127   0.00000  -0.04335  -0.04312   1.86049
   A79        1.94159  -0.00210   0.00000  -0.02419  -0.02390   1.91769
   A80        1.95052  -0.00028   0.00000  -0.01839  -0.01837   1.93216
   A81        1.86088   0.00880   0.00000   0.06392   0.06335   1.92423
   A82        1.89504   0.00639   0.00000   0.03825   0.03743   1.93247
   A83        1.90945  -0.00093   0.00000  -0.01089  -0.01257   1.89688
   A84        1.86511   0.00161   0.00000   0.00918   0.00918   1.87429
    D1        0.00275   0.00158   0.00000   0.01612   0.01612   0.01888
    D2        3.08517   0.00060   0.00000   0.00411   0.00377   3.08894
    D3       -3.08556   0.00196   0.00000   0.01007   0.01023  -3.07533
    D4       -0.00314   0.00097   0.00000  -0.00194  -0.00213  -0.00526
    D5       -1.04954   0.00226   0.00000   0.00218   0.00231  -1.04723
    D6        3.06094   0.00014   0.00000  -0.02754  -0.02748   3.03345
    D7        1.01385  -0.00076   0.00000  -0.03548  -0.03529   0.97857
    D8        2.02675   0.00204   0.00000   0.01080   0.01067   2.03742
    D9       -0.14596  -0.00008   0.00000  -0.01892  -0.01912  -0.16508
   D10       -2.19304  -0.00097   0.00000  -0.02686  -0.02692  -2.21996
   D11       -0.02483  -0.00038   0.00000   0.01087   0.01067  -0.01416
   D12        3.13513  -0.00073   0.00000  -0.01346  -0.01408   3.12105
   D13       -3.11222   0.00044   0.00000   0.00620   0.00594  -3.10629
   D14        0.04773   0.00009   0.00000  -0.01813  -0.01881   0.02893
   D15        1.11317  -0.00042   0.00000  -0.00500  -0.00515   1.10802
   D16       -1.03417   0.00098   0.00000   0.01430   0.01422  -1.01995
   D17       -3.02644  -0.00236   0.00000  -0.01678  -0.01699  -3.04343
   D18       -1.96568   0.00072   0.00000   0.00761   0.00782  -1.95786
   D19        2.17017   0.00213   0.00000   0.02691   0.02719   2.19736
   D20        0.17789  -0.00121   0.00000  -0.00417  -0.00402   0.17387
   D21        0.02823  -0.00101   0.00000  -0.00662  -0.00649   0.02173
   D22        2.15398   0.00116   0.00000  -0.00103  -0.00076   2.15321
   D23       -1.99743   0.00175   0.00000   0.01487   0.01515  -1.98228
   D24        3.11213  -0.00160   0.00000  -0.01669  -0.01656   3.09557
   D25       -1.04530   0.00058   0.00000  -0.01111  -0.01083  -1.05613
   D26        1.08647   0.00116   0.00000   0.00480   0.00509   1.09156
   D27       -1.36986   0.00023   0.00000  -0.00257  -0.00247  -1.37233
   D28        2.70726  -0.00034   0.00000  -0.01658  -0.01657   2.69069
   D29        0.68746   0.00103   0.00000   0.00641   0.00642   0.69387
   D30        0.76472  -0.00054   0.00000  -0.01531  -0.01526   0.74947
   D31       -1.44134  -0.00111   0.00000  -0.02931  -0.02936  -1.47070
   D32        2.82204   0.00027   0.00000  -0.00632  -0.00637   2.81567
   D33        2.78965  -0.00093   0.00000  -0.01708  -0.01693   2.77272
   D34        0.58358  -0.00149   0.00000  -0.03109  -0.03103   0.55255
   D35       -1.43622  -0.00012   0.00000  -0.00810  -0.00804  -1.44426
   D36        1.17341  -0.00101   0.00000  -0.01705  -0.01708   1.15633
   D37       -0.99086  -0.00034   0.00000   0.00025   0.00023  -0.99063
   D38       -3.01754   0.00078   0.00000   0.00739   0.00732  -3.01022
   D39       -2.92134   0.00011   0.00000  -0.00001   0.00001  -2.92132
   D40        1.19757   0.00078   0.00000   0.01729   0.01733   1.21490
   D41       -0.82910   0.00190   0.00000   0.02444   0.02441  -0.80469
   D42       -0.87775  -0.00158   0.00000  -0.02585  -0.02584  -0.90359
   D43       -3.04202  -0.00091   0.00000  -0.00855  -0.00852  -3.05055
   D44        1.21448   0.00022   0.00000  -0.00141  -0.00144   1.21305
   D45       -0.96541   0.00115   0.00000   0.00690   0.00673  -0.95868
   D46       -2.98194  -0.00152   0.00000  -0.02558  -0.02560  -3.00753
   D47        1.10317  -0.00021   0.00000  -0.01268  -0.01255   1.09062
   D48        3.12824   0.00092   0.00000  -0.00711  -0.00722   3.12102
   D49        1.11171  -0.00175   0.00000  -0.03959  -0.03955   1.07217
   D50       -1.08637  -0.00045   0.00000  -0.02668  -0.02649  -1.11286
   D51        1.06683   0.00109   0.00000   0.00156   0.00138   1.06822
   D52       -0.94970  -0.00158   0.00000  -0.03092  -0.03094  -0.98064
   D53        3.13541  -0.00027   0.00000  -0.01802  -0.01789   3.11752
   D54       -1.17724   0.00112   0.00000   0.02584   0.02587  -1.15137
   D55        2.99929   0.00143   0.00000   0.02873   0.02874   3.02803
   D56        1.00538   0.00059   0.00000   0.02167   0.02180   1.02718
   D57        0.99732  -0.00019   0.00000   0.00282   0.00278   1.00010
   D58       -1.10933   0.00012   0.00000   0.00571   0.00564  -1.10368
   D59       -3.10324  -0.00072   0.00000  -0.00135  -0.00130  -3.10454
   D60        2.98386   0.00050   0.00000   0.01294   0.01291   2.99677
   D61        0.87721   0.00081   0.00000   0.01583   0.01578   0.89299
   D62       -1.11670  -0.00003   0.00000   0.00877   0.00884  -1.10787
   D63        1.29846  -0.00021   0.00000  -0.00611  -0.00608   1.29237
   D64       -2.75975   0.00158   0.00000   0.02641   0.02640  -2.73335
   D65       -0.75664   0.00179   0.00000   0.02478   0.02470  -0.73195
   D66       -2.89914  -0.00004   0.00000   0.00070   0.00060  -2.89854
   D67       -0.67416   0.00175   0.00000   0.03322   0.03309  -0.64107
   D68        1.32895   0.00196   0.00000   0.03158   0.03138   1.36033
   D69       -0.87647  -0.00172   0.00000  -0.01712  -0.01690  -0.89336
   D70        1.34852   0.00007   0.00000   0.01540   0.01559   1.36410
   D71       -2.93156   0.00028   0.00000   0.01376   0.01388  -2.91768
   D72       -3.04592   0.00015   0.00000   0.01085   0.01095  -3.03496
   D73        1.15238   0.00051   0.00000   0.01600   0.01610   1.16848
   D74       -0.97496   0.00041   0.00000   0.01455   0.01457  -0.96039
   D75        1.05182  -0.00106   0.00000  -0.01652  -0.01659   1.03523
   D76       -1.03307  -0.00070   0.00000  -0.01137  -0.01144  -1.04451
   D77        3.12278  -0.00080   0.00000  -0.01282  -0.01297   3.10980
   D78       -0.98058   0.00046   0.00000   0.00622   0.00627  -0.97431
   D79       -3.06547   0.00082   0.00000   0.01137   0.01142  -3.05405
   D80        1.09038   0.00072   0.00000   0.00992   0.00989   1.10026
   D81        0.04064  -0.00003   0.00000  -0.01368  -0.01358   0.02706
   D82        2.13813   0.00115   0.00000  -0.00400  -0.00334   2.13480
   D83       -2.04507  -0.00210   0.00000  -0.03352  -0.03341  -2.07848
   D84       -3.11912   0.00054   0.00000   0.01123   0.01058  -3.10854
   D85       -1.02162   0.00171   0.00000   0.02091   0.02082  -1.00080
   D86        1.07836  -0.00153   0.00000  -0.00862  -0.00925   1.06911
   D87       -0.03882   0.00022   0.00000   0.01036   0.01061  -0.02821
   D88       -2.19713   0.00161   0.00000   0.02564   0.02590  -2.17124
   D89        1.98596   0.00048   0.00000   0.00870   0.00907   1.99503
   D90       -2.09741  -0.00270   0.00000  -0.01953  -0.01928  -2.11669
   D91        2.02746  -0.00132   0.00000  -0.00425  -0.00399   2.02347
   D92       -0.07263  -0.00244   0.00000  -0.02120  -0.02081  -0.09344
   D93        1.98934   0.00242   0.00000   0.04258   0.04246   2.03180
   D94       -0.16897   0.00381   0.00000   0.05785   0.05775  -0.11122
   D95       -2.26906   0.00268   0.00000   0.04091   0.04092  -2.22814
   D96        1.16109   0.00049   0.00000  -0.01016  -0.01013   1.15096
   D97       -3.06893   0.00188   0.00000   0.00945   0.00943  -3.05950
   D98       -0.96105   0.00106   0.00000  -0.00210  -0.00207  -0.96312
   D99       -3.06176  -0.00172   0.00000  -0.03247  -0.03265  -3.09441
   D100      -1.00860  -0.00033   0.00000  -0.01286  -0.01309  -1.02169
   D101       1.09928  -0.00116   0.00000  -0.02441  -0.02459   1.07469
   D102      -0.96599  -0.00156   0.00000  -0.02905  -0.02887  -0.99485
   D103       1.08718  -0.00017   0.00000  -0.00945  -0.00931   1.07787
   D104      -3.08813  -0.00099   0.00000  -0.02100  -0.02080  -3.10893
   D105      -1.02769  -0.00193   0.00000  -0.03797  -0.03824  -1.06593
   D106      -3.00564   0.00173   0.00000  -0.00964  -0.00963  -3.01527
   D107       1.15544  -0.00217   0.00000  -0.03503  -0.03477   1.12067
   D108       2.93410  -0.00092   0.00000  -0.02080  -0.02057   2.91353
   D109      -1.26094  -0.00070   0.00000  -0.01955  -0.02009  -1.28103
   D110       0.79707   0.00092   0.00000   0.01347   0.01378   0.81085
   D111      -1.25508  -0.00045   0.00000   0.00936   0.00940  -1.24568
   D112       0.86602  -0.00066   0.00000   0.00650   0.00652   0.87254
   D113       2.91716   0.00039   0.00000   0.02153   0.02157   2.93873
   D114       2.99167   0.00175   0.00000   0.02657   0.02665   3.01832
   D115      -1.17042   0.00153   0.00000   0.02371   0.02378  -1.14664
   D116       0.88072   0.00259   0.00000   0.03873   0.03882   0.91954
   D117       0.97141  -0.00138   0.00000  -0.01436  -0.01447   0.95693
   D118       3.09250  -0.00160   0.00000  -0.01722  -0.01735   3.07516
   D119      -1.13954  -0.00054   0.00000  -0.00220  -0.00230  -1.14185
   D120      -3.00824   0.00040   0.00000   0.00118   0.00131  -3.00694
   D121      -0.96047   0.00298   0.00000   0.03847   0.03849  -0.92198
   D122       1.17950   0.00005   0.00000  -0.00629  -0.00619   1.17331
   D123      -0.93784  -0.00382   0.00000  -0.04538  -0.04538  -0.98322
   D124       1.10994  -0.00124   0.00000  -0.00810  -0.00820   1.10174
   D125      -3.03328  -0.00417   0.00000  -0.05285  -0.05288  -3.08616
   D126       1.06383   0.00125   0.00000   0.01799   0.01800   1.08183
   D127       3.11160   0.00383   0.00000   0.05528   0.05518  -3.11640
   D128      -1.03161   0.00090   0.00000   0.01052   0.01050  -1.02111
   D129      -3.11721  -0.00068   0.00000  -0.01740  -0.01757  -3.13477
   D130       1.06778   0.00294   0.00000  -0.00158  -0.00007   1.06771
   D131      -0.98789  -0.00398   0.00000  -0.04280  -0.04415  -1.03203
         Item               Value     Threshold  Converged?
 Maximum Force            0.018740     0.000450     NO 
 RMS     Force            0.003761     0.000300     NO 
 Maximum Displacement     0.153699     0.001800     NO 
 RMS     Displacement     0.039573     0.001200     NO 
 Predicted change in Energy=-8.305259D-03
 GradGradGradGradGradGradGradGradGradGradGradGradGradGradGradGradGradGrad

                          Input orientation:                          
 ---------------------------------------------------------------------
 Center     Atomic      Atomic             Coordinates (Angstroms)
 Number     Number       Type             X           Y           Z
 ---------------------------------------------------------------------
      1          6           0       -1.866253    0.504606   -0.273697
      2          6           0       -0.983139   -0.523427   -0.389805
      3          6           0        0.475867   -0.381104   -0.733715
      4          6           0        1.259334    0.413815    0.344388
      5          6           0        1.025895    1.930458    0.200869
      6          6           0       -0.407411    2.427318    0.483054
      7          6           0       -1.514072    1.962688   -0.498686
      8          6           0       -3.170761   -0.057475    0.166068
      9          6           0       -3.031704   -1.564919    0.299926
     10          6           0       -1.564305   -1.885989   -0.042856
     11          8           0       -4.218534    0.547448    0.403948
     12          6           0       -2.696785    2.949284   -0.460715
     13          6           0       -1.435551   -2.913963   -1.175429
     14          8           0       -0.928719   -2.392213    1.148883
     15          6           0        2.761143    0.029578    0.354101
     16          8           0        2.790902   -1.409835    0.522732
     17          6           0        3.504182    0.669865    1.540343
     18          6           0        3.461068    0.364222   -0.967434
     19          8           0        4.780592   -0.204378   -0.889206
     20          1           0        0.569368    0.121096   -1.706643
     21          1           0        0.929856   -1.368303   -0.859104
     22          1           0        0.883027    0.100262    1.327162
     23          1           0        1.311235    2.243047   -0.812987
     24          1           0        1.694776    2.464348    0.886529
     25          1           0       -0.370421    3.524436    0.453016
     26          1           0       -0.700767    2.158617    1.507104
     27          1           0       -1.090506    2.032838   -1.512784
     28          1           0       -3.285115   -1.874169    1.318165
     29          1           0       -3.733056   -2.038001   -0.394476
     30          1           0       -2.337026    3.946595   -0.742771
     31          1           0       -3.140857    3.025748    0.536195
     32          1           0       -3.488006    2.674103   -1.164898
     33          1           0       -0.385975   -3.164948   -1.372462
     34          1           0       -1.946636   -3.840732   -0.889460
     35          1           0       -1.880242   -2.546559   -2.107473
     36          1           0        0.023905   -2.488546    0.973446
     37          1           0        3.703864   -1.684295    0.320046
     38          1           0        3.634803    1.751433    1.427268
     39          1           0        2.959724    0.482316    2.473545
     40          1           0        4.499430    0.224851    1.644455
     41          1           0        2.906284   -0.076963   -1.805784
     42          1           0        3.514360    1.449863   -1.113940
     43          1           0        5.237128    0.006585   -1.719619
 ---------------------------------------------------------------------
                    Distance matrix (angstroms):
                    1          2          3          4          5
     1  C    0.000000
     2  C    1.360229   0.000000
     3  C    2.545903   1.505732   0.000000
     4  C    3.187407   2.538926   1.551781   0.000000
     5  C    3.259262   3.225936   2.553291   1.541200   0.000000
     6  C    2.529370   3.130533   3.185583   2.617529   1.543005
     7  C    1.516792   2.544506   3.083579   3.286573   2.634738
     8  C    1.486966   2.304733   3.769913   4.458660   4.643814
     9  C    2.443409   2.399386   3.843551   4.725502   5.356451
    10  C    2.420621   1.521415   2.627597   3.662239   4.618853
    11  O    2.448318   3.499228   4.918728   5.479821   5.427521
    12  C    2.588670   3.873155   4.607790   4.767354   3.915871
    13  C    3.561634   2.556667   3.203748   4.543826   5.605473
    14  O    3.360694   2.421340   3.092183   3.648093   4.837843
    15  C    4.693887   3.857312   2.564077   1.550214   2.578354
    16  O    5.097890   3.982692   2.827780   2.388139   3.791623
    17  C    5.670946   5.028466   3.930213   2.556407   3.086291
    18  C    5.374135   4.568649   3.085703   2.563391   3.122194
    19  O    6.712828   5.794117   4.311157   3.781955   4.454609
    20  H    2.851782   2.135357   1.098879   2.183682   2.668484
    21  H    3.415949   2.143270   1.093796   2.175521   3.466206
    22  H    3.206990   2.611425   2.155158   1.098074   2.153733
    23  H    3.661891   3.618924   2.755049   2.165249   1.098652
    24  H    4.227014   4.210352   3.493928   2.165229   1.096618
    25  H    3.447463   4.179828   4.168666   3.513383   2.134020
    26  H    2.695434   3.297174   3.585515   2.870233   2.177078
    27  H    2.114855   2.794118   2.981206   3.404713   2.725113
    28  H    3.194646   3.168716   4.537007   5.180263   5.857332
    29  H    3.156642   3.139426   4.536013   5.610818   6.225007
    30  H    3.505560   4.683875   5.161533   5.157156   4.032927
    31  H    2.938827   4.255569   5.128353   5.120612   4.321334
    32  H    2.851498   4.135133   5.023196   5.470291   4.774267
    33  H    4.106596   2.880947   2.983380   4.296762   5.516512
    34  H    4.389486   3.490344   4.226323   5.468254   6.582659
    35  H    3.559851   2.801471   3.482478   4.963102   5.815304
    36  H    3.753268   2.595051   2.749542   3.216473   4.596570
    37  H    6.014152   4.880523   3.637126   3.221551   4.500240
    38  H    5.891475   5.459133   4.381375   2.933378   2.888340
    39  H    5.553188   4.975587   4.147476   2.725679   3.316906
    40  H    6.654283   5.895481   4.712954   3.496298   4.130191
    41  H    5.046050   4.163164   2.673717   2.752553   3.404740
    42  H    5.527253   4.964448   3.567836   2.878414   2.855198
    43  H    7.266137   6.382871   4.877696   4.499868   5.012390
                    6          7          8          9         10
     6  C    0.000000
     7  C    1.550610   0.000000
     8  C    3.729716   2.695844   0.000000
     9  C    4.781046   3.922372   1.519750   0.000000
    10  C    4.496621   3.875903   2.442911   1.540729   0.000000
    11  O    4.250273   3.183044   1.233023   2.425176   3.628523
    12  C    2.530688   1.540656   3.107750   4.590073   4.983672
    13  C    5.686556   4.924011   3.601402   2.558183   1.534936
    14  O    4.893155   4.692791   3.382851   2.414061   1.442385
    15  C    3.975616   4.768818   5.935522   6.008530   4.747259
    16  O    4.995450   5.563274   6.123522   5.828931   4.417516
    17  C    4.416680   5.568833   6.853651   7.017884   5.893087
    18  C    4.617944   5.246602   6.741203   6.890854   5.583249
    19  O    5.976981   6.668694   8.022419   8.018546   6.618296
    20  H    3.326790   3.031723   4.186585   4.453839   3.368848
    21  H    4.242217   4.147069   4.425416   4.132307   2.674901
    22  H    2.791584   3.542377   4.219741   4.376432   3.436797
    23  H    2.160422   2.856527   5.132177   5.882202   5.090263
    24  H    2.140878   3.530891   5.527397   6.238486   5.514599
    25  H    1.098152   2.157018   4.555692   5.745206   5.562728
    26  H    1.098607   2.173257   3.579149   4.555794   4.416663
    27  H    2.146066   1.101237   3.393437   4.471915   4.212170
    28  H    5.242268   4.599893   2.154247   1.093921   2.194016
    29  H    5.636403   4.576054   2.133745   1.094485   2.202322
    30  H    2.744861   2.161647   4.189711   5.652130   5.925033
    31  H    2.798691   2.201705   3.105504   4.598039   5.190952
    32  H    3.502387   2.201446   3.055100   4.508129   5.074844
    33  H    5.892100   5.322476   4.447303   3.515233   2.189075
    34  H    6.598595   5.832625   4.114081   2.787712   2.164240
    35  H    5.798234   4.801624   3.609705   2.843423   2.190619
    36  H    4.959056   4.934170   4.094858   3.262432   1.979484
    37  H    5.816745   6.418541   7.066168   6.736656   5.284505
    38  H    4.205694   5.501349   7.153914   7.530697   6.513281
    39  H    4.368373   5.571401   6.572570   6.694251   5.692801
    40  H    5.502436   6.616293   7.816468   7.856781   6.638640
    41  H    4.742444   5.040658   6.388979   6.473618   5.134847
    42  H    4.345814   5.091823   6.971466   7.344310   6.169925
    43  H    6.524764   7.134124   8.616990   8.655736   7.256229
                   11         12         13         14         15
    11  O    0.000000
    12  C    2.971898   0.000000
    13  C    4.713894   6.039801   0.000000
    14  O    4.474306   5.852218   2.435473   0.000000
    15  C    6.999040   6.243203   5.349405   4.484622   0.000000
    16  O    7.278548   7.076991   4.796776   3.897783   1.449563
    17  C    7.806838   6.903041   6.679836   5.401868   1.539236
    18  C    7.803239   6.697646   5.896324   5.598836   1.532428
    19  O    9.122596   8.126522   6.787062   6.444894   2.383007
    20  H    5.249797   4.496525   3.676067   4.088400   3.009803
    21  H    5.636605   5.652680   2.843286   2.921422   2.603757
    22  H    5.203674   4.912075   4.552397   3.086525   2.116404
    23  H    5.910527   4.084983   5.854140   5.509262   2.892019
    24  H    6.234952   4.619095   6.555674   5.526097   2.710853
    25  H    4.865474   2.564698   6.726018   5.983532   4.693666
    26  H    4.023369   2.912310   5.785064   4.570595   4.224576
    27  H    3.957879   2.127641   4.970283   5.166403   4.725834
    28  H    2.751598   5.174576   3.274152   2.418600   6.411779
    29  H    2.749131   5.094238   2.579869   3.220517   6.856374
    30  H    4.050832   1.097093   6.933045   6.763296   6.522076
    31  H    2.705707   1.094018   6.412324   5.884152   6.621465
    32  H    2.741826   1.094363   5.953081   6.129526   6.953613
    33  H    5.623702   6.599618   1.097007   2.692373   4.805244
    34  H    5.107891   6.844769   1.096306   2.699853   6.220043
    35  H    4.620360   5.795071   1.096103   3.396038   5.851349
    36  H    5.247845   6.247317   2.632234   0.973422   3.770545
    37  H    8.231167   7.940274   5.492005   4.759091   1.956334
    38  H    8.010722   6.714785   7.365354   6.170335   2.209017
    39  H    7.470934   6.833147   6.645914   5.013745   2.176339
    40  H    8.811686   7.977454   7.282025   6.046438   2.173657
    41  H    7.485708   6.508591   5.224696   5.366348   2.167376
    42  H    7.931960   6.422872   6.599120   6.294670   2.177083
    43  H    9.706267   8.555191   7.304135   7.211117   3.229759
                   16         17         18         19         20
    16  O    0.000000
    17  C    2.422696   0.000000
    18  C    2.411845   2.526702   0.000000
    19  O    2.721316   2.880319   1.438947   0.000000
    20  H    3.499868   4.411032   2.994573   4.302156   0.000000
    21  H    2.318338   4.066772   3.069269   4.022909   1.751166
    22  H    2.562711   2.690790   3.461379   4.494008   3.050047
    23  H    4.161383   3.580794   2.859304   4.246426   2.419021
    24  H    4.042665   2.630892   3.311721   4.449449   3.671773
    25  H    5.860533   4.933903   5.165746   6.499119   4.138847
    26  H    5.088673   4.460839   5.163726   6.432056   4.011596
    27  H    5.573208   5.682467   4.878372   6.313777   2.539197
    28  H    6.145430   7.253691   7.466280   8.527386   5.290329
    29  H    6.617998   7.965782   7.606206   8.722908   4.989422
    30  H    7.522532   7.075965   6.819220   8.240904   4.900063
    31  H    7.406778   7.121450   7.275303   8.672649   5.218534
    32  H    7.677977   7.760540   7.325583   8.759644   4.824273
    33  H    4.094476   6.190602   5.236299   5.974272   3.438378
    34  H    5.508886   7.480699   6.850619   7.647135   4.763837
    35  H    5.479937   7.255617   6.188856   7.164964   3.643849
    36  H    3.003837   4.733843   4.870256   5.595800   3.780296
    37  H    0.974633   2.659148   2.431661   2.193578   4.146320
    38  H    3.394697   1.095279   2.772929   3.241000   4.677210
    39  H    2.722941   1.096574   3.479314   3.885255   4.828898
    40  H    2.617159   1.095169   2.814175   2.585097   5.165850
    41  H    2.685488   3.480201   1.097844   2.090306   2.347388
    42  H    3.373420   2.766536   1.096778   2.095319   3.284798
    43  H    3.608102   3.751053   1.961652   0.970832   4.669183
                   21         22         23         24         25
    21  H    0.000000
    22  H    2.634128   0.000000
    23  H    3.631725   3.058616   0.000000
    24  H    4.280368   2.538110   1.756256   0.000000
    25  H    5.229844   3.749697   2.464282   2.361516   0.000000
    26  H    4.549399   2.603384   3.072150   2.493434   1.756614
    27  H    4.009603   3.961688   2.510431   3.701446   2.570555
    28  H    4.770993   4.612143   6.528377   6.618788   6.195874
    29  H    4.733616   5.370700   6.629283   7.167530   6.554865
    30  H    6.239727   5.426568   4.027010   4.594247   2.340013
    31  H    6.150223   5.037434   4.717419   4.880703   2.816190
    32  H    5.996003   5.651632   4.831393   5.577955   3.613869
    33  H    2.285363   4.422661   5.695608   6.412608   6.934008
    34  H    3.793156   5.334026   6.901590   7.494536   7.650647
    35  H    3.292927   5.141793   5.899284   6.844998   6.759634
    36  H    2.331080   2.750478   5.218864   5.227861   6.048330
    37  H    3.030737   3.486553   4.736291   4.644198   6.614254
    38  H    4.719850   3.210710   3.264874   2.136434   4.487151
    39  H    4.318762   2.402672   4.076639   2.836752   4.942357
    40  H    4.641961   3.632433   4.502968   3.668226   6.001852
    41  H    2.543625   3.733675   2.985343   3.895454   5.367405
    42  H    3.832319   3.834622   2.360821   2.888243   4.674476
    43  H    4.602542   5.315059   4.608295   5.037943   6.967081
                   26         27         28         29         30
    26  H    0.000000
    27  H    3.047530   0.000000
    28  H    4.793528   5.300498   0.000000
    29  H    5.515649   4.980503   1.777817   0.000000
    30  H    3.306984   2.410228   6.247209   6.155128   0.000000
    31  H    2.765614   3.064005   4.964018   5.182510   1.769140
    32  H    3.895384   2.506043   5.185899   4.780955   1.766970
    33  H    6.060639   5.247193   4.160601   3.664617   7.401160
    34  H    6.579354   5.968276   3.245382   2.585758   7.798487
    35  H    6.049381   4.684893   3.763080   2.574083   6.650723
    36  H    4.733504   5.278842   3.383179   4.023550   7.066148
    37  H    5.964718   6.337375   7.062445   7.479534   8.326395
    38  H    4.355381   5.572400   7.812948   8.483154   6.722392
    39  H    4.140434   5.890611   6.773916   7.705248   7.099400
    40  H    5.549808   6.669659   8.069169   8.777901   8.141705
    41  H    5.383666   4.528956   7.163967   7.065288   6.694125
    42  H    5.013931   4.658726   7.949666   8.075139   6.372610
    43  H    7.092361   6.647363   9.240887   9.295189   8.593353
                   31         32         33         34         35
    31  H    0.000000
    32  H    1.771408   0.000000
    33  H    7.039679   6.615149   0.000000
    34  H    7.113875   6.700356   1.767948   0.000000
    35  H    6.295137   5.543344   1.776368   1.778440   0.000000
    36  H    6.372939   6.599923   2.475643   3.030158   3.622320
    37  H    8.311525   8.539537   4.667301   6.167762   6.149683
    38  H    6.951796   7.635775   6.940889   8.233590   7.834721
    39  H    6.887631   7.721102   6.268015   7.353293   7.320183
    40  H    8.212628   8.814217   6.667811   8.031280   7.903030
    41  H    7.188852   6.990425   4.534577   6.209383   5.394512
    42  H    7.035502   7.108761   6.047804   7.606792   6.786769
    43  H    9.186658   9.140642   6.465170   8.191305   7.571389
                   36         37         38         39         40
    36  H    0.000000
    37  H    3.823069   0.000000
    38  H    5.587662   3.610393   0.000000
    39  H    4.437945   3.144123   1.777944   0.000000
    40  H    5.276656   2.455976   1.767824   1.767589   0.000000
    41  H    4.674180   2.781870   3.785023   4.316052   3.812263
    42  H    5.661407   3.451836   2.561873   3.756837   3.174864
    43  H    6.376204   3.061079   3.938888   4.795364   3.450918
                   41         42         43
    41  H    0.000000
    42  H    1.783144   0.000000
    43  H    2.333932   2.327623   0.000000
 Stoichiometry    C15H24O4
 Framework group  C1[X(C15H24O4)]
 Deg. of freedom   123
 Full point group                 C1      NOp   1
 Largest Abelian subgroup         C1      NOp   1
 Largest concise Abelian subgroup C1      NOp   1
                         Standard orientation:                         
 ---------------------------------------------------------------------
 Center     Atomic      Atomic             Coordinates (Angstroms)
 Number     Number       Type             X           Y           Z
 ---------------------------------------------------------------------
      1          6           0       -1.892001    0.485216   -0.268705
      2          6           0       -1.012758   -0.547721   -0.369672
      3          6           0        0.445075   -0.416670   -0.722909
      4          6           0        1.236133    0.395626    0.336537
      5          6           0        1.006916    1.910092    0.165804
      6          6           0       -0.423445    2.416872    0.445274
      7          6           0       -1.536176    1.937674   -0.522502
      8          6           0       -3.196243   -0.064240    0.187494
      9          6           0       -3.061422   -1.569376    0.348832
     10          6           0       -1.596684   -1.901642    0.005336
     11          8           0       -4.240936    0.548481    0.418870
     12          6           0       -2.715512    2.928716   -0.497501
     13          6           0       -1.476542   -2.950988   -1.108428
     14          8           0       -0.957168   -2.387646    1.203374
     15          6           0        2.736725    0.006668    0.346491
     16          8           0        2.762632   -1.429439    0.541830
     17          6           0        3.487363    0.666511    1.517131
     18          6           0        3.431538    0.314280   -0.984277
     19          8           0        4.749574   -0.257127   -0.901537
     20          1           0        0.535645    0.066979   -1.705465
     21          1           0        0.895288   -1.407534   -0.831937
     22          1           0        0.863417    0.101710    1.326720
     23          1           0        1.288519    2.202766   -0.855018
     24          1           0        1.680714    2.454464    0.838282
     25          1           0       -0.383059    3.513110    0.394586
     26          1           0       -0.712875    2.168295    1.475506
     27          1           0       -1.117133    1.987490   -1.539677
     28          1           0       -3.311065   -1.858736    1.373826
     29          1           0       -3.767534   -2.053007   -0.333373
     30          1           0       -2.353863    3.919395   -0.799786
     31          1           0       -3.154670    3.025236    0.499846
     32          1           0       -3.510900    2.643067   -1.192765
     33          1           0       -0.428713   -3.209078   -1.305582
     34          1           0       -1.989270   -3.870563   -0.802849
     35          1           0       -1.924400   -2.599566   -2.045107
     36          1           0       -0.005691   -2.490388    1.025372
     37          1           0        3.673747   -1.710654    0.340093
     38          1           0        3.620940    1.745342    1.383279
     39          1           0        2.946673    0.498208    2.456174
     40          1           0        4.481647    0.220224    1.624939
     41          1           0        2.871421   -0.140630   -1.811674
     42          1           0        3.487645    1.396816   -1.151273
     43          1           0        5.202900   -0.063206   -1.737842
 ---------------------------------------------------------------------
 Rotational constants (GHZ):      0.5820553      0.2531690      0.1989132
 Standard basis: 6-31G(d) (6D, 7F)
 There are   333 symmetry adapted cartesian basis functions of A   symmetry.
 There are   333 symmetry adapted basis functions of A   symmetry.
   333 basis functions,   628 primitive gaussians,   333 cartesian basis functions
    73 alpha electrons       73 beta electrons
       nuclear repulsion energy      1595.4504484828 Hartrees.
 NAtoms=   43 NActive=   43 NUniq=   43 SFac= 1.00D+00 NAtFMM=   60 NAOKFM=F Big=F
 Integral buffers will be    131072 words long.
 Raffenetti 2 integral format.
 Two-electron integral symmetry is turned on.
 ------------------------------------------------------------------------------
 Polarizable Continuum Model (PCM)
 =================================
 Model                : PCM (using non-symmetric T matrix).
 Atomic radii         : SMD-Coulomb.
 Polarization charges : Total charges.
 Charge compensation  : None.
 Solution method      : On-the-fly selection.
 Cavity type          : VdW (van der Waals Surface) (Alpha=1.000).
 Cavity algorithm     : GePol (No added spheres)
                        Default sphere list used, NSphG=   43.
                        Lebedev-Laikov grids with approx.  5.0 points / Ang**2.
                        Smoothing algorithm: Karplus/York (Gamma=1.0000).
                        Polarization charges: spherical gaussians, with
                                              point-specific exponents (IZeta= 3).
                        Self-potential: point-specific (ISelfS= 7).
                        Self-field    : sphere-specific E.n sum rule (ISelfD= 2).
 1st derivatives      : Analytical E(r).r(x)/FMM algorithm (CHGder, D1EAlg=3).
                        Cavity 1st derivative terms included.
 Solvent              : Methanol, Eps=  32.613000 Eps(inf)=   1.765709
 ------------------------------------------------------------------------------
 ------------------------------------------------------------------------------
 Atomic radii for non-electrostatic terms: SMD-CDS.
 ------------------------------------------------------------------------------
 Nuclear repulsion after PCM non-electrostatic terms =     1595.4514211475 Hartrees.
 One-electron integrals computed using PRISM.
 NBasis=   333 RedAO= T EigKep=  9.94D-04  NBF=   333
 NBsUse=   333 1.00D-06 EigRej= -1.00D+00 NBFU=   333
 Initial guess from the checkpoint file:  "DY-202A-11R_57.chk"
 B after Tr=     0.000000    0.000000    0.000000
         Rot=    0.999997    0.000813    0.000078   -0.002193 Ang=   0.27 deg.
 ExpMin= 1.61D-01 ExpMax= 5.48D+03 ExpMxC= 8.25D+02 IAcc=1 IRadAn=         1 AccDes= 0.00D+00
 Harris functional with IExCor=  402 and IRadAn=       1 diagonalized for initial guess.
 HarFok:  IExCor=  402 AccDes= 0.00D+00 IRadAn=         1 IDoV= 1 UseB2=F ITyADJ=14
 ICtDFT=  3500011 ScaDFX=  1.000000  1.000000  1.000000  1.000000
 FoFCou: FMM=F IPFlag=           0 FMFlag=      100000 FMFlg1=           0
         NFxFlg=           0 DoJE=T BraDBF=F KetDBF=T FulRan=T
         wScrn=  0.000000 ICntrl=     500 IOpCl=  0 I1Cent=   200000004 NGrid=           0
         NMat0=    1 NMatS0=      1 NMatT0=    0 NMatD0=    1 NMtDS0=    0 NMtDT0=    0
 Petite list used in FoFCou.
 Keep R1 ints in memory in canonical form, NReq=1565304907.
 Requested convergence on RMS density matrix=1.00D-08 within 128 cycles.
 Requested convergence on MAX density matrix=1.00D-06.
 Requested convergence on             energy=1.00D-06.
 No special actions if energy rises.
 Inv3:  Mode=1 IEnd=    21659907.
 Iteration    1 A*A^-1 deviation from unit magnitude is 5.11D-15 for   2684.
 Iteration    1 A*A^-1 deviation from orthogonality  is 5.26D-15 for   2649   2461.
 Iteration    1 A^-1*A deviation from unit magnitude is 5.33D-15 for   2678.
 Iteration    1 A^-1*A deviation from orthogonality  is 1.02D-10 for   2664   1529.
 Iteration    2 A*A^-1 deviation from unit magnitude is 3.66D-15 for    685.
 Iteration    2 A*A^-1 deviation from orthogonality  is 4.57D-15 for   2253    162.
 Iteration    2 A^-1*A deviation from unit magnitude is 1.11D-15 for    847.
 Iteration    2 A^-1*A deviation from orthogonality  is 7.40D-16 for   2685   2652.
 Error on total polarization charges =  0.05244
 SCF Done:  E(RB3LYP) =  -886.947580445     A.U. after   11 cycles
            NFock= 11  Conv=0.33D-08     -V/T= 2.0094
 SMD-CDS (non-electrostatic) energy       (kcal/mol) =       0.61
 (included in total energy above)
 D1PCM: PCM CHGder 1st derivatives, ID1Alg=3 FixD1E=F DoIter=F DoCFld=F I1PDM=0.
 Calling FoFJK, ICntrl=      2127 FMM=F ISym2X=0 I1Cent= 0 IOpClX= 0 NMat=1 NMatS=1 NMatT=0.
 ***** Axes restored to original set *****
 -------------------------------------------------------------------
 Center     Atomic                   Forces (Hartrees/Bohr)
 Number     Number              X              Y              Z
 -------------------------------------------------------------------
      1        6          -0.003756194   -0.007164895    0.001735119
      2        6           0.003297276    0.006410086   -0.001549294
      3        6          -0.003140589   -0.002337253   -0.001558742
      4        6          -0.000732595    0.001605742   -0.000562687
      5        6          -0.001508902    0.000345391    0.001644779
      6        6           0.002157202    0.000144752    0.000163096
      7        6           0.000452484    0.002842050   -0.001080375
      8        6           0.002317980    0.005233526    0.000450735
      9        6           0.003142320    0.000104495   -0.001337429
     10        6          -0.004882017   -0.001704484   -0.002236386
     11        8           0.003569528   -0.001163519   -0.001580293
     12        6           0.000728900   -0.000817997   -0.000445362
     13        6           0.001320617   -0.001025486    0.000576251
     14        8          -0.000347552    0.000409541    0.002574841
     15        6           0.001270968   -0.000704109    0.000588313
     16        8           0.000996035    0.001922952    0.001560628
     17        6           0.000031106   -0.002048317    0.001728485
     18        6           0.002436445   -0.002560760    0.001501994
     19        8          -0.002028715    0.002501662   -0.001787690
     20        1          -0.000558075    0.001419306    0.000511428
     21        1          -0.001173774    0.000682322    0.001083090
     22        1          -0.000379636   -0.000647654    0.000219406
     23        1          -0.000156681    0.000384352   -0.000401464
     24        1          -0.001088485    0.000121001   -0.000228747
     25        1          -0.000579999    0.000027330   -0.000325111
     26        1           0.000020829   -0.000112348    0.000311597
     27        1           0.000605785   -0.000624308   -0.000148004
     28        1          -0.000630830   -0.000981433    0.000154201
     29        1          -0.001246469   -0.001902216    0.001153935
     30        1           0.000011464   -0.000368708    0.000091445
     31        1          -0.000273558   -0.000247266    0.000567836
     32        1          -0.000346050   -0.000847483    0.000243684
     33        1          -0.000239184    0.001411790   -0.000024697
     34        1          -0.000271073    0.000423250    0.000180643
     35        1          -0.000367734    0.000358321    0.000499979
     36        1           0.000017995   -0.000637519   -0.001274808
     37        1          -0.000423090    0.000478002    0.000048057
     38        1          -0.000186144   -0.000834504   -0.000574729
     39        1          -0.000341178    0.000291360   -0.000274392
     40        1           0.000092084    0.000367345   -0.000811761
     41        1           0.001381741    0.000387800   -0.000615406
     42        1           0.000339958   -0.000093547   -0.000160544
     43        1           0.000467807   -0.001048573   -0.000611620
 -------------------------------------------------------------------
 Cartesian Forces:  Max     0.007164895 RMS     0.001630604

 GradGradGradGradGradGradGradGradGradGradGradGradGradGradGradGradGradGrad
 Berny optimization.
 Using GEDIIS/GDIIS optimizer.
 FormGI is forming the generalized inverse of G from B-inverse, IUseBI=4.
 Internal  Forces:  Max     0.005587665 RMS     0.000960581
 Search for a local minimum.
 Step number   2 out of a maximum of  258
 All quantities printed in internal units (Hartrees-Bohrs-Radians)
 Mixed Optimization -- En-DIIS/RFO-DIIS
 Update second derivatives using D2CorX and points    1    2
 DE= -6.91D-03 DEPred=-8.31D-03 R= 8.32D-01
 TightC=F SS=  1.41D+00  RLast= 3.31D-01 DXNew= 5.0454D-01 9.9421D-01
 Trust test= 8.32D-01 RLast= 3.31D-01 DXMaxT set to 5.05D-01
 ITU=  1  0
 Use linear search instead of GDIIS.
     Eigenvalues ---    0.00230   0.00230   0.00272   0.00335   0.00403
     Eigenvalues ---    0.00504   0.00550   0.00559   0.00900   0.00940
     Eigenvalues ---    0.01113   0.01169   0.01252   0.01270   0.01340
     Eigenvalues ---    0.01373   0.02404   0.02843   0.03298   0.03712
     Eigenvalues ---    0.03976   0.04014   0.04324   0.04575   0.04727
     Eigenvalues ---    0.04841   0.04937   0.05099   0.05261   0.05275
     Eigenvalues ---    0.05318   0.05381   0.05436   0.05576   0.05615
     Eigenvalues ---    0.05671   0.05679   0.05705   0.05789   0.06193
     Eigenvalues ---    0.06351   0.06538   0.06589   0.07959   0.08357
     Eigenvalues ---    0.08702   0.08833   0.08899   0.09013   0.09313
     Eigenvalues ---    0.09416   0.10917   0.11216   0.12960   0.13515
     Eigenvalues ---    0.13787   0.15118   0.15755   0.16000   0.16000
     Eigenvalues ---    0.16000   0.16000   0.16000   0.16000   0.16000
     Eigenvalues ---    0.16000   0.16000   0.16000   0.16087   0.16202
     Eigenvalues ---    0.16338   0.16679   0.18274   0.19805   0.20173
     Eigenvalues ---    0.22317   0.23188   0.24353   0.25094   0.26578
     Eigenvalues ---    0.26966   0.27583   0.27942   0.28185   0.28444
     Eigenvalues ---    0.28601   0.28800   0.29284   0.29765   0.30550
     Eigenvalues ---    0.30957   0.31687   0.32452   0.33644   0.33803
     Eigenvalues ---    0.33860   0.33896   0.33934   0.34010   0.34090
     Eigenvalues ---    0.34099   0.34122   0.34130   0.34193   0.34205
     Eigenvalues ---    0.34207   0.34213   0.34214   0.34246   0.34314
     Eigenvalues ---    0.34338   0.34347   0.34360   0.34383   0.35535
     Eigenvalues ---    0.39261   0.40980   0.41684   0.51280   0.52448
     Eigenvalues ---    0.52584   0.53410   0.94999
 RFO step:  Lambda=-1.55211642D-03 EMin= 2.29884830D-03
 Quartic linear search produced a step of -0.05830.
 Iteration  1 RMS(Cart)=  0.05661221 RMS(Int)=  0.00096043
 Iteration  2 RMS(Cart)=  0.00161706 RMS(Int)=  0.00003385
 Iteration  3 RMS(Cart)=  0.00000089 RMS(Int)=  0.00003384
 Variable       Old X    -DE/DX   Delta X   Delta X   Delta X     New X
                                 (Linear)    (Quad)   (Total)
    R1        2.57046  -0.00490  -0.00204  -0.00501  -0.00707   2.56338
    R2        2.86632  -0.00001  -0.00203   0.00451   0.00241   2.86873
    R3        2.80996  -0.00559  -0.00107  -0.01277  -0.01382   2.79614
    R4        2.84542  -0.00279  -0.00066  -0.00848  -0.00911   2.83631
    R5        2.87506   0.00280  -0.00168   0.01157   0.00988   2.88493
    R6        2.93244   0.00197  -0.00032   0.00697   0.00667   2.93911
    R7        2.07658   0.00015  -0.00013   0.00069   0.00057   2.07715
    R8        2.06697  -0.00123   0.00001  -0.00337  -0.00335   2.06362
    R9        2.91245   0.00113   0.00059   0.00337   0.00401   2.91645
   R10        2.92948   0.00425   0.00133   0.01191   0.01324   2.94272
   R11        2.07506   0.00051   0.00025   0.00086   0.00111   2.07617
   R12        2.91586  -0.00185  -0.00060  -0.00235  -0.00296   2.91290
   R13        2.07615   0.00044  -0.00018   0.00160   0.00142   2.07757
   R14        2.07231  -0.00075  -0.00015  -0.00169  -0.00185   2.07046
   R15        2.93023   0.00010  -0.00084   0.00319   0.00233   2.93256
   R16        2.07521   0.00002   0.00003  -0.00001   0.00001   2.07522
   R17        2.07607   0.00031  -0.00006   0.00100   0.00094   2.07700
   R18        2.91142  -0.00154  -0.00089  -0.00294  -0.00383   2.90759
   R19        2.08104   0.00033  -0.00026   0.00149   0.00123   2.08227
   R20        2.87191   0.00144  -0.00225   0.00989   0.00765   2.87957
   R21        2.33008  -0.00391  -0.00114  -0.00135  -0.00249   2.32759
   R22        2.91156  -0.00241  -0.00133  -0.00390  -0.00524   2.90632
   R23        2.06721   0.00056   0.00004   0.00144   0.00148   2.06869
   R24        2.06828   0.00089   0.00005   0.00232   0.00237   2.07065
   R25        2.90061  -0.00165  -0.00083  -0.00335  -0.00417   2.89644
   R26        2.72571   0.00100  -0.00204   0.00678   0.00474   2.73046
   R27        2.07320  -0.00035  -0.00012  -0.00071  -0.00082   2.07238
   R28        2.06739   0.00061   0.00014   0.00135   0.00149   2.06889
   R29        2.06805   0.00030   0.00010   0.00060   0.00070   2.06875
   R30        2.07304  -0.00055  -0.00018  -0.00109  -0.00127   2.07177
   R31        2.07172  -0.00019   0.00000  -0.00052  -0.00051   2.07121
   R32        2.07133  -0.00015  -0.00009  -0.00020  -0.00030   2.07104
   R33        1.83950   0.00031   0.00013   0.00027   0.00039   1.83989
   R34        2.73928  -0.00218  -0.00063  -0.00380  -0.00443   2.73485
   R35        2.90873  -0.00107  -0.00021  -0.00300  -0.00321   2.90553
   R36        2.89587   0.00244   0.00137   0.00504   0.00642   2.90228
   R37        1.84179  -0.00054   0.00062  -0.00237  -0.00175   1.84004
   R38        2.06978  -0.00079  -0.00017  -0.00176  -0.00193   2.06784
   R39        2.07222  -0.00011  -0.00007  -0.00016  -0.00022   2.07200
   R40        2.06957  -0.00014   0.00012  -0.00065  -0.00053   2.06903
   R41        2.71922  -0.00213  -0.00080  -0.00310  -0.00390   2.71531
   R42        2.07462  -0.00038  -0.00044  -0.00007  -0.00051   2.07412
   R43        2.07261  -0.00006  -0.00030   0.00051   0.00021   2.07282
   R44        1.83461   0.00051   0.00033   0.00018   0.00051   1.83512
    A1        2.16895  -0.00043   0.00252  -0.00916  -0.00679   2.16216
    A2        1.88508   0.00201  -0.00291   0.01263   0.00974   1.89481
    A3        2.22804  -0.00158   0.00037  -0.00341  -0.00291   2.22514
    A4        2.18603   0.00080  -0.00170   0.00226   0.00052   2.18655
    A5        1.99259  -0.00146   0.00089  -0.00767  -0.00685   1.98574
    A6        2.10235   0.00066   0.00085   0.00504   0.00599   2.10834
    A7        1.95946   0.00070  -0.00004  -0.00520  -0.00528   1.95418
    A8        1.90484  -0.00005   0.00014  -0.00139  -0.00127   1.90357
    A9        1.92096  -0.00085  -0.00137  -0.00162  -0.00300   1.91796
   A10        1.91564  -0.00062   0.00083  -0.00571  -0.00490   1.91075
   A11        1.90967  -0.00008   0.00133  -0.00062   0.00071   1.91038
   A12        1.85007   0.00091  -0.00096   0.01569   0.01475   1.86482
   A13        1.94221  -0.00095  -0.00017  -0.00049  -0.00079   1.94142
   A14        1.94604   0.00065  -0.00051   0.01010   0.00949   1.95553
   A15        1.87812  -0.00012  -0.00022  -0.00834  -0.00857   1.86955
   A16        1.97277   0.00105  -0.00022   0.01339   0.01308   1.98585
   A17        1.88855   0.00002  -0.00024  -0.00533  -0.00555   1.88300
   A18        1.82928  -0.00069   0.00145  -0.01174  -0.01020   1.81908
   A19        2.02700  -0.00044  -0.00008   0.00171   0.00160   2.02860
   A20        1.90348   0.00030   0.00090  -0.00054   0.00041   1.90389
   A21        1.90549   0.00065   0.00011   0.00444   0.00454   1.91003
   A22        1.89484  -0.00006   0.00024  -0.00299  -0.00275   1.89209
   A23        1.87074  -0.00044  -0.00111  -0.00415  -0.00523   1.86552
   A24        1.85465   0.00001  -0.00013   0.00150   0.00136   1.85601
   A25        2.03832  -0.00029  -0.00160   0.00443   0.00277   2.04109
   A26        1.86023   0.00076  -0.00003   0.00509   0.00511   1.86534
   A27        1.91745  -0.00027  -0.00037  -0.00140  -0.00179   1.91566
   A28        1.88187  -0.00043   0.00094  -0.00530  -0.00438   1.87750
   A29        1.90318   0.00025   0.00132  -0.00410  -0.00272   1.90046
   A30        1.85339   0.00001  -0.00018   0.00121   0.00103   1.85442
   A31        1.93890   0.00070  -0.00031   0.00099   0.00064   1.93953
   A32        2.01938  -0.00204  -0.00096  -0.01374  -0.01461   2.00477
   A33        1.86203   0.00008   0.00088  -0.00281  -0.00191   1.86012
   A34        1.91813   0.00084  -0.00051   0.00534   0.00480   1.92293
   A35        1.86444  -0.00025   0.00153   0.00063   0.00212   1.86656
   A36        1.85164   0.00075  -0.00039   0.01081   0.01037   1.86201
   A37        1.89729   0.00089   0.00375  -0.00605  -0.00238   1.89490
   A38        2.23584  -0.00156  -0.00389   0.00340  -0.00046   2.23539
   A39        2.15004   0.00067   0.00013   0.00269   0.00285   2.15289
   A40        1.84861  -0.00188  -0.00320   0.00235  -0.00094   1.84767
   A41        1.91899   0.00094  -0.00034   0.00495   0.00461   1.92360
   A42        1.89044   0.00114  -0.00018   0.01244   0.01229   1.90273
   A43        1.94852   0.00050   0.00118  -0.00322  -0.00196   1.94656
   A44        1.95960   0.00061   0.00054   0.00272   0.00327   1.96287
   A45        1.89644  -0.00124   0.00170  -0.01782  -0.01612   1.88032
   A46        1.80073   0.00045   0.00144  -0.00053   0.00084   1.80158
   A47        1.98175  -0.00036   0.00058  -0.00332  -0.00274   1.97901
   A48        1.91178  -0.00021  -0.00084  -0.00078  -0.00159   1.91018
   A49        1.96450   0.00029  -0.00133   0.00784   0.00655   1.97106
   A50        1.88493  -0.00036   0.00080  -0.00458  -0.00377   1.88116
   A51        1.91520   0.00019  -0.00054   0.00104   0.00048   1.91567
   A52        1.90081   0.00009   0.00158  -0.00116   0.00041   1.90123
   A53        1.95932  -0.00023  -0.00053  -0.00134  -0.00187   1.95745
   A54        1.95858  -0.00057  -0.00096  -0.00188  -0.00285   1.95573
   A55        1.87952   0.00021  -0.00033   0.00321   0.00288   1.88240
   A56        1.87574   0.00050  -0.00051   0.00631   0.00580   1.88154
   A57        1.88647   0.00007   0.00076  -0.00457  -0.00382   1.88265
   A58        1.94551  -0.00086   0.00016  -0.00485  -0.00470   1.94081
   A59        1.91195  -0.00013   0.00089  -0.00128  -0.00039   1.91156
   A60        1.94863  -0.00081   0.00019  -0.00716  -0.00700   1.94163
   A61        1.87494   0.00098  -0.00146   0.01297   0.01151   1.88645
   A62        1.88822   0.00058   0.00017   0.00019   0.00033   1.88855
   A63        1.89234   0.00035  -0.00005   0.00107   0.00102   1.89335
   A64        1.89342  -0.00179   0.00002  -0.01043  -0.01041   1.88302
   A65        1.84081   0.00017   0.00206  -0.00539  -0.00336   1.83745
   A66        1.94914   0.00000   0.00025   0.00094   0.00110   1.95024
   A67        1.96379   0.00047   0.00101   0.00810   0.00910   1.97288
   A68        1.88967  -0.00111  -0.00270  -0.01037  -0.01307   1.87661
   A69        1.88367   0.00018  -0.00062   0.00171   0.00115   1.88482
   A70        1.93188   0.00022  -0.00018   0.00376   0.00356   1.93544
   A71        1.84904  -0.00063  -0.00125  -0.00080  -0.00206   1.84699
   A72        1.97010  -0.00093  -0.00056  -0.00625  -0.00683   1.96327
   A73        1.92306   0.00006   0.00051   0.00103   0.00154   1.92460
   A74        1.92082  -0.00036   0.00121  -0.00457  -0.00338   1.91744
   A75        1.89227   0.00039   0.00015   0.00135   0.00150   1.89376
   A76        1.87831   0.00028   0.00019  -0.00228  -0.00213   1.87619
   A77        1.87634   0.00065  -0.00158   0.01162   0.01005   1.88638
   A78        1.86049   0.00302   0.00251   0.00796   0.01044   1.87094
   A79        1.91769   0.00048   0.00139   0.00274   0.00412   1.92181
   A80        1.93216  -0.00033   0.00107  -0.00078   0.00029   1.93244
   A81        1.92423  -0.00189  -0.00369  -0.00384  -0.00753   1.91669
   A82        1.93247  -0.00114  -0.00218   0.00008  -0.00208   1.93039
   A83        1.89688  -0.00012   0.00073  -0.00592  -0.00510   1.89178
   A84        1.87429   0.00127  -0.00054   0.00855   0.00801   1.88230
    D1        0.01888   0.00031  -0.00094   0.02006   0.01909   0.03797
    D2        3.08894   0.00034  -0.00022   0.01418   0.01396   3.10291
    D3       -3.07533   0.00029  -0.00060   0.01882   0.01818  -3.05714
    D4       -0.00526   0.00032   0.00012   0.01293   0.01306   0.00779
    D5       -1.04723  -0.00050  -0.00013  -0.02166  -0.02177  -1.06901
    D6        3.03345  -0.00059   0.00160  -0.01853  -0.01693   3.01652
    D7        0.97857  -0.00039   0.00206  -0.02202  -0.02001   0.95856
    D8        2.03742  -0.00037  -0.00062  -0.01978  -0.02037   2.01705
    D9       -0.16508  -0.00046   0.00111  -0.01664  -0.01554  -0.18061
   D10       -2.21996  -0.00026   0.00157  -0.02014  -0.01861  -2.23858
   D11       -0.01416  -0.00018  -0.00062   0.00298   0.00233  -0.01183
   D12        3.12105   0.00010   0.00082   0.01138   0.01219   3.13324
   D13       -3.10629  -0.00025  -0.00035   0.00186   0.00149  -3.10479
   D14        0.02893   0.00003   0.00110   0.01026   0.01136   0.04028
   D15        1.10802   0.00010   0.00030   0.00150   0.00179   1.10981
   D16       -1.01995   0.00046  -0.00083   0.01317   0.01232  -1.00762
   D17       -3.04343  -0.00012   0.00099  -0.00402  -0.00303  -3.04646
   D18       -1.95786   0.00014  -0.00046   0.00822   0.00776  -1.95010
   D19        2.19736   0.00051  -0.00159   0.01988   0.01829   2.21565
   D20        0.17387  -0.00008   0.00023   0.00270   0.00294   0.17681
   D21        0.02173  -0.00030   0.00038  -0.02279  -0.02241  -0.00067
   D22        2.15321   0.00015   0.00004  -0.01538  -0.01535   2.13786
   D23       -1.98228  -0.00002  -0.00088  -0.01697  -0.01785  -2.00013
   D24        3.09557  -0.00025   0.00097  -0.02846  -0.02750   3.06808
   D25       -1.05613   0.00020   0.00063  -0.02105  -0.02044  -1.07657
   D26        1.09156   0.00003  -0.00030  -0.02263  -0.02294   1.06862
   D27       -1.37233   0.00020   0.00014  -0.01157  -0.01145  -1.38379
   D28        2.69069  -0.00095   0.00097  -0.03699  -0.03603   2.65466
   D29        0.69387  -0.00039  -0.00037  -0.02345  -0.02382   0.67005
   D30        0.74947   0.00017   0.00089  -0.02084  -0.01996   0.72951
   D31       -1.47070  -0.00099   0.00171  -0.04626  -0.04454  -1.51523
   D32        2.81567  -0.00043   0.00037  -0.03273  -0.03233   2.78334
   D33        2.77272   0.00087   0.00099  -0.00553  -0.00457   2.76814
   D34        0.55255  -0.00029   0.00181  -0.03095  -0.02915   0.52341
   D35       -1.44426   0.00027   0.00047  -0.01742  -0.01694  -1.46121
   D36        1.15633  -0.00050   0.00100  -0.00864  -0.00766   1.14867
   D37       -0.99063  -0.00035  -0.00001  -0.00547  -0.00550  -0.99612
   D38       -3.01022  -0.00088  -0.00043  -0.00941  -0.00986  -3.02008
   D39       -2.92132   0.00043   0.00000   0.01524   0.01523  -2.90609
   D40        1.21490   0.00058  -0.00101   0.01841   0.01740   1.23230
   D41       -0.80469   0.00005  -0.00142   0.01447   0.01304  -0.79165
   D42       -0.90359   0.00019   0.00151   0.00510   0.00659  -0.89699
   D43       -3.05055   0.00034   0.00050   0.00827   0.00876  -3.04179
   D44        1.21305  -0.00019   0.00008   0.00433   0.00439   1.21744
   D45       -0.95868  -0.00076  -0.00039  -0.06452  -0.06483  -1.02351
   D46       -3.00753   0.00046   0.00149  -0.04943  -0.04786  -3.05539
   D47        1.09062  -0.00020   0.00073  -0.06148  -0.06070   1.02993
   D48        3.12102  -0.00084   0.00042  -0.08281  -0.08246   3.03856
   D49        1.07217   0.00038   0.00231  -0.06772  -0.06549   1.00668
   D50       -1.11286  -0.00028   0.00154  -0.07978  -0.07833  -1.19119
   D51        1.06822  -0.00098  -0.00008  -0.07611  -0.07617   0.99204
   D52       -0.98064   0.00024   0.00180  -0.06102  -0.05920  -1.03984
   D53        3.11752  -0.00042   0.00104  -0.07307  -0.07204   3.04548
   D54       -1.15137   0.00008  -0.00151   0.02391   0.02236  -1.12901
   D55        3.02803   0.00024  -0.00168   0.02403   0.02232   3.05035
   D56        1.02718  -0.00004  -0.00127   0.02058   0.01926   1.04644
   D57        1.00010   0.00011  -0.00016   0.02202   0.02183   1.02193
   D58       -1.10368   0.00027  -0.00033   0.02214   0.02179  -1.08189
   D59       -3.10454  -0.00001   0.00008   0.01869   0.01874  -3.08580
   D60        2.99677  -0.00013  -0.00075   0.02019   0.01943   3.01620
   D61        0.89299   0.00003  -0.00092   0.02031   0.01939   0.91238
   D62       -1.10787  -0.00025  -0.00052   0.01686   0.01633  -1.09153
   D63        1.29237   0.00014   0.00035  -0.00546  -0.00518   1.28720
   D64       -2.73335  -0.00135  -0.00154  -0.01868  -0.02026  -2.75361
   D65       -0.73195  -0.00018  -0.00144  -0.00298  -0.00445  -0.73640
   D66       -2.89854   0.00061  -0.00004   0.00002  -0.00006  -2.89860
   D67       -0.64107  -0.00088  -0.00193  -0.01320  -0.01515  -0.65622
   D68        1.36033   0.00030  -0.00183   0.00250   0.00066   1.36099
   D69       -0.89336   0.00052   0.00099  -0.00347  -0.00254  -0.89590
   D70        1.36410  -0.00097  -0.00091  -0.01670  -0.01762   1.34648
   D71       -2.91768   0.00020  -0.00081  -0.00100  -0.00181  -2.91950
   D72       -3.03496   0.00027  -0.00064   0.02121   0.02058  -3.01438
   D73        1.16848   0.00009  -0.00094   0.01881   0.01788   1.18636
   D74       -0.96039   0.00059  -0.00085   0.02715   0.02631  -0.93409
   D75        1.03523   0.00023   0.00097   0.02635   0.02735   1.06258
   D76       -1.04451   0.00005   0.00067   0.02395   0.02465  -1.01986
   D77        3.10980   0.00055   0.00076   0.03229   0.03308  -3.14030
   D78       -0.97431  -0.00030  -0.00037   0.01723   0.01682  -0.95749
   D79       -3.05405  -0.00047  -0.00067   0.01482   0.01412  -3.03993
   D80        1.10026   0.00003  -0.00058   0.02316   0.02255   1.12281
   D81        0.02706  -0.00002   0.00079  -0.01667  -0.01591   0.01115
   D82        2.13480  -0.00001   0.00019  -0.01642  -0.01628   2.11851
   D83       -2.07848  -0.00029   0.00195  -0.02774  -0.02581  -2.10429
   D84       -3.10854  -0.00028  -0.00062  -0.02457  -0.02519  -3.13373
   D85       -1.00080  -0.00027  -0.00121  -0.02433  -0.02556  -1.02636
   D86        1.06911  -0.00055   0.00054  -0.03565  -0.03509   1.03402
   D87       -0.02821   0.00021  -0.00062   0.02241   0.02178  -0.00643
   D88       -2.17124   0.00020  -0.00151   0.02249   0.02096  -2.15028
   D89        1.99503   0.00003  -0.00053   0.01935   0.01881   2.01384
   D90       -2.11669  -0.00005   0.00112   0.01675   0.01787  -2.09882
   D91        2.02347  -0.00006   0.00023   0.01683   0.01705   2.04052
   D92       -0.09344  -0.00023   0.00121   0.01369   0.01489  -0.07855
   D93        2.03180   0.00075  -0.00248   0.04036   0.03789   2.06969
   D94       -0.11122   0.00074  -0.00337   0.04045   0.03707  -0.07416
   D95       -2.22814   0.00057  -0.00239   0.03731   0.03491  -2.19323
   D96        1.15096  -0.00087   0.00059  -0.04941  -0.04878   1.10218
   D97       -3.05950  -0.00028  -0.00055  -0.03715  -0.03767  -3.09717
   D98       -0.96312  -0.00045   0.00012  -0.04125  -0.04111  -1.00423
   D99       -3.09441  -0.00034   0.00190  -0.04689  -0.04500  -3.13941
   D100      -1.02169   0.00025   0.00076  -0.03463  -0.03389  -1.05558
   D101       1.07469   0.00008   0.00143  -0.03873  -0.03733   1.03736
   D102      -0.99485  -0.00048   0.00168  -0.04682  -0.04513  -1.03998
   D103       1.07787   0.00011   0.00054  -0.03455  -0.03402   1.04385
   D104      -3.10893  -0.00006   0.00121  -0.03866  -0.03746   3.13679
   D105      -1.06593  -0.00035   0.00223  -0.03957  -0.03735  -1.10328
   D106      -3.01527  -0.00058   0.00056  -0.03623  -0.03564  -3.05091
   D107       1.12067  -0.00082   0.00203  -0.04360  -0.04158   1.07909
   D108       2.91353   0.00040   0.00120   0.00327   0.00443   2.91796
   D109      -1.28103  -0.00007   0.00117  -0.00379  -0.00257  -1.28361
   D110       0.81085  -0.00033  -0.00080  -0.00418  -0.00499   0.80586
   D111      -1.24568  -0.00053  -0.00055  -0.00475  -0.00528  -1.25096
   D112       0.87254  -0.00063  -0.00038  -0.00658  -0.00695   0.86560
   D113       2.93873  -0.00001  -0.00126   0.00553   0.00427   2.94300
   D114       3.01832  -0.00008  -0.00155   0.00748   0.00593   3.02425
   D115      -1.14664  -0.00018  -0.00139   0.00566   0.00426  -1.14237
   D116       0.91954   0.00045  -0.00226   0.01777   0.01548   0.93503
   D117       0.95693   0.00025   0.00084   0.00951   0.01037   0.96730
   D118       3.07516   0.00015   0.00101   0.00769   0.00871   3.08386
   D119      -1.14185   0.00077   0.00013   0.01980   0.01993  -1.12192
   D120      -3.00694   0.00020  -0.00008   0.01538   0.01530  -2.99164
   D121      -0.92198  -0.00004  -0.00224   0.01692   0.01470  -0.90728
   D122       1.17331  -0.00009   0.00036   0.01084   0.01119   1.18450
   D123      -0.98322   0.00078   0.00265   0.01441   0.01706  -0.96616
   D124       1.10174   0.00055   0.00048   0.01596   0.01646   1.11819
   D125      -3.08616   0.00049   0.00308   0.00987   0.01295  -3.07320
   D126       1.08183  -0.00033  -0.00105   0.00502   0.00395   1.08578
   D127      -3.11640  -0.00056  -0.00322   0.00656   0.00335  -3.11305
   D128      -1.02111  -0.00062  -0.00061   0.00047  -0.00016  -1.02127
   D129      -3.13477  -0.00040   0.00102  -0.04003  -0.03901   3.10940
   D130       1.06771  -0.00172   0.00000  -0.04589  -0.04594   1.02177
   D131      -1.03203   0.00041   0.00257  -0.03604  -0.03341  -1.06544
         Item               Value     Threshold  Converged?
 Maximum Force            0.005588     0.000450     NO 
 RMS     Force            0.000961     0.000300     NO 
 Maximum Displacement     0.350816     0.001800     NO 
 RMS     Displacement     0.056793     0.001200     NO 
 Predicted change in Energy=-9.016042D-04
 GradGradGradGradGradGradGradGradGradGradGradGradGradGradGradGradGradGrad

                          Input orientation:                          
 ---------------------------------------------------------------------
 Center     Atomic      Atomic             Coordinates (Angstroms)
 Number     Number       Type             X           Y           Z
 ---------------------------------------------------------------------
      1          6           0       -1.863457    0.505933   -0.267188
      2          6           0       -0.974126   -0.508363   -0.409829
      3          6           0        0.475813   -0.346822   -0.762410
      4          6           0        1.256960    0.435322    0.331685
      5          6           0        1.017853    1.955185    0.210508
      6          6           0       -0.417947    2.443141    0.486946
      7          6           0       -1.523133    1.967972   -0.493361
      8          6           0       -3.150857   -0.057905    0.195476
      9          6           0       -3.001157   -1.569011    0.322437
     10          6           0       -1.548412   -1.882282   -0.073417
     11          8           0       -4.196673    0.542423    0.446423
     12          6           0       -2.725084    2.927241   -0.443341
     13          6           0       -1.447059   -2.883757   -1.229286
     14          8           0       -0.877903   -2.411713    1.091850
     15          6           0        2.762018    0.037710    0.372190
     16          8           0        2.773411   -1.386586    0.628486
     17          6           0        3.501035    0.722922    1.533380
     18          6           0        3.485280    0.285852   -0.959752
     19          8           0        4.790590   -0.304859   -0.850852
     20          1           0        0.555145    0.185662   -1.720722
     21          1           0        0.934681   -1.327268   -0.906209
     22          1           0        0.865117    0.108587    1.304701
     23          1           0        1.308962    2.285687   -0.796822
     24          1           0        1.674110    2.484439    0.910254
     25          1           0       -0.393855    3.540503    0.452728
     26          1           0       -0.711179    2.173728    1.511375
     27          1           0       -1.103381    2.039466   -1.509657
     28          1           0       -3.215152   -1.885450    1.348327
     29          1           0       -3.728903   -2.056489   -0.335889
     30          1           0       -2.394306    3.928172   -0.745638
     31          1           0       -3.150551    3.003867    0.562499
     32          1           0       -3.525326    2.619387   -1.123987
     33          1           0       -0.401036   -3.087987   -1.486341
     34          1           0       -1.916433   -3.829909   -0.936410
     35          1           0       -1.952904   -2.507927   -2.125929
     36          1           0        0.061692   -2.532592    0.867116
     37          1           0        3.684536   -1.680938    0.451523
     38          1           0        3.643593    1.794616    1.364422
     39          1           0        2.945342    0.589036    2.469058
     40          1           0        4.492042    0.274874    1.659605
     41          1           0        2.931778   -0.183829   -1.782981
     42          1           0        3.563835    1.360623   -1.164368
     43          1           0        5.245943   -0.179059   -1.699301
 ---------------------------------------------------------------------
                    Distance matrix (angstroms):
                    1          2          3          4          5
     1  C    0.000000
     2  C    1.356485   0.000000
     3  C    2.538625   1.500910   0.000000
     4  C    3.178149   2.533402   1.555308   0.000000
     5  C    3.260440   3.228291   2.557267   1.543321   0.000000
     6  C    2.531993   3.134472   3.184900   2.619305   1.541441
     7  C    1.518069   2.537838   3.070252   3.280036   2.636703
     8  C    1.479652   2.303793   3.762148   4.437418   4.629352
     9  C    2.438732   2.402092   3.841869   4.706272   5.346487
    10  C    2.416686   1.526641   2.632458   3.661353   4.625201
    11  O    2.440178   3.496016   4.907561   5.455891   5.407664
    12  C    2.576076   3.856209   4.589884   4.760987   3.921987
    13  C    3.548101   2.556888   3.217367   4.556823   5.618199
    14  O    3.366148   2.426322   3.087815   3.638832   4.841534
    15  C    4.692873   3.855972   2.581069   1.557221   2.597107
    16  O    5.087672   3.986654   2.880045   2.388946   3.797911
    17  C    5.662764   5.031818   3.945500   2.561768   3.071589
    18  C    5.397876   4.562838   3.081576   2.579837   3.200684
    19  O    6.728624   5.785141   4.315887   3.799053   4.524139
    20  H    2.839889   2.130441   1.099179   2.183403   2.659880
    21  H    3.405664   2.135543   1.092022   2.177836   3.468209
    22  H    3.173929   2.589025   2.152186   1.098661   2.151862
    23  H    3.675905   3.628907   2.761417   2.167968   1.099404
    24  H    4.220810   4.208638   3.499966   2.169709   1.095641
    25  H    3.447698   4.180195   4.164634   3.518805   2.136544
    26  H    2.696770   3.309649   3.596140   2.878766   2.174756
    27  H    2.114987   2.778085   2.957466   3.396326   2.732344
    28  H    3.186798   3.163808   4.521705   5.139974   5.827816
    29  H    3.170271   3.160849   4.559005   5.613699   6.238892
    30  H    3.496060   4.670387   5.149120   5.166466   4.055825
    31  H    2.929960   4.244762   5.112046   5.106550   4.312681
    32  H    2.821809   4.098959   4.993821   5.455216   4.781476
    33  H    4.067096   2.853379   2.967647   4.297427   5.506917
    34  H    4.387504   3.492550   4.229068   5.465408   6.587319
    35  H    3.542072   2.810919   3.525369   5.000581   5.848393
    36  H    3.771667   2.607875   2.757615   3.244051   4.635248
    37  H    6.006594   4.880573   3.680951   3.222738   4.515604
    38  H    5.886463   5.456648   4.375386   2.934321   2.872597
    39  H    5.533398   4.985429   4.173343   2.728118   3.268429
    40  H    6.645169   5.897033   4.731041   3.500695   4.122295
    41  H    5.076187   4.152945   2.664562   2.767702   3.494637
    42  H    5.566949   4.965433   3.551453   2.901039   2.953949
    43  H    7.284485   6.360851   4.864159   4.518224   5.106772
                    6          7          8          9         10
     6  C    0.000000
     7  C    1.551845   0.000000
     8  C    3.716044   2.688524   0.000000
     9  C    4.774663   3.919226   1.523801   0.000000
    10  C    4.505690   3.873171   2.443048   1.537956   0.000000
    11  O    4.230028   3.172254   1.231706   2.429565   3.628046
    12  C    2.534298   1.538630   3.082283   4.569345   4.965171
    13  C    5.690375   4.907815   3.594205   2.559613   1.532729
    14  O    4.913967   4.702218   3.392671   2.410467   1.444896
    15  C    3.988915   4.778872   5.916288   5.983161   4.739699
    16  O    4.987145   5.565240   6.086858   5.785549   4.406419
    17  C    4.405973   5.558785   6.829886   6.999846   5.904727
    18  C    4.688498   5.303891   6.744704   6.867197   5.551977
    19  O    6.039045   6.719871   8.013886   7.980351   6.578420
    20  H    3.304076   3.000381   4.179185   4.461015   3.378603
    21  H    4.241045   4.131574   4.417761   4.130234   2.677188
    22  H    2.786596   3.520522   4.169669   4.327499   3.418755
    23  H    2.157560   2.865972   5.134887   5.889700   5.104887
    24  H    2.134854   3.529765   5.500430   6.215635   5.515479
    25  H    1.098159   2.154810   4.540460   5.737781   5.569239
    26  H    1.099102   2.172688   3.558625   4.545951   4.434382
    27  H    2.149231   1.101889   3.390959   4.469813   4.200113
    28  H    5.225231   4.593866   2.161740   1.094704   2.190751
    29  H    5.646784   4.592005   2.147283   1.095739   2.203131
    30  H    2.762349   2.159854   4.164958   5.632767   5.910059
    31  H    2.790564   2.199183   3.083692   4.581611   5.181283
    32  H    3.504564   2.197909   3.008173   4.462015   5.027616
    33  H    5.872608   5.273314   4.423960   3.512776   2.183243
    34  H    6.604738   5.828071   4.127103   2.805884   2.161816
    35  H    5.804850   4.783686   3.581426   2.823985   2.183541
    36  H    5.013233   4.961617   4.110431   3.256717   1.974826
    37  H    5.817186   6.428621   7.030106   6.687876   5.263064
    38  H    4.205551   5.493311   7.138825   7.520134   6.522566
    39  H    4.321827   5.535762   6.538452   6.680269   5.724108
    40  H    5.494043   6.609401   7.788987   7.831728   6.644077
    41  H    4.824334   5.112690   6.397546   6.446024   5.087185
    42  H    4.444465   5.166853   6.996319   7.341149   6.151559
    43  H    6.613264   7.203084   8.608781   8.604304   7.190808
                   11         12         13         14         15
    11  O    0.000000
    12  C    2.940172   0.000000
    13  C    4.701817   6.001563   0.000000
    14  O    4.489736   5.854342   2.436070   0.000000
    15  C    6.977365   6.254820   5.368057   4.445966   0.000000
    16  O    7.234382   7.070457   4.848217   3.820692   1.447218
    17  C    7.776166   6.894273   6.717447   5.403331   1.537538
    18  C    7.813805   6.768474   5.869161   5.524789   1.535823
    19  O    9.119851   8.191330   6.760339   6.351750   2.393384
    20  H    5.234841   4.461823   3.697521   4.087853   3.045071
    21  H    5.626380   5.631072   2.863516   2.907529   2.614695
    22  H    5.152336   4.887740   4.552073   3.071699   2.114908
    23  H    5.907337   4.100008   5.874166   5.514982   2.920850
    24  H    6.201021   4.623981   6.567866   5.524315   2.731215
    25  H    4.842514   2.571703   6.723803   6.005968   4.715461
    26  H    3.992987   2.905944   5.799215   4.607609   4.233605
    27  H    3.954218   2.134267   4.943162   5.160588   4.742329
    28  H    2.769726   5.158705   3.281289   2.409453   6.354365
    29  H    2.754118   5.084956   2.586376   3.208243   6.857048
    30  H    4.016569   1.096658   6.894459   6.772738   6.555373
    31  H    2.677041   1.094809   6.385647   5.896918   6.617611
    32  H    2.688991   1.094733   5.883441   6.101700   6.959476
    33  H    5.596634   6.532383   1.096336   2.707733   4.819651
    34  H    5.121427   6.823205   1.096035   2.683964   6.209575
    35  H    4.577786   5.741813   1.095945   3.393963   5.911968
    36  H    5.269380   6.268428   2.606635   0.973630   3.760741
    37  H    8.188822   7.944767   5.532194   4.664751   1.952200
    38  H    7.992526   6.716464   7.384391   6.181539   2.201911
    39  H    7.423045   6.789919   6.710531   5.051574   2.175873
    40  H    8.777081   7.971470   7.320899   6.031285   2.169485
    41  H    7.504165   6.593442   5.174012   5.267047   2.173168
    42  H    7.968035   6.521094   6.567194   6.249006   2.180371
    43  H    9.710183   8.646606   7.234126   7.090610   3.241596
                   16         17         18         19         20
    16  O    0.000000
    17  C    2.407965   0.000000
    18  C    2.413775   2.531203   0.000000
    19  O    2.725360   2.898940   1.436883   0.000000
    20  H    3.593250   4.422228   3.028994   4.351583   0.000000
    21  H    2.395775   4.091583   3.018374   3.989538   1.759669
    22  H    2.516823   2.716204   3.467625   4.497409   3.042237
    23  H    4.202583   3.560514   2.960109   4.339998   2.414940
    24  H    4.033943   2.613213   3.407498   4.538075   3.668582
    25  H    5.859921   4.927143   5.256951   6.585180   4.108460
    26  H    5.059416   4.455116   5.223103   6.480198   4.000304
    27  H    5.598125   5.673976   4.943012   6.377208   2.496367
    28  H    6.052266   7.207289   7.411989   8.451423   5.284288
    29  H    6.607487   7.968143   7.610533   8.712930   5.029719
    30  H    7.539242   7.086790   6.919673   8.339805   4.863788
    31  H    7.373857   7.098515   7.330696   8.718196   5.185322
    32  H    7.667664   7.747769   7.390599   8.819313   4.788461
    33  H    4.176647   6.234413   5.173350   5.924747   3.418478
    34  H    5.514831   7.495138   6.791063   7.577430   4.780026
    35  H    5.584108   7.319452   6.224068   7.207915   3.702691
    36  H    2.953590   4.782401   4.796043   5.502425   3.785406
    37  H    0.973708   2.642467   2.428922   2.193884   4.242161
    38  H    3.379181   1.094256   2.775466   3.260496   4.652457
    39  H    2.705614   1.096455   3.484278   3.902024   4.840455
    40  H    2.603334   1.094886   2.806193   2.593765   5.189771
    41  H    2.699422   3.484896   1.097575   2.082953   2.405989
    42  H    3.374353   2.772806   1.096891   2.092140   3.277542
    43  H    3.604182   3.782659   1.965454   0.971101   4.705004
                   21         22         23         24         25
    21  H    0.000000
    22  H    2.637166   0.000000
    23  H    3.633936   3.058294   0.000000
    24  H    4.286654   2.540616   1.756971   0.000000
    25  H    5.225601   3.753520   2.456730   2.366660   0.000000
    26  H    4.561857   2.606190   3.069410   2.479414   1.757698
    27  H    3.981550   3.940036   2.527480   3.710583   2.570505
    28  H    4.755588   4.541661   6.516721   6.572118   6.180840
    29  H    4.754582   5.337051   6.666861   7.166970   6.562834
    30  H    6.223149   5.423740   4.051490   4.623674   2.363932
    31  H    6.132288   5.005906   4.717075   4.864987   2.810588
    32  H    5.959461   5.610582   4.856823   5.584844   3.624996
    33  H    2.284913   4.428448   5.681189   6.411072   6.906296
    34  H    3.793808   5.317081   6.915430   7.494876   7.653164
    35  H    3.349600   5.153310   5.948532   6.877308   6.757485
    36  H    2.315081   2.795138   5.247874   5.269948   6.104238
    37  H    3.087106   3.446656   4.789137   4.647861   6.625460
    38  H    4.715944   3.250568   3.219104   2.135647   4.492248
    39  H    4.371202   2.431850   4.027697   2.763775   4.891521
    40  H    4.669590   3.648040   4.495487   3.658476   5.999406
    41  H    2.462636   3.726979   3.115213   3.994358   5.470729
    42  H    3.768800   3.866132   2.464810   3.022925   4.798977
    43  H    4.531485   5.319625   4.731729   5.163525   7.090394
                   26         27         28         29         30
    26  H    0.000000
    27  H    3.049342   0.000000
    28  H    4.772148   5.294583   0.000000
    29  H    5.514869   5.004793   1.769118   0.000000
    30  H    3.317394   2.411933   6.233512   6.145341   0.000000
    31  H    2.745913   3.068355   4.952486   5.171924   1.771290
    32  H    3.881130   2.520093   5.148019   4.746195   1.770669
    33  H    6.063674   5.175385   4.171413   3.669091   7.331320
    34  H    6.594539   5.953086   3.269192   2.605896   7.775126
    35  H    6.057207   4.666933   3.748493   2.561681   6.597227
    36  H    4.812675   5.283006   3.374620   4.005309   7.097490
    37  H    5.941721   6.372738   6.960732   7.464593   8.357490
    38  H    4.373712   5.554642   7.783671   8.489745   6.742451
    39  H    4.098603   5.858846   6.732816   7.707923   7.070781
    40  H    5.540859   6.668340   8.010289   8.775032   8.158037
    41  H    5.448118   4.615220   7.105304   7.068635   6.808216
    42  H    5.108472   4.728949   7.924979   8.096114   6.501314
    43  H    7.164590   6.728427   9.153684   9.269924   8.726524
                   31         32         33         34         35
    31  H    0.000000
    32  H    1.769891   0.000000
    33  H    6.990584   6.516641   0.000000
    34  H    7.104243   6.649598   1.774626   0.000000
    35  H    6.248349   5.455800   1.775904   1.778742   0.000000
    36  H    6.408094   6.585900   2.461979   2.974679   3.607980
    37  H    8.287227   8.541495   4.735716   6.157539   6.253631
    38  H    6.947357   7.633205   6.951668   8.236686   7.874973
    39  H    6.828345   7.674754   6.353261   7.400077   7.395803
    40  H    8.189034   8.804732   6.719228   8.040963   7.975686
    41  H    7.256542   7.070112   4.430551   6.125008   5.420255
    42  H    7.124977   7.200161   5.967747   7.551617   6.806225
    43  H    9.260014   9.224828   6.355752   8.075291   7.578195
                   36         37         38         39         40
    36  H    0.000000
    37  H    3.744734   0.000000
    38  H    5.639331   3.593680   0.000000
    39  H    4.541609   3.125642   1.777976   0.000000
    40  H    5.304517   2.436539   1.765394   1.773751   0.000000
    41  H    4.558189   2.793024   3.785111   4.321729   3.807391
    42  H    5.616855   3.446268   2.567000   3.765590   3.164686
    43  H    6.245164   3.052814   3.981120   4.822650   3.472272
                   41         42         43
    41  H    0.000000
    42  H    1.779750   0.000000
    43  H    2.315682   2.342277   0.000000
 Stoichiometry    C15H24O4
 Framework group  C1[X(C15H24O4)]
 Deg. of freedom   123
 Full point group                 C1      NOp   1
 Largest Abelian subgroup         C1      NOp   1
 Largest concise Abelian subgroup C1      NOp   1
                         Standard orientation:                         
 ---------------------------------------------------------------------
 Center     Atomic      Atomic             Coordinates (Angstroms)
 Number     Number       Type             X           Y           Z
 ---------------------------------------------------------------------
      1          6           0       -1.898961    0.465306   -0.267541
      2          6           0       -1.004015   -0.547399   -0.383956
      3          6           0        0.441984   -0.388240   -0.753398
      4          6           0        1.226485    0.434518    0.308021
      5          6           0        0.976264    1.947997    0.138876
      6          6           0       -0.460543    2.435552    0.410747
      7          6           0       -1.570224    1.921261   -0.544417
      8          6           0       -3.178870   -0.091254    0.223830
      9          6           0       -3.018064   -1.596365    0.399193
     10          6           0       -1.566423   -1.913158    0.002094
     11          8           0       -4.226667    0.510278    0.463369
     12          6           0       -2.778134    2.873910   -0.516226
     13          6           0       -1.467492   -2.951484   -1.121004
     14          8           0       -0.883216   -2.399603    1.178666
     15          6           0        2.734443    0.048139    0.349380
     16          8           0        2.757388   -1.366841    0.652270
     17          6           0        3.477995    0.775959    1.481384
     18          6           0        3.445499    0.256925   -0.995818
     19          8           0        4.755551   -0.321476   -0.878136
     20          1           0        0.510189    0.112892   -1.729311
     21          1           0        0.906254   -1.369920   -0.868594
     22          1           0        0.844525    0.137493    1.294398
     23          1           0        1.257200    2.247009   -0.881103
     24          1           0        1.634465    2.504217    0.815500
     25          1           0       -0.444066    3.531324    0.340271
     26          1           0       -0.743875    2.198144    1.445824
     27          1           0       -1.158989    1.961942   -1.565882
     28          1           0       -3.221838   -1.880215    1.436633
     29          1           0       -3.747703   -2.109928   -0.236829
     30          1           0       -2.456457    3.866447   -0.853943
     31          1           0       -3.196158    2.980883    0.489964
     32          1           0       -3.581643    2.538669   -1.179874
     33          1           0       -0.422186   -3.157341   -1.379674
     34          1           0       -1.928199   -3.890476   -0.793381
     35          1           0       -1.982898   -2.608648   -2.025391
     36          1           0        0.055365   -2.521775    0.950421
     37          1           0        3.669039   -1.660998    0.477703
     38          1           0        3.612041    1.842401    1.276129
     39          1           0        2.930608    0.669391    2.425431
     40          1           0        4.472943    0.338690    1.614237
     41          1           0        2.888676   -0.243163   -1.798646
     42          1           0        3.515244    1.324857   -1.236294
     43          1           0        5.203345   -0.220763   -1.733926
 ---------------------------------------------------------------------
 Rotational constants (GHZ):      0.5814574      0.2534941      0.1992836
 Standard basis: 6-31G(d) (6D, 7F)
 There are   333 symmetry adapted cartesian basis functions of A   symmetry.
 There are   333 symmetry adapted basis functions of A   symmetry.
   333 basis functions,   628 primitive gaussians,   333 cartesian basis functions
    73 alpha electrons       73 beta electrons
       nuclear repulsion energy      1595.5508188062 Hartrees.
 NAtoms=   43 NActive=   43 NUniq=   43 SFac= 1.00D+00 NAtFMM=   60 NAOKFM=F Big=F
 Integral buffers will be    131072 words long.
 Raffenetti 2 integral format.
 Two-electron integral symmetry is turned on.
 ------------------------------------------------------------------------------
 Polarizable Continuum Model (PCM)
 =================================
 Model                : PCM (using non-symmetric T matrix).
 Atomic radii         : SMD-Coulomb.
 Polarization charges : Total charges.
 Charge compensation  : None.
 Solution method      : On-the-fly selection.
 Cavity type          : VdW (van der Waals Surface) (Alpha=1.000).
 Cavity algorithm     : GePol (No added spheres)
                        Default sphere list used, NSphG=   43.
                        Lebedev-Laikov grids with approx.  5.0 points / Ang**2.
                        Smoothing algorithm: Karplus/York (Gamma=1.0000).
                        Polarization charges: spherical gaussians, with
                                              point-specific exponents (IZeta= 3).
                        Self-potential: point-specific (ISelfS= 7).
                        Self-field    : sphere-specific E.n sum rule (ISelfD= 2).
 1st derivatives      : Analytical E(r).r(x)/FMM algorithm (CHGder, D1EAlg=3).
                        Cavity 1st derivative terms included.
 Solvent              : Methanol, Eps=  32.613000 Eps(inf)=   1.765709
 ------------------------------------------------------------------------------
 ------------------------------------------------------------------------------
 Atomic radii for non-electrostatic terms: SMD-CDS.
 ------------------------------------------------------------------------------
 Nuclear repulsion after PCM non-electrostatic terms =     1595.5517662057 Hartrees.
 One-electron integrals computed using PRISM.
 NBasis=   333 RedAO= T EigKep=  9.85D-04  NBF=   333
 NBsUse=   333 1.00D-06 EigRej= -1.00D+00 NBFU=   333
 Initial guess from the checkpoint file:  "DY-202A-11R_57.chk"
 B after Tr=     0.000000    0.000000    0.000000
         Rot=    0.999966    0.006825   -0.000898   -0.004546 Ang=   0.95 deg.
 ExpMin= 1.61D-01 ExpMax= 5.48D+03 ExpMxC= 8.25D+02 IAcc=1 IRadAn=         1 AccDes= 0.00D+00
 Harris functional with IExCor=  402 and IRadAn=       1 diagonalized for initial guess.
 HarFok:  IExCor=  402 AccDes= 0.00D+00 IRadAn=         1 IDoV= 1 UseB2=F ITyADJ=14
 ICtDFT=  3500011 ScaDFX=  1.000000  1.000000  1.000000  1.000000
 FoFCou: FMM=F IPFlag=           0 FMFlag=      100000 FMFlg1=           0
         NFxFlg=           0 DoJE=T BraDBF=F KetDBF=T FulRan=T
         wScrn=  0.000000 ICntrl=     500 IOpCl=  0 I1Cent=   200000004 NGrid=           0
         NMat0=    1 NMatS0=      1 NMatT0=    0 NMatD0=    1 NMtDS0=    0 NMtDT0=    0
 Petite list used in FoFCou.
 Keep R1 ints in memory in canonical form, NReq=1565304907.
 Requested convergence on RMS density matrix=1.00D-08 within 128 cycles.
 Requested convergence on MAX density matrix=1.00D-06.
 Requested convergence on             energy=1.00D-06.
 No special actions if energy rises.
 Inv3:  Mode=1 IEnd=    21789075.
 Iteration    1 A*A^-1 deviation from unit magnitude is 4.55D-15 for   2672.
 Iteration    1 A*A^-1 deviation from orthogonality  is 3.53D-15 for   2659   2476.
 Iteration    1 A^-1*A deviation from unit magnitude is 5.11D-15 for   2672.
 Iteration    1 A^-1*A deviation from orthogonality  is 2.18D-11 for   2677   1803.
 Error on total polarization charges =  0.05247
 SCF Done:  E(RB3LYP) =  -886.948406489     A.U. after   10 cycles
            NFock= 10  Conv=0.56D-08     -V/T= 2.0094
 SMD-CDS (non-electrostatic) energy       (kcal/mol) =       0.59
 (included in total energy above)
 D1PCM: PCM CHGder 1st derivatives, ID1Alg=3 FixD1E=F DoIter=F DoCFld=F I1PDM=0.
 Calling FoFJK, ICntrl=      2127 FMM=F ISym2X=0 I1Cent= 0 IOpClX= 0 NMat=1 NMatS=1 NMatT=0.
 ***** Axes restored to original set *****
 -------------------------------------------------------------------
 Center     Atomic                   Forces (Hartrees/Bohr)
 Number     Number              X              Y              Z
 -------------------------------------------------------------------
      1        6          -0.001136125   -0.001696527    0.000642268
      2        6           0.000866209    0.000948856    0.000213506
      3        6          -0.000582477   -0.000175593   -0.000910764
      4        6          -0.000205929    0.001169412    0.000914152
      5        6          -0.000342110   -0.000183523   -0.000369220
      6        6          -0.000097865   -0.000431252    0.000069753
      7        6           0.000113606    0.000806278    0.000054937
      8        6           0.000704138    0.000488272   -0.000890814
      9        6           0.000636541   -0.000181167   -0.001245535
     10        6          -0.002288564   -0.000059825    0.000080883
     11        8           0.001669279   -0.001093065   -0.000132389
     12        6           0.000814478    0.000188357   -0.000604892
     13        6           0.000357056    0.000389122    0.000160006
     14        8           0.000464414    0.000560600    0.000568517
     15        6           0.000182474   -0.000077782    0.000462447
     16        8          -0.001383599   -0.000020819   -0.000273911
     17        6          -0.000085398    0.000291237    0.000174633
     18        6           0.000612410   -0.001299486    0.000108762
     19        8          -0.001072849    0.001407431    0.000573936
     20        1           0.000155665    0.000123063    0.000253339
     21        1           0.000193273   -0.000273283   -0.000195496
     22        1           0.000376296   -0.000382517    0.000228552
     23        1           0.000465645    0.000087075   -0.000161806
     24        1          -0.000387462   -0.000029603   -0.000080825
     25        1           0.000004095    0.000035048   -0.000091821
     26        1          -0.000017293    0.000090854    0.000066137
     27        1           0.000038852   -0.000028941    0.000272439
     28        1           0.000088456    0.000046678    0.000291093
     29        1          -0.000633968   -0.000346477    0.000728519
     30        1          -0.000266957    0.000174157    0.000044294
     31        1           0.000144429   -0.000039390   -0.000000248
     32        1           0.000190647   -0.000039404    0.000083095
     33        1          -0.000091827    0.000183453   -0.000010774
     34        1           0.000185090    0.000100381   -0.000036557
     35        1          -0.000142441    0.000073200    0.000138222
     36        1           0.000018601   -0.000716532    0.000059040
     37        1           0.000337818   -0.000155907   -0.000562909
     38        1           0.000122808    0.000054388   -0.000002491
     39        1           0.000176977   -0.000074917   -0.000305137
     40        1           0.000013704   -0.000108167   -0.000140854
     41        1           0.000359214    0.000215506   -0.000069747
     42        1          -0.000167552    0.000510200    0.000213053
     43        1          -0.000389760   -0.000529392   -0.000315390
 -------------------------------------------------------------------
 Cartesian Forces:  Max     0.002288564 RMS     0.000546412

 GradGradGradGradGradGradGradGradGradGradGradGradGradGradGradGradGradGrad
 Berny optimization.
 Using GEDIIS/GDIIS optimizer.
 FormGI is forming the generalized inverse of G from B-inverse, IUseBI=4.
 Internal  Forces:  Max     0.001974856 RMS     0.000388319
 Search for a local minimum.
 Step number   3 out of a maximum of  258
 All quantities printed in internal units (Hartrees-Bohrs-Radians)
 Mixed Optimization -- En-DIIS/RFO-DIIS
 Swapping is turned off.
 Update second derivatives using D2CorX and points    1    2    3
 DE= -8.26D-04 DEPred=-9.02D-04 R= 9.16D-01
 TightC=F SS=  1.41D+00  RLast= 3.26D-01 DXNew= 8.4853D-01 9.7651D-01
 Trust test= 9.16D-01 RLast= 3.26D-01 DXMaxT set to 8.49D-01
 ITU=  1  1  0
     Eigenvalues ---    0.00229   0.00271   0.00287   0.00342   0.00391
     Eigenvalues ---    0.00474   0.00525   0.00596   0.00874   0.00916
     Eigenvalues ---    0.01107   0.01170   0.01191   0.01263   0.01343
     Eigenvalues ---    0.01370   0.02384   0.02834   0.03384   0.03689
     Eigenvalues ---    0.03848   0.03940   0.04331   0.04582   0.04712
     Eigenvalues ---    0.04798   0.04945   0.05047   0.05248   0.05308
     Eigenvalues ---    0.05329   0.05345   0.05476   0.05541   0.05632
     Eigenvalues ---    0.05670   0.05686   0.05717   0.05767   0.06238
     Eigenvalues ---    0.06460   0.06595   0.06940   0.07973   0.08374
     Eigenvalues ---    0.08670   0.08843   0.08928   0.09023   0.09305
     Eigenvalues ---    0.09380   0.10923   0.11313   0.12926   0.13511
     Eigenvalues ---    0.13735   0.15258   0.15606   0.16000   0.16000
     Eigenvalues ---    0.16000   0.16000   0.16000   0.16000   0.16000
     Eigenvalues ---    0.16000   0.16000   0.16071   0.16132   0.16297
     Eigenvalues ---    0.16335   0.16849   0.18921   0.19669   0.20253
     Eigenvalues ---    0.22484   0.23256   0.24593   0.25090   0.26529
     Eigenvalues ---    0.27142   0.27670   0.27939   0.28249   0.28576
     Eigenvalues ---    0.28743   0.29154   0.29383   0.29728   0.29916
     Eigenvalues ---    0.30611   0.31885   0.32588   0.33644   0.33819
     Eigenvalues ---    0.33861   0.33895   0.33939   0.34001   0.34090
     Eigenvalues ---    0.34099   0.34121   0.34139   0.34181   0.34206
     Eigenvalues ---    0.34207   0.34213   0.34216   0.34248   0.34285
     Eigenvalues ---    0.34315   0.34350   0.34382   0.34417   0.34975
     Eigenvalues ---    0.39258   0.40796   0.41665   0.51356   0.52446
     Eigenvalues ---    0.52557   0.52913   0.94726
 En-DIIS/RFO-DIIS IScMMF=        0 using points:     3    2
 RFO step:  Lambda=-1.19684615D-04.
 DidBck=F Rises=F RFO-DIIS coefs:    1.01495   -0.01495
 Iteration  1 RMS(Cart)=  0.06840708 RMS(Int)=  0.00144325
 Iteration  2 RMS(Cart)=  0.00252175 RMS(Int)=  0.00005399
 Iteration  3 RMS(Cart)=  0.00000164 RMS(Int)=  0.00005398
 Iteration  4 RMS(Cart)=  0.00000000 RMS(Int)=  0.00005398
 Variable       Old X    -DE/DX   Delta X   Delta X   Delta X     New X
                                 (Linear)    (Quad)   (Total)
    R1        2.56338  -0.00101  -0.00011  -0.00592  -0.00602   2.55736
    R2        2.86873   0.00120   0.00004   0.00560   0.00562   2.87436
    R3        2.79614  -0.00141  -0.00021  -0.01141  -0.01156   2.78458
    R4        2.83631  -0.00080  -0.00014  -0.00831  -0.00845   2.82786
    R5        2.88493   0.00056   0.00015   0.00838   0.00847   2.89340
    R6        2.93911   0.00005   0.00010   0.00518   0.00527   2.94438
    R7        2.07715  -0.00015   0.00001  -0.00003  -0.00002   2.07713
    R8        2.06362   0.00035  -0.00005  -0.00087  -0.00092   2.06270
    R9        2.91645  -0.00052   0.00006   0.00192   0.00199   2.91845
   R10        2.94272  -0.00130   0.00020   0.00148   0.00168   2.94440
   R11        2.07617   0.00018   0.00002   0.00098   0.00099   2.07716
   R12        2.91290  -0.00074  -0.00004  -0.00183  -0.00187   2.91103
   R13        2.07757   0.00030   0.00002   0.00185   0.00188   2.07945
   R14        2.07046  -0.00030  -0.00003  -0.00182  -0.00184   2.06862
   R15        2.93256  -0.00042   0.00003   0.00029   0.00034   2.93290
   R16        2.07522   0.00004   0.00000   0.00010   0.00010   2.07532
   R17        2.07700   0.00004   0.00001   0.00071   0.00072   2.07772
   R18        2.90759  -0.00053  -0.00006  -0.00331  -0.00336   2.90423
   R19        2.08227  -0.00024   0.00002   0.00020   0.00022   2.08249
   R20        2.87957  -0.00042   0.00011   0.00567   0.00582   2.88538
   R21        2.32759  -0.00197  -0.00004  -0.00262  -0.00266   2.32493
   R22        2.90632  -0.00123  -0.00008  -0.00530  -0.00542   2.90089
   R23        2.06869   0.00024   0.00002   0.00153   0.00155   2.07024
   R24        2.07065   0.00014   0.00004   0.00172   0.00175   2.07240
   R25        2.89644  -0.00067  -0.00006  -0.00400  -0.00406   2.89238
   R26        2.73046   0.00079   0.00007   0.00629   0.00636   2.73681
   R27        2.07238   0.00007  -0.00001  -0.00016  -0.00018   2.07221
   R28        2.06889  -0.00006   0.00002   0.00055   0.00057   2.06946
   R29        2.06875  -0.00018   0.00001  -0.00023  -0.00022   2.06853
   R30        2.07177  -0.00012  -0.00002  -0.00094  -0.00096   2.07081
   R31        2.07121  -0.00017  -0.00001  -0.00082  -0.00082   2.07038
   R32        2.07104  -0.00002   0.00000  -0.00016  -0.00016   2.07087
   R33        1.83989   0.00009   0.00001   0.00029   0.00030   1.84019
   R34        2.73485   0.00002  -0.00007  -0.00194  -0.00201   2.73284
   R35        2.90553  -0.00003  -0.00005  -0.00176  -0.00181   2.90371
   R36        2.90228  -0.00070   0.00010  -0.00003   0.00007   2.90235
   R37        1.84004   0.00046  -0.00003  -0.00058  -0.00061   1.83944
   R38        2.06784   0.00007  -0.00003  -0.00076  -0.00079   2.06706
   R39        2.07200  -0.00034   0.00000  -0.00110  -0.00110   2.07090
   R40        2.06903   0.00004  -0.00001  -0.00028  -0.00028   2.06875
   R41        2.71531  -0.00167  -0.00006  -0.00574  -0.00579   2.70952
   R42        2.07412  -0.00022  -0.00001  -0.00058  -0.00059   2.07353
   R43        2.07282   0.00044   0.00000   0.00169   0.00169   2.07451
   R44        1.83512   0.00002   0.00001   0.00007   0.00007   1.83519
    A1        2.16216  -0.00017  -0.00010  -0.01274  -0.01302   2.14915
    A2        1.89481  -0.00036   0.00015   0.00691   0.00704   1.90186
    A3        2.22514   0.00052  -0.00004   0.00567   0.00581   2.23094
    A4        2.18655   0.00009   0.00001  -0.00392  -0.00402   2.18253
    A5        1.98574  -0.00019  -0.00010  -0.00491  -0.00514   1.98060
    A6        2.10834   0.00010   0.00009   0.00843   0.00874   2.11709
    A7        1.95418  -0.00053  -0.00008  -0.00778  -0.00802   1.94617
    A8        1.90357   0.00043  -0.00002   0.00161   0.00158   1.90515
    A9        1.91796   0.00007  -0.00004   0.00104   0.00104   1.91900
   A10        1.91075   0.00003  -0.00007  -0.00344  -0.00353   1.90721
   A11        1.91038   0.00009   0.00001  -0.00044  -0.00035   1.91003
   A12        1.86482  -0.00007   0.00022   0.00983   0.01003   1.87485
   A13        1.94142   0.00026  -0.00001   0.00188   0.00175   1.94317
   A14        1.95553  -0.00117   0.00014  -0.00761  -0.00742   1.94811
   A15        1.86955   0.00012  -0.00013  -0.00356  -0.00372   1.86582
   A16        1.98585   0.00056   0.00020   0.00867   0.00895   1.99479
   A17        1.88300   0.00021  -0.00008   0.00679   0.00674   1.88974
   A18        1.81908   0.00004  -0.00015  -0.00686  -0.00711   1.81197
   A19        2.02860   0.00003   0.00002   0.00402   0.00383   2.03242
   A20        1.90389  -0.00018   0.00001  -0.00183  -0.00177   1.90212
   A21        1.91003   0.00018   0.00007   0.00269   0.00284   1.91287
   A22        1.89209   0.00011  -0.00004   0.00041   0.00042   1.89251
   A23        1.86552  -0.00009  -0.00008  -0.00499  -0.00499   1.86052
   A24        1.85601  -0.00005   0.00002  -0.00072  -0.00073   1.85528
   A25        2.04109  -0.00031   0.00004   0.00260   0.00248   2.04357
   A26        1.86534  -0.00002   0.00008   0.00181   0.00197   1.86731
   A27        1.91566   0.00022  -0.00003   0.00061   0.00060   1.91626
   A28        1.87750   0.00010  -0.00007  -0.00385  -0.00387   1.87363
   A29        1.90046   0.00007  -0.00004  -0.00200  -0.00200   1.89847
   A30        1.85442  -0.00005   0.00002   0.00068   0.00066   1.85509
   A31        1.93953  -0.00014   0.00001  -0.00319  -0.00333   1.93620
   A32        2.00477   0.00060  -0.00022  -0.00127  -0.00140   2.00337
   A33        1.86012  -0.00011  -0.00003  -0.00272  -0.00275   1.85736
   A34        1.92293  -0.00044   0.00007   0.00363   0.00377   1.92670
   A35        1.86656   0.00026   0.00003  -0.00082  -0.00079   1.86577
   A36        1.86201  -0.00018   0.00015   0.00448   0.00461   1.86662
   A37        1.89490   0.00103  -0.00004  -0.00121  -0.00151   1.89339
   A38        2.23539  -0.00031  -0.00001   0.00219   0.00205   2.23744
   A39        2.15289  -0.00072   0.00004  -0.00088  -0.00096   2.15193
   A40        1.84767  -0.00079  -0.00001  -0.00064  -0.00091   1.84676
   A41        1.92360   0.00025   0.00007   0.00046   0.00058   1.92418
   A42        1.90273   0.00020   0.00018   0.01089   0.01111   1.91384
   A43        1.94656   0.00005  -0.00003  -0.00498  -0.00494   1.94162
   A44        1.96287   0.00068   0.00005   0.00909   0.00913   1.97199
   A45        1.88032  -0.00038  -0.00024  -0.01400  -0.01424   1.86608
   A46        1.80158   0.00031   0.00001   0.00022   0.00008   1.80166
   A47        1.97901  -0.00033  -0.00004  -0.00470  -0.00470   1.97432
   A48        1.91018  -0.00010  -0.00002  -0.00138  -0.00135   1.90883
   A49        1.97106   0.00001   0.00010   0.00722   0.00741   1.97846
   A50        1.88116  -0.00011  -0.00006  -0.00356  -0.00361   1.87754
   A51        1.91567   0.00021   0.00001   0.00192   0.00187   1.91755
   A52        1.90123   0.00052   0.00001   0.00269   0.00269   1.90392
   A53        1.95745  -0.00023  -0.00003  -0.00245  -0.00249   1.95496
   A54        1.95573  -0.00020  -0.00004  -0.00222  -0.00227   1.95346
   A55        1.88240  -0.00013   0.00004   0.00129   0.00133   1.88374
   A56        1.88154  -0.00011   0.00009   0.00362   0.00371   1.88525
   A57        1.88265   0.00016  -0.00006  -0.00258  -0.00265   1.88000
   A58        1.94081  -0.00008  -0.00007  -0.00334  -0.00342   1.93739
   A59        1.91156   0.00011  -0.00001  -0.00005  -0.00006   1.91150
   A60        1.94163  -0.00024  -0.00010  -0.00591  -0.00603   1.93560
   A61        1.88645   0.00003   0.00017   0.00832   0.00849   1.89494
   A62        1.88855   0.00013   0.00000   0.00051   0.00048   1.88903
   A63        1.89335   0.00006   0.00002   0.00099   0.00100   1.89435
   A64        1.88302   0.00056  -0.00016  -0.00235  -0.00250   1.88051
   A65        1.83745  -0.00067  -0.00005  -0.01046  -0.01051   1.82694
   A66        1.95024   0.00085   0.00002   0.00719   0.00721   1.95745
   A67        1.97288  -0.00036   0.00014  -0.00082  -0.00071   1.97217
   A68        1.87661   0.00043  -0.00020   0.00179   0.00161   1.87822
   A69        1.88482   0.00024   0.00002   0.00033   0.00033   1.88515
   A70        1.93544  -0.00046   0.00005   0.00125   0.00129   1.93673
   A71        1.84699  -0.00013  -0.00003  -0.00097  -0.00100   1.84599
   A72        1.96327   0.00016  -0.00010  -0.00205  -0.00217   1.96110
   A73        1.92460  -0.00005   0.00002   0.00035   0.00038   1.92498
   A74        1.91744  -0.00029  -0.00005  -0.00535  -0.00541   1.91203
   A75        1.89376   0.00005   0.00002   0.00210   0.00212   1.89589
   A76        1.87619   0.00003  -0.00003  -0.00160  -0.00166   1.87453
   A77        1.88638   0.00010   0.00015   0.00698   0.00713   1.89352
   A78        1.87094  -0.00034   0.00016   0.00220   0.00235   1.87329
   A79        1.92181   0.00032   0.00006   0.00389   0.00395   1.92576
   A80        1.93244  -0.00017   0.00000  -0.00274  -0.00274   1.92971
   A81        1.91669   0.00005  -0.00011  -0.00056  -0.00068   1.91601
   A82        1.93039   0.00018  -0.00003   0.00066   0.00063   1.93103
   A83        1.89178  -0.00004  -0.00008  -0.00334  -0.00341   1.88836
   A84        1.88230  -0.00032   0.00012   0.00296   0.00308   1.88538
    D1        0.03797  -0.00018   0.00029   0.00447   0.00468   0.04265
    D2        3.10291  -0.00017   0.00021  -0.00113  -0.00096   3.10195
    D3       -3.05714  -0.00014   0.00027   0.00769   0.00790  -3.04925
    D4        0.00779  -0.00013   0.00020   0.00210   0.00226   0.01005
    D5       -1.06901  -0.00043  -0.00033  -0.02773  -0.02800  -1.09700
    D6        3.01652  -0.00020  -0.00025  -0.02895  -0.02919   2.98733
    D7        0.95856  -0.00026  -0.00030  -0.03194  -0.03224   0.92632
    D8        2.01705  -0.00050  -0.00030  -0.03170  -0.03197   1.98508
    D9       -0.18061  -0.00027  -0.00023  -0.03292  -0.03316  -0.21377
   D10       -2.23858  -0.00033  -0.00028  -0.03591  -0.03621  -2.27479
   D11       -0.01183   0.00012   0.00003   0.02191   0.02192   0.01009
   D12        3.13324  -0.00023   0.00018  -0.01248  -0.01237   3.12087
   D13       -3.10479   0.00019   0.00002   0.02592   0.02598  -3.07882
   D14        0.04028  -0.00017   0.00017  -0.00848  -0.00832   0.03196
   D15        1.10981   0.00022   0.00003   0.02273   0.02265   1.13247
   D16       -1.00762   0.00023   0.00018   0.03102   0.03119  -0.97643
   D17       -3.04646   0.00003  -0.00005   0.01764   0.01754  -3.02892
   D18       -1.95010   0.00023   0.00012   0.02928   0.02933  -1.92078
   D19        2.21565   0.00024   0.00027   0.03757   0.03786   2.25351
   D20        0.17681   0.00003   0.00004   0.02419   0.02421   0.20102
   D21       -0.00067   0.00008  -0.00033  -0.02437  -0.02473  -0.02540
   D22        2.13786   0.00012  -0.00023  -0.01800  -0.01823   2.11963
   D23       -2.00013   0.00009  -0.00027  -0.01984  -0.02008  -2.02021
   D24        3.06808   0.00008  -0.00041  -0.03025  -0.03072   3.03735
   D25       -1.07657   0.00012  -0.00031  -0.02389  -0.02423  -1.10080
   D26        1.06862   0.00010  -0.00034  -0.02572  -0.02608   1.04254
   D27       -1.38379  -0.00041  -0.00017  -0.01249  -0.01258  -1.39637
   D28        2.65466  -0.00042  -0.00054  -0.01955  -0.02005   2.63461
   D29        0.67005   0.00006  -0.00036  -0.00539  -0.00573   0.66432
   D30        0.72951  -0.00019  -0.00030  -0.01791  -0.01818   0.71133
   D31       -1.51523  -0.00020  -0.00067  -0.02498  -0.02565  -1.54088
   D32        2.78334   0.00028  -0.00048  -0.01081  -0.01133   2.77202
   D33        2.76814  -0.00020  -0.00007  -0.00828  -0.00832   2.75983
   D34        0.52341  -0.00021  -0.00044  -0.01535  -0.01579   0.50762
   D35       -1.46121   0.00027  -0.00025  -0.00119  -0.00146  -1.46267
   D36        1.14867   0.00026  -0.00011  -0.02504  -0.02523   1.12344
   D37       -0.99612   0.00024  -0.00008  -0.02704  -0.02716  -1.02328
   D38       -3.02008   0.00030  -0.00015  -0.02666  -0.02686  -3.04694
   D39       -2.90609  -0.00066   0.00023  -0.02667  -0.02647  -2.93255
   D40        1.23230  -0.00067   0.00026  -0.02867  -0.02839   1.20391
   D41       -0.79165  -0.00061   0.00019  -0.02828  -0.02810  -0.81975
   D42       -0.89699  -0.00016   0.00010  -0.02589  -0.02579  -0.92278
   D43       -3.04179  -0.00018   0.00013  -0.02789  -0.02771  -3.06950
   D44        1.21744  -0.00012   0.00007  -0.02750  -0.02742   1.19002
   D45       -1.02351   0.00060  -0.00097   0.07780   0.07676  -0.94675
   D46       -3.05539   0.00006  -0.00072   0.07813   0.07737  -2.97802
   D47        1.02993   0.00028  -0.00091   0.07125   0.07029   1.10022
   D48        3.03856   0.00078  -0.00123   0.07444   0.07322   3.11178
   D49        1.00668   0.00024  -0.00098   0.07477   0.07383   1.08051
   D50       -1.19119   0.00046  -0.00117   0.06788   0.06675  -1.12444
   D51        0.99204   0.00022  -0.00114   0.06610   0.06497   1.05701
   D52       -1.03984  -0.00033  -0.00088   0.06643   0.06558  -0.97426
   D53        3.04548  -0.00010  -0.00108   0.05954   0.05850   3.10398
   D54       -1.12901   0.00012   0.00033   0.03083   0.03121  -1.09781
   D55        3.05035   0.00021   0.00033   0.03274   0.03309   3.08344
   D56        1.04644   0.00017   0.00029   0.03066   0.03095   1.07738
   D57        1.02193  -0.00002   0.00033   0.03163   0.03196   1.05390
   D58       -1.08189   0.00007   0.00033   0.03354   0.03385  -1.04804
   D59       -3.08580   0.00003   0.00028   0.03146   0.03170  -3.05410
   D60        3.01620  -0.00006   0.00029   0.02849   0.02882   3.04502
   D61        0.91238   0.00003   0.00029   0.03040   0.03071   0.94309
   D62       -1.09153  -0.00002   0.00024   0.02832   0.02856  -1.06297
   D63        1.28720   0.00003  -0.00008   0.00638   0.00621   1.29340
   D64       -2.75361   0.00038  -0.00030   0.00507   0.00473  -2.74888
   D65       -0.73640   0.00008  -0.00007   0.01178   0.01169  -0.72471
   D66       -2.89860  -0.00013   0.00000   0.00749   0.00742  -2.89118
   D67       -0.65622   0.00022  -0.00023   0.00618   0.00594  -0.65028
   D68        1.36099  -0.00008   0.00001   0.01290   0.01290   1.37389
   D69       -0.89590  -0.00009  -0.00004   0.00526   0.00518  -0.89072
   D70        1.34648   0.00025  -0.00026   0.00395   0.00370   1.35019
   D71       -2.91950  -0.00004  -0.00003   0.01066   0.01067  -2.90883
   D72       -3.01438  -0.00007   0.00031   0.01405   0.01432  -3.00006
   D73        1.18636  -0.00009   0.00027   0.01220   0.01244   1.19880
   D74       -0.93409   0.00001   0.00039   0.01894   0.01930  -0.91479
   D75        1.06258   0.00001   0.00041   0.01633   0.01678   1.07936
   D76       -1.01986  -0.00001   0.00037   0.01448   0.01489  -1.00497
   D77       -3.14030   0.00009   0.00049   0.02122   0.02175  -3.11855
   D78       -0.95749   0.00003   0.00025   0.01297   0.01321  -0.94428
   D79       -3.03993   0.00000   0.00021   0.01112   0.01132  -3.02861
   D80        1.12281   0.00011   0.00034   0.01786   0.01819   1.14099
   D81        0.01115  -0.00008  -0.00024  -0.03629  -0.03651  -0.02536
   D82        2.11851  -0.00035  -0.00024  -0.04239  -0.04265   2.07586
   D83       -2.10429  -0.00054  -0.00039  -0.05260  -0.05299  -2.15728
   D84       -3.13373   0.00026  -0.00038  -0.00386  -0.00426  -3.13798
   D85       -1.02636  -0.00001  -0.00038  -0.00997  -0.01040  -1.03676
   D86        1.03402  -0.00020  -0.00052  -0.02018  -0.02073   1.01329
   D87       -0.00643   0.00001   0.00033   0.03526   0.03555   0.02912
   D88       -2.15028   0.00020   0.00031   0.03685   0.03712  -2.11315
   D89        2.01384   0.00000   0.00028   0.03232   0.03257   2.04641
   D90       -2.09882   0.00016   0.00027   0.03786   0.03813  -2.06069
   D91        2.04052   0.00035   0.00025   0.03945   0.03970   2.08022
   D92       -0.07855   0.00015   0.00022   0.03492   0.03515  -0.04340
   D93        2.06969   0.00013   0.00057   0.05312   0.05367   2.12336
   D94       -0.07416   0.00033   0.00055   0.05470   0.05524  -0.01892
   D95       -2.19323   0.00013   0.00052   0.05018   0.05069  -2.14254
   D96        1.10218  -0.00025  -0.00073  -0.05084  -0.05150   1.05068
   D97       -3.09717  -0.00019  -0.00056  -0.04264  -0.04314  -3.14031
   D98       -1.00423  -0.00020  -0.00061  -0.04518  -0.04573  -1.04997
   D99       -3.13941  -0.00007  -0.00067  -0.04876  -0.04949   3.09429
   D100      -1.05558  -0.00001  -0.00051  -0.04055  -0.04113  -1.09670
   D101       1.03736  -0.00001  -0.00056  -0.04309  -0.04372   0.99364
   D102      -1.03998  -0.00005  -0.00067  -0.04717  -0.04783  -1.08782
   D103       1.04385   0.00001  -0.00051  -0.03896  -0.03947   1.00438
   D104       3.13679   0.00001  -0.00056  -0.04150  -0.04206   3.09473
   D105      -1.10328  -0.00018  -0.00056  -0.04954  -0.05017  -1.15345
   D106      -3.05091  -0.00044  -0.00053  -0.04733  -0.04779  -3.09870
   D107       1.07909  -0.00051  -0.00062  -0.05511  -0.05574   1.02334
   D108       2.91796  -0.00079   0.00007  -0.03052  -0.03045   2.88751
   D109      -1.28361   0.00005  -0.00004  -0.02671  -0.02674  -1.31035
   D110       0.80586  -0.00012  -0.00007  -0.02405  -0.02413   0.78173
   D111      -1.25096  -0.00003  -0.00008  -0.00183  -0.00191  -1.25287
   D112       0.86560   0.00011  -0.00010  -0.00030  -0.00040   0.86519
   D113       2.94300   0.00002   0.00006   0.00519   0.00524   2.94824
   D114       3.02425   0.00007   0.00009   0.00584   0.00593   3.03019
   D115      -1.14237   0.00021   0.00006   0.00738   0.00743  -1.13494
   D116       0.93503   0.00013   0.00023   0.01286   0.01308   0.94811
   D117       0.96730  -0.00022   0.00016   0.00367   0.00384   0.97115
   D118       3.08386  -0.00008   0.00013   0.00521   0.00534   3.08921
   D119      -1.12192  -0.00017   0.00030   0.01069   0.01099  -1.11093
   D120      -2.99164   0.00032   0.00023  -0.02853  -0.02831  -3.01994
   D121      -0.90728   0.00036   0.00022  -0.02571  -0.02549  -0.93277
   D122       1.18450   0.00040   0.00017  -0.02911  -0.02894   1.15556
   D123      -0.96616  -0.00057   0.00025  -0.04162  -0.04137  -1.00753
   D124       1.11819  -0.00053   0.00025  -0.03880  -0.03855   1.07964
   D125      -3.07320  -0.00048   0.00019  -0.04219  -0.04200  -3.11521
   D126       1.08578  -0.00016   0.00006  -0.03855  -0.03849   1.04729
   D127      -3.11305  -0.00012   0.00005  -0.03572  -0.03567   3.13447
   D128      -1.02127  -0.00007   0.00000  -0.03912  -0.03912  -1.06039
   D129       3.10940  -0.00024  -0.00058  -0.05409  -0.05467   3.05473
   D130       1.02177  -0.00046  -0.00069  -0.05975  -0.06044   0.96133
   D131      -1.06544  -0.00055  -0.00050  -0.05567  -0.05617  -1.12161
         Item               Value     Threshold  Converged?
 Maximum Force            0.001975     0.000450     NO 
 RMS     Force            0.000388     0.000300     NO 
 Maximum Displacement     0.345306     0.001800     NO 
 RMS     Displacement     0.068432     0.001200     NO 
 Predicted change in Energy=-4.087641D-04
 GradGradGradGradGradGradGradGradGradGradGradGradGradGradGradGradGradGrad

                          Input orientation:                          
 ---------------------------------------------------------------------
 Center     Atomic      Atomic             Coordinates (Angstroms)
 Number     Number       Type             X           Y           Z
 ---------------------------------------------------------------------
      1          6           0       -1.863068    0.502171   -0.274393
      2          6           0       -0.970575   -0.505571   -0.413409
      3          6           0        0.469979   -0.333248   -0.780076
      4          6           0        1.251221    0.442412    0.322501
      5          6           0        1.014138    1.964595    0.213656
      6          6           0       -0.426079    2.453837    0.457387
      7          6           0       -1.516671    1.960894   -0.530740
      8          6           0       -3.138157   -0.051340    0.214570
      9          6           0       -2.973481   -1.558331    0.396843
     10          6           0       -1.539136   -1.878982   -0.046239
     11          8           0       -4.177025    0.551639    0.480662
     12          6           0       -2.718138    2.919195   -0.523846
     13          6           0       -1.470274   -2.885271   -1.197463
     14          8           0       -0.831712   -2.399410    1.105353
     15          6           0        2.752908    0.028672    0.360741
     16          8           0        2.732972   -1.410234    0.503972
     17          6           0        3.482470    0.607540    1.582922
     18          6           0        3.501583    0.366397   -0.937061
     19          8           0        4.811659   -0.207487   -0.836124
     20          1           0        0.537303    0.218237   -1.728498
     21          1           0        0.933957   -1.308922   -0.935736
     22          1           0        0.860114    0.101091    1.291391
     23          1           0        1.333845    2.306350   -0.782268
     24          1           0        1.648607    2.487636    0.936269
     25          1           0       -0.406034    3.550501    0.402596
     26          1           0       -0.736582    2.201869    1.481576
     27          1           0       -1.077216    2.003908   -1.540415
     28          1           0       -3.136194   -1.833508    1.444688
     29          1           0       -3.732169   -2.086348   -0.193297
     30          1           0       -2.388402    3.910061   -0.858383
     31          1           0       -3.150819    3.027744    0.476292
     32          1           0       -3.513565    2.582247   -1.196117
     33          1           0       -0.434135   -3.049526   -1.514125
     34          1           0       -1.891771   -3.842869   -0.872373
     35          1           0       -2.040878   -2.529199   -2.062638
     36          1           0        0.089346   -2.566745    0.837183
     37          1           0        3.635465   -1.709339    0.295345
     38          1           0        3.640850    1.686708    1.500478
     39          1           0        2.911920    0.406307    2.496659
     40          1           0        4.467027    0.138439    1.677982
     41          1           0        2.976057   -0.057698   -1.801904
     42          1           0        3.564949    1.453779   -1.073871
     43          1           0        5.266608   -0.068602   -1.682791
 ---------------------------------------------------------------------
                    Distance matrix (angstroms):
                    1          2          3          4          5
     1  C    0.000000
     2  C    1.353297   0.000000
     3  C    2.529179   1.496441   0.000000
     4  C    3.171538   2.525196   1.558097   0.000000
     5  C    3.264229   3.230173   2.561971   1.544376   0.000000
     6  C    2.531688   3.132548   3.178377   2.622473   1.540451
     7  C    1.521045   2.528920   3.045002   3.270326   2.638017
     8  C    1.473537   2.301976   3.753323   4.418380   4.615793
     9  C    2.435004   2.403424   3.839712   4.675105   5.324066
    10  C    2.413893   1.531122   2.639006   3.648415   4.621671
    11  O    2.434533   3.492618   4.895624   5.431648   5.386642
    12  C    2.575923   3.846452   4.561593   4.754637   3.922379
    13  C    3.532861   2.554880   3.232896   4.559639   5.628922
    14  O    3.374399   2.431573   3.085169   3.609352   4.821496
    15  C    4.683464   3.840449   2.577638   1.558110   2.606291
    16  O    5.038524   3.921258   2.815993   2.379246   3.798440
    17  C    5.659991   5.005393   3.942581   2.567956   3.131956
    18  C    5.407129   4.586364   3.115248   2.580001   3.172660
    19  O    6.735810   5.805323   4.343863   3.800197   4.499016
    20  H    2.820783   2.127687   1.099169   2.183239   2.655015
    21  H    3.397173   2.132004   1.091534   2.179676   3.470367
    22  H    3.166744   2.574064   2.152170   1.099187   2.158213
    23  H    3.705841   3.654218   2.777363   2.168318   1.100397
    24  H    4.211845   4.200123   3.506051   2.171996   1.094665
    25  H    3.445806   4.175678   4.153266   3.523227   2.137214
    26  H    2.690980   3.312997   3.605229   2.896637   2.174613
    27  H    2.115559   2.752998   2.904174   3.366058   2.729849
    28  H    3.167252   3.147356   4.494979   5.068385   5.759018
    29  H    3.193829   3.189625   4.590829   5.612027   6.253254
    30  H    3.497247   4.658974   5.116849   5.163907   4.063421
    31  H    2.932635   4.246097   5.097539   5.107401   4.306522
    32  H    2.810771   4.076034   4.953971   5.439512   4.782160
    33  H    4.024094   2.823305   2.955404   4.290367   5.497648
    34  H    4.386089   3.492393   4.231290   5.446995   6.584103
    35  H    3.524009   2.821450   3.573734   5.035602   5.891420
    36  H    3.803389   2.633601   2.783688   3.266478   4.666591
    37  H    5.953927   4.813211   3.615310   3.211758   4.513959
    38  H    5.903085   5.452916   4.397224   2.940447   2.938154
    39  H    5.521633   4.936981   4.152952   2.736089   3.352900
    40  H    6.634318   5.861415   4.716030   3.503018   4.171516
    41  H    5.105279   4.207661   2.720384   2.781774   3.464286
    42  H    5.568491   4.984600   3.585892   2.885490   2.902636
    43  H    7.289832   6.380026   4.888004   4.517263   5.080738
                    6          7          8          9         10
     6  C    0.000000
     7  C    1.552024   0.000000
     8  C    3.700032   2.689570   0.000000
     9  C    4.752938   3.920159   1.526880   0.000000
    10  C    4.501762   3.870387   2.442369   1.535085   0.000000
    11  O    4.205769   3.175912   1.230299   2.430538   3.625466
    12  C    2.536318   1.536851   3.089621   4.578330   4.963936
    13  C    5.686383   4.892033   3.578664   2.561682   1.530580
    14  O    4.913085   4.707252   3.409782   2.407608   1.448260
    15  C    3.999591   4.770485   5.893421   5.942341   4.714490
    16  O    4.991274   5.522191   6.033282   5.709379   4.332823
    17  C    4.466810   5.593795   6.792585   6.912097   5.835536
    18  C    4.661376   5.281136   6.751808   6.885516   5.589646
    19  O    6.015789   6.696484   8.020468   7.997087   6.614409
    20  H    3.271714   2.947929   4.166196   4.472010   3.397046
    21  H    4.236609   4.106251   4.414389   4.135946   2.689305
    22  H    2.808072   3.525356   4.143543   4.272043   3.386199
    23  H    2.157738   2.882369   5.152785   5.905855   5.129597
    24  H    2.129506   3.528251   5.466293   6.166403   5.494942
    25  H    1.098214   2.152087   4.524721   5.717690   5.564590
    26  H    1.099483   2.171641   3.528430   4.507712   4.430763
    27  H    2.148867   1.102006   3.398749   4.476420   4.186021
    28  H    5.167284   4.574129   2.165483   1.095526   2.185298
    29  H    5.653928   4.626280   2.158810   1.096665   2.207719
    30  H    2.775347   2.160212   4.172057   5.641030   5.907102
    31  H    2.784588   2.196069   3.090213   4.590190   5.191004
    32  H    3.504731   2.194628   3.011105   4.469183   5.012301
    33  H    5.845847   5.219505   4.391951   3.510518   2.178505
    34  H    6.600381   5.825897   4.136498   2.828449   2.159560
    35  H    5.812810   4.773096   3.539701   2.803816   2.177245
    36  H    5.061240   4.994999   4.139044   3.254491   1.976210
    37  H    5.818457   6.379462   6.974055   6.611451   5.188637
    38  H    4.268072   5.549869   7.115427   7.449676   6.476013
    39  H    4.415115   5.585186   6.482345   6.550342   5.612555
    40  H    5.549181   6.633584   7.747026   7.738315   6.566348
    41  H    4.794448   5.086765   6.438153   6.517929   5.175558
    42  H    4.390122   5.135661   6.989785   7.347576   6.181828
    43  H    6.584053   7.173490   8.616284   8.628050   7.230071
                   11         12         13         14         15
    11  O    0.000000
    12  C    2.956807   0.000000
    13  C    4.685612   5.975178   0.000000
    14  O    4.504448   5.873708   2.438603   0.000000
    15  C    6.950673   6.250597   5.362307   4.393123   0.000000
    16  O    7.183143   7.036687   4.768427   3.747946   1.446155
    17  C    7.738602   6.944765   6.667829   5.280340   1.536580
    18  C    7.810588   6.735908   5.946471   5.531599   1.535858
    19  O    9.116285   8.159136   6.838405   6.357791   2.393055
    20  H    5.216937   4.398210   3.734183   4.093530   3.051190
    21  H    5.620499   5.602181   2.886816   2.910807   2.603573
    22  H    5.121821   4.903130   4.532490   3.024796   2.110456
    23  H    5.919771   4.106206   5.915100   5.513341   2.916852
    24  H    6.155782   4.624570   6.568742   5.483046   2.756305
    25  H    4.818676   2.569565   6.716544   6.006372   4.731168
    26  H    3.944837   2.909096   5.796081   4.617614   4.260938
    27  H    3.975255   2.136302   4.916929   5.142915   4.710180
    28  H    2.775177   5.161210   3.295824   2.397087   6.270900
    29  H    2.758821   5.117908   2.600537   3.193297   6.843719
    30  H    4.033758   1.096565   6.865455   6.788885   6.556258
    31  H    2.680338   1.095113   6.370984   5.935315   6.622822
    32  H    2.715720   1.094618   5.836848   6.107864   6.943575
    33  H    5.563882   6.467066   1.095828   2.728073   4.811202
    34  H    5.134666   6.821280   1.095599   2.668089   6.171097
    35  H    4.530239   5.701891   1.095858   3.393391   5.949442
    36  H    5.296541   6.311094   2.583343   0.973789   3.749366
    37  H    8.135193   7.903333   5.447923   4.592166   1.950351
    38  H    7.965399   6.786283   7.369225   6.070939   2.199211
    39  H    7.371466   6.865538   6.609437   4.880836   2.174866
    40  H    8.736358   8.012943   7.256897   5.902984   2.164574
    41  H    7.533125   6.551273   5.303808   5.332435   2.175842
    42  H    7.947867   6.475118   6.648015   6.239127   2.179094
    43  H    9.708112   8.603851   7.318112   7.099009   3.241014
                   16         17         18         19         20
    16  O    0.000000
    17  C    2.407757   0.000000
    18  C    2.413246   2.531566   0.000000
    19  O    2.750164   2.877985   1.433816   0.000000
    20  H    3.529419   4.448716   3.071691   4.387220   0.000000
    21  H    2.306399   4.063420   3.065844   4.032326   1.765792
    22  H    2.532139   2.686676   3.466085   4.498472   3.039352
    23  H    4.174322   3.618931   2.913154   4.291557   2.426942
    24  H    4.068921   2.704805   3.382682   4.517739   3.672350
    25  H    5.871331   5.017435   5.215618   6.548376   4.066378
    26  H    5.103018   4.511380   5.213521   6.477631   3.982732
    27  H    5.509393   5.700510   4.900090   6.329703   2.414677
    28  H    5.959129   7.055816   7.387313   8.427006   5.270042
    29  H    6.537687   7.903354   7.674393   8.771565   5.088845
    30  H    7.509329   7.164758   6.874277   8.294310   4.790242
    31  H    7.369898   7.147205   7.303067   8.694263   5.133875
    32  H    7.605881   7.782482   7.361346   8.787581   4.720329
    33  H    4.097628   6.189154   5.243225   6.004600   3.415833
    34  H    5.403728   7.397099   6.841811   7.625831   4.808942
    35  H    5.534367   7.323703   6.353761   7.338389   3.782469
    36  H    2.904703   4.705901   4.836799   5.537716   3.813071
    37  H    0.973388   2.655032   2.417732   2.217930   4.172541
    38  H    3.377621   1.093840   2.775647   3.227767   4.713248
    39  H    2.702341   1.095872   3.484211   3.884996   4.850374
    40  H    2.604541   1.094736   2.796873   2.561087   5.201270
    41  H    2.684308   3.486552   1.097264   2.079568   2.455412
    42  H    3.374069   2.789529   1.097785   2.090601   3.334928
    43  H    3.605721   3.782222   1.964854   0.971140   4.738217
                   21         22         23         24         25
    21  H    0.000000
    22  H    2.636984   0.000000
    23  H    3.640557   3.063927   0.000000
    24  H    4.292899   2.538391   1.756505   0.000000
    25  H    5.215429   3.780412   2.445199   2.374035   0.000000
    26  H    4.578182   2.645539   3.069621   2.463361   1.758484
    27  H    3.922410   3.923402   2.545481   3.714575   2.572494
    28  H    4.744233   4.442596   6.486834   6.467233   6.125952
    29  H    4.788355   5.298891   6.731061   7.151923   6.572086
    30  H    6.187232   5.448178   4.053741   4.641284   2.376791
    31  H    6.122572   5.031626   4.713448   4.851576   2.795093
    32  H    5.915188   5.610072   4.872862   5.586059   3.626313
    33  H    2.288211   4.412753   5.687422   6.403312   6.872769
    34  H    3.796003   5.273478   6.944466   7.475343   7.648194
    35  H    3.407145   5.155938   6.034123   6.911902   6.761128
    36  H    2.332108   2.813847   5.283791   5.290357   6.152639
    37  H    2.995670   3.460107   4.752311   4.687535   6.634089
    38  H    4.715529   3.207864   3.304112   2.220101   4.588719
    39  H    4.316907   2.399111   4.105099   2.891834   5.027909
    40  H    4.626982   3.627764   4.535361   3.743308   6.084037
    41  H    2.546759   3.751120   3.053725   3.967170   5.414560
    42  H    3.817553   3.839318   2.406186   2.963425   4.727040
    43  H    4.568189   5.318999   4.681662   5.146237   7.044545
                   26         27         28         29         30
    26  H    0.000000
    27  H    3.047565   0.000000
    28  H    4.695079   5.279773   0.000000
    29  H    5.492499   5.059021   1.761280   0.000000
    30  H    3.334943   2.412011   6.233131   6.181016   0.000000
    31  H    2.742482   3.068416   4.956791   5.190400   1.772321
    32  H    3.876386   2.527611   5.158988   4.780085   1.772892
    33  H    6.053333   5.094255   4.187409   3.680941   7.258443
    34  H    6.588960   5.940924   3.309817   2.633169   7.768833
    35  H    6.053565   4.663735   3.739658   2.559496   6.560113
    36  H    4.882323   5.282491   3.363154   3.987060   7.138851
    37  H    5.984939   6.274359   6.869627   7.393439   8.318397
    38  H    4.407682   5.622081   7.636974   8.453771   6.845394
    39  H    4.191181   5.896058   6.534761   7.589012   7.185125
    40  H    5.601238   6.676578   7.858243   8.699321   8.225278
    41  H    5.447070   4.554955   7.145171   7.190503   6.738751
    42  H    5.058964   4.697872   7.877481   8.158176   6.443768
    43  H    7.155875   6.675303   9.138004   9.341728   8.666521
                   31         32         33         34         35
    31  H    0.000000
    32  H    1.768334   0.000000
    33  H    6.948045   6.426576   0.000000
    34  H    7.114030   6.634542   1.779309   0.000000
    35  H    6.209489   5.389485   1.775734   1.778958   0.000000
    36  H    6.475123   6.605104   2.456778   2.911340   3.598365
    37  H    8.278064   8.470585   4.651013   6.038696   6.201059
    38  H    6.998150   7.698005   6.937236   8.174139   7.921598
    39  H    6.907287   7.723870   6.263006   7.244399   7.344018
    40  H    8.235516   8.827372   6.661385   7.923979   7.966265
    41  H    7.228328   7.032175   4.545686   6.235968   5.598745
    42  H    7.069788   7.168943   6.038729   7.607290   6.947451
    43  H    9.225079   9.184514   6.435280   8.132913   7.719986
                   36         37         38         39         40
    36  H    0.000000
    37  H    3.688319   0.000000
    38  H    5.580771   3.603542   0.000000
    39  H    4.422649   3.137716   1.778522   0.000000
    40  H    5.214312   2.453052   1.763864   1.777736   0.000000
    41  H    4.646848   2.749762   3.793499   4.324010   3.790920
    42  H    5.647703   3.447469   2.585980   3.777874   3.180655
    43  H    6.276546   3.043956   3.982136   4.820570   3.460779
                   41         42         43
    41  H    0.000000
    42  H    1.778029   0.000000
    43  H    2.293673   2.363064   0.000000
 Stoichiometry    C15H24O4
 Framework group  C1[X(C15H24O4)]
 Deg. of freedom   123
 Full point group                 C1      NOp   1
 Largest Abelian subgroup         C1      NOp   1
 Largest concise Abelian subgroup C1      NOp   1
                         Standard orientation:                         
 ---------------------------------------------------------------------
 Center     Atomic      Atomic             Coordinates (Angstroms)
 Number     Number       Type             X           Y           Z
 ---------------------------------------------------------------------
      1          6           0       -1.899381    0.466950   -0.267247
      2          6           0       -1.003222   -0.538377   -0.400029
      3          6           0        0.434555   -0.363852   -0.776425
      4          6           0        1.218324    0.427312    0.313268
      5          6           0        0.973953    1.947157    0.188969
      6          6           0       -0.467066    2.432796    0.435154
      7          6           0       -1.560804    1.924248   -0.541521
      8          6           0       -3.169356   -0.086669    0.234730
      9          6           0       -2.997060   -1.590827    0.432680
     10          6           0       -1.563733   -1.910112   -0.014666
     11          8           0       -4.209416    0.514689    0.499833
     12          6           0       -2.766426    2.877337   -0.538621
     13          6           0       -1.496667   -2.928731   -1.155101
     14          8           0       -0.847806   -2.414725    1.138709
     15          6           0        2.722004    0.020548    0.347865
     16          8           0        2.709181   -1.416763    0.507034
     17          6           0        3.455608    0.616028    1.559601
     18          6           0        3.462154    0.347185   -0.957641
     19          8           0        4.775272   -0.219852   -0.857543
     20          1           0        0.494318    0.177424   -1.731214
     21          1           0        0.901978   -1.339158   -0.923865
     22          1           0        0.833970    0.095004    1.287976
     23          1           0        1.286761    2.279290   -0.812387
     24          1           0        1.610011    2.480890    0.902308
     25          1           0       -0.452149    3.528865    0.368186
     26          1           0       -0.770912    2.190794    1.463734
     27          1           0       -1.127010    1.958030   -1.553992
     28          1           0       -3.152890   -1.855133    1.484362
     29          1           0       -3.756595   -2.128614   -0.147464
     30          1           0       -2.442873    3.865875   -0.885840
     31          1           0       -3.194166    2.995031    0.462607
     32          1           0       -3.563985    2.529539   -1.202792
     33          1           0       -0.461541   -3.091964   -1.475585
     34          1           0       -1.912176   -3.884506   -0.817195
     35          1           0       -2.073504   -2.584708   -2.021018
     36          1           0        0.072517   -2.581004    0.867375
     37          1           0        3.611842   -1.714228    0.296790
     38          1           0        3.608785    1.694899    1.464420
     39          1           0        2.890900    0.422411    2.478597
     40          1           0        4.442722    0.152287    1.654446
     41          1           0        2.933832   -0.088703   -1.814884
     42          1           0        3.519989    1.433257   -1.106757
     43          1           0        5.225020   -0.088339   -1.708157
 ---------------------------------------------------------------------
 Rotational constants (GHZ):      0.5822504      0.2545066      0.2002147
 Standard basis: 6-31G(d) (6D, 7F)
 There are   333 symmetry adapted cartesian basis functions of A   symmetry.
 There are   333 symmetry adapted basis functions of A   symmetry.
   333 basis functions,   628 primitive gaussians,   333 cartesian basis functions
    73 alpha electrons       73 beta electrons
       nuclear repulsion energy      1597.2765301557 Hartrees.
 NAtoms=   43 NActive=   43 NUniq=   43 SFac= 1.00D+00 NAtFMM=   60 NAOKFM=F Big=F
 Integral buffers will be    131072 words long.
 Raffenetti 2 integral format.
 Two-electron integral symmetry is turned on.
 ------------------------------------------------------------------------------
 Polarizable Continuum Model (PCM)
 =================================
 Model                : PCM (using non-symmetric T matrix).
 Atomic radii         : SMD-Coulomb.
 Polarization charges : Total charges.
 Charge compensation  : None.
 Solution method      : On-the-fly selection.
 Cavity type          : VdW (van der Waals Surface) (Alpha=1.000).
 Cavity algorithm     : GePol (No added spheres)
                        Default sphere list used, NSphG=   43.
                        Lebedev-Laikov grids with approx.  5.0 points / Ang**2.
                        Smoothing algorithm: Karplus/York (Gamma=1.0000).
                        Polarization charges: spherical gaussians, with
                                              point-specific exponents (IZeta= 3).
                        Self-potential: point-specific (ISelfS= 7).
                        Self-field    : sphere-specific E.n sum rule (ISelfD= 2).
 1st derivatives      : Analytical E(r).r(x)/FMM algorithm (CHGder, D1EAlg=3).
                        Cavity 1st derivative terms included.
 Solvent              : Methanol, Eps=  32.613000 Eps(inf)=   1.765709
 ------------------------------------------------------------------------------
 ------------------------------------------------------------------------------
 Atomic radii for non-electrostatic terms: SMD-CDS.
 ------------------------------------------------------------------------------
 Nuclear repulsion after PCM non-electrostatic terms =     1597.2774470974 Hartrees.
 One-electron integrals computed using PRISM.
 NBasis=   333 RedAO= T EigKep=  9.90D-04  NBF=   333
 NBsUse=   333 1.00D-06 EigRej= -1.00D+00 NBFU=   333
 Initial guess from the checkpoint file:  "DY-202A-11R_57.chk"
 B after Tr=     0.000000    0.000000    0.000000
         Rot=    0.999941   -0.010845    0.000185    0.000398 Ang=  -1.24 deg.
 ExpMin= 1.61D-01 ExpMax= 5.48D+03 ExpMxC= 8.25D+02 IAcc=1 IRadAn=         1 AccDes= 0.00D+00
 Harris functional with IExCor=  402 and IRadAn=       1 diagonalized for initial guess.
 HarFok:  IExCor=  402 AccDes= 0.00D+00 IRadAn=         1 IDoV= 1 UseB2=F ITyADJ=14
 ICtDFT=  3500011 ScaDFX=  1.000000  1.000000  1.000000  1.000000
 FoFCou: FMM=F IPFlag=           0 FMFlag=      100000 FMFlg1=           0
         NFxFlg=           0 DoJE=T BraDBF=F KetDBF=T FulRan=T
         wScrn=  0.000000 ICntrl=     500 IOpCl=  0 I1Cent=   200000004 NGrid=           0
         NMat0=    1 NMatS0=      1 NMatT0=    0 NMatD0=    1 NMtDS0=    0 NMtDT0=    0
 Petite list used in FoFCou.
 Keep R1 ints in memory in canonical form, NReq=1565304907.
 Requested convergence on RMS density matrix=1.00D-08 within 128 cycles.
 Requested convergence on MAX density matrix=1.00D-06.
 Requested convergence on             energy=1.00D-06.
 No special actions if energy rises.
 Inv3:  Mode=1 IEnd=    21805248.
 Iteration    1 A*A^-1 deviation from unit magnitude is 4.44D-15 for   2675.
 Iteration    1 A*A^-1 deviation from orthogonality  is 2.90D-15 for   2649   1691.
 Iteration    1 A^-1*A deviation from unit magnitude is 4.88D-15 for   2671.
 Iteration    1 A^-1*A deviation from orthogonality  is 5.03D-10 for   2369   2368.
 Iteration    2 A*A^-1 deviation from unit magnitude is 2.66D-15 for    673.
 Iteration    2 A*A^-1 deviation from orthogonality  is 2.52D-15 for   1809    682.
 Iteration    2 A^-1*A deviation from unit magnitude is 8.88D-16 for      6.
 Iteration    2 A^-1*A deviation from orthogonality  is 4.37D-16 for   1420    465.
 Error on total polarization charges =  0.05247
 SCF Done:  E(RB3LYP) =  -886.948444879     A.U. after   11 cycles
            NFock= 11  Conv=0.37D-08     -V/T= 2.0094
 SMD-CDS (non-electrostatic) energy       (kcal/mol) =       0.58
 (included in total energy above)
 D1PCM: PCM CHGder 1st derivatives, ID1Alg=3 FixD1E=F DoIter=F DoCFld=F I1PDM=0.
 Calling FoFJK, ICntrl=      2127 FMM=F ISym2X=0 I1Cent= 0 IOpClX= 0 NMat=1 NMatS=1 NMatT=0.
 ***** Axes restored to original set *****
 -------------------------------------------------------------------
 Center     Atomic                   Forces (Hartrees/Bohr)
 Number     Number              X              Y              Z
 -------------------------------------------------------------------
      1        6           0.000126014    0.003450019   -0.001746715
      2        6          -0.001022775   -0.003190096    0.001161534
      3        6           0.000476096    0.000786024   -0.000836798
      4        6          -0.000396915    0.000309734    0.001526710
      5        6           0.000409353   -0.000966298   -0.001359752
      6        6          -0.001611280   -0.000346075    0.000310587
      7        6           0.000094774   -0.001161351    0.000200890
      8        6           0.001354139   -0.002628379    0.003342379
      9        6          -0.001887410   -0.000749911   -0.002102525
     10        6           0.000925588    0.001154502    0.001400955
     11        8          -0.000847071    0.000426214   -0.001040735
     12        6           0.000429115    0.000066766    0.000106881
     13        6          -0.000374584    0.001220180    0.000366904
     14        8           0.000371486    0.000620862   -0.001167729
     15        6          -0.001576995   -0.000686911   -0.001702112
     16        8           0.001277998   -0.000942170    0.000787145
     17        6          -0.000381913    0.000725492   -0.001154971
     18        6          -0.000293114    0.000654545   -0.000070630
     19        8           0.000658943    0.000070926    0.000816174
     20        1           0.000375754   -0.000417999   -0.000023778
     21        1           0.000460928    0.000414252   -0.000833424
     22        1          -0.000222676    0.000404356   -0.000128122
     23        1          -0.000038319   -0.000215474    0.000397650
     24        1           0.001351993   -0.000229831    0.000606749
     25        1           0.000487630    0.000069891    0.000263007
     26        1           0.000136692    0.000198875   -0.000131181
     27        1          -0.000461875    0.000288629    0.000309506
     28        1           0.000543631    0.001242815    0.000293152
     29        1           0.000172365    0.000476575    0.000069365
     30        1          -0.000452763    0.000207857   -0.000019595
     31        1           0.000205522    0.000117380   -0.000121461
     32        1           0.000106821    0.000220841   -0.000291107
     33        1           0.000033911   -0.000675311   -0.000163953
     34        1           0.000360257   -0.000287919   -0.000261898
     35        1           0.000110439   -0.000151900   -0.000190431
     36        1          -0.000161681   -0.000483928    0.000359099
     37        1           0.000722961   -0.000555283    0.000071712
     38        1          -0.000386845    0.001029296    0.000136548
     39        1           0.000273107   -0.000126200   -0.000060492
     40        1          -0.000130430   -0.000014876    0.000684348
     41        1          -0.000750817    0.000011733    0.000136897
     42        1           0.000131352    0.000090317    0.000401579
     43        1          -0.000599407   -0.000428169   -0.000342366
 -------------------------------------------------------------------
 Cartesian Forces:  Max     0.003450019 RMS     0.000892315

 GradGradGradGradGradGradGradGradGradGradGradGradGradGradGradGradGradGrad
 Berny optimization.
 Using GEDIIS/GDIIS optimizer.
 FormGI is forming the generalized inverse of G from B-inverse, IUseBI=4.
 Internal  Forces:  Max     0.002251426 RMS     0.000538711
 Search for a local minimum.
 Step number   4 out of a maximum of  258
 All quantities printed in internal units (Hartrees-Bohrs-Radians)
 Mixed Optimization -- En-DIIS/RFO-DIIS
 Swapping is turned off.
 Update second derivatives using D2CorX and points    2    3    4
 DE= -3.84D-05 DEPred=-4.09D-04 R= 9.39D-02
 Trust test= 9.39D-02 RLast= 3.95D-01 DXMaxT set to 4.24D-01
 ITU= -1  1  1  0
     Eigenvalues ---    0.00226   0.00248   0.00280   0.00339   0.00414
     Eigenvalues ---    0.00500   0.00508   0.00609   0.00786   0.00991
     Eigenvalues ---    0.01094   0.01151   0.01201   0.01301   0.01341
     Eigenvalues ---    0.01374   0.02394   0.02824   0.03390   0.03669
     Eigenvalues ---    0.03794   0.04109   0.04472   0.04598   0.04742
     Eigenvalues ---    0.04915   0.04967   0.05151   0.05278   0.05304
     Eigenvalues ---    0.05347   0.05405   0.05532   0.05574   0.05655
     Eigenvalues ---    0.05663   0.05716   0.05759   0.05883   0.06293
     Eigenvalues ---    0.06502   0.06672   0.07009   0.08256   0.08483
     Eigenvalues ---    0.08641   0.08882   0.08994   0.09116   0.09250
     Eigenvalues ---    0.09393   0.10901   0.11388   0.12982   0.13621
     Eigenvalues ---    0.13811   0.15271   0.15855   0.16000   0.16000
     Eigenvalues ---    0.16000   0.16000   0.16000   0.16000   0.16000
     Eigenvalues ---    0.16000   0.16023   0.16086   0.16172   0.16314
     Eigenvalues ---    0.16723   0.18005   0.19145   0.19828   0.20467
     Eigenvalues ---    0.22465   0.23572   0.24611   0.25104   0.26372
     Eigenvalues ---    0.27057   0.27638   0.27947   0.28222   0.28567
     Eigenvalues ---    0.28729   0.29129   0.29399   0.29759   0.30242
     Eigenvalues ---    0.30922   0.31926   0.32719   0.33645   0.33807
     Eigenvalues ---    0.33858   0.33888   0.33899   0.33945   0.34026
     Eigenvalues ---    0.34092   0.34101   0.34125   0.34145   0.34204
     Eigenvalues ---    0.34207   0.34213   0.34227   0.34248   0.34287
     Eigenvalues ---    0.34315   0.34349   0.34376   0.34498   0.35240
     Eigenvalues ---    0.39796   0.40692   0.41655   0.51382   0.52447
     Eigenvalues ---    0.52593   0.53620   0.94606
 En-DIIS/RFO-DIIS IScMMF=        0 using points:     4    3    2
 RFO step:  Lambda=-1.88859233D-04.
 DidBck=T Rises=F RFO-DIIS coefs:    0.52664    0.65404   -0.18068
 Iteration  1 RMS(Cart)=  0.04520217 RMS(Int)=  0.00071957
 Iteration  2 RMS(Cart)=  0.00132007 RMS(Int)=  0.00001627
 Iteration  3 RMS(Cart)=  0.00000059 RMS(Int)=  0.00001627
 Variable       Old X    -DE/DX   Delta X   Delta X   Delta X     New X
                                 (Linear)    (Quad)   (Total)
    R1        2.55736   0.00180   0.00157  -0.00221  -0.00065   2.55671
    R2        2.87436  -0.00043  -0.00223   0.00239   0.00015   2.87450
    R3        2.78458   0.00073   0.00297  -0.00508  -0.00212   2.78246
    R4        2.82786   0.00092   0.00235  -0.00302  -0.00065   2.82721
    R5        2.89340  -0.00135  -0.00222   0.00134  -0.00088   2.89252
    R6        2.94438   0.00016  -0.00129   0.00223   0.00095   2.94533
    R7        2.07713  -0.00016   0.00011  -0.00046  -0.00035   2.07678
    R8        2.06270  -0.00006  -0.00017   0.00015  -0.00002   2.06268
    R9        2.91845  -0.00164  -0.00022  -0.00223  -0.00244   2.91601
   R10        2.94440  -0.00097   0.00160  -0.00330  -0.00170   2.94270
   R11        2.07716  -0.00016  -0.00027   0.00042   0.00015   2.07732
   R12        2.91103   0.00054   0.00035  -0.00073  -0.00038   2.91065
   R13        2.07945  -0.00044  -0.00063   0.00044  -0.00019   2.07926
   R14        2.06862   0.00108   0.00054   0.00033   0.00086   2.06948
   R15        2.93290  -0.00037   0.00026  -0.00145  -0.00120   2.93170
   R16        2.07532   0.00006  -0.00005   0.00018   0.00013   2.07546
   R17        2.07772  -0.00020  -0.00017   0.00002  -0.00015   2.07757
   R18        2.90423   0.00016   0.00090  -0.00190  -0.00100   2.90323
   R19        2.08249  -0.00046   0.00012  -0.00093  -0.00081   2.08168
   R20        2.88538  -0.00135  -0.00137  -0.00078  -0.00215   2.88323
   R21        2.32493   0.00070   0.00081  -0.00178  -0.00097   2.32396
   R22        2.90089   0.00045   0.00162  -0.00315  -0.00152   2.89937
   R23        2.07024  -0.00011  -0.00047   0.00072   0.00025   2.07049
   R24        2.07240  -0.00039  -0.00040   0.00027  -0.00013   2.07227
   R25        2.89238   0.00013   0.00117  -0.00238  -0.00121   2.89117
   R26        2.73681  -0.00060  -0.00215   0.00201  -0.00014   2.73667
   R27        2.07221   0.00006  -0.00007   0.00010   0.00004   2.07224
   R28        2.06946  -0.00017   0.00000  -0.00010  -0.00010   2.06936
   R29        2.06853   0.00003   0.00023  -0.00029  -0.00006   2.06847
   R30        2.07081   0.00018   0.00022  -0.00029  -0.00007   2.07075
   R31        2.07038   0.00003   0.00030  -0.00048  -0.00018   2.07020
   R32        2.07087   0.00005   0.00002  -0.00004  -0.00001   2.07086
   R33        1.84019  -0.00017  -0.00007   0.00007  -0.00001   1.84019
   R34        2.73284   0.00155   0.00015   0.00102   0.00117   2.73401
   R35        2.90371  -0.00002   0.00028  -0.00069  -0.00042   2.90330
   R36        2.90235  -0.00111   0.00113  -0.00274  -0.00161   2.90074
   R37        1.83944   0.00083  -0.00003   0.00108   0.00105   1.84048
   R38        2.06706   0.00094   0.00002   0.00102   0.00105   2.06810
   R39        2.07090  -0.00017   0.00048  -0.00109  -0.00061   2.07029
   R40        2.06875  -0.00005   0.00004  -0.00007  -0.00003   2.06872
   R41        2.70952   0.00023   0.00204  -0.00381  -0.00177   2.70775
   R42        2.07353   0.00025   0.00019  -0.00026  -0.00008   2.07345
   R43        2.07451   0.00005  -0.00076   0.00120   0.00044   2.07496
   R44        1.83519  -0.00004   0.00006   0.00007   0.00013   1.83532
    A1        2.14915   0.00073   0.00494  -0.00489   0.00005   2.14919
    A2        1.90186  -0.00113  -0.00158  -0.00077  -0.00234   1.89952
    A3        2.23094   0.00038  -0.00327   0.00525   0.00195   2.23289
    A4        2.18253  -0.00091   0.00200  -0.00473  -0.00270   2.17982
    A5        1.98060   0.00040   0.00120  -0.00091   0.00030   1.98090
    A6        2.11709   0.00052  -0.00306   0.00563   0.00253   2.11962
    A7        1.94617  -0.00051   0.00284  -0.00638  -0.00350   1.94267
    A8        1.90515   0.00007  -0.00098   0.00196   0.00097   1.90612
    A9        1.91900   0.00070  -0.00103   0.00449   0.00345   1.92244
   A10        1.90721   0.00010   0.00079  -0.00186  -0.00108   1.90613
   A11        1.91003   0.00014   0.00029   0.00166   0.00193   1.91196
   A12        1.87485  -0.00050  -0.00208   0.00034  -0.00173   1.87312
   A13        1.94317   0.00042  -0.00097  -0.00072  -0.00171   1.94146
   A14        1.94811   0.00124   0.00523  -0.00597  -0.00082   1.94729
   A15        1.86582   0.00008   0.00021   0.00515   0.00537   1.87120
   A16        1.99479  -0.00225  -0.00187  -0.00524  -0.00717   1.98763
   A17        1.88974   0.00008  -0.00419   0.00612   0.00193   1.89167
   A18        1.81197   0.00055   0.00152   0.00221   0.00379   1.81576
   A19        2.03242   0.00027  -0.00152   0.00213   0.00066   2.03309
   A20        1.90212  -0.00002   0.00091  -0.00082   0.00009   1.90221
   A21        1.91287  -0.00086  -0.00052  -0.00247  -0.00302   1.90985
   A22        1.89251   0.00012  -0.00070   0.00215   0.00144   1.89395
   A23        1.86052   0.00045   0.00142  -0.00006   0.00134   1.86187
   A24        1.85528   0.00003   0.00059  -0.00118  -0.00059   1.85469
   A25        2.04357  -0.00003  -0.00067  -0.00177  -0.00240   2.04117
   A26        1.86731  -0.00036  -0.00001  -0.00129  -0.00131   1.86600
   A27        1.91626   0.00000  -0.00061   0.00142   0.00080   1.91706
   A28        1.87363   0.00040   0.00104   0.00046   0.00148   1.87510
   A29        1.89847   0.00006   0.00045   0.00133   0.00178   1.90025
   A30        1.85509  -0.00008  -0.00013  -0.00011  -0.00023   1.85485
   A31        1.93620  -0.00048   0.00169  -0.00329  -0.00157   1.93463
   A32        2.00337   0.00067  -0.00198   0.00426   0.00228   2.00564
   A33        1.85736   0.00006   0.00096  -0.00059   0.00037   1.85774
   A34        1.92670  -0.00018  -0.00092   0.00091  -0.00004   1.92667
   A35        1.86577   0.00029   0.00076  -0.00033   0.00042   1.86619
   A36        1.86662  -0.00036  -0.00031  -0.00124  -0.00155   1.86506
   A37        1.89339   0.00054   0.00029   0.00291   0.00328   1.89667
   A38        2.23744  -0.00059  -0.00105  -0.00147  -0.00248   2.23495
   A39        2.15193   0.00007   0.00097  -0.00145  -0.00044   2.15149
   A40        1.84676   0.00017   0.00026  -0.00261  -0.00231   1.84445
   A41        1.92418  -0.00073   0.00056  -0.00634  -0.00580   1.91838
   A42        1.91384  -0.00005  -0.00304   0.00630   0.00325   1.91709
   A43        1.94162   0.00000   0.00198  -0.00347  -0.00152   1.94010
   A44        1.97199   0.00015  -0.00373   0.00897   0.00522   1.97722
   A45        1.86608   0.00042   0.00383  -0.00293   0.00089   1.86698
   A46        1.80166   0.00002   0.00011   0.00081   0.00094   1.80260
   A47        1.97432  -0.00008   0.00173  -0.00407  -0.00235   1.97197
   A48        1.90883   0.00004   0.00035  -0.00040  -0.00006   1.90876
   A49        1.97846  -0.00017  -0.00232   0.00257   0.00023   1.97869
   A50        1.87754   0.00028   0.00103   0.00014   0.00117   1.87871
   A51        1.91755  -0.00007  -0.00080   0.00103   0.00024   1.91779
   A52        1.90392   0.00065  -0.00120   0.00457   0.00337   1.90729
   A53        1.95496  -0.00012   0.00084  -0.00196  -0.00112   1.95384
   A54        1.95346  -0.00002   0.00056  -0.00159  -0.00103   1.95244
   A55        1.88374  -0.00029  -0.00011  -0.00079  -0.00090   1.88284
   A56        1.88525  -0.00041  -0.00071  -0.00035  -0.00106   1.88419
   A57        1.88000   0.00015   0.00056   0.00011   0.00067   1.88067
   A58        1.93739   0.00060   0.00077   0.00014   0.00091   1.93830
   A59        1.91150   0.00039  -0.00004   0.00144   0.00140   1.91290
   A60        1.93560   0.00022   0.00159  -0.00179  -0.00021   1.93540
   A61        1.89494  -0.00070  -0.00194   0.00012  -0.00182   1.89312
   A62        1.88903  -0.00033  -0.00017  -0.00012  -0.00029   1.88874
   A63        1.89435  -0.00022  -0.00029   0.00023  -0.00006   1.89429
   A64        1.88051   0.00082  -0.00069   0.00324   0.00254   1.88305
   A65        1.82694   0.00183   0.00437   0.00333   0.00772   1.83466
   A66        1.95745  -0.00159  -0.00321  -0.00151  -0.00477   1.95268
   A67        1.97217  -0.00052   0.00198  -0.00615  -0.00418   1.96799
   A68        1.87822  -0.00017  -0.00312   0.00531   0.00218   1.88040
   A69        1.88515  -0.00053   0.00005   0.00147   0.00155   1.88670
   A70        1.93673   0.00105   0.00003  -0.00138  -0.00139   1.93534
   A71        1.84599   0.00062   0.00010   0.00078   0.00088   1.84687
   A72        1.96110  -0.00014  -0.00021  -0.00021  -0.00042   1.96068
   A73        1.92498  -0.00011   0.00010  -0.00098  -0.00088   1.92410
   A74        1.91203   0.00082   0.00195   0.00005   0.00199   1.91402
   A75        1.89589  -0.00009  -0.00073   0.00017  -0.00056   1.89532
   A76        1.87453   0.00002   0.00040   0.00102   0.00141   1.87594
   A77        1.89352  -0.00052  -0.00156   0.00000  -0.00156   1.89196
   A78        1.87329  -0.00019   0.00078  -0.00011   0.00067   1.87395
   A79        1.92576  -0.00082  -0.00113  -0.00056  -0.00169   1.92408
   A80        1.92971   0.00015   0.00135  -0.00119   0.00016   1.92986
   A81        1.91601   0.00045  -0.00104   0.00062  -0.00043   1.91558
   A82        1.93103   0.00016  -0.00068   0.00126   0.00058   1.93161
   A83        1.88836   0.00024   0.00069  -0.00002   0.00067   1.88904
   A84        1.88538  -0.00076  -0.00001  -0.00218  -0.00219   1.88319
    D1        0.04265  -0.00018   0.00123  -0.00457  -0.00332   0.03933
    D2        3.10195  -0.00004   0.00298  -0.00437  -0.00139   3.10056
    D3       -3.04925  -0.00007  -0.00045   0.00347   0.00302  -3.04623
    D4        0.01005   0.00007   0.00129   0.00366   0.00495   0.01501
    D5       -1.09700  -0.00004   0.00932  -0.01220  -0.00289  -1.09989
    D6        2.98733   0.00007   0.01076  -0.01410  -0.00334   2.98399
    D7        0.92632   0.00009   0.01165  -0.01462  -0.00299   0.92333
    D8        1.98508  -0.00022   0.01145  -0.02208  -0.01064   1.97444
    D9       -0.21377  -0.00011   0.01289  -0.02398  -0.01109  -0.22487
   D10       -2.27479  -0.00009   0.01378  -0.02450  -0.01074  -2.28552
   D11        0.01009  -0.00032  -0.00996   0.00741  -0.00255   0.00754
   D12        3.12087   0.00042   0.00806   0.00728   0.01535   3.13622
   D13       -3.07882  -0.00021  -0.01203   0.01631   0.00426  -3.07456
   D14        0.03196   0.00054   0.00599   0.01618   0.02216   0.05413
   D15        1.13247  -0.00003  -0.01040   0.01720   0.00683   1.13929
   D16       -0.97643   0.00013  -0.01254   0.02231   0.00977  -0.96667
   D17       -3.02892   0.00028  -0.00885   0.01812   0.00929  -3.01964
   D18       -1.92078  -0.00016  -0.01248   0.01733   0.00487  -1.91591
   D19        2.25351  -0.00001  -0.01462   0.02243   0.00781   2.26132
   D20        0.20102   0.00015  -0.01093   0.01825   0.00733   0.20835
   D21       -0.02540   0.00021   0.00766  -0.01290  -0.00524  -0.03064
   D22        2.11963  -0.00003   0.00586  -0.01150  -0.00565   2.11399
   D23       -2.02021  -0.00014   0.00628  -0.01329  -0.00701  -2.02722
   D24        3.03735   0.00027   0.00957  -0.01324  -0.00365   3.03370
   D25       -1.10080   0.00003   0.00777  -0.01184  -0.00406  -1.10486
   D26        1.04254  -0.00008   0.00820  -0.01363  -0.00542   1.03712
   D27       -1.39637  -0.00031   0.00389  -0.00876  -0.00492  -1.40129
   D28        2.63461   0.00137   0.00298   0.00386   0.00683   2.64144
   D29        0.66432   0.00007  -0.00159   0.00133  -0.00027   0.66405
   D30        0.71133  -0.00048   0.00500  -0.01164  -0.00666   0.70467
   D31       -1.54088   0.00120   0.00410   0.00098   0.00509  -1.53579
   D32        2.77202  -0.00010  -0.00048  -0.00155  -0.00201   2.77001
   D33        2.75983  -0.00095   0.00311  -0.01136  -0.00827   2.75156
   D34        0.50762   0.00073   0.00221   0.00127   0.00348   0.51110
   D35       -1.46267  -0.00057  -0.00237  -0.00126  -0.00362  -1.46629
   D36        1.12344   0.00037   0.01056  -0.00868   0.00189   1.12533
   D37       -1.02328   0.00002   0.01186  -0.01245  -0.00059  -1.02387
   D38       -3.04694   0.00048   0.01093  -0.00920   0.00174  -3.04521
   D39       -2.93255   0.00055   0.01528  -0.02197  -0.00667  -2.93922
   D40        1.20391   0.00021   0.01658  -0.02574  -0.00915   1.19476
   D41       -0.81975   0.00067   0.01566  -0.02249  -0.00682  -0.82657
   D42       -0.92278  -0.00002   0.01340  -0.01825  -0.00486  -0.92764
   D43       -3.06950  -0.00036   0.01470  -0.02202  -0.00734  -3.07684
   D44        1.19002   0.00010   0.01377  -0.01877  -0.00501   1.18501
   D45       -0.94675  -0.00098  -0.04805  -0.02872  -0.07672  -1.02347
   D46       -2.97802  -0.00106  -0.04527  -0.03622  -0.08145  -3.05947
   D47        1.10022  -0.00076  -0.04424  -0.02807  -0.07229   1.02793
   D48        3.11178  -0.00073  -0.04956  -0.01808  -0.06767   3.04411
   D49        1.08051  -0.00082  -0.04678  -0.02558  -0.07239   1.00812
   D50       -1.12444  -0.00052  -0.04575  -0.01743  -0.06323  -1.18768
   D51        1.05701  -0.00002  -0.04452  -0.02421  -0.06872   0.98829
   D52       -0.97426  -0.00011  -0.04174  -0.03171  -0.07344  -1.04770
   D53        3.10398   0.00020  -0.04071  -0.02356  -0.06429   3.03969
   D54       -1.09781  -0.00025  -0.01073   0.00986  -0.00089  -1.09870
   D55        3.08344  -0.00047  -0.01163   0.01142  -0.00023   3.08321
   D56        1.07738  -0.00019  -0.01117   0.01153   0.00035   1.07773
   D57        1.05390   0.00002  -0.01119   0.01207   0.00088   1.05477
   D58       -1.04804  -0.00021  -0.01208   0.01363   0.00154  -1.04650
   D59       -3.05410   0.00008  -0.01162   0.01374   0.00212  -3.05198
   D60        3.04502   0.00034  -0.01013   0.01170   0.00156   3.04658
   D61        0.94309   0.00011  -0.01103   0.01326   0.00222   0.94530
   D62       -1.06297   0.00039  -0.01057   0.01337   0.00280  -1.06018
   D63        1.29340  -0.00008  -0.00387   0.00602   0.00215   1.29556
   D64       -2.74888   0.00029  -0.00590   0.00981   0.00391  -2.74497
   D65       -0.72471  -0.00006  -0.00634   0.00863   0.00229  -0.72242
   D66       -2.89118  -0.00026  -0.00353   0.00353   0.00001  -2.89117
   D67       -0.65028   0.00011  -0.00555   0.00732   0.00177  -0.64851
   D68        1.37389  -0.00024  -0.00599   0.00614   0.00014   1.37404
   D69       -0.89072  -0.00011  -0.00291   0.00431   0.00139  -0.88933
   D70        1.35019   0.00026  -0.00494   0.00810   0.00315   1.35334
   D71       -2.90883  -0.00009  -0.00538   0.00691   0.00153  -2.90730
   D72       -3.00006  -0.00016  -0.00306   0.00220  -0.00085  -3.00091
   D73        1.19880  -0.00016  -0.00266   0.00139  -0.00125   1.19754
   D74       -0.91479  -0.00025  -0.00438   0.00378  -0.00059  -0.91538
   D75        1.07936   0.00011  -0.00300   0.00250  -0.00050   1.07886
   D76       -1.00497   0.00012  -0.00260   0.00169  -0.00090  -1.00587
   D77       -3.11855   0.00002  -0.00432   0.00408  -0.00024  -3.11879
   D78       -0.94428   0.00005  -0.00321   0.00312  -0.00010  -0.94438
   D79       -3.02861   0.00006  -0.00281   0.00231  -0.00051  -3.02912
   D80        1.14099  -0.00003  -0.00453   0.00470   0.00015   1.14114
   D81       -0.02536   0.00044   0.01441  -0.01510  -0.00070  -0.02606
   D82        2.07586   0.00015   0.01725  -0.02426  -0.00700   2.06886
   D83       -2.15728   0.00019   0.02042  -0.02782  -0.00740  -2.16468
   D84       -3.13798  -0.00024  -0.00253  -0.01497  -0.01751   3.12769
   D85       -1.03676  -0.00054   0.00030  -0.02413  -0.02381  -1.06057
   D86        1.01329  -0.00050   0.00347  -0.02768  -0.02421   0.98907
   D87        0.02912  -0.00038  -0.01289   0.01609   0.00321   0.03233
   D88       -2.11315  -0.00020  -0.01379   0.01911   0.00533  -2.10782
   D89        2.04641  -0.00020  -0.01202   0.01607   0.00406   2.05047
   D90       -2.06069   0.00040  -0.01482   0.02722   0.01240  -2.04828
   D91        2.08022   0.00058  -0.01571   0.03024   0.01453   2.09475
   D92       -0.04340   0.00057  -0.01395   0.02720   0.01325  -0.03015
   D93        2.12336  -0.00025  -0.01856   0.02725   0.00869   2.13205
   D94       -0.01892  -0.00006  -0.01945   0.03027   0.01081  -0.00810
   D95       -2.14254  -0.00007  -0.01768   0.02722   0.00954  -2.13300
   D96        1.05068   0.00019   0.01556  -0.02305  -0.00750   1.04318
   D97       -3.14031  -0.00005   0.01361  -0.02189  -0.00828   3.13459
   D98       -1.04997   0.00006   0.01422  -0.02180  -0.00759  -1.05756
   D99        3.09429   0.00004   0.01530  -0.02308  -0.00777   3.08651
   D100      -1.09670  -0.00020   0.01335  -0.02191  -0.00856  -1.10526
   D101       0.99364  -0.00009   0.01395  -0.02183  -0.00787   0.98577
   D102      -1.08782   0.00024   0.01449  -0.02043  -0.00594  -1.09376
   D103       1.00438   0.00000   0.01254  -0.01927  -0.00673   0.99765
   D104       3.09473   0.00011   0.01314  -0.01918  -0.00604   3.08868
   D105      -1.15345  -0.00013   0.01700  -0.03557  -0.01856  -1.17201
   D106      -3.09870  -0.00032   0.01618  -0.03639  -0.02022  -3.11891
   D107       1.02334  -0.00025   0.01887  -0.04029  -0.02141   1.00193
   D108       2.88751   0.00048   0.01522  -0.01949  -0.00429   2.88322
   D109      -1.31035  -0.00050   0.01219  -0.01697  -0.00476  -1.31511
   D110       0.78173   0.00036   0.01052  -0.01484  -0.00433   0.77740
   D111      -1.25287   0.00112  -0.00005   0.02094   0.02088  -1.23198
   D112       0.86519   0.00083  -0.00106   0.02033   0.01926   0.88445
   D113       2.94824   0.00064  -0.00171   0.01976   0.01804   2.96628
   D114       3.03019  -0.00014  -0.00174   0.01459   0.01286   3.04304
   D115      -1.13494  -0.00043  -0.00275   0.01398   0.01123  -1.12371
   D116       0.94811  -0.00062  -0.00339   0.01341   0.01001   0.95812
   D117       0.97115   0.00001   0.00006   0.01039   0.01045   0.98159
   D118       3.08921  -0.00028  -0.00096   0.00978   0.00882   3.09803
   D119      -1.11093  -0.00047  -0.00160   0.00921   0.00760  -1.10333
   D120      -3.01994  -0.00085   0.01616   0.00122   0.01739  -3.00256
   D121      -0.93277  -0.00089   0.01472   0.00159   0.01632  -0.91645
   D122       1.15556  -0.00101   0.01572   0.00045   0.01617   1.17174
   D123      -1.00753   0.00077   0.02267   0.00277   0.02543  -0.98210
   D124       1.07964   0.00073   0.02122   0.00314   0.02436   1.10401
   D125      -3.11521   0.00061   0.02222   0.00199   0.02422  -3.09099
   D126       1.04729   0.00085   0.01893   0.00930   0.02823   1.07552
   D127       3.13447   0.00081   0.01749   0.00967   0.02716  -3.12156
   D128      -1.06039   0.00068   0.01849   0.00853   0.02701  -1.03337
   D129       3.05473  -0.00074   0.01883  -0.04854  -0.02971   3.02502
   D130       0.96133   0.00010   0.02031  -0.04815  -0.02784   0.93349
   D131      -1.12161  -0.00058   0.02055  -0.04932  -0.02876  -1.15038
         Item               Value     Threshold  Converged?
 Maximum Force            0.002251     0.000450     NO 
 RMS     Force            0.000539     0.000300     NO 
 Maximum Displacement     0.235570     0.001800     NO 
 RMS     Displacement     0.045219     0.001200     NO 
 Predicted change in Energy=-3.788135D-04
 GradGradGradGradGradGradGradGradGradGradGradGradGradGradGradGradGradGrad

                          Input orientation:                          
 ---------------------------------------------------------------------
 Center     Atomic      Atomic             Coordinates (Angstroms)
 Number     Number       Type             X           Y           Z
 ---------------------------------------------------------------------
      1          6           0       -1.858321    0.501721   -0.276136
      2          6           0       -0.965027   -0.504497   -0.417676
      3          6           0        0.476497   -0.325189   -0.775665
      4          6           0        1.247764    0.436092    0.344527
      5          6           0        1.011325    1.958066    0.250697
      6          6           0       -0.430433    2.445206    0.488177
      7          6           0       -1.509997    1.962842   -0.516153
      8          6           0       -3.132158   -0.057808    0.205812
      9          6           0       -2.969671   -1.565114    0.377598
     10          6           0       -1.535267   -1.880770   -0.066102
     11          8           0       -4.176184    0.541278    0.457768
     12          6           0       -2.709469    2.922814   -0.514710
     13          6           0       -1.464070   -2.871896   -1.229424
     14          8           0       -0.828858   -2.414778    1.079786
     15          6           0        2.751390    0.032666    0.380032
     16          8           0        2.753363   -1.396866    0.602728
     17          6           0        3.493069    0.690299    1.553843
     18          6           0        3.471971    0.309622   -0.946729
     19          8           0        4.779042   -0.269924   -0.852723
     20          1           0        0.548214    0.242414   -1.713986
     21          1           0        0.945031   -1.296117   -0.946552
     22          1           0        0.854137    0.082837    1.308197
     23          1           0        1.341155    2.311349   -0.737766
     24          1           0        1.641244    2.470503    0.985479
     25          1           0       -0.408092    3.542434    0.445515
     26          1           0       -0.749860    2.182915    1.506931
     27          1           0       -1.060070    2.015205   -1.520293
     28          1           0       -3.129016   -1.840582    1.426021
     29          1           0       -3.731098   -2.091004   -0.210785
     30          1           0       -2.377641    3.917367   -0.836037
     31          1           0       -3.153082    3.022019    0.481542
     32          1           0       -3.496970    2.592302   -1.199345
     33          1           0       -0.428255   -3.027177   -1.551509
     34          1           0       -1.878425   -3.836468   -0.916317
     35          1           0       -2.039063   -2.508108   -2.088454
     36          1           0        0.088179   -2.597029    0.807598
     37          1           0        3.655234   -1.697319    0.390781
     38          1           0        3.622696    1.767783    1.412704
     39          1           0        2.946585    0.523680    2.488629
     40          1           0        4.490105    0.249307    1.653114
     41          1           0        2.922770   -0.147183   -1.779560
     42          1           0        3.539296    1.389964   -1.131051
     43          1           0        5.202861   -0.193260   -1.723208
 ---------------------------------------------------------------------
                    Distance matrix (angstroms):
                    1          2          3          4          5
     1  C    0.000000
     2  C    1.352953   0.000000
     3  C    2.526793   1.496095   0.000000
     4  C    3.168168   2.522321   1.558599   0.000000
     5  C    3.260884   3.227523   2.559827   1.543085   0.000000
     6  C    2.529856   3.131630   3.177249   2.621740   1.540249
     7  C    1.521123   2.528725   3.041150   3.267565   2.635364
     8  C    1.472416   2.298853   3.749291   4.409863   4.608059
     9  C    2.436036   2.403323   3.839727   4.668262   5.317633
    10  C    2.413449   1.530655   2.640172   3.644410   4.617592
    11  O    2.431598   3.488779   4.890763   5.426150   5.381488
    12  C    2.577415   3.846941   4.557193   4.752028   3.919298
    13  C    3.527815   2.551972   3.233793   4.557867   5.625556
    14  O    3.377023   2.431071   3.084321   3.602836   4.816163
    15  C    4.679744   3.838833   2.576593   1.557211   2.598408
    16  O    5.064056   3.957774   2.869247   2.386050   3.796603
    17  C    5.658777   5.018869   3.944303   2.562901   3.076439
    18  C    5.375742   4.541986   3.066775   2.574963   3.194680
    19  O    6.706897   5.765294   4.303589   3.794969   4.514108
    20  H    2.815326   2.127956   1.098982   2.182740   2.649135
    21  H    3.397125   2.134173   1.091525   2.181531   3.468070
    22  H    3.169070   2.575453   2.156752   1.099269   2.158587
    23  H    3.704660   3.653755   2.774960   2.167179   1.100298
    24  H    4.208888   4.196680   3.503450   2.168981   1.095123
    25  H    3.445270   4.175275   4.151179   3.521565   2.136099
    26  H    2.689689   3.312490   3.606215   2.897081   2.174960
    27  H    2.115601   2.752035   2.897060   3.361138   2.725867
    28  H    3.162023   3.141209   4.488159   5.050651   5.740517
    29  H    3.199029   3.195459   4.597940   5.611029   6.252880
    30  H    3.499975   4.660835   5.113613   5.163000   4.062627
    31  H    2.932983   4.246468   5.094921   5.106195   4.304366
    32  H    2.812119   4.075770   4.947696   5.435556   4.778032
    33  H    4.015567   2.817377   2.953176   4.289315   5.492994
    34  H    4.385216   3.490698   4.230191   5.442201   6.579453
    35  H    3.517986   2.821260   3.580027   5.038942   5.892640
    36  H    3.816489   2.643715   2.796206   3.280076   4.680943
    37  H    5.973260   4.839756   3.653451   3.217063   4.513504
    38  H    5.873384   5.436980   4.366699   2.924843   2.864564
    39  H    5.543603   4.980408   4.180613   2.736940   3.288014
    40  H    6.639897   5.883439   4.726316   3.501438   4.121716
    41  H    5.053730   4.134896   2.650234   2.767236   3.493943
    42  H    5.536616   4.938300   3.528284   2.887615   2.936427
    43  H    7.241360   6.312220   4.822215   4.507150   5.108178
                    6          7          8          9         10
     6  C    0.000000
     7  C    1.551390   0.000000
     8  C    3.693795   2.689919   0.000000
     9  C    4.747907   3.921213   1.525740   0.000000
    10  C    4.499106   3.869953   2.438686   1.534282   0.000000
    11  O    4.201966   3.174575   1.229787   2.428783   3.621491
    12  C    2.535330   1.536321   3.095469   4.583167   4.965322
    13  C    5.682441   4.887285   3.572326   2.560670   1.529941
    14  O    4.912045   4.708984   3.409447   2.407919   1.448184
    15  C    3.994502   4.763208   5.886822   5.939986   4.715475
    16  O    4.991112   5.542181   6.048965   5.729931   4.367362
    17  C    4.428229   5.561917   6.802241   6.945318   5.875268
    18  C    4.674230   5.266738   6.714006   6.838364   5.535861
    19  O    6.025660   6.682105   7.984521   7.951965   6.563847
    20  H    3.264899   2.937841   4.161838   4.474080   3.400636
    21  H    4.236490   4.102830   4.414162   4.141331   2.696088
    22  H    2.811288   3.528711   4.138306   4.266528   3.384332
    23  H    2.158559   2.880909   5.149153   5.903746   5.128236
    24  H    2.130680   3.527455   5.457619   6.157618   5.489046
    25  H    1.098284   2.152698   4.521032   5.714310   5.562681
    26  H    1.099404   2.172351   3.519814   4.500075   4.427734
    27  H    2.148324   1.101578   3.401525   4.479648   4.185583
    28  H    5.150717   4.567198   2.160371   1.095658   2.183594
    29  H    5.653330   4.632517   2.160132   1.096598   2.210612
    30  H    2.777124   2.162244   4.178129   5.646327   5.909381
    31  H    2.783087   2.194762   3.092216   4.591975   5.191780
    32  H    3.503286   2.193406   3.021694   4.477599   5.014069
    33  H    5.840145   5.209838   4.383654   3.509683   2.178568
    34  H    6.597629   5.824763   4.136338   2.832681   2.159949
    35  H    5.810511   4.768798   3.530224   2.799406   2.176527
    36  H    5.078890   5.009881   4.144920   3.255794   1.977867
    37  H    5.819165   6.395226   6.985048   6.626236   5.213799
    38  H    4.212067   5.486627   7.100523   7.459152   6.488713
    39  H    4.370163   5.564263   6.519240   6.619788   5.691663
    40  H    5.512781   6.606296   7.764528   7.782501   6.618009
    41  H    4.806982   5.069302   6.372742   6.433095   5.080881
    42  H    4.415222   5.118754   6.956403   7.305830   6.130498
    43  H    6.601949   7.153196   8.556401   8.549014   7.141153
                   11         12         13         14         15
    11  O    0.000000
    12  C    2.961196   0.000000
    13  C    4.674605   5.969967   0.000000
    14  O    4.508854   5.879541   2.438217   0.000000
    15  C    6.946655   6.242957   5.366278   4.392927   0.000000
    16  O    7.196947   7.053428   4.829000   3.754469   1.446775
    17  C    7.748615   6.909017   6.708877   5.342778   1.536359
    18  C    7.779495   6.724999   5.879326   5.479621   1.535004
    19  O    9.086886   8.147738   6.774113   6.307418   2.392199
    20  H    5.208241   4.385808   3.739387   4.094162   3.046783
    21  H    5.619162   5.598325   2.892554   2.916185   2.605460
    22  H    5.122258   4.907927   4.532555   3.020385   2.112718
    23  H    5.916375   4.102585   5.914140   5.508968   2.903555
    24  H    6.151655   4.624268   6.564298   5.475059   2.746278
    25  H    4.817220   2.569494   6.712983   6.005640   4.722826
    26  H    3.941499   2.911108   5.792137   4.618168   4.260543
    27  H    3.974337   2.134355   4.912391   5.141850   4.697758
    28  H    2.776208   5.160659   3.299552   2.395894   6.259579
    29  H    2.752085   5.125863   2.605155   3.192710   6.847020
    30  H    4.038152   1.096584   6.861739   6.794495   6.548030
    31  H    2.683539   1.095058   6.365407   5.942951   6.618861
    32  H    2.722876   1.094587   5.830184   6.114254   6.934563
    33  H    5.551399   6.456104   1.095794   2.731159   4.817015
    34  H    5.131517   6.822010   1.095502   2.665937   6.171377
    35  H    4.511018   5.693947   1.095851   3.392794   5.957969
    36  H    5.306236   6.328033   2.575750   0.973786   3.767068
    37  H    8.145361   7.916754   5.496542   4.593098   1.951896
    38  H    7.952280   6.719028   7.374460   6.117269   2.199141
    39  H    7.406656   6.838628   6.693858   4.987318   2.173793
    40  H    8.753209   7.980036   7.314584   5.976405   2.165826
    41  H    7.474942   6.538107   5.193369   5.233790   2.173834
    42  H    7.922957   6.463480   6.573188   6.200373   2.178630
    43  H    9.657261   8.589258   7.201867   7.012385   3.237958
                   16         17         18         19         20
    16  O    0.000000
    17  C    2.409988   0.000000
    18  C    2.414397   2.529470   0.000000
    19  O    2.737098   2.892631   1.432880   0.000000
    20  H    3.594034   4.421705   3.023500   4.347892   0.000000
    21  H    2.383377   4.085379   2.993964   3.970077   1.764510
    22  H    2.508838   2.719065   3.462539   4.494318   3.041816
    23  H    4.188330   3.536949   2.931032   4.300610   2.421209
    24  H    4.042258   2.630859   3.428469   4.553538   3.666907
    25  H    5.866532   4.958036   5.238731   6.567028   4.058091
    26  H    5.089695   4.498061   5.230060   6.492545   3.978045
    27  H    5.540011   5.651262   4.876206   6.305767   2.401434
    28  H    5.956265   7.090395   7.336644   8.378366   5.265030
    29  H    6.572052   7.939656   7.628159   8.726448   5.100683
    30  H    7.525844   7.112716   6.873575   8.291670   4.778777
    31  H    7.377488   7.124469   7.299889   8.691130   5.123099
    32  H    7.630700   7.749729   7.337613   8.763837   4.706415
    33  H    4.173889   6.232144   5.168341   5.933522   3.416155
    34  H    5.450928   7.446224   6.768879   7.552889   4.812705
    35  H    5.607554   7.355312   6.294015   7.281692   3.794681
    36  H    2.930114   4.791313   4.793363   5.493293   3.825239
    37  H    0.973942   2.660776   2.418746   2.201523   4.224474
    38  H    3.380356   1.094393   2.777747   3.259072   4.642777
    39  H    2.698602   1.095550   3.481886   3.892600   4.846985
    40  H    2.613325   1.094719   2.792744   2.575326   5.184198
    41  H    2.695496   3.483991   1.097224   2.078422   2.407197
    42  H    3.374922   2.774946   1.098019   2.090375   3.256264
    43  H    3.585900   3.800411   1.962598   0.971207   4.675001
                   21         22         23         24         25
    21  H    0.000000
    22  H    2.644555   0.000000
    23  H    3.635150   3.064215   0.000000
    24  H    4.290092   2.534686   1.756404   0.000000
    25  H    5.213479   3.782361   2.444502   2.374947   0.000000
    26  H    4.582128   2.650024   3.070424   2.464142   1.758323
    27  H    3.913370   3.924104   2.542820   3.712586   2.573306
    28  H    4.745883   4.424809   6.473248   6.444759   6.110784
    29  H    4.799935   5.296911   6.736926   7.148458   6.573334
    30  H    6.183266   5.453966   4.051962   4.643573   2.379511
    31  H    6.122114   5.037851   4.710619   4.852183   2.794118
    32  H    5.908897   5.614028   4.868207   5.584759   3.626221
    33  H    2.290951   4.415273   5.682680   6.398721   6.866462
    34  H    3.798184   5.270323   6.942134   7.468787   7.646219
    35  H    3.417262   5.159539   6.039652   6.912329   6.759447
    36  H    2.345978   2.831779   5.296251   5.303163   6.170121
    37  H    3.048708   3.443364   4.764242   4.666965   6.630884
    38  H    4.703559   3.242666   3.182045   2.145341   4.509112
    39  H    4.372453   2.442560   4.022783   2.784510   4.953892
    40  H    4.659845   3.656083   4.459171   3.673617   6.024559
    41  H    2.434215   3.723761   3.103420   4.017466   5.445996
    42  H    3.738888   3.855981   2.415667   3.041359   4.764510
    43  H    4.466386   5.308205   4.707115   5.207469   7.081070
                   26         27         28         29         30
    26  H    0.000000
    27  H    3.047694   0.000000
    28  H    4.674983   5.275263   0.000000
    29  H    5.486776   5.070519   1.761916   0.000000
    30  H    3.338786   2.412969   6.231810   6.190583   0.000000
    31  H    2.744265   3.066222   4.953535   5.191958   1.771714
    32  H    3.877903   2.524782   5.165113   4.792225   1.772199
    33  H    6.050004   5.081907   4.191396   3.685475   7.248358
    34  H    6.586256   5.939409   3.321760   2.641366   7.770304
    35  H    6.049341   4.662788   3.739669   2.561756   6.555144
    36  H    4.902983   5.292472   3.362292   3.984977   7.156757
    37  H    5.975522   6.298344   6.864277   7.421237   8.332189
    38  H    4.393229   5.531003   7.655462   8.461929   6.758816
    39  H    4.168993   5.860835   6.605437   7.662562   7.135678
    40  H    5.587257   6.632749   7.903810   8.748677   8.174135
    41  H    5.451476   4.539400   7.054606   7.107281   6.745751
    42  H    5.097507   4.657961   7.838459   8.113116   6.440881
    43  H    7.177387   6.644005   9.058228   9.257671   8.668814
                   31         32         33         34         35
    31  H    0.000000
    32  H    1.768700   0.000000
    33  H    6.939074   6.412454   0.000000
    34  H    7.114605   6.635425   1.778036   0.000000
    35  H    6.199050   5.378678   1.775512   1.778834   0.000000
    36  H    6.495059   6.618932   2.452982   2.894067   3.594465
    37  H    8.284537   8.490192   4.713374   6.075017   6.263305
    38  H    6.953512   7.628386   6.941787   8.191111   7.911818
    39  H    6.890285   7.707123   6.349870   7.340658   7.416071
    40  H    8.214549   8.798836   6.722740   7.990851   8.014531
    41  H    7.216120   7.003890   4.424448   6.116166   5.503559
    42  H    7.074742   7.138579   5.952259   7.530830   6.872385
    43  H    9.220668   9.149909   6.306349   8.004289   7.611661
                   36         37         38         39         40
    36  H    0.000000
    37  H    3.702309   0.000000
    38  H    5.648942   3.612800   0.000000
    39  H    4.553589   3.136237   1.778351   0.000000
    40  H    5.309753   2.465735   1.765210   1.776462   0.000000
    41  H    4.553025   2.765829   3.787815   4.320655   3.794338
    42  H    5.618245   3.443941   2.573012   3.768797   3.155426
    43  H    6.192177   3.020976   4.022009   4.831599   3.478999
                   41         42         43
    41  H    0.000000
    42  H    1.778620   0.000000
    43  H    2.281253   2.371644   0.000000
 Stoichiometry    C15H24O4
 Framework group  C1[X(C15H24O4)]
 Deg. of freedom   123
 Full point group                 C1      NOp   1
 Largest Abelian subgroup         C1      NOp   1
 Largest concise Abelian subgroup C1      NOp   1
                         Standard orientation:                         
 ---------------------------------------------------------------------
 Center     Atomic      Atomic             Coordinates (Angstroms)
 Number     Number       Type             X           Y           Z
 ---------------------------------------------------------------------
      1          6           0       -1.897160    0.461235   -0.269684
      2          6           0       -0.998357   -0.542191   -0.395257
      3          6           0        0.438486   -0.362110   -0.771225
      4          6           0        1.214981    0.431313    0.322744
      5          6           0        0.967248    1.948952    0.194240
      6          6           0       -0.475526    2.432170    0.433556
      7          6           0       -1.561123    1.918355   -0.548424
      8          6           0       -3.162560   -0.094817    0.237836
      9          6           0       -2.988144   -1.596384    0.444618
     10          6           0       -1.555832   -1.913243   -0.004942
     11          8           0       -4.208261    0.503297    0.485112
     12          6           0       -2.767080    2.870112   -0.558856
     13          6           0       -1.488750   -2.931907   -1.144478
     14          8           0       -0.835072   -2.414501    1.146788
     15          6           0        2.721604    0.038838    0.353697
     16          8           0        2.735461   -1.384802    0.611014
     17          6           0        3.469726    0.729755    1.504065
     18          6           0        3.427804    0.288174   -0.986210
     19          8           0        4.739639   -0.280241   -0.890625
     20          1           0        0.497515    0.182941   -1.723694
     21          1           0        0.912041   -1.333786   -0.922942
     22          1           0        0.832833    0.099028    1.298418
     23          1           0        1.285372    2.280239   -0.805611
     24          1           0        1.600499    2.483289    0.910320
     25          1           0       -0.461105    3.528157    0.364049
     26          1           0       -0.783586    2.192652    1.461379
     27          1           0       -1.120996    1.949232   -1.557784
     28          1           0       -3.135766   -1.847292    1.500894
     29          1           0       -3.751430   -2.141477   -0.123533
     30          1           0       -2.445102    3.858722   -0.907391
     31          1           0       -3.202006    2.990604    0.438878
     32          1           0       -3.558678    2.517818   -1.227723
     33          1           0       -0.454959   -3.088120   -1.472559
     34          1           0       -1.893532   -3.891293   -0.804101
     35          1           0       -2.074247   -2.592960   -2.006567
     36          1           0        0.080601   -2.597248    0.870374
     37          1           0        3.637343   -1.684347    0.397836
     38          1           0        3.590637    1.804319    1.335571
     39          1           0        2.933181    0.582331    2.447790
     40          1           0        4.470648    0.297925    1.604505
     41          1           0        2.873965   -0.192401   -1.802427
     42          1           0        3.485993    1.364130   -1.197347
     43          1           0        5.154747   -0.221989   -1.766717
 ---------------------------------------------------------------------
 Rotational constants (GHZ):      0.5809031      0.2553863      0.2008329
 Standard basis: 6-31G(d) (6D, 7F)
 There are   333 symmetry adapted cartesian basis functions of A   symmetry.
 There are   333 symmetry adapted basis functions of A   symmetry.
   333 basis functions,   628 primitive gaussians,   333 cartesian basis functions
    73 alpha electrons       73 beta electrons
       nuclear repulsion energy      1598.0557086299 Hartrees.
 NAtoms=   43 NActive=   43 NUniq=   43 SFac= 1.00D+00 NAtFMM=   60 NAOKFM=F Big=F
 Integral buffers will be    131072 words long.
 Raffenetti 2 integral format.
 Two-electron integral symmetry is turned on.
 ------------------------------------------------------------------------------
 Polarizable Continuum Model (PCM)
 =================================
 Model                : PCM (using non-symmetric T matrix).
 Atomic radii         : SMD-Coulomb.
 Polarization charges : Total charges.
 Charge compensation  : None.
 Solution method      : On-the-fly selection.
 Cavity type          : VdW (van der Waals Surface) (Alpha=1.000).
 Cavity algorithm     : GePol (No added spheres)
                        Default sphere list used, NSphG=   43.
                        Lebedev-Laikov grids with approx.  5.0 points / Ang**2.
                        Smoothing algorithm: Karplus/York (Gamma=1.0000).
                        Polarization charges: spherical gaussians, with
                                              point-specific exponents (IZeta= 3).
                        Self-potential: point-specific (ISelfS= 7).
                        Self-field    : sphere-specific E.n sum rule (ISelfD= 2).
 1st derivatives      : Analytical E(r).r(x)/FMM algorithm (CHGder, D1EAlg=3).
                        Cavity 1st derivative terms included.
 Solvent              : Methanol, Eps=  32.613000 Eps(inf)=   1.765709
 ------------------------------------------------------------------------------
 ------------------------------------------------------------------------------
 Atomic radii for non-electrostatic terms: SMD-CDS.
 ------------------------------------------------------------------------------
 Nuclear repulsion after PCM non-electrostatic terms =     1598.0566627857 Hartrees.
 One-electron integrals computed using PRISM.
 NBasis=   333 RedAO= T EigKep=  9.87D-04  NBF=   333
 NBsUse=   333 1.00D-06 EigRej= -1.00D+00 NBFU=   333
 Initial guess from the checkpoint file:  "DY-202A-11R_57.chk"
 B after Tr=     0.000000    0.000000    0.000000
         Rot=    0.999978    0.006500   -0.000981   -0.000977 Ang=   0.76 deg.
 ExpMin= 1.61D-01 ExpMax= 5.48D+03 ExpMxC= 8.25D+02 IAcc=1 IRadAn=         1 AccDes= 0.00D+00
 Harris functional with IExCor=  402 and IRadAn=       1 diagonalized for initial guess.
 HarFok:  IExCor=  402 AccDes= 0.00D+00 IRadAn=         1 IDoV= 1 UseB2=F ITyADJ=14
 ICtDFT=  3500011 ScaDFX=  1.000000  1.000000  1.000000  1.000000
 FoFCou: FMM=F IPFlag=           0 FMFlag=      100000 FMFlg1=           0
         NFxFlg=           0 DoJE=T BraDBF=F KetDBF=T FulRan=T
         wScrn=  0.000000 ICntrl=     500 IOpCl=  0 I1Cent=   200000004 NGrid=           0
         NMat0=    1 NMatS0=      1 NMatT0=    0 NMatD0=    1 NMtDS0=    0 NMtDT0=    0
 Petite list used in FoFCou.
 Keep R1 ints in memory in canonical form, NReq=1565304907.
 Requested convergence on RMS density matrix=1.00D-08 within 128 cycles.
 Requested convergence on MAX density matrix=1.00D-06.
 Requested convergence on             energy=1.00D-06.
 No special actions if energy rises.
 Inv3:  Mode=1 IEnd=    21595467.
 Iteration    1 A*A^-1 deviation from unit magnitude is 6.44D-15 for   2649.
 Iteration    1 A*A^-1 deviation from orthogonality  is 4.73D-15 for   2651   1513.
 Iteration    1 A^-1*A deviation from unit magnitude is 5.66D-15 for   2678.
 Iteration    1 A^-1*A deviation from orthogonality  is 1.26D-12 for   1668   1595.
 Error on total polarization charges =  0.05244
 SCF Done:  E(RB3LYP) =  -886.948789462     A.U. after   10 cycles
            NFock= 10  Conv=0.40D-08     -V/T= 2.0094
 SMD-CDS (non-electrostatic) energy       (kcal/mol) =       0.60
 (included in total energy above)
 D1PCM: PCM CHGder 1st derivatives, ID1Alg=3 FixD1E=F DoIter=F DoCFld=F I1PDM=0.
 Calling FoFJK, ICntrl=      2127 FMM=F ISym2X=0 I1Cent= 0 IOpClX= 0 NMat=1 NMatS=1 NMatT=0.
 ***** Axes restored to original set *****
 -------------------------------------------------------------------
 Center     Atomic                   Forces (Hartrees/Bohr)
 Number     Number              X              Y              Z
 -------------------------------------------------------------------
      1        6           0.000584298    0.003400014   -0.000827775
      2        6          -0.000698854   -0.003251218    0.000629033
      3        6           0.000425462    0.000563247    0.000249392
      4        6           0.000348274   -0.000307614    0.000408180
      5        6           0.000260359   -0.000180664   -0.000576979
      6        6          -0.001076261   -0.000075286    0.000042948
      7        6          -0.000015445   -0.000971806    0.000178559
      8        6           0.000055041   -0.002283838    0.000717605
      9        6          -0.001443464   -0.000347613   -0.000764062
     10        6           0.001782493    0.000628047    0.001314177
     11        8          -0.001616768    0.001034438    0.000053524
     12        6          -0.000175122   -0.000137871    0.000281296
     13        6          -0.000405004    0.000852748    0.000029536
     14        8           0.000174564    0.000414851   -0.000878728
     15        6          -0.000932055    0.000250654   -0.000350292
     16        8          -0.000338078   -0.000139086   -0.000132684
     17        6           0.000339357    0.000298746   -0.000710848
     18        6          -0.000590020    0.000268117   -0.000603121
     19        8           0.001065900    0.000066874    0.000678909
     20        1           0.000257000   -0.000480050    0.000000150
     21        1           0.000452280   -0.000219423   -0.000469442
     22        1          -0.000049634    0.000334837   -0.000280470
     23        1          -0.000113106   -0.000126511    0.000310616
     24        1           0.000280001   -0.000004236    0.000104487
     25        1           0.000316583    0.000039085    0.000234570
     26        1           0.000108101    0.000094587   -0.000156768
     27        1          -0.000251854    0.000173222    0.000153652
     28        1           0.000534524    0.000819106    0.000232325
     29        1           0.000381742    0.000593939   -0.000036136
     30        1          -0.000153181    0.000056235   -0.000041346
     31        1           0.000043987    0.000133408   -0.000096961
     32        1          -0.000042172    0.000213181   -0.000237681
     33        1           0.000127622   -0.000547122   -0.000160732
     34        1           0.000173974   -0.000278476   -0.000153467
     35        1           0.000131382   -0.000162112   -0.000205968
     36        1          -0.000229264   -0.000293708    0.000149350
     37        1           0.000400326    0.000034578   -0.000362408
     38        1           0.000054866    0.000048204    0.000115811
     39        1           0.000142818   -0.000127307    0.000275504
     40        1           0.000063699   -0.000137471    0.000503616
     41        1          -0.000008147    0.000137696    0.000143132
     42        1          -0.000015985    0.000036781    0.000323765
     43        1          -0.000350238   -0.000421185   -0.000084269
 -------------------------------------------------------------------
 Cartesian Forces:  Max     0.003400014 RMS     0.000661251

 GradGradGradGradGradGradGradGradGradGradGradGradGradGradGradGradGradGrad
 Berny optimization.
 Using GEDIIS/GDIIS optimizer.
 FormGI is forming the generalized inverse of G from B-inverse, IUseBI=4.
 Internal  Forces:  Max     0.002261695 RMS     0.000329109
 Search for a local minimum.
 Step number   5 out of a maximum of  258
 All quantities printed in internal units (Hartrees-Bohrs-Radians)
 Mixed Optimization -- En-DIIS/RFO-DIIS
 Swapping is turned off.
 Update second derivatives using D2CorX and points    3    4    5
 DE= -3.45D-04 DEPred=-3.79D-04 R= 9.10D-01
 TightC=F SS=  1.41D+00  RLast= 2.49D-01 DXNew= 7.1352D-01 7.4700D-01
 Trust test= 9.10D-01 RLast= 2.49D-01 DXMaxT set to 7.14D-01
 ITU=  1 -1  1  1  0
     Eigenvalues ---    0.00226   0.00270   0.00290   0.00339   0.00421
     Eigenvalues ---    0.00504   0.00522   0.00628   0.00760   0.00988
     Eigenvalues ---    0.01070   0.01151   0.01202   0.01313   0.01342
     Eigenvalues ---    0.01383   0.02418   0.02857   0.03402   0.03676
     Eigenvalues ---    0.03805   0.04273   0.04533   0.04610   0.04809
     Eigenvalues ---    0.04908   0.05024   0.05131   0.05296   0.05347
     Eigenvalues ---    0.05352   0.05448   0.05539   0.05569   0.05641
     Eigenvalues ---    0.05644   0.05704   0.05757   0.05782   0.06288
     Eigenvalues ---    0.06469   0.06663   0.06941   0.08283   0.08476
     Eigenvalues ---    0.08632   0.08851   0.09010   0.09034   0.09222
     Eigenvalues ---    0.09383   0.10796   0.11339   0.12980   0.13616
     Eigenvalues ---    0.13822   0.15233   0.15887   0.15985   0.16000
     Eigenvalues ---    0.16000   0.16000   0.16000   0.16000   0.16000
     Eigenvalues ---    0.16000   0.16021   0.16071   0.16113   0.16354
     Eigenvalues ---    0.16613   0.18113   0.19563   0.19830   0.20241
     Eigenvalues ---    0.22428   0.23341   0.24551   0.25135   0.26550
     Eigenvalues ---    0.27119   0.27823   0.27943   0.28268   0.28601
     Eigenvalues ---    0.28818   0.29146   0.29304   0.29747   0.30448
     Eigenvalues ---    0.31439   0.31885   0.32511   0.33646   0.33800
     Eigenvalues ---    0.33860   0.33895   0.33927   0.34021   0.34091
     Eigenvalues ---    0.34099   0.34122   0.34140   0.34161   0.34206
     Eigenvalues ---    0.34213   0.34218   0.34232   0.34262   0.34312
     Eigenvalues ---    0.34346   0.34369   0.34461   0.34667   0.35121
     Eigenvalues ---    0.39589   0.41200   0.41675   0.51293   0.52447
     Eigenvalues ---    0.52600   0.54519   0.96317
 En-DIIS/RFO-DIIS IScMMF=        0 using points:     5    4    3    2
 RFO step:  Lambda=-5.60709487D-05.
 DidBck=F Rises=F RFO-DIIS coefs:    0.97817    0.03284   -0.11656    0.10555
 Iteration  1 RMS(Cart)=  0.01973331 RMS(Int)=  0.00017312
 Iteration  2 RMS(Cart)=  0.00026853 RMS(Int)=  0.00000816
 Iteration  3 RMS(Cart)=  0.00000005 RMS(Int)=  0.00000816
 Variable       Old X    -DE/DX   Delta X   Delta X   Delta X     New X
                                 (Linear)    (Quad)   (Total)
    R1        2.55671   0.00226   0.00069   0.00237   0.00306   2.55977
    R2        2.87450  -0.00083  -0.00020  -0.00160  -0.00178   2.87272
    R3        2.78246   0.00128   0.00138  -0.00074   0.00064   2.78310
    R4        2.82721   0.00105   0.00088   0.00102   0.00189   2.82910
    R5        2.89252  -0.00118  -0.00093  -0.00137  -0.00229   2.89022
    R6        2.94533  -0.00015  -0.00067   0.00182   0.00116   2.94648
    R7        2.07678  -0.00023  -0.00005  -0.00070  -0.00076   2.07602
    R8        2.06268   0.00046   0.00034   0.00052   0.00086   2.06354
    R9        2.91601  -0.00004  -0.00035  -0.00067  -0.00103   2.91498
   R10        2.94270  -0.00024  -0.00134   0.00121  -0.00014   2.94257
   R11        2.07732  -0.00034  -0.00011  -0.00064  -0.00075   2.07657
   R12        2.91065   0.00076   0.00030   0.00121   0.00152   2.91217
   R13        2.07926  -0.00035  -0.00013  -0.00073  -0.00086   2.07841
   R14        2.06948   0.00023   0.00016   0.00065   0.00080   2.07029
   R15        2.93170   0.00007  -0.00022  -0.00009  -0.00031   2.93140
   R16        2.07546   0.00004   0.00000   0.00018   0.00017   2.07563
   R17        2.07757  -0.00020  -0.00009  -0.00042  -0.00051   2.07707
   R18        2.90323   0.00042   0.00039   0.00001   0.00040   2.90363
   R19        2.08168  -0.00024  -0.00011  -0.00079  -0.00090   2.08078
   R20        2.88323  -0.00068  -0.00070  -0.00146  -0.00216   2.88107
   R21        2.32396   0.00189   0.00025   0.00091   0.00116   2.32512
   R22        2.89937   0.00097   0.00053   0.00088   0.00141   2.90078
   R23        2.07049  -0.00006  -0.00014   0.00032   0.00018   2.07067
   R24        2.07227  -0.00053  -0.00023  -0.00100  -0.00123   2.07104
   R25        2.89117   0.00045   0.00042  -0.00010   0.00032   2.89149
   R26        2.73667  -0.00065  -0.00043  -0.00024  -0.00067   2.73600
   R27        2.07224   0.00002   0.00008  -0.00011  -0.00003   2.07221
   R28        2.06936  -0.00009  -0.00015   0.00003  -0.00012   2.06924
   R29        2.06847   0.00011  -0.00008   0.00044   0.00036   2.06883
   R30        2.07075   0.00024   0.00012   0.00036   0.00049   2.07124
   R31        2.07020   0.00014   0.00005   0.00016   0.00021   2.07041
   R32        2.07086   0.00004   0.00003   0.00004   0.00007   2.07093
   R33        1.84019  -0.00020  -0.00004  -0.00029  -0.00033   1.83986
   R34        2.73401   0.00003   0.00042  -0.00033   0.00009   2.73409
   R35        2.90330   0.00046   0.00033   0.00059   0.00091   2.90421
   R36        2.90074  -0.00032  -0.00064  -0.00057  -0.00122   2.89952
   R37        1.84048   0.00044   0.00015   0.00092   0.00107   1.84156
   R38        2.06810   0.00004   0.00017   0.00020   0.00037   2.06848
   R39        2.07029   0.00018   0.00002   0.00013   0.00016   2.07045
   R40        2.06872   0.00016   0.00005   0.00031   0.00036   2.06908
   R41        2.70775   0.00083   0.00039   0.00014   0.00053   2.70828
   R42        2.07345  -0.00016   0.00005  -0.00059  -0.00054   2.07292
   R43        2.07496  -0.00002  -0.00001   0.00027   0.00025   2.07521
   R44        1.83532  -0.00011  -0.00006  -0.00004  -0.00009   1.83522
    A1        2.14919   0.00060   0.00057   0.00110   0.00169   2.15088
    A2        1.89952  -0.00051  -0.00090  -0.00019  -0.00110   1.89842
    A3        2.23289  -0.00009   0.00033  -0.00135  -0.00107   2.23183
    A4        2.17982  -0.00053  -0.00004  -0.00197  -0.00201   2.17782
    A5        1.98090   0.00024   0.00066  -0.00030   0.00038   1.98128
    A6        2.11962   0.00029  -0.00059   0.00232   0.00170   2.12132
    A7        1.94267  -0.00032   0.00055  -0.00228  -0.00172   1.94094
    A8        1.90612   0.00007   0.00013   0.00125   0.00139   1.90751
    A9        1.92244   0.00037   0.00025   0.00365   0.00390   1.92634
   A10        1.90613   0.00020   0.00050  -0.00109  -0.00057   1.90556
   A11        1.91196   0.00001  -0.00012   0.00054   0.00042   1.91238
   A12        1.87312  -0.00033  -0.00141  -0.00210  -0.00351   1.86961
   A13        1.94146   0.00027   0.00014   0.00002   0.00017   1.94163
   A14        1.94729  -0.00029  -0.00107   0.00012  -0.00095   1.94635
   A15        1.87120  -0.00008   0.00075  -0.00073   0.00001   1.87121
   A16        1.98763   0.00003  -0.00113  -0.00048  -0.00161   1.98602
   A17        1.89167  -0.00016   0.00062  -0.00058   0.00003   1.89170
   A18        1.81576   0.00021   0.00092   0.00170   0.00262   1.81838
   A19        2.03309   0.00029  -0.00014   0.00224   0.00213   2.03521
   A20        1.90221  -0.00002  -0.00006  -0.00037  -0.00045   1.90177
   A21        1.90985  -0.00027  -0.00038  -0.00195  -0.00234   1.90751
   A22        1.89395  -0.00012   0.00026  -0.00050  -0.00024   1.89371
   A23        1.86187   0.00007   0.00047   0.00085   0.00131   1.86318
   A24        1.85469   0.00003  -0.00014  -0.00048  -0.00061   1.85407
   A25        2.04117   0.00007  -0.00021  -0.00096  -0.00115   2.04002
   A26        1.86600  -0.00025  -0.00049  -0.00167  -0.00217   1.86384
   A27        1.91706  -0.00005   0.00018  -0.00007   0.00011   1.91717
   A28        1.87510   0.00022   0.00039   0.00245   0.00283   1.87794
   A29        1.90025   0.00003   0.00023   0.00095   0.00117   1.90142
   A30        1.85485  -0.00004  -0.00010  -0.00071  -0.00080   1.85405
   A31        1.93463  -0.00037  -0.00007  -0.00322  -0.00327   1.93136
   A32        2.00564   0.00018   0.00148  -0.00137   0.00009   2.00573
   A33        1.85774   0.00012   0.00016   0.00146   0.00162   1.85936
   A34        1.92667   0.00021  -0.00046   0.00199   0.00153   1.92820
   A35        1.86619   0.00006  -0.00024   0.00119   0.00095   1.86714
   A36        1.86506  -0.00021  -0.00101   0.00026  -0.00074   1.86432
   A37        1.89667  -0.00029   0.00016  -0.00001   0.00015   1.89682
   A38        2.23495  -0.00006   0.00013  -0.00147  -0.00138   2.23357
   A39        2.15149   0.00036  -0.00030   0.00164   0.00130   2.15279
   A40        1.84445   0.00072   0.00014   0.00044   0.00060   1.84505
   A41        1.91838  -0.00055  -0.00035  -0.00815  -0.00852   1.90986
   A42        1.91709  -0.00037  -0.00125   0.00303   0.00178   1.91887
   A43        1.94010  -0.00024   0.00019  -0.00292  -0.00276   1.93734
   A44        1.97722  -0.00011  -0.00036   0.00475   0.00440   1.98161
   A45        1.86698   0.00050   0.00153   0.00240   0.00393   1.87090
   A46        1.80260  -0.00015  -0.00011  -0.00041  -0.00050   1.80210
   A47        1.97197   0.00008   0.00029  -0.00277  -0.00249   1.96948
   A48        1.90876   0.00007   0.00015   0.00107   0.00122   1.90998
   A49        1.97869  -0.00011  -0.00062   0.00051  -0.00012   1.97857
   A50        1.87871   0.00024   0.00033   0.00175   0.00209   1.88080
   A51        1.91779  -0.00012  -0.00003   0.00005   0.00003   1.91781
   A52        1.90729   0.00013  -0.00009   0.00191   0.00182   1.90912
   A53        1.95384   0.00010   0.00019   0.00009   0.00029   1.95413
   A54        1.95244   0.00015   0.00030  -0.00012   0.00018   1.95262
   A55        1.88284  -0.00014  -0.00027  -0.00086  -0.00113   1.88172
   A56        1.88419  -0.00024  -0.00055  -0.00146  -0.00201   1.88218
   A57        1.88067  -0.00002   0.00036   0.00031   0.00068   1.88135
   A58        1.93830   0.00046   0.00044   0.00185   0.00229   1.94058
   A59        1.91290   0.00020   0.00001   0.00136   0.00137   1.91427
   A60        1.93540   0.00030   0.00068   0.00067   0.00135   1.93674
   A61        1.89312  -0.00050  -0.00108  -0.00243  -0.00351   1.88960
   A62        1.88874  -0.00031  -0.00002  -0.00114  -0.00115   1.88758
   A63        1.89429  -0.00019  -0.00009  -0.00045  -0.00054   1.89375
   A64        1.88305   0.00034   0.00102   0.00095   0.00197   1.88502
   A65        1.83466  -0.00011   0.00007   0.00273   0.00280   1.83745
   A66        1.95268   0.00020   0.00007   0.00105   0.00112   1.95380
   A67        1.96799   0.00029  -0.00088   0.00208   0.00121   1.96919
   A68        1.88040   0.00020   0.00135  -0.00095   0.00039   1.88079
   A69        1.88670  -0.00021  -0.00015  -0.00277  -0.00293   1.88377
   A70        1.93534  -0.00037  -0.00033  -0.00217  -0.00250   1.93284
   A71        1.84687  -0.00040   0.00019  -0.00236  -0.00218   1.84469
   A72        1.96068   0.00015   0.00071  -0.00009   0.00062   1.96130
   A73        1.92410   0.00009  -0.00014  -0.00024  -0.00038   1.92372
   A74        1.91402   0.00038   0.00025   0.00223   0.00249   1.91651
   A75        1.89532  -0.00010  -0.00012  -0.00026  -0.00039   1.89494
   A76        1.87594  -0.00013   0.00018   0.00068   0.00086   1.87680
   A77        1.89196  -0.00042  -0.00095  -0.00242  -0.00337   1.88859
   A78        1.87395  -0.00072  -0.00109  -0.00097  -0.00206   1.87189
   A79        1.92408   0.00000  -0.00035  -0.00049  -0.00084   1.92323
   A80        1.92986   0.00006  -0.00006  -0.00042  -0.00048   1.92938
   A81        1.91558   0.00034   0.00080   0.00022   0.00102   1.91660
   A82        1.93161   0.00028   0.00021   0.00102   0.00124   1.93284
   A83        1.88904   0.00005   0.00049   0.00063   0.00112   1.89015
   A84        1.88319  -0.00024  -0.00076  -0.00062  -0.00138   1.88181
    D1        0.03933  -0.00023  -0.00189  -0.00748  -0.00935   0.02997
    D2        3.10056  -0.00022  -0.00145  -0.00672  -0.00817   3.09239
    D3       -3.04623  -0.00016  -0.00190   0.00052  -0.00136  -3.04759
    D4        0.01501  -0.00015  -0.00146   0.00128  -0.00017   0.01483
    D5       -1.09989   0.00013   0.00205  -0.00032   0.00173  -1.09816
    D6        2.98399   0.00002   0.00154   0.00079   0.00234   2.98633
    D7        0.92333   0.00009   0.00182   0.00027   0.00210   0.92543
    D8        1.97444   0.00004   0.00203  -0.00986  -0.00784   1.96660
    D9       -0.22487  -0.00007   0.00152  -0.00875  -0.00723  -0.23209
   D10       -2.28552   0.00000   0.00180  -0.00927  -0.00746  -2.29299
   D11        0.00754   0.00007   0.00005   0.00731   0.00737   0.01492
   D12        3.13622   0.00012  -0.00176   0.02093   0.01917  -3.12779
   D13       -3.07456   0.00012   0.00004   0.01570   0.01573  -3.05882
   D14        0.05413   0.00017  -0.00177   0.02932   0.02753   0.08166
   D15        1.13929   0.00005  -0.00009   0.00812   0.00804   1.14733
   D16       -0.96667  -0.00004  -0.00117   0.01010   0.00894  -0.95773
   D17       -3.01964   0.00010   0.00031   0.00977   0.01008  -3.00955
   D18       -1.91591   0.00005  -0.00060   0.00744   0.00684  -1.90906
   D19        2.26132  -0.00005  -0.00168   0.00942   0.00774   2.26906
   D20        0.20835   0.00010  -0.00020   0.00909   0.00888   0.21724
   D21       -0.03064   0.00018   0.00221  -0.00904  -0.00683  -0.03747
   D22        2.11399  -0.00001   0.00154  -0.01022  -0.00868   2.10531
   D23       -2.02722  -0.00005   0.00182  -0.01129  -0.00947  -2.03669
   D24        3.03370   0.00015   0.00264  -0.00853  -0.00587   3.02783
   D25       -1.10486  -0.00004   0.00198  -0.00971  -0.00772  -1.11258
   D26        1.03712  -0.00009   0.00225  -0.01077  -0.00852   1.02860
   D27       -1.40129   0.00020   0.00118   0.00155   0.00273  -1.39856
   D28        2.64144   0.00017   0.00343   0.00208   0.00552   2.64695
   D29        0.66405   0.00011   0.00246   0.00041   0.00287   0.66692
   D30        0.70467   0.00021   0.00205   0.00094   0.00299   0.70766
   D31       -1.53579   0.00018   0.00431   0.00147   0.00577  -1.53002
   D32        2.77001   0.00012   0.00333  -0.00020   0.00313   2.77313
   D33        2.75156  -0.00006   0.00057  -0.00191  -0.00134   2.75023
   D34        0.51110  -0.00009   0.00283  -0.00137   0.00145   0.51255
   D35       -1.46629  -0.00015   0.00185  -0.00305  -0.00119  -1.46748
   D36        1.12533   0.00002   0.00049  -0.00436  -0.00386   1.12146
   D37       -1.02387  -0.00002   0.00029  -0.00504  -0.00474  -1.02862
   D38       -3.04521   0.00011   0.00071  -0.00319  -0.00247  -3.04768
   D39       -2.93922  -0.00012  -0.00175  -0.00458  -0.00633  -2.94555
   D40        1.19476  -0.00016  -0.00195  -0.00526  -0.00721   1.18755
   D41       -0.82657  -0.00003  -0.00154  -0.00340  -0.00494  -0.83151
   D42       -0.92764   0.00006  -0.00087  -0.00313  -0.00400  -0.93164
   D43       -3.07684   0.00002  -0.00107  -0.00381  -0.00488  -3.08172
   D44        1.18501   0.00015  -0.00066  -0.00195  -0.00261   1.18241
   D45       -1.02347   0.00041   0.00936   0.01288   0.02224  -1.00124
   D46       -3.05947   0.00014   0.00768   0.01189   0.01957  -3.03990
   D47        1.02793   0.00024   0.00876   0.01230   0.02106   1.04899
   D48        3.04411   0.00025   0.01099   0.01314   0.02413   3.06824
   D49        1.00812  -0.00002   0.00931   0.01215   0.02146   1.02958
   D50       -1.18768   0.00009   0.01038   0.01257   0.02296  -1.16472
   D51        0.98829   0.00029   0.01026   0.01302   0.02327   1.01156
   D52       -1.04770   0.00002   0.00857   0.01203   0.02060  -1.02710
   D53        3.03969   0.00013   0.00965   0.01244   0.02210   3.06178
   D54       -1.09870  -0.00009  -0.00200  -0.00041  -0.00240  -1.10110
   D55        3.08321  -0.00023  -0.00199  -0.00168  -0.00366   3.07955
   D56        1.07773  -0.00003  -0.00170   0.00008  -0.00161   1.07612
   D57        1.05477   0.00000  -0.00197   0.00033  -0.00164   1.05314
   D58       -1.04650  -0.00014  -0.00196  -0.00094  -0.00290  -1.04940
   D59       -3.05198   0.00006  -0.00167   0.00082  -0.00085  -3.05283
   D60        3.04658   0.00002  -0.00177  -0.00004  -0.00181   3.04477
   D61        0.94530  -0.00013  -0.00176  -0.00131  -0.00307   0.94224
   D62       -1.06018   0.00007  -0.00147   0.00045  -0.00102  -1.06119
   D63        1.29556  -0.00002   0.00057   0.00366   0.00425   1.29981
   D64       -2.74497   0.00009   0.00211   0.00091   0.00303  -2.74194
   D65       -0.72242  -0.00001   0.00055   0.00292   0.00348  -0.71894
   D66       -2.89117  -0.00012   0.00009   0.00275   0.00285  -2.88832
   D67       -0.64851  -0.00001   0.00163   0.00000   0.00163  -0.64688
   D68        1.37404  -0.00011   0.00007   0.00201   0.00208   1.37611
   D69       -0.88933  -0.00003   0.00029   0.00368   0.00398  -0.88534
   D70        1.35334   0.00008   0.00183   0.00093   0.00276   1.35610
   D71       -2.90730  -0.00002   0.00028   0.00294   0.00321  -2.90409
   D72       -3.00091  -0.00009  -0.00200  -0.00045  -0.00244  -3.00335
   D73        1.19754  -0.00006  -0.00172  -0.00069  -0.00242   1.19513
   D74       -0.91538  -0.00022  -0.00255  -0.00108  -0.00363  -0.91901
   D75        1.07886   0.00009  -0.00269   0.00334   0.00064   1.07951
   D76       -1.00587   0.00012  -0.00242   0.00310   0.00067  -1.00520
   D77       -3.11879  -0.00003  -0.00325   0.00271  -0.00054  -3.11934
   D78       -0.94438   0.00003  -0.00163   0.00076  -0.00087  -0.94525
   D79       -3.02912   0.00006  -0.00135   0.00051  -0.00084  -3.02996
   D80        1.14114  -0.00010  -0.00218   0.00012  -0.00205   1.13909
   D81       -0.02606   0.00004   0.00129  -0.01264  -0.01136  -0.03742
   D82        2.06886  -0.00012   0.00140  -0.02022  -0.01880   2.05007
   D83       -2.16468  -0.00005   0.00230  -0.02034  -0.01802  -2.18271
   D84        3.12769  -0.00001   0.00299  -0.02544  -0.02246   3.10523
   D85       -1.06057  -0.00016   0.00310  -0.03301  -0.02990  -1.09047
   D86        0.98907  -0.00010   0.00400  -0.03313  -0.02913   0.95994
   D87        0.03233  -0.00011  -0.00198   0.01256   0.01059   0.04292
   D88       -2.10782  -0.00004  -0.00192   0.01594   0.01403  -2.09379
   D89        2.05047   0.00000  -0.00171   0.01431   0.01260   2.06307
   D90       -2.04828   0.00025  -0.00174   0.02365   0.02191  -2.02637
   D91        2.09475   0.00031  -0.00168   0.02703   0.02535   2.12010
   D92       -0.03015   0.00036  -0.00147   0.02540   0.02392  -0.00623
   D93        2.13205  -0.00015  -0.00360   0.01933   0.01574   2.14779
   D94       -0.00810  -0.00008  -0.00354   0.02271   0.01917   0.01107
   D95       -2.13300  -0.00004  -0.00334   0.02107   0.01774  -2.11526
   D96        1.04318   0.00025   0.00475  -0.00417   0.00057   1.04375
   D97        3.13459   0.00005   0.00368  -0.00514  -0.00147   3.13312
   D98       -1.05756   0.00013   0.00400  -0.00440  -0.00041  -1.05797
   D99        3.08651   0.00003   0.00437  -0.00628  -0.00190   3.08461
   D100      -1.10526  -0.00017   0.00331  -0.00726  -0.00394  -1.10921
   D101       0.98577  -0.00009   0.00363  -0.00652  -0.00288   0.98289
   D102      -1.09376   0.00019   0.00437  -0.00365   0.00071  -1.09305
   D103       0.99765  -0.00001   0.00330  -0.00463  -0.00133   0.99632
   D104       3.08868   0.00007   0.00362  -0.00389  -0.00027   3.08842
   D105      -1.17201  -0.00020   0.00380  -0.03172  -0.02792  -1.19993
   D106      -3.11891  -0.00018   0.00368  -0.03265  -0.02898   3.13529
   D107       1.00193  -0.00013   0.00424  -0.03445  -0.03021   0.97172
   D108       2.88322  -0.00017  -0.00071  -0.01497  -0.01568   2.86754
   D109      -1.31511   0.00010   0.00008  -0.01280  -0.01273  -1.32783
   D110       0.77740  -0.00034   0.00036  -0.01746  -0.01711   0.76030
   D111      -1.23198  -0.00004   0.00008  -0.00082  -0.00074  -1.23272
   D112       0.88445   0.00000   0.00031  -0.00139  -0.00108   0.88338
   D113       2.96628  -0.00022  -0.00079  -0.00312  -0.00390   2.96238
   D114       3.04304  -0.00013  -0.00084  -0.00411  -0.00495   3.03809
   D115      -1.12371  -0.00009  -0.00061  -0.00468  -0.00529  -1.12900
   D116       0.95812  -0.00032  -0.00171  -0.00641  -0.00812   0.95000
   D117       0.98159   0.00021  -0.00128   0.00105  -0.00023   0.98136
   D118       3.09803   0.00026  -0.00105   0.00048  -0.00057   3.09746
   D119      -1.10333   0.00003  -0.00215  -0.00125  -0.00340  -1.10672
   D120      -3.00256   0.00009  -0.00231   0.01879   0.01649  -2.98607
   D121      -0.91645   0.00007  -0.00219   0.01820   0.01601  -0.90045
   D122       1.17174   0.00017  -0.00185   0.01840   0.01655   1.18828
   D123      -0.98210  -0.00001  -0.00281   0.02158   0.01876  -0.96333
   D124       1.10401  -0.00003  -0.00269   0.02098   0.01828   1.12229
   D125      -3.09099   0.00007  -0.00236   0.02118   0.01882  -3.07217
   D126       1.07552  -0.00011  -0.00146   0.01750   0.01605   1.09157
   D127      -3.12156  -0.00013  -0.00134   0.01691   0.01557  -3.10599
   D128      -1.03337  -0.00003  -0.00100   0.01711   0.01611  -1.01726
   D129       3.02502  -0.00031   0.00416  -0.04954  -0.04537   2.97965
   D130       0.93349  -0.00008   0.00479  -0.04850  -0.04371   0.88978
   D131      -1.15038  -0.00053   0.00354  -0.05006  -0.04652  -1.19690
         Item               Value     Threshold  Converged?
 Maximum Force            0.002262     0.000450     NO 
 RMS     Force            0.000329     0.000300     NO 
 Maximum Displacement     0.121282     0.001800     NO 
 RMS     Displacement     0.019746     0.001200     NO 
 Predicted change in Energy=-1.003993D-04
 GradGradGradGradGradGradGradGradGradGradGradGradGradGradGradGradGradGrad

                          Input orientation:                          
 ---------------------------------------------------------------------
 Center     Atomic      Atomic             Coordinates (Angstroms)
 Number     Number       Type             X           Y           Z
 ---------------------------------------------------------------------
      1          6           0       -1.858206    0.501374   -0.284796
      2          6           0       -0.964419   -0.507906   -0.416588
      3          6           0        0.478032   -0.329774   -0.775615
      4          6           0        1.248310    0.432617    0.345353
      5          6           0        1.008928    1.953664    0.252905
      6          6           0       -0.434520    2.440629    0.485642
      7          6           0       -1.508319    1.960963   -0.525883
      8          6           0       -3.132949   -0.054715    0.199764
      9          6           0       -2.967601   -1.557840    0.393851
     10          6           0       -1.535329   -1.879872   -0.054700
     11          8           0       -4.182788    0.545197    0.427427
     12          6           0       -2.707515    2.921595   -0.532745
     13          6           0       -1.472239   -2.874540   -1.215689
     14          8           0       -0.823497   -2.411562    1.088457
     15          6           0        2.753336    0.034355    0.376455
     16          8           0        2.764309   -1.400075    0.565078
     17          6           0        3.490979    0.669267    1.565848
     18          6           0        3.478144    0.343269   -0.940166
     19          8           0        4.778472   -0.253912   -0.859758
     20          1           0        0.551231    0.237333   -1.713653
     21          1           0        0.949244   -1.299536   -0.948650
     22          1           0        0.855924    0.077894    1.308540
     23          1           0        1.342297    2.308647   -0.733254
     24          1           0        1.637350    2.464476    0.990728
     25          1           0       -0.409161    3.538052    0.447583
     26          1           0       -0.758316    2.175907    1.502097
     27          1           0       -1.052884    2.012780   -1.527044
     28          1           0       -3.113482   -1.807061    1.450866
     29          1           0       -3.735442   -2.094853   -0.174597
     30          1           0       -2.374953    3.916613   -0.851808
     31          1           0       -3.157990    3.021400    0.460290
     32          1           0       -3.490242    2.592032   -1.223593
     33          1           0       -0.438994   -3.034577   -1.544508
     34          1           0       -1.884867   -3.838616   -0.898412
     35          1           0       -2.051367   -2.513623   -2.073196
     36          1           0        0.084137   -2.622511    0.806289
     37          1           0        3.665802   -1.689397    0.334274
     38          1           0        3.618335    1.750051    1.448307
     39          1           0        2.942464    0.481599    2.495540
     40          1           0        4.488461    0.228146    1.662117
     41          1           0        2.924885   -0.083003   -1.786022
     42          1           0        3.557019    1.428103   -1.091346
     43          1           0        5.188320   -0.192989   -1.738086
 ---------------------------------------------------------------------
                    Distance matrix (angstroms):
                    1          2          3          4          5
     1  C    0.000000
     2  C    1.354574   0.000000
     3  C    2.527789   1.497097   0.000000
     4  C    3.170530   2.522163   1.559210   0.000000
     5  C    3.258638   3.225158   2.560037   1.542542   0.000000
     6  C    2.526097   3.128685   3.177838   2.623683   1.541052
     7  C    1.520179   2.530432   3.042274   3.270153   2.634975
     8  C    1.472753   2.299520   3.750494   4.410682   4.603428
     9  C    2.435504   2.402480   3.840337   4.662421   5.306911
    10  C    2.414026   1.529441   2.641240   3.640919   4.611275
    11  O    2.431639   3.489884   4.892457   5.432885   5.382207
    12  C    2.576873   3.848812   4.558300   4.755484   3.919960
    13  C    3.523113   2.549000   3.236211   4.558018   5.623567
    14  O    3.382549   2.430828   3.082627   3.596379   4.807403
    15  C    4.682059   3.839878   2.576211   1.557139   2.596530
    16  O    5.070053   3.957657   2.858332   2.388575   3.798207
    17  C    5.662760   5.016609   3.944412   2.564211   3.087730
    18  C    5.378767   4.553570   3.079080   2.575403   3.180223
    19  O    6.704218   5.765563   4.301932   3.792843   4.507868
    20  H    2.813670   2.129543   1.098582   2.182558   2.650024
    21  H    3.400846   2.138194   1.091980   2.182713   3.468516
    22  H    3.175619   2.575437   2.157011   1.098874   2.157843
    23  H    3.702779   3.654338   2.776691   2.166037   1.099845
    24  H    4.207094   4.193423   3.503115   2.167098   1.095548
    25  H    3.443476   4.174312   4.152518   3.521561   2.135219
    26  H    2.684549   3.305554   3.604853   2.898908   2.175551
    27  H    2.115673   2.755866   2.897569   3.361291   2.724478
    28  H    3.149145   3.129482   4.476446   5.026285   5.707225
    29  H    3.205707   3.202426   4.607613   5.612151   6.251583
    30  H    3.500341   4.664268   5.116359   5.167152   4.064998
    31  H    2.931744   4.246960   5.096910   5.111799   4.306538
    32  H    2.813491   4.079296   4.948215   5.438615   4.778084
    33  H    4.012976   2.816440   2.957717   4.294182   5.496336
    34  H    4.383235   3.488984   4.232062   5.441248   6.576480
    35  H    3.510825   2.819345   3.584798   5.041585   5.893454
    36  H    3.836903   2.658280   2.813223   3.301752   4.701366
    37  H    5.974729   4.837216   3.638998   3.216727   4.509711
    38  H    5.878379   5.438551   4.374129   2.927313   2.877404
    39  H    5.547710   4.972257   4.175189   2.737856   3.306803
    40  H    6.644194   5.881895   4.726241   3.503463   4.131640
    41  H    5.047092   4.145188   2.658742   2.760349   3.460655
    42  H    5.552838   4.964558   3.559491   2.895727   2.928480
    43  H    7.228258   6.300931   4.809560   4.500642   5.102890
                    6          7          8          9         10
     6  C    0.000000
     7  C    1.551228   0.000000
     8  C    3.686460   2.688669   0.000000
     9  C    4.734203   3.918850   1.524597   0.000000
    10  C    4.491156   3.869722   2.438921   1.535025   0.000000
    11  O    4.200663   3.172693   1.230402   2.429110   3.622491
    12  C    2.536720   1.536533   3.094508   4.581655   4.965544
    13  C    5.676479   4.884590   3.565513   2.561333   1.530112
    14  O    4.904941   4.711056   3.417319   2.410082   1.447829
    15  C    3.995560   4.763164   5.889609   5.938392   4.716228
    16  O    4.998982   5.544558   6.059793   5.736636   4.370494
    17  C    4.440058   5.571068   6.801967   6.931583   5.864134
    18  C    4.662701   5.258647   6.720444   6.851382   5.555296
    19  O    6.020460   6.673896   7.984538   7.954458   6.569319
    20  H    3.265443   2.936570   4.161687   4.477320   3.404176
    21  H    4.238022   4.104777   4.419585   4.148578   2.703524
    22  H    2.815125   3.535633   4.142231   4.258124   3.377775
    23  H    2.158751   2.879218   5.146244   5.898755   5.126876
    24  H    2.132680   3.528295   5.452311   6.143359   5.480161
    25  H    1.098376   2.154761   4.515353   5.702335   5.556478
    26  H    1.099137   2.172880   3.508650   4.477724   4.413242
    27  H    2.148565   1.101104   3.403391   4.483894   4.189664
    28  H    5.113841   4.547757   2.153220   1.095752   2.182337
    29  H    5.648239   4.640380   2.159933   1.095946   2.213840
    30  H    2.780752   2.163758   4.177536   5.645577   5.910971
    31  H    2.784821   2.195104   3.087229   4.583678   5.188517
    32  H    3.504546   2.193870   3.026362   4.484497   5.018557
    33  H    5.839470   5.209267   4.379435   3.511671   2.180555
    34  H    6.591512   5.823717   4.132990   2.836229   2.161182
    35  H    5.805727   4.765606   3.518863   2.799880   2.177673
    36  H    5.099727   5.031783   4.160661   3.258333   1.978760
    37  H    5.821741   6.390346   6.993804   6.634975   5.219133
    38  H    4.222470   5.497681   7.099005   7.445037   6.480403
    39  H    4.391071   5.579156   6.516813   6.595852   5.668412
    40  H    5.524031   6.614482   7.765589   7.771171   6.608877
    41  H    4.776482   5.041731   6.375069   6.453556   5.110746
    42  H    4.409590   5.124582   6.972903   7.327505   6.160304
    43  H    6.595244   7.138201   8.545051   8.539732   7.133500
                   11         12         13         14         15
    11  O    0.000000
    12  C    2.957301   0.000000
    13  C    4.662779   5.965526   0.000000
    14  O    4.523740   5.883909   2.438094   0.000000
    15  C    6.955097   6.243692   5.371413   4.391263   0.000000
    16  O    7.215621   7.058534   4.826336   3.764224   1.446820
    17  C    7.758744   6.920868   6.702914   5.322980   1.536843
    18  C    7.784662   6.713876   5.910710   5.496227   1.534361
    19  O    9.088433   8.138230   6.787177   6.311343   2.390083
    20  H    5.204800   4.383975   3.745150   4.093695   3.042863
    21  H    5.624445   5.600251   2.900952   2.920448   2.605747
    22  H    5.136473   4.916815   4.528680   3.011027   2.114438
    23  H    5.914686   4.100840   5.917752   5.503605   2.897393
    24  H    6.154262   4.626854   6.560709   5.462697   2.743764
    25  H    4.816415   2.573615   6.709542   5.998358   4.720417
    26  H    3.942226   2.914791   5.779539   4.606541   4.264389
    27  H    3.971153   2.133631   4.915150   5.144732   4.693056
    28  H    2.779202   5.143901   3.308127   2.395995   6.242173
    29  H    2.744525   5.133192   2.610340   3.189833   6.851382
    30  H    4.033752   1.096567   6.860544   6.798341   6.548275
    31  H    2.680088   1.094992   6.357104   5.946556   6.623688
    32  H    2.719379   1.094780   5.827161   6.123157   6.934271
    33  H    5.542499   6.453358   1.096051   2.732854   4.826946
    34  H    5.124072   6.819891   1.095614   2.666578   6.175607
    35  H    4.489148   5.687277   1.095887   3.393248   5.964743
    36  H    5.327717   6.350075   2.564025   0.973611   3.790557
    37  H    8.161033   7.914047   5.496036   4.609135   1.950820
    38  H    7.959359   6.731528   7.375477   6.097408   2.200160
    39  H    7.419593   6.859034   6.672817   4.953052   2.174010
    40  H    8.764448   7.990880   7.310155   5.959366   2.168212
    41  H    7.470811   6.505555   5.239528   5.266421   2.172443
    42  H    7.936675   6.464282   6.619791   6.219606   2.177815
    43  H    9.646349   8.573080   7.199074   7.003810   3.232973
                   16         17         18         19         20
    16  O    0.000000
    17  C    2.410760   0.000000
    18  C    2.411341   2.527161   0.000000
    19  O    2.720423   2.897147   1.433159   0.000000
    20  H    3.573714   4.425360   3.029244   4.340510   0.000000
    21  H    2.365575   4.081581   3.015662   3.970418   1.762273
    22  H    2.525680   2.712830   3.464554   4.494218   3.041695
    23  H    4.178804   3.548278   2.909874   4.288358   2.424317
    24  H    4.047958   2.643763   3.408283   4.547591   3.667901
    25  H    5.871100   4.969058   5.219542   6.557413   4.060547
    26  H    5.106323   4.508940   5.222145   6.491410   3.976686
    27  H    5.531321   5.658419   4.864350   6.291890   2.400046
    28  H    5.958077   7.054384   7.334199   8.368643   5.255839
    29  H    6.578496   7.930365   7.652866   8.737577   5.116967
    30  H    7.529060   7.127376   6.858231   8.280389   4.779376
    31  H    7.391485   7.138878   7.291909   8.686635   5.122049
    32  H    7.632540   7.759862   7.327732   8.752337   4.703007
    33  H    4.169304   6.231971   5.207594   5.951717   3.422652
    34  H    5.450057   7.435947   6.800867   7.566485   4.817941
    35  H    5.602787   7.354661   6.326222   7.295576   3.804017
    36  H    2.955648   4.797844   4.833760   5.515683   3.840181
    37  H    0.974509   2.666578   2.406479   2.173560   4.196051
    38  H    3.381234   1.094591   2.775516   3.269396   4.657621
    39  H    2.701687   1.095635   3.479965   3.894859   4.847160
    40  H    2.612910   1.094909   2.793899   2.583861   5.186298
    41  H    2.699655   3.481581   1.096940   2.079173   2.396265
    42  H    3.372050   2.764213   1.098154   2.091592   3.292410
    43  H    3.554920   3.813192   1.961875   0.971158   4.657077
                   21         22         23         24         25
    21  H    0.000000
    22  H    2.645927   0.000000
    23  H    3.635914   3.062963   0.000000
    24  H    4.289809   2.531285   1.755976   0.000000
    25  H    5.215073   3.783436   2.444057   2.373979   0.000000
    26  H    4.582644   2.654223   3.070340   2.466573   1.757654
    27  H    3.913373   3.927833   2.540577   3.712218   2.576817
    28  H    4.745629   4.396532   6.446968   6.405323   6.073728
    29  H    4.814351   5.291613   6.744357   7.142294   6.571216
    30  H    6.186103   5.462732   4.051858   4.647818   2.386643
    31  H    6.125763   5.049284   4.710111   4.856625   2.796990
    32  H    5.910070   5.623321   4.865611   5.586741   3.630543
    33  H    2.300569   4.416352   5.690446   6.401422   6.867952
    34  H    3.805475   5.265133   6.944833   7.463500   7.642293
    35  H    3.426701   5.157949   6.047040   6.911999   6.758250
    36  H    2.361882   2.853086   5.316905   5.322023   6.190683
    37  H    3.029451   3.459469   4.745804   4.669070   6.629057
    38  H    4.708443   3.232114   3.201810   2.155014   4.518752
    39  H    4.359795   2.434254   4.040266   2.810620   4.976889
    40  H    4.655747   3.652796   4.468181   3.685211   6.034673
    41  H    2.466638   3.725964   3.054979   3.982178   5.405266
    42  H    3.776357   3.857257   2.410100   3.015664   4.748765
    43  H    4.451677   5.303297   4.696782   5.207488   7.073161
                   26         27         28         29         30
    26  H    0.000000
    27  H    3.047798   0.000000
    28  H    4.627469   5.263573   0.000000
    29  H    5.469367   5.088996   1.764026   0.000000
    30  H    3.344314   2.414206   6.213548   6.200586   0.000000
    31  H    2.749300   3.065662   4.929225   5.187733   1.770920
    32  H    3.881489   2.523555   5.162044   4.809096   1.771047
    33  H    6.044246   5.084582   4.199040   3.691383   7.248918
    34  H    6.573131   5.943586   3.340032   2.643718   7.770839
    35  H    6.037085   4.667288   3.747843   2.572189   6.553201
    36  H    4.921250   5.312550   3.362321   3.978662   7.180290
    37  H    5.989759   6.279858   6.871631   7.429789   8.326156
    38  H    4.397650   5.544549   7.613830   8.455480   6.775251
    39  H    4.189676   5.872691   6.557727   7.639513   7.160935
    40  H    5.598933   6.637935   7.872498   8.740849   8.187251
    41  H    5.429583   4.503557   7.064821   7.141722   6.705071
    42  H    5.089919   4.667214   7.837392   8.150561   6.437263
    43  H    7.174464   6.622883   9.038504   9.257166   8.653174
                   31         32         33         34         35
    31  H    0.000000
    32  H    1.769240   0.000000
    33  H    6.934480   6.408730   0.000000
    34  H    7.108216   6.635978   1.776082   0.000000
    35  H    6.187055   5.372141   1.775007   1.778608   0.000000
    36  H    6.518040   6.639884   2.443299   2.874351   3.586596
    37  H    8.292866   8.483310   4.710486   6.078534   6.257897
    38  H    6.964990   7.640670   6.950649   8.186912   7.919938
    39  H    6.914359   7.724349   6.334014   7.313432   7.401557
    40  H    8.228905   8.807666   6.723661   7.982116   8.014937
    41  H    7.189201   6.973234   4.481718   6.166539   5.545581
    42  H    7.073720   7.143956   6.007411   7.575598   6.924972
    43  H    9.210106   9.128991   6.307041   8.001602   7.609909
                   36         37         38         39         40
    36  H    0.000000
    37  H    3.731196   0.000000
    38  H    5.658802   3.615678   0.000000
    39  H    4.545228   3.147620   1.778333   0.000000
    40  H    5.315708   2.473238   1.766078   1.774525   0.000000
    41  H    4.608582   2.761361   3.781778   4.318664   3.798849
    42  H    5.662986   3.429728   2.560712   3.760226   3.144685
    43  H    6.199121   2.975227   4.048871   4.839682   3.496933
                   41         42         43
    41  H    0.000000
    42  H    1.779216   0.000000
    43  H    2.266613   2.389007   0.000000
 Stoichiometry    C15H24O4
 Framework group  C1[X(C15H24O4)]
 Deg. of freedom   123
 Full point group                 C1      NOp   1
 Largest Abelian subgroup         C1      NOp   1
 Largest concise Abelian subgroup C1      NOp   1
                         Standard orientation:                         
 ---------------------------------------------------------------------
 Center     Atomic      Atomic             Coordinates (Angstroms)
 Number     Number       Type             X           Y           Z
 ---------------------------------------------------------------------
      1          6           0       -1.897274    0.462614   -0.272504
      2          6           0       -0.998604   -0.543616   -0.394015
      3          6           0        0.439157   -0.363687   -0.770533
      4          6           0        1.215595    0.424391    0.328200
      5          6           0        0.965946    1.941954    0.209415
      6          6           0       -0.478143    2.424596    0.447124
      7          6           0       -1.558760    1.919442   -0.544538
      8          6           0       -3.163785   -0.091815    0.235002
      9          6           0       -2.987286   -1.589979    0.455794
     10          6           0       -1.557491   -1.911872   -0.000684
     11          8           0       -4.215039    0.506009    0.461629
     12          6           0       -2.763869    2.872580   -0.557722
     13          6           0       -1.499572   -2.927955   -1.143253
     14          8           0       -0.831297   -2.417549    1.145239
     15          6           0        2.723280    0.035802    0.351988
     16          8           0        2.744936   -1.394708    0.567542
     17          6           0        3.468538    0.697527    1.521859
     18          6           0        3.433316    0.324056   -0.977305
     19          8           0        4.738025   -0.263705   -0.898451
     20          1           0        0.499721    0.185980   -1.719786
     21          1           0        0.914635   -1.333716   -0.929862
     22          1           0        0.834800    0.085631    1.301731
     23          1           0        1.287503    2.280186   -0.786506
     24          1           0        1.598359    2.470399    0.931236
     25          1           0       -0.459926    3.521233    0.388105
     26          1           0       -0.790390    2.177239    1.471536
     27          1           0       -1.113422    1.955013   -1.550937
     28          1           0       -3.121330   -1.820005    1.518711
     29          1           0       -3.757299   -2.142245   -0.094823
     30          1           0       -2.440573    3.863349   -0.898774
     31          1           0       -3.205262    2.988477    0.437642
     32          1           0       -3.551237    2.525315   -1.234481
     33          1           0       -0.468610   -3.088005   -1.479154
     34          1           0       -1.903137   -3.888301   -0.803782
     35          1           0       -2.089236   -2.586814   -2.001675
     36          1           0        0.074831   -2.628370    0.858178
     37          1           0        3.645907   -1.682951    0.333371
     38          1           0        3.588074    1.776633    1.382686
     39          1           0        2.930267    0.524221    2.460286
     40          1           0        4.469611    0.264283    1.616609
     41          1           0        2.874489   -0.121462   -1.809473
     42          1           0        3.504023    1.406285   -1.149710
     43          1           0        5.138918   -0.216976   -1.781767
 ---------------------------------------------------------------------
 Rotational constants (GHZ):      0.5816837      0.2551324      0.2007523
 Standard basis: 6-31G(d) (6D, 7F)
 There are   333 symmetry adapted cartesian basis functions of A   symmetry.
 There are   333 symmetry adapted basis functions of A   symmetry.
   333 basis functions,   628 primitive gaussians,   333 cartesian basis functions
    73 alpha electrons       73 beta electrons
       nuclear repulsion energy      1598.0343500030 Hartrees.
 NAtoms=   43 NActive=   43 NUniq=   43 SFac= 1.00D+00 NAtFMM=   60 NAOKFM=F Big=F
 Integral buffers will be    131072 words long.
 Raffenetti 2 integral format.
 Two-electron integral symmetry is turned on.
 ------------------------------------------------------------------------------
 Polarizable Continuum Model (PCM)
 =================================
 Model                : PCM (using non-symmetric T matrix).
 Atomic radii         : SMD-Coulomb.
 Polarization charges : Total charges.
 Charge compensation  : None.
 Solution method      : On-the-fly selection.
 Cavity type          : VdW (van der Waals Surface) (Alpha=1.000).
 Cavity algorithm     : GePol (No added spheres)
                        Default sphere list used, NSphG=   43.
                        Lebedev-Laikov grids with approx.  5.0 points / Ang**2.
                        Smoothing algorithm: Karplus/York (Gamma=1.0000).
                        Polarization charges: spherical gaussians, with
                                              point-specific exponents (IZeta= 3).
                        Self-potential: point-specific (ISelfS= 7).
                        Self-field    : sphere-specific E.n sum rule (ISelfD= 2).
 1st derivatives      : Analytical E(r).r(x)/FMM algorithm (CHGder, D1EAlg=3).
                        Cavity 1st derivative terms included.
 Solvent              : Methanol, Eps=  32.613000 Eps(inf)=   1.765709
 ------------------------------------------------------------------------------
 ------------------------------------------------------------------------------
 Atomic radii for non-electrostatic terms: SMD-CDS.
 ------------------------------------------------------------------------------
 Nuclear repulsion after PCM non-electrostatic terms =     1598.0352852946 Hartrees.
 One-electron integrals computed using PRISM.
 NBasis=   333 RedAO= T EigKep=  9.93D-04  NBF=   333
 NBsUse=   333 1.00D-06 EigRej= -1.00D+00 NBFU=   333
 Initial guess from the checkpoint file:  "DY-202A-11R_57.chk"
 B after Tr=     0.000000    0.000000    0.000000
         Rot=    0.999997   -0.002424   -0.000092    0.000135 Ang=  -0.28 deg.
 ExpMin= 1.61D-01 ExpMax= 5.48D+03 ExpMxC= 8.25D+02 IAcc=1 IRadAn=         1 AccDes= 0.00D+00
 Harris functional with IExCor=  402 and IRadAn=       1 diagonalized for initial guess.
 HarFok:  IExCor=  402 AccDes= 0.00D+00 IRadAn=         1 IDoV= 1 UseB2=F ITyADJ=14
 ICtDFT=  3500011 ScaDFX=  1.000000  1.000000  1.000000  1.000000
 FoFCou: FMM=F IPFlag=           0 FMFlag=      100000 FMFlg1=           0
         NFxFlg=           0 DoJE=T BraDBF=F KetDBF=T FulRan=T
         wScrn=  0.000000 ICntrl=     500 IOpCl=  0 I1Cent=   200000004 NGrid=           0
         NMat0=    1 NMatS0=      1 NMatT0=    0 NMatD0=    1 NMtDS0=    0 NMtDT0=    0
 Petite list used in FoFCou.
 Keep R1 ints in memory in canonical form, NReq=1565304907.
 Requested convergence on RMS density matrix=1.00D-08 within 128 cycles.
 Requested convergence on MAX density matrix=1.00D-06.
 Requested convergence on             energy=1.00D-06.
 No special actions if energy rises.
 Inv3:  Mode=1 IEnd=    21724443.
 Iteration    1 A*A^-1 deviation from unit magnitude is 5.11D-15 for   2675.
 Iteration    1 A*A^-1 deviation from orthogonality  is 6.27D-15 for   2687   2627.
 Iteration    1 A^-1*A deviation from unit magnitude is 5.11D-15 for   2675.
 Iteration    1 A^-1*A deviation from orthogonality  is 3.82D-11 for   2685   1537.
 Error on total polarization charges =  0.05245
 SCF Done:  E(RB3LYP) =  -886.948922783     A.U. after   10 cycles
            NFock= 10  Conv=0.48D-08     -V/T= 2.0094
 SMD-CDS (non-electrostatic) energy       (kcal/mol) =       0.59
 (included in total energy above)
 D1PCM: PCM CHGder 1st derivatives, ID1Alg=3 FixD1E=F DoIter=F DoCFld=F I1PDM=0.
 Calling FoFJK, ICntrl=      2127 FMM=F ISym2X=0 I1Cent= 0 IOpClX= 0 NMat=1 NMatS=1 NMatT=0.
 ***** Axes restored to original set *****
 -------------------------------------------------------------------
 Center     Atomic                   Forces (Hartrees/Bohr)
 Number     Number              X              Y              Z
 -------------------------------------------------------------------
      1        6           0.001277542    0.001718956    0.000075413
      2        6          -0.000766610   -0.001311476    0.000377482
      3        6           0.000388637    0.000353864    0.000345819
      4        6           0.000289930   -0.000748213   -0.000040321
      5        6           0.000342815    0.000051507   -0.000111985
      6        6          -0.000316271    0.000156842   -0.000025958
      7        6          -0.000127522   -0.000660451    0.000130458
      8        6          -0.000481872   -0.001278950   -0.001201241
      9        6          -0.000923263   -0.000118820    0.000291580
     10        6           0.001734825    0.000372957    0.000842268
     11        8          -0.000907856    0.000386887    0.000563888
     12        6          -0.000311474    0.000015254    0.000196344
     13        6          -0.000448847    0.000197955   -0.000179928
     14        8          -0.000256885    0.000304988   -0.000599489
     15        6          -0.000411743   -0.000156847   -0.000041883
     16        8          -0.000212917   -0.000106690    0.000339765
     17        6          -0.000060234    0.000199557   -0.000227089
     18        6          -0.000828450    0.000262807   -0.000664919
     19        8           0.001053516    0.000354481    0.000221981
     20        1           0.000002265   -0.000140837   -0.000129759
     21        1          -0.000032654   -0.000058658    0.000007421
     22        1          -0.000069613    0.000143422   -0.000097132
     23        1          -0.000166981    0.000002312    0.000054839
     24        1           0.000096390    0.000046018    0.000026899
     25        1           0.000085123    0.000014446    0.000073392
     26        1           0.000011553   -0.000011099   -0.000060491
     27        1          -0.000045097    0.000151757   -0.000052496
     28        1           0.000399256    0.000174220    0.000144968
     29        1           0.000283835    0.000283050   -0.000059933
     30        1           0.000126637    0.000025085   -0.000035133
     31        1          -0.000011711    0.000073123   -0.000087883
     32        1           0.000031111    0.000111102   -0.000061921
     33        1           0.000128497   -0.000150932    0.000029228
     34        1          -0.000008359   -0.000154310   -0.000031970
     35        1           0.000089994   -0.000065861   -0.000089607
     36        1          -0.000160837   -0.000076916   -0.000198160
     37        1           0.000073439    0.000237329   -0.000166961
     38        1          -0.000039846   -0.000016455    0.000093039
     39        1           0.000034552   -0.000016401    0.000289079
     40        1           0.000033335   -0.000063854    0.000132282
     41        1           0.000120852    0.000085574   -0.000112360
     42        1           0.000162058   -0.000168917    0.000131227
     43        1          -0.000177122   -0.000417805   -0.000090753
 -------------------------------------------------------------------
 Cartesian Forces:  Max     0.001734825 RMS     0.000425621

 GradGradGradGradGradGradGradGradGradGradGradGradGradGradGradGradGradGrad
 Berny optimization.
 Using GEDIIS/GDIIS optimizer.
 FormGI is forming the generalized inverse of G from B-inverse, IUseBI=4.
 Internal  Forces:  Max     0.001200383 RMS     0.000198326
 Search for a local minimum.
 Step number   6 out of a maximum of  258
 All quantities printed in internal units (Hartrees-Bohrs-Radians)
 Mixed Optimization -- En-DIIS/RFO-DIIS
 Swapping is turned off.
 Update second derivatives using D2CorX and points    3    4    5    6
 DE= -1.33D-04 DEPred=-1.00D-04 R= 1.33D+00
 TightC=F SS=  1.41D+00  RLast= 1.61D-01 DXNew= 1.2000D+00 4.8440D-01
 Trust test= 1.33D+00 RLast= 1.61D-01 DXMaxT set to 7.14D-01
 ITU=  1  1 -1  1  1  0
     Eigenvalues ---    0.00140   0.00254   0.00274   0.00337   0.00409
     Eigenvalues ---    0.00481   0.00531   0.00690   0.00825   0.00969
     Eigenvalues ---    0.01083   0.01155   0.01207   0.01338   0.01347
     Eigenvalues ---    0.01429   0.02433   0.02897   0.03401   0.03685
     Eigenvalues ---    0.03932   0.04284   0.04560   0.04612   0.04822
     Eigenvalues ---    0.04836   0.05033   0.05063   0.05270   0.05323
     Eigenvalues ---    0.05368   0.05452   0.05490   0.05554   0.05614
     Eigenvalues ---    0.05632   0.05667   0.05712   0.05798   0.06310
     Eigenvalues ---    0.06549   0.06665   0.07011   0.08285   0.08468
     Eigenvalues ---    0.08713   0.08830   0.08985   0.09041   0.09277
     Eigenvalues ---    0.09450   0.10770   0.11498   0.12928   0.13583
     Eigenvalues ---    0.13733   0.15225   0.15521   0.15986   0.16000
     Eigenvalues ---    0.16000   0.16000   0.16000   0.16000   0.16000
     Eigenvalues ---    0.16004   0.16049   0.16076   0.16290   0.16470
     Eigenvalues ---    0.17018   0.18093   0.19567   0.19807   0.20197
     Eigenvalues ---    0.22409   0.23207   0.24580   0.25411   0.26572
     Eigenvalues ---    0.27166   0.27859   0.27937   0.28337   0.28585
     Eigenvalues ---    0.28818   0.29253   0.29695   0.29751   0.30651
     Eigenvalues ---    0.31092   0.31882   0.32622   0.33660   0.33819
     Eigenvalues ---    0.33860   0.33897   0.33953   0.34026   0.34091
     Eigenvalues ---    0.34100   0.34121   0.34144   0.34197   0.34208
     Eigenvalues ---    0.34214   0.34221   0.34244   0.34262   0.34320
     Eigenvalues ---    0.34349   0.34357   0.34565   0.34688   0.35122
     Eigenvalues ---    0.39603   0.41431   0.42526   0.51386   0.52448
     Eigenvalues ---    0.52587   0.53359   0.95562
 En-DIIS/RFO-DIIS IScMMF=        0 using points:     6    5    4    3    2
 RFO step:  Lambda=-2.93752987D-05.
 DidBck=F Rises=F RFO-DIIS coefs:    1.34837   -0.00597   -0.19792   -0.22746    0.08297
 Iteration  1 RMS(Cart)=  0.02618954 RMS(Int)=  0.00069523
 Iteration  2 RMS(Cart)=  0.00078826 RMS(Int)=  0.00005595
 Iteration  3 RMS(Cart)=  0.00000110 RMS(Int)=  0.00005595
 Iteration  4 RMS(Cart)=  0.00000000 RMS(Int)=  0.00005595
 Variable       Old X    -DE/DX   Delta X   Delta X   Delta X     New X
                                 (Linear)    (Quad)   (Total)
    R1        2.55977   0.00070   0.00056   0.00285   0.00343   2.56321
    R2        2.87272  -0.00027   0.00004  -0.00195  -0.00193   2.87080
    R3        2.78310   0.00120  -0.00103   0.00224   0.00127   2.78437
    R4        2.82910   0.00022  -0.00003   0.00125   0.00120   2.83030
    R5        2.89022  -0.00078  -0.00070  -0.00341  -0.00412   2.88610
    R6        2.94648  -0.00025   0.00094   0.00078   0.00171   2.94819
    R7        2.07602   0.00004  -0.00043  -0.00045  -0.00088   2.07513
    R8        2.06354   0.00004   0.00044   0.00044   0.00088   2.06442
    R9        2.91498   0.00021  -0.00124   0.00015  -0.00106   2.91392
   R10        2.94257  -0.00029  -0.00148   0.00014  -0.00134   2.94123
   R11        2.07657  -0.00011  -0.00016  -0.00072  -0.00088   2.07570
   R12        2.91217   0.00038   0.00037   0.00138   0.00179   2.91396
   R13        2.07841  -0.00010  -0.00021  -0.00079  -0.00099   2.07741
   R14        2.07029   0.00010   0.00046   0.00064   0.00110   2.07139
   R15        2.93140   0.00001  -0.00066  -0.00036  -0.00101   2.93039
   R16        2.07563   0.00001   0.00012   0.00020   0.00032   2.07595
   R17        2.07707  -0.00005  -0.00020  -0.00046  -0.00066   2.07641
   R18        2.90363   0.00027  -0.00037   0.00057   0.00020   2.90383
   R19        2.08078   0.00003  -0.00066  -0.00054  -0.00120   2.07958
   R20        2.88107  -0.00017  -0.00128  -0.00191  -0.00321   2.87786
   R21        2.32512   0.00107  -0.00010   0.00153   0.00143   2.32655
   R22        2.90078   0.00042  -0.00038   0.00120   0.00075   2.90153
   R23        2.07067   0.00005   0.00025   0.00056   0.00081   2.07148
   R24        2.07104  -0.00031  -0.00042  -0.00164  -0.00206   2.06898
   R25        2.89149   0.00031  -0.00054   0.00059   0.00005   2.89154
   R26        2.73600  -0.00092   0.00024  -0.00257  -0.00233   2.73367
   R27        2.07221   0.00007   0.00004   0.00011   0.00015   2.07237
   R28        2.06924  -0.00006  -0.00012  -0.00011  -0.00023   2.06900
   R29        2.06883  -0.00002   0.00002   0.00028   0.00030   2.06913
   R30        2.07124   0.00013   0.00011   0.00061   0.00072   2.07196
   R31        2.07041   0.00013  -0.00007   0.00048   0.00042   2.07083
   R32        2.07093   0.00001   0.00002   0.00001   0.00003   2.07096
   R33        1.83986  -0.00008  -0.00011  -0.00034  -0.00045   1.83941
   R34        2.73409  -0.00011   0.00051  -0.00088  -0.00038   2.73372
   R35        2.90421   0.00024   0.00018   0.00122   0.00140   2.90562
   R36        2.89952   0.00062  -0.00150   0.00240   0.00090   2.90042
   R37        1.84156   0.00004   0.00079   0.00089   0.00167   1.84323
   R38        2.06848  -0.00003   0.00054  -0.00006   0.00048   2.06895
   R39        2.07045   0.00023  -0.00029   0.00077   0.00047   2.07092
   R40        2.06908   0.00007   0.00012   0.00047   0.00059   2.06967
   R41        2.70828   0.00083  -0.00094   0.00174   0.00081   2.70908
   R42        2.07292  -0.00001  -0.00026  -0.00063  -0.00088   2.07203
   R43        2.07521  -0.00017   0.00047  -0.00028   0.00019   2.07540
   R44        1.83522  -0.00002  -0.00002   0.00001  -0.00001   1.83521
    A1        2.15088   0.00021  -0.00071   0.00277   0.00200   2.15288
    A2        1.89842  -0.00050  -0.00097  -0.00232  -0.00345   1.89497
    A3        2.23183   0.00029   0.00138  -0.00051   0.00102   2.23284
    A4        2.17782  -0.00016  -0.00225  -0.00091  -0.00317   2.17465
    A5        1.98128   0.00044   0.00006   0.00105   0.00089   1.98217
    A6        2.12132  -0.00029   0.00223  -0.00011   0.00234   2.12366
    A7        1.94094   0.00002  -0.00252  -0.00108  -0.00366   1.93729
    A8        1.90751  -0.00008   0.00115   0.00113   0.00229   1.90980
    A9        1.92634  -0.00001   0.00294   0.00135   0.00432   1.93066
   A10        1.90556   0.00009  -0.00067   0.00017  -0.00049   1.90506
   A11        1.91238   0.00001   0.00070   0.00034   0.00109   1.91347
   A12        1.86961  -0.00005  -0.00159  -0.00196  -0.00357   1.86604
   A13        1.94163   0.00004  -0.00021  -0.00019  -0.00045   1.94119
   A14        1.94635   0.00015  -0.00247   0.00158  -0.00090   1.94545
   A15        1.87121  -0.00001   0.00202  -0.00048   0.00154   1.87276
   A16        1.98602  -0.00017  -0.00281  -0.00094  -0.00373   1.98229
   A17        1.89170  -0.00008   0.00211  -0.00195   0.00015   1.89186
   A18        1.81838   0.00006   0.00203   0.00199   0.00402   1.82240
   A19        2.03521   0.00005   0.00139   0.00116   0.00253   2.03774
   A20        1.90177   0.00007  -0.00041   0.00056   0.00014   1.90191
   A21        1.90751  -0.00005  -0.00182  -0.00111  -0.00292   1.90459
   A22        1.89371  -0.00008   0.00070  -0.00142  -0.00071   1.89300
   A23        1.86318  -0.00001   0.00063   0.00073   0.00137   1.86455
   A24        1.85407   0.00002  -0.00063  -0.00003  -0.00067   1.85341
   A25        2.04002   0.00000  -0.00110  -0.00213  -0.00323   2.03679
   A26        1.86384  -0.00007  -0.00134  -0.00149  -0.00282   1.86101
   A27        1.91717   0.00001   0.00055   0.00010   0.00065   1.91782
   A28        1.87794   0.00007   0.00130   0.00295   0.00424   1.88218
   A29        1.90142   0.00000   0.00095   0.00114   0.00209   1.90351
   A30        1.85405  -0.00001  -0.00035  -0.00044  -0.00080   1.85325
   A31        1.93136  -0.00007  -0.00221  -0.00240  -0.00466   1.92670
   A32        2.00573   0.00021   0.00182   0.00074   0.00259   2.00833
   A33        1.85936   0.00002   0.00046   0.00178   0.00223   1.86159
   A34        1.92820  -0.00005   0.00067   0.00134   0.00205   1.93025
   A35        1.86714  -0.00003   0.00018  -0.00028  -0.00009   1.86705
   A36        1.86432  -0.00009  -0.00098  -0.00119  -0.00218   1.86214
   A37        1.89682  -0.00016   0.00115   0.00018   0.00090   1.89773
   A38        2.23357   0.00033  -0.00100  -0.00048  -0.00149   2.23208
   A39        2.15279  -0.00017  -0.00007   0.00027   0.00019   2.15298
   A40        1.84505   0.00024  -0.00064  -0.00042  -0.00155   1.84350
   A41        1.90986   0.00000  -0.00525  -0.00553  -0.01072   1.89914
   A42        1.91887  -0.00019   0.00232   0.00096   0.00341   1.92227
   A43        1.93734  -0.00022  -0.00203  -0.00388  -0.00589   1.93144
   A44        1.98161  -0.00010   0.00437   0.00351   0.00799   1.98960
   A45        1.87090   0.00026   0.00096   0.00487   0.00580   1.87671
   A46        1.80210  -0.00003   0.00009  -0.00035  -0.00049   1.80161
   A47        1.96948   0.00014  -0.00212  -0.00158  -0.00362   1.96586
   A48        1.90998  -0.00002   0.00034   0.00101   0.00140   1.91138
   A49        1.97857  -0.00018   0.00056  -0.00114  -0.00051   1.97806
   A50        1.88080   0.00016   0.00092   0.00272   0.00370   1.88451
   A51        1.91781  -0.00007   0.00032  -0.00039  -0.00014   1.91768
   A52        1.90912  -0.00023   0.00214  -0.00011   0.00203   1.91115
   A53        1.95413   0.00016  -0.00049   0.00123   0.00075   1.95487
   A54        1.95262   0.00010  -0.00038   0.00040   0.00002   1.95263
   A55        1.88172   0.00001  -0.00075  -0.00091  -0.00166   1.88006
   A56        1.88218   0.00000  -0.00101  -0.00162  -0.00263   1.87955
   A57        1.88135  -0.00005   0.00040   0.00087   0.00127   1.88262
   A58        1.94058  -0.00001   0.00100   0.00083   0.00183   1.94242
   A59        1.91427   0.00008   0.00098   0.00175   0.00273   1.91700
   A60        1.93674   0.00017   0.00011   0.00162   0.00173   1.93847
   A61        1.88960  -0.00011  -0.00158  -0.00294  -0.00452   1.88508
   A62        1.88758  -0.00007  -0.00046  -0.00109  -0.00154   1.88604
   A63        1.89375  -0.00008  -0.00015  -0.00035  -0.00051   1.89324
   A64        1.88502  -0.00036   0.00206  -0.00207  -0.00002   1.88500
   A65        1.83745   0.00007   0.00238   0.00230   0.00467   1.84213
   A66        1.95380  -0.00021  -0.00029  -0.00035  -0.00065   1.95315
   A67        1.96919   0.00012  -0.00187   0.00319   0.00132   1.97051
   A68        1.88079  -0.00002   0.00220  -0.00212   0.00008   1.88087
   A69        1.88377  -0.00006  -0.00054  -0.00210  -0.00265   1.88113
   A70        1.93284   0.00009  -0.00146  -0.00110  -0.00255   1.93029
   A71        1.84469  -0.00051  -0.00043  -0.00585  -0.00628   1.83842
   A72        1.96130   0.00006   0.00033   0.00030   0.00062   1.96192
   A73        1.92372   0.00018  -0.00050   0.00104   0.00053   1.92426
   A74        1.91651   0.00005   0.00105   0.00185   0.00290   1.91941
   A75        1.89494  -0.00012  -0.00014  -0.00076  -0.00091   1.89403
   A76        1.87680  -0.00002   0.00072   0.00075   0.00146   1.87826
   A77        1.88859  -0.00017  -0.00151  -0.00337  -0.00487   1.88372
   A78        1.87189  -0.00004  -0.00102  -0.00039  -0.00141   1.87048
   A79        1.92323   0.00008  -0.00064   0.00173   0.00109   1.92433
   A80        1.92938   0.00011  -0.00053   0.00019  -0.00035   1.92903
   A81        1.91660   0.00004   0.00074   0.00012   0.00085   1.91746
   A82        1.93284  -0.00018   0.00089  -0.00245  -0.00155   1.93129
   A83        1.89015  -0.00001   0.00055   0.00081   0.00135   1.89151
   A84        1.88181   0.00002  -0.00145  -0.00014  -0.00159   1.88022
    D1        0.02997  -0.00004  -0.00530  -0.00783  -0.01310   0.01688
    D2        3.09239  -0.00006  -0.00462  -0.00742  -0.01200   3.08039
    D3       -3.04759  -0.00012   0.00019  -0.00692  -0.00671  -3.05430
    D4        0.01483  -0.00014   0.00088  -0.00652  -0.00561   0.00922
    D5       -1.09816   0.00011  -0.00262   0.00339   0.00081  -1.09735
    D6        2.98633   0.00007  -0.00314   0.00300  -0.00012   2.98621
    D7        0.92543   0.00004  -0.00329   0.00283  -0.00044   0.92499
    D8        1.96660   0.00017  -0.00930   0.00228  -0.00703   1.95958
    D9       -0.23209   0.00013  -0.00982   0.00188  -0.00795  -0.24004
   D10       -2.29299   0.00011  -0.00996   0.00171  -0.00828  -2.30126
   D11        0.01492   0.00022   0.00467   0.03089   0.03558   0.05050
   D12       -3.12779  -0.00012   0.00914  -0.00236   0.00679  -3.12100
   D13       -3.05882   0.00014   0.01057   0.03170   0.04231  -3.01651
   D14        0.08166  -0.00019   0.01503  -0.00155   0.01352   0.09517
   D15        1.14733  -0.00001   0.00826   0.00400   0.01222   1.15956
   D16       -0.95773  -0.00009   0.00994   0.00372   0.01367  -0.94406
   D17       -3.00955   0.00002   0.00948   0.00464   0.01409  -2.99547
   D18       -1.90906  -0.00002   0.00765   0.00352   0.01113  -1.89793
   D19        2.26906  -0.00010   0.00932   0.00324   0.01257   2.28164
   D20        0.21724   0.00001   0.00886   0.00415   0.01299   0.23023
   D21       -0.03747   0.00002  -0.00589  -0.01970  -0.02558  -0.06305
   D22        2.10531  -0.00014  -0.00632  -0.02219  -0.02850   2.07681
   D23       -2.03669  -0.00014  -0.00712  -0.02305  -0.03015  -2.06684
   D24        3.02783   0.00000  -0.00545  -0.01935  -0.02480   3.00303
   D25       -1.11258  -0.00016  -0.00589  -0.02184  -0.02772  -1.14030
   D26        1.02860  -0.00016  -0.00669  -0.02270  -0.02937   0.99923
   D27       -1.39856   0.00007  -0.00160   0.00331   0.00174  -1.39681
   D28        2.64695   0.00014   0.00435   0.00345   0.00782   2.65477
   D29        0.66692  -0.00001   0.00206   0.00054   0.00262   0.66954
   D30        0.70766   0.00005  -0.00221   0.00415   0.00195   0.70961
   D31       -1.53002   0.00011   0.00374   0.00429   0.00803  -1.52199
   D32        2.77313  -0.00003   0.00145   0.00139   0.00283   2.77596
   D33        2.75023   0.00005  -0.00412   0.00208  -0.00202   2.74821
   D34        0.51255   0.00012   0.00184   0.00222   0.00406   0.51661
   D35       -1.46748  -0.00003  -0.00046  -0.00068  -0.00114  -1.46862
   D36        1.12146   0.00001  -0.00371   0.00056  -0.00315   1.11832
   D37       -1.02862   0.00002  -0.00532   0.00115  -0.00418  -1.03279
   D38       -3.04768  -0.00001  -0.00333   0.00147  -0.00186  -3.04954
   D39       -2.94555   0.00012  -0.00958   0.00179  -0.00778  -2.95333
   D40        1.18755   0.00012  -0.01119   0.00237  -0.00881   1.17874
   D41       -0.83151   0.00009  -0.00920   0.00270  -0.00650  -0.83801
   D42       -0.93164   0.00004  -0.00733   0.00245  -0.00487  -0.93650
   D43       -3.08172   0.00005  -0.00894   0.00303  -0.00590  -3.08762
   D44        1.18241   0.00002  -0.00695   0.00336  -0.00359   1.17882
   D45       -1.00124  -0.00010  -0.00205  -0.00897  -0.01103  -1.01227
   D46       -3.03990  -0.00001  -0.00592  -0.00763  -0.01355  -3.05345
   D47        1.04899  -0.00006  -0.00222  -0.00841  -0.01064   1.03835
   D48        3.06824  -0.00015   0.00266  -0.00928  -0.00662   3.06162
   D49        1.02958  -0.00006  -0.00121  -0.00793  -0.00914   1.02044
   D50       -1.16472  -0.00011   0.00249  -0.00872  -0.00623  -1.17095
   D51        1.01156  -0.00001   0.00028  -0.00769  -0.00740   1.00416
   D52       -1.02710   0.00008  -0.00358  -0.00634  -0.00992  -1.03703
   D53        3.06178   0.00003   0.00011  -0.00713  -0.00701   3.05478
   D54       -1.10110  -0.00005   0.00151  -0.00598  -0.00446  -1.10556
   D55        3.07955  -0.00009   0.00157  -0.00727  -0.00570   3.07384
   D56        1.07612  -0.00005   0.00243  -0.00601  -0.00358   1.07254
   D57        1.05314   0.00002   0.00254  -0.00555  -0.00300   1.05014
   D58       -1.04940  -0.00002   0.00260  -0.00684  -0.00424  -1.05365
   D59       -3.05283   0.00002   0.00346  -0.00558  -0.00212  -3.05495
   D60        3.04477   0.00000   0.00246  -0.00589  -0.00343   3.04134
   D61        0.94224  -0.00004   0.00252  -0.00719  -0.00467   0.93756
   D62       -1.06119   0.00000   0.00338  -0.00592  -0.00255  -1.06374
   D63        1.29981  -0.00005   0.00355   0.00335   0.00687   1.30668
   D64       -2.74194   0.00013   0.00476   0.00351   0.00826  -2.73367
   D65       -0.71894  -0.00002   0.00405   0.00264   0.00669  -0.71225
   D66       -2.88832  -0.00008   0.00207   0.00227   0.00432  -2.88400
   D67       -0.64688   0.00009   0.00329   0.00243   0.00572  -0.64117
   D68        1.37611  -0.00005   0.00258   0.00156   0.00414   1.38026
   D69       -0.88534  -0.00006   0.00282   0.00388   0.00669  -0.87865
   D70        1.35610   0.00012   0.00404   0.00404   0.00809   1.36418
   D71       -2.90409  -0.00003   0.00333   0.00317   0.00651  -2.89758
   D72       -3.00335  -0.00002  -0.00078  -0.00431  -0.00509  -3.00844
   D73        1.19513   0.00002  -0.00096  -0.00387  -0.00484   1.19028
   D74       -0.91901  -0.00011  -0.00086  -0.00616  -0.00703  -0.92604
   D75        1.07951  -0.00005   0.00021  -0.00277  -0.00255   1.07695
   D76       -1.00520  -0.00001   0.00003  -0.00234  -0.00230  -1.00750
   D77       -3.11934  -0.00013   0.00013  -0.00462  -0.00449  -3.12383
   D78       -0.94525   0.00006   0.00018  -0.00246  -0.00228  -0.94753
   D79       -3.02996   0.00010   0.00000  -0.00203  -0.00203  -3.03199
   D80        1.13909  -0.00002   0.00009  -0.00431  -0.00422   1.13488
   D81       -0.03742  -0.00020  -0.00815  -0.04211  -0.05028  -0.08770
   D82        2.05007  -0.00032  -0.01376  -0.04983  -0.06361   1.98646
   D83       -2.18271  -0.00012  -0.01433  -0.04663  -0.06094  -2.24365
   D84        3.10523   0.00012  -0.01235  -0.01073  -0.02308   3.08215
   D85       -1.09047  -0.00001  -0.01795  -0.01846  -0.03640  -1.12687
   D86        0.95994   0.00020  -0.01852  -0.01525  -0.03373   0.92621
   D87        0.04292   0.00012   0.00812   0.03619   0.04430   0.08723
   D88       -2.09379   0.00007   0.01034   0.03899   0.04932  -2.04446
   D89        2.06307   0.00015   0.00892   0.03830   0.04720   2.11027
   D90       -2.02637   0.00009   0.01591   0.04510   0.06103  -1.96534
   D91        2.12010   0.00004   0.01813   0.04790   0.06605   2.18616
   D92       -0.00623   0.00012   0.01671   0.04721   0.06393   0.05771
   D93        2.14779  -0.00002   0.01307   0.03915   0.05219   2.19997
   D94        0.01107  -0.00007   0.01529   0.04195   0.05721   0.06828
   D95       -2.11526   0.00002   0.01387   0.04125   0.05509  -2.06017
   D96        1.04375   0.00011  -0.00576   0.00451  -0.00117   1.04258
   D97        3.13312   0.00002  -0.00646   0.00251  -0.00386   3.12925
   D98       -1.05797   0.00008  -0.00594   0.00423  -0.00162  -1.05959
   D99        3.08461   0.00004  -0.00674   0.00216  -0.00467   3.07995
   D100      -1.10921  -0.00005  -0.00743   0.00016  -0.00736  -1.11657
   D101       0.98289   0.00002  -0.00692   0.00188  -0.00512   0.97778
   D102      -1.09305   0.00008  -0.00495   0.00459  -0.00036  -1.09341
   D103       0.99632   0.00000  -0.00565   0.00259  -0.00305   0.99326
   D104       3.08842   0.00006  -0.00513   0.00432  -0.00081   3.08761
   D105      -1.19993  -0.00013  -0.02023  -0.03784  -0.05817  -1.25810
   D106       3.13529  -0.00016  -0.02097  -0.03930  -0.06017   3.07513
   D107       0.97172  -0.00001  -0.02246  -0.03941  -0.06187   0.90985
   D108       2.86754   0.00006  -0.01170  -0.01961  -0.03132   2.83623
   D109      -1.32783  -0.00016  -0.00971  -0.01987  -0.02958  -1.35741
   D110       0.76030  -0.00010  -0.01051  -0.02351  -0.03402   0.72628
   D111      -1.23272  -0.00002   0.00706   0.00214   0.00920  -1.22352
   D112       0.88338   0.00000   0.00674   0.00210   0.00884   0.89222
   D113       2.96238  -0.00007   0.00522  -0.00025   0.00497   2.96735
   D114       3.03809   0.00002   0.00304   0.00082   0.00386   3.04195
   D115      -1.12900   0.00003   0.00272   0.00078   0.00350  -1.12549
   D116       0.95000  -0.00003   0.00121  -0.00157  -0.00037   0.94964
   D117       0.98136   0.00006   0.00319   0.00524   0.00844   0.98980
   D118       3.09746   0.00007   0.00287   0.00521   0.00808   3.10554
   D119      -1.10672   0.00000   0.00135   0.00285   0.00421  -1.10252
   D120      -2.98607  -0.00020   0.00634  -0.01041  -0.00406  -2.99013
   D121      -0.90045  -0.00013   0.00626  -0.00952  -0.00326  -0.90371
   D122       1.18828  -0.00003   0.00619  -0.00729  -0.00110   1.18719
   D123      -0.96333  -0.00008   0.00785  -0.00711   0.00074  -0.96259
   D124       1.12229  -0.00001   0.00778  -0.00623   0.00154   1.12383
   D125      -3.07217   0.00010   0.00771  -0.00400   0.00371  -3.06846
   D126       1.09157  -0.00009   0.00937  -0.01155  -0.00218   1.08940
   D127      -3.10599  -0.00002   0.00929  -0.01066  -0.00137  -3.10737
   D128      -1.01726   0.00008   0.00922  -0.00843   0.00079  -1.01647
   D129       2.97965  -0.00024  -0.03064  -0.06739  -0.09803   2.88161
   D130       0.88978  -0.00034  -0.02968  -0.06931  -0.09899   0.79079
   D131      -1.19690  -0.00023  -0.03140  -0.06884  -0.10024  -1.29714
         Item               Value     Threshold  Converged?
 Maximum Force            0.001200     0.000450     NO 
 RMS     Force            0.000198     0.000300     YES
 Maximum Displacement     0.155092     0.001800     NO 
 RMS     Displacement     0.026181     0.001200     NO 
 Predicted change in Energy=-1.268256D-04
 GradGradGradGradGradGradGradGradGradGradGradGradGradGradGradGradGradGrad

                          Input orientation:                          
 ---------------------------------------------------------------------
 Center     Atomic      Atomic             Coordinates (Angstroms)
 Number     Number       Type             X           Y           Z
 ---------------------------------------------------------------------
      1          6           0       -1.855629    0.499953   -0.299033
      2          6           0       -0.959954   -0.511385   -0.420514
      3          6           0        0.483755   -0.330698   -0.775835
      4          6           0        1.247133    0.426645    0.354492
      5          6           0        1.002885    1.946882    0.271251
      6          6           0       -0.443799    2.430847    0.496287
      7          6           0       -1.504170    1.959375   -0.532296
      8          6           0       -3.133318   -0.059244    0.176147
      9          6           0       -2.952629   -1.551136    0.422772
     10          6           0       -1.530343   -1.879720   -0.053313
     11          8           0       -4.188416    0.538933    0.387566
     12          6           0       -2.701700    2.922037   -0.553931
     13          6           0       -1.495336   -2.865516   -1.223056
     14          8           0       -0.798015   -2.422959    1.069728
     15          6           0        2.754223    0.038883    0.382622
     16          8           0        2.782162   -1.395061    0.571672
     17          6           0        3.490246    0.682944    1.569056
     18          6           0        3.476244    0.352073   -0.935073
     19          8           0        4.782373   -0.232898   -0.851388
     20          1           0        0.561117    0.242412   -1.709330
     21          1           0        0.959502   -1.297461   -0.956018
     22          1           0        0.853607    0.064364    1.313865
     23          1           0        1.343058    2.310363   -0.708884
     24          1           0        1.626358    2.452193    1.017874
     25          1           0       -0.415482    3.528741    0.471255
     26          1           0       -0.776883    2.156041    1.506669
     27          1           0       -1.035091    2.015992   -1.526171
     28          1           0       -3.056123   -1.747037    1.496327
     29          1           0       -3.736274   -2.116006   -0.092526
     30          1           0       -2.364325    3.919170   -0.861410
     31          1           0       -3.169122    3.017581    0.431526
     32          1           0       -3.472363    2.598723   -1.261345
     33          1           0       -0.470116   -3.028230   -1.576058
     34          1           0       -1.902169   -3.832587   -0.906650
     35          1           0       -2.090664   -2.497456   -2.066337
     36          1           0        0.083829   -2.687839    0.754058
     37          1           0        3.679730   -1.672381    0.309258
     38          1           0        3.601808    1.765877    1.452895
     39          1           0        2.950164    0.486756    2.502216
     40          1           0        4.493772    0.254627    1.663868
     41          1           0        2.927897   -0.080242   -1.780454
     42          1           0        3.546891    1.437484   -1.086911
     43          1           0        5.156067   -0.251441   -1.747570
 ---------------------------------------------------------------------
                    Distance matrix (angstroms):
                    1          2          3          4          5
     1  C    0.000000
     2  C    1.356391   0.000000
     3  C    2.527853   1.497730   0.000000
     4  C    3.171688   2.520270   1.560113   0.000000
     5  C    3.254218   3.220923   2.559932   1.541981   0.000000
     6  C    2.520743   3.124686   3.178801   2.626059   1.541999
     7  C    1.519160   2.532453   3.042300   3.271899   2.632712
     8  C    1.473426   2.298684   3.750089   4.410923   4.598017
     9  C    2.435443   2.400619   3.838602   4.642659   5.282536
    10  C    2.414339   1.527259   2.641609   3.633180   4.600594
    11  O    2.432042   3.489861   4.892743   5.436809   5.380098
    12  C    2.578235   3.852255   4.558140   4.758728   3.918648
    13  C    3.508563   2.544139   3.246862   4.565974   5.624343
    14  O    3.396391   2.429231   3.070276   3.579725   4.793361
    15  C    4.682732   3.839653   2.575585   1.556430   2.592306
    16  O    5.085107   3.970988   2.869028   2.392090   3.797981
    17  C    5.665829   5.018873   3.945247   2.563671   3.077141
    18  C    5.371712   4.548646   3.073520   2.576329   3.180587
    19  O    6.701137   5.765199   4.300394   3.793028   4.505140
    20  H    2.809970   2.131411   1.098114   2.182641   2.650109
    21  H    3.404012   2.142194   1.092444   2.184653   3.468982
    22  H    3.182946   2.574599   2.158637   1.098411   2.157128
    23  H    3.698265   3.653667   2.778144   2.165263   1.099319
    24  H    4.203537   4.188169   3.502487   2.164887   1.096132
    25  H    3.441064   4.173046   4.154410   3.521494   2.134021
    26  H    2.677103   3.295862   3.603179   2.900855   2.176598
    27  H    2.116016   2.759666   2.894278   3.357300   2.718244
    28  H    3.116644   3.097586   4.438408   4.954462   5.623290
    29  H    3.228422   3.223405   4.632804   5.612418   6.252921
    30  H    3.502297   4.668668   5.116665   5.169021   4.063367
    31  H    2.932137   4.249706   5.100216   5.120761   4.310189
    32  H    2.818635   4.085581   4.946523   5.440817   4.775102
    33  H    3.999815   2.812425   2.971011   4.314177   5.507632
    34  H    4.375188   3.486328   4.239454   5.445148   6.574880
    35  H    3.487559   2.816331   3.603869   5.054866   5.898009
    36  H    3.877179   2.684409   2.838420   3.348572   4.749568
    37  H    5.977396   4.838093   3.632052   3.213329   4.501778
    38  H    5.869875   5.431873   4.368652   2.923102   2.860672
    39  H    5.562628   4.982736   4.182945   2.741651   3.301676
    40  H    6.650418   5.888509   4.730221   3.504956   4.121820
    41  H    5.041167   4.141341   2.654397   2.764036   3.467621
    42  H    5.539580   4.955182   3.550499   2.896261   2.928490
    43  H    7.199079   6.263734   4.772951   4.489792   5.114409
                    6          7          8          9         10
     6  C    0.000000
     7  C    1.550695   0.000000
     8  C    3.679205   2.689021   0.000000
     9  C    4.706997   3.915849   1.522897   0.000000
    10  C    4.479243   3.868948   2.436455   1.535422   0.000000
    11  O    4.196821   3.173165   1.231156   2.428332   3.620719
    12  C    2.538176   1.536640   3.099571   4.585433   4.967853
    13  C    5.666862   4.874094   3.537784   2.561259   1.530137
    14  O    4.900381   4.719108   3.440825   2.412673   1.446594
    15  C    3.995217   4.760177   5.891978   5.924352   4.714720
    16  O    5.005005   5.553704   6.077314   5.738847   4.384427
    17  C    4.436520   5.566790   6.809011   6.914891   5.865632
    18  C    4.662277   5.248826   6.714931   6.840786   5.551965
    19  O    6.018691   6.665471   7.983992   7.949308   6.572620
    20  H    3.265555   2.932368   4.158710   4.484316   3.408819
    21  H    4.240133   4.105631   4.423365   4.155742   2.711685
    22  H    2.819918   3.543796   4.147921   4.229814   3.366283
    23  H    2.158660   2.874211   5.141620   5.885979   5.122792
    24  H    2.134962   3.527904   5.447048   6.111295   5.466048
    25  H    1.098544   2.157607   4.510804   5.678435   5.547029
    26  H    1.098788   2.173707   3.497222   4.433043   4.391880
    27  H    2.147572   1.100468   3.406911   4.494412   4.194181
    28  H    5.027826   4.501262   2.144174   1.096179   2.178759
    29  H    5.644551   4.667377   2.160095   1.094855   2.218896
    30  H    2.783319   2.165405   4.182780   5.649733   5.914023
    31  H    2.788518   2.195636   3.087613   4.573853   5.186928
    32  H    3.505660   2.194097   3.040743   4.508626   5.028641
    33  H    5.839248   5.199510   4.356346   3.512834   2.182181
    34  H    6.582224   5.817677   4.114158   2.841803   2.163361
    35  H    5.793736   4.749800   3.472858   2.798958   2.178950
    36  H    5.152260   5.076716   4.194464   3.259129   1.977487
    37  H    5.820220   6.385193   7.002682   6.634439   5.226788
    38  H    4.210014   5.481737   7.093875   7.417842   6.472867
    39  H    4.395706   5.587304   6.535860   6.581798   5.675023
    40  H    5.520760   6.610946   7.777167   7.762087   6.617712
    41  H    4.780947   5.035987   6.369227   6.449677   5.108527
    42  H    4.406687   5.108149   6.961372   7.311277   6.152274
    43  H    6.602126   7.122034   8.511846   8.494148   7.087305
                   11         12         13         14         15
    11  O    0.000000
    12  C    2.962419   0.000000
    13  C    4.630017   5.949690   0.000000
    14  O    4.553347   5.901633   2.437001   0.000000
    15  C    6.960626   6.241539   5.391891   4.376206   0.000000
    16  O    7.236241   7.069445   4.866239   3.757965   1.446622
    17  C    7.770360   6.918150   6.726328   5.318378   1.537586
    18  C    7.780186   6.702013   5.928948   5.476250   1.534835
    19  O    9.088772   8.127327   6.817510   6.295060   2.389568
    20  H    5.200285   4.377363   3.758281   4.083456   3.037664
    21  H    5.628377   5.600915   2.925122   2.908481   2.607450
    22  H    5.148324   4.929012   4.531855   2.995703   2.116649
    23  H    5.910784   4.093681   5.925418   5.491083   2.888320
    24  H    6.153816   4.628543   6.560852   5.444941   2.738557
    25  H    4.814663   2.577962   6.702484   5.993933   4.715294
    26  H    3.937764   2.921941   5.760522   4.599848   4.267851
    27  H    3.973355   2.131609   4.912517   5.147736   4.680956
    28  H    2.781564   5.111695   3.328978   2.395393   6.179804
    29  H    2.735621   5.163828   2.619478   3.174653   6.855353
    30  H    4.038966   1.096649   6.849664   6.812138   6.542460
    31  H    2.680408   1.094869   6.336405   5.968997   6.630314
    32  H    2.733930   1.094938   5.811024   6.148441   6.930064
    33  H    5.514184   6.436644   1.096432   2.733872   4.862095
    34  H    5.100207   6.810919   1.095834   2.666885   6.191324
    35  H    4.431914   5.659651   1.095904   3.392845   5.991941
    36  H    5.366418   6.398493   2.536595   0.973375   3.834577
    37  H    8.173357   7.910526   5.527465   4.603465   1.946887
    38  H    7.957883   6.715524   7.388599   6.087003   2.201453
    39  H    7.445387   6.871259   6.699094   4.956542   2.175238
    40  H    8.780100   7.988023   7.344320   5.960325   2.171213
    41  H    7.464958   6.496953   5.256752   5.243499   2.173304
    42  H    7.925683   6.444599   6.630113   6.199381   2.178057
    43  H    9.617841   8.558051   7.165868   6.935687   3.223486
                   16         17         18         19         20
    16  O    0.000000
    17  C    2.411278   0.000000
    18  C    2.409254   2.525932   0.000000
    19  O    2.715983   2.892561   1.433585   0.000000
    20  H    3.580130   4.418334   3.018189   4.333703   0.000000
    21  H    2.380221   4.086890   3.009217   3.969708   1.759943
    22  H    2.529841   2.720225   3.466802   4.495763   3.042526
    23  H    4.176243   3.528160   2.904572   4.279879   2.426673
    24  H    4.041824   2.628330   3.412709   4.545799   3.668176
    25  H    5.871868   4.955646   5.216752   6.551107   4.063084
    26  H    5.113839   4.514675   5.225465   6.494058   3.974276
    27  H    5.532418   5.642350   4.844602   6.273414   2.393117
    28  H    5.921524   6.983197   7.279408   8.321442   5.226717
    29  H    6.591732   7.925753   7.669531   8.757243   5.161759
    30  H    7.535324   7.117326   6.844111   8.265293   4.774487
    31  H    7.410049   7.147845   7.289267   8.685491   5.118546
    32  H    7.643909   7.756243   7.310064   8.736522   4.692745
    33  H    4.225789   6.272880   5.235557   5.993968   3.431953
    34  H    5.483605   7.456358   6.814654   7.592358   4.828840
    35  H    5.649673   7.380893   6.355316   7.337776   3.829658
    36  H    2.997589   4.861078   4.858261   5.538998   3.857779
    37  H    0.975395   2.677789   2.384990   2.152912   4.179340
    38  H    3.382293   1.094844   2.777949   3.270865   4.643965
    39  H    2.701196   1.095885   3.479921   3.888643   4.848131
    40  H    2.616098   1.095221   2.792731   2.578271   5.181157
    41  H    2.698607   3.481078   1.096471   2.079795   2.389731
    42  H    3.370314   2.761648   1.098255   2.090948   3.275737
    43  H    3.510296   3.827277   1.961170   0.971151   4.621571
                   21         22         23         24         25
    21  H    0.000000
    22  H    2.649180   0.000000
    23  H    3.636562   3.061958   0.000000
    24  H    4.289622   2.527149   1.755583   0.000000
    25  H    5.217271   3.784506   2.443284   2.372100   0.000000
    26  H    4.583289   2.659094   3.070283   2.470262   1.756985
    27  H    3.909277   3.929610   2.531838   3.707526   2.581092
    28  H    4.726665   4.312825   6.377950   6.307779   5.988121
    29  H    4.844166   5.272472   6.765519   7.131568   6.573331
    30  H    6.186277   5.472334   4.044282   4.648579   2.392995
    31  H    6.131102   5.067777   4.707491   4.864165   2.800964
    32  H    5.908884   5.636373   4.855579   5.586884   3.634744
    33  H    2.328909   4.434866   5.704398   6.415506   6.869377
    34  H    3.823410   5.264145   6.950284   7.460078   7.635313
    35  H    3.460681   5.163083   6.062034   6.915753   6.749864
    36  H    2.371563   2.912141   5.357973   5.372981   6.243008
    37  H    3.023430   3.465904   4.728519   4.661607   6.621833
    38  H    4.708363   3.235287   3.173595   2.136041   4.495544
    39  H    4.370990   2.446660   4.027343   2.796189   4.970518
    40  H    4.665173   3.661898   4.447808   3.669968   6.020209
    41  H    2.456806   3.728056   3.061857   3.992227   5.410465
    42  H    3.767180   3.860435   2.400354   3.024599   4.743589
    43  H    4.396802   5.289923   4.709644   5.236045   7.089085
                   26         27         28         29         30
    26  H    0.000000
    27  H    3.047032   0.000000
    28  H    4.519852   5.232634   0.000000
    29  H    5.437445   5.140538   1.767257   0.000000
    30  H    3.352073   2.414717   6.176035   6.236728   0.000000
    31  H    2.760614   3.064286   4.883458   5.191340   1.769815
    32  H    3.888892   2.519922   5.163685   4.864612   1.769541
    33  H    6.039369   5.076008   4.215263   3.701461   7.236374
    34  H    6.553933   5.944872   3.384587   2.640718   7.765654
    35  H    6.012273   4.666608   3.766671   2.597973   6.534511
    36  H    4.976989   5.345788   3.360858   3.954350   7.228815
    37  H    5.995999   6.261184   6.840060   7.440118   8.316641
    38  H    4.396368   5.517085   7.527980   8.444216   6.751846
    39  H    4.203392   5.869304   6.486689   7.629909   7.165141
    40  H    5.605345   6.621713   7.812531   8.742910   8.175537
    41  H    5.434292   4.490449   7.023104   7.169701   6.696832
    42  H    5.092936   4.639200   7.772650   8.164594   6.414990
    43  H    7.182335   6.597023   8.955431   9.235232   8.644974
                   31         32         33         34         35
    31  H    0.000000
    32  H    1.770088   0.000000
    33  H    6.918588   6.385541   0.000000
    34  H    7.093708   6.629711   1.773662   0.000000
    35  H    6.149637   5.341175   1.774337   1.778477   0.000000
    36  H    6.575525   6.682521   2.419124   2.830651   3.566412
    37  H    8.301655   8.477120   4.755414   6.107579   6.294574
    38  H    6.960995   7.622639   6.981302   8.197805   7.935064
    39  H    6.938191   7.737807   6.378539   7.336363   7.428806
    40  H    8.238478   8.804031   6.776020   8.013796   8.052527
    41  H    7.187699   6.957705   4.503210   6.178444   5.577689
    42  H    7.064502   7.116800   6.026459   7.582770   6.944427
    43  H    9.205637   9.099981   6.276456   7.959299   7.593505
                   36         37         38         39         40
    36  H    0.000000
    37  H    3.762912   0.000000
    38  H    5.718403   3.624306   0.000000
    39  H    4.620605   3.162784   1.778163   0.000000
    40  H    5.378983   2.492186   1.767480   1.771845   0.000000
    41  H    4.616496   2.732591   3.783762   4.320097   3.798348
    42  H    5.692122   3.411480   2.561537   3.760558   3.140464
    43  H    6.158066   2.903306   4.090022   4.844752   3.511787
                   41         42         43
    41  H    0.000000
    42  H    1.779789   0.000000
    43  H    2.234979   2.424539   0.000000
 Stoichiometry    C15H24O4
 Framework group  C1[X(C15H24O4)]
 Deg. of freedom   123
 Full point group                 C1      NOp   1
 Largest Abelian subgroup         C1      NOp   1
 Largest concise Abelian subgroup C1      NOp   1
                         Standard orientation:                         
 ---------------------------------------------------------------------
 Center     Atomic      Atomic             Coordinates (Angstroms)
 Number     Number       Type             X           Y           Z
 ---------------------------------------------------------------------
      1          6           0       -1.897098    0.463549   -0.277621
      2          6           0       -0.998499   -0.545943   -0.392691
      3          6           0        0.439470   -0.365524   -0.770699
      4          6           0        1.214453    0.415706    0.335209
      5          6           0        0.962135    1.933087    0.227530
      6          6           0       -0.483609    2.414803    0.463192
      7          6           0       -1.555503    1.919966   -0.542210
      8          6           0       -3.165718   -0.092396    0.224885
      9          6           0       -2.974891   -1.578722    0.496246
     10          6           0       -1.557625   -1.909788    0.007093
     11          8           0       -4.220621    0.504963    0.439565
     12          6           0       -2.757621    2.876859   -0.565257
     13          6           0       -1.533783   -2.916684   -1.144824
     14          8           0       -0.807815   -2.429178    1.129882
     15          6           0        2.723550    0.035076    0.350077
     16          8           0        2.760604   -1.395030    0.564881
     17          6           0        3.472453    0.703953    1.514516
     18          6           0        3.426388    0.327211   -0.982738
     19          8           0        4.736194   -0.250449   -0.906018
     20          1           0        0.501674    0.190722   -1.715461
     21          1           0        0.917192   -1.333350   -0.939605
     22          1           0        0.835497    0.069353    1.306259
     23          1           0        1.287460    2.280028   -0.763578
     24          1           0        1.593238    2.454694    0.956324
     25          1           0       -0.460670    3.512167    0.417740
     26          1           0       -0.801847    2.157106    1.482825
     27          1           0       -1.100059    1.960406   -1.543193
     28          1           0       -3.063078   -1.755373    1.574498
     29          1           0       -3.762775   -2.156335    0.001967
     30          1           0       -2.428983    3.869648   -0.895414
     31          1           0       -3.212220    2.988406    0.424508
     32          1           0       -3.536210    2.537295   -1.256188
     33          1           0       -0.512652   -3.081380   -1.508597
     34          1           0       -1.931891   -3.879556   -0.805353
     35          1           0       -2.142050   -2.566723   -1.986574
     36          1           0        0.070923   -2.695962    0.807230
     37          1           0        3.655836   -1.673207    0.295487
     38          1           0        3.577474    1.785051    1.377109
     39          1           0        2.945841    0.522546    2.458304
     40          1           0        4.479116    0.281809    1.603582
     41          1           0        2.868744   -0.122895   -1.812610
     42          1           0        3.490009    1.409956   -1.155307
     43          1           0        5.097917   -0.283780   -1.806673
 ---------------------------------------------------------------------
 Rotational constants (GHZ):      0.5822921      0.2550422      0.2008072
 Standard basis: 6-31G(d) (6D, 7F)
 There are   333 symmetry adapted cartesian basis functions of A   symmetry.
 There are   333 symmetry adapted basis functions of A   symmetry.
   333 basis functions,   628 primitive gaussians,   333 cartesian basis functions
    73 alpha electrons       73 beta electrons
       nuclear repulsion energy      1598.2225290544 Hartrees.
 NAtoms=   43 NActive=   43 NUniq=   43 SFac= 1.00D+00 NAtFMM=   60 NAOKFM=F Big=F
 Integral buffers will be    131072 words long.
 Raffenetti 2 integral format.
 Two-electron integral symmetry is turned on.
 ------------------------------------------------------------------------------
 Polarizable Continuum Model (PCM)
 =================================
 Model                : PCM (using non-symmetric T matrix).
 Atomic radii         : SMD-Coulomb.
 Polarization charges : Total charges.
 Charge compensation  : None.
 Solution method      : On-the-fly selection.
 Cavity type          : VdW (van der Waals Surface) (Alpha=1.000).
 Cavity algorithm     : GePol (No added spheres)
                        Default sphere list used, NSphG=   43.
                        Lebedev-Laikov grids with approx.  5.0 points / Ang**2.
                        Smoothing algorithm: Karplus/York (Gamma=1.0000).
                        Polarization charges: spherical gaussians, with
                                              point-specific exponents (IZeta= 3).
                        Self-potential: point-specific (ISelfS= 7).
                        Self-field    : sphere-specific E.n sum rule (ISelfD= 2).
 1st derivatives      : Analytical E(r).r(x)/FMM algorithm (CHGder, D1EAlg=3).
                        Cavity 1st derivative terms included.
 Solvent              : Methanol, Eps=  32.613000 Eps(inf)=   1.765709
 ------------------------------------------------------------------------------
 ------------------------------------------------------------------------------
 Atomic radii for non-electrostatic terms: SMD-CDS.
 ------------------------------------------------------------------------------
 Nuclear repulsion after PCM non-electrostatic terms =     1598.2234615629 Hartrees.
 One-electron integrals computed using PRISM.
 NBasis=   333 RedAO= T EigKep=  9.99D-04  NBF=   333
 NBsUse=   333 1.00D-06 EigRej= -1.00D+00 NBFU=   333
 Initial guess from the checkpoint file:  "DY-202A-11R_57.chk"
 B after Tr=     0.000000    0.000000    0.000000
         Rot=    1.000000   -0.000459   -0.000830    0.000121 Ang=  -0.11 deg.
 ExpMin= 1.61D-01 ExpMax= 5.48D+03 ExpMxC= 8.25D+02 IAcc=1 IRadAn=         1 AccDes= 0.00D+00
 Harris functional with IExCor=  402 and IRadAn=       1 diagonalized for initial guess.
 HarFok:  IExCor=  402 AccDes= 0.00D+00 IRadAn=         1 IDoV= 1 UseB2=F ITyADJ=14
 ICtDFT=  3500011 ScaDFX=  1.000000  1.000000  1.000000  1.000000
 FoFCou: FMM=F IPFlag=           0 FMFlag=      100000 FMFlg1=           0
         NFxFlg=           0 DoJE=T BraDBF=F KetDBF=T FulRan=T
         wScrn=  0.000000 ICntrl=     500 IOpCl=  0 I1Cent=   200000004 NGrid=           0
         NMat0=    1 NMatS0=      1 NMatT0=    0 NMatD0=    1 NMtDS0=    0 NMtDT0=    0
 Petite list used in FoFCou.
 Keep R1 ints in memory in canonical form, NReq=1565304907.
 Requested convergence on RMS density matrix=1.00D-08 within 128 cycles.
 Requested convergence on MAX density matrix=1.00D-06.
 Requested convergence on             energy=1.00D-06.
 No special actions if energy rises.
 Inv3:  Mode=1 IEnd=    21886203.
 Iteration    1 A*A^-1 deviation from unit magnitude is 7.11D-15 for   2689.
 Iteration    1 A*A^-1 deviation from orthogonality  is 8.19D-15 for   2697   2637.
 Iteration    1 A^-1*A deviation from unit magnitude is 6.88D-15 for   2689.
 Iteration    1 A^-1*A deviation from orthogonality  is 2.62D-11 for   1985   1984.
 Error on total polarization charges =  0.05240
 SCF Done:  E(RB3LYP) =  -886.948991311     A.U. after   10 cycles
            NFock= 10  Conv=0.84D-08     -V/T= 2.0094
 SMD-CDS (non-electrostatic) energy       (kcal/mol) =       0.59
 (included in total energy above)
 D1PCM: PCM CHGder 1st derivatives, ID1Alg=3 FixD1E=F DoIter=F DoCFld=F I1PDM=0.
 Calling FoFJK, ICntrl=      2127 FMM=F ISym2X=0 I1Cent= 0 IOpClX= 0 NMat=1 NMatS=1 NMatT=0.
 ***** Axes restored to original set *****
 -------------------------------------------------------------------
 Center     Atomic                   Forces (Hartrees/Bohr)
 Number     Number              X              Y              Z
 -------------------------------------------------------------------
      1        6           0.001239707   -0.000789055   -0.000286508
      2        6          -0.000841451    0.001270944   -0.000224678
      3        6           0.000483749   -0.000027499    0.001142261
      4        6           0.000418355   -0.000919569   -0.001117206
      5        6           0.000192457    0.000524064    0.000677866
      6        6           0.000767390    0.000381461   -0.000091309
      7        6          -0.000308823   -0.000170082   -0.000215077
      8        6           0.000153549    0.001246426    0.001950302
      9        6          -0.000663575    0.000006354   -0.000375685
     10        6           0.001587879   -0.000442807    0.000245739
     11        8          -0.000627177   -0.000300645   -0.000758683
     12        6          -0.000593441    0.000057906    0.000215057
     13        6          -0.000448270   -0.000717879   -0.000752456
     14        8          -0.000644095   -0.000057993   -0.000254284
     15        6           0.000178514   -0.000016217    0.000468502
     16        8          -0.000027931   -0.000095618   -0.000025334
     17        6           0.000053722   -0.000004329    0.000359687
     18        6          -0.001015915    0.000649430   -0.000136631
     19        8           0.001019874   -0.000051573   -0.000383542
     20        1          -0.000285890    0.000192772   -0.000218739
     21        1          -0.000535246   -0.000180029    0.000626502
     22        1           0.000015541   -0.000112788    0.000067405
     23        1          -0.000157414    0.000133571   -0.000226490
     24        1          -0.000478432    0.000103211   -0.000253806
     25        1          -0.000254384   -0.000063969   -0.000153730
     26        1          -0.000094420   -0.000137341    0.000066380
     27        1           0.000211009    0.000055608   -0.000362298
     28        1           0.000213994   -0.000132837   -0.000102673
     29        1           0.000157985   -0.000491752   -0.000015796
     30        1           0.000426948   -0.000108937   -0.000020868
     31        1          -0.000131945   -0.000041626   -0.000034528
     32        1          -0.000023631   -0.000092853    0.000132366
     33        1           0.000165001    0.000370855    0.000197599
     34        1          -0.000224507    0.000077620    0.000167924
     35        1           0.000037944    0.000051771    0.000056066
     36        1           0.000095558    0.000327822   -0.000241623
     37        1          -0.000280992    0.000218739    0.000127537
     38        1           0.000131303   -0.000331625    0.000070323
     39        1          -0.000205697    0.000079851    0.000110031
     40        1          -0.000080037    0.000010990   -0.000327106
     41        1           0.000230488    0.000028473   -0.000067762
     42        1           0.000128562   -0.000233388   -0.000069925
     43        1           0.000013744   -0.000267458    0.000035191
 -------------------------------------------------------------------
 Cartesian Forces:  Max     0.001950302 RMS     0.000469529

 GradGradGradGradGradGradGradGradGradGradGradGradGradGradGradGradGradGrad
 Berny optimization.
 Using GEDIIS/GDIIS optimizer.
 FormGI is forming the generalized inverse of G from B-inverse, IUseBI=4.
 Internal  Forces:  Max     0.001103496 RMS     0.000263375
 Search for a local minimum.
 Step number   7 out of a maximum of  258
 All quantities printed in internal units (Hartrees-Bohrs-Radians)
 Mixed Optimization -- En-DIIS/RFO-DIIS
 Swapping is turned off.
 Update second derivatives using D2CorX and points    4    5    6    7
 DE= -6.85D-05 DEPred=-1.27D-04 R= 5.40D-01
 TightC=F SS=  1.41D+00  RLast= 3.12D-01 DXNew= 1.2000D+00 9.3493D-01
 Trust test= 5.40D-01 RLast= 3.12D-01 DXMaxT set to 9.35D-01
 ITU=  1  1  1 -1  1  1  0
     Eigenvalues ---    0.00127   0.00254   0.00273   0.00336   0.00402
     Eigenvalues ---    0.00473   0.00535   0.00698   0.00809   0.00951
     Eigenvalues ---    0.01126   0.01165   0.01209   0.01342   0.01417
     Eigenvalues ---    0.01672   0.02467   0.02899   0.03443   0.03696
     Eigenvalues ---    0.03976   0.04284   0.04523   0.04616   0.04815
     Eigenvalues ---    0.04879   0.05018   0.05112   0.05278   0.05357
     Eigenvalues ---    0.05387   0.05419   0.05465   0.05534   0.05612
     Eigenvalues ---    0.05624   0.05650   0.05698   0.05787   0.06350
     Eigenvalues ---    0.06554   0.06707   0.07005   0.08241   0.08525
     Eigenvalues ---    0.08691   0.08842   0.08980   0.09087   0.09331
     Eigenvalues ---    0.09414   0.11081   0.11578   0.12912   0.13560
     Eigenvalues ---    0.13757   0.15222   0.15748   0.15992   0.16000
     Eigenvalues ---    0.16000   0.16000   0.16000   0.16000   0.16003
     Eigenvalues ---    0.16015   0.16052   0.16160   0.16382   0.16466
     Eigenvalues ---    0.17156   0.18194   0.19451   0.19749   0.20414
     Eigenvalues ---    0.22602   0.23191   0.24583   0.25454   0.26698
     Eigenvalues ---    0.27176   0.27868   0.28051   0.28316   0.28567
     Eigenvalues ---    0.28813   0.29249   0.29685   0.29756   0.30393
     Eigenvalues ---    0.31593   0.31869   0.32866   0.33665   0.33848
     Eigenvalues ---    0.33863   0.33901   0.33972   0.34037   0.34092
     Eigenvalues ---    0.34106   0.34121   0.34147   0.34200   0.34208
     Eigenvalues ---    0.34213   0.34233   0.34256   0.34296   0.34319
     Eigenvalues ---    0.34348   0.34372   0.34542   0.34673   0.35714
     Eigenvalues ---    0.39490   0.41501   0.43083   0.51489   0.52449
     Eigenvalues ---    0.52608   0.54972   0.95296
 En-DIIS/RFO-DIIS IScMMF=        0 using points:     7    6    5    4    3
 RFO step:  Lambda=-3.90511138D-05.
 DidBck=T Rises=F RFO-DIIS coefs:    0.62128    0.66496   -0.24996   -0.06723    0.03095
 Iteration  1 RMS(Cart)=  0.00689742 RMS(Int)=  0.00003809
 Iteration  2 RMS(Cart)=  0.00004197 RMS(Int)=  0.00001858
 Iteration  3 RMS(Cart)=  0.00000000 RMS(Int)=  0.00001858
 Variable       Old X    -DE/DX   Delta X   Delta X   Delta X     New X
                                 (Linear)    (Quad)   (Total)
    R1        2.56321  -0.00110  -0.00026   0.00008  -0.00020   2.56301
    R2        2.87080  -0.00016   0.00005  -0.00035  -0.00030   2.87050
    R3        2.78437   0.00077  -0.00002   0.00204   0.00202   2.78639
    R4        2.83030  -0.00046   0.00033  -0.00040  -0.00007   2.83023
    R5        2.88610  -0.00018   0.00061  -0.00177  -0.00117   2.88493
    R6        2.94819  -0.00063  -0.00044  -0.00093  -0.00137   2.94681
    R7        2.07513   0.00027   0.00011   0.00022   0.00032   2.07546
    R8        2.06442  -0.00018  -0.00006  -0.00001  -0.00007   2.06435
    R9        2.91392   0.00096  -0.00004   0.00120   0.00115   2.91507
   R10        2.94123   0.00015   0.00036  -0.00119  -0.00084   2.94039
   R11        2.07570   0.00009   0.00009  -0.00008   0.00001   2.07571
   R12        2.91396   0.00008  -0.00020   0.00048   0.00027   2.91423
   R13        2.07741   0.00020   0.00007   0.00009   0.00015   2.07756
   R14        2.07139  -0.00040  -0.00010  -0.00022  -0.00032   2.07107
   R15        2.93039   0.00033   0.00024   0.00009   0.00032   2.93071
   R16        2.07595  -0.00007  -0.00007   0.00000  -0.00007   2.07588
   R17        2.07641   0.00012   0.00008   0.00001   0.00009   2.07649
   R18        2.90383   0.00013   0.00011   0.00036   0.00046   2.90429
   R19        2.07958   0.00042   0.00016   0.00031   0.00047   2.08005
   R20        2.87786   0.00071   0.00034   0.00017   0.00053   2.87839
   R21        2.32655   0.00026  -0.00016   0.00059   0.00043   2.32698
   R22        2.90153   0.00014   0.00023   0.00033   0.00058   2.90211
   R23        2.07148  -0.00010  -0.00029   0.00017  -0.00012   2.07136
   R24        2.06898   0.00015   0.00037  -0.00048  -0.00011   2.06887
   R25        2.89154   0.00039   0.00016   0.00074   0.00089   2.89243
   R26        2.73367  -0.00077   0.00049  -0.00188  -0.00139   2.73228
   R27        2.07237   0.00004  -0.00006   0.00021   0.00015   2.07252
   R28        2.06900   0.00002   0.00003  -0.00013  -0.00010   2.06891
   R29        2.06913  -0.00004   0.00000  -0.00010  -0.00011   2.06902
   R30        2.07196   0.00004  -0.00011   0.00031   0.00020   2.07216
   R31        2.07083   0.00006  -0.00008   0.00024   0.00016   2.07099
   R32        2.07096  -0.00004   0.00001  -0.00006  -0.00004   2.07091
   R33        1.83941   0.00007   0.00007  -0.00006   0.00001   1.83942
   R34        2.73372  -0.00011   0.00027  -0.00009   0.00018   2.73390
   R35        2.90562   0.00002  -0.00023   0.00054   0.00031   2.90593
   R36        2.90042   0.00072  -0.00075   0.00184   0.00109   2.90151
   R37        1.84323  -0.00036  -0.00027   0.00016  -0.00011   1.84312
   R38        2.06895  -0.00032  -0.00001  -0.00024  -0.00025   2.06870
   R39        2.07092   0.00018  -0.00012   0.00045   0.00033   2.07125
[truncated: 893,636 more chars]
