# Supplementary material for: New patchoulol- and guaiane-type sesquiterpenoids from Sanguisorba officinalis with anti-melanogenic activity
Source: Nat Prod Bioprospect. 2026 May 12;16(1):63. doi: 10.1007/s13659-026-00616-0 (PMC13161421; doi:10.1007/s13659-026-00616-0)
Supplement: Supplementary file 2 — Additional file 2. It includes the calculated NMR data of compound 11. [file 13659_2026_616_MOESM2_ESM.zip › New folder/11R-opt_freq-conf-58.log]

 Entering Gaussian System, Link 0=/gpfs/home/zhengshan/software/Gaussian/g09/g09
 Input=DY-202A-11R_58.gjf
 Output=DY-202A-11R_58.log
 Initial command:
 /gpfs/home/zhengshan/software/Gaussian/g09/l1.exe "/gpfs/home/zhengshan/software/Gaussian/g09/scratch/zhengshan/%J/Gau-23182.inp" -scrdir="/gpfs/home/zhengshan/software/Gaussian/g09/scratch/zhengshan/%J/"
 Entering Link 1 = /gpfs/home/zhengshan/software/Gaussian/g09/l1.exe PID=     23183.
  
 Copyright (c) 1988,1990,1992,1993,1995,1998,2003,2009,2013,
            Gaussian, Inc.  All Rights Reserved.
  
 This is part of the Gaussian(R) 09 program.  It is based on
 the Gaussian(R) 03 system (copyright 2003, Gaussian, Inc.),
 the Gaussian(R) 98 system (copyright 1998, Gaussian, Inc.),
 the Gaussian(R) 94 system (copyright 1995, Gaussian, Inc.),
 the Gaussian 92(TM) system (copyright 1992, Gaussian, Inc.),
 the Gaussian 90(TM) system (copyright 1990, Gaussian, Inc.),
 the Gaussian 88(TM) system (copyright 1988, Gaussian, Inc.),
 the Gaussian 86(TM) system (copyright 1986, Carnegie Mellon
 University), and the Gaussian 82(TM) system (copyright 1983,
 Carnegie Mellon University). Gaussian is a federally registered
 trademark of Gaussian, Inc.
  
 This software contains proprietary and confidential information,
 including trade secrets, belonging to Gaussian, Inc.
  
 This software is provided under written license and may be
 used, copied, transmitted, or stored only in accord with that
 written license.
  
 The following legend is applicable only to US Government
 contracts under FAR:
  
                    RESTRICTED RIGHTS LEGEND
  
 Use, reproduction and disclosure by the US Government is
 subject to restrictions as set forth in subparagraphs (a)
 and (c) of the Commercial Computer Software - Restricted
 Rights clause in FAR 52.227-19.
  
 Gaussian, Inc.
 340 Quinnipiac St., Bldg. 40, Wallingford CT 06492
  
  
 ---------------------------------------------------------------
 Warning -- This program may not be used in any manner that
 competes with the business of Gaussian, Inc. or will provide
 assistance to any competitor of Gaussian, Inc.  The licensee
 of this program is prohibited from giving any competitor of
 Gaussian, Inc. access to this program.  By using this program,
 the user acknowledges that Gaussian, Inc. is engaged in the
 business of creating and licensing software in the field of
 computational chemistry and represents and warrants to the
 licensee that it is not a competitor of Gaussian, Inc. and that
 it will not use this program in any manner prohibited above.
 ---------------------------------------------------------------
  

 Cite this work as:
 Gaussian 09, Revision D.01,
 M. J. Frisch, G. W. Trucks, H. B. Schlegel, G. E. Scuseria, 
 M. A. Robb, J. R. Cheeseman, G. Scalmani, V. Barone, B. Mennucci, 
 G. A. Petersson, H. Nakatsuji, M. Caricato, X. Li, H. P. Hratchian, 
 A. F. Izmaylov, J. Bloino, G. Zheng, J. L. Sonnenberg, M. Hada, 
 M. Ehara, K. Toyota, R. Fukuda, J. Hasegawa, M. Ishida, T. Nakajima, 
 Y. Honda, O. Kitao, H. Nakai, T. Vreven, J. A. Montgomery, Jr., 
 J. E. Peralta, F. Ogliaro, M. Bearpark, J. J. Heyd, E. Brothers, 
 K. N. Kudin, V. N. Staroverov, T. Keith, R. Kobayashi, J. Normand, 
 K. Raghavachari, A. Rendell, J. C. Burant, S. S. Iyengar, J. Tomasi, 
 M. Cossi, N. Rega, J. M. Millam, M. Klene, J. E. Knox, J. B. Cross, 
 V. Bakken, C. Adamo, J. Jaramillo, R. Gomperts, R. E. Stratmann, 
 O. Yazyev, A. J. Austin, R. Cammi, C. Pomelli, J. W. Ochterski, 
 R. L. Martin, K. Morokuma, V. G. Zakrzewski, G. A. Voth, 
 P. Salvador, J. J. Dannenberg, S. Dapprich, A. D. Daniels, 
 O. Farkas, J. B. Foresman, J. V. Ortiz, J. Cioslowski, 
 and D. J. Fox, Gaussian, Inc., Wallingford CT, 2013.
 
 ******************************************
 Gaussian 09:  ES64L-G09RevD.01 24-Apr-2013
                10-Mar-2024 
 ******************************************
 %nprocshared=4
 Will use up to    4 processors via shared memory.
 %mem=12GB
 %chk=DY-202A-11R_58.chk
 ----------------------------------------------------------
 # opt freq b3lyp/6-31g(d) scrf=(smd,solvent=methanol,read)
 ----------------------------------------------------------
 1/14=-1,18=20,19=15,26=3,38=1,40=2/1,3;
 2/9=110,12=2,17=6,18=5,40=1/2;
 3/5=1,6=6,7=1,11=2,16=1,25=1,30=1,70=32203,71=1,72=3,74=-5/1,2,3;
 4//1;
 5/5=2,38=5,53=3/2;
 6/7=2,8=2,9=2,10=2,28=1/1;
 7//1,2,3,16;
 1/14=-1,18=20,19=15,26=3/3(2);
 2/9=110/2;
 99//99;
 2/9=110/2;
 3/5=1,6=6,7=1,11=2,16=1,25=1,30=1,70=32205,71=1,72=3,74=-5/1,2,3;
 4/5=5,16=3,69=1/1;
 5/5=2,38=5,53=3/2;
 7//1,2,3,16;
 1/14=-1,18=20,19=15,26=3/3(-5);
 2/9=110/2;
 6/7=2,8=2,9=2,10=2,19=2,28=1/1;
 99/9=1/99;
 --------
 opt+freq
 --------
 Symbolic Z-matrix:
 Charge =  0 Multiplicity = 1
 C                    -1.7848    0.6422   -0.1413 
 C                    -1.0859   -0.4994   -0.2322 
 C                     0.3985   -0.6297   -0.4722 
 C                     1.2686    0.4921    0.1473 
 C                     1.1861    1.8291   -0.6235 
 C                    -0.1587    2.2173   -1.2407 
 C                    -1.4031    2.0703   -0.353 
 C                    -3.1817    0.2436    0.1224 
 C                    -3.3438   -1.241     0.2114 
 C                    -1.9213   -1.7443   -0.0393 
 O                    -4.1008    1.043     0.2324 
 C                    -1.2843    2.8347    0.9662 
 C                    -1.8576   -2.6934   -1.2355 
 O                    -1.4418   -2.416     1.1199 
 C                     2.7531    0.0334    0.3708 
 O                     2.7279   -1.1003    1.2627 
 C                     3.5816    1.1281    1.0672 
 C                     3.453    -0.426    -0.9281 
 O                     4.7235   -1.0115   -0.6285 
 H                     0.5746   -0.7003   -1.5526 
 H                     0.7177   -1.5894   -0.0496 
 H                     0.8631    0.6658    1.1547 
 H                     1.9178    1.8359   -1.4394 
 H                     1.4924    2.6368    0.0536 
 H                    -0.3038    1.6417   -2.1653 
 H                    -0.0846    3.2644   -1.5644 
 H                    -2.2196    2.5398   -0.92 
 H                    -3.7218   -1.51      1.2024 
 H                    -4.0476   -1.5597   -0.5641 
 H                    -1.0061    3.8783    0.7832 
 H                    -0.5366    2.3993    1.6355 
 H                    -2.2395    2.8388    1.503 
 H                    -0.8475   -3.0966   -1.3702 
 H                    -2.5131   -3.5576   -1.0771 
 H                    -2.1589   -2.1984   -2.165 
 H                    -1.9672   -3.2245    1.2422 
 H                     3.618    -1.1878    1.6475 
 H                     3.7371    1.999     0.4234 
 H                     3.0878    1.4572    1.9886 
 H                     4.5677    0.7547    1.3667 
 H                     2.8735   -1.1898   -1.4553 
 H                     3.6254    0.4085   -1.6132 
 H                     4.5276   -1.8868   -0.2475 
 

 GradGradGradGradGradGradGradGradGradGradGradGradGradGradGradGradGradGrad
 Berny optimization.
 Initialization pass.
                           ----------------------------
                           !    Initial Parameters    !
                           ! (Angstroms and Degrees)  !
 --------------------------                            --------------------------
 ! Name  Definition              Value          Derivative Info.                !
 --------------------------------------------------------------------------------
 ! R1    R(1,2)                  1.3416         estimate D2E/DX2                !
 ! R2    R(1,7)                  1.4933         estimate D2E/DX2                !
 ! R3    R(1,8)                  1.4764         estimate D2E/DX2                !
 ! R4    R(2,3)                  1.5093         estimate D2E/DX2                !
 ! R5    R(2,10)                 1.5116         estimate D2E/DX2                !
 ! R6    R(3,4)                  1.549          estimate D2E/DX2                !
 ! R7    R(3,20)                 1.0969         estimate D2E/DX2                !
 ! R8    R(3,21)                 1.0961         estimate D2E/DX2                !
 ! R9    R(4,5)                  1.5455         estimate D2E/DX2                !
 ! R10   R(4,15)                 1.5697         estimate D2E/DX2                !
 ! R11   R(4,22)                 1.0998         estimate D2E/DX2                !
 ! R12   R(5,6)                  1.5297         estimate D2E/DX2                !
 ! R13   R(5,23)                 1.096          estimate D2E/DX2                !
 ! R14   R(5,24)                 1.0976         estimate D2E/DX2                !
 ! R15   R(6,7)                  1.5356         estimate D2E/DX2                !
 ! R16   R(6,25)                 1.0988         estimate D2E/DX2                !
 ! R17   R(6,26)                 1.0985         estimate D2E/DX2                !
 ! R18   R(7,12)                 1.5293         estimate D2E/DX2                !
 ! R19   R(7,27)                 1.0994         estimate D2E/DX2                !
 ! R20   R(8,9)                  1.4961         estimate D2E/DX2                !
 ! R21   R(8,11)                 1.2231         estimate D2E/DX2                !
 ! R22   R(9,10)                 1.5296         estimate D2E/DX2                !
 ! R23   R(9,28)                 1.0942         estimate D2E/DX2                !
 ! R24   R(9,29)                 1.0947         estimate D2E/DX2                !
 ! R25   R(10,13)                1.5283         estimate D2E/DX2                !
 ! R26   R(10,14)                1.423          estimate D2E/DX2                !
 ! R27   R(12,30)                1.0954         estimate D2E/DX2                !
 ! R28   R(12,31)                1.0939         estimate D2E/DX2                !
 ! R29   R(12,32)                1.0957         estimate D2E/DX2                !
 ! R30   R(13,33)                1.0959         estimate D2E/DX2                !
 ! R31   R(13,34)                1.0962         estimate D2E/DX2                !
 ! R32   R(13,35)                1.0953         estimate D2E/DX2                !
 ! R33   R(14,36)                0.9719         estimate D2E/DX2                !
 ! R34   R(15,16)                1.4427         estimate D2E/DX2                !
 ! R35   R(15,17)                1.5394         estimate D2E/DX2                !
 ! R36   R(15,18)                1.5453         estimate D2E/DX2                !
 ! R37   R(16,37)                0.9737         estimate D2E/DX2                !
 ! R38   R(17,38)                1.0941         estimate D2E/DX2                !
 ! R39   R(17,39)                1.096          estimate D2E/DX2                !
 ! R40   R(17,40)                1.0961         estimate D2E/DX2                !
 ! R41   R(18,19)                1.4306         estimate D2E/DX2                !
 ! R42   R(18,41)                1.0941         estimate D2E/DX2                !
 ! R43   R(18,42)                1.0934         estimate D2E/DX2                !
 ! R44   R(19,43)                0.9745         estimate D2E/DX2                !
 ! A1    A(2,1,7)              132.1433         estimate D2E/DX2                !
 ! A2    A(2,1,8)              105.9773         estimate D2E/DX2                !
 ! A3    A(7,1,8)              121.6922         estimate D2E/DX2                !
 ! A4    A(1,2,3)              126.6245         estimate D2E/DX2                !
 ! A5    A(1,2,10)             113.8432         estimate D2E/DX2                !
 ! A6    A(3,2,10)             119.5206         estimate D2E/DX2                !
 ! A7    A(2,3,4)              115.2355         estimate D2E/DX2                !
 ! A8    A(2,3,20)             108.6667         estimate D2E/DX2                !
 ! A9    A(2,3,21)             107.4984         estimate D2E/DX2                !
 ! A10   A(4,3,20)             110.5087         estimate D2E/DX2                !
 ! A11   A(4,3,21)             108.44           estimate D2E/DX2                !
 ! A12   A(20,3,21)            106.059          estimate D2E/DX2                !
 ! A13   A(3,4,5)              113.3954         estimate D2E/DX2                !
 ! A14   A(3,4,15)             112.1196         estimate D2E/DX2                !
 ! A15   A(3,4,22)             105.8801         estimate D2E/DX2                !
 ! A16   A(5,4,15)             111.9803         estimate D2E/DX2                !
 ! A17   A(5,4,22)             107.4901         estimate D2E/DX2                !
 ! A18   A(15,4,22)            105.3329         estimate D2E/DX2                !
 ! A19   A(4,5,6)              117.8844         estimate D2E/DX2                !
 ! A20   A(4,5,23)             109.9393         estimate D2E/DX2                !
 ! A21   A(4,5,24)             108.3035         estimate D2E/DX2                !
 ! A22   A(6,5,23)             106.5576         estimate D2E/DX2                !
 ! A23   A(6,5,24)             107.9077         estimate D2E/DX2                !
 ! A24   A(23,5,24)            105.568          estimate D2E/DX2                !
 ! A25   A(5,6,7)              117.0558         estimate D2E/DX2                !
 ! A26   A(5,6,25)             108.8244         estimate D2E/DX2                !
 ! A27   A(5,6,26)             107.5469         estimate D2E/DX2                !
 ! A28   A(7,6,25)             109.2253         estimate D2E/DX2                !
 ! A29   A(7,6,26)             108.4365         estimate D2E/DX2                !
 ! A30   A(25,6,26)            105.0876         estimate D2E/DX2                !
 ! A31   A(1,7,6)              112.3726         estimate D2E/DX2                !
 ! A32   A(1,7,12)             112.0602         estimate D2E/DX2                !
 ! A33   A(1,7,27)             106.9593         estimate D2E/DX2                !
 ! A34   A(6,7,12)             112.8214         estimate D2E/DX2                !
 ! A35   A(6,7,27)             105.238          estimate D2E/DX2                !
 ! A36   A(12,7,27)            106.8061         estimate D2E/DX2                !
 ! A37   A(1,8,9)              112.3989         estimate D2E/DX2                !
 ! A38   A(1,8,11)             123.4091         estimate D2E/DX2                !
 ! A39   A(9,8,11)             124.1817         estimate D2E/DX2                !
 ! A40   A(8,9,10)             102.4744         estimate D2E/DX2                !
 ! A41   A(8,9,28)             109.5882         estimate D2E/DX2                !
 ! A42   A(8,9,29)             108.4467         estimate D2E/DX2                !
 ! A43   A(10,9,28)            112.8805         estimate D2E/DX2                !
 ! A44   A(10,9,29)            112.7064         estimate D2E/DX2                !
 ! A45   A(28,9,29)            110.3607         estimate D2E/DX2                !
 ! A46   A(2,10,9)             105.3014         estimate D2E/DX2                !
 ! A47   A(2,10,13)            112.8631         estimate D2E/DX2                !
 ! A48   A(2,10,14)            107.8477         estimate D2E/DX2                !
 ! A49   A(9,10,13)            111.8009         estimate D2E/DX2                !
 ! A50   A(9,10,14)            109.5835         estimate D2E/DX2                !
 ! A51   A(13,10,14)           109.2943         estimate D2E/DX2                !
 ! A52   A(7,12,30)            110.598          estimate D2E/DX2                !
 ! A53   A(7,12,31)            112.4544         estimate D2E/DX2                !
 ! A54   A(7,12,32)            110.9013         estimate D2E/DX2                !
 ! A55   A(30,12,31)           107.9278         estimate D2E/DX2                !
 ! A56   A(30,12,32)           107.438          estimate D2E/DX2                !
 ! A57   A(31,12,32)           107.314          estimate D2E/DX2                !
 ! A58   A(10,13,33)           111.2905         estimate D2E/DX2                !
 ! A59   A(10,13,34)           110.583          estimate D2E/DX2                !
 ! A60   A(10,13,35)           111.8439         estimate D2E/DX2                !
 ! A61   A(33,13,34)           106.1928         estimate D2E/DX2                !
 ! A62   A(33,13,35)           108.3909         estimate D2E/DX2                !
 ! A63   A(34,13,35)           108.3252         estimate D2E/DX2                !
 ! A64   A(10,14,36)           108.2408         estimate D2E/DX2                !
 ! A65   A(4,15,16)            107.5254         estimate D2E/DX2                !
 ! A66   A(4,15,17)            111.4434         estimate D2E/DX2                !
 ! A67   A(4,15,18)            113.2979         estimate D2E/DX2                !
 ! A68   A(16,15,17)           106.7706         estimate D2E/DX2                !
 ! A69   A(16,15,18)           107.0934         estimate D2E/DX2                !
 ! A70   A(17,15,18)           110.3584         estimate D2E/DX2                !
 ! A71   A(15,16,37)           107.3961         estimate D2E/DX2                !
 ! A72   A(15,17,38)           112.1068         estimate D2E/DX2                !
 ! A73   A(15,17,39)           110.5716         estimate D2E/DX2                !
 ! A74   A(15,17,40)           111.4402         estimate D2E/DX2                !
 ! A75   A(38,17,39)           108.6453         estimate D2E/DX2                !
 ! A76   A(38,17,40)           107.702          estimate D2E/DX2                !
 ! A77   A(39,17,40)           106.1357         estimate D2E/DX2                !
 ! A78   A(15,18,19)           110.3564         estimate D2E/DX2                !
 ! A79   A(15,18,41)           111.879          estimate D2E/DX2                !
 ! A80   A(15,18,42)           111.7889         estimate D2E/DX2                !
 ! A81   A(19,18,41)           106.5925         estimate D2E/DX2                !
 ! A82   A(19,18,42)           107.6709         estimate D2E/DX2                !
 ! A83   A(41,18,42)           108.3242         estimate D2E/DX2                !
 ! A84   A(18,19,43)           105.7203         estimate D2E/DX2                !
 ! D1    D(7,1,2,3)              6.1431         estimate D2E/DX2                !
 ! D2    D(7,1,2,10)          -175.119          estimate D2E/DX2                !
 ! D3    D(8,1,2,3)           -178.9172         estimate D2E/DX2                !
 ! D4    D(8,1,2,10)            -0.1793         estimate D2E/DX2                !
 ! D5    D(2,1,7,6)             22.1074         estimate D2E/DX2                !
 ! D6    D(2,1,7,12)          -106.1625         estimate D2E/DX2                !
 ! D7    D(2,1,7,27)           137.1106         estimate D2E/DX2                !
 ! D8    D(8,1,7,6)           -152.1732         estimate D2E/DX2                !
 ! D9    D(8,1,7,12)            79.5569         estimate D2E/DX2                !
 ! D10   D(8,1,7,27)           -37.17           estimate D2E/DX2                !
 ! D11   D(2,1,8,9)              0.5863         estimate D2E/DX2                !
 ! D12   D(2,1,8,11)          -178.2874         estimate D2E/DX2                !
 ! D13   D(7,1,8,9)            176.1781         estimate D2E/DX2                !
 ! D14   D(7,1,8,11)            -2.6956         estimate D2E/DX2                !
 ! D15   D(1,2,3,4)             33.5449         estimate D2E/DX2                !
 ! D16   D(1,2,3,20)           -91.0693         estimate D2E/DX2                !
 ! D17   D(1,2,3,21)           154.5586         estimate D2E/DX2                !
 ! D18   D(10,2,3,4)          -145.1285         estimate D2E/DX2                !
 ! D19   D(10,2,3,20)           90.2574         estimate D2E/DX2                !
 ! D20   D(10,2,3,21)          -24.1148         estimate D2E/DX2                !
 ! D21   D(1,2,10,9)            -0.2643         estimate D2E/DX2                !
 ! D22   D(1,2,10,13)          121.9593         estimate D2E/DX2                !
 ! D23   D(1,2,10,14)         -117.2109         estimate D2E/DX2                !
 ! D24   D(3,2,10,9)           178.5717         estimate D2E/DX2                !
 ! D25   D(3,2,10,13)          -59.2047         estimate D2E/DX2                !
 ! D26   D(3,2,10,14)           61.6251         estimate D2E/DX2                !
 ! D27   D(2,3,4,5)            -74.8359         estimate D2E/DX2                !
 ! D28   D(2,3,4,15)           157.1346         estimate D2E/DX2                !
 ! D29   D(2,3,4,22)            42.7796         estimate D2E/DX2                !
 ! D30   D(20,3,4,5)            48.8112         estimate D2E/DX2                !
 ! D31   D(20,3,4,15)          -79.2183         estimate D2E/DX2                !
 ! D32   D(20,3,4,22)          166.4267         estimate D2E/DX2                !
 ! D33   D(21,3,4,5)           164.6636         estimate D2E/DX2                !
 ! D34   D(21,3,4,15)           36.6341         estimate D2E/DX2                !
 ! D35   D(21,3,4,22)          -77.721          estimate D2E/DX2                !
 ! D36   D(3,4,5,6)             35.9027         estimate D2E/DX2                !
 ! D37   D(3,4,5,23)           -86.4361         estimate D2E/DX2                !
 ! D38   D(3,4,5,24)           158.6845         estimate D2E/DX2                !
 ! D39   D(15,4,5,6)           164.0042         estimate D2E/DX2                !
 ! D40   D(15,4,5,23)           41.6655         estimate D2E/DX2                !
 ! D41   D(15,4,5,24)          -73.2139         estimate D2E/DX2                !
 ! D42   D(22,4,5,6)           -80.7715         estimate D2E/DX2                !
 ! D43   D(22,4,5,23)          156.8897         estimate D2E/DX2                !
 ! D44   D(22,4,5,24)           42.0103         estimate D2E/DX2                !
 ! D45   D(3,4,15,16)          -59.7483         estimate D2E/DX2                !
 ! D46   D(3,4,15,17)         -176.4356         estimate D2E/DX2                !
 ! D47   D(3,4,15,18)           58.3891         estimate D2E/DX2                !
 ! D48   D(5,4,15,16)          171.4758         estimate D2E/DX2                !
 ! D49   D(5,4,15,17)           54.7886         estimate D2E/DX2                !
 ! D50   D(5,4,15,18)          -70.3868         estimate D2E/DX2                !
 ! D51   D(22,4,15,16)          54.9418         estimate D2E/DX2                !
 ! D52   D(22,4,15,17)         -61.7454         estimate D2E/DX2                !
 ! D53   D(22,4,15,18)         173.0792         estimate D2E/DX2                !
 ! D54   D(4,5,6,7)             46.6254         estimate D2E/DX2                !
 ! D55   D(4,5,6,25)           -77.7602         estimate D2E/DX2                !
 ! D56   D(4,5,6,26)           168.8978         estimate D2E/DX2                !
 ! D57   D(23,5,6,7)           170.669          estimate D2E/DX2                !
 ! D58   D(23,5,6,25)           46.2834         estimate D2E/DX2                !
 ! D59   D(23,5,6,26)          -67.0586         estimate D2E/DX2                !
 ! D60   D(24,5,6,7)           -76.3566         estimate D2E/DX2                !
 ! D61   D(24,5,6,25)          159.2578         estimate D2E/DX2                !
 ! D62   D(24,5,6,26)           45.9158         estimate D2E/DX2                !
 ! D63   D(5,6,7,1)            -72.4511         estimate D2E/DX2                !
 ! D64   D(5,6,7,12)            55.4174         estimate D2E/DX2                !
 ! D65   D(5,6,7,27)           171.5053         estimate D2E/DX2                !
 ! D66   D(25,6,7,1)            51.7318         estimate D2E/DX2                !
 ! D67   D(25,6,7,12)          179.6003         estimate D2E/DX2                !
 ! D68   D(25,6,7,27)          -64.3119         estimate D2E/DX2                !
 ! D69   D(26,6,7,1)           165.7382         estimate D2E/DX2                !
 ! D70   D(26,6,7,12)          -66.3933         estimate D2E/DX2                !
 ! D71   D(26,6,7,27)           49.6945         estimate D2E/DX2                !
 ! D72   D(1,7,12,30)         -179.8693         estimate D2E/DX2                !
 ! D73   D(1,7,12,31)           59.3907         estimate D2E/DX2                !
 ! D74   D(1,7,12,32)          -60.777          estimate D2E/DX2                !
 ! D75   D(6,7,12,30)           52.0986         estimate D2E/DX2                !
 ! D76   D(6,7,12,31)          -68.6414         estimate D2E/DX2                !
 ! D77   D(6,7,12,32)          171.1909         estimate D2E/DX2                !
 ! D78   D(27,7,12,30)         -63.0501         estimate D2E/DX2                !
 ! D79   D(27,7,12,31)         176.2098         estimate D2E/DX2                !
 ! D80   D(27,7,12,32)          56.0421         estimate D2E/DX2                !
 ! D81   D(1,8,9,10)            -0.7203         estimate D2E/DX2                !
 ! D82   D(1,8,9,28)           119.3722         estimate D2E/DX2                !
 ! D83   D(1,8,9,29)          -120.0969         estimate D2E/DX2                !
 ! D84   D(11,8,9,10)          178.1432         estimate D2E/DX2                !
 ! D85   D(11,8,9,28)          -61.7644         estimate D2E/DX2                !
 ! D86   D(11,8,9,29)           58.7665         estimate D2E/DX2                !
 ! D87   D(8,9,10,2)             0.5672         estimate D2E/DX2                !
 ! D88   D(8,9,10,13)         -122.3395         estimate D2E/DX2                !
 ! D89   D(8,9,10,14)          116.3267         estimate D2E/DX2                !
 ! D90   D(28,9,10,2)         -117.2109         estimate D2E/DX2                !
 ! D91   D(28,9,10,13)         119.8824         estimate D2E/DX2                !
 ! D92   D(28,9,10,14)          -1.4514         estimate D2E/DX2                !
 ! D93   D(29,9,10,2)          116.9184         estimate D2E/DX2                !
 ! D94   D(29,9,10,13)          -5.9884         estimate D2E/DX2                !
 ! D95   D(29,9,10,14)        -127.3221         estimate D2E/DX2                !
 ! D96   D(2,10,13,33)          64.9772         estimate D2E/DX2                !
 ! D97   D(2,10,13,34)        -177.2446         estimate D2E/DX2                !
 ! D98   D(2,10,13,35)         -56.423          estimate D2E/DX2                !
 ! D99   D(9,10,13,33)        -176.5255         estimate D2E/DX2                !
 ! D100  D(9,10,13,34)         -58.7473         estimate D2E/DX2                !
 ! D101  D(9,10,13,35)          62.0743         estimate D2E/DX2                !
 ! D102  D(14,10,13,33)        -55.0247         estimate D2E/DX2                !
 ! D103  D(14,10,13,34)         62.7536         estimate D2E/DX2                !
 ! D104  D(14,10,13,35)       -176.4249         estimate D2E/DX2                !
 ! D105  D(2,10,14,36)        -179.2125         estimate D2E/DX2                !
 ! D106  D(9,10,14,36)          66.6575         estimate D2E/DX2                !
 ! D107  D(13,10,14,36)        -56.1752         estimate D2E/DX2                !
 ! D108  D(4,15,16,37)        -160.3621         estimate D2E/DX2                !
 ! D109  D(17,15,16,37)        -40.6547         estimate D2E/DX2                !
 ! D110  D(18,15,16,37)         77.5621         estimate D2E/DX2                !
 ! D111  D(4,15,17,38)         -68.2501         estimate D2E/DX2                !
 ! D112  D(4,15,17,39)          53.1512         estimate D2E/DX2                !
 ! D113  D(4,15,17,40)         170.9454         estimate D2E/DX2                !
 ! D114  D(16,15,17,38)        174.6039         estimate D2E/DX2                !
 ! D115  D(16,15,17,39)        -63.9947         estimate D2E/DX2                !
 ! D116  D(16,15,17,40)         53.7995         estimate D2E/DX2                !
 ! D117  D(18,15,17,38)         58.5469         estimate D2E/DX2                !
 ! D118  D(18,15,17,39)        179.9483         estimate D2E/DX2                !
 ! D119  D(18,15,17,40)        -62.2576         estimate D2E/DX2                !
 ! D120  D(4,15,18,19)        -171.5084         estimate D2E/DX2                !
 ! D121  D(4,15,18,41)         -53.0044         estimate D2E/DX2                !
 ! D122  D(4,15,18,42)          68.69           estimate D2E/DX2                !
 ! D123  D(16,15,18,19)        -53.1206         estimate D2E/DX2                !
 ! D124  D(16,15,18,41)         65.3834         estimate D2E/DX2                !
 ! D125  D(16,15,18,42)       -172.9222         estimate D2E/DX2                !
 ! D126  D(17,15,18,19)         62.7345         estimate D2E/DX2                !
 ! D127  D(17,15,18,41)       -178.7614         estimate D2E/DX2                !
 ! D128  D(17,15,18,42)        -57.067          estimate D2E/DX2                !
 ! D129  D(15,18,19,43)         74.1229         estimate D2E/DX2                !
 ! D130  D(41,18,19,43)        -47.5653         estimate D2E/DX2                !
 ! D131  D(42,18,19,43)       -163.6198         estimate D2E/DX2                !
 --------------------------------------------------------------------------------
 Trust Radius=3.00D-01 FncErr=1.00D-07 GrdErr=1.00D-06
 Number of steps in this run=    258 maximum allowed number of steps=    258.
 GradGradGradGradGradGradGradGradGradGradGradGradGradGradGradGradGradGrad

                          Input orientation:                          
 ---------------------------------------------------------------------
 Center     Atomic      Atomic             Coordinates (Angstroms)
 Number     Number       Type             X           Y           Z
 ---------------------------------------------------------------------
      1          6           0       -1.784800    0.642200   -0.141300
      2          6           0       -1.085900   -0.499400   -0.232200
      3          6           0        0.398500   -0.629700   -0.472200
      4          6           0        1.268600    0.492100    0.147300
      5          6           0        1.186100    1.829100   -0.623500
      6          6           0       -0.158700    2.217300   -1.240700
      7          6           0       -1.403100    2.070300   -0.353000
      8          6           0       -3.181700    0.243600    0.122400
      9          6           0       -3.343800   -1.241000    0.211400
     10          6           0       -1.921300   -1.744300   -0.039300
     11          8           0       -4.100800    1.043000    0.232400
     12          6           0       -1.284300    2.834700    0.966200
     13          6           0       -1.857600   -2.693400   -1.235500
     14          8           0       -1.441800   -2.416000    1.119900
     15          6           0        2.753100    0.033400    0.370800
     16          8           0        2.727900   -1.100300    1.262700
     17          6           0        3.581600    1.128100    1.067200
     18          6           0        3.453000   -0.426000   -0.928100
     19          8           0        4.723500   -1.011500   -0.628500
     20          1           0        0.574600   -0.700300   -1.552600
     21          1           0        0.717700   -1.589400   -0.049600
     22          1           0        0.863100    0.665800    1.154700
     23          1           0        1.917800    1.835900   -1.439400
     24          1           0        1.492400    2.636800    0.053600
     25          1           0       -0.303800    1.641700   -2.165300
     26          1           0       -0.084600    3.264400   -1.564400
     27          1           0       -2.219600    2.539800   -0.920000
     28          1           0       -3.721800   -1.510000    1.202400
     29          1           0       -4.047600   -1.559700   -0.564100
     30          1           0       -1.006100    3.878300    0.783200
     31          1           0       -0.536600    2.399300    1.635500
     32          1           0       -2.239500    2.838800    1.503000
     33          1           0       -0.847500   -3.096600   -1.370200
     34          1           0       -2.513100   -3.557600   -1.077100
     35          1           0       -2.158900   -2.198400   -2.165000
     36          1           0       -1.967200   -3.224500    1.242200
     37          1           0        3.618000   -1.187800    1.647500
     38          1           0        3.737100    1.999000    0.423400
     39          1           0        3.087800    1.457200    1.988600
     40          1           0        4.567700    0.754700    1.366700
     41          1           0        2.873500   -1.189800   -1.455300
     42          1           0        3.625400    0.408500   -1.613200
     43          1           0        4.527600   -1.886800   -0.247500
 ---------------------------------------------------------------------
                    Distance matrix (angstroms):
                    1          2          3          4          5
     1  C    0.000000
     2  C    1.341631   0.000000
     3  C    2.548337   1.509312   0.000000
     4  C    3.070679   2.582782   1.548964   0.000000
     5  C    3.235351   3.276738   2.586291   1.545480   0.000000
     6  C    2.516708   3.042570   3.001079   2.634396   1.529746
     7  C    1.493312   2.592020   3.248072   3.143087   2.614441
     8  C    1.476397   2.251703   3.732832   4.457302   4.706151
     9  C    2.470085   2.417615   3.853026   4.927675   5.535573
    10  C    2.392576   1.511582   2.609829   3.900226   4.771416
    11  O    2.379947   3.418256   4.851607   5.398258   5.413116
    12  C    2.506813   3.548485   4.111311   3.560291   3.105037
    13  C    3.511239   2.532937   3.151424   4.672545   5.485587
    14  O    3.325787   2.372382   3.018668   4.092587   5.288306
    15  C    4.607105   3.922423   2.587372   1.569745   2.582375
    16  O    5.037061   4.140154   2.942354   2.430928   3.810024
    17  C    5.522212   5.111042   3.948638   2.569179   3.014679
    18  C    5.403208   4.592524   3.095046   2.602114   3.212023
    19  O    6.732760   5.845377   4.344632   3.846948   4.536764
    20  H    3.059549   2.130980   1.096932   2.189318   2.763155
    21  H    3.354244   2.115281   1.096131   2.162152   3.497842
    22  H    2.948143   2.660786   2.130957   1.099753   2.149323
    23  H    4.101125   3.991638   3.053348   2.178274   1.095958
    24  H    3.841413   4.070020   3.484696   2.158380   1.097572
    25  H    2.699803   2.988790   2.918745   3.023597   2.152224
    26  H    3.433923   4.116254   4.073119   3.527990   2.135429
    27  H    2.096738   3.315883   4.135300   4.183270   3.491676
    28  H    3.192094   3.166600   4.533882   5.479574   6.210554
    29  H    3.185496   3.163236   4.543253   5.742644   6.235311
    30  H    3.454478   4.494626   4.885795   4.128557   3.314177
    31  H    2.793282   3.491775   3.806790   3.018426   2.897569
    32  H    2.781281   3.935135   4.784449   4.433023   4.156469
    33  H    4.045658   2.845580   2.905945   4.433898   5.381042
    34  H    4.363996   3.478986   4.173238   5.674547   6.550295
    35  H    3.507752   2.788126   3.444806   4.932877   5.457655
    36  H    4.110804   3.221291   3.907517   5.048002   6.242036
    37  H    5.978207   5.112127   3.894841   3.254588   4.491466
    38  H    5.714120   5.471119   4.342627   2.905249   2.762692
    39  H    5.379863   5.116640   4.200360   2.762479   3.252359
    40  H    6.530006   6.007698   4.762389   3.527032   4.068224
    41  H    5.175189   4.201128   2.721364   2.823618   3.557101
    42  H    5.611717   4.992774   3.576678   2.942933   2.991287
    43  H    6.800994   5.782430   4.322066   4.054148   5.011478
                    6          7          8          9         10
     6  C    0.000000
     7  C    1.535627   0.000000
     8  C    3.859023   2.593503   0.000000
     9  C    4.920701   3.879378   1.496073   0.000000
    10  C    4.499377   3.862397   2.359343   1.529597   0.000000
    11  O    4.369114   2.945441   1.223064   2.406272   3.548673
    12  C    2.553148   1.529284   3.320531   4.628455   4.731177
    13  C    5.196274   4.866027   3.496155   2.532148   1.528314
    14  O    5.355954   4.722057   3.331025   2.413214   1.422971
    15  C    3.980569   4.684746   5.943714   6.230706   5.017810
    16  O    5.060231   5.452371   6.166824   6.163649   4.870832
    17  C    4.527980   5.268011   6.886016   7.369274   6.305310
    18  C    4.486550   5.490352   6.750641   6.939681   5.604550
    19  O    5.885220   6.863572   8.039360   8.114150   6.711000
    20  H    3.024467   3.609233   4.219759   4.331040   3.099924
    21  H    4.083841   4.240666   4.312168   4.084763   2.643562
    22  H    3.031364   3.062914   4.195748   4.714203   3.871318
    23  H    2.120566   3.501940   5.565927   6.314815   5.432937
    24  H    2.139468   2.978282   5.251605   6.200892   5.554819
    25  H    1.098751   2.162542   3.933264   4.816665   4.312908
    26  H    1.098495   2.152163   4.643550   5.837335   5.548556
    27  H    2.110489   1.099360   2.699031   4.103455   4.383849
    28  H    5.705890   4.540285   2.129136   1.094224   2.199663
    29  H    5.463246   4.496092   2.114936   1.094671   2.197873
    30  H    2.751941   2.171963   4.287299   5.656768   5.755669
    31  H    2.906623   2.193900   3.732703   4.812506   4.678864
    32  H    3.499126   2.175981   3.086885   4.419556   4.846106
    33  H    5.359921   5.295304   4.339733   3.489445   2.180151
    34  H    6.238544   5.781840   4.041652   2.777936   2.171477
    35  H    4.934930   4.698551   3.498812   2.822743   2.186609
    36  H    6.248892   5.558577   3.841442   2.625233   1.958403
    37  H    5.848065   6.310995   7.114124   7.108577   5.817115
    38  H    4.241950   5.198994   7.144356   7.789845   6.800285
    39  H    4.641755   5.101683   6.652981   7.197514   6.281167
    40  H    5.592548   6.351269   7.865285   8.240714   7.094291
    41  H    4.566029   5.489319   6.419441   6.437028   5.030172
    42  H    4.210692   5.443849   7.026814   7.390519   6.154477
    43  H    6.308050   7.130426   8.006793   7.911168   6.453833
                   11         12         13         14         15
    11  O    0.000000
    12  C    3.417795   0.000000
    13  C    4.598626   5.977963   0.000000
    14  O    4.452260   5.255310   2.407852   0.000000
    15  C    6.929242   4.949988   5.592333   4.915068   0.000000
    16  O    7.230933   5.627600   5.459467   4.374684   1.442705
    17  C    7.728092   5.157487   7.034997   6.148005   1.539400
    18  C    7.782327   6.054961   5.782566   5.666875   1.545332
    19  O    9.101120   7.309582   6.819686   6.560522   2.443950
    20  H    5.299499   4.721873   3.160474   3.761881   2.997273
    21  H    5.497908   4.961100   3.042589   2.591223   2.636867
    22  H    5.062926   3.057938   4.939584   3.848541   2.141618
    23  H    6.296598   4.127706   5.899981   5.992961   2.687667
    24  H    5.818596   2.929516   6.426143   5.939471   2.909926
    25  H    4.530410   3.491550   4.698076   5.343455   4.285215
    26  H    4.928790   2.833348   6.224716   6.427628   4.715602
    27  H    2.665961   2.125912   5.255185   5.415359   5.716288
    28  H    2.757236   4.987345   3.289230   2.454800   6.708053
    29  H    2.722368   5.411875   2.555808   3.218587   7.047093
    30  H    4.233140   1.095438   6.927297   6.318339   5.393043
    31  H    4.063467   1.093888   5.993603   4.926697   4.244888
    32  H    2.881624   1.095709   6.184696   5.328791   5.837654
    33  H    5.503506   6.389826   1.095909   2.648963   5.078612
    34  H    5.039951   6.822501   1.096181   2.697729   6.536403
    35  H    4.474950   5.991781   1.095343   3.369295   5.961456
    36  H    4.876833   6.103805   2.536351   0.971944   5.801248
    37  H    8.158361   6.377870   6.368730   5.233394   1.967065
    38  H    7.898297   5.119325   7.488073   6.840931   2.198774
    39  H    7.411597   4.696602   7.216598   6.022756   2.180942
    40  H    8.747151   6.223560   7.742436   6.799143   2.192000
    41  H    7.514958   6.272764   4.969148   5.172720   2.201217
    42  H    7.968877   6.053504   6.310921   6.412812   2.199514
    43  H    9.124874   7.585764   6.511338   6.146834   2.686692
                   16         17         18         19         20
    16  O    0.000000
    17  C    2.394325   0.000000
    18  C    2.404175   2.532388   0.000000
    19  O    2.750808   2.959260   1.430643   0.000000
    20  H    3.566877   4.387305   2.958112   4.261945   0.000000
    21  H    2.449950   4.102922   3.099537   4.088463   1.752137
    22  H    2.570652   2.758916   3.498237   4.571195   3.046134
    23  H    4.071717   3.090672   2.781089   4.078872   2.872161
    24  H    4.117560   2.769173   3.766753   4.920911   3.815557
    25  H    5.334881   5.080273   4.463137   5.888546   2.575258
    26  H    5.912128   4.993007   5.151557   6.502081   4.019145
    27  H    6.518609   6.292518   6.401127   7.804059   4.325042
    28  H    6.462981   7.766434   7.562529   8.655853   5.167658
    29  H    7.032471   8.251673   7.594523   8.788451   4.804210
    30  H    6.241725   5.356421   6.429550   7.663639   5.377560
    31  H    4.800327   4.347239   5.520079   6.665426   4.583259
    32  H    6.344235   6.082896   6.998123   8.237200   5.457204
    33  H    4.868353   6.588318   5.081521   5.994481   2.792471
    34  H    6.243482   7.981176   6.739694   7.684546   4.233693
    35  H    6.069247   7.380112   6.013713   7.151013   3.176690
    36  H    5.153311   7.054426   6.474594   7.291252   4.543483
    37  H    0.973656   2.387774   2.690963   2.536412   4.443037
    38  H    3.365794   1.094132   2.790679   3.338052   4.603499
    39  H    2.682772   1.095958   3.490982   3.952114   4.848822
    40  H    2.614709   1.096139   2.811177   2.669187   5.155985
    41  H    2.723368   3.498153   1.094144   2.034180   2.352450
    42  H    3.369389   2.775660   1.093377   2.047403   3.246612
    43  H    2.477540   3.422422   1.936987   0.974519   4.328658
                   21         22         23         24         25
    21  H    0.000000
    22  H    2.560743   0.000000
    23  H    3.886446   3.034943   0.000000
    24  H    4.297857   2.343775   1.746841   0.000000
    25  H    3.994954   3.651909   2.345240   3.023256   0.000000
    26  H    5.147590   3.878706   2.462893   2.344938   1.744215
    27  H    5.141558   4.161646   4.228869   3.838782   2.455126
    28  H    4.613347   5.075203   7.069600   6.760442   5.740848
    29  H    4.793086   5.658807   6.919700   6.977375   5.179657
    30  H    5.793167   3.735248   4.202444   2.883772   3.766863
    31  H    4.508055   2.279331   3.974482   2.583729   3.882555
    32  H    5.546580   3.803862   5.191018   4.008571   4.316991
    33  H    2.542732   4.843235   5.655195   6.354071   4.835213
    34  H    3.920158   5.849510   6.989562   7.462781   5.753078
    35  H    3.622240   5.325085   5.781138   6.452390   4.264711
    36  H    3.398674   4.811724   6.920394   6.909156   6.169105
    37  H    3.384253   3.356808   4.643532   4.656851   6.158249
    38  H    4.713504   3.251476   2.608923   2.362672   4.812266
    39  H    4.365021   2.504195   3.641909   2.771459   5.365806
    40  H    4.724744   3.711726   4.008137   3.837187   6.082212
    41  H    2.604447   3.781145   3.173086   4.339019   4.314711
    42  H    3.858908   3.918900   2.232392   3.506171   4.155022
    43  H    3.826611   4.680864   4.700019   5.455828   6.282571
                   26         27         28         29         30
    26  H    0.000000
    27  H    2.344893   0.000000
    28  H    6.609032   4.812698   0.000000
    29  H    6.322809   4.502682   1.796980   0.000000
    30  H    2.595623   2.482953   6.048515   6.374777   0.000000
    31  H    3.345454   3.063137   5.061196   5.730536   1.770392
    32  H    3.772754   2.441460   4.604306   5.185454   1.766337
    33  H    6.409528   5.818449   4.170992   3.640398   7.301474
    34  H    7.257738   6.106481   3.293895   2.570888   7.811810
    35  H    5.874149   4.899413   3.775703   2.556953   6.851796
    36  H    7.316216   6.161653   2.453511   3.219059   7.182212
    37  H    6.621755   7.386788   7.360339   7.986921   6.913370
    38  H    4.489764   6.130209   8.279801   8.616325   5.114604
    39  H    5.094497   6.148209   7.469474   8.156709   4.906601
    40  H    6.044323   7.381261   8.594863   9.127312   6.415964
    41  H    5.348098   6.335308   7.117856   6.988039   6.763713
    42  H    4.682163   6.259951   8.098740   7.990579   6.263628
    43  H    7.038571   8.097639   8.384318   8.587275   8.057329
                   31         32         33         34         35
    31  H    0.000000
    32  H    1.763685   0.000000
    33  H    6.271827   6.739578   0.000000
    34  H    6.837354   6.902587   1.752898   0.000000
    35  H    6.181788   6.231702   1.777144   1.776628   0.000000
    36  H    5.816221   6.075012   2.845122   2.405850   3.563515
    37  H    5.488910   7.109479   5.717580   7.115461   6.994930
    38  H    4.460262   6.131113   7.085245   8.496605   7.686403
    39  H    3.761450   5.524921   6.892403   8.118917   7.625199
    40  H    5.369436   7.120395   7.186621   8.643253   8.151126
    41  H    5.836391   7.150100   4.181981   5.896183   5.181312
    42  H    5.642657   7.072066   5.687848   7.327928   6.368558
    43  H    6.896554   8.437369   5.622790   7.283630   6.962987
                   36         37         38         39         40
    36  H    0.000000
    37  H    5.958764   0.000000
    38  H    7.777816   3.415889   0.000000
    39  H    6.930256   2.719097   1.779042   0.000000
    40  H    7.652088   2.180386   1.768614   1.752247   0.000000
    41  H    5.903295   3.190870   3.800495   4.348906   3.822967
    42  H    7.254597   3.630481   2.586485   3.789690   3.144453
    43  H    6.796402   2.215175   4.021746   4.272646   3.095928
                   41         42         43
    41  H    0.000000
    42  H    1.773372   0.000000
    43  H    2.163478   2.819132   0.000000
 Stoichiometry    C15H24O4
 Framework group  C1[X(C15H24O4)]
 Deg. of freedom   123
 Full point group                 C1      NOp   1
 Largest Abelian subgroup         C1      NOp   1
 Largest concise Abelian subgroup C1      NOp   1
                         Standard orientation:                         
 ---------------------------------------------------------------------
 Center     Atomic      Atomic             Coordinates (Angstroms)
 Number     Number       Type             X           Y           Z
 ---------------------------------------------------------------------
      1          6           0        1.806294    0.660406    0.135430
      2          6           0        1.130919   -0.496675    0.206176
      3          6           0       -0.349425   -0.661737    0.449810
      4          6           0       -1.244784    0.454520   -0.143141
      5          6           0       -1.185585    1.777107    0.654209
      6          6           0        0.154004    2.179868    1.273408
      7          6           0        1.396952    2.075950    0.377622
      8          6           0        3.209680    0.295494   -0.142233
      9          6           0        3.401178   -1.183434   -0.261960
     10          6           0        1.990270   -1.720310   -0.015443
     11          8           0        4.111999    1.115347   -0.239941
     12          6           0        1.256653    2.864227   -0.925315
     13          6           0        1.951247   -2.694419    1.161558
     14          8           0        1.518967   -2.378056   -1.185951
     15          6           0       -2.720789   -0.029468   -0.369557
     16          8           0       -2.676963   -1.144222   -1.284324
     17          6           0       -3.574371    1.062090   -1.040117
     18          6           0       -3.405242   -0.528995    0.922746
     19          8           0       -4.665098   -1.133876    0.616769
     20          1           0       -0.519026   -0.757640    1.529299
     21          1           0       -0.651234   -1.618975    0.009231
     22          1           0       -0.847564    0.656642   -1.148536
     23          1           0       -1.913459    1.752683    1.473189
     24          1           0       -1.511218    2.591939   -0.005089
     25          1           0        0.314960    1.588797    2.185540
     26          1           0        0.060378    3.218521    1.618553
     27          1           0        2.206484    2.550320    0.950528
     28          1           0        3.779881   -1.424718   -1.259803
     29          1           0        4.114855   -1.503421    0.503925
     30          1           0        0.958384    3.898096   -0.720042
     31          1           0        0.514742    2.427394   -1.600101
     32          1           0        2.209062    2.898435   -1.465986
     33          1           0        0.950097   -3.120569    1.292369
     34          1           0        2.623243   -3.541836    0.982904
     35          1           0        2.246869   -2.212269    2.099597
     36          1           0        2.059939   -3.173152   -1.326831
     37          1           0       -3.566910   -1.241906   -1.667022
     38          1           0       -3.744343    1.916520   -0.378161
     39          1           0       -3.091592    1.419599   -1.956760
     40          1           0       -4.554151    0.674964   -1.342912
     41          1           0       -2.808049   -1.291406    1.431902
     42          1           0       -3.591186    0.287876    1.625328
     43          1           0       -4.453420   -1.997184    0.217296
 ---------------------------------------------------------------------
 Rotational constants (GHZ):      0.5812637      0.2541831      0.2025539
 Standard basis: 6-31G(d) (6D, 7F)
 There are   333 symmetry adapted cartesian basis functions of A   symmetry.
 There are   333 symmetry adapted basis functions of A   symmetry.
   333 basis functions,   628 primitive gaussians,   333 cartesian basis functions
    73 alpha electrons       73 beta electrons
       nuclear repulsion energy      1599.5725651493 Hartrees.
 NAtoms=   43 NActive=   43 NUniq=   43 SFac= 1.00D+00 NAtFMM=   60 NAOKFM=F Big=F
 Integral buffers will be    131072 words long.
 Raffenetti 2 integral format.
 Two-electron integral symmetry is turned on.
 Using the following non-standard input for PCM:
 --- end of non-standard input.
 ------------------------------------------------------------------------------
 Polarizable Continuum Model (PCM)
 =================================
 Model                : PCM (using non-symmetric T matrix).
 Atomic radii         : SMD-Coulomb.
 Polarization charges : Total charges.
 Charge compensation  : None.
 Solution method      : On-the-fly selection.
 Cavity type          : VdW (van der Waals Surface) (Alpha=1.000).
 Cavity algorithm     : GePol (No added spheres)
                        Default sphere list used, NSphG=   43.
                        Lebedev-Laikov grids with approx.  5.0 points / Ang**2.
                        Smoothing algorithm: Karplus/York (Gamma=1.0000).
                        Polarization charges: spherical gaussians, with
                                              point-specific exponents (IZeta= 3).
                        Self-potential: point-specific (ISelfS= 7).
                        Self-field    : sphere-specific E.n sum rule (ISelfD= 2).
 1st derivatives      : Analytical E(r).r(x)/FMM algorithm (CHGder, D1EAlg=3).
                        Cavity 1st derivative terms included.
 Solvent              : Methanol, Eps=  32.613000 Eps(inf)=   1.765709
 ------------------------------------------------------------------------------
 ------------------------------------------------------------------------------
 Atomic radii for non-electrostatic terms: SMD-CDS.
 ------------------------------------------------------------------------------
 Nuclear repulsion after PCM non-electrostatic terms =     1599.5738385307 Hartrees.
 One-electron integrals computed using PRISM.
 NBasis=   333 RedAO= T EigKep=  8.59D-04  NBF=   333
 NBsUse=   333 1.00D-06 EigRej= -1.00D+00 NBFU=   333
 ExpMin= 1.61D-01 ExpMax= 5.48D+03 ExpMxC= 8.25D+02 IAcc=1 IRadAn=         1 AccDes= 0.00D+00
 Harris functional with IExCor=  402 and IRadAn=       1 diagonalized for initial guess.
 HarFok:  IExCor=  402 AccDes= 0.00D+00 IRadAn=         1 IDoV= 1 UseB2=F ITyADJ=14
 ICtDFT=  3500011 ScaDFX=  1.000000  1.000000  1.000000  1.000000
 FoFCou: FMM=F IPFlag=           0 FMFlag=      100000 FMFlg1=           0
         NFxFlg=           0 DoJE=T BraDBF=F KetDBF=T FulRan=T
         wScrn=  0.000000 ICntrl=     500 IOpCl=  0 I1Cent=   200000004 NGrid=           0
         NMat0=    1 NMatS0=      1 NMatT0=    0 NMatD0=    1 NMtDS0=    0 NMtDT0=    0
 Petite list used in FoFCou.
 Keep R1 ints in memory in canonical form, NReq=1565304907.
 Requested convergence on RMS density matrix=1.00D-08 within 128 cycles.
 Requested convergence on MAX density matrix=1.00D-06.
 Requested convergence on             energy=1.00D-06.
 No special actions if energy rises.
 Inv3:  Mode=1 IEnd=    22178883.
 Iteration    1 A*A^-1 deviation from unit magnitude is 5.77D-15 for   2718.
 Iteration    1 A*A^-1 deviation from orthogonality  is 3.01D-15 for   1526     45.
 Iteration    1 A^-1*A deviation from unit magnitude is 5.77D-15 for   2718.
 Iteration    1 A^-1*A deviation from orthogonality  is 1.48D-09 for   1517   1502.
 Iteration    2 A*A^-1 deviation from unit magnitude is 3.11D-15 for     72.
 Iteration    2 A*A^-1 deviation from orthogonality  is 3.44D-15 for   1806    691.
 Iteration    2 A^-1*A deviation from unit magnitude is 1.11D-15 for    622.
 Iteration    2 A^-1*A deviation from orthogonality  is 3.60D-16 for   2710   1002.
 Error on total polarization charges =  0.05173
 SCF Done:  E(RB3LYP) =  -886.943145616     A.U. after   12 cycles
            NFock= 12  Conv=0.65D-08     -V/T= 2.0091
 SMD-CDS (non-electrostatic) energy       (kcal/mol) =       0.80
 (included in total energy above)

 **********************************************************************

            Population analysis using the SCF density.

 **********************************************************************

 Orbital symmetries:
       Occupied  (A) (A) (A) (A) (A) (A) (A) (A) (A) (A) (A) (A)
                 (A) (A) (A) (A) (A) (A) (A) (A) (A) (A) (A) (A)
                 (A) (A) (A) (A) (A) (A) (A) (A) (A) (A) (A) (A)
                 (A) (A) (A) (A) (A) (A) (A) (A) (A) (A) (A) (A)
                 (A) (A) (A) (A) (A) (A) (A) (A) (A) (A) (A) (A)
                 (A) (A) (A) (A) (A) (A) (A) (A) (A) (A) (A) (A)
                 (A)
       Virtual   (A) (A) (A) (A) (A) (A) (A) (A) (A) (A) (A) (A)
                 (A) (A) (A) (A) (A) (A) (A) (A) (A) (A) (A) (A)
                 (A) (A) (A) (A) (A) (A) (A) (A) (A) (A) (A) (A)
                 (A) (A) (A) (A) (A) (A) (A) (A) (A) (A) (A) (A)
                 (A) (A) (A) (A) (A) (A) (A) (A) (A) (A) (A) (A)
                 (A) (A) (A) (A) (A) (A) (A) (A) (A) (A) (A) (A)
                 (A) (A) (A) (A) (A) (A) (A) (A) (A) (A) (A) (A)
                 (A) (A) (A) (A) (A) (A) (A) (A) (A) (A) (A) (A)
                 (A) (A) (A) (A) (A) (A) (A) (A) (A) (A) (A) (A)
                 (A) (A) (A) (A) (A) (A) (A) (A) (A) (A) (A) (A)
                 (A) (A) (A) (A) (A) (A) (A) (A) (A) (A) (A) (A)
                 (A) (A) (A) (A) (A) (A) (A) (A) (A) (A) (A) (A)
                 (A) (A) (A) (A) (A) (A) (A) (A) (A) (A) (A) (A)
                 (A) (A) (A) (A) (A) (A) (A) (A) (A) (A) (A) (A)
                 (A) (A) (A) (A) (A) (A) (A) (A) (A) (A) (A) (A)
                 (A) (A) (A) (A) (A) (A) (A) (A) (A) (A) (A) (A)
                 (A) (A) (A) (A) (A) (A) (A) (A) (A) (A) (A) (A)
                 (A) (A) (A) (A) (A) (A) (A) (A) (A) (A) (A) (A)
                 (A) (A) (A) (A) (A) (A) (A) (A) (A) (A) (A) (A)
                 (A) (A) (A) (A) (A) (A) (A) (A) (A) (A) (A) (A)
                 (A) (A) (A) (A) (A) (A) (A) (A) (A) (A) (A) (A)
                 (A) (A) (A) (A) (A) (A) (A) (A)
 The electronic state is 1-A.
 Alpha  occ. eigenvalues --  -19.14310 -19.14250 -19.14198 -19.12996 -10.26342
 Alpha  occ. eigenvalues --  -10.24350 -10.23713 -10.21813 -10.20380 -10.18675
 Alpha  occ. eigenvalues --  -10.18633 -10.18453 -10.18009 -10.17571 -10.17177
 Alpha  occ. eigenvalues --  -10.17079 -10.17007 -10.16592 -10.16585  -1.03274
 Alpha  occ. eigenvalues --   -1.02652  -1.02175  -0.99911  -0.85856  -0.81099
 Alpha  occ. eigenvalues --   -0.78801  -0.74608  -0.73592  -0.71770  -0.68949
 Alpha  occ. eigenvalues --   -0.67298  -0.65338  -0.63774  -0.60490  -0.57320
 Alpha  occ. eigenvalues --   -0.55289  -0.53393  -0.50544  -0.49862  -0.49604
 Alpha  occ. eigenvalues --   -0.48821  -0.46673  -0.45932  -0.44893  -0.44067
 Alpha  occ. eigenvalues --   -0.43842  -0.43481  -0.43052  -0.41972  -0.41422
 Alpha  occ. eigenvalues --   -0.40444  -0.39870  -0.38813  -0.38331  -0.37490
 Alpha  occ. eigenvalues --   -0.37178  -0.36884  -0.36426  -0.35020  -0.34732
 Alpha  occ. eigenvalues --   -0.34274  -0.34191  -0.33786  -0.32275  -0.32012
 Alpha  occ. eigenvalues --   -0.31352  -0.30551  -0.29299  -0.28538  -0.27574
 Alpha  occ. eigenvalues --   -0.25453  -0.25100  -0.23778
 Alpha virt. eigenvalues --   -0.03846   0.05581   0.07690   0.08343   0.09545
 Alpha virt. eigenvalues --    0.10970   0.12121   0.12712   0.13413   0.13773
 Alpha virt. eigenvalues --    0.14910   0.15047   0.15795   0.15997   0.16596
 Alpha virt. eigenvalues --    0.16895   0.17178   0.17653   0.18228   0.18490
 Alpha virt. eigenvalues --    0.19087   0.19572   0.20576   0.20774   0.21081
 Alpha virt. eigenvalues --    0.21560   0.22514   0.23121   0.23373   0.24339
 Alpha virt. eigenvalues --    0.24680   0.25240   0.25972   0.26867   0.27473
 Alpha virt. eigenvalues --    0.28351   0.29156   0.30319   0.30875   0.31908
 Alpha virt. eigenvalues --    0.33872   0.34358   0.35915   0.35984   0.45468
 Alpha virt. eigenvalues --    0.47526   0.49979   0.51662   0.52201   0.52444
 Alpha virt. eigenvalues --    0.53420   0.54263   0.55925   0.56282   0.57095
 Alpha virt. eigenvalues --    0.58620   0.59439   0.60375   0.60893   0.61563
 Alpha virt. eigenvalues --    0.61763   0.62744   0.62826   0.65585   0.66119
 Alpha virt. eigenvalues --    0.66548   0.67818   0.68666   0.69389   0.71052
 Alpha virt. eigenvalues --    0.71617   0.72646   0.74618   0.75135   0.76648
 Alpha virt. eigenvalues --    0.77124   0.77871   0.78543   0.79004   0.80611
 Alpha virt. eigenvalues --    0.81009   0.82265   0.83132   0.83678   0.83807
 Alpha virt. eigenvalues --    0.84678   0.85069   0.86163   0.86536   0.87522
 Alpha virt. eigenvalues --    0.87866   0.88607   0.89405   0.89887   0.90003
 Alpha virt. eigenvalues --    0.90721   0.90808   0.92188   0.93433   0.93950
 Alpha virt. eigenvalues --    0.94926   0.94963   0.95616   0.95944   0.97234
 Alpha virt. eigenvalues --    0.97907   0.98622   0.99088   0.99704   1.00654
 Alpha virt. eigenvalues --    1.01439   1.02776   1.03727   1.04682   1.05218
 Alpha virt. eigenvalues --    1.05888   1.06788   1.07601   1.08089   1.10140
 Alpha virt. eigenvalues --    1.11318   1.12856   1.13294   1.14946   1.16970
 Alpha virt. eigenvalues --    1.18197   1.20970   1.22028   1.23927   1.27099
 Alpha virt. eigenvalues --    1.29253   1.33304   1.34924   1.37839   1.39877
 Alpha virt. eigenvalues --    1.40192   1.41738   1.42889   1.46757   1.48236
 Alpha virt. eigenvalues --    1.49654   1.54208   1.56578   1.57456   1.59786
 Alpha virt. eigenvalues --    1.60831   1.63468   1.65847   1.66234   1.67662
 Alpha virt. eigenvalues --    1.68419   1.69341   1.71505   1.72824   1.75887
 Alpha virt. eigenvalues --    1.76194   1.76950   1.77560   1.78944   1.80459
 Alpha virt. eigenvalues --    1.81627   1.82762   1.83445   1.83965   1.85119
 Alpha virt. eigenvalues --    1.85918   1.86907   1.88036   1.89904   1.90536
 Alpha virt. eigenvalues --    1.91280   1.92142   1.92771   1.93713   1.95008
 Alpha virt. eigenvalues --    1.96480   1.98606   2.00452   2.00727   2.01631
 Alpha virt. eigenvalues --    2.04057   2.04912   2.06498   2.06919   2.08093
 Alpha virt. eigenvalues --    2.10393   2.11302   2.13196   2.15350   2.15871
 Alpha virt. eigenvalues --    2.18711   2.21058   2.21660   2.24071   2.24515
 Alpha virt. eigenvalues --    2.25563   2.26546   2.26762   2.28480   2.29748
 Alpha virt. eigenvalues --    2.30936   2.31968   2.32891   2.34195   2.36045
 Alpha virt. eigenvalues --    2.36446   2.37790   2.39588   2.40373   2.41357
 Alpha virt. eigenvalues --    2.43823   2.45079   2.46248   2.47926   2.48724
 Alpha virt. eigenvalues --    2.49663   2.52005   2.53433   2.55233   2.57503
 Alpha virt. eigenvalues --    2.59208   2.62726   2.64212   2.66545   2.69198
 Alpha virt. eigenvalues --    2.70014   2.73561   2.74966   2.77023   2.77653
 Alpha virt. eigenvalues --    2.79760   2.82259   2.85953   2.87529   2.88692
 Alpha virt. eigenvalues --    2.94622   2.97897   2.99491   3.03802   3.18310
 Alpha virt. eigenvalues --    3.21283   3.79900   3.82074   3.86702   4.01150
 Alpha virt. eigenvalues --    4.13413   4.21604   4.24597   4.27132   4.28734
 Alpha virt. eigenvalues --    4.32499   4.36172   4.41154   4.46224   4.54354
 Alpha virt. eigenvalues --    4.60806   4.66297   4.73223   4.76652   4.77764
          Condensed to atoms (all electrons):
               1          2          3          4          5          6
     1  C    5.087214   0.548551  -0.050829  -0.003088  -0.005623  -0.028282
     2  C    0.548551   4.956390   0.313751  -0.017352  -0.005813  -0.006764
     3  C   -0.050829   0.313751   5.250307   0.343752  -0.040958  -0.001447
     4  C   -0.003088  -0.017352   0.343752   5.046308   0.351879  -0.038398
     5  C   -0.005623  -0.005813  -0.040958   0.351879   5.064856   0.362288
     6  C   -0.028282  -0.006764  -0.001447  -0.038398   0.362288   5.069951
     7  C    0.345379  -0.070541  -0.011253  -0.000475  -0.040170   0.356694
     8  C    0.341000   0.017411   0.005525  -0.000097  -0.000070   0.004340
     9  C   -0.141077  -0.081623   0.007500  -0.000156  -0.000005  -0.000105
    10  C   -0.002699   0.404558  -0.059140   0.002420  -0.000035  -0.000190
    11  O   -0.085488   0.004844  -0.000113   0.000002  -0.000005   0.000281
    12  C   -0.035765  -0.002253   0.001425  -0.003570  -0.003674  -0.048831
    13  C    0.001629  -0.059555  -0.006647   0.000203  -0.000005   0.000016
    14  O   -0.000126  -0.049721  -0.003713  -0.000239  -0.000002   0.000000
    15  C    0.000294   0.002836  -0.025238   0.348612  -0.029802   0.003320
    16  O    0.000015  -0.000054  -0.007437  -0.048175   0.002169  -0.000033
    17  C   -0.000006  -0.000081   0.004686  -0.046442  -0.004634   0.000219
    18  C   -0.000015   0.000274  -0.009667  -0.053085  -0.003292   0.000008
    19  O    0.000000  -0.000001  -0.000054   0.002660   0.000053   0.000000
    20  H   -0.005257  -0.023774   0.350560  -0.029743  -0.005707  -0.000178
    21  H    0.004041  -0.039617   0.357882  -0.041715   0.004716  -0.000008
    22  H   -0.001448  -0.000691  -0.057060   0.356305  -0.038263  -0.003286
    23  H   -0.000026  -0.000055  -0.003714  -0.039506   0.370346  -0.033638
    24  H   -0.000331   0.000010   0.005181  -0.030877   0.371123  -0.037501
    25  H   -0.004386  -0.000306   0.004080  -0.005313  -0.037612   0.371151
    26  H    0.005435   0.000337  -0.000116   0.004590  -0.033024   0.365657
    27  H   -0.051575   0.004491  -0.000214  -0.000057   0.004945  -0.042453
    28  H    0.004506  -0.000037  -0.000101   0.000003   0.000000   0.000001
    29  H    0.004091   0.001148  -0.000149   0.000001   0.000000   0.000004
    30  H    0.004577  -0.000006  -0.000035   0.000212  -0.001094  -0.003370
    31  H   -0.005916   0.001497  -0.000436  -0.000334   0.003255  -0.006428
    32  H   -0.007486  -0.000049  -0.000012   0.000051  -0.000002   0.005264
    33  H   -0.000118  -0.009286   0.003544   0.000029   0.000001   0.000000
    34  H   -0.000050   0.004959  -0.000033  -0.000002   0.000000   0.000000
    35  H    0.000320   0.001444   0.000219  -0.000010   0.000000  -0.000001
    36  H   -0.000124   0.006133  -0.000058   0.000013   0.000000   0.000000
    37  H    0.000000   0.000010   0.000188   0.006547  -0.000182   0.000002
    38  H   -0.000001  -0.000001  -0.000092  -0.004662   0.002150   0.000013
    39  H   -0.000003  -0.000002   0.000036  -0.006432  -0.000813  -0.000036
    40  H    0.000000   0.000002  -0.000094   0.005025   0.000130  -0.000002
    41  H   -0.000003   0.000208   0.003337  -0.004468   0.000278  -0.000014
    42  H    0.000002  -0.000023   0.000227   0.001703   0.000205  -0.000050
    43  H    0.000000   0.000000  -0.000007   0.000102  -0.000007   0.000000
               7          8          9         10         11         12
     1  C    0.345379   0.341000  -0.141077  -0.002699  -0.085488  -0.035765
     2  C   -0.070541   0.017411  -0.081623   0.404558   0.004844  -0.002253
     3  C   -0.011253   0.005525   0.007500  -0.059140  -0.000113   0.001425
     4  C   -0.000475  -0.000097  -0.000156   0.002420   0.000002  -0.003570
     5  C   -0.040170  -0.000070  -0.000005  -0.000035  -0.000005  -0.003674
     6  C    0.356694   0.004340  -0.000105  -0.000190   0.000281  -0.048831
     7  C    5.029688  -0.054384   0.008215   0.006600   0.000315   0.354788
     8  C   -0.054384   4.535862   0.328204  -0.062540   0.525990  -0.001026
     9  C    0.008215   0.328204   5.487320   0.290863  -0.078811  -0.000250
    10  C    0.006600  -0.062540   0.290863   4.751639   0.004387  -0.000184
    11  O    0.000315   0.525990  -0.078811   0.004387   8.202875  -0.003440
    12  C    0.354788  -0.001026  -0.000250  -0.000184  -0.003440   5.148107
    13  C   -0.000155  -0.000743  -0.054274   0.353308  -0.000080  -0.000003
    14  O   -0.000052   0.001135  -0.050081   0.200501  -0.000023   0.000006
    15  C   -0.000089   0.000000   0.000002  -0.000100   0.000000   0.000031
    16  O   -0.000001   0.000000   0.000000  -0.000035   0.000000   0.000001
    17  C   -0.000009   0.000000   0.000000   0.000000   0.000000  -0.000004
    18  C    0.000006   0.000000   0.000000   0.000002   0.000000  -0.000002
    19  O    0.000000   0.000000   0.000000   0.000000   0.000000   0.000000
    20  H    0.001103  -0.000136  -0.000174   0.000395   0.000002  -0.000069
    21  H   -0.000037  -0.000149   0.000591  -0.006463   0.000001   0.000005
    22  H    0.003480  -0.000081  -0.000032   0.000195   0.000000  -0.001480
    23  H    0.005223   0.000004   0.000000   0.000000   0.000000  -0.000022
    24  H   -0.006333  -0.000002   0.000000   0.000005   0.000000   0.004947
    25  H   -0.037729   0.000095  -0.000011  -0.000072  -0.000001   0.005705
    26  H   -0.031730  -0.000110   0.000004   0.000003   0.000003  -0.004424
    27  H    0.374896  -0.006874   0.000645  -0.000229   0.010282  -0.044089
    28  H   -0.000105  -0.015862   0.343624  -0.024181  -0.000592   0.000021
    29  H   -0.000075  -0.017528   0.339871  -0.025445  -0.000310  -0.000004
    30  H   -0.031149  -0.000041   0.000004   0.000003   0.000020   0.368288
    31  H   -0.030641  -0.000204   0.000019  -0.000023   0.000047   0.372963
    32  H   -0.027308   0.003004   0.000093  -0.000005   0.006283   0.365923
    33  H   -0.000001  -0.000094   0.005420  -0.023351   0.000001   0.000000
    34  H    0.000003   0.000243  -0.008082  -0.021869  -0.000001   0.000000
    35  H   -0.000034   0.000240  -0.000907  -0.022040  -0.000007   0.000000
    36  H    0.000006   0.000092  -0.004057  -0.016735   0.000001   0.000000
    37  H    0.000000   0.000000   0.000000   0.000000   0.000000   0.000000
    38  H    0.000006   0.000000   0.000000   0.000000   0.000000  -0.000003
    39  H    0.000005   0.000000   0.000000   0.000000   0.000000  -0.000014
    40  H    0.000000   0.000000   0.000000   0.000000   0.000000   0.000000
    41  H    0.000001   0.000000   0.000000   0.000006   0.000000   0.000000
    42  H    0.000000   0.000000   0.000000   0.000000   0.000000   0.000000
    43  H    0.000000   0.000000   0.000000   0.000000   0.000000   0.000000
              13         14         15         16         17         18
     1  C    0.001629  -0.000126   0.000294   0.000015  -0.000006  -0.000015
     2  C   -0.059555  -0.049721   0.002836  -0.000054  -0.000081   0.000274
     3  C   -0.006647  -0.003713  -0.025238  -0.007437   0.004686  -0.009667
     4  C    0.000203  -0.000239   0.348612  -0.048175  -0.046442  -0.053085
     5  C   -0.000005  -0.000002  -0.029802   0.002169  -0.004634  -0.003292
     6  C    0.000016   0.000000   0.003320  -0.000033   0.000219   0.000008
     7  C   -0.000155  -0.000052  -0.000089  -0.000001  -0.000009   0.000006
     8  C   -0.000743   0.001135   0.000000   0.000000   0.000000   0.000000
     9  C   -0.054274  -0.050081   0.000002   0.000000   0.000000   0.000000
    10  C    0.353308   0.200501  -0.000100  -0.000035   0.000000   0.000002
    11  O   -0.000080  -0.000023   0.000000   0.000000   0.000000   0.000000
    12  C   -0.000003   0.000006   0.000031   0.000001  -0.000004  -0.000002
    13  C    5.245165  -0.055715   0.000003   0.000002   0.000000  -0.000001
    14  O   -0.055715   8.402523  -0.000016  -0.000007   0.000000   0.000001
    15  C    0.000003  -0.000016   4.764843   0.210422   0.370694   0.323857
    16  O    0.000002  -0.000007   0.210422   8.404119  -0.048139  -0.055546
    17  C    0.000000   0.000000   0.370694  -0.048139   5.227608  -0.064845
    18  C   -0.000001   0.000001   0.323857  -0.055546  -0.064845   4.987605
    19  O    0.000000   0.000000  -0.047903  -0.007301  -0.004301   0.238075
    20  H    0.001801   0.000175  -0.004278   0.000112  -0.000049   0.001919
    21  H   -0.001666   0.012008  -0.007703   0.014904   0.000533  -0.001016
    22  H    0.000017   0.000179  -0.029854   0.004095  -0.008332   0.005770
    23  H    0.000000   0.000000  -0.006737   0.000053  -0.002164   0.002329
    24  H    0.000000   0.000000  -0.004518  -0.000019   0.003146  -0.000066
    25  H   -0.000007   0.000000  -0.000069   0.000000   0.000005  -0.000011
    26  H    0.000000   0.000000  -0.000077   0.000000  -0.000001   0.000000
    27  H    0.000023  -0.000001   0.000002   0.000000   0.000000   0.000000
    28  H    0.003086   0.003714   0.000000   0.000000   0.000000   0.000000
    29  H   -0.001382   0.002392   0.000000   0.000000   0.000000   0.000000
    30  H    0.000000   0.000000  -0.000001   0.000000  -0.000001   0.000000
    31  H    0.000001  -0.000001   0.000002  -0.000008   0.000013  -0.000001
    32  H    0.000000   0.000000   0.000000   0.000000   0.000000   0.000000
    33  H    0.362010   0.000431  -0.000001  -0.000006   0.000000   0.000001
    34  H    0.362624  -0.001454   0.000000   0.000000   0.000000   0.000000
    35  H    0.346616   0.003939   0.000000   0.000000   0.000000   0.000000
    36  H   -0.004163   0.237930   0.000000   0.000000   0.000000   0.000000
    37  H    0.000000   0.000000  -0.020112   0.232430  -0.006115  -0.004315
    38  H    0.000000   0.000000  -0.022146   0.003786   0.351682   0.000244
    39  H    0.000000   0.000000  -0.026918   0.000645   0.365628   0.005486
    40  H    0.000000   0.000000  -0.024279  -0.003999   0.359563  -0.008841
    41  H   -0.000002  -0.000001  -0.038689  -0.001789   0.006006   0.368383
    42  H    0.000000   0.000000  -0.033200   0.003458  -0.003682   0.360985
    43  H    0.000000   0.000000  -0.005285   0.014459   0.000343  -0.028480
              19         20         21         22         23         24
     1  C    0.000000  -0.005257   0.004041  -0.001448  -0.000026  -0.000331
     2  C   -0.000001  -0.023774  -0.039617  -0.000691  -0.000055   0.000010
     3  C   -0.000054   0.350560   0.357882  -0.057060  -0.003714   0.005181
     4  C    0.002660  -0.029743  -0.041715   0.356305  -0.039506  -0.030877
     5  C    0.000053  -0.005707   0.004716  -0.038263   0.370346   0.371123
     6  C    0.000000  -0.000178  -0.000008  -0.003286  -0.033638  -0.037501
     7  C    0.000000   0.001103  -0.000037   0.003480   0.005223  -0.006333
     8  C    0.000000  -0.000136  -0.000149  -0.000081   0.000004  -0.000002
     9  C    0.000000  -0.000174   0.000591  -0.000032   0.000000   0.000000
    10  C    0.000000   0.000395  -0.006463   0.000195   0.000000   0.000005
    11  O    0.000000   0.000002   0.000001   0.000000   0.000000   0.000000
    12  C    0.000000  -0.000069   0.000005  -0.001480  -0.000022   0.004947
    13  C    0.000000   0.001801  -0.001666   0.000017   0.000000   0.000000
    14  O    0.000000   0.000175   0.012008   0.000179   0.000000   0.000000
    15  C   -0.047903  -0.004278  -0.007703  -0.029854  -0.006737  -0.004518
    16  O   -0.007301   0.000112   0.014904   0.004095   0.000053  -0.000019
    17  C   -0.004301  -0.000049   0.000533  -0.008332  -0.002164   0.003146
    18  C    0.238075   0.001919  -0.001016   0.005770   0.002329  -0.000066
    19  O    8.320957  -0.000022  -0.000032  -0.000064  -0.000061  -0.000002
    20  H   -0.000022   0.551450  -0.031200   0.005541   0.002400   0.000037
    21  H   -0.000032  -0.031200   0.565568  -0.001338  -0.000113  -0.000151
    22  H   -0.000064   0.005541  -0.001338   0.612930   0.005880  -0.009059
    23  H   -0.000061   0.002400  -0.000113   0.005880   0.589900  -0.037554
    24  H   -0.000002   0.000037  -0.000151  -0.009059  -0.037554   0.591171
    25  H    0.000000   0.000801  -0.000004  -0.000179  -0.006734   0.005870
    26  H    0.000000  -0.000076   0.000001  -0.000082  -0.000843  -0.006738
    27  H    0.000000   0.000046   0.000002   0.000028  -0.000163  -0.000076
    28  H    0.000000  -0.000004   0.000006   0.000000   0.000000   0.000000
    29  H    0.000000   0.000015  -0.000027   0.000000   0.000000   0.000000
    30  H    0.000000   0.000002   0.000000   0.000025  -0.000017   0.000627
    31  H    0.000000   0.000014   0.000003   0.005410  -0.000012  -0.000333
    32  H    0.000000   0.000000   0.000000  -0.000028   0.000000  -0.000056
    33  H    0.000000   0.000170   0.002661   0.000000   0.000000   0.000000
    34  H    0.000000   0.000007  -0.000096   0.000000   0.000000   0.000000
    35  H    0.000000   0.000081   0.000144  -0.000001   0.000000   0.000000
    36  H    0.000000  -0.000006  -0.000449  -0.000001   0.000000   0.000000
    37  H    0.009378  -0.000014  -0.000468  -0.000296  -0.000006   0.000003
    38  H   -0.000165  -0.000004  -0.000027   0.000317   0.001351   0.000775
    39  H    0.000126   0.000003  -0.000002   0.005133   0.000193   0.000616
    40  H    0.009950   0.000003  -0.000009  -0.000165  -0.000063   0.000039
    41  H   -0.033843   0.002185   0.001663  -0.000051  -0.000060  -0.000019
    42  H   -0.033024  -0.000004   0.000057  -0.000202   0.004056  -0.000033
    43  H    0.236984  -0.000003   0.000080  -0.000013   0.000004   0.000000
              25         26         27         28         29         30
     1  C   -0.004386   0.005435  -0.051575   0.004506   0.004091   0.004577
     2  C   -0.000306   0.000337   0.004491  -0.000037   0.001148  -0.000006
     3  C    0.004080  -0.000116  -0.000214  -0.000101  -0.000149  -0.000035
     4  C   -0.005313   0.004590  -0.000057   0.000003   0.000001   0.000212
     5  C   -0.037612  -0.033024   0.004945   0.000000   0.000000  -0.001094
     6  C    0.371151   0.365657  -0.042453   0.000001   0.000004  -0.003370
     7  C   -0.037729  -0.031730   0.374896  -0.000105  -0.000075  -0.031149
     8  C    0.000095  -0.000110  -0.006874  -0.015862  -0.017528  -0.000041
     9  C   -0.000011   0.000004   0.000645   0.343624   0.339871   0.000004
    10  C   -0.000072   0.000003  -0.000229  -0.024181  -0.025445   0.000003
    11  O   -0.000001   0.000003   0.010282  -0.000592  -0.000310   0.000020
    12  C    0.005705  -0.004424  -0.044089   0.000021  -0.000004   0.368288
    13  C   -0.000007   0.000000   0.000023   0.003086  -0.001382   0.000000
    14  O    0.000000   0.000000  -0.000001   0.003714   0.002392   0.000000
    15  C   -0.000069  -0.000077   0.000002   0.000000   0.000000  -0.000001
    16  O    0.000000   0.000000   0.000000   0.000000   0.000000   0.000000
    17  C    0.000005  -0.000001   0.000000   0.000000   0.000000  -0.000001
    18  C   -0.000011   0.000000   0.000000   0.000000   0.000000   0.000000
    19  O    0.000000   0.000000   0.000000   0.000000   0.000000   0.000000
    20  H    0.000801  -0.000076   0.000046  -0.000004   0.000015   0.000002
    21  H   -0.000004   0.000001   0.000002   0.000006  -0.000027   0.000000
    22  H   -0.000179  -0.000082   0.000028   0.000000   0.000000   0.000025
    23  H   -0.006734  -0.000843  -0.000163   0.000000   0.000000  -0.000017
    24  H    0.005870  -0.006738  -0.000076   0.000000   0.000000   0.000627
    25  H    0.601021  -0.036453  -0.002702   0.000000   0.000000  -0.000017
    26  H   -0.036453   0.595915  -0.005146   0.000000   0.000000   0.003793
    27  H   -0.002702  -0.005146   0.612092  -0.000014  -0.000004  -0.002792
    28  H    0.000000   0.000000  -0.000014   0.504568  -0.017341   0.000000
    29  H    0.000000   0.000000  -0.000004  -0.017341   0.516872   0.000000
    30  H   -0.000017   0.003793  -0.002792   0.000000   0.000000   0.564375
    31  H   -0.000056  -0.000163   0.005524  -0.000002   0.000000  -0.028986
    32  H   -0.000160  -0.000037  -0.004329  -0.000002   0.000001  -0.028484
    33  H   -0.000002   0.000000   0.000000  -0.000176   0.000110   0.000000
    34  H    0.000000   0.000000   0.000000   0.000326   0.001600   0.000000
    35  H    0.000021   0.000000  -0.000002  -0.000055   0.000418   0.000000
    36  H    0.000000   0.000000   0.000000   0.000953   0.000240   0.000000
    37  H    0.000000   0.000000   0.000000   0.000000   0.000000   0.000000
    38  H   -0.000001   0.000002   0.000000   0.000000   0.000000  -0.000001
    39  H    0.000000   0.000001   0.000000   0.000000   0.000000   0.000000
    40  H    0.000000   0.000000   0.000000   0.000000   0.000000   0.000000
    41  H   -0.000018   0.000001   0.000000   0.000000   0.000000   0.000000
    42  H   -0.000007   0.000001   0.000000   0.000000   0.000000   0.000000
    43  H    0.000000   0.000000   0.000000   0.000000   0.000000   0.000000
              31         32         33         34         35         36
     1  C   -0.005916  -0.007486  -0.000118  -0.000050   0.000320  -0.000124
     2  C    0.001497  -0.000049  -0.009286   0.004959   0.001444   0.006133
     3  C   -0.000436  -0.000012   0.003544  -0.000033   0.000219  -0.000058
     4  C   -0.000334   0.000051   0.000029  -0.000002  -0.000010   0.000013
     5  C    0.003255  -0.000002   0.000001   0.000000   0.000000   0.000000
     6  C   -0.006428   0.005264   0.000000   0.000000  -0.000001   0.000000
     7  C   -0.030641  -0.027308  -0.000001   0.000003  -0.000034   0.000006
     8  C   -0.000204   0.003004  -0.000094   0.000243   0.000240   0.000092
     9  C    0.000019   0.000093   0.005420  -0.008082  -0.000907  -0.004057
    10  C   -0.000023  -0.000005  -0.023351  -0.021869  -0.022040  -0.016735
    11  O    0.000047   0.006283   0.000001  -0.000001  -0.000007   0.000001
    12  C    0.372963   0.365923   0.000000   0.000000   0.000000   0.000000
    13  C    0.000001   0.000000   0.362010   0.362624   0.346616  -0.004163
    14  O   -0.000001   0.000000   0.000431  -0.001454   0.003939   0.237930
    15  C    0.000002   0.000000  -0.000001   0.000000   0.000000   0.000000
    16  O   -0.000008   0.000000  -0.000006   0.000000   0.000000   0.000000
    17  C    0.000013   0.000000   0.000000   0.000000   0.000000   0.000000
    18  C   -0.000001   0.000000   0.000001   0.000000   0.000000   0.000000
    19  O    0.000000   0.000000   0.000000   0.000000   0.000000   0.000000
    20  H    0.000014   0.000000   0.000170   0.000007   0.000081  -0.000006
    21  H    0.000003   0.000000   0.002661  -0.000096   0.000144  -0.000449
    22  H    0.005410  -0.000028   0.000000   0.000000  -0.000001  -0.000001
    23  H   -0.000012   0.000000   0.000000   0.000000   0.000000   0.000000
    24  H   -0.000333  -0.000056   0.000000   0.000000   0.000000   0.000000
    25  H   -0.000056  -0.000160  -0.000002   0.000000   0.000021   0.000000
    26  H   -0.000163  -0.000037   0.000000   0.000000   0.000000   0.000000
    27  H    0.005524  -0.004329   0.000000   0.000000  -0.000002   0.000000
    28  H   -0.000002  -0.000002  -0.000176   0.000326  -0.000055   0.000953
    29  H    0.000000   0.000001   0.000110   0.001600   0.000418   0.000240
    30  H   -0.028986  -0.028484   0.000000   0.000000   0.000000   0.000000
    31  H    0.551097  -0.030135   0.000000   0.000000   0.000000   0.000000
    32  H   -0.030135   0.563110   0.000000   0.000000   0.000000   0.000000
    33  H    0.000000   0.000000   0.551389  -0.031415  -0.025305  -0.000265
    34  H    0.000000   0.000000  -0.031415   0.548963  -0.025307   0.004287
    35  H    0.000000   0.000000  -0.025305  -0.025307   0.556904  -0.000095
    36  H    0.000000   0.000000  -0.000265   0.004287  -0.000095   0.339954
    37  H    0.000000   0.000000   0.000000   0.000000   0.000000   0.000000
    38  H   -0.000006   0.000000   0.000000   0.000000   0.000000   0.000000
    39  H    0.000084   0.000000   0.000000   0.000000   0.000000   0.000000
    40  H    0.000000   0.000000   0.000000   0.000000   0.000000   0.000000
    41  H    0.000000   0.000000   0.000013   0.000000   0.000000   0.000000
    42  H    0.000000   0.000000   0.000000   0.000000   0.000000   0.000000
    43  H    0.000000   0.000000   0.000000   0.000000   0.000000   0.000000
              37         38         39         40         41         42
     1  C    0.000000  -0.000001  -0.000003   0.000000  -0.000003   0.000002
     2  C    0.000010  -0.000001  -0.000002   0.000002   0.000208  -0.000023
     3  C    0.000188  -0.000092   0.000036  -0.000094   0.003337   0.000227
     4  C    0.006547  -0.004662  -0.006432   0.005025  -0.004468   0.001703
     5  C   -0.000182   0.002150  -0.000813   0.000130   0.000278   0.000205
     6  C    0.000002   0.000013  -0.000036  -0.000002  -0.000014  -0.000050
     7  C    0.000000   0.000006   0.000005   0.000000   0.000001   0.000000
     8  C    0.000000   0.000000   0.000000   0.000000   0.000000   0.000000
     9  C    0.000000   0.000000   0.000000   0.000000   0.000000   0.000000
    10  C    0.000000   0.000000   0.000000   0.000000   0.000006   0.000000
    11  O    0.000000   0.000000   0.000000   0.000000   0.000000   0.000000
    12  C    0.000000  -0.000003  -0.000014   0.000000   0.000000   0.000000
    13  C    0.000000   0.000000   0.000000   0.000000  -0.000002   0.000000
    14  O    0.000000   0.000000   0.000000   0.000000  -0.000001   0.000000
    15  C   -0.020112  -0.022146  -0.026918  -0.024279  -0.038689  -0.033200
    16  O    0.232430   0.003786   0.000645  -0.003999  -0.001789   0.003458
    17  C   -0.006115   0.351682   0.365628   0.359563   0.006006  -0.003682
    18  C   -0.004315   0.000244   0.005486  -0.008841   0.368383   0.360985
    19  O    0.009378  -0.000165   0.000126   0.009950  -0.033843  -0.033024
    20  H   -0.000014  -0.000004   0.000003   0.000003   0.002185  -0.000004
    21  H   -0.000468  -0.000027  -0.000002  -0.000009   0.001663   0.000057
    22  H   -0.000296   0.000317   0.005133  -0.000165  -0.000051  -0.000202
    23  H   -0.000006   0.001351   0.000193  -0.000063  -0.000060   0.004056
    24  H    0.000003   0.000775   0.000616   0.000039  -0.000019  -0.000033
    25  H    0.000000  -0.000001   0.000000   0.000000  -0.000018  -0.000007
    26  H    0.000000   0.000002   0.000001   0.000000   0.000001   0.000001
    27  H    0.000000   0.000000   0.000000   0.000000   0.000000   0.000000
    28  H    0.000000   0.000000   0.000000   0.000000   0.000000   0.000000
    29  H    0.000000   0.000000   0.000000   0.000000   0.000000   0.000000
    30  H    0.000000  -0.000001   0.000000   0.000000   0.000000   0.000000
    31  H    0.000000  -0.000006   0.000084   0.000000   0.000000   0.000000
    32  H    0.000000   0.000000   0.000000   0.000000   0.000000   0.000000
    33  H    0.000000   0.000000   0.000000   0.000000   0.000013   0.000000
    34  H    0.000000   0.000000   0.000000   0.000000   0.000000   0.000000
    35  H    0.000000   0.000000   0.000000   0.000000   0.000000   0.000000
    36  H    0.000000   0.000000   0.000000   0.000000   0.000000   0.000000
    37  H    0.342031   0.000027  -0.000242   0.007747   0.000117  -0.000058
    38  H    0.000027   0.554973  -0.025565  -0.026320  -0.000066   0.000778
    39  H   -0.000242  -0.025565   0.556356  -0.032929  -0.000135  -0.000072
    40  H    0.007747  -0.026320  -0.032929   0.557084   0.000175   0.000436
    41  H    0.000117  -0.000066  -0.000135   0.000175   0.584111  -0.035503
    42  H   -0.000058   0.000778  -0.000072   0.000436  -0.035503   0.563346
    43  H    0.001038  -0.000093  -0.000044  -0.000022  -0.006607   0.006723
              43
     1  C    0.000000
     2  C    0.000000
     3  C   -0.000007
     4  C    0.000102
     5  C   -0.000007
     6  C    0.000000
     7  C    0.000000
     8  C    0.000000
     9  C    0.000000
    10  C    0.000000
    11  O    0.000000
    12  C    0.000000
    13  C    0.000000
    14  O    0.000000
    15  C   -0.005285
    16  O    0.014459
    17  C    0.000343
    18  C   -0.028480
    19  O    0.236984
    20  H   -0.000003
    21  H    0.000080
    22  H   -0.000013
    23  H    0.000004
    24  H    0.000000
    25  H    0.000000
    26  H    0.000000
    27  H    0.000000
    28  H    0.000000
    29  H    0.000000
    30  H    0.000000
    31  H    0.000000
    32  H    0.000000
    33  H    0.000000
    34  H    0.000000
    35  H    0.000000
    36  H    0.000000
    37  H    0.001038
    38  H   -0.000093
    39  H   -0.000044
    40  H   -0.000022
    41  H   -0.006607
    42  H    0.006723
    43  H    0.351194
 Mulliken charges:
               1
     1  C    0.082667
     2  C    0.098754
     3  C   -0.373583
     4  C   -0.096217
     5  C   -0.287605
     6  C   -0.288193
     7  C   -0.144138
     8  C    0.396798
     9  C   -0.392727
    10  C    0.250449
    11  O   -0.586462
    12  C   -0.473102
    13  C   -0.492106
    14  O   -0.703781
    15  C    0.302097
    16  O   -0.718121
    17  C   -0.501319
    18  C   -0.065762
    19  O   -0.691409
    20  H    0.181875
    21  H    0.167425
    22  H    0.146702
    23  H    0.149751
    24  H    0.150120
    25  H    0.143100
    26  H    0.143279
    27  H    0.147745
    28  H    0.197667
    29  H    0.195502
    30  H    0.154067
    31  H    0.163757
    32  H    0.154367
    33  H    0.164240
    34  H    0.165298
    35  H    0.163417
    36  H    0.436345
    37  H    0.432288
    38  H    0.163048
    39  H    0.158895
    40  H    0.156571
    41  H    0.154784
    42  H    0.163881
    43  H    0.429634
 Sum of Mulliken charges =   0.00000
 Mulliken charges with hydrogens summed into heavy atoms:
               1
     1  C    0.082667
     2  C    0.098754
     3  C   -0.024282
     4  C    0.050486
     5  C    0.012266
     6  C   -0.001813
     7  C    0.003607
     8  C    0.396798
     9  C    0.000442
    10  C    0.250449
    11  O   -0.586462
    12  C   -0.000911
    13  C    0.000848
    14  O   -0.267436
    15  C    0.302097
    16  O   -0.285833
    17  C   -0.022804
    18  C    0.252903
    19  O   -0.261776
 Electronic spatial extent (au):  <R**2>=           5615.7986
 Charge=              0.0000 electrons
 Dipole moment (field-independent basis, Debye):
    X=             -2.4741    Y=             -3.3113    Z=              1.7122  Tot=              4.4741
 Quadrupole moment (field-independent basis, Debye-Ang):
   XX=           -134.6217   YY=           -102.4405   ZZ=           -112.9408
   XY=            -16.9607   XZ=              7.1471   YZ=              0.9034
 Traceless Quadrupole moment (field-independent basis, Debye-Ang):
   XX=            -17.9540   YY=             14.2272   ZZ=              3.7269
   XY=            -16.9607   XZ=              7.1471   YZ=              0.9034
 Octapole moment (field-independent basis, Debye-Ang**2):
  XXX=            -51.8512  YYY=            -57.8851  ZZZ=             -7.3116  XYY=             -4.0161
  XXY=            -89.5689  XXZ=            -36.3846  XZZ=             -5.2728  YZZ=             -6.3168
  YYZ=             -4.6856  XYZ=             -0.3324
 Hexadecapole moment (field-independent basis, Debye-Ang**3):
 XXXX=          -5392.3220 YYYY=          -1797.6830 ZZZZ=           -611.7631 XXXY=           -209.3970
 XXXZ=            225.5531 YYYX=            -32.4617 YYYZ=             59.7874 ZZZX=              6.0937
 ZZZY=             22.5184 XXYY=           -974.8245 XXZZ=           -817.6789 YYZZ=           -421.9705
 XXYZ=             88.6761 YYXZ=            -16.1084 ZZXY=             -1.0056
 N-N= 1.599573838531D+03 E-N=-5.265474759293D+03  KE= 8.789867648495D+02
 D1PCM: PCM CHGder 1st derivatives, ID1Alg=3 FixD1E=F DoIter=F DoCFld=F I1PDM=0.
 Calling FoFJK, ICntrl=      2127 FMM=F ISym2X=0 I1Cent= 0 IOpClX= 0 NMat=1 NMatS=1 NMatT=0.
 ***** Axes restored to original set *****
 -------------------------------------------------------------------
 Center     Atomic                   Forces (Hartrees/Bohr)
 Number     Number              X              Y              Z
 -------------------------------------------------------------------
      1        6          -0.017417442   -0.013622141   -0.000529277
      2        6           0.026456747    0.001653829   -0.000484551
      3        6           0.001491492   -0.005589650    0.002153842
      4        6          -0.000337873   -0.002979098    0.002387491
      5        6           0.006761363    0.004883487    0.002687943
      6        6           0.000822493   -0.002679557   -0.005275836
      7        6           0.003442198    0.004717623   -0.005530937
      8        6          -0.001925073    0.018596646    0.000392959
      9        6           0.003818931    0.005805554   -0.006614592
     10        6          -0.010371773   -0.016779259   -0.001223039
     11        8          -0.015569627    0.011211321    0.001870327
     12        6          -0.001959479    0.004033544    0.006326415
     13        6           0.005123279   -0.003857896   -0.005802863
     14        8           0.013157633   -0.003702635    0.011714058
     15        6           0.002841605    0.005926037    0.000616286
     16        8          -0.006883920   -0.004147869    0.001870948
     17        6          -0.002108024    0.003404132    0.000193087
     18        6          -0.000422574   -0.004918053    0.001345066
     19        8           0.005108261   -0.000677204   -0.000278230
     20        1           0.000567353   -0.000304214   -0.001958401
     21        1           0.000019146    0.000179678   -0.001246091
     22        1           0.002647133   -0.001150858   -0.000202147
     23        1           0.001169755   -0.000327156   -0.000502459
     24        1           0.001194803   -0.001574667    0.000248434
     25        1          -0.002748573   -0.000812846    0.000918738
     26        1          -0.000127733    0.000066379    0.000956866
     27        1          -0.002895338   -0.001833963    0.002020040
     28        1          -0.000229878   -0.002755048   -0.001338846
     29        1          -0.002912215   -0.001542303    0.002589282
     30        1           0.000104414    0.001122746   -0.000557929
     31        1           0.000934896   -0.000548194   -0.000103086
     32        1          -0.000412174   -0.000354568   -0.000008280
     33        1           0.001173360    0.002405723   -0.000200542
     34        1          -0.002490957    0.001118675    0.001146632
     35        1          -0.000866878    0.000101073   -0.000139189
     36        1          -0.000402233   -0.000071808   -0.001649663
     37        1          -0.002242659    0.000357695   -0.001212681
     38        1           0.000175573    0.000330383    0.000328685
     39        1          -0.002174194    0.000621052   -0.000886637
     40        1           0.000437499   -0.001998039   -0.003581349
     41        1          -0.006821614    0.002770742   -0.000517107
     42        1           0.001907062    0.000160191    0.000968840
     43        1           0.001965237    0.002760515   -0.000892208
 -------------------------------------------------------------------
 Cartesian Forces:  Max     0.026456747 RMS     0.005180596

 GradGradGradGradGradGradGradGradGradGradGradGradGradGradGradGradGradGrad
 Berny optimization.
 FormGI is forming the generalized inverse of G from B-inverse, IUseBI=4.
 Internal  Forces:  Max     0.019196747 RMS     0.003438126
 Search for a local minimum.
 Step number   1 out of a maximum of  258
 All quantities printed in internal units (Hartrees-Bohrs-Radians)
 Mixed Optimization -- RFO/linear search
 Second derivative matrix not updated -- first step.
 ITU=  0
     Eigenvalues ---    0.00230   0.00230   0.00245   0.00345   0.00379
     Eigenvalues ---    0.00391   0.00541   0.00683   0.00749   0.00920
     Eigenvalues ---    0.01099   0.01127   0.01212   0.01286   0.01388
     Eigenvalues ---    0.01399   0.02452   0.02524   0.03098   0.03836
     Eigenvalues ---    0.03941   0.04284   0.04437   0.04604   0.04741
     Eigenvalues ---    0.04864   0.04888   0.04936   0.05036   0.05253
     Eigenvalues ---    0.05370   0.05381   0.05398   0.05488   0.05500
     Eigenvalues ---    0.05574   0.05607   0.05614   0.05799   0.05840
     Eigenvalues ---    0.05978   0.06115   0.06586   0.07828   0.08123
     Eigenvalues ---    0.08474   0.09079   0.09100   0.09203   0.09810
     Eigenvalues ---    0.10421   0.11646   0.12129   0.13605   0.13809
     Eigenvalues ---    0.14706   0.15988   0.16000   0.16000   0.16000
     Eigenvalues ---    0.16000   0.16000   0.16000   0.16000   0.16000
     Eigenvalues ---    0.16000   0.16000   0.16000   0.16000   0.16299
     Eigenvalues ---    0.16588   0.17275   0.18396   0.19552   0.20743
     Eigenvalues ---    0.21999   0.23444   0.24655   0.24992   0.26038
     Eigenvalues ---    0.26812   0.27182   0.28002   0.28052   0.28536
     Eigenvalues ---    0.28572   0.28945   0.29490   0.29580   0.30040
     Eigenvalues ---    0.30904   0.32188   0.32392   0.33709   0.33753
     Eigenvalues ---    0.33821   0.33849   0.33952   0.33981   0.34024
     Eigenvalues ---    0.34108   0.34113   0.34114   0.34133   0.34133
     Eigenvalues ---    0.34139   0.34161   0.34192   0.34202   0.34278
     Eigenvalues ---    0.34329   0.34338   0.34339   0.34367   0.34425
     Eigenvalues ---    0.39217   0.40897   0.42016   0.51530   0.52464
     Eigenvalues ---    0.52637   0.52982   0.94039
 RFO step:  Lambda=-1.34764314D-02 EMin= 2.30000000D-03
 Linear search not attempted -- first point.
 Iteration  1 RMS(Cart)=  0.04010169 RMS(Int)=  0.00070174
 Iteration  2 RMS(Cart)=  0.00094783 RMS(Int)=  0.00023583
 Iteration  3 RMS(Cart)=  0.00000048 RMS(Int)=  0.00023583
 Variable       Old X    -DE/DX   Delta X   Delta X   Delta X     New X
                                 (Linear)    (Quad)   (Total)
    R1        2.53532   0.01517   0.00000   0.03003   0.03008   2.56540
    R2        2.82195   0.00545   0.00000   0.01834   0.01842   2.84038
    R3        2.78999   0.00297   0.00000   0.00645   0.00669   2.79668
    R4        2.85219  -0.00171   0.00000  -0.00302  -0.00308   2.84911
    R5        2.85648   0.00567   0.00000   0.02139   0.02117   2.87765
    R6        2.92712  -0.00041   0.00000  -0.00347  -0.00353   2.92359
    R7        2.07290   0.00204   0.00000   0.00577   0.00577   2.07867
    R8        2.07139  -0.00063   0.00000  -0.00178  -0.00178   2.06960
    R9        2.92053   0.00161   0.00000   0.00265   0.00257   2.92311
   R10        2.96639  -0.00940   0.00000  -0.03432  -0.03432   2.93207
   R11        2.07823  -0.00134   0.00000  -0.00383  -0.00383   2.07440
   R12        2.89080   0.00721   0.00000   0.02125   0.02126   2.91206
   R13        2.07106   0.00115   0.00000   0.00325   0.00325   2.07431
   R14        2.07411  -0.00067   0.00000  -0.00190  -0.00190   2.07221
   R15        2.90192   0.00478   0.00000   0.01397   0.01406   2.91597
   R16        2.07634   0.00001   0.00000   0.00004   0.00004   2.07637
   R17        2.07585  -0.00023   0.00000  -0.00064  -0.00064   2.07521
   R18        2.88993   0.00691   0.00000   0.02241   0.02241   2.91234
   R19        2.07749   0.00032   0.00000   0.00092   0.00092   2.07841
   R20        2.82717   0.01397   0.00000   0.03682   0.03695   2.86412
   R21        2.31126   0.01920   0.00000   0.02013   0.02013   2.33138
   R22        2.89052   0.01391   0.00000   0.04445   0.04428   2.93480
   R23        2.06778  -0.00046   0.00000  -0.00129  -0.00129   2.06650
   R24        2.06863   0.00049   0.00000   0.00137   0.00137   2.07000
   R25        2.88809   0.00418   0.00000   0.01353   0.01353   2.90163
   R26        2.68903   0.01427   0.00000   0.03291   0.03291   2.72194
   R27        2.07008   0.00119   0.00000   0.00334   0.00334   2.07342
   R28        2.06715   0.00080   0.00000   0.00223   0.00223   2.06938
   R29        2.07059   0.00035   0.00000   0.00100   0.00100   2.07159
   R30        2.07097   0.00022   0.00000   0.00062   0.00062   2.07159
   R31        2.07148   0.00077   0.00000   0.00218   0.00218   2.07366
   R32        2.06990   0.00041   0.00000   0.00115   0.00115   2.07104
   R33        1.83671   0.00007   0.00000   0.00013   0.00013   1.83684
   R34        2.72632   0.00355   0.00000   0.00875   0.00875   2.73506
   R35        2.90904  -0.00209   0.00000  -0.00698  -0.00698   2.90207
   R36        2.92025   0.00023   0.00000   0.00079   0.00079   2.92104
   R37        1.83994  -0.00256   0.00000  -0.00475  -0.00475   1.83520
   R38        2.06761   0.00009   0.00000   0.00025   0.00025   2.06787
   R39        2.07106   0.00042   0.00000   0.00119   0.00119   2.07225
   R40        2.07140   0.00010   0.00000   0.00027   0.00027   2.07168
   R41        2.70352   0.00518   0.00000   0.01227   0.01227   2.71580
   R42        2.06763   0.00193   0.00000   0.00540   0.00540   2.07303
   R43        2.06618  -0.00018   0.00000  -0.00052  -0.00052   2.06567
   R44        1.84157  -0.00322   0.00000  -0.00599  -0.00599   1.83559
    A1        2.30634  -0.00814   0.00000  -0.02914  -0.02918   2.27715
    A2        1.84965   0.01414   0.00000   0.05572   0.05585   1.90550
    A3        2.12393  -0.00598   0.00000  -0.02540  -0.02558   2.09835
    A4        2.21001   0.00689   0.00000   0.02456   0.02463   2.23464
    A5        1.98694  -0.00608   0.00000  -0.01543  -0.01566   1.97128
    A6        2.08603  -0.00080   0.00000  -0.00896  -0.00884   2.07719
    A7        2.01124  -0.00168   0.00000  -0.01479  -0.01482   1.99642
    A8        1.89659   0.00075   0.00000   0.00580   0.00575   1.90234
    A9        1.87620   0.00049   0.00000   0.00436   0.00445   1.88065
   A10        1.92874   0.00025   0.00000   0.00370   0.00377   1.93251
   A11        1.89263   0.00088   0.00000   0.00548   0.00544   1.89808
   A12        1.85108  -0.00062   0.00000  -0.00382  -0.00385   1.84723
   A13        1.97912   0.00182   0.00000   0.00800   0.00793   1.98705
   A14        1.95686  -0.00304   0.00000  -0.01465  -0.01470   1.94216
   A15        1.84796   0.00109   0.00000   0.00741   0.00718   1.85514
   A16        1.95443   0.00066   0.00000   0.00263   0.00277   1.95719
   A17        1.87606   0.00019   0.00000   0.01309   0.01297   1.88903
   A18        1.83841  -0.00074   0.00000  -0.01669  -0.01668   1.82172
   A19        2.05747  -0.00215   0.00000  -0.01963  -0.01970   2.03777
   A20        1.91880  -0.00069   0.00000  -0.00339  -0.00338   1.91543
   A21        1.89025   0.00044   0.00000  -0.00067  -0.00054   1.88971
   A22        1.85978   0.00164   0.00000   0.00622   0.00612   1.86590
   A23        1.88335   0.00137   0.00000   0.01988   0.01984   1.90319
   A24        1.84251  -0.00043   0.00000  -0.00021  -0.00032   1.84219
   A25        2.04301   0.00265   0.00000   0.00723   0.00720   2.05021
   A26        1.89934   0.00086   0.00000   0.01406   0.01416   1.91350
   A27        1.87705  -0.00083   0.00000  -0.00324  -0.00325   1.87380
   A28        1.90634  -0.00212   0.00000  -0.01870  -0.01875   1.88759
   A29        1.89257  -0.00166   0.00000  -0.00698  -0.00697   1.88561
   A30        1.83412   0.00098   0.00000   0.00808   0.00797   1.84210
   A31        1.96127  -0.00003   0.00000  -0.00224  -0.00221   1.95907
   A32        1.95582   0.00065   0.00000   0.00654   0.00649   1.96231
   A33        1.86679  -0.00161   0.00000  -0.02624  -0.02629   1.84051
   A34        1.96910  -0.00001   0.00000   0.00950   0.00938   1.97848
   A35        1.83675   0.00191   0.00000   0.02205   0.02208   1.85883
   A36        1.86412  -0.00099   0.00000  -0.01157  -0.01171   1.85240
   A37        1.96173  -0.01472   0.00000  -0.06178  -0.06148   1.90025
   A38        2.15389   0.00941   0.00000   0.03861   0.03846   2.19236
   A39        2.16738   0.00532   0.00000   0.02315   0.02300   2.19038
   A40        1.78852   0.01021   0.00000   0.04748   0.04703   1.83555
   A41        1.91268  -0.00216   0.00000   0.00504   0.00547   1.91814
   A42        1.89275  -0.00251   0.00000   0.00153   0.00096   1.89372
   A43        1.97014  -0.00382   0.00000  -0.02583  -0.02617   1.94397
   A44        1.96710  -0.00083   0.00000   0.00762   0.00702   1.97412
   A45        1.92616  -0.00032   0.00000  -0.02911  -0.02934   1.89682
   A46        1.83786  -0.00355   0.00000  -0.02592  -0.02572   1.81214
   A47        1.96983   0.00045   0.00000  -0.01516  -0.01507   1.95477
   A48        1.88230  -0.00186   0.00000  -0.02998  -0.02949   1.85281
   A49        1.95129   0.00125   0.00000   0.01411   0.01329   1.96458
   A50        1.91259   0.00483   0.00000   0.05027   0.04983   1.96242
   A51        1.90755  -0.00107   0.00000   0.00646   0.00507   1.91262
   A52        1.93030  -0.00028   0.00000  -0.00172  -0.00172   1.92858
   A53        1.96270  -0.00077   0.00000  -0.00464  -0.00464   1.95806
   A54        1.93559  -0.00026   0.00000  -0.00119  -0.00119   1.93440
   A55        1.88370   0.00048   0.00000   0.00215   0.00214   1.88584
   A56        1.87515   0.00034   0.00000   0.00243   0.00243   1.87758
   A57        1.87298   0.00058   0.00000   0.00350   0.00350   1.87648
   A58        1.94239  -0.00128   0.00000  -0.00435  -0.00434   1.93804
   A59        1.93004  -0.00255   0.00000  -0.01411  -0.01415   1.91589
   A60        1.95204   0.00016   0.00000  -0.00275  -0.00280   1.94924
   A61        1.85341   0.00301   0.00000   0.02460   0.02462   1.87803
   A62        1.89178   0.00043   0.00000   0.00128   0.00127   1.89305
   A63        1.89063   0.00046   0.00000  -0.00307  -0.00317   1.88746
   A64        1.88916  -0.00285   0.00000  -0.01641  -0.01641   1.87275
   A65        1.87667  -0.00500   0.00000  -0.04712  -0.04692   1.82975
   A66        1.94505   0.00037   0.00000  -0.00336  -0.00303   1.94203
   A67        1.97742   0.00050   0.00000  -0.01010  -0.01009   1.96733
   A68        1.86350   0.00388   0.00000   0.04089   0.04057   1.90407
   A69        1.86913   0.00182   0.00000   0.01763   0.01676   1.88589
   A70        1.92612  -0.00138   0.00000   0.00475   0.00429   1.93041
   A71        1.87442  -0.00043   0.00000  -0.00248  -0.00248   1.87194
   A72        1.95663   0.00127   0.00000   0.00372   0.00367   1.96030
   A73        1.92984  -0.00106   0.00000  -0.00269  -0.00268   1.92716
   A74        1.94500  -0.00411   0.00000  -0.02360  -0.02363   1.92137
   A75        1.89622  -0.00017   0.00000  -0.00138  -0.00137   1.89484
   A76        1.87975   0.00068   0.00000  -0.00232  -0.00241   1.87734
   A77        1.85242   0.00362   0.00000   0.02792   0.02795   1.88037
   A78        1.92608   0.00585   0.00000   0.02972   0.02955   1.95563
   A79        1.95266  -0.00583   0.00000  -0.02806  -0.02921   1.92344
   A80        1.95108  -0.00084   0.00000  -0.01784  -0.01805   1.93303
   A81        1.86039   0.00430   0.00000   0.05868   0.05876   1.91915
   A82        1.87921  -0.00458   0.00000  -0.03484  -0.03446   1.84475
   A83        1.89061   0.00129   0.00000  -0.00506  -0.00541   1.88520
   A84        1.84517   0.00249   0.00000   0.01435   0.01435   1.85952
    D1        0.10722  -0.00102   0.00000  -0.01596  -0.01597   0.09125
    D2       -3.05640  -0.00062   0.00000  -0.00689  -0.00678  -3.06319
    D3       -3.12269  -0.00065   0.00000  -0.00024  -0.00010  -3.12279
    D4       -0.00313  -0.00024   0.00000   0.00882   0.00909   0.00596
    D5        0.38585   0.00010   0.00000   0.00547   0.00524   0.39108
    D6       -1.85288  -0.00041   0.00000  -0.01118  -0.01134  -1.86423
    D7        2.39303   0.00142   0.00000   0.01518   0.01500   2.40803
    D8       -2.65592  -0.00110   0.00000  -0.01547  -0.01538  -2.67130
    D9        1.38853  -0.00160   0.00000  -0.03211  -0.03196   1.35657
   D10       -0.64874   0.00022   0.00000  -0.00576  -0.00561  -0.65435
   D11        0.01023  -0.00009   0.00000  -0.00921  -0.00926   0.00097
   D12       -3.11170  -0.00038   0.00000  -0.00835  -0.00842  -3.12013
   D13        3.07489  -0.00004   0.00000   0.00364   0.00390   3.07879
   D14       -0.04705  -0.00034   0.00000   0.00451   0.00474  -0.04230
   D15        0.58547  -0.00002   0.00000   0.01551   0.01565   0.60112
   D16       -1.58946   0.00028   0.00000   0.01680   0.01695  -1.57251
   D17        2.69756   0.00038   0.00000   0.01613   0.01624   2.71380
   D18       -2.53297  -0.00039   0.00000   0.00602   0.00602  -2.52695
   D19        1.57529  -0.00010   0.00000   0.00731   0.00731   1.58260
   D20       -0.42088   0.00000   0.00000   0.00664   0.00661  -0.41427
   D21       -0.00461   0.00039   0.00000  -0.00570  -0.00553  -0.01014
   D22        2.12859  -0.00018   0.00000  -0.01460  -0.01450   2.11409
   D23       -2.04572  -0.00251   0.00000  -0.03649  -0.03652  -2.08224
   D24        3.11666   0.00087   0.00000   0.00313   0.00322   3.11989
   D25       -1.03332   0.00030   0.00000  -0.00577  -0.00575  -1.03906
   D26        1.07556  -0.00203   0.00000  -0.02766  -0.02777   1.04779
   D27       -1.30613  -0.00075   0.00000  -0.01783  -0.01774  -1.32387
   D28        2.74252  -0.00059   0.00000  -0.01560  -0.01555   2.72697
   D29        0.74665   0.00116   0.00000   0.00723   0.00734   0.75399
   D30        0.85192  -0.00082   0.00000  -0.01831  -0.01827   0.83365
   D31       -1.38262  -0.00066   0.00000  -0.01608  -0.01608  -1.39870
   D32        2.90469   0.00110   0.00000   0.00676   0.00682   2.91151
   D33        2.87392  -0.00092   0.00000  -0.01769  -0.01764   2.85628
   D34        0.63939  -0.00076   0.00000  -0.01547  -0.01545   0.62394
   D35       -1.35649   0.00100   0.00000   0.00737   0.00744  -1.34904
   D36        0.62662   0.00193   0.00000   0.00690   0.00700   0.63362
   D37       -1.50859   0.00192   0.00000   0.01631   0.01630  -1.49229
   D38        2.76957   0.00256   0.00000   0.01873   0.01878   2.78834
   D39        2.86241  -0.00015   0.00000  -0.00427  -0.00420   2.85822
   D40        0.72720  -0.00015   0.00000   0.00514   0.00511   0.73231
   D41       -1.27782   0.00049   0.00000   0.00756   0.00758  -1.27024
   D42       -1.40973  -0.00057   0.00000  -0.01518  -0.01511  -1.42484
   D43        2.73824  -0.00057   0.00000  -0.00577  -0.00581   2.73244
   D44        0.73322   0.00007   0.00000  -0.00335  -0.00333   0.72989
   D45       -1.04281   0.00140   0.00000   0.02374   0.02358  -1.01922
   D46       -3.07938  -0.00050   0.00000   0.00441   0.00428  -3.07510
   D47        1.01908   0.00066   0.00000   0.00865   0.00878   1.02786
   D48        2.99282   0.00090   0.00000   0.02292   0.02279   3.01561
   D49        0.95624  -0.00099   0.00000   0.00359   0.00349   0.95973
   D50       -1.22848   0.00017   0.00000   0.00784   0.00799  -1.22049
   D51        0.95891   0.00078   0.00000   0.01580   0.01577   0.97469
   D52       -1.07766  -0.00112   0.00000  -0.00354  -0.00353  -1.08119
   D53        3.02080   0.00004   0.00000   0.00071   0.00097   3.02177
   D54        0.81377   0.00157   0.00000   0.01713   0.01708   0.83085
   D55       -1.35717   0.00170   0.00000   0.02503   0.02494  -1.33223
   D56        2.94782   0.00055   0.00000   0.01034   0.01026   2.95808
   D57        2.97874   0.00048   0.00000   0.00376   0.00374   2.98247
   D58        0.80780   0.00061   0.00000   0.01165   0.01159   0.81939
   D59       -1.17039  -0.00054   0.00000  -0.00303  -0.00309  -1.17348
   D60       -1.33267   0.00140   0.00000   0.01563   0.01574  -1.31693
   D61        2.77957   0.00153   0.00000   0.02353   0.02360   2.80317
   D62        0.80138   0.00038   0.00000   0.00885   0.00891   0.81030
   D63       -1.26451  -0.00105   0.00000  -0.01679  -0.01688  -1.28139
   D64        0.96722  -0.00019   0.00000  -0.00164  -0.00173   0.96548
   D65        2.99333  -0.00024   0.00000   0.00261   0.00264   2.99597
   D66        0.90289   0.00035   0.00000  -0.00809  -0.00820   0.89469
   D67        3.13462   0.00121   0.00000   0.00707   0.00695   3.14157
   D68       -1.12245   0.00116   0.00000   0.01131   0.01132  -1.11113
   D69        2.89268  -0.00048   0.00000  -0.01198  -0.01201   2.88067
   D70       -1.15878   0.00037   0.00000   0.00317   0.00314  -1.15564
   D71        0.86733   0.00032   0.00000   0.00742   0.00751   0.87484
   D72       -3.13931   0.00100   0.00000   0.02387   0.02392  -3.11539
   D73        1.03656   0.00111   0.00000   0.02551   0.02555   1.06211
   D74       -1.06076   0.00108   0.00000   0.02503   0.02507  -1.03569
   D75        0.90929   0.00050   0.00000   0.01338   0.01329   0.92259
   D76       -1.19802   0.00061   0.00000   0.01501   0.01492  -1.18310
   D77        2.98784   0.00058   0.00000   0.01453   0.01445   3.00229
   D78       -1.10043  -0.00120   0.00000  -0.01129  -0.01125  -1.11168
   D79        3.07544  -0.00108   0.00000  -0.00966  -0.00962   3.06582
   D80        0.97812  -0.00112   0.00000  -0.01014  -0.01010   0.96802
   D81       -0.01257   0.00031   0.00000   0.00553   0.00551  -0.00707
   D82        2.08344   0.00040   0.00000   0.00356   0.00375   2.08719
   D83       -2.09609  -0.00282   0.00000  -0.02795  -0.02808  -2.12417
   D84        3.10918   0.00066   0.00000   0.00485   0.00487   3.11406
   D85       -1.07799   0.00075   0.00000   0.00289   0.00312  -1.07488
   D86        1.02567  -0.00247   0.00000  -0.02862  -0.02872   0.99695
   D87        0.00990  -0.00031   0.00000   0.00007  -0.00005   0.00985
   D88       -2.13523   0.00072   0.00000   0.02734   0.02740  -2.10783
   D89        2.03028  -0.00206   0.00000  -0.02456  -0.02530   2.00498
   D90       -2.04572  -0.00201   0.00000  -0.02188  -0.02149  -2.06721
   D91        2.09234  -0.00097   0.00000   0.00540   0.00596   2.09830
   D92       -0.02533  -0.00375   0.00000  -0.04650  -0.04674  -0.07207
   D93        2.04061   0.00225   0.00000   0.03270   0.03292   2.07353
   D94       -0.10452   0.00329   0.00000   0.05997   0.06037  -0.04415
   D95       -2.22219   0.00051   0.00000   0.00808   0.00767  -2.21452
   D96        1.13407  -0.00055   0.00000  -0.02358  -0.02344   1.11063
   D97       -3.09350   0.00076   0.00000  -0.00472  -0.00461  -3.09811
   D98       -0.98477  -0.00031   0.00000  -0.02022  -0.02006  -1.00483
   D99       -3.08095  -0.00393   0.00000  -0.05738  -0.05740  -3.13835
   D100      -1.02533  -0.00261   0.00000  -0.03851  -0.03857  -1.06391
   D101       1.08340  -0.00369   0.00000  -0.05402  -0.05402   1.02938
   D102      -0.96036   0.00225   0.00000   0.01968   0.01958  -0.94078
   D103       1.09526   0.00356   0.00000   0.03854   0.03840   1.13366
   D104      -3.07920   0.00249   0.00000   0.02304   0.02296  -3.05624
   D105      -3.12785  -0.00007   0.00000   0.01922   0.01885  -3.10900
   D106       1.16339   0.00264   0.00000   0.04003   0.04060   1.20399
   D107      -0.98044  -0.00134   0.00000  -0.01417  -0.01436  -0.99481
   D108      -2.79885  -0.00041   0.00000  -0.00965  -0.00941  -2.80825
   D109      -0.70956  -0.00054   0.00000  -0.01652  -0.01715  -0.72671
   D110       1.35371   0.00077   0.00000   0.01882   0.01921   1.37292
   D111      -1.19119  -0.00128   0.00000  -0.00050  -0.00049  -1.19168
   D112       0.92766  -0.00138   0.00000  -0.00161  -0.00161   0.92605
   D113       2.98356  -0.00014   0.00000   0.01656   0.01652   3.00008
   D114       3.04741   0.00222   0.00000   0.03360   0.03373   3.08114
   D115      -1.11692   0.00212   0.00000   0.03249   0.03260  -1.08432
   D116       0.93898   0.00336   0.00000   0.05066   0.05073   0.98971
   D117       1.02184  -0.00140   0.00000  -0.01267  -0.01273   1.00910
   D118       3.14069  -0.00150   0.00000  -0.01378  -0.01386   3.12683
   D119      -1.08660  -0.00026   0.00000   0.00439   0.00427  -1.08233
   D120      -2.99339  -0.00120   0.00000  -0.02584  -0.02565  -3.01904
   D121      -0.92510   0.00431   0.00000   0.04932   0.04908  -0.87602
   D122       1.19887   0.00119   0.00000   0.00980   0.01013   1.20900
   D123      -0.92713  -0.00589   0.00000  -0.07833  -0.07832  -1.00545
   D124       1.14116  -0.00038   0.00000  -0.00318  -0.00359   1.13757
   D125      -3.01806  -0.00350   0.00000  -0.04269  -0.04253  -3.06059
   D126       1.09492  -0.00098   0.00000  -0.01741  -0.01733   1.07760
   D127      -3.11998   0.00453   0.00000   0.05775   0.05740  -3.06257
   D128      -0.99601   0.00141   0.00000   0.01824   0.01846  -0.97755
   D129       1.29369  -0.00035   0.00000   0.00978   0.01067   1.30436
   D130      -0.83017   0.00067   0.00000  -0.00976  -0.01091  -0.84108
   D131      -2.85570  -0.00075   0.00000  -0.01628  -0.01602  -2.87173
         Item               Value     Threshold  Converged?
 Maximum Force            0.019197     0.000450     NO 
 RMS     Force            0.003438     0.000300     NO 
 Maximum Displacement     0.244558     0.001800     NO 
 RMS     Displacement     0.040043     0.001200     NO 
 Predicted change in Energy=-7.490283D-03
 GradGradGradGradGradGradGradGradGradGradGradGradGradGradGradGradGradGrad

                          Input orientation:                          
 ---------------------------------------------------------------------
 Center     Atomic      Atomic             Coordinates (Angstroms)
 Number     Number       Type             X           Y           Z
 ---------------------------------------------------------------------
      1          6           0       -1.797382    0.639958   -0.142101
      2          6           0       -1.063712   -0.498897   -0.229721
      3          6           0        0.417270   -0.633045   -0.478320
      4          6           0        1.274490    0.492966    0.146803
      5          6           0        1.208341    1.831500   -0.625640
      6          6           0       -0.149277    2.204667   -1.251973
      7          6           0       -1.403472    2.073619   -0.362664
      8          6           0       -3.207807    0.289349    0.137179
      9          6           0       -3.329621   -1.218691    0.227199
     10          6           0       -1.895750   -1.758148   -0.027556
     11          8           0       -4.137813    1.091482    0.254317
     12          6           0       -1.303176    2.865441    0.955701
     13          6           0       -1.825878   -2.694889   -1.242182
     14          8           0       -1.344909   -2.421622    1.126172
     15          6           0        2.735033    0.024620    0.381066
     16          8           0        2.620228   -1.125480    1.252195
     17          6           0        3.561403    1.109348    1.087379
     18          6           0        3.432776   -0.428851   -0.921570
     19          8           0        4.722860   -1.009426   -0.668636
     20          1           0        0.593752   -0.700633   -1.561949
     21          1           0        0.740061   -1.593396   -0.062430
     22          1           0        0.876231    0.658872    1.156193
     23          1           0        1.944893    1.826802   -1.439496
     24          1           0        1.523118    2.634891    0.051072
     25          1           0       -0.311580    1.611084   -2.162255
     26          1           0       -0.079013    3.247390   -1.589219
     27          1           0       -2.234433    2.522459   -0.926323
     28          1           0       -3.692787   -1.504312    1.218344
     29          1           0       -4.054654   -1.554220   -0.522230
     30          1           0       -1.040450    3.911913    0.756359
     31          1           0       -0.549025    2.449132    1.631807
     32          1           0       -2.261788    2.860302    1.487466
     33          1           0       -0.805016   -3.063121   -1.397042
     34          1           0       -2.471502   -3.566557   -1.076344
     35          1           0       -2.157148   -2.194354   -2.159150
     36          1           0       -1.845853   -3.244930    1.252771
     37          1           0        3.488586   -1.261939    1.665056
     38          1           0        3.732751    1.982142    0.449970
     39          1           0        3.056380    1.439467    2.003063
     40          1           0        4.541868    0.710036    1.372119
     41          1           0        2.799687   -1.143856   -1.461368
     42          1           0        3.616333    0.424265   -1.579885
     43          1           0        4.560883   -1.893839   -0.301078
 ---------------------------------------------------------------------
                    Distance matrix (angstroms):
                    1          2          3          4          5
     1  C    0.000000
     2  C    1.357549   0.000000
     3  C    2.576483   1.507682   0.000000
     4  C    3.088927   2.567635   1.547096   0.000000
     5  C    3.269244   3.278677   2.592581   1.546841   0.000000
     6  C    2.529107   3.031575   2.995350   2.629373   1.540998
     7  C    1.503062   2.598258   3.264124   3.151111   2.636162
     8  C    1.479940   2.313675   3.790888   4.486930   4.739461
     9  C    2.436948   2.420997   3.857451   4.912644   5.533905
    10  C    2.402855   1.522784   2.611342   3.892086   4.783164
    11  O    2.416327   3.494810   4.925396   5.446357   5.468393
    12  C    2.530254   3.575100   4.154005   3.595457   3.142832
    13  C    3.511722   2.535420   3.141083   4.658753   5.484050
    14  O    3.344626   2.369471   2.979711   4.039213   5.260892
    15  C    4.603817   3.882987   2.557946   1.551584   2.570809
    16  O    4.957430   4.019962   2.844327   2.377451   3.776694
    17  C    5.518018   5.070788   3.920831   2.548447   2.998806
    18  C    5.394856   4.549941   3.054740   2.578636   3.185101
    19  O    6.746204   5.825608   4.326198   3.848816   4.519353
    20  H    3.087179   2.136051   1.099985   2.192696   2.768771
    21  H    3.381248   2.116486   1.095187   2.163863   3.502343
    22  H    2.972226   2.650389   2.133384   1.097727   2.158769
    23  H    4.134786   3.990505   3.050957   2.178279   1.097676
    24  H    3.878503   4.073224   3.490352   2.158430   1.096567
    25  H    2.689185   2.958446   2.898788   3.016215   2.172540
    26  H    3.441750   4.105183   4.066714   3.525988   2.142547
    27  H    2.085624   3.314277   4.146015   4.193207   3.524277
    28  H    3.168796   3.165405   4.531043   5.459960   6.208783
    29  H    3.170835   3.185122   4.566026   5.747900   6.258827
    30  H    3.476473   4.519749   4.930113   4.173691   3.360818
    31  H    2.824580   3.524353   3.858261   3.058926   2.926751
    32  H    2.793042   3.958324   4.821321   4.461717   4.191115
    33  H    4.033914   2.829277   2.871116   4.399268   5.348456
    34  H    4.361424   3.479825   4.160304   5.657585   6.548542
    35  H    3.497320   2.791573   3.448262   4.931050   5.466779
    36  H    4.127998   3.217177   3.865275   4.993153   6.215036
    37  H    5.901227   4.989572   3.797703   3.207336   4.473943
    38  H    5.721397   5.442756   4.323580   2.890087   2.748140
    39  H    5.366558   5.071265   4.173424   2.741660   3.237131
    40  H    6.517965   5.953985   4.715962   3.496324   4.044889
    41  H    5.104459   4.105944   2.627398   2.755290   3.476142
    42  H    5.605538   4.957619   3.544764   2.910395   2.947765
    43  H    6.846381   5.795431   4.334806   4.086296   5.022253
                    6          7          8          9         10
     6  C    0.000000
     7  C    1.543065   0.000000
     8  C    3.866884   2.586326   0.000000
     9  C    4.901216   3.859701   1.515628   0.000000
    10  C    4.500363   3.877766   2.437391   1.553029   0.000000
    11  O    4.406417   2.970164   1.233714   2.447613   3.636852
    12  C    2.577195   1.541145   3.306637   4.617070   4.763981
    13  C    5.178487   4.867303   3.566236   2.568946   1.535474
    14  O    5.337383   4.735742   3.434801   2.488831   1.440386
    15  C    3.967198   4.677473   5.953730   6.192699   4.978894
    16  O    5.003088   5.388150   6.100081   6.038212   4.736252
    17  C    4.521220   5.261409   6.884582   7.324335   6.264673
    18  C    4.458215   5.473940   6.762699   6.904602   5.564124
    19  O    5.865867   6.865183   8.076610   8.104861   6.691604
    20  H    3.014788   3.622660   4.280065   4.343074   3.109714
    21  H    4.078139   4.258154   4.378383   4.097146   2.641185
    22  H    3.039805   3.083096   4.225435   4.698666   3.863564
    23  H    2.136234   3.525909   5.603569   6.314539   5.440219
    24  H    2.163313   3.008510   5.281158   6.199209   5.567192
    25  H    1.098770   2.155155   3.927150   4.777623   4.291649
    26  H    1.098154   2.153223   4.638944   5.814783   5.549300
    27  H    2.134225   1.099848   2.658058   4.065250   4.387036
    28  H    5.693457   4.532343   2.149731   1.093544   2.201373
    29  H    5.469344   4.496158   2.133241   1.095398   2.224220
    30  H    2.782495   2.182504   4.266590   5.642997   5.787543
    31  H    2.921601   2.202045   3.737338   4.812231   4.718937
    32  H    3.520950   2.185991   3.054181   4.400764   4.874357
    33  H    5.310426   5.273915   4.400715   3.523309   2.183608
    34  H    6.223391   5.784601   4.108868   2.819231   2.168361
    35  H    4.919949   4.691586   3.542004   2.832185   2.191415
    36  H    6.232994   5.576046   3.948492   2.712749   1.962714
    37  H    5.810375   6.258580   7.041489   6.968303   5.665883
    38  H    4.244558   5.200917   7.150856   7.757065   6.774794
    39  H    4.632173   5.088133   6.636590   7.141464   6.234721
    40  H    5.579124   6.341601   7.858722   8.184813   7.035194
    41  H    4.466860   5.406093   6.379609   6.358087   4.947757
    42  H    4.178179   5.422218   7.038139   7.362821   6.128271
    43  H    6.315659   7.163661   8.081517   7.936936   6.463848
                   11         12         13         14         15
    11  O    0.000000
    12  C    3.416729   0.000000
    13  C    4.682003   6.001764   0.000000
    14  O    4.571908   5.289976   2.432100   0.000000
    15  C    6.956311   4.970674   5.552709   4.815102   0.000000
    16  O    7.182047   5.604325   5.334119   4.173509   1.447334
    17  C    7.744174   5.173522   6.994417   6.044927   1.535709
    18  C    7.810757   6.066774   5.735082   5.566925   1.545749
    19  O    9.152988   7.346168   6.786436   6.483321   2.474385
    20  H    5.375705   4.759599   3.151812   3.734462   2.981003
    21  H    5.576967   5.009256   3.031361   2.538865   2.606641
    22  H    5.112843   3.107887   4.929636   3.797869   2.111455
    23  H    6.356808   4.167216   5.890954   5.954373   2.680788
    24  H    5.871078   2.976482   6.426105   5.911830   2.896748
    25  H    4.555202   3.504044   4.656289   5.305114   4.274015
    26  H    4.951810   2.849750   6.203438   6.411984   4.710321
    27  H    2.657906   2.127650   5.242843   5.426595   5.713498
    28  H    2.804557   4.987381   3.310138   2.522397   6.659995
    29  H    2.758564   5.411868   2.605167   3.288212   7.029120
    30  H    4.219068   1.097208   6.947006   6.351623   5.431957
    31  H    4.076774   1.095069   6.029189   4.961184   4.269385
    32  H    2.858120   1.096238   6.204928   5.373073   5.850934
    33  H    5.576311   6.397766   1.096237   2.658874   5.022724
    34  H    5.122946   6.845786   1.097332   2.726016   6.490654
    35  H    4.532612   6.002757   1.095949   3.391862   5.942220
    36  H    5.005442   6.141611   2.554944   0.972013   5.695116
    37  H    8.104982   6.363916   6.224862   4.999793   1.967665
    38  H    7.923215   5.137757   7.458979   6.755222   2.198200
    39  H    7.411857   4.704901   7.173630   5.920160   2.176219
    40  H    8.759671   6.243694   7.679602   6.672474   2.171782
    41  H    7.487938   6.224963   4.883605   5.050319   2.182677
    42  H    7.996015   6.048976   6.281785   6.327380   2.186718
    43  H    9.213464   7.656202   6.505235   6.098686   2.734873
                   16         17         18         19         20
    16  O    0.000000
    17  C    2.430521   0.000000
    18  C    2.422970   2.533472   0.000000
    19  O    2.850285   2.986935   1.437137   0.000000
    20  H    3.493781   4.370574   2.923013   4.235905   0.000000
    21  H    2.341412   4.072697   3.056959   4.070773   1.751282
    22  H    2.496929   2.723566   3.469317   4.572721   3.052269
    23  H    4.051820   3.084305   2.751365   4.044195   2.868537
    24  H    4.097162   2.748785   3.738895   4.902793   3.819853
    25  H    5.267139   5.080537   4.440814   5.868864   2.554218
    26  H    5.872097   4.998802   5.127685   6.482742   4.005027
    27  H    6.451444   6.296316   6.389641   7.806699   4.334856
    28  H    6.324462   7.711786   7.517280   8.638792   5.172074
    29  H    6.920004   8.227378   7.582053   8.795624   4.839143
    30  H    6.246738   5.398239   6.455031   7.711416   5.414864
    31  H    4.792298   4.357412   5.536900   6.711665   4.628935
    32  H    6.306812   6.093887   7.003573   8.270966   5.489380
    33  H    4.743966   6.530503   5.012418   5.941857   2.750472
    34  H    6.107918   7.933582   6.688022   7.646175   4.224348
    35  H    5.966833   7.359092   5.991315   7.138642   3.186739
    36  H    4.943476   6.944459   6.365688   7.199811   4.510850
    37  H    0.971144   2.441724   2.718048   2.652040   4.371348
    38  H    3.396850   1.094267   2.789981   3.343812   4.593301
    39  H    2.707948   1.096587   3.490811   3.989011   4.832584
    40  H    2.660113   1.096284   2.790728   2.674695   5.117261
    41  H    2.719553   3.486151   1.097003   2.084488   2.252268
    42  H    3.378552   2.754389   1.093105   2.027374   3.225168
    43  H    2.601764   3.456285   1.950340   0.971350   4.330319
                   21         22         23         24         25
    21  H    0.000000
    22  H    2.564429   0.000000
    23  H    3.878877   3.040345   0.000000
    24  H    4.301682   2.354656   1.747196   0.000000
    25  H    3.972897   3.650986   2.379199   3.051739   0.000000
    26  H    5.141515   3.892326   2.477233   2.373296   1.749273
    27  H    5.151135   4.181634   4.267793   3.884216   2.460791
    28  H    4.615026   5.055606   7.067098   6.760265   5.706724
    29  H    4.816871   5.659373   6.947464   6.999204   5.169084
    30  H    5.843720   3.796815   4.252263   2.949592   3.787265
    31  H    4.568832   2.337220   4.004975   2.612854   3.892764
    32  H    5.590054   3.847492   5.227943   4.054571   4.322536
    33  H    2.515660   4.816517   5.610272   6.323336   4.762060
    34  H    3.903270   5.834877   6.980311   7.462306   5.714230
    35  H    3.626460   5.322949   5.789157   6.461505   4.229360
    36  H    3.338304   4.760120   6.880445   6.882321   6.131661
    37  H    3.263197   3.282202   4.643441   4.653310   6.110960
    38  H    4.690759   3.226376   2.605887   2.338307   4.828874
    39  H    4.339338   2.465678   3.638219   2.755032   5.359336
    40  H    4.670917   3.672348   3.987057   3.816161   6.071215
    41  H    2.530054   3.714988   3.091271   4.265680   4.214370
    42  H    3.827083   3.879346   2.186443   3.453757   4.144418
    43  H    3.840038   4.713452   4.688557   5.464560   6.284056
                   26         27         28         29         30
    26  H    0.000000
    27  H    2.368711   0.000000
    28  H    6.597003   4.789706   0.000000
    29  H    6.324527   4.482835   1.778493   0.000000
    30  H    2.620628   2.487489   6.048455   6.371720   0.000000
    31  H    3.351587   3.064312   5.067930   5.740744   1.774157
    32  H    3.792141   2.437471   4.601091   5.171194   1.769765
    33  H    6.355042   5.784765   4.196350   3.688119   7.303674
    34  H    7.239953   6.095476   3.318130   2.619716   7.831617
    35  H    5.852866   4.875875   3.773833   2.586467   6.858112
    36  H    7.304029   6.177558   2.538129   3.299686   7.219106
    37  H    6.606974   7.334157   7.199334   7.859396   6.935894
    38  H    4.504297   6.147635   8.239198   8.607829   5.157648
    39  H    5.099388   6.143849   7.404923   8.118255   4.944823
    40  H    6.046505   7.381462   8.528572   9.089313   6.464785
    41  H    5.252266   6.250640   7.032995   6.930539   6.725010
    42  H    4.650345   6.249882   8.060567   7.992314   6.269558
    43  H    7.044159   8.128403   8.401396   8.625064   8.136329
                   31         32         33         34         35
    31  H    0.000000
    32  H    1.767329   0.000000
    33  H    6.294791   6.747555   0.000000
    34  H    6.871573   6.922544   1.770161   0.000000
    35  H    6.206399   6.233643   1.778714   1.776015   0.000000
    36  H    5.852160   6.123882   2.852702   2.433034   3.583549
    37  H    5.484110   7.077514   5.572766   6.953357   6.882461
    38  H    4.466366   6.146711   7.032601   8.462296   7.677340
    39  H    3.762473   5.528790   6.836987   8.068488   7.596680
    40  H    5.386008   7.136293   7.105923   8.571556   8.110621
    41  H    5.804409   7.095592   4.084312   5.814048   5.114750
    42  H    5.636068   7.063655   5.634148   7.296708   6.365988
    43  H    6.979155   8.505855   5.600110   7.270038   6.976724
                   36         37         38         39         40
    36  H    0.000000
    37  H    5.706003   0.000000
    38  H    7.686846   3.472768   0.000000
    39  H    6.821906   2.756564   1.778784   0.000000
    40  H    7.513920   2.254751   1.767281   1.771111   0.000000
    41  H    5.775995   3.203600   3.780963   4.329172   3.807987
    42  H    7.163966   3.659132   2.561415   3.765860   3.106865
    43  H    6.729500   2.326973   4.033994   4.322444   3.095177
                   41         42         43
    41  H    0.000000
    42  H    1.771993   0.000000
    43  H    2.238428   2.810894   0.000000
 Stoichiometry    C15H24O4
 Framework group  C1[X(C15H24O4)]
 Deg. of freedom   123
 Full point group                 C1      NOp   1
 Largest Abelian subgroup         C1      NOp   1
 Largest concise Abelian subgroup C1      NOp   1
                         Standard orientation:                         
 ---------------------------------------------------------------------
 Center     Atomic      Atomic             Coordinates (Angstroms)
 Number     Number       Type             X           Y           Z
 ---------------------------------------------------------------------
      1          6           0        1.825705    0.632163    0.142937
      2          6           0        1.100142   -0.513353    0.208434
      3          6           0       -0.379730   -0.662828    0.454890
      4          6           0       -1.245197    0.469155   -0.147677
      5          6           0       -1.188115    1.792692    0.650889
      6          6           0        0.167149    2.163074    1.283937
      7          6           0        1.421791    2.058393    0.391768
      8          6           0        3.238431    0.297091   -0.143691
      9          6           0        3.370848   -1.207991   -0.263365
     10          6           0        1.940952   -1.762475   -0.018734
     11          8           0        4.162689    1.107926   -0.245387
     12          6           0        1.315240    2.875230   -0.910750
     13          6           0        1.878310   -2.723364    1.177280
     14          8           0        1.394229   -2.407037   -1.185073
     15          6           0       -2.702513   -0.004817   -0.390563
     16          8           0       -2.580026   -1.136742   -1.284161
     17          6           0       -3.536879    1.087706   -1.075128
     18          6           0       -3.396379   -0.488710    0.903167
     19          8           0       -4.682458   -1.073314    0.639346
     20          1           0       -0.555185   -0.752936    1.537047
     21          1           0       -0.695940   -1.617084    0.020331
     22          1           0       -0.848628    0.657668   -1.153759
     23          1           0       -1.924205    1.766799    1.464764
     24          1           0       -1.508899    2.606974   -0.009794
     25          1           0        0.334100    1.552888    2.182322
     26          1           0        0.089692    3.198449    1.641629
     27          1           0        2.249844    2.501940    0.963833
     28          1           0        3.735524   -1.471512   -1.260063
     29          1           0        4.098611   -1.553041    0.479062
     30          1           0        1.045229    3.915700   -0.690792
     31          1           0        0.563708    2.466960   -1.594629
     32          1           0        2.273596    2.887316   -1.442863
     33          1           0        0.860153   -3.101777    1.325248
     34          1           0        2.529991   -3.587019    0.994112
     35          1           0        2.206498   -2.238608    2.103783
     36          1           0        1.900913   -3.224136   -1.328006
     37          1           0       -3.447606   -1.271203   -1.699306
     38          1           0       -3.714067    1.946577   -0.420632
     39          1           0       -3.034662    1.439311   -1.984334
     40          1           0       -4.514643    0.687140   -1.367301
     41          1           0       -2.757984   -1.209685    1.428583
     42          1           0       -3.585626    0.349990    1.578182
     43          1           0       -4.514423   -1.949169    0.254425
 ---------------------------------------------------------------------
 Rotational constants (GHZ):      0.5769776      0.2558889      0.2034352
 Standard basis: 6-31G(d) (6D, 7F)
 There are   333 symmetry adapted cartesian basis functions of A   symmetry.
 There are   333 symmetry adapted basis functions of A   symmetry.
   333 basis functions,   628 primitive gaussians,   333 cartesian basis functions
    73 alpha electrons       73 beta electrons
       nuclear repulsion energy      1597.2197567358 Hartrees.
 NAtoms=   43 NActive=   43 NUniq=   43 SFac= 1.00D+00 NAtFMM=   60 NAOKFM=F Big=F
 Integral buffers will be    131072 words long.
 Raffenetti 2 integral format.
 Two-electron integral symmetry is turned on.
 ------------------------------------------------------------------------------
 Polarizable Continuum Model (PCM)
 =================================
 Model                : PCM (using non-symmetric T matrix).
 Atomic radii         : SMD-Coulomb.
 Polarization charges : Total charges.
 Charge compensation  : None.
 Solution method      : On-the-fly selection.
 Cavity type          : VdW (van der Waals Surface) (Alpha=1.000).
 Cavity algorithm     : GePol (No added spheres)
                        Default sphere list used, NSphG=   43.
                        Lebedev-Laikov grids with approx.  5.0 points / Ang**2.
                        Smoothing algorithm: Karplus/York (Gamma=1.0000).
                        Polarization charges: spherical gaussians, with
                                              point-specific exponents (IZeta= 3).
                        Self-potential: point-specific (ISelfS= 7).
                        Self-field    : sphere-specific E.n sum rule (ISelfD= 2).
 1st derivatives      : Analytical E(r).r(x)/FMM algorithm (CHGder, D1EAlg=3).
                        Cavity 1st derivative terms included.
 Solvent              : Methanol, Eps=  32.613000 Eps(inf)=   1.765709
 ------------------------------------------------------------------------------
 ------------------------------------------------------------------------------
 Atomic radii for non-electrostatic terms: SMD-CDS.
 ------------------------------------------------------------------------------
 Nuclear repulsion after PCM non-electrostatic terms =     1597.2211565240 Hartrees.
 One-electron integrals computed using PRISM.
 NBasis=   333 RedAO= T EigKep=  9.39D-04  NBF=   333
 NBsUse=   333 1.00D-06 EigRej= -1.00D+00 NBFU=   333
 Initial guess from the checkpoint file:  "DY-202A-11R_58.chk"
 B after Tr=     0.000000    0.000000    0.000000
         Rot=    0.999981    0.000338    0.001384    0.006055 Ang=   0.71 deg.
 ExpMin= 1.61D-01 ExpMax= 5.48D+03 ExpMxC= 8.25D+02 IAcc=1 IRadAn=         1 AccDes= 0.00D+00
 Harris functional with IExCor=  402 and IRadAn=       1 diagonalized for initial guess.
 HarFok:  IExCor=  402 AccDes= 0.00D+00 IRadAn=         1 IDoV= 1 UseB2=F ITyADJ=14
 ICtDFT=  3500011 ScaDFX=  1.000000  1.000000  1.000000  1.000000
 FoFCou: FMM=F IPFlag=           0 FMFlag=      100000 FMFlg1=           0
         NFxFlg=           0 DoJE=T BraDBF=F KetDBF=T FulRan=T
         wScrn=  0.000000 ICntrl=     500 IOpCl=  0 I1Cent=   200000004 NGrid=           0
         NMat0=    1 NMatS0=      1 NMatT0=    0 NMatD0=    1 NMtDS0=    0 NMtDT0=    0
 Petite list used in FoFCou.
 Keep R1 ints in memory in canonical form, NReq=1565304907.
 Requested convergence on RMS density matrix=1.00D-08 within 128 cycles.
 Requested convergence on MAX density matrix=1.00D-06.
 Requested convergence on             energy=1.00D-06.
 No special actions if energy rises.
 Inv3:  Mode=1 IEnd=    22358700.
 Iteration    1 A*A^-1 deviation from unit magnitude is 5.33D-15 for    663.
 Iteration    1 A*A^-1 deviation from orthogonality  is 3.08D-15 for   1827    679.
 Iteration    1 A^-1*A deviation from unit magnitude is 3.55D-15 for   1348.
 Iteration    1 A^-1*A deviation from orthogonality  is 1.47D-11 for   1837   1774.
 Error on total polarization charges =  0.05168
 SCF Done:  E(RB3LYP) =  -886.949274651     A.U. after   11 cycles
            NFock= 11  Conv=0.47D-08     -V/T= 2.0094
 SMD-CDS (non-electrostatic) energy       (kcal/mol) =       0.88
 (included in total energy above)
 D1PCM: PCM CHGder 1st derivatives, ID1Alg=3 FixD1E=F DoIter=F DoCFld=F I1PDM=0.
 Calling FoFJK, ICntrl=      2127 FMM=F ISym2X=0 I1Cent= 0 IOpClX= 0 NMat=1 NMatS=1 NMatT=0.
 ***** Axes restored to original set *****
 -------------------------------------------------------------------
 Center     Atomic                   Forces (Hartrees/Bohr)
 Number     Number              X              Y              Z
 -------------------------------------------------------------------
      1        6          -0.004834937   -0.006581029   -0.000137431
      2        6           0.004231367    0.006244236    0.000042422
      3        6          -0.002074555   -0.000773025    0.000591732
      4        6          -0.001197068    0.000334309   -0.001654548
      5        6          -0.000799367    0.001107978    0.000003644
      6        6           0.000190012    0.000373781   -0.000703053
      7        6           0.003490736    0.002526125   -0.001181753
      8        6           0.003374274    0.003578505    0.000139548
      9        6           0.002833356   -0.000108391   -0.001109227
     10        6          -0.004992217   -0.000659257   -0.001367239
     11        8           0.002527502   -0.002870448   -0.000629543
     12        6          -0.000468320    0.000674958    0.001454182
     13        6           0.000518462   -0.001496213    0.000150781
     14        8          -0.001189216    0.001179950    0.000720581
     15        6           0.001501873    0.001559439   -0.000937414
     16        8           0.001303854    0.000643593    0.001389141
     17        6           0.000094571   -0.001730730    0.002307542
     18        6           0.002141744   -0.000365244    0.001324050
     19        8          -0.002822262    0.000419152   -0.001135340
     20        1          -0.000775772    0.000601069   -0.000139160
     21        1          -0.000899083    0.000939449   -0.000873331
     22        1           0.000007260    0.000190569   -0.000162488
     23        1          -0.000555069   -0.000003490   -0.000170036
     24        1          -0.000663590   -0.000314609   -0.000070757
     25        1          -0.000111199   -0.000438568    0.000877902
     26        1           0.000031225    0.000155367    0.000009481
     27        1          -0.000145980    0.000013396    0.000012523
     28        1          -0.000876265   -0.001498341    0.000584069
     29        1          -0.000932431   -0.001951867    0.001145178
     30        1          -0.000092790   -0.000106496   -0.000406354
     31        1           0.000606377   -0.000178958   -0.000259823
     32        1           0.000102499   -0.000417875   -0.000382126
     33        1          -0.000329956    0.001199980    0.000362576
     34        1          -0.000436221    0.000215318   -0.000018232
     35        1          -0.000592852    0.000262156    0.000579525
     36        1          -0.000213013   -0.001110686   -0.000340579
     37        1           0.000671870   -0.000886737    0.000121967
     38        1          -0.000385576   -0.000607396   -0.000269396
     39        1          -0.000089422    0.000043056   -0.000380730
     40        1           0.000471979   -0.000135602   -0.000767612
     41        1           0.001062185   -0.000261867    0.000342895
     42        1          -0.000029112    0.000363737    0.000098321
     43        1           0.000345124   -0.000129294    0.000838113
 -------------------------------------------------------------------
 Cartesian Forces:  Max     0.006581029 RMS     0.001521875

 GradGradGradGradGradGradGradGradGradGradGradGradGradGradGradGradGradGrad
 Berny optimization.
 Using GEDIIS/GDIIS optimizer.
 FormGI is forming the generalized inverse of G from B-inverse, IUseBI=4.
 Internal  Forces:  Max     0.004779525 RMS     0.000892624
 Search for a local minimum.
 Step number   2 out of a maximum of  258
 All quantities printed in internal units (Hartrees-Bohrs-Radians)
 Mixed Optimization -- En-DIIS/RFO-DIIS
 Update second derivatives using D2CorX and points    1    2
 DE= -6.13D-03 DEPred=-7.49D-03 R= 8.18D-01
 TightC=F SS=  1.41D+00  RLast= 3.29D-01 DXNew= 5.0454D-01 9.8651D-01
 Trust test= 8.18D-01 RLast= 3.29D-01 DXMaxT set to 5.05D-01
 ITU=  1  0
 Use linear search instead of GDIIS.
     Eigenvalues ---    0.00230   0.00230   0.00245   0.00347   0.00378
     Eigenvalues ---    0.00391   0.00536   0.00686   0.00750   0.00921
     Eigenvalues ---    0.01106   0.01126   0.01236   0.01285   0.01386
     Eigenvalues ---    0.01391   0.02483   0.02546   0.03118   0.03836
     Eigenvalues ---    0.04011   0.04047   0.04422   0.04590   0.04715
     Eigenvalues ---    0.04812   0.04923   0.05003   0.05098   0.05316
     Eigenvalues ---    0.05406   0.05453   0.05484   0.05526   0.05567
     Eigenvalues ---    0.05591   0.05623   0.05668   0.05715   0.05917
     Eigenvalues ---    0.06007   0.06448   0.06731   0.07833   0.08489
     Eigenvalues ---    0.08700   0.09034   0.09146   0.09341   0.09705
     Eigenvalues ---    0.10385   0.11670   0.12083   0.13420   0.13944
     Eigenvalues ---    0.14682   0.15771   0.16000   0.16000   0.16000
     Eigenvalues ---    0.16000   0.16000   0.16000   0.16000   0.16000
     Eigenvalues ---    0.16000   0.16000   0.16024   0.16088   0.16153
     Eigenvalues ---    0.16685   0.17443   0.18322   0.19887   0.20716
     Eigenvalues ---    0.22034   0.23112   0.24475   0.24996   0.26533
     Eigenvalues ---    0.27034   0.27194   0.27895   0.28073   0.28414
     Eigenvalues ---    0.28698   0.28929   0.29402   0.29589   0.30587
     Eigenvalues ---    0.31397   0.31630   0.32341   0.33707   0.33753
     Eigenvalues ---    0.33821   0.33849   0.33950   0.34017   0.34092
     Eigenvalues ---    0.34107   0.34113   0.34128   0.34133   0.34136
     Eigenvalues ---    0.34160   0.34188   0.34202   0.34272   0.34287
     Eigenvalues ---    0.34331   0.34339   0.34365   0.34424   0.34794
     Eigenvalues ---    0.39173   0.41082   0.42051   0.52348   0.52513
     Eigenvalues ---    0.52763   0.53085   0.94801
 RFO step:  Lambda=-1.32721820D-03 EMin= 2.29949930D-03
 Quartic linear search produced a step of -0.07426.
 Iteration  1 RMS(Cart)=  0.04886746 RMS(Int)=  0.00066928
 Iteration  2 RMS(Cart)=  0.00115948 RMS(Int)=  0.00004119
 Iteration  3 RMS(Cart)=  0.00000048 RMS(Int)=  0.00004118
 Variable       Old X    -DE/DX   Delta X   Delta X   Delta X     New X
                                 (Linear)    (Quad)   (Total)
    R1        2.56540  -0.00395  -0.00223  -0.00238  -0.00460   2.56080
    R2        2.84038   0.00329  -0.00137   0.01241   0.01103   2.85141
    R3        2.79668  -0.00326  -0.00050  -0.00744  -0.00791   2.78878
    R4        2.84911  -0.00157   0.00023  -0.00590  -0.00564   2.84346
    R5        2.87765   0.00464  -0.00157   0.01627   0.01467   2.89232
    R6        2.92359   0.00166   0.00026   0.00431   0.00456   2.92815
    R7        2.07867  -0.00002  -0.00043   0.00083   0.00040   2.07907
    R8        2.06960  -0.00142   0.00013  -0.00411  -0.00397   2.06563
    R9        2.92311   0.00076  -0.00019   0.00262   0.00246   2.92556
   R10        2.93207   0.00478   0.00255   0.01154   0.01409   2.94616
   R11        2.07440  -0.00012   0.00028  -0.00093  -0.00064   2.07376
   R12        2.91206  -0.00108  -0.00158   0.00058  -0.00099   2.91108
   R13        2.07431  -0.00025  -0.00024  -0.00017  -0.00041   2.07389
   R14        2.07221  -0.00046   0.00014  -0.00154  -0.00140   2.07081
   R15        2.91597  -0.00106  -0.00104  -0.00035  -0.00144   2.91454
   R16        2.07637  -0.00048   0.00000  -0.00129  -0.00130   2.07508
   R17        2.07521   0.00015   0.00005   0.00030   0.00035   2.07556
   R18        2.91234   0.00036  -0.00166   0.00457   0.00291   2.91525
   R19        2.07841   0.00011  -0.00007   0.00044   0.00037   2.07878
   R20        2.86412   0.00111  -0.00274   0.00963   0.00690   2.87102
   R21        2.33138  -0.00383  -0.00149  -0.00067  -0.00217   2.32921
   R22        2.93480  -0.00411  -0.00329  -0.00554  -0.00885   2.92595
   R23        2.06650   0.00121   0.00010   0.00305   0.00314   2.06964
   R24        2.07000   0.00043  -0.00010   0.00137   0.00127   2.07127
   R25        2.90163  -0.00099  -0.00100  -0.00097  -0.00198   2.89965
   R26        2.72194  -0.00027  -0.00244   0.00448   0.00204   2.72398
   R27        2.07342  -0.00005  -0.00025   0.00037   0.00012   2.07354
   R28        2.06938   0.00033  -0.00017   0.00122   0.00106   2.07044
   R29        2.07159  -0.00027  -0.00007  -0.00057  -0.00064   2.07095
   R30        2.07159  -0.00076  -0.00005  -0.00195  -0.00200   2.06959
   R31        2.07366   0.00008  -0.00016   0.00055   0.00039   2.07405
   R32        2.07104  -0.00018  -0.00009  -0.00031  -0.00040   2.07064
   R33        1.83684   0.00101  -0.00001   0.00177   0.00176   1.83860
   R34        2.73506   0.00094  -0.00065   0.00355   0.00290   2.73797
   R35        2.90207  -0.00126   0.00052  -0.00512  -0.00460   2.89747
   R36        2.92104  -0.00092  -0.00006  -0.00289  -0.00295   2.91809
   R37        1.83520   0.00078   0.00035   0.00063   0.00098   1.83618
   R38        2.06787  -0.00039  -0.00002  -0.00100  -0.00102   2.06685
   R39        2.07225  -0.00026  -0.00009  -0.00053  -0.00061   2.07163
   R40        2.07168   0.00027  -0.00002   0.00077   0.00075   2.07243
   R41        2.71580  -0.00240  -0.00091  -0.00350  -0.00441   2.71138
   R42        2.07303  -0.00061  -0.00040  -0.00081  -0.00121   2.07183
   R43        2.06567   0.00022   0.00004   0.00052   0.00056   2.06623
   R44        1.83559   0.00037   0.00044  -0.00027   0.00018   1.83576
    A1        2.27715  -0.00102   0.00217  -0.01142  -0.00935   2.26780
    A2        1.90550   0.00028  -0.00415   0.00916   0.00494   1.91044
    A3        2.09835   0.00075   0.00190   0.00344   0.00537   2.10372
    A4        2.23464   0.00075  -0.00183   0.00169  -0.00013   2.23452
    A5        1.97128  -0.00124   0.00116  -0.00760  -0.00654   1.96475
    A6        2.07719   0.00049   0.00066   0.00598   0.00671   2.08390
    A7        1.99642   0.00038   0.00110  -0.00753  -0.00652   1.98990
    A8        1.90234  -0.00027  -0.00043  -0.00417  -0.00458   1.89776
    A9        1.88065  -0.00075  -0.00033  -0.00038  -0.00068   1.87997
   A10        1.93251   0.00021  -0.00028   0.00146   0.00115   1.93366
   A11        1.89808   0.00024  -0.00040   0.00841   0.00802   1.90610
   A12        1.84723   0.00016   0.00029   0.00308   0.00334   1.85057
   A13        1.98705  -0.00129  -0.00059  -0.00671  -0.00756   1.97949
   A14        1.94216   0.00171   0.00109   0.01648   0.01756   1.95972
   A15        1.85514  -0.00011  -0.00053  -0.00554  -0.00609   1.84905
   A16        1.95719   0.00034  -0.00021   0.01295   0.01267   1.96986
   A17        1.88903   0.00026  -0.00096  -0.00674  -0.00772   1.88131
   A18        1.82172  -0.00095   0.00124  -0.01312  -0.01177   1.80996
   A19        2.03777   0.00061   0.00146  -0.00908  -0.00760   2.03017
   A20        1.91543   0.00004   0.00025   0.00326   0.00354   1.91897
   A21        1.88971  -0.00013   0.00004   0.00093   0.00089   1.89060
   A22        1.86590  -0.00041  -0.00045   0.00079   0.00032   1.86622
   A23        1.90319  -0.00045  -0.00147   0.00032  -0.00114   1.90205
   A24        1.84219   0.00032   0.00002   0.00518   0.00521   1.84740
   A25        2.05021  -0.00083  -0.00053  -0.00734  -0.00791   2.04230
   A26        1.91350   0.00046  -0.00105   0.00223   0.00115   1.91465
   A27        1.87380   0.00004   0.00024   0.00266   0.00289   1.87669
   A28        1.88759  -0.00004   0.00139  -0.00520  -0.00386   1.88373
   A29        1.88561   0.00034   0.00052   0.00232   0.00289   1.88850
   A30        1.84210   0.00013  -0.00059   0.00703   0.00644   1.84854
   A31        1.95907   0.00047   0.00016   0.00047   0.00052   1.95959
   A32        1.96231  -0.00003  -0.00048  -0.00048  -0.00089   1.96142
   A33        1.84051  -0.00042   0.00195  -0.00632  -0.00436   1.83615
   A34        1.97848  -0.00028  -0.00070   0.00019  -0.00047   1.97801
   A35        1.85883   0.00001  -0.00164   0.00668   0.00507   1.86390
   A36        1.85240   0.00021   0.00087  -0.00068   0.00017   1.85258
   A37        1.90025   0.00196   0.00457  -0.00360   0.00090   1.90115
   A38        2.19236  -0.00041  -0.00286   0.00507   0.00225   2.19460
   A39        2.19038  -0.00155  -0.00171  -0.00145  -0.00313   2.18725
   A40        1.83555  -0.00189  -0.00349   0.00151  -0.00206   1.83348
   A41        1.91814   0.00122  -0.00041   0.00979   0.00938   1.92752
   A42        1.89372   0.00143  -0.00007   0.01470   0.01471   1.90842
   A43        1.94397   0.00025   0.00194  -0.00666  -0.00465   1.93932
   A44        1.97412   0.00025  -0.00052   0.00069   0.00018   1.97430
   A45        1.89682  -0.00115   0.00218  -0.01803  -0.01593   1.88089
   A46        1.81214   0.00089   0.00191   0.00021   0.00201   1.81414
   A47        1.95477  -0.00010   0.00112   0.00161   0.00275   1.95752
   A48        1.85281  -0.00009   0.00219  -0.00259  -0.00040   1.85241
   A49        1.96458  -0.00025  -0.00099   0.00076  -0.00013   1.96445
   A50        1.96242  -0.00105  -0.00370  -0.00230  -0.00594   1.95648
   A51        1.91262   0.00059  -0.00038   0.00201   0.00170   1.91431
   A52        1.92858  -0.00041   0.00013  -0.00293  -0.00281   1.92577
   A53        1.95806  -0.00042   0.00034  -0.00329  -0.00294   1.95511
   A54        1.93440  -0.00044   0.00009  -0.00225  -0.00216   1.93224
   A55        1.88584   0.00035  -0.00016   0.00152   0.00135   1.88719
   A56        1.87758   0.00047  -0.00018   0.00339   0.00320   1.88078
   A57        1.87648   0.00053  -0.00026   0.00409   0.00383   1.88031
   A58        1.93804  -0.00087   0.00032  -0.00465  -0.00434   1.93370
   A59        1.91589   0.00012   0.00105  -0.00082   0.00023   1.91612
   A60        1.94924  -0.00082   0.00021  -0.00688  -0.00668   1.94256
   A61        1.87803   0.00080  -0.00183   0.01184   0.01001   1.88805
   A62        1.89305   0.00075  -0.00009   0.00318   0.00306   1.89610
   A63        1.88746   0.00011   0.00024  -0.00187  -0.00164   1.88582
   A64        1.87275  -0.00028   0.00122  -0.00413  -0.00291   1.86984
   A65        1.82975   0.00066   0.00348   0.00057   0.00407   1.83382
   A66        1.94203   0.00042   0.00022   0.00548   0.00569   1.94772
   A67        1.96733   0.00046   0.00075   0.00789   0.00864   1.97597
   A68        1.90407  -0.00103  -0.00301  -0.00866  -0.01168   1.89239
   A69        1.88589  -0.00017  -0.00124  -0.00240  -0.00365   1.88224
   A70        1.93041  -0.00037  -0.00032  -0.00354  -0.00390   1.92650
   A71        1.87194   0.00094   0.00018   0.00502   0.00520   1.87714
   A72        1.96030  -0.00104  -0.00027  -0.00741  -0.00769   1.95261
   A73        1.92716   0.00021   0.00020   0.00241   0.00261   1.92977
   A74        1.92137  -0.00023   0.00175  -0.00460  -0.00287   1.91850
   A75        1.89484   0.00034   0.00010   0.00092   0.00102   1.89587
   A76        1.87734   0.00029   0.00018  -0.00187  -0.00172   1.87562
   A77        1.88037   0.00050  -0.00208   0.01129   0.00921   1.88958
   A78        1.95563  -0.00042  -0.00219   0.00182  -0.00036   1.95527
   A79        1.92344   0.00049   0.00217  -0.00222   0.00003   1.92348
   A80        1.93303   0.00000   0.00134  -0.00131   0.00005   1.93308
   A81        1.91915  -0.00051  -0.00436   0.00233  -0.00204   1.91711
   A82        1.84475   0.00032   0.00256  -0.00319  -0.00066   1.84409
   A83        1.88520   0.00012   0.00040   0.00264   0.00307   1.88827
   A84        1.85952   0.00077  -0.00107   0.00665   0.00558   1.86510
    D1        0.09125   0.00035   0.00119  -0.00631  -0.00509   0.08616
    D2       -3.06319   0.00027   0.00050   0.00044   0.00095  -3.06224
    D3       -3.12279   0.00055   0.00001   0.01341   0.01338  -3.10941
    D4        0.00596   0.00047  -0.00068   0.02016   0.01942   0.02538
    D5        0.39108   0.00018  -0.00039   0.00517   0.00477   0.39585
    D6       -1.86423   0.00018   0.00084   0.00491   0.00573  -1.85850
    D7        2.40803   0.00019  -0.00111   0.00966   0.00851   2.41654
    D8       -2.67130  -0.00002   0.00114  -0.01649  -0.01535  -2.68665
    D9        1.35657  -0.00001   0.00237  -0.01675  -0.01438   1.34218
   D10       -0.65435   0.00000   0.00042  -0.01200  -0.01161  -0.66596
   D11        0.00097  -0.00028   0.00069  -0.00274  -0.00212  -0.00115
   D12       -3.12013  -0.00010   0.00063  -0.00361  -0.00306  -3.12319
   D13        3.07879  -0.00019  -0.00029   0.01386   0.01360   3.09240
   D14       -0.04230   0.00000  -0.00035   0.01299   0.01266  -0.02964
   D15        0.60112   0.00040  -0.00116   0.01761   0.01646   0.61757
   D16       -1.57251   0.00006  -0.00126   0.02447   0.02320  -1.54931
   D17        2.71380   0.00040  -0.00121   0.02317   0.02196   2.73576
   D18       -2.52695   0.00049  -0.00045   0.01059   0.01015  -2.51681
   D19        1.58260   0.00015  -0.00054   0.01745   0.01689   1.59949
   D20       -0.41427   0.00049  -0.00049   0.01615   0.01565  -0.39862
   D21       -0.01014  -0.00048   0.00041  -0.02860  -0.02820  -0.03834
   D22        2.11409  -0.00028   0.00108  -0.02668  -0.02561   2.08848
   D23       -2.08224   0.00032   0.00271  -0.02496  -0.02225  -2.10448
   D24        3.11989  -0.00055  -0.00024  -0.02254  -0.02279   3.09710
   D25       -1.03906  -0.00035   0.00043  -0.02063  -0.02020  -1.05926
   D26        1.04779   0.00026   0.00206  -0.01891  -0.01683   1.03096
   D27       -1.32387  -0.00013   0.00132  -0.02489  -0.02362  -1.34749
   D28        2.72697  -0.00099   0.00115  -0.05134  -0.05019   2.67678
   D29        0.75399  -0.00063  -0.00055  -0.04083  -0.04139   0.71260
   D30        0.83365  -0.00004   0.00136  -0.03499  -0.03368   0.79997
   D31       -1.39870  -0.00090   0.00119  -0.06144  -0.06025  -1.45894
   D32        2.91151  -0.00054  -0.00051  -0.05093  -0.05144   2.86007
   D33        2.85628   0.00041   0.00131  -0.02553  -0.02423   2.83205
   D34        0.62394  -0.00045   0.00115  -0.05198  -0.05080   0.57313
   D35       -1.34904  -0.00009  -0.00055  -0.04147  -0.04200  -1.39104
   D36        0.63362  -0.00065  -0.00052   0.00630   0.00577   0.63939
   D37       -1.49229  -0.00058  -0.00121   0.00925   0.00805  -1.48424
   D38        2.78834  -0.00091  -0.00139   0.00086  -0.00053   2.78782
   D39        2.85822   0.00091   0.00031   0.03467   0.03493   2.89315
   D40        0.73231   0.00098  -0.00038   0.03762   0.03721   0.76952
   D41       -1.27024   0.00065  -0.00056   0.02923   0.02864  -1.24161
   D42       -1.42484   0.00010   0.00112   0.02186   0.02293  -1.40191
   D43        2.73244   0.00017   0.00043   0.02481   0.02521   2.75765
   D44        0.72989  -0.00016   0.00025   0.01642   0.01663   0.74652
   D45       -1.01922  -0.00043  -0.00175   0.00202   0.00041  -1.01881
   D46       -3.07510   0.00020  -0.00032   0.00920   0.00903  -3.06607
   D47        1.02786   0.00000  -0.00065   0.00355   0.00301   1.03087
   D48        3.01561  -0.00038  -0.00169  -0.01333  -0.01513   3.00047
   D49        0.95973   0.00024  -0.00026  -0.00616  -0.00651   0.95322
   D50       -1.22049   0.00005  -0.00059  -0.01180  -0.01253  -1.23303
   D51        0.97469  -0.00030  -0.00117  -0.00403  -0.00522   0.96946
   D52       -1.08119   0.00033   0.00026   0.00314   0.00340  -1.07779
   D53        3.02177   0.00013  -0.00007  -0.00251  -0.00262   3.01915
   D54        0.83085  -0.00011  -0.00127   0.00993   0.00859   0.83944
   D55       -1.33223   0.00020  -0.00185   0.02085   0.01898  -1.31326
   D56        2.95808  -0.00020  -0.00076   0.01006   0.00926   2.96734
   D57        2.98247   0.00004  -0.00028   0.00856   0.00824   2.99071
   D58        0.81939   0.00034  -0.00086   0.01948   0.01862   0.83801
   D59       -1.17348  -0.00005   0.00023   0.00869   0.00891  -1.16458
   D60       -1.31693  -0.00001  -0.00117   0.01515   0.01392  -1.30302
   D61        2.80317   0.00029  -0.00175   0.02607   0.02430   2.82747
   D62        0.81030  -0.00011  -0.00066   0.01527   0.01458   0.82488
   D63       -1.28139  -0.00044   0.00125  -0.01732  -0.01610  -1.29749
   D64        0.96548  -0.00031   0.00013  -0.01741  -0.01729   0.94820
   D65        2.99597  -0.00020  -0.00020  -0.01393  -0.01414   2.98184
   D66        0.89469  -0.00048   0.00061  -0.02433  -0.02374   0.87096
   D67        3.14157  -0.00035  -0.00052  -0.02441  -0.02492   3.11664
   D68       -1.11113  -0.00024  -0.00084  -0.02094  -0.02177  -1.13290
   D69        2.88067  -0.00018   0.00089  -0.01757  -0.01672   2.86395
   D70       -1.15564  -0.00005  -0.00023  -0.01766  -0.01790  -1.17355
   D71        0.87484   0.00006  -0.00056  -0.01418  -0.01475   0.86009
   D72       -3.11539   0.00035  -0.00178   0.03158   0.02978  -3.08561
   D73        1.06211   0.00048  -0.00190   0.03391   0.03198   1.09409
   D74       -1.03569   0.00040  -0.00186   0.03248   0.03059  -1.00510
   D75        0.92259  -0.00003  -0.00099   0.03119   0.03024   0.95283
   D76       -1.18310   0.00009  -0.00111   0.03351   0.03244  -1.15066
   D77        3.00229   0.00001  -0.00107   0.03208   0.03105   3.03334
   D78       -1.11168  -0.00003   0.00084   0.02339   0.02422  -1.08746
   D79        3.06582   0.00009   0.00071   0.02572   0.02642   3.09224
   D80        0.96802   0.00001   0.00075   0.02429   0.02503   0.99305
   D81       -0.00707  -0.00003  -0.00041  -0.01472  -0.01515  -0.02222
   D82        2.08719  -0.00018  -0.00028  -0.01662  -0.01696   2.07022
   D83       -2.12417  -0.00001   0.00209  -0.02402  -0.02193  -2.14610
   D84        3.11406  -0.00019  -0.00036  -0.01375  -0.01413   3.09992
   D85       -1.07488  -0.00035  -0.00023  -0.01566  -0.01594  -1.09082
   D86        0.99695  -0.00018   0.00213  -0.02306  -0.02092   0.97604
   D87        0.00985   0.00026   0.00000   0.02461   0.02461   0.03446
   D88       -2.10783  -0.00004  -0.00203   0.02211   0.02007  -2.08776
   D89        2.00498   0.00019   0.00188   0.02064   0.02256   2.02754
   D90       -2.06721  -0.00020   0.00160   0.01550   0.01708  -2.05012
   D91        2.09830  -0.00051  -0.00044   0.01300   0.01254   2.11085
   D92       -0.07207  -0.00028   0.00347   0.01153   0.01503  -0.05704
   D93        2.07353   0.00094  -0.00244   0.04375   0.04126   2.11479
   D94       -0.04415   0.00063  -0.00448   0.04126   0.03672  -0.00743
   D95       -2.21452   0.00086  -0.00057   0.03978   0.03921  -2.17532
   D96        1.11063  -0.00064   0.00174  -0.03913  -0.03735   1.07328
   D97       -3.09811  -0.00012   0.00034  -0.02787  -0.02750  -3.12562
   D98       -1.00483  -0.00043   0.00149  -0.03519  -0.03368  -1.03851
   D99       -3.13835   0.00025   0.00426  -0.03729  -0.03305   3.11178
   D100      -1.06391   0.00077   0.00286  -0.02603  -0.02321  -1.08711
   D101       1.02938   0.00046   0.00401  -0.03335  -0.02938   1.00000
   D102      -0.94078  -0.00085  -0.00145  -0.03819  -0.03963  -0.98042
   D103       1.13366  -0.00033  -0.00285  -0.02694  -0.02979   1.10387
   D104      -3.05624  -0.00064  -0.00170  -0.03426  -0.03596  -3.09220
   D105      -3.10900   0.00047  -0.00140   0.02308   0.02167  -3.08733
   D106       1.20399  -0.00003  -0.00301   0.02543   0.02241   1.22641
   D107      -0.99481   0.00062   0.00107   0.02459   0.02567  -0.96914
   D108      -2.80825  -0.00021   0.00070  -0.02510  -0.02442  -2.83267
   D109      -0.72671   0.00013   0.00127  -0.02269  -0.02139  -0.74810
   D110       1.37292  -0.00101  -0.00143  -0.03340  -0.03483   1.33809
   D111      -1.19168  -0.00007   0.00004   0.02426   0.02431  -1.16737
   D112       0.92605  -0.00020   0.00012   0.02207   0.02218   0.94823
   D113       3.00008   0.00040  -0.00123   0.03464   0.03340   3.03348
   D114       3.08114  -0.00050  -0.00250   0.02560   0.02312   3.10427
   D115      -1.08432  -0.00062  -0.00242   0.02341   0.02100  -1.06332
   D116       0.98971  -0.00002  -0.00377   0.03598   0.03222   1.02193
   D117       1.00910   0.00057   0.00095   0.03603   0.03697   1.04607
   D118       3.12683   0.00044   0.00103   0.03383   0.03484  -3.12152
   D119      -1.08233   0.00104  -0.00032   0.04640   0.04606  -1.03627
   D120      -3.01904   0.00004   0.00190  -0.02445  -0.02256  -3.04160
   D121      -0.87602  -0.00055  -0.00364  -0.02178  -0.02540  -0.90143
   D122       1.20900  -0.00009  -0.00075  -0.02075  -0.02153   1.18747
   D123      -1.00545   0.00099   0.00582  -0.02082  -0.01501  -1.02045
   D124       1.13757   0.00040   0.00027  -0.01814  -0.01785   1.11972
   D125      -3.06059   0.00086   0.00316  -0.01712  -0.01398  -3.07457
   D126       1.07760  -0.00058   0.00129  -0.03491  -0.03363   1.04397
   D127      -3.06257  -0.00117  -0.00426  -0.03224  -0.03647  -3.09905
   D128      -0.97755  -0.00071  -0.00137  -0.03122  -0.03260  -1.01015
   D129       1.30436  -0.00042  -0.00079  -0.02746  -0.02832   1.27604
   D130      -0.84108  -0.00039   0.00081  -0.02755  -0.02666  -0.86774
   D131      -2.87173  -0.00045   0.00119  -0.03006  -0.02889  -2.90062
         Item               Value     Threshold  Converged?
 Maximum Force            0.004780     0.000450     NO 
 RMS     Force            0.000893     0.000300     NO 
 Maximum Displacement     0.246156     0.001800     NO 
 RMS     Displacement     0.048803     0.001200     NO 
 Predicted change in Energy=-7.692158D-04
 GradGradGradGradGradGradGradGradGradGradGradGradGradGradGradGradGradGrad

                          Input orientation:                          
 ---------------------------------------------------------------------
 Center     Atomic      Atomic             Coordinates (Angstroms)
 Number     Number       Type             X           Y           Z
 ---------------------------------------------------------------------
      1          6           0       -1.798495    0.635133   -0.146567
      2          6           0       -1.064169   -0.498911   -0.251672
      3          6           0        0.409102   -0.626847   -0.529543
      4          6           0        1.270224    0.493883    0.105599
      5          6           0        1.203103    1.833865   -0.666853
      6          6           0       -0.160926    2.200070   -1.281981
      7          6           0       -1.397798    2.072675   -0.369498
      8          6           0       -3.195782    0.287832    0.177204
      9          6           0       -3.317588   -1.223269    0.276896
     10          6           0       -1.901757   -1.762694   -0.042201
     11          8           0       -4.121657    1.088473    0.321946
     12          6           0       -1.265468    2.857309    0.952133
     13          6           0       -1.884585   -2.678938   -1.272920
     14          8           0       -1.316824   -2.449134    1.082289
     15          6           0        2.731631    0.029147    0.386526
     16          8           0        2.600857   -1.111948    1.269718
     17          6           0        3.538986    1.112741    1.111049
     18          6           0        3.476475   -0.437949   -0.882941
     19          8           0        4.768806   -0.982177   -0.579042
     20          1           0        0.561166   -0.666504   -1.618458
     21          1           0        0.737520   -1.595297   -0.143437
     22          1           0        0.854157    0.662862    1.106895
     23          1           0        1.932728    1.830430   -1.486638
     24          1           0        1.516408    2.637330    0.009251
     25          1           0       -0.338119    1.591319   -2.178537
     26          1           0       -0.097878    3.239457   -1.631331
     27          1           0       -2.240696    2.526376   -0.911506
     28          1           0       -3.633584   -1.515887    1.283870
     29          1           0       -4.080460   -1.573314   -0.427988
     30          1           0       -1.029513    3.909483    0.749008
     31          1           0       -0.477681    2.449247    1.595000
     32          1           0       -2.204815    2.828163    1.515842
     33          1           0       -0.866513   -3.019193   -1.490126
     34          1           0       -2.508543   -3.562516   -1.087019
     35          1           0       -2.278266   -2.165249   -2.157104
     36          1           0       -1.808002   -3.281072    1.197366
     37          1           0        3.464232   -1.256608    1.691366
     38          1           0        3.704193    1.989398    0.478260
     39          1           0        3.022635    1.432104    2.023835
     40          1           0        4.523390    0.719807    1.392589
     41          1           0        2.877064   -1.181120   -1.421843
     42          1           0        3.661555    0.404018   -1.555520
     43          1           0        4.619787   -1.850997   -0.170818
 ---------------------------------------------------------------------
                    Distance matrix (angstroms):
                    1          2          3          4          5
     1  C    0.000000
     2  C    1.355116   0.000000
     3  C    2.571526   1.504695   0.000000
     4  C    3.082301   2.561772   1.549508   0.000000
     5  C    3.273721   3.279443   2.589285   1.548141   0.000000
     6  C    2.533737   3.026860   2.980361   2.623860   1.540475
     7  C    1.508901   2.595813   3.252371   3.136342   2.628714
     8  C    1.475756   2.312288   3.785672   4.471330   4.738443
     9  C    2.437339   2.425278   3.859311   4.901630   5.538355
    10  C    2.402317   1.530548   2.620633   3.895568   4.792242
    11  O    2.412904   3.492429   4.918855   5.428879   5.466846
    12  C    2.535612   3.571258   4.139914   3.568212   3.124483
    13  C    3.501307   2.543334   3.166179   4.681873   5.501503
    14  O    3.354817   2.376269   2.982877   4.038328   5.268170
    15  C    4.601462   3.885131   2.581405   1.559041   2.589018
    16  O    4.940896   4.015328   2.876883   2.388399   3.792340
    17  C    5.504399   5.063938   3.938767   2.557576   3.022797
    18  C    5.433145   4.584721   3.093437   2.590959   3.221189
    19  O    6.777328   5.862108   4.374441   3.858440   4.544452
    20  H    3.070622   2.130235   1.100196   2.195822   2.751269
    21  H    3.377307   2.111838   1.093084   2.170362   3.499984
    22  H    2.934025   2.622098   2.130576   1.097387   2.153878
    23  H    4.140839   3.991537   3.045600   2.181854   1.097457
    24  H    3.875778   4.069825   3.488736   2.159689   1.095825
    25  H    2.678785   2.934113   2.863177   3.001402   2.172415
    26  H    3.446611   4.100314   4.052070   3.525168   2.144402
    27  H    2.087456   3.312395   4.136440   4.182354   3.521246
    28  H    3.168689   3.161333   4.519090   5.429073   6.198363
    29  H    3.188072   3.206780   4.589366   5.760889   6.291420
    30  H    3.480626   4.520675   4.927737   4.167624   3.361164
    31  H    2.840531   3.527861   3.842189   3.016112   2.884390
    32  H    2.781741   3.936319   4.790956   4.417414   4.167336
    33  H    4.003478   2.815076   2.876323   4.410634   5.339781
    34  H    4.359916   3.488508   4.176312   5.670608   6.563062
    35  H    3.480601   2.807381   3.498226   4.978213   5.507604
    36  H    4.140400   3.223883   3.865576   4.991765   6.221306
    37  H    5.886678   4.985571   3.829211   3.223747   4.497213
    38  H    5.701229   5.427869   4.326434   2.880910   2.755163
    39  H    5.346878   5.060506   4.193993   2.762396   3.272905
    40  H    6.507104   5.950604   4.736606   3.505777   4.062848
    41  H    5.175516   4.167497   2.682212   2.778607   3.530198
    42  H    5.643643   4.984754   3.562831   2.913049   2.979628
    43  H    6.883006   5.843118   4.399670   4.098102   5.049554
                    6          7          8          9         10
     6  C    0.000000
     7  C    1.542306   0.000000
     8  C    3.872496   2.591774   0.000000
     9  C    4.910586   3.868677   1.519277   0.000000
    10  C    4.502337   3.882158   2.434604   1.548347   0.000000
    11  O    4.415384   2.977609   1.232567   2.448001   3.631765
    12  C    2.577448   1.542682   3.305880   4.617170   4.768437
    13  C    5.174534   4.861168   3.553002   2.564059   1.534428
    14  O    5.342375   4.749842   3.441024   2.480818   1.441466
    15  C    3.982927   4.669022   5.936747   6.178480   4.986259
    16  O    5.010796   5.368249   6.062507   6.002173   4.734779
    17  C    4.538527   5.242645   6.849061   7.291458   6.260973
    18  C    4.510994   5.506850   6.794828   6.936948   5.602425
    19  O    5.909575   6.884986   8.100586   8.135141   6.737493
    20  H    2.975211   3.591733   4.271980   4.352825   3.122852
    21  H    4.063041   4.250260   4.372625   4.093774   2.646516
    22  H    3.016642   3.039508   4.172167   4.652939   3.846921
    23  H    2.135862   3.521234   5.607994   6.324630   5.449790
    24  H    2.161464   2.992471   5.268120   6.192203   5.571957
    25  H    1.098084   2.151104   3.926173   4.777896   4.272973
    26  H    1.098338   2.154854   4.645417   5.824413   5.549849
    27  H    2.137561   1.100043   2.666188   4.078214   4.389384
    28  H    5.696603   4.539840   2.160968   1.095206   2.195133
    29  H    5.507311   4.526956   2.147738   1.096069   2.220686
    30  H    2.793108   2.181869   4.258643   5.639443   5.793135
    31  H    2.905072   2.201743   3.750991   4.825955   4.738023
    32  H    3.521334   2.185531   3.037639   4.380337   4.857501
    33  H    5.270852   5.240724   4.375145   3.515035   2.178762
    34  H    6.225488   5.788261   4.110442   2.826109   2.167762
    35  H    4.930008   4.683029   3.508339   2.809248   2.185550
    36  H    6.237222   5.593383   3.962794   2.713055   1.962343
    37  H    5.825048   6.242645   7.002412   6.927837   5.661732
    38  H    4.252290   5.172614   7.113059   7.724453   6.765777
    39  H    4.653305   5.067406   6.586965   7.092336   6.222931
    40  H    5.593507   6.324213   7.826199   8.154830   7.035904
    41  H    4.547680   5.474401   6.449360   6.423489   5.007871
    42  H    4.232256   5.457850   7.073818   7.396908   6.159157
    43  H    6.364043   7.186516   8.110415   7.974736   6.523409
                   11         12         13         14         15
    11  O    0.000000
    12  C    3.418148   0.000000
    13  C    4.662775   5.998683   0.000000
    14  O    4.578196   5.308288   2.433552   0.000000
    15  C    6.934977   4.929018   5.603297   4.797494   0.000000
    16  O    7.136688   5.550165   5.388846   4.143841   1.448871
    17  C    7.701216   5.113858   7.033866   6.022181   1.533275
    18  C    7.843044   6.059063   5.823666   5.557222   1.544189
    19  O    9.172770   7.314274   6.901310   6.476641   2.470866
    20  H    5.364135   4.728825   3.186061   3.741477   3.035590
    21  H    5.570530   5.003793   3.053759   2.540033   2.626054
    22  H    5.055296   3.054891   4.932734   3.794507   2.108420
    23  H    6.362158   4.150968   5.912018   5.955975   2.718752
    24  H    5.855298   2.945547   6.439987   5.920366   2.902021
    25  H    4.562941   3.501971   4.631068   5.283570   4.294566
    26  H    4.963146   2.860697   6.192591   6.419473   4.731169
    27  H    2.669641   2.129257   5.229983   5.439159   5.713587
    28  H    2.818902   4.984263   3.308907   2.505786   6.611227
    29  H    2.765721   5.427646   2.599650   3.268896   7.045275
    30  H    4.207355   1.097271   6.944540   6.373824   5.416143
    31  H    4.092791   1.095629   6.041740   4.996115   4.197258
    32  H    2.850648   1.095898   6.181255   5.369019   5.786048
    33  H    5.545492   6.376289   1.095181   2.673025   5.075514
    34  H    5.120451   6.849637   1.097539   2.713984   6.521564
    35  H    4.486702   5.993264   1.095738   3.390963   6.031957
    36  H    5.021184   6.167188   2.543766   0.972944   5.676556
    37  H    8.057322   6.311960   6.278524   4.965037   1.972936
    38  H    7.879088   5.067085   7.489622   6.728746   2.190177
    39  H    7.352239   4.644091   7.200700   5.897577   2.175719
    40  H    8.718890   6.186582   7.727778   6.651810   2.167850
    41  H    7.561346   6.253419   4.993891   5.046507   2.180848
    42  H    8.035655   6.048348   6.351705   6.315281   2.185596
    43  H    9.235591   7.620065   6.648833   6.096835   2.722261
                   16         17         18         19         20
    16  O    0.000000
    17  C    2.419608   0.000000
    18  C    2.419695   2.526766   0.000000
    19  O    2.852150   2.959316   1.434802   0.000000
    20  H    3.563751   4.413993   3.015336   4.345603   0.000000
    21  H    2.388024   4.093339   3.064017   4.100846   1.751982
    22  H    2.495481   2.722263   3.470992   4.568700   3.046409
    23  H    4.086745   3.137375   2.809476   4.096075   2.851884
    24  H    4.101450   2.762092   3.754360   4.901532   3.804898
    25  H    5.275955   5.107089   4.510835   5.938178   2.494027
    26  H    5.885065   5.026962   5.182606   6.527949   3.961192
    27  H    6.437062   6.284410   6.440038   7.845610   4.306355
    28  H    6.247530   7.641028   7.510657   8.622961   5.171160
    29  H    6.909056   8.224323   7.655280   8.870274   4.876906
    30  H    6.218158   5.368801   6.470499   7.701465   5.392107
    31  H    4.718613   4.260759   5.487389   6.635266   4.594934
    32  H    6.219288   6.008143   6.978447   8.218189   5.448595
    33  H    4.824622   6.576276   5.088521   6.061050   2.754974
    34  H    6.137219   7.953750   6.754629   7.737958   4.253519
    35  H    6.054618   7.434142   6.141996   7.317866   3.255573
    36  H    4.914099   6.921223   6.351120   7.189920   4.514176
    37  H    0.971664   2.440527   2.701371   2.632865   4.441953
    38  H    3.385573   1.093729   2.792264   3.328896   4.618296
    39  H    2.686781   1.096262   3.486032   3.956367   4.871271
    40  H    2.658300   1.096683   2.759432   2.616163   5.165993
    41  H    2.706581   3.480731   1.096363   2.080524   2.380519
    42  H    3.377159   2.761866   1.093401   2.025105   3.280608
    43  H    2.587937   3.405152   1.952174   0.971443   4.468902
                   21         22         23         24         25
    21  H    0.000000
    22  H    2.583839   0.000000
    23  H    3.868892   3.041865   0.000000
    24  H    4.306404   2.354129   1.749884   0.000000
    25  H    3.931050   3.616299   2.385926   3.052840   0.000000
    26  H    5.127043   3.878543   2.475814   2.379072   1.753143
    27  H    5.142751   4.138205   4.269963   3.869875   2.469716
    28  H    4.598920   4.991803   7.060976   6.737677   5.701148
    29  H    4.826425   5.630879   6.990325   7.017523   5.204271
    30  H    5.849912   3.770523   4.253874   2.940634   3.797687
    31  H    4.566970   2.281054   3.960997   2.554675   3.872351
    32  H    5.565748   3.770023   5.208610   4.019171   4.320044
    33  H    2.532582   4.823148   5.599519   6.318441   4.691474
    34  H    3.911166   5.828793   6.997746   7.472625   5.697733
    35  H    3.670785   5.335165   5.843582   6.492875   4.228054
    36  H    3.334557   4.759191   6.879273   6.891358   6.107166
    37  H    3.303963   3.292182   4.687752   4.667578   6.127374
    38  H    4.694433   3.205867   2.650317   2.329418   4.853589
    39  H    4.368522   2.476854   3.697294   2.789236   5.383303
    40  H    4.695945   3.680780   4.029264   3.825240   6.094813
    41  H    2.526562   3.726519   3.156803   4.298835   4.312356
    42  H    3.813295   3.877749   2.242374   3.469561   4.218439
    43  H    3.890775   4.704467   4.743899   5.459713   6.360921
                   26         27         28         29         30
    26  H    0.000000
    27  H    2.370296   0.000000
    28  H    6.604008   4.806215   0.000000
    29  H    6.361742   4.519511   1.770157   0.000000
    30  H    2.642516   2.477349   6.041681   6.383938   0.000000
    31  H    3.343336   3.065411   5.077284   5.766584   1.775532
    32  H    3.809599   2.446300   4.578861   5.164254   1.771616
    33  H    6.307253   5.742517   4.196625   3.680782   7.283326
    34  H    7.237017   6.097306   3.327991   2.619573   7.835132
    35  H    5.851614   4.854304   3.754846   2.566736   6.848887
    36  H    7.310496   6.193627   2.540888   3.274489   7.246458
    37  H    6.628993   7.323395   7.114231   7.843108   6.911605
    38  H    4.524242   6.128743   8.171842   8.609008   5.115467
    39  H    5.134624   6.125056   7.317339   8.093079   4.917569
    40  H    6.070325   7.370577   8.458510   9.088407   6.436068
    41  H    5.332511   6.340145   7.058435   7.039084   6.774082
    42  H    4.709438   6.305214   8.060225   8.069694   6.293271
    43  H    7.092404   8.171673   8.387286   8.708475   8.120579
                   31         32         33         34         35
    31  H    0.000000
    32  H    1.769982   0.000000
    33  H    6.290709   6.709580   0.000000
    34  H    6.889043   6.907091   1.775938   0.000000
    35  H    6.214014   6.199202   1.779642   1.774954   0.000000
    36  H    5.896136   6.130387   2.859649   2.405906   3.566326
    37  H    5.411222   6.989583   5.655436   6.979304   6.972277
    38  H    4.352773   6.057762   7.060586   8.477731   7.745712
    39  H    3.670243   5.434452   6.876586   8.075739   7.649886
    40  H    5.295531   7.051887   7.165279   8.598537   8.196731
    41  H    5.790961   7.108435   4.171037   5.898129   5.299675
    42  H    5.589455   7.051528   5.676800   7.350034   6.499578
    43  H    6.898869   8.444795   5.762356   7.387950   7.185209
                   36         37         38         39         40
    36  H    0.000000
    37  H    5.669122   0.000000
    38  H    7.660239   3.473581   0.000000
    39  H    6.799422   2.744944   1.778736   0.000000
    40  H    7.492108   2.262145   1.766053   1.777107   0.000000
    41  H    5.763671   3.168996   3.787706   4.326989   3.774247
    42  H    7.146631   3.652243   2.579052   3.778487   3.087690
    43  H    6.725587   2.270756   4.001031   4.259830   3.010410
                   41         42         43
    41  H    0.000000
    42  H    1.773685   0.000000
    43  H    2.247417   2.814374   0.000000
 Stoichiometry    C15H24O4
 Framework group  C1[X(C15H24O4)]
 Deg. of freedom   123
 Full point group                 C1      NOp   1
 Largest Abelian subgroup         C1      NOp   1
 Largest concise Abelian subgroup C1      NOp   1
                         Standard orientation:                         
 ---------------------------------------------------------------------
 Center     Atomic      Atomic             Coordinates (Angstroms)
 Number     Number       Type             X           Y           Z
 ---------------------------------------------------------------------
      1          6           0        1.826979    0.637012    0.143398
      2          6           0        1.107164   -0.507773    0.230988
      3          6           0       -0.363326   -0.658949    0.511900
      4          6           0       -1.240706    0.462064   -0.100070
      5          6           0       -1.187202    1.788864    0.695843
      6          6           0        0.174553    2.161052    1.312418
      7          6           0        1.409376    2.065273    0.393318
      8          6           0        3.227200    0.312932   -0.191583
      9          6           0        3.367322   -1.194530   -0.318578
     10          6           0        1.959522   -1.757115   -0.003975
     11          8           0        4.142524    1.127479   -0.325430
     12          6           0        1.262238    2.871520   -0.913657
     13          6           0        1.958449   -2.695190    1.210308
     14          8           0        1.378798   -2.430728   -1.138360
     15          6           0       -2.697320   -0.015774   -0.383898
     16          8           0       -2.555835   -1.139305   -1.287716
     17          6           0       -3.520821    1.070367   -1.086090
     18          6           0       -3.431417   -0.514553    0.879763
     19          8           0       -4.718072   -1.069351    0.570938
     20          1           0       -0.510683   -0.719807    1.600483
     21          1           0       -0.681215   -1.624412    0.109828
     22          1           0       -0.830632    0.653946   -1.099710
     23          1           0       -1.913558    1.761804    1.518088
     24          1           0       -1.513040    2.600233    0.035281
     25          1           0        0.362730    1.538746    2.197355
     26          1           0        0.099987    3.193213    1.680427
     27          1           0        2.248676    2.519746    0.940239
     28          1           0        3.683029   -1.465282   -1.331742
     29          1           0        4.137186   -1.547499    0.377187
     30          1           0        1.014058    3.916906   -0.690993
     31          1           0        0.477089    2.465150   -1.560809
     32          1           0        2.199692    2.864076   -1.481211
     33          1           0        0.945514   -3.051893    1.425131
     34          1           0        2.592578   -3.567494    1.006450
     35          1           0        2.349149   -2.192406    2.102049
     36          1           0        1.879793   -3.254315   -1.270003
     37          1           0       -3.418975   -1.287200   -1.708724
     38          1           0       -3.694427    1.933536   -0.437211
     39          1           0       -3.011992    1.412276   -1.994925
     40          1           0       -4.501364    0.670264   -1.370989
     41          1           0       -2.820773   -1.259647    1.403177
     42          1           0       -3.624311    0.312981    1.567880
     43          1           0       -4.559883   -1.928870    0.146786
 ---------------------------------------------------------------------
 Rotational constants (GHZ):      0.5763959      0.2551995      0.2032525
 Standard basis: 6-31G(d) (6D, 7F)
 There are   333 symmetry adapted cartesian basis functions of A   symmetry.
 There are   333 symmetry adapted basis functions of A   symmetry.
   333 basis functions,   628 primitive gaussians,   333 cartesian basis functions
    73 alpha electrons       73 beta electrons
       nuclear repulsion energy      1596.4294245780 Hartrees.
 NAtoms=   43 NActive=   43 NUniq=   43 SFac= 1.00D+00 NAtFMM=   60 NAOKFM=F Big=F
 Integral buffers will be    131072 words long.
 Raffenetti 2 integral format.
 Two-electron integral symmetry is turned on.
 ------------------------------------------------------------------------------
 Polarizable Continuum Model (PCM)
 =================================
 Model                : PCM (using non-symmetric T matrix).
 Atomic radii         : SMD-Coulomb.
 Polarization charges : Total charges.
 Charge compensation  : None.
 Solution method      : On-the-fly selection.
 Cavity type          : VdW (van der Waals Surface) (Alpha=1.000).
 Cavity algorithm     : GePol (No added spheres)
                        Default sphere list used, NSphG=   43.
                        Lebedev-Laikov grids with approx.  5.0 points / Ang**2.
                        Smoothing algorithm: Karplus/York (Gamma=1.0000).
                        Polarization charges: spherical gaussians, with
                                              point-specific exponents (IZeta= 3).
                        Self-potential: point-specific (ISelfS= 7).
                        Self-field    : sphere-specific E.n sum rule (ISelfD= 2).
 1st derivatives      : Analytical E(r).r(x)/FMM algorithm (CHGder, D1EAlg=3).
                        Cavity 1st derivative terms included.
 Solvent              : Methanol, Eps=  32.613000 Eps(inf)=   1.765709
 ------------------------------------------------------------------------------
 ------------------------------------------------------------------------------
 Atomic radii for non-electrostatic terms: SMD-CDS.
 ------------------------------------------------------------------------------
 Nuclear repulsion after PCM non-electrostatic terms =     1596.4308665403 Hartrees.
 One-electron integrals computed using PRISM.
 NBasis=   333 RedAO= T EigKep=  9.41D-04  NBF=   333
 NBsUse=   333 1.00D-06 EigRej= -1.00D+00 NBFU=   333
 Initial guess from the checkpoint file:  "DY-202A-11R_58.chk"
 B after Tr=     0.000000    0.000000    0.000000
         Rot=    0.999996    0.001314   -0.001059   -0.002276 Ang=   0.32 deg.
 ExpMin= 1.61D-01 ExpMax= 5.48D+03 ExpMxC= 8.25D+02 IAcc=1 IRadAn=         1 AccDes= 0.00D+00
 Harris functional with IExCor=  402 and IRadAn=       1 diagonalized for initial guess.
 HarFok:  IExCor=  402 AccDes= 0.00D+00 IRadAn=         1 IDoV= 1 UseB2=F ITyADJ=14
 ICtDFT=  3500011 ScaDFX=  1.000000  1.000000  1.000000  1.000000
 FoFCou: FMM=F IPFlag=           0 FMFlag=      100000 FMFlg1=           0
         NFxFlg=           0 DoJE=T BraDBF=F KetDBF=T FulRan=T
         wScrn=  0.000000 ICntrl=     500 IOpCl=  0 I1Cent=   200000004 NGrid=           0
         NMat0=    1 NMatS0=      1 NMatT0=    0 NMatD0=    1 NMtDS0=    0 NMtDT0=    0
 Petite list used in FoFCou.
 Keep R1 ints in memory in canonical form, NReq=1565304907.
 Requested convergence on RMS density matrix=1.00D-08 within 128 cycles.
 Requested convergence on MAX density matrix=1.00D-06.
 Requested convergence on             energy=1.00D-06.
 No special actions if energy rises.
 Inv3:  Mode=1 IEnd=    22260528.
 Iteration    1 A*A^-1 deviation from unit magnitude is 7.22D-15 for    671.
 Iteration    1 A*A^-1 deviation from orthogonality  is 3.19D-15 for   2288    167.
 Iteration    1 A^-1*A deviation from unit magnitude is 6.00D-15 for   2720.
 Iteration    1 A^-1*A deviation from orthogonality  is 3.54D-10 for   1812   1528.
 Iteration    2 A*A^-1 deviation from unit magnitude is 7.99D-15 for    667.
 Iteration    2 A*A^-1 deviation from orthogonality  is 8.98D-15 for   1821    671.
 Iteration    2 A^-1*A deviation from unit magnitude is 1.11D-15 for   1347.
 Iteration    2 A^-1*A deviation from orthogonality  is 3.56D-16 for   2721   2634.
 Error on total polarization charges =  0.05172
 SCF Done:  E(RB3LYP) =  -886.949920813     A.U. after   10 cycles
            NFock= 10  Conv=0.86D-08     -V/T= 2.0094
 SMD-CDS (non-electrostatic) energy       (kcal/mol) =       0.90
 (included in total energy above)
 D1PCM: PCM CHGder 1st derivatives, ID1Alg=3 FixD1E=F DoIter=F DoCFld=F I1PDM=0.
 Calling FoFJK, ICntrl=      2127 FMM=F ISym2X=0 I1Cent= 0 IOpClX= 0 NMat=1 NMatS=1 NMatT=0.
 ***** Axes restored to original set *****
 -------------------------------------------------------------------
 Center     Atomic                   Forces (Hartrees/Bohr)
 Number     Number              X              Y              Z
 -------------------------------------------------------------------
      1        6          -0.001667319   -0.001402520    0.000436613
      2        6           0.000485822    0.001238738   -0.000046688
      3        6           0.000311208   -0.000385823   -0.000358982
      4        6           0.000120389    0.000044980    0.000677552
      5        6           0.000148285   -0.000267885   -0.000102519
      6        6          -0.000338373   -0.000213757    0.000198854
      7        6           0.001046068    0.000763460    0.000015718
      8        6           0.000919841    0.000347776   -0.000253008
      9        6           0.001126486   -0.000067985   -0.000879888
     10        6          -0.001740643    0.000426071    0.000432892
     11        8           0.001310598   -0.001307886   -0.000390812
     12        6          -0.000251309   -0.000049417    0.000292572
     13        6           0.000354658    0.000114698    0.000364977
     14        8          -0.000836585    0.000245624   -0.000069171
     15        6           0.000491815    0.000333937   -0.000618957
     16        8          -0.001043800   -0.000369844    0.000340402
     17        6          -0.000166510    0.000186222    0.000644624
     18        6           0.000602746    0.000390534    0.000761930
     19        8          -0.001131900   -0.000103971   -0.001109682
     20        1           0.000305323    0.000215892    0.000055564
     21        1           0.000064126   -0.000239625   -0.000029560
     22        1           0.000233703   -0.000001048    0.000108098
     23        1           0.000145381   -0.000229555   -0.000122531
     24        1          -0.000132749   -0.000025937   -0.000065075
     25        1           0.000276032    0.000110346    0.000091334
     26        1           0.000041453   -0.000180576   -0.000018436
     27        1           0.000200797    0.000229797   -0.000033484
     28        1           0.000020983    0.000182959    0.000276816
     29        1          -0.000379305   -0.000320433    0.000569746
     30        1          -0.000058396   -0.000117372   -0.000083105
     31        1          -0.000406108    0.000277120   -0.000196547
     32        1           0.000084544   -0.000078578   -0.000154523
     33        1          -0.000125342    0.000115829   -0.000118725
     34        1           0.000099359    0.000123651   -0.000008932
     35        1          -0.000094791    0.000095394    0.000141794
     36        1           0.000351325   -0.000332840   -0.000254518
     37        1           0.000045605    0.000089668    0.000224774
     38        1           0.000032821    0.000304591   -0.000110561
     39        1           0.000084543   -0.000047560   -0.000232540
     40        1          -0.000366334    0.000140170   -0.000132048
     41        1          -0.000107569   -0.000319260   -0.000155475
     42        1          -0.000210217    0.000332213   -0.000092135
     43        1           0.000153339   -0.000247796    0.000003645
 -------------------------------------------------------------------
 Cartesian Forces:  Max     0.001740643 RMS     0.000480551

 GradGradGradGradGradGradGradGradGradGradGradGradGradGradGradGradGradGrad
 Berny optimization.
 Using GEDIIS/GDIIS optimizer.
 FormGI is forming the generalized inverse of G from B-inverse, IUseBI=4.
 Internal  Forces:  Max     0.002098429 RMS     0.000401223
 Search for a local minimum.
 Step number   3 out of a maximum of  258
 All quantities printed in internal units (Hartrees-Bohrs-Radians)
 Mixed Optimization -- En-DIIS/RFO-DIIS
 Swapping is turned off.
 Update second derivatives using D2CorX and points    1    2    3
 DE= -6.46D-04 DEPred=-7.69D-04 R= 8.40D-01
 TightC=F SS=  1.41D+00  RLast= 2.92D-01 DXNew= 8.4853D-01 8.7624D-01
 Trust test= 8.40D-01 RLast= 2.92D-01 DXMaxT set to 8.49D-01
 ITU=  1  1  0
     Eigenvalues ---    0.00230   0.00234   0.00249   0.00346   0.00382
     Eigenvalues ---    0.00386   0.00489   0.00681   0.00827   0.00918
     Eigenvalues ---    0.01103   0.01139   0.01235   0.01282   0.01358
     Eigenvalues ---    0.01412   0.02489   0.02659   0.03198   0.03862
     Eigenvalues ---    0.03986   0.04007   0.04402   0.04585   0.04702
     Eigenvalues ---    0.04838   0.04912   0.05040   0.05101   0.05359
     Eigenvalues ---    0.05374   0.05438   0.05522   0.05551   0.05601
     Eigenvalues ---    0.05614   0.05625   0.05671   0.05726   0.05933
     Eigenvalues ---    0.06088   0.06443   0.07266   0.07789   0.08461
     Eigenvalues ---    0.08673   0.08959   0.09073   0.09345   0.09714
     Eigenvalues ---    0.10317   0.11665   0.12134   0.13426   0.13976
     Eigenvalues ---    0.14698   0.15348   0.16000   0.16000   0.16000
     Eigenvalues ---    0.16000   0.16000   0.16000   0.16000   0.16000
     Eigenvalues ---    0.16000   0.16008   0.16028   0.16118   0.16432
     Eigenvalues ---    0.16844   0.17874   0.18437   0.19635   0.20706
     Eigenvalues ---    0.21824   0.23350   0.24780   0.25025   0.26706
     Eigenvalues ---    0.27110   0.27389   0.28022   0.28155   0.28639
     Eigenvalues ---    0.28782   0.28889   0.29436   0.29624   0.30454
     Eigenvalues ---    0.30930   0.31639   0.32325   0.33704   0.33753
     Eigenvalues ---    0.33818   0.33854   0.33938   0.33988   0.34071
     Eigenvalues ---    0.34108   0.34112   0.34129   0.34136   0.34147
     Eigenvalues ---    0.34162   0.34191   0.34204   0.34214   0.34278
     Eigenvalues ---    0.34321   0.34342   0.34371   0.34422   0.34722
     Eigenvalues ---    0.39133   0.40899   0.42087   0.52101   0.52487
     Eigenvalues ---    0.52681   0.52986   0.94563
 En-DIIS/RFO-DIIS IScMMF=        0 using points:     3    2
 RFO step:  Lambda=-1.03553980D-04.
 DidBck=F Rises=F RFO-DIIS coefs:    0.93919    0.06081
 Iteration  1 RMS(Cart)=  0.03214728 RMS(Int)=  0.00036838
 Iteration  2 RMS(Cart)=  0.00057013 RMS(Int)=  0.00003322
 Iteration  3 RMS(Cart)=  0.00000016 RMS(Int)=  0.00003322
 Variable       Old X    -DE/DX   Delta X   Delta X   Delta X     New X
                                 (Linear)    (Quad)   (Total)
    R1        2.56080  -0.00088   0.00028  -0.00312  -0.00283   2.55796
    R2        2.85141   0.00097  -0.00067   0.00692   0.00624   2.85765
    R3        2.78878  -0.00154   0.00048  -0.00709  -0.00656   2.78222
    R4        2.84346  -0.00017   0.00034  -0.00305  -0.00273   2.84073
    R5        2.89232   0.00042  -0.00089   0.00737   0.00644   2.89876
    R6        2.92815  -0.00041  -0.00028   0.00085   0.00060   2.92874
    R7        2.07907  -0.00002  -0.00002   0.00020   0.00017   2.07924
    R8        2.06563   0.00022   0.00024  -0.00100  -0.00076   2.06487
    R9        2.92556  -0.00055  -0.00015  -0.00028  -0.00043   2.92513
   R10        2.94616  -0.00180  -0.00086  -0.00148  -0.00234   2.94382
   R11        2.07376   0.00001   0.00004  -0.00029  -0.00025   2.07351
   R12        2.91108  -0.00027   0.00006  -0.00066  -0.00060   2.91048
   R13        2.07389   0.00019   0.00003   0.00041   0.00043   2.07433
   R14        2.07081  -0.00010   0.00009  -0.00086  -0.00077   2.07004
   R15        2.91454  -0.00022   0.00009  -0.00085  -0.00074   2.91380
   R16        2.07508  -0.00018   0.00008  -0.00102  -0.00094   2.07414
   R17        2.07556  -0.00016  -0.00002  -0.00032  -0.00034   2.07521
   R18        2.91525  -0.00014  -0.00018   0.00106   0.00088   2.91613
   R19        2.07878  -0.00004  -0.00002   0.00004   0.00002   2.07879
   R20        2.87102  -0.00059  -0.00042   0.00167   0.00126   2.87228
   R21        2.32921  -0.00188   0.00013  -0.00240  -0.00227   2.32694
   R22        2.92595  -0.00163   0.00054  -0.00803  -0.00754   2.91842
   R23        2.06964   0.00020  -0.00019   0.00178   0.00159   2.07123
   R24        2.07127   0.00000  -0.00008   0.00052   0.00044   2.07171
   R25        2.89965  -0.00058   0.00012  -0.00239  -0.00227   2.89738
   R26        2.72398  -0.00041  -0.00012   0.00044   0.00032   2.72429
   R27        2.07354  -0.00011  -0.00001  -0.00020  -0.00021   2.07333
   R28        2.07044  -0.00051  -0.00006  -0.00093  -0.00099   2.06945
   R29        2.07095  -0.00015   0.00004  -0.00065  -0.00061   2.07033
   R30        2.06959  -0.00013   0.00012  -0.00115  -0.00102   2.06857
   R31        2.07405  -0.00016  -0.00002  -0.00024  -0.00027   2.07378
   R32        2.07064  -0.00003   0.00002  -0.00023  -0.00021   2.07044
   R33        1.83860   0.00008  -0.00011   0.00084   0.00073   1.83933
   R34        2.73797   0.00065  -0.00018   0.00286   0.00269   2.74066
   R35        2.89747   0.00026   0.00028  -0.00107  -0.00079   2.89668
   R36        2.91809   0.00016   0.00018  -0.00063  -0.00045   2.91764
   R37        1.83618   0.00012  -0.00006   0.00053   0.00047   1.83665
   R38        2.06685   0.00031   0.00006   0.00046   0.00052   2.06737
   R39        2.07163  -0.00025   0.00004  -0.00092  -0.00088   2.07075
   R40        2.07243  -0.00041  -0.00005  -0.00083  -0.00087   2.07156
   R41        2.71138  -0.00099   0.00027  -0.00381  -0.00354   2.70784
   R42        2.07183   0.00036   0.00007   0.00058   0.00066   2.07248
   R43        2.06623   0.00028  -0.00003   0.00097   0.00094   2.06717
   R44        1.83576   0.00020  -0.00001   0.00033   0.00032   1.83608
    A1        2.26780  -0.00013   0.00057  -0.00483  -0.00433   2.26347
    A2        1.91044  -0.00031  -0.00030   0.00149   0.00115   1.91159
    A3        2.10372   0.00044  -0.00033   0.00358   0.00336   2.10708
    A4        2.23452   0.00033   0.00001   0.00198   0.00193   2.23644
    A5        1.96475  -0.00026   0.00040  -0.00440  -0.00414   1.96060
    A6        2.08390  -0.00007  -0.00041   0.00249   0.00222   2.08613
    A7        1.98990  -0.00009   0.00040  -0.00225  -0.00191   1.98799
    A8        1.89776   0.00017   0.00028  -0.00038  -0.00011   1.89765
    A9        1.87997   0.00012   0.00004   0.00054   0.00062   1.88060
   A10        1.93366  -0.00027  -0.00007  -0.00215  -0.00220   1.93147
   A11        1.90610   0.00010  -0.00049   0.00352   0.00304   1.90914
   A12        1.85057   0.00000  -0.00020   0.00102   0.00081   1.85139
   A13        1.97949   0.00015   0.00046  -0.00439  -0.00396   1.97553
   A14        1.95972  -0.00073  -0.00107  -0.00368  -0.00478   1.95494
   A15        1.84905   0.00027   0.00037   0.00517   0.00557   1.85461
   A16        1.96986   0.00007  -0.00077  -0.00099  -0.00176   1.96810
   A17        1.88131   0.00002   0.00047   0.00442   0.00489   1.88620
   A18        1.80996   0.00029   0.00072   0.00097   0.00169   1.81164
   A19        2.03017  -0.00017   0.00046  -0.00087  -0.00049   2.02968
   A20        1.91897  -0.00008  -0.00022  -0.00284  -0.00305   1.91591
   A21        1.89060   0.00010  -0.00005   0.00237   0.00235   1.89295
   A22        1.86622   0.00004  -0.00002  -0.00200  -0.00200   1.86423
   A23        1.90205   0.00009   0.00007   0.00097   0.00105   1.90310
   A24        1.84740   0.00004  -0.00032   0.00271   0.00239   1.84979
   A25        2.04230   0.00036   0.00048   0.00136   0.00183   2.04413
   A26        1.91465  -0.00032  -0.00007  -0.00233  -0.00241   1.91224
   A27        1.87669  -0.00008  -0.00018   0.00026   0.00011   1.87679
   A28        1.88373   0.00003   0.00023  -0.00088  -0.00063   1.88310
   A29        1.88850  -0.00004  -0.00018   0.00030   0.00012   1.88862
   A30        1.84854   0.00002  -0.00039   0.00138   0.00099   1.84953
   A31        1.95959  -0.00035  -0.00003   0.00087   0.00080   1.96038
   A32        1.96142  -0.00008   0.00005   0.00081   0.00084   1.96226
   A33        1.83615   0.00023   0.00027  -0.00189  -0.00160   1.83454
   A34        1.97801   0.00064   0.00003   0.00461   0.00466   1.98268
   A35        1.86390  -0.00009  -0.00031  -0.00052  -0.00082   1.86307
   A36        1.85258  -0.00038  -0.00001  -0.00492  -0.00493   1.84765
   A37        1.90115   0.00086  -0.00005   0.00237   0.00215   1.90330
   A38        2.19460  -0.00031  -0.00014   0.00060   0.00048   2.19509
   A39        2.18725  -0.00055   0.00019  -0.00267  -0.00246   2.18479
   A40        1.83348  -0.00055   0.00013  -0.00274  -0.00285   1.83064
   A41        1.92752   0.00014  -0.00057   0.00208   0.00155   1.92907
   A42        1.90842   0.00019  -0.00089   0.00891   0.00811   1.91653
   A43        1.93932   0.00018   0.00028  -0.00174  -0.00138   1.93794
   A44        1.97430   0.00031  -0.00001   0.00295   0.00298   1.97728
   A45        1.88089  -0.00026   0.00097  -0.00881  -0.00788   1.87301
   A46        1.81414   0.00026  -0.00012   0.00180   0.00153   1.81568
   A47        1.95752  -0.00028  -0.00017  -0.00173  -0.00186   1.95565
   A48        1.85241   0.00005   0.00002   0.00080   0.00089   1.85330
   A49        1.96445   0.00003   0.00001   0.00097   0.00106   1.96550
   A50        1.95648  -0.00011   0.00036  -0.00229  -0.00192   1.95456
   A51        1.91431   0.00006  -0.00010   0.00042   0.00027   1.91458
   A52        1.92577  -0.00015   0.00017  -0.00209  -0.00192   1.92385
   A53        1.95511   0.00027   0.00018   0.00061   0.00079   1.95590
   A54        1.93224  -0.00019   0.00013  -0.00223  -0.00210   1.93014
   A55        1.88719  -0.00001  -0.00008   0.00092   0.00084   1.88802
   A56        1.88078   0.00012  -0.00019   0.00145   0.00126   1.88204
   A57        1.88031  -0.00003  -0.00023   0.00152   0.00129   1.88160
   A58        1.93370   0.00018   0.00026  -0.00047  -0.00020   1.93350
   A59        1.91612   0.00001  -0.00001   0.00004   0.00002   1.91614
   A60        1.94256  -0.00030   0.00041  -0.00487  -0.00447   1.93809
   A61        1.88805   0.00000  -0.00061   0.00517   0.00456   1.89261
   A62        1.89610   0.00004  -0.00019   0.00122   0.00103   1.89714
   A63        1.88582   0.00008   0.00010  -0.00080  -0.00071   1.88511
   A64        1.86984   0.00015   0.00018  -0.00052  -0.00035   1.86949
   A65        1.83382  -0.00013  -0.00025  -0.00371  -0.00395   1.82988
   A66        1.94772   0.00041  -0.00035   0.00198   0.00165   1.94937
   A67        1.97597  -0.00155  -0.00053  -0.00994  -0.01046   1.96551
   A68        1.89239  -0.00025   0.00071   0.00028   0.00096   1.89335
   A69        1.88224   0.00067   0.00022   0.00596   0.00615   1.88839
   A70        1.92650   0.00085   0.00024   0.00551   0.00574   1.93224
   A71        1.87714   0.00005  -0.00032   0.00229   0.00198   1.87911
   A72        1.95261   0.00010   0.00047  -0.00244  -0.00198   1.95063
   A73        1.92977  -0.00004  -0.00016   0.00068   0.00052   1.93030
   A74        1.91850  -0.00003   0.00017  -0.00160  -0.00143   1.91707
   A75        1.89587  -0.00006  -0.00006  -0.00015  -0.00021   1.89566
   A76        1.87562  -0.00002   0.00010  -0.00066  -0.00056   1.87506
   A77        1.88958   0.00004  -0.00056   0.00438   0.00382   1.89340
   A78        1.95527   0.00210   0.00002   0.01008   0.01010   1.96536
   A79        1.92348  -0.00041   0.00000  -0.00313  -0.00313   1.92034
   A80        1.93308  -0.00073   0.00000  -0.00327  -0.00329   1.92979
   A81        1.91711  -0.00095   0.00012  -0.00487  -0.00474   1.91238
   A82        1.84409  -0.00030   0.00004   0.00146   0.00150   1.84559
   A83        1.88827   0.00024  -0.00019  -0.00044  -0.00063   1.88763
   A84        1.86510   0.00033  -0.00034   0.00440   0.00406   1.86917
    D1        0.08616  -0.00018   0.00031  -0.00769  -0.00738   0.07878
    D2       -3.06224  -0.00007  -0.00006   0.00437   0.00430  -3.05794
    D3       -3.10941  -0.00017  -0.00081  -0.00223  -0.00306  -3.11247
    D4        0.02538  -0.00007  -0.00118   0.00983   0.00862   0.03400
    D5        0.39585  -0.00005  -0.00029  -0.01344  -0.01371   0.38214
    D6       -1.85850  -0.00056  -0.00035  -0.02127  -0.02161  -1.88011
    D7        2.41654  -0.00020  -0.00052  -0.01473  -0.01524   2.40130
    D8       -2.68665  -0.00003   0.00093  -0.01932  -0.01836  -2.70502
    D9        1.34218  -0.00054   0.00087  -0.02715  -0.02626   1.31592
   D10       -0.66596  -0.00019   0.00071  -0.02061  -0.01989  -0.68585
   D11       -0.00115   0.00011   0.00013   0.01538   0.01549   0.01434
   D12       -3.12319   0.00003   0.00019  -0.00052  -0.00037  -3.12356
   D13        3.09240   0.00009  -0.00083   0.01993   0.01909   3.11149
   D14       -0.02964   0.00002  -0.00077   0.00403   0.00323  -0.02641
   D15        0.61757  -0.00001  -0.00100   0.02596   0.02498   0.64256
   D16       -1.54931   0.00028  -0.00141   0.03066   0.02928  -1.52003
   D17        2.73576   0.00014  -0.00134   0.02938   0.02806   2.76382
   D18       -2.51681  -0.00013  -0.00062   0.01321   0.01259  -2.50422
   D19        1.59949   0.00017  -0.00103   0.01791   0.01689   1.61638
   D20       -0.39862   0.00002  -0.00095   0.01662   0.01567  -0.38295
   D21       -0.03834  -0.00002   0.00171  -0.03012  -0.02844  -0.06678
   D22        2.08848   0.00002   0.00156  -0.02876  -0.02721   2.06128
   D23       -2.10448  -0.00004   0.00135  -0.02872  -0.02737  -2.13185
   D24        3.09710   0.00008   0.00139  -0.01922  -0.01788   3.07922
   D25       -1.05926   0.00012   0.00123  -0.01785  -0.01665  -1.07591
   D26        1.03096   0.00006   0.00102  -0.01781  -0.01681   1.01415
   D27       -1.34749  -0.00007   0.00144  -0.00839  -0.00690  -1.35439
   D28        2.67678   0.00036   0.00305   0.00020   0.00327   2.68004
   D29        0.71260   0.00021   0.00252  -0.00209   0.00045   0.71305
   D30        0.79997  -0.00013   0.00205  -0.01223  -0.01015   0.78982
   D31       -1.45894   0.00030   0.00366  -0.00364   0.00001  -1.45893
   D32        2.86007   0.00015   0.00313  -0.00593  -0.00280   2.85726
   D33        2.83205  -0.00023   0.00147  -0.01013  -0.00862   2.82343
   D34        0.57313   0.00020   0.00309  -0.00154   0.00154   0.57468
   D35       -1.39104   0.00005   0.00255  -0.00383  -0.00127  -1.39231
   D36        0.63939   0.00025  -0.00035  -0.01658  -0.01693   0.62246
   D37       -1.48424   0.00038  -0.00049  -0.01098  -0.01147  -1.49571
   D38        2.78782   0.00033   0.00003  -0.01401  -0.01398   2.77383
   D39        2.89315  -0.00059  -0.00212  -0.02660  -0.02871   2.86444
   D40        0.76952  -0.00045  -0.00226  -0.02100  -0.02325   0.74627
   D41       -1.24161  -0.00051  -0.00174  -0.02403  -0.02577  -1.26738
   D42       -1.40191  -0.00018  -0.00139  -0.02329  -0.02467  -1.42658
   D43        2.75765  -0.00005  -0.00153  -0.01769  -0.01921   2.73844
   D44        0.74652  -0.00010  -0.00101  -0.02072  -0.02172   0.72479
   D45       -1.01881  -0.00019  -0.00002  -0.00117  -0.00122  -1.02003
   D46       -3.06607  -0.00002  -0.00055  -0.00033  -0.00089  -3.06696
   D47        1.03087  -0.00027  -0.00018  -0.00150  -0.00168   1.02919
   D48        3.00047   0.00019   0.00092   0.00912   0.01003   3.01050
   D49        0.95322   0.00035   0.00040   0.00995   0.01036   0.96358
   D50       -1.23303   0.00010   0.00076   0.00879   0.00957  -1.22346
   D51        0.96946  -0.00004   0.00032   0.00377   0.00408   0.97354
   D52       -1.07779   0.00012  -0.00021   0.00460   0.00441  -1.07338
   D53        3.01915  -0.00013   0.00016   0.00344   0.00362   3.02276
   D54        0.83944   0.00003  -0.00052   0.01744   0.01693   0.85637
   D55       -1.31326  -0.00002  -0.00115   0.01957   0.01842  -1.29483
   D56        2.96734   0.00016  -0.00056   0.01899   0.01843   2.98578
   D57        2.99071  -0.00016  -0.00050   0.01153   0.01103   3.00174
   D58        0.83801  -0.00021  -0.00113   0.01365   0.01253   0.85054
   D59       -1.16458  -0.00003  -0.00054   0.01307   0.01254  -1.15204
   D60       -1.30302  -0.00005  -0.00085   0.01413   0.01330  -1.28972
   D61        2.82747  -0.00010  -0.00148   0.01626   0.01479   2.84226
   D62        0.82488   0.00008  -0.00089   0.01568   0.01480   0.83968
   D63       -1.29749   0.00007   0.00098   0.00279   0.00380  -1.29369
   D64        0.94820   0.00020   0.00105   0.00869   0.00976   0.95796
   D65        2.98184   0.00004   0.00086   0.00491   0.00579   2.98763
   D66        0.87096  -0.00006   0.00144  -0.00008   0.00138   0.87233
   D67        3.11664   0.00007   0.00152   0.00582   0.00735   3.12399
   D68       -1.13290  -0.00010   0.00132   0.00204   0.00337  -1.12953
   D69        2.86395  -0.00004   0.00102   0.00124   0.00228   2.86623
   D70       -1.17355   0.00009   0.00109   0.00715   0.00824  -1.16530
   D71        0.86009  -0.00007   0.00090   0.00337   0.00427   0.86436
   D72       -3.08561   0.00005  -0.00181   0.01816   0.01634  -3.06928
   D73        1.09409  -0.00001  -0.00194   0.01803   0.01607   1.11016
   D74       -1.00510  -0.00003  -0.00186   0.01721   0.01534  -0.98976
   D75        0.95283   0.00006  -0.00184   0.01222   0.01038   0.96321
   D76       -1.15066  -0.00001  -0.00197   0.01209   0.01012  -1.14054
   D77        3.03334  -0.00002  -0.00189   0.01127   0.00939   3.04273
   D78       -1.08746   0.00006  -0.00147   0.01344   0.01197  -1.07549
   D79        3.09224   0.00000  -0.00161   0.01331   0.01171   3.10395
   D80        0.99305  -0.00002  -0.00152   0.01249   0.01098   1.00403
   D81       -0.02222  -0.00012   0.00092  -0.03312  -0.03222  -0.05443
   D82        2.07022  -0.00015   0.00103  -0.03571  -0.03471   2.03552
   D83       -2.14610  -0.00027   0.00133  -0.03979  -0.03844  -2.18454
   D84        3.09992  -0.00004   0.00086  -0.01726  -0.01643   3.08350
   D85       -1.09082  -0.00007   0.00097  -0.01984  -0.01892  -1.10974
   D86        0.97604  -0.00019   0.00127  -0.02392  -0.02265   0.95339
   D87        0.03446   0.00007  -0.00150   0.03658   0.03506   0.06951
   D88       -2.08776   0.00023  -0.00122   0.03700   0.03575  -2.05200
   D89        2.02754   0.00022  -0.00137   0.03748   0.03607   2.06361
   D90       -2.05012   0.00014  -0.00104   0.03664   0.03561  -2.01451
   D91        2.11085   0.00030  -0.00076   0.03706   0.03631   2.14716
   D92       -0.05704   0.00029  -0.00091   0.03754   0.03663  -0.02041
   D93        2.11479   0.00012  -0.00251   0.04728   0.04474   2.15953
   D94       -0.00743   0.00029  -0.00223   0.04770   0.04544   0.03801
   D95       -2.17532   0.00028  -0.00238   0.04818   0.04576  -2.12956
   D96        1.07328  -0.00018   0.00227  -0.02966  -0.02733   1.04594
   D97       -3.12562  -0.00006   0.00167  -0.02352  -0.02179   3.13578
   D98       -1.03851  -0.00015   0.00205  -0.02759  -0.02549  -1.06399
   D99        3.11178  -0.00003   0.00201  -0.02789  -0.02593   3.08585
   D100      -1.08711   0.00009   0.00141  -0.02175  -0.02039  -1.10750
   D101       1.00000   0.00001   0.00179  -0.02582  -0.02408   0.97591
   D102      -0.98042  -0.00010   0.00241  -0.02986  -0.02746  -1.00788
   D103       1.10387   0.00001   0.00181  -0.02372  -0.02192   1.08195
   D104      -3.09220  -0.00007   0.00219  -0.02779  -0.02562  -3.11782
   D105      -3.08733   0.00050  -0.00132   0.03170   0.03032  -3.05700
   D106       1.22641   0.00022  -0.00136   0.03024   0.02894   1.25535
   D107      -0.96914   0.00022  -0.00156   0.03034   0.02877  -0.94037
   D108      -2.83267  -0.00049   0.00148  -0.00462  -0.00315  -2.83582
   D109      -0.74810  -0.00020   0.00130  -0.00416  -0.00286  -0.75095
   D110       1.33809   0.00105   0.00212   0.00594   0.00807   1.34615
   D111      -1.16737   0.00036  -0.00148   0.01679   0.01531  -1.15206
   D112       0.94823   0.00033  -0.00135   0.01541   0.01406   0.96229
   D113       3.03348   0.00033  -0.00203   0.02025   0.01822   3.05169
   D114       3.10427   0.00043  -0.00141   0.02001   0.01860   3.12286
   D115      -1.06332   0.00041  -0.00128   0.01863   0.01735  -1.04597
   D116       1.02193   0.00041  -0.00196   0.02347   0.02150   1.04343
   D117       1.04607  -0.00072  -0.00225   0.00946   0.00722   1.05329
   D118      -3.12152  -0.00074  -0.00212   0.00808   0.00597  -3.11555
   D119      -1.03627  -0.00074  -0.00280   0.01292   0.01012  -1.02615
   D120      -3.04160   0.00048   0.00137   0.03040   0.03177  -3.00982
   D121      -0.90143   0.00043   0.00154   0.02892   0.03046  -0.87097
   D122       1.18747   0.00000   0.00131   0.02426   0.02557   1.21304
   D123      -1.02045  -0.00013   0.00091   0.02401   0.02490  -0.99556
   D124       1.11972  -0.00018   0.00109   0.02252   0.02359   1.14330
   D125      -3.07457  -0.00061   0.00085   0.01786   0.01870  -3.05587
   D126       1.04397   0.00045   0.00204   0.03100   0.03306   1.07703
   D127      -3.09905   0.00040   0.00222   0.02952   0.03175  -3.06729
   D128      -1.01015  -0.00004   0.00198   0.02486   0.02687  -0.98329
   D129       1.27604   0.00011   0.00172  -0.00746  -0.00575   1.27029
   D130      -0.86774  -0.00013   0.00162  -0.00692  -0.00530  -0.87304
   D131      -2.90062   0.00022   0.00176  -0.00481  -0.00304  -2.90366
         Item               Value     Threshold  Converged?
 Maximum Force            0.002098     0.000450     NO 
 RMS     Force            0.000401     0.000300     NO 
 Maximum Displacement     0.128699     0.001800     NO 
 RMS     Displacement     0.032166     0.001200     NO 
 Predicted change in Energy=-2.223192D-04
 GradGradGradGradGradGradGradGradGradGradGradGradGradGradGradGradGradGrad

                          Input orientation:                          
 ---------------------------------------------------------------------
 Center     Atomic      Atomic             Coordinates (Angstroms)
 Number     Number       Type             X           Y           Z
 ---------------------------------------------------------------------
      1          6           0       -1.795507    0.632790   -0.156402
      2          6           0       -1.054181   -0.496168   -0.246767
      3          6           0        0.418110   -0.620326   -0.523726
      4          6           0        1.275561    0.495435    0.125742
      5          6           0        1.211401    1.838146   -0.641752
      6          6           0       -0.143024    2.193206   -1.283278
      7          6           0       -1.395903    2.071966   -0.392717
      8          6           0       -3.188126    0.282354    0.168299
      9          6           0       -3.300167   -1.226964    0.308410
     10          6           0       -1.892931   -1.762839   -0.034476
     11          8           0       -4.118138    1.078239    0.302098
     12          6           0       -1.302246    2.879949    0.918658
     13          6           0       -1.892095   -2.667888   -1.272080
     14          8           0       -1.294887   -2.459207    1.077154
     15          6           0        2.735768    0.025841    0.397823
     16          8           0        2.599433   -1.126887    1.267293
     17          6           0        3.547353    1.097143    1.134905
     18          6           0        3.464271   -0.423053   -0.887307
     19          8           0        4.741205   -1.015022   -0.618441
     20          1           0        0.571921   -0.643854   -1.612957
     21          1           0        0.746348   -1.593498   -0.150694
     22          1           0        0.861277    0.656667    1.128905
     23          1           0        1.955336    1.840443   -1.448890
     24          1           0        1.505022    2.642506    0.041426
     25          1           0       -0.301475    1.572586   -2.174579
     26          1           0       -0.077087    3.228416   -1.643749
     27          1           0       -2.230514    2.512194   -0.958169
     28          1           0       -3.585839   -1.497850    1.331314
     29          1           0       -4.082672   -1.605051   -0.359884
     30          1           0       -1.083071    3.932687    0.700783
     31          1           0       -0.519039    2.498168    1.582045
     32          1           0       -2.251672    2.840803    1.463948
     33          1           0       -0.874248   -2.984555   -1.520966
     34          1           0       -2.496441   -3.563099   -1.078055
     35          1           0       -2.320692   -2.150951   -2.137806
     36          1           0       -1.768780   -3.303793    1.174477
     37          1           0        3.462175   -1.283874    1.686397
     38          1           0        3.699111    1.987392    0.517432
     39          1           0        3.041590    1.395302    2.060147
     40          1           0        4.537461    0.702810    1.391589
     41          1           0        2.840436   -1.132473   -1.444376
     42          1           0        3.665464    0.435357   -1.534816
     43          1           0        4.574392   -1.891546   -0.233858
 ---------------------------------------------------------------------
                    Distance matrix (angstroms):
                    1          2          3          4          5
     1  C    0.000000
     2  C    1.353616   0.000000
     3  C    2.570083   1.503251   0.000000
     4  C    3.087058   2.559245   1.549824   0.000000
     5  C    3.275660   3.276874   2.585986   1.547914   0.000000
     6  C    2.536818   3.022796   2.967785   2.623003   1.540159
     7  C    1.512202   2.594877   3.249037   3.144991   2.629587
     8  C    1.472285   2.309133   3.781358   4.468972   4.736297
     9  C    2.436953   2.426260   3.858244   4.892578   5.536421
    10  C    2.400708   1.533957   2.624046   3.894203   4.792991
    11  O    2.408996   3.488244   4.913721   5.427960   5.465556
    12  C    2.539446   3.580212   4.158368   3.599960   3.136663
    13  C    3.485476   2.543567   3.176412   4.689836   5.507572
    14  O    3.366412   2.379963   2.979708   4.030173   5.263399
    15  C    4.605215   3.879652   2.576494   1.557803   2.586283
    16  O    4.943569   4.004882   2.867495   2.384891   3.789790
    17  C    5.516272   5.061795   3.936104   2.557636   3.026923
    18  C    5.414267   4.564214   3.074118   2.580763   3.201366
    19  O    6.757024   5.830425   4.342109   3.853048   4.538792
    20  H    3.058772   2.128966   1.100288   2.194576   2.740894
    21  H    3.378967   2.110750   1.092684   2.172585   3.497656
    22  H    2.951455   2.624973   2.135017   1.097253   2.157245
    23  H    4.147020   3.995253   3.045386   2.179589   1.097687
    24  H    3.869314   4.060031   3.485232   2.160943   1.095417
    25  H    2.681116   2.926221   2.837600   2.989778   2.169995
    26  H    3.449991   4.096193   4.038871   3.525612   2.144073
    27  H    2.089071   3.307581   4.125121   4.187450   3.521539
    28  H    3.155664   3.146903   4.499203   5.390714   6.167283
    29  H    3.206315   3.227099   4.610159   5.775684   6.321571
    30  H    3.483052   4.529176   4.948018   4.208148   3.384391
    31  H    2.851527   3.549222   3.877824   3.058160   2.894015
    32  H    2.776498   3.936484   4.801874   4.442175   4.175185
    33  H    3.974411   2.801434   2.873022   4.409496   5.327420
    34  H    4.352728   3.489587   4.178732   5.669993   6.565966
    35  H    3.457021   2.813963   3.528328   5.006001   5.534145
    36  H    4.155555   3.226971   3.855824   4.980160   6.214476
    37  H    5.891752   4.975448   3.819853   3.222246   4.498141
    38  H    5.699107   5.417181   4.318468   2.872795   2.748578
    39  H    5.375130   5.067036   4.197833   2.769574   3.293320
    40  H    6.519790   5.948800   4.731614   3.505049   4.060312
    41  H    5.125134   4.123978   2.641506   2.750307   3.481744
    42  H    5.635708   4.980146   3.561190   2.910790   2.964423
    43  H    6.852290   5.798972   4.355996   4.087698   5.038521
                    6          7          8          9         10
     6  C    0.000000
     7  C    1.541916   0.000000
     8  C    3.876994   2.594131   0.000000
     9  C    4.919206   3.873079   1.519943   0.000000
    10  C    4.502441   3.883440   2.429292   1.544359   0.000000
    11  O    4.422455   2.980071   1.231365   2.446034   3.624439
    12  C    2.581461   1.543151   3.296526   4.607692   4.776281
    13  C    5.166199   4.846205   3.529634   2.560641   1.533225
    14  O    5.342600   4.764688   3.453480   2.475992   1.441633
    15  C    3.976306   4.677850   5.933885   6.165227   4.981076
    16  O    5.004947   5.380614   6.057193   5.977856   4.720209
    17  C    4.546190   5.264949   6.853093   7.278262   6.256488
    18  C    4.473721   5.485529   6.772465   6.916186   5.587662
    19  O    5.881362   6.873467   8.073192   8.097385   6.701642
    20  H    2.944273   3.568893   4.262474   4.361735   3.133565
    21  H    4.051278   4.252463   4.370430   4.088937   2.647258
    22  H    3.031204   3.068105   4.178581   4.641002   3.846184
    23  H    2.134241   3.521351   5.612321   6.333831   5.458331
    24  H    2.161658   2.988204   5.254717   6.175267   5.564073
    25  H    1.097585   2.149927   3.935293   4.795297   4.270578
    26  H    1.098156   2.154468   4.652028   5.835202   5.549746
    27  H    2.136601   1.100051   2.675470   4.090194   4.386693
    28  H    5.684449   4.528983   2.163308   1.096047   2.191241
    29  H    5.549796   4.554147   2.154411   1.096302   2.219403
    30  H    2.801068   2.180800   4.247319   5.629518   5.799611
    31  H    2.905936   2.202322   3.746003   4.820107   4.759927
    32  H    3.523213   2.184183   3.016838   4.356758   4.854636
    33  H    5.234538   5.207061   4.345152   3.510104   2.177145
    34  H    6.222197   5.782286   4.101138   2.832982   2.166614
    35  H    4.933980   4.661931   3.462880   2.792329   2.181194
    36  H    6.237037   5.611944   3.985898   2.721843   1.962528
    37  H    5.822930   6.259817   6.998871   6.901548   5.645173
    38  H    4.248166   5.176359   7.103737   7.704912   6.755721
    39  H    4.685820   5.115248   6.605082   7.082567   6.221800
    40  H    5.593132   6.345325   7.833129   8.144060   7.032996
    41  H    4.470696   5.414886   6.398907   6.386563   4.978950
    42  H    4.202128   5.440617   7.063689   7.394647   6.162698
    43  H    6.327755   7.167921   8.071199   7.921136   6.471675
                   11         12         13         14         15
    11  O    0.000000
    12  C    3.399346   0.000000
    13  C    4.633226   5.993810   0.000000
    14  O    4.591839   5.341513   2.432922   0.000000
    15  C    6.934893   4.972199   5.609088   4.783632   0.000000
    16  O    7.135822   5.603515   5.384879   4.120311   1.450292
    17  C    7.710622   5.171438   7.039647   6.008182   1.532856
    18  C    7.820581   6.073798   5.820480   5.536661   1.543950
    19  O    9.149705   7.352332   6.867305   6.433904   2.477492
    20  H    5.350673   4.726391   3.206912   3.743952   3.028855
    21  H    5.568342   5.035075   3.061568   2.534503   2.623151
    22  H    5.065166   3.109344   4.939479   3.789511   2.108587
    23  H    6.366633   4.159051   5.929506   5.952465   2.704108
    24  H    5.842501   2.950707   6.439409   5.910981   2.913535
    25  H    4.576596   3.504121   4.618029   5.274086   4.270189
    26  H    4.973900   2.861534   6.180517   6.421480   4.726167
    27  H    2.684702   2.125889   5.200608   5.452776   5.717046
    28  H    2.824688   4.954816   3.318949   2.497452   6.569304
    29  H    2.763969   5.429609   2.600068   3.250601   7.051599
    30  H    4.185505   1.097162   6.936447   6.406467   5.471632
    31  H    4.075289   1.095104   6.059658   5.043057   4.255414
    32  H    2.817840   1.095574   6.161236   5.399551   5.825392
    33  H    5.509328   6.366111   1.094639   2.683870   5.077051
    34  H    5.106540   6.850243   1.097398   2.703190   6.514194
    35  H    4.428501   5.974041   1.095628   3.388697   6.060992
    36  H    5.048042   6.206590   2.530854   0.973330   5.655140
    37  H    8.059592   6.373897   6.271865   4.937836   1.975714
    38  H    7.872885   5.096196   7.492367   6.710107   2.188610
    39  H    7.379226   4.730337   7.207947   5.884603   2.175378
    40  H    8.731972   6.250262   7.732783   6.641800   2.166092
    41  H    7.507275   6.232598   4.978356   5.021875   2.178611
    42  H    8.023217   6.055882   6.370684   6.309197   2.183376
    43  H    9.201465   7.657045   6.595154   6.040647   2.730555
                   16         17         18         19         20
    16  O    0.000000
    17  C    2.421237   0.000000
    18  C    2.426031   2.531252   0.000000
    19  O    2.855817   2.993450   1.432926   0.000000
    20  H    3.555273   4.408516   2.990152   4.302297   0.000000
    21  H    2.379567   4.091203   3.049532   4.063534   1.752273
    22  H    2.494274   2.721959   3.465037   4.571827   3.048424
    23  H    4.074010   3.124581   2.777710   4.074849   2.848243
    24  H    4.112032   2.784772   3.754843   4.928064   3.795764
    25  H    5.248705   5.098255   4.452020   5.877576   2.447620
    26  H    5.882737   5.039822   5.142630   6.501843   3.926402
    27  H    6.443910   6.306114   6.407126   7.820584   4.271186
    28  H    6.196718   7.593089   7.468703   8.565882   5.165753
    29  H    6.893974   8.231253   7.657130   8.847361   4.915213
    30  H    6.283395   5.446981   6.494060   7.755151   5.388610
    31  H    4.792177   4.324158   5.522498   6.697373   4.611998
    32  H    6.270124   6.064430   6.989503   8.252518   5.439012
    33  H    4.826156   6.577573   5.077948   6.018881   2.752953
    34  H    6.115858   7.946225   6.739908   7.686837   4.268835
    35  H    6.070505   7.462888   6.165644   7.312263   3.303637
    36  H    4.881478   6.901527   6.319370   7.129722   4.508208
    37  H    0.971914   2.445535   2.713848   2.649618   4.432712
    38  H    3.386785   1.094005   2.799765   3.375005   4.608831
    39  H    2.680589   1.095796   3.488919   3.984116   4.873306
    40  H    2.668181   1.096220   2.759107   2.651919   5.154251
    41  H    2.722363   3.481897   1.096710   2.075786   2.326656
    42  H    3.380657   2.753056   1.093899   2.024984   3.277318
    43  H    2.595884   3.443919   1.953417   0.971610   4.413437
                   21         22         23         24         25
    21  H    0.000000
    22  H    2.591105   0.000000
    23  H    3.865089   3.040283   0.000000
    24  H    4.307693   2.353842   1.751322   0.000000
    25  H    3.901042   3.619932   2.385701   3.052678   0.000000
    26  H    5.114500   3.896412   2.468843   2.384571   1.753255
    27  H    5.135214   4.166297   4.267716   3.869160   2.466517
    28  H    4.579666   4.945681   7.041190   6.687543   5.701395
    29  H    4.833562   5.636886   7.036683   7.030299   5.261933
    30  H    5.883069   3.833547   4.269719   2.966066   3.801142
    31  H    4.620099   2.345577   3.967581   2.547776   3.875082
    32  H    5.590905   3.817480   5.213853   4.021896   4.318625
    33  H    2.537522   4.826217   5.593957   6.306014   4.639268
    34  H    3.905766   5.826781   7.010999   7.468231   5.691704
    35  H    3.696769   5.355282   5.889843   6.508638   4.235955
    36  H    3.317689   4.754421   6.871264   6.881864   6.094934
    37  H    3.293401   3.292593   4.675676   4.685385   6.101767
    38  H    4.689133   3.193435   2.632255   2.338756   4.839801
    39  H    4.369082   2.483256   3.700195   2.826976   5.398187
    40  H    4.692995   3.685846   4.003736   3.844612   6.073662
    41  H    2.504269   3.706733   3.101879   4.270996   4.209768
    42  H    3.814876   3.873997   2.214991   3.467499   4.176026
    43  H    3.840530   4.705075   4.718421   5.482193   6.288139
                   26         27         28         29         30
    26  H    0.000000
    27  H    2.370705   0.000000
    28  H    6.595447   4.812389   0.000000
    29  H    6.407450   4.554134   1.765922   0.000000
    30  H    2.646665   2.467092   6.012665   6.386638   0.000000
    31  H    3.336814   3.063010   5.043440   5.771219   1.775556
    32  H    3.812722   2.444398   4.541090   5.142425   1.772077
    33  H    6.265106   5.689504   4.206961   3.680371   7.268288
    34  H    7.231733   6.082292   3.355160   2.620277   7.832540
    35  H    5.849397   4.810883   3.749924   2.561950   6.826415
    36  H    7.312590   6.211850   2.566658   3.254855   7.284313
    37  H    6.631517   7.335569   7.060197   7.824010   6.988791
    38  H    4.524435   6.132965   8.116638   8.615768   5.165951
    39  H    5.177384   6.176792   7.268036   8.100233   5.029813
    40  H    6.073386   7.389230   8.416326   9.093985   6.519179
    41  H    5.250623   6.263747   7.009634   7.023451   6.756586
    42  H    4.671160   6.277605   8.033267   8.097983   6.306964
    43  H    7.059608   8.137831   8.318301   8.662719   8.173257
                   31         32         33         34         35
    31  H    0.000000
    32  H    1.770131   0.000000
    33  H    6.309921   6.688932   0.000000
    34  H    6.908343   6.894320   1.778312   0.000000
    35  H    6.220736   6.155892   1.779772   1.774295   0.000000
    36  H    5.949009   6.170335   2.857887   2.381309   3.550334
    37  H    5.492249   7.050567   5.655445   6.952853   6.986981
    38  H    4.380305   6.085722   7.056269   8.469852   7.772657
    39  H    3.758054   5.519380   6.880502   8.068695   7.678072
    40  H    5.369150   7.118186   7.167024   8.589115   8.224040
    41  H    5.798866   7.083420   4.151499   5.875746   5.306164
    42  H    5.610710   7.056291   5.683746   7.359712   6.548790
    43  H    6.964921   8.477784   5.704295   7.314604   7.157827
                   36         37         38         39         40
    36  H    0.000000
    37  H    5.630722   0.000000
    38  H    7.637157   3.481925   0.000000
    39  H    6.782740   2.737620   1.778447   0.000000
    40  H    7.474536   2.278171   1.765540   1.778804   0.000000
    41  H    5.728690   3.195501   3.784121   4.325713   3.780325
    42  H    7.131095   3.656951   2.573259   3.772859   3.065249
    43  H    6.649337   2.300797   4.046815   4.291306   3.061719
                   41         42         43
    41  H    0.000000
    42  H    1.773963   0.000000
    43  H    2.246809   2.816580   0.000000
 Stoichiometry    C15H24O4
 Framework group  C1[X(C15H24O4)]
 Deg. of freedom   123
 Full point group                 C1      NOp   1
 Largest Abelian subgroup         C1      NOp   1
 Largest concise Abelian subgroup C1      NOp   1
                         Standard orientation:                         
 ---------------------------------------------------------------------
 Center     Atomic      Atomic             Coordinates (Angstroms)
 Number     Number       Type             X           Y           Z
 ---------------------------------------------------------------------
      1          6           0        1.827767    0.630738    0.148990
      2          6           0        1.096646   -0.505805    0.226507
      3          6           0       -0.373402   -0.646661    0.507368
      4          6           0       -1.243085    0.470451   -0.123238
      5          6           0       -1.187559    1.802906    0.662583
      6          6           0        0.166259    2.160874    1.303774
      7          6           0        1.416607    2.062951    0.406809
      8          6           0        3.222082    0.297030   -0.185896
      9          6           0        3.346682   -1.209164   -0.347391
     10          6           0        1.945527   -1.762027   -0.006581
     11          8           0        4.144603    1.102797   -0.312196
     12          6           0        1.310736    2.888180   -0.892845
     13          6           0        1.957461   -2.684114    1.218325
     14          8           0        1.349159   -2.448126   -1.125473
     15          6           0       -2.700222   -0.008081   -0.396206
     16          8           0       -2.557318   -1.147412   -1.282124
     17          6           0       -3.524002    1.066193   -1.115211
     18          6           0       -3.419698   -0.481097    0.885352
     19          8           0       -4.692493   -1.080430    0.613194
     20          1           0       -0.522686   -0.686627    1.596750
     21          1           0       -0.694643   -1.617404    0.122116
     22          1           0       -0.834196    0.649187   -1.125648
     23          1           0       -1.928283    1.787510    1.472528
     24          1           0       -1.490865    2.614057   -0.008220
     25          1           0        0.333629    1.529370    2.185752
     26          1           0        0.092755    3.190372    1.678843
     27          1           0        2.249593    2.502583    0.975112
     28          1           0        3.630643   -1.463338   -1.375049
     29          1           0        4.135085   -1.589617    0.312575
     30          1           0        1.083283    3.935840   -0.659525
     31          1           0        0.528254    2.508794   -1.558459
     32          1           0        2.258298    2.864901   -1.442269
     33          1           0        0.943399   -3.013090    1.466695
     34          1           0        2.568792   -3.571230    1.009562
     35          1           0        2.384975   -2.175496    2.089496
     36          1           0        1.829987   -3.287105   -1.236339
     37          1           0       -3.420316   -1.306116   -1.700052
     38          1           0       -3.681045    1.946438   -0.484851
     39          1           0       -3.024520    1.381559   -2.038157
     40          1           0       -4.511654    0.666810   -1.373544
     41          1           0       -2.787518   -1.192686    1.430111
     42          1           0       -3.625778    0.366464    1.545492
     43          1           0       -4.519592   -1.950047    0.215832
 ---------------------------------------------------------------------
 Rotational constants (GHZ):      0.5747325      0.2560522      0.2036387
 Standard basis: 6-31G(d) (6D, 7F)
 There are   333 symmetry adapted cartesian basis functions of A   symmetry.
 There are   333 symmetry adapted basis functions of A   symmetry.
   333 basis functions,   628 primitive gaussians,   333 cartesian basis functions
    73 alpha electrons       73 beta electrons
       nuclear repulsion energy      1596.9211767227 Hartrees.
 NAtoms=   43 NActive=   43 NUniq=   43 SFac= 1.00D+00 NAtFMM=   60 NAOKFM=F Big=F
 Integral buffers will be    131072 words long.
 Raffenetti 2 integral format.
 Two-electron integral symmetry is turned on.
 ------------------------------------------------------------------------------
 Polarizable Continuum Model (PCM)
 =================================
 Model                : PCM (using non-symmetric T matrix).
 Atomic radii         : SMD-Coulomb.
 Polarization charges : Total charges.
 Charge compensation  : None.
 Solution method      : On-the-fly selection.
 Cavity type          : VdW (van der Waals Surface) (Alpha=1.000).
 Cavity algorithm     : GePol (No added spheres)
                        Default sphere list used, NSphG=   43.
                        Lebedev-Laikov grids with approx.  5.0 points / Ang**2.
                        Smoothing algorithm: Karplus/York (Gamma=1.0000).
                        Polarization charges: spherical gaussians, with
                                              point-specific exponents (IZeta= 3).
                        Self-potential: point-specific (ISelfS= 7).
                        Self-field    : sphere-specific E.n sum rule (ISelfD= 2).
 1st derivatives      : Analytical E(r).r(x)/FMM algorithm (CHGder, D1EAlg=3).
                        Cavity 1st derivative terms included.
 Solvent              : Methanol, Eps=  32.613000 Eps(inf)=   1.765709
 ------------------------------------------------------------------------------
 ------------------------------------------------------------------------------
 Atomic radii for non-electrostatic terms: SMD-CDS.
 ------------------------------------------------------------------------------
 Nuclear repulsion after PCM non-electrostatic terms =     1596.9226169850 Hartrees.
 One-electron integrals computed using PRISM.
 NBasis=   333 RedAO= T EigKep=  9.34D-04  NBF=   333
 NBsUse=   333 1.00D-06 EigRej= -1.00D+00 NBFU=   333
 Initial guess from the checkpoint file:  "DY-202A-11R_58.chk"
 B after Tr=     0.000000    0.000000    0.000000
         Rot=    0.999997    0.001748   -0.000107    0.001610 Ang=   0.27 deg.
 ExpMin= 1.61D-01 ExpMax= 5.48D+03 ExpMxC= 8.25D+02 IAcc=1 IRadAn=         1 AccDes= 0.00D+00
 Harris functional with IExCor=  402 and IRadAn=       1 diagonalized for initial guess.
 HarFok:  IExCor=  402 AccDes= 0.00D+00 IRadAn=         1 IDoV= 1 UseB2=F ITyADJ=14
 ICtDFT=  3500011 ScaDFX=  1.000000  1.000000  1.000000  1.000000
 FoFCou: FMM=F IPFlag=           0 FMFlag=      100000 FMFlg1=           0
         NFxFlg=           0 DoJE=T BraDBF=F KetDBF=T FulRan=T
         wScrn=  0.000000 ICntrl=     500 IOpCl=  0 I1Cent=   200000004 NGrid=           0
         NMat0=    1 NMatS0=      1 NMatT0=    0 NMatD0=    1 NMtDS0=    0 NMtDT0=    0
 Petite list used in FoFCou.
 Keep R1 ints in memory in canonical form, NReq=1565304907.
 Requested convergence on RMS density matrix=1.00D-08 within 128 cycles.
 Requested convergence on MAX density matrix=1.00D-06.
 Requested convergence on             energy=1.00D-06.
 No special actions if energy rises.
 Inv3:  Mode=1 IEnd=    22375083.
 Iteration    1 A*A^-1 deviation from unit magnitude is 5.77D-15 for    670.
 Iteration    1 A*A^-1 deviation from orthogonality  is 3.68D-15 for   1821    673.
 Iteration    1 A^-1*A deviation from unit magnitude is 5.66D-15 for   2714.
 Iteration    1 A^-1*A deviation from orthogonality  is 1.83D-10 for   1992   1607.
 Iteration    2 A*A^-1 deviation from unit magnitude is 7.77D-15 for   1350.
 Iteration    2 A*A^-1 deviation from orthogonality  is 6.66D-15 for   1823    675.
 Iteration    2 A^-1*A deviation from unit magnitude is 1.11D-15 for    673.
 Iteration    2 A^-1*A deviation from orthogonality  is 4.60D-16 for   1399    790.
 Error on total polarization charges =  0.05173
 SCF Done:  E(RB3LYP) =  -886.950117234     A.U. after   10 cycles
            NFock= 10  Conv=0.78D-08     -V/T= 2.0094
 SMD-CDS (non-electrostatic) energy       (kcal/mol) =       0.90
 (included in total energy above)
 D1PCM: PCM CHGder 1st derivatives, ID1Alg=3 FixD1E=F DoIter=F DoCFld=F I1PDM=0.
 Calling FoFJK, ICntrl=      2127 FMM=F ISym2X=0 I1Cent= 0 IOpClX= 0 NMat=1 NMatS=1 NMatT=0.
 ***** Axes restored to original set *****
 -------------------------------------------------------------------
 Center     Atomic                   Forces (Hartrees/Bohr)
 Number     Number              X              Y              Z
 -------------------------------------------------------------------
      1        6           0.000435169    0.001598013    0.000006165
      2        6          -0.000962668   -0.001387803   -0.000568244
      3        6           0.000043746   -0.000381476   -0.000140135
      4        6           0.000275613   -0.000027243    0.000263532
      5        6          -0.000158199   -0.000191309   -0.000387504
      6        6          -0.000282150   -0.000127666    0.000524978
      7        6          -0.000590037   -0.000212189    0.000398206
      8        6          -0.000023310   -0.000992526    0.001787774
      9        6          -0.000493872   -0.000137245   -0.001520096
     10        6           0.000715325    0.000342466    0.001558351
     11        8          -0.000337832    0.000259180   -0.000791740
     12        6           0.000046039   -0.000508688   -0.000471372
     13        6           0.000044575    0.000810118    0.000007321
     14        8          -0.000394885   -0.000376188   -0.000239565
     15        6          -0.000118825   -0.000326666    0.000284888
     16        8          -0.000173822    0.000008659   -0.000272563
     17        6           0.000004335   -0.000009978   -0.000565754
     18        6           0.000103613   -0.000834589   -0.000080623
     19        8           0.000084609    0.000569250    0.000129774
     20        1           0.000151443    0.000162079    0.000278901
     21        1           0.000249125   -0.000222669    0.000131823
     22        1          -0.000452820    0.000193879   -0.000009450
     23        1          -0.000017485    0.000145869    0.000116546
     24        1           0.000147355    0.000155659    0.000069406
     25        1           0.000172882    0.000163040   -0.000206143
     26        1           0.000023696   -0.000060471   -0.000065453
     27        1           0.000097840    0.000080353   -0.000346259
     28        1           0.000620059    0.000970391    0.000099374
     29        1          -0.000144713    0.000260853    0.000238874
     30        1           0.000085630   -0.000073285    0.000103101
     31        1           0.000145441   -0.000032151    0.000111213
     32        1           0.000051636    0.000000697   -0.000024249
     33        1           0.000025904   -0.000357866   -0.000259025
     34        1           0.000196439   -0.000041441   -0.000034061
     35        1           0.000110472   -0.000060319   -0.000167326
     36        1           0.000426951    0.000137399   -0.000120671
     37        1           0.000142525    0.000195185   -0.000330920
     38        1           0.000009595    0.000237698    0.000052512
     39        1           0.000109798   -0.000079844    0.000059191
     40        1           0.000054770   -0.000005816    0.000292919
     41        1          -0.000014376    0.000109570   -0.000242416
     42        1          -0.000117737   -0.000065779    0.000128989
     43        1          -0.000291855    0.000112847    0.000199733
 -------------------------------------------------------------------
 Cartesian Forces:  Max     0.001787774 RMS     0.000436888

 GradGradGradGradGradGradGradGradGradGradGradGradGradGradGradGradGradGrad
 Berny optimization.
 Using GEDIIS/GDIIS optimizer.
 FormGI is forming the generalized inverse of G from B-inverse, IUseBI=4.
 Internal  Forces:  Max     0.001130299 RMS     0.000230509
 Search for a local minimum.
 Step number   4 out of a maximum of  258
 All quantities printed in internal units (Hartrees-Bohrs-Radians)
 Mixed Optimization -- En-DIIS/RFO-DIIS
 Swapping is turned off.
 Update second derivatives using D2CorX and points    2    3    4
 DE= -1.96D-04 DEPred=-2.22D-04 R= 8.84D-01
 TightC=F SS=  1.41D+00  RLast= 2.34D-01 DXNew= 1.4270D+00 7.0193D-01
 Trust test= 8.84D-01 RLast= 2.34D-01 DXMaxT set to 8.49D-01
 ITU=  1  1  1  0
     Eigenvalues ---    0.00230   0.00238   0.00246   0.00312   0.00368
     Eigenvalues ---    0.00383   0.00430   0.00692   0.00820   0.00947
     Eigenvalues ---    0.01100   0.01135   0.01227   0.01260   0.01349
     Eigenvalues ---    0.01408   0.02516   0.02666   0.03227   0.03885
     Eigenvalues ---    0.03914   0.04035   0.04452   0.04589   0.04745
     Eigenvalues ---    0.04811   0.04907   0.05031   0.05131   0.05388
     Eigenvalues ---    0.05438   0.05536   0.05550   0.05594   0.05606
     Eigenvalues ---    0.05634   0.05645   0.05693   0.05924   0.06072
     Eigenvalues ---    0.06243   0.06535   0.07276   0.07788   0.08458
     Eigenvalues ---    0.08632   0.08951   0.09085   0.09340   0.09724
     Eigenvalues ---    0.10296   0.11713   0.12137   0.13409   0.13994
     Eigenvalues ---    0.14657   0.15828   0.16000   0.16000   0.16000
     Eigenvalues ---    0.16000   0.16000   0.16000   0.16000   0.16000
     Eigenvalues ---    0.16008   0.16019   0.16057   0.16303   0.16576
     Eigenvalues ---    0.16863   0.17815   0.18667   0.19869   0.20810
     Eigenvalues ---    0.22679   0.23766   0.24761   0.25108   0.26679
     Eigenvalues ---    0.27200   0.27772   0.28001   0.28333   0.28578
     Eigenvalues ---    0.28843   0.29088   0.29500   0.29645   0.30628
     Eigenvalues ---    0.31252   0.32255   0.32282   0.33705   0.33722
     Eigenvalues ---    0.33816   0.33846   0.33869   0.33962   0.34038
     Eigenvalues ---    0.34108   0.34127   0.34129   0.34132   0.34155
     Eigenvalues ---    0.34178   0.34191   0.34194   0.34210   0.34280
     Eigenvalues ---    0.34329   0.34339   0.34414   0.34649   0.34762
     Eigenvalues ---    0.39297   0.40720   0.42049   0.52431   0.52551
     Eigenvalues ---    0.52758   0.53362   0.94829
 En-DIIS/RFO-DIIS IScMMF=        0 using points:     4    3    2
 RFO step:  Lambda=-3.53779878D-05.
 DidBck=F Rises=F RFO-DIIS coefs:    0.89295    0.14634   -0.03930
 Iteration  1 RMS(Cart)=  0.01452307 RMS(Int)=  0.00010993
 Iteration  2 RMS(Cart)=  0.00015088 RMS(Int)=  0.00000774
 Iteration  3 RMS(Cart)=  0.00000001 RMS(Int)=  0.00000774
 Variable       Old X    -DE/DX   Delta X   Delta X   Delta X     New X
                                 (Linear)    (Quad)   (Total)
    R1        2.55796   0.00069   0.00012  -0.00030  -0.00017   2.55779
    R2        2.85765  -0.00081  -0.00023   0.00053   0.00030   2.85795
    R3        2.78222   0.00013   0.00039  -0.00266  -0.00225   2.77996
    R4        2.84073   0.00023   0.00007  -0.00033  -0.00026   2.84047
    R5        2.89876  -0.00113  -0.00011  -0.00027  -0.00040   2.89836
    R6        2.92874  -0.00007   0.00012   0.00009   0.00020   2.92894
    R7        2.07924  -0.00026   0.00000  -0.00060  -0.00061   2.07864
    R8        2.06487   0.00032  -0.00008   0.00046   0.00039   2.06526
    R9        2.92513   0.00009   0.00014  -0.00003   0.00012   2.92525
   R10        2.94382  -0.00023   0.00080  -0.00146  -0.00066   2.94316
   R11        2.07351   0.00019   0.00000   0.00039   0.00039   2.07390
   R12        2.91048  -0.00024   0.00003  -0.00130  -0.00127   2.90921
   R13        2.07433  -0.00010  -0.00006  -0.00008  -0.00014   2.07419
   R14        2.07004   0.00020   0.00003   0.00017   0.00020   2.07023
   R15        2.91380  -0.00029   0.00002  -0.00146  -0.00144   2.91236
   R16        2.07414   0.00005   0.00005  -0.00028  -0.00023   2.07390
   R17        2.07521  -0.00003   0.00005  -0.00023  -0.00018   2.07504
   R18        2.91613  -0.00053   0.00002  -0.00130  -0.00128   2.91485
   R19        2.07879   0.00014   0.00001   0.00034   0.00035   2.07914
   R20        2.87228  -0.00073   0.00014  -0.00174  -0.00159   2.87068
   R21        2.32694   0.00034   0.00016  -0.00083  -0.00067   2.32627
   R22        2.91842   0.00035   0.00046  -0.00249  -0.00205   2.91637
   R23        2.07123  -0.00031  -0.00005  -0.00005  -0.00010   2.07113
   R24        2.07171  -0.00013   0.00000  -0.00015  -0.00015   2.07157
   R25        2.89738   0.00016   0.00017  -0.00063  -0.00046   2.89691
   R26        2.72429  -0.00015   0.00005  -0.00041  -0.00036   2.72393
   R27        2.07333  -0.00008   0.00003  -0.00030  -0.00027   2.07306
   R28        2.06945   0.00018   0.00015   0.00001   0.00016   2.06960
   R29        2.07033  -0.00006   0.00004  -0.00040  -0.00036   2.06997
   R30        2.06857   0.00019   0.00003   0.00001   0.00004   2.06861
   R31        2.07378  -0.00008   0.00004  -0.00033  -0.00028   2.07350
   R32        2.07044   0.00006   0.00001   0.00005   0.00005   2.07049
   R33        1.83933  -0.00034  -0.00001  -0.00022  -0.00023   1.83910
   R34        2.74066  -0.00053  -0.00017  -0.00004  -0.00021   2.74044
   R35        2.89668   0.00012  -0.00010   0.00005  -0.00005   2.89663
   R36        2.91764  -0.00018  -0.00007  -0.00074  -0.00081   2.91683
   R37        1.83665  -0.00005  -0.00001   0.00016   0.00015   1.83680
   R38        2.06737   0.00017  -0.00010   0.00063   0.00053   2.06790
   R39        2.07075  -0.00002   0.00007  -0.00045  -0.00038   2.07038
   R40        2.07156   0.00012   0.00012  -0.00008   0.00004   2.07160
   R41        2.70784  -0.00041   0.00021  -0.00244  -0.00224   2.70560
   R42        2.07248   0.00006  -0.00012   0.00038   0.00027   2.07275
   R43        2.06717  -0.00015  -0.00008   0.00005  -0.00003   2.06714
   R44        1.83608   0.00002  -0.00003   0.00022   0.00019   1.83627
    A1        2.26347   0.00021   0.00010  -0.00056  -0.00047   2.26300
    A2        1.91159  -0.00024   0.00007  -0.00069  -0.00062   1.91097
    A3        2.10708   0.00003  -0.00015   0.00142   0.00127   2.10835
    A4        2.23644  -0.00020  -0.00021   0.00037   0.00017   2.23661
    A5        1.96060   0.00023   0.00019  -0.00073  -0.00058   1.96002
    A6        2.08613  -0.00002   0.00003   0.00036   0.00040   2.08653
    A7        1.98799  -0.00041  -0.00005  -0.00217  -0.00223   1.98576
    A8        1.89765   0.00025  -0.00017   0.00088   0.00071   1.89836
    A9        1.88060   0.00027  -0.00009   0.00218   0.00209   1.88269
   A10        1.93147  -0.00011   0.00028  -0.00298  -0.00270   1.92877
   A11        1.90914   0.00004  -0.00001   0.00147   0.00147   1.91061
   A12        1.85139   0.00000   0.00004   0.00096   0.00101   1.85239
   A13        1.97553   0.00034   0.00013  -0.00109  -0.00097   1.97456
   A14        1.95494  -0.00008   0.00120  -0.00201  -0.00080   1.95414
   A15        1.85461  -0.00013  -0.00083   0.00158   0.00074   1.85536
   A16        1.96810  -0.00029   0.00069  -0.00235  -0.00166   1.96645
   A17        1.88620  -0.00015  -0.00083   0.00055  -0.00027   1.88592
   A18        1.81164   0.00030  -0.00064   0.00420   0.00356   1.81520
   A19        2.02968   0.00006  -0.00025  -0.00009  -0.00033   2.02936
   A20        1.91591   0.00007   0.00047   0.00030   0.00076   1.91667
   A21        1.89295  -0.00005  -0.00022   0.00011  -0.00011   1.89284
   A22        1.86423   0.00002   0.00023   0.00005   0.00027   1.86450
   A23        1.90310  -0.00005  -0.00016  -0.00029  -0.00045   1.90265
   A24        1.84979  -0.00006  -0.00005  -0.00008  -0.00013   1.84966
   A25        2.04413  -0.00026  -0.00051  -0.00024  -0.00075   2.04338
   A26        1.91224   0.00003   0.00030  -0.00073  -0.00043   1.91182
   A27        1.87679   0.00003   0.00010  -0.00049  -0.00039   1.87641
   A28        1.88310   0.00024  -0.00008   0.00198   0.00189   1.88499
   A29        1.88862   0.00009   0.00010   0.00027   0.00037   1.88899
   A30        1.84953  -0.00012   0.00015  -0.00089  -0.00074   1.84879
   A31        1.96038   0.00029  -0.00006   0.00003  -0.00004   1.96035
   A32        1.96226  -0.00039  -0.00012  -0.00275  -0.00287   1.95939
   A33        1.83454   0.00012   0.00000   0.00234   0.00234   1.83689
   A34        1.98268  -0.00011  -0.00052   0.00009  -0.00043   1.98225
   A35        1.86307  -0.00020   0.00029  -0.00119  -0.00090   1.86217
   A36        1.84765   0.00033   0.00053   0.00190   0.00244   1.85009
   A37        1.90330  -0.00013  -0.00020   0.00086   0.00063   1.90394
   A38        2.19509  -0.00009   0.00004  -0.00042  -0.00044   2.19465
   A39        2.18479   0.00022   0.00014  -0.00051  -0.00042   2.18437
   A40        1.83064   0.00032   0.00022  -0.00077  -0.00058   1.83006
   A41        1.92907  -0.00055   0.00020  -0.00736  -0.00716   1.92191
   A42        1.91653  -0.00023  -0.00029   0.00409   0.00380   1.92033
   A43        1.93794  -0.00007  -0.00003  -0.00133  -0.00137   1.93656
   A44        1.97728   0.00022  -0.00031   0.00514   0.00482   1.98210
   A45        1.87301   0.00025   0.00022  -0.00004   0.00017   1.87319
   A46        1.81568  -0.00016  -0.00009  -0.00027  -0.00039   1.81529
   A47        1.95565  -0.00028   0.00031  -0.00540  -0.00508   1.95057
   A48        1.85330   0.00018  -0.00011   0.00250   0.00240   1.85569
   A49        1.96550   0.00014  -0.00012   0.00071   0.00059   1.96609
   A50        1.95456   0.00025  -0.00003   0.00219   0.00217   1.95673
   A51        1.91458  -0.00013   0.00004   0.00024   0.00027   1.91485
   A52        1.92385   0.00012   0.00010  -0.00014  -0.00004   1.92381
   A53        1.95590  -0.00001  -0.00020   0.00014  -0.00006   1.95584
   A54        1.93014   0.00000   0.00014  -0.00076  -0.00062   1.92952
   A55        1.88802  -0.00009  -0.00004  -0.00040  -0.00043   1.88759
   A56        1.88204  -0.00002  -0.00001   0.00077   0.00076   1.88280
   A57        1.88160   0.00000   0.00001   0.00043   0.00045   1.88204
   A58        1.93350   0.00047  -0.00015   0.00226   0.00211   1.93561
   A59        1.91614  -0.00001   0.00001  -0.00015  -0.00014   1.91600
   A60        1.93809   0.00016   0.00022  -0.00074  -0.00052   1.93757
   A61        1.89261  -0.00032  -0.00009  -0.00054  -0.00063   1.89197
   A62        1.89714  -0.00029   0.00001  -0.00068  -0.00067   1.89646
   A63        1.88511  -0.00004   0.00001  -0.00022  -0.00021   1.88490
   A64        1.86949   0.00023  -0.00008   0.00117   0.00109   1.87058
   A65        1.82988   0.00011   0.00058   0.00022   0.00080   1.83067
   A66        1.94937  -0.00021   0.00005   0.00014   0.00018   1.94955
   A67        1.96551   0.00030   0.00146  -0.00277  -0.00131   1.96420
   A68        1.89335   0.00018  -0.00056   0.00092   0.00036   1.89371
   A69        1.88839  -0.00028  -0.00080   0.00033  -0.00047   1.88792
   A70        1.93224  -0.00009  -0.00077   0.00126   0.00049   1.93273
   A71        1.87911  -0.00069  -0.00001  -0.00271  -0.00272   1.87640
   A72        1.95063   0.00022  -0.00009   0.00084   0.00075   1.95138
   A73        1.93030  -0.00006   0.00005  -0.00059  -0.00055   1.92975
   A74        1.91707   0.00015   0.00004   0.00034   0.00038   1.91745
   A75        1.89566  -0.00009   0.00006  -0.00052  -0.00045   1.89520
   A76        1.87506  -0.00005  -0.00001   0.00056   0.00055   1.87561
   A77        1.89340  -0.00019  -0.00005  -0.00064  -0.00069   1.89271
   A78        1.96536  -0.00104  -0.00110   0.00010  -0.00100   1.96437
   A79        1.92034   0.00039   0.00034   0.00154   0.00187   1.92222
   A80        1.92979   0.00011   0.00035  -0.00217  -0.00181   1.92797
   A81        1.91238   0.00047   0.00043   0.00087   0.00130   1.91368
   A82        1.84559   0.00028  -0.00019   0.00026   0.00007   1.84566
   A83        1.88763  -0.00018   0.00019  -0.00069  -0.00050   1.88713
   A84        1.86917  -0.00053  -0.00022  -0.00115  -0.00136   1.86780
    D1        0.07878   0.00005   0.00059  -0.00047   0.00013   0.07890
    D2       -3.05794  -0.00006  -0.00042   0.00161   0.00119  -3.05675
    D3       -3.11247   0.00008   0.00085   0.00370   0.00455  -3.10791
    D4        0.03400  -0.00003  -0.00016   0.00578   0.00561   0.03962
    D5        0.38214  -0.00002   0.00166  -0.00132   0.00033   0.38247
    D6       -1.88011   0.00022   0.00254   0.00093   0.00346  -1.87665
    D7        2.40130  -0.00004   0.00197  -0.00134   0.00062   2.40192
    D8       -2.70502  -0.00005   0.00136  -0.00583  -0.00447  -2.70949
    D9        1.31592   0.00019   0.00225  -0.00358  -0.00134   1.31458
   D10       -0.68585  -0.00007   0.00167  -0.00586  -0.00419  -0.69004
   D11        0.01434  -0.00013  -0.00174   0.00744   0.00570   0.02004
   D12       -3.12356   0.00027  -0.00008   0.02452   0.02444  -3.09913
   D13        3.11149  -0.00010  -0.00151   0.01112   0.00961   3.12110
   D14       -0.02641   0.00031   0.00015   0.02820   0.02835   0.00194
   D15        0.64256  -0.00015  -0.00203   0.00287   0.00084   0.64339
   D16       -1.52003   0.00009  -0.00222   0.00760   0.00538  -1.51465
   D17        2.76382  -0.00017  -0.00214   0.00490   0.00275   2.76658
   D18       -2.50422  -0.00004  -0.00095   0.00066  -0.00029  -2.50451
   D19        1.61638   0.00021  -0.00114   0.00540   0.00425   1.62063
   D20       -0.38295  -0.00005  -0.00106   0.00269   0.00162  -0.38133
   D21       -0.06678   0.00019   0.00194  -0.01617  -0.01424  -0.08102
   D22        2.06128   0.00011   0.00191  -0.01844  -0.01653   2.04475
   D23       -2.13185  -0.00009   0.00206  -0.01963  -0.01757  -2.14942
   D24        3.07922   0.00009   0.00102  -0.01430  -0.01328   3.06594
   D25       -1.07591   0.00001   0.00099  -0.01657  -0.01557  -1.09148
   D26        1.01415  -0.00019   0.00114  -0.01775  -0.01661   0.99754
   D27       -1.35439   0.00004  -0.00019  -0.00291  -0.00310  -1.35749
   D28        2.68004   0.00022  -0.00232   0.00306   0.00074   2.68078
   D29        0.71305  -0.00003  -0.00167  -0.00182  -0.00350   0.70955
   D30        0.78982  -0.00002  -0.00024  -0.00563  -0.00587   0.78395
   D31       -1.45893   0.00016  -0.00237   0.00033  -0.00203  -1.46097
   D32        2.85726  -0.00009  -0.00172  -0.00455  -0.00627   2.85099
   D33        2.82343  -0.00006  -0.00003  -0.00531  -0.00534   2.81809
   D34        0.57468   0.00012  -0.00216   0.00065  -0.00151   0.57317
   D35       -1.39231  -0.00013  -0.00151  -0.00423  -0.00575  -1.39806
   D36        0.62246   0.00011   0.00204   0.00137   0.00341   0.62587
   D37       -1.49571  -0.00001   0.00154   0.00113   0.00267  -1.49304
   D38        2.77383   0.00005   0.00148   0.00100   0.00248   2.77631
   D39        2.86444   0.00004   0.00445  -0.00446  -0.00002   2.86442
   D40        0.74627  -0.00008   0.00395  -0.00470  -0.00075   0.74552
   D41       -1.26738  -0.00002   0.00388  -0.00483  -0.00094  -1.26832
   D42       -1.42658   0.00017   0.00354  -0.00030   0.00324  -1.42334
   D43        2.73844   0.00004   0.00305  -0.00054   0.00250   2.74094
   D44        0.72479   0.00010   0.00298  -0.00067   0.00231   0.72710
   D45       -1.02003   0.00015   0.00015  -0.00001   0.00014  -1.01989
   D46       -3.06696  -0.00002   0.00045  -0.00129  -0.00084  -3.06780
   D47        1.02919   0.00004   0.00030  -0.00091  -0.00062   1.02857
   D48        3.01050   0.00000  -0.00167   0.00527   0.00360   3.01410
   D49        0.96358  -0.00017  -0.00136   0.00399   0.00262   0.96620
   D50       -1.22346  -0.00011  -0.00152   0.00437   0.00285  -1.22062
   D51        0.97354   0.00013  -0.00064   0.00326   0.00262   0.97616
   D52       -1.07338  -0.00004  -0.00034   0.00198   0.00164  -1.07175
   D53        3.02276   0.00002  -0.00049   0.00236   0.00187   3.02463
   D54        0.85637  -0.00003  -0.00147   0.00054  -0.00093   0.85544
   D55       -1.29483  -0.00019  -0.00123  -0.00134  -0.00256  -1.29740
   D56        2.98578  -0.00007  -0.00161   0.00034  -0.00127   2.98451
   D57        3.00174   0.00012  -0.00086   0.00091   0.00005   3.00179
   D58        0.85054  -0.00003  -0.00061  -0.00097  -0.00158   0.84896
   D59       -1.15204   0.00008  -0.00099   0.00071  -0.00028  -1.15232
   D60       -1.28972   0.00004  -0.00088   0.00070  -0.00018  -1.28990
   D61        2.84226  -0.00012  -0.00063  -0.00118  -0.00181   2.84045
   D62        0.83968   0.00000  -0.00101   0.00050  -0.00051   0.83917
   D63       -1.29369   0.00012  -0.00104   0.00024  -0.00080  -1.29450
   D64        0.95796  -0.00027  -0.00172  -0.00351  -0.00524   0.95273
   D65        2.98763  -0.00006  -0.00118  -0.00188  -0.00306   2.98457
   D66        0.87233   0.00017  -0.00108   0.00073  -0.00035   0.87199
   D67        3.12399  -0.00021  -0.00177  -0.00301  -0.00478   3.11921
   D68       -1.12953   0.00000  -0.00122  -0.00139  -0.00261  -1.13213
   D69        2.86623   0.00019  -0.00090   0.00084  -0.00007   2.86616
   D70       -1.16530  -0.00019  -0.00159  -0.00291  -0.00450  -1.16980
   D71        0.86436   0.00002  -0.00104  -0.00129  -0.00233   0.86204
   D72       -3.06928  -0.00010  -0.00058   0.00066   0.00008  -3.06919
   D73        1.11016  -0.00006  -0.00046   0.00117   0.00070   1.11086
   D74       -0.98976  -0.00005  -0.00044   0.00105   0.00061  -0.98915
   D75        0.96321  -0.00007   0.00008   0.00300   0.00308   0.96628
   D76       -1.14054  -0.00002   0.00019   0.00350   0.00370  -1.13684
   D77        3.04273  -0.00001   0.00022   0.00339   0.00360   3.04633
   D78       -1.07549   0.00003  -0.00033   0.00319   0.00286  -1.07263
   D79        3.10395   0.00007  -0.00022   0.00369   0.00348   3.10743
   D80        1.00403   0.00009  -0.00019   0.00357   0.00338   1.00741
   D81       -0.05443   0.00024   0.00285  -0.01700  -0.01415  -0.06859
   D82        2.03552   0.00007   0.00305  -0.02286  -0.01981   2.01571
   D83       -2.18454  -0.00009   0.00325  -0.02487  -0.02163  -2.20617
   D84        3.08350  -0.00016   0.00120  -0.03395  -0.03276   3.05074
   D85       -1.10974  -0.00033   0.00140  -0.03981  -0.03841  -1.14815
   D86        0.95339  -0.00049   0.00160  -0.04183  -0.04023   0.91316
   D87        0.06951  -0.00024  -0.00279   0.01913   0.01634   0.08585
   D88       -2.05200   0.00013  -0.00304   0.02547   0.02243  -2.02957
   D89        2.06361   0.00000  -0.00298   0.02291   0.01993   2.08354
   D90       -2.01451   0.00026  -0.00314   0.02905   0.02591  -1.98860
   D91        2.14716   0.00062  -0.00339   0.03539   0.03200   2.17916
   D92       -0.02041   0.00050  -0.00333   0.03283   0.02950   0.00909
   D93        2.15953  -0.00018  -0.00317   0.02646   0.02329   2.18282
   D94        0.03801   0.00018  -0.00342   0.03280   0.02938   0.06739
   D95       -2.12956   0.00006  -0.00336   0.03024   0.02688  -2.10268
   D96        1.04594   0.00016   0.00146  -0.00626  -0.00479   1.04116
   D97        3.13578   0.00005   0.00125  -0.00559  -0.00433   3.13145
   D98       -1.06399   0.00010   0.00140  -0.00642  -0.00501  -1.06900
   D99        3.08585  -0.00013   0.00148  -0.00976  -0.00829   3.07756
   D100      -1.10750  -0.00024   0.00127  -0.00909  -0.00783  -1.11533
   D101       0.97591  -0.00020   0.00142  -0.00992  -0.00851   0.96740
   D102      -1.00788   0.00019   0.00138  -0.00619  -0.00480  -1.01268
   D103       1.08195   0.00009   0.00118  -0.00552  -0.00435   1.07761
   D104      -3.11782   0.00013   0.00133  -0.00635  -0.00503  -3.12284
   D105      -3.05700   0.00028  -0.00239   0.02529   0.02289  -3.03412
   D106       1.25535   0.00025  -0.00222   0.02314   0.02093   1.27628
   D107      -0.94037  -0.00002  -0.00207   0.02043   0.01836  -0.92200
   D108      -2.83582   0.00002  -0.00062  -0.00852  -0.00915  -2.84497
   D109      -0.75095  -0.00007  -0.00053  -0.00780  -0.00833  -0.75929
   D110       1.34615  -0.00025  -0.00223  -0.00558  -0.00781   1.33834
   D111      -1.15206   0.00005  -0.00068   0.00937   0.00869  -1.14337
   D112       0.96229   0.00005  -0.00063   0.00887   0.00824   0.97053
   D113       3.05169  -0.00013  -0.00064   0.00792   0.00728   3.05897
   D114       3.12286  -0.00008  -0.00108   0.00849   0.00741   3.13027
   D115      -1.04597  -0.00008  -0.00103   0.00799   0.00696  -1.03901
   D116       1.04343  -0.00025  -0.00104   0.00704   0.00600   1.04943
   D117       1.05329   0.00021   0.00068   0.00679   0.00747   1.06076
   D118      -3.11555   0.00021   0.00073   0.00630   0.00703  -3.10852
   D119      -1.02615   0.00003   0.00073   0.00534   0.00606  -1.02008
   D120      -3.00982  -0.00029  -0.00429  -0.01718  -0.02147  -3.03129
   D121      -0.87097  -0.00014  -0.00426  -0.01487  -0.01913  -0.89009
   D122       1.21304  -0.00005  -0.00358  -0.01611  -0.01970   1.19334
   D123      -0.99556  -0.00016  -0.00325  -0.01827  -0.02152  -1.01707
   D124       1.14330  -0.00001  -0.00323  -0.01596  -0.01918   1.12412
   D125      -3.05587   0.00008  -0.00255  -0.01720  -0.01975  -3.07563
   D126       1.07703  -0.00017  -0.00486  -0.01622  -0.02108   1.05595
   D127      -3.06729  -0.00002  -0.00483  -0.01391  -0.01875  -3.08604
   D128      -0.98329   0.00007  -0.00416  -0.01516  -0.01932  -1.00260
   D129       1.27029   0.00000  -0.00050  -0.00902  -0.00951   1.26077
   D130      -0.87304  -0.00012  -0.00048  -0.01169  -0.01217  -0.88521
   D131      -2.90366  -0.00028  -0.00081  -0.01145  -0.01226  -2.91592
         Item               Value     Threshold  Converged?
 Maximum Force            0.001130     0.000450     NO 
 RMS     Force            0.000231     0.000300     YES
 Maximum Displacement     0.077376     0.001800     NO 
 RMS     Displacement     0.014522     0.001200     NO 
 Predicted change in Energy=-8.031522D-05
 GradGradGradGradGradGradGradGradGradGradGradGradGradGradGradGradGradGrad

                          Input orientation:                          
 ---------------------------------------------------------------------
 Center     Atomic      Atomic             Coordinates (Angstroms)
 Number     Number       Type             X           Y           Z
 ---------------------------------------------------------------------
      1          6           0       -1.795062    0.631190   -0.159009
      2          6           0       -1.054311   -0.498273   -0.246367
      3          6           0        0.417985   -0.624041   -0.521828
      4          6           0        1.273011    0.493351    0.128282
      5          6           0        1.211707    1.833347   -0.644298
      6          6           0       -0.141067    2.187428   -1.288233
      7          6           0       -1.393836    2.069575   -0.398379
      8          6           0       -3.185431    0.281986    0.171213
      9          6           0       -3.295624   -1.225131    0.326515
     10          6           0       -1.894786   -1.763438   -0.033456
     11          8           0       -4.119798    1.075985    0.280341
     12          6           0       -1.296806    2.875287    0.913349
     13          6           0       -1.907286   -2.654038   -1.281135
     14          8           0       -1.287622   -2.473161    1.064452
     15          6           0        2.732787    0.024813    0.402491
     16          8           0        2.597082   -1.127721    1.272128
     17          6           0        3.543329    1.097198    1.139088
     18          6           0        3.461125   -0.424564   -0.882050
     19          8           0        4.748988   -0.989700   -0.613876
     20          1           0        0.573859   -0.644498   -1.610503
     21          1           0        0.746852   -1.597539   -0.149597
     22          1           0        0.854620    0.658437    1.129339
     23          1           0        1.956787    1.832614   -1.450279
     24          1           0        1.504860    2.639911    0.036644
     25          1           0       -0.297761    1.565308   -2.178648
     26          1           0       -0.073581    3.221557   -1.651230
     27          1           0       -2.226787    2.511813   -0.965066
     28          1           0       -3.559756   -1.479349    1.359379
     29          1           0       -4.092890   -1.611744   -0.318938
     30          1           0       -1.076801    3.927913    0.696494
     31          1           0       -0.512331    2.491964    1.574484
     32          1           0       -2.245193    2.835706    1.460025
     33          1           0       -0.892733   -2.966740   -1.547941
     34          1           0       -2.507658   -3.552373   -1.090080
     35          1           0       -2.347883   -2.127734   -2.135150
     36          1           0       -1.750265   -3.325409    1.146715
     37          1           0        3.462869   -1.286564    1.684383
     38          1           0        3.688481    1.990768    0.524334
     39          1           0        3.040362    1.389874    2.067365
     40          1           0        4.536064    0.706269    1.390887
     41          1           0        2.847165   -1.149573   -1.430228
     42          1           0        3.643382    0.431762   -1.537847
     43          1           0        4.598851   -1.860967   -0.210669
 ---------------------------------------------------------------------
                    Distance matrix (angstroms):
                    1          2          3          4          5
     1  C    0.000000
     2  C    1.353525   0.000000
     3  C    2.569984   1.503114   0.000000
     4  C    3.084575   2.557363   1.549928   0.000000
     5  C    3.274346   3.275613   2.585295   1.547975   0.000000
     6  C    2.536281   3.022002   2.967200   2.622218   1.539488
     7  C    1.512360   2.594654   3.248616   3.142280   2.627762
     8  C    1.471093   2.307563   3.779656   4.463655   4.733560
     9  C    2.435847   2.424871   3.856409   4.885172   5.532883
    10  C    2.399989   1.533744   2.624050   3.892838   4.791689
    11  O    2.407336   3.486104   4.911724   5.426321   5.463835
    12  C    2.536569   3.575563   4.152775   3.590808   3.131219
    13  C    3.473396   2.538825   3.178729   4.691140   5.501845
    14  O    3.375107   2.381777   2.973991   4.029075   5.264264
    15  C    4.602650   3.877724   2.575594   1.557455   2.584617
    16  O    4.942959   4.004335   2.867130   2.385251   3.789442
    17  C    5.513677   5.059971   3.935617   2.557481   3.026358
    18  C    5.409704   4.560558   3.070871   2.578989   3.196024
    19  O    6.757128   5.835653   4.347386   3.851319   4.525802
    20  H    3.057123   2.129129   1.099968   2.192461   2.734980
    21  H    3.380628   2.112330   1.092889   2.173909   3.497399
    22  H    2.946421   2.621939   2.135826   1.097461   2.157246
    23  H    4.145741   3.993639   3.043861   2.180144   1.097612
    24  H    3.868168   4.059268   3.485194   2.160989   1.095521
    25  H    2.682056   2.926507   2.837357   2.989706   2.169002
    26  H    3.449670   4.095438   4.038046   3.524639   2.143130
    27  H    2.091138   3.309358   4.126120   4.185473   3.519439
    28  H    3.142296   3.133398   4.482512   5.363094   6.144553
    29  H    3.215018   3.236981   4.622198   5.781377   6.333502
    30  H    3.480828   4.525551   4.943580   4.200083   3.379674
    31  H    2.848311   3.542705   3.869044   3.045226   2.886013
    32  H    2.771963   3.930062   4.794800   4.431469   4.169299
    33  H    3.960862   2.795269   2.873869   4.412754   5.318465
    34  H    4.344754   3.485914   4.178209   5.669722   6.560364
    35  H    3.438373   2.809978   3.537503   5.010397   5.530233
    36  H    4.166725   3.227650   3.844832   4.975976   6.212388
    37  H    5.892513   4.975351   3.818065   3.222581   4.497147
    38  H    5.690752   5.411413   4.315997   2.869427   2.743154
    39  H    5.377143   5.068018   4.199600   2.772603   3.300570
    40  H    6.518509   5.948429   4.731467   3.505285   4.057540
    41  H    5.131996   4.128830   2.646184   2.757919   3.491450
    42  H    5.614057   4.959961   3.542626   2.898006   2.945491
    43  H    6.862626   5.815191   4.371092   4.088877   5.030779
                    6          7          8          9         10
     6  C    0.000000
     7  C    1.541155   0.000000
     8  C    3.876705   2.594171   0.000000
     9  C    4.919777   3.872642   1.519100   0.000000
    10  C    4.501037   3.882796   2.427223   1.543276   0.000000
    11  O    4.418826   2.979723   1.231010   2.444694   3.620976
    12  C    2.579892   1.542471   3.292853   4.599248   4.771979
    13  C    5.153579   4.832743   3.516135   2.560038   1.532980
    14  O    5.345167   4.773636   3.462714   2.476732   1.441443
    15  C    3.974228   4.674555   5.928316   6.157099   4.980193
    16  O    5.004310   5.379658   6.052829   5.968890   4.720758
    17  C    4.544807   5.261646   6.846719   7.268065   6.255493
    18  C    4.468028   5.479536   6.766482   6.910513   5.585560
    19  O    5.870396   6.865850   8.073943   8.102811   6.713814
    20  H    2.938501   3.564725   4.262059   4.366014   3.135811
    21  H    4.051033   4.253488   4.370170   4.087418   2.649389
    22  H    3.028839   3.062807   4.169140   4.627838   3.844061
    23  H    2.133810   3.519847   5.610356   6.332032   5.456518
    24  H    2.160814   2.986129   5.251357   6.169865   5.563451
    25  H    1.097463   2.150587   3.937943   4.800997   4.269998
    26  H    1.098064   2.154013   4.652525   5.836615   5.548347
    27  H    2.135390   1.100235   2.679973   4.095772   4.388154
    28  H    5.669439   4.513954   2.157350   1.095993   2.189252
    29  H    5.566879   4.565447   2.156372   1.096226   2.221750
    30  H    2.800719   2.180063   4.244411   5.622626   5.795981
    31  H    2.902710   2.201738   3.741475   4.808425   4.754482
    32  H    3.521439   2.182987   3.011075   4.344957   4.848236
    33  H    5.215160   5.190093   4.331994   3.510082   2.178465
    34  H    6.211710   5.772811   4.092987   2.836139   2.166185
    35  H    4.920156   4.641550   3.439120   2.787956   2.180625
    36  H    6.237778   5.623185   4.003074   2.733501   1.963020
    37  H    5.821806   6.260124   6.996422   6.893824   5.646490
    38  H    4.241405   5.166000   7.091918   7.691480   6.751153
    39  H    4.692294   5.118984   6.601765   7.072025   6.221938
    40  H    5.589908   6.342222   7.828735   8.136248   7.034489
    41  H    4.481660   5.423442   6.403607   6.389500   4.981355
    42  H    4.179322   5.417969   7.041023   7.373666   6.144379
    43  H    6.325937   7.169149   8.082891   7.938236   6.496787
                   11         12         13         14         15
    11  O    0.000000
    12  C    3.406974   0.000000
    13  C    4.609391   5.980123   0.000000
    14  O    4.607872   5.350590   2.432792   0.000000
    15  C    6.933815   4.962237   5.616147   4.779305   0.000000
    16  O    7.138377   5.595994   5.397974   4.116341   1.450179
    17  C    7.711122   5.161343   7.045456   6.007589   1.532829
    18  C    7.814933   6.062209   5.826633   5.525959   1.543522
    19  O    9.149975   7.336359   6.893565   6.438797   2.475340
    20  H    5.344695   4.717849   3.209800   3.736911   3.026729
    21  H    5.569278   5.031159   3.072624   2.525809   2.623121
    22  H    5.063593   3.096725   4.940749   3.794775   2.111231
    23  H    6.363365   4.154488   5.923657   5.948929   2.702421
    24  H    5.843118   2.945055   6.434686   5.915899   2.912110
    25  H    4.570998   3.503510   4.604234   5.273210   4.268445
    26  H    4.970545   2.862385   6.166203   6.424845   4.723626
    27  H    2.682560   2.127304   5.185364   5.463602   5.714259
    28  H    2.829788   4.927752   3.329094   2.497447   6.540202
    29  H    2.753860   5.428633   2.605584   3.244277   7.056106
    30  H    4.191241   1.097019   6.922629   6.415106   5.462013
    31  H    4.085783   1.095188   6.048289   5.051107   4.241602
    32  H    2.828854   1.095381   6.145358   5.409019   5.813758
    33  H    5.486364   6.352204   1.094663   2.687779   5.089004
    34  H    5.089081   6.840666   1.097249   2.700962   6.518151
    35  H    4.386125   5.952170   1.095656   3.388351   6.073408
    36  H    5.073220   6.221633   2.523857   0.973208   5.645849
    37  H    8.065346   6.369458   6.285129   4.935534   1.973823
    38  H    7.865467   5.078070   7.493100   6.706713   2.189333
    39  H    7.386465   4.727497   7.214215   5.887302   2.174811
    40  H    8.734640   6.241398   7.742617   6.643090   2.166360
    41  H    7.511173   6.234127   4.989033   5.007172   2.179707
    42  H    7.999237   6.031968   6.355940   6.286918   2.181674
    43  H    9.213121   7.645540   6.641135   6.054030   2.722926
                   16         17         18         19         20
    16  O    0.000000
    17  C    2.421435   0.000000
    18  C    2.425177   2.531307   0.000000
    19  O    2.864745   2.980209   1.431743   0.000000
    20  H    3.554785   4.405850   2.985853   4.306290   0.000000
    21  H    2.380206   4.091773   3.046250   4.074570   1.752844
    22  H    2.499384   2.724291   3.465897   4.573976   3.046835
    23  H    4.072476   3.124544   2.771420   4.057267   2.841522
    24  H    4.112714   2.784008   3.749930   4.911377   3.790409
    25  H    5.247892   5.097105   4.446344   5.869094   2.442489
    26  H    5.881724   5.037938   5.136144   6.485982   3.920105
    27  H    6.443676   6.302606   6.401683   7.813154   4.268784
    28  H    6.167488   7.559163   7.445089   8.553872   5.157902
    29  H    6.893583   8.232621   7.667440   8.868638   4.937839
    30  H    6.276002   5.436399   6.482949   7.735619   5.380879
    31  H    4.781421   4.310837   5.507181   6.677753   4.600146
    32  H    6.260326   6.052470   6.976871   8.237316   5.430195
    33  H    4.849080   6.588958   5.085484   6.050635   2.747292
    34  H    6.125139   7.949978   6.741872   7.710576   4.268762
    35  H    6.087877   7.471761   6.181878   7.346766   3.318406
    36  H    4.872883   6.897946   6.299951   7.127097   4.493450
    37  H    0.971995   2.446659   2.707328   2.650326   4.428871
    38  H    3.387525   1.094285   2.804182   3.362052   4.604675
    39  H    2.677160   1.095597   3.488306   3.971251   4.873297
    40  H    2.671568   1.096244   2.756904   2.634526   5.150920
    41  H    2.713991   3.483391   1.096852   2.075794   2.335705
    42  H    3.379747   2.760217   1.093883   2.024016   3.253550
    43  H    2.596809   3.418583   1.951520   0.971712   4.431692
                   21         22         23         24         25
    21  H    0.000000
    22  H    2.595519   0.000000
    23  H    3.862858   3.041035   0.000000
    24  H    4.308741   2.354365   1.751258   0.000000
    25  H    3.900239   3.618449   2.384316   3.051514   0.000000
    26  H    5.113873   3.893932   2.468185   2.383004   1.752595
    27  H    5.137538   4.161323   4.266033   3.865880   2.467751
    28  H    4.564850   4.910170   7.021078   6.660951   5.694575
    29  H    4.842724   5.632857   7.052810   7.038310   5.287265
    30  H    5.879813   3.821939   4.266329   2.959616   3.802005
    31  H    4.613246   2.329921   3.959858   2.540846   3.871786
    32  H    5.585417   3.802459   5.208906   4.015875   4.318141
    33  H    2.553099   4.833526   5.582392   6.300309   4.614243
    34  H    3.911230   5.827663   7.004221   7.464195   5.679726
    35  H    3.714958   5.354966   5.889278   6.503135   4.224151
    36  H    3.301750   4.759912   6.862348   6.885721   6.089903
    37  H    3.291950   3.300616   4.671580   4.686795   6.099059
    38  H    4.688637   3.189343   2.631136   2.329684   4.835003
    39  H    4.370326   2.488446   3.707286   2.836227   5.403931
    40  H    4.694545   3.691033   3.999193   3.842023   6.070041
    41  H    2.500401   3.713559   3.112333   4.279449   4.221525
    42  H    3.799367   3.865547   2.194233   3.453726   4.150683
    43  H    3.861479   4.707683   4.707407   5.467343   6.291988
                   26         27         28         29         30
    26  H    0.000000
    27  H    2.368724   0.000000
    28  H    6.581467   4.807206   0.000000
    29  H    6.425779   4.572039   1.765930   0.000000
    30  H    2.648999   2.467506   5.986899   6.388716   0.000000
    31  H    3.336171   3.064158   5.010429   5.765923   1.775230
    32  H    3.813750   2.446694   4.511973   5.134053   1.772297
    33  H    6.243132   5.668685   4.216380   3.686119   7.253110
    34  H    7.219817   6.071975   3.377009   2.621767   7.822652
    35  H    5.832799   4.786352   3.755100   2.570977   6.804757
    36  H    7.314543   6.225742   2.593728   3.251566   7.298420
    37  H    6.629928   7.336173   7.032785   7.823588   6.983932
    38  H    4.516750   6.122108   8.079354   8.616202   5.146852
    39  H    5.184559   6.180392   7.231545   8.098607   5.027122
    40  H    6.068771   7.385571   8.385715   9.097006   6.508872
    41  H    5.261785   6.274322   6.995663   7.043645   6.760275
    42  H    4.648831   6.254085   7.995716   8.093921   6.284543
    43  H    7.052580   8.141232   8.317064   8.695987   8.157640
                   31         32         33         34         35
    31  H    0.000000
    32  H    1.770330   0.000000
    33  H    6.300134   6.674233   0.000000
    34  H    6.900380   6.883275   1.777805   0.000000
    35  H    6.202600   6.129565   1.779384   1.774062   0.000000
    36  H    5.962995   6.188898   2.850470   2.372427   3.544321
    37  H    5.485578   7.044531   5.678220   6.962667   7.004373
    38  H    4.358994   6.066129   7.061071   8.469055   7.776414
    39  H    3.752221   5.513291   6.893458   8.073153   7.685564
    40  H    5.358050   7.108074   7.183282   8.596816   8.237307
    41  H    5.794420   7.082946   4.159662   5.879055   5.333126
    42  H    5.585784   7.031465   5.668003   7.342284   6.542404
    43  H    6.946867   8.467047   5.759212   7.357764   7.213314
                   36         37         38         39         40
    36  H    0.000000
    37  H    5.623411   0.000000
    38  H    7.630797   3.483894   0.000000
    39  H    6.784660   2.736514   1.778223   0.000000
    40  H    7.472080   2.282382   1.766139   1.778219   0.000000
    41  H    5.701865   3.177838   3.793398   4.326578   3.775608
    42  H    7.100327   3.656226   2.585561   3.778778   3.074039
    43  H    6.655701   2.282896   4.025527   4.264539   3.026487
                   41         42         43
    41  H    0.000000
    42  H    1.773743   0.000000
    43  H    2.249846   2.816190   0.000000
 Stoichiometry    C15H24O4
 Framework group  C1[X(C15H24O4)]
 Deg. of freedom   123
 Full point group                 C1      NOp   1
 Largest Abelian subgroup         C1      NOp   1
 Largest concise Abelian subgroup C1      NOp   1
                         Standard orientation:                         
 ---------------------------------------------------------------------
 Center     Atomic      Atomic             Coordinates (Angstroms)
 Number     Number       Type             X           Y           Z
 ---------------------------------------------------------------------
      1          6           0        1.826391    0.633342    0.146152
      2          6           0        1.098325   -0.504995    0.224499
      3          6           0       -0.370936   -0.649846    0.506709
      4          6           0       -1.241617    0.465695   -0.125558
      5          6           0       -1.190291    1.797240    0.662212
      6          6           0        0.162263    2.158438    1.302649
      7          6           0        1.411116    2.064440    0.404490
      8          6           0        3.218519    0.303030   -0.195884
      9          6           0        3.344002   -1.200910   -0.369332
     10          6           0        1.951108   -1.758453   -0.007822
     11          8           0        4.143665    1.108289   -0.300987
     12          6           0        1.297938    2.884191   -0.897207
     13          6           0        1.980307   -2.663254    1.229317
     14          8           0        1.345333   -2.461936   -1.110503
     15          6           0       -2.697821   -0.015383   -0.397032
     16          8           0       -2.554721   -1.156236   -1.280772
     17          6           0       -3.524033    1.056639   -1.116552
     18          6           0       -3.413933   -0.487447    0.886245
     19          8           0       -4.697165   -1.063323    0.618718
     20          1           0       -0.520354   -0.684590    1.595927
     21          1           0       -0.691452   -1.622465    0.125017
     22          1           0       -0.830755    0.646873   -1.126950
     23          1           0       -1.930699    1.779123    1.472286
     24          1           0       -1.495979    2.608420   -0.007644
     25          1           0        0.330719    1.527778    2.184871
     26          1           0        0.085751    3.187504    1.678031
     27          1           0        2.242496    2.509061    0.971618
     28          1           0        3.604939   -1.440281   -1.406547
     29          1           0        4.149052   -1.586332    0.267107
     30          1           0        1.067885    3.931797   -0.666887
     31          1           0        0.513857    2.500096   -1.558361
     32          1           0        2.243554    2.861193   -1.449604
     33          1           0        0.970713   -2.989969    1.498135
     34          1           0        2.589190   -3.552777    1.024462
     35          1           0        2.420102   -2.142144    2.086922
     36          1           0        1.816624   -3.308125   -1.205268
     37          1           0       -3.421096   -1.319640   -1.689999
     38          1           0       -3.675256    1.941410   -0.490636
     39          1           0       -3.029555    1.365462   -2.044158
     40          1           0       -4.513935    0.657948   -1.367328
     41          1           0       -2.789098   -1.212079    1.422503
     42          1           0       -3.601624    0.359208    1.552974
     43          1           0       -4.539988   -1.928190    0.204563
 ---------------------------------------------------------------------
 Rotational constants (GHZ):      0.5759303      0.2560463      0.2038060
 Standard basis: 6-31G(d) (6D, 7F)
 There are   333 symmetry adapted cartesian basis functions of A   symmetry.
 There are   333 symmetry adapted basis functions of A   symmetry.
   333 basis functions,   628 primitive gaussians,   333 cartesian basis functions
    73 alpha electrons       73 beta electrons
       nuclear repulsion energy      1597.5469409008 Hartrees.
 NAtoms=   43 NActive=   43 NUniq=   43 SFac= 1.00D+00 NAtFMM=   60 NAOKFM=F Big=F
 Integral buffers will be    131072 words long.
 Raffenetti 2 integral format.
 Two-electron integral symmetry is turned on.
 ------------------------------------------------------------------------------
 Polarizable Continuum Model (PCM)
 =================================
 Model                : PCM (using non-symmetric T matrix).
 Atomic radii         : SMD-Coulomb.
 Polarization charges : Total charges.
 Charge compensation  : None.
 Solution method      : On-the-fly selection.
 Cavity type          : VdW (van der Waals Surface) (Alpha=1.000).
 Cavity algorithm     : GePol (No added spheres)
                        Default sphere list used, NSphG=   43.
                        Lebedev-Laikov grids with approx.  5.0 points / Ang**2.
                        Smoothing algorithm: Karplus/York (Gamma=1.0000).
                        Polarization charges: spherical gaussians, with
                                              point-specific exponents (IZeta= 3).
                        Self-potential: point-specific (ISelfS= 7).
                        Self-field    : sphere-specific E.n sum rule (ISelfD= 2).
 1st derivatives      : Analytical E(r).r(x)/FMM algorithm (CHGder, D1EAlg=3).
                        Cavity 1st derivative terms included.
 Solvent              : Methanol, Eps=  32.613000 Eps(inf)=   1.765709
 ------------------------------------------------------------------------------
 ------------------------------------------------------------------------------
 Atomic radii for non-electrostatic terms: SMD-CDS.
 ------------------------------------------------------------------------------
 Nuclear repulsion after PCM non-electrostatic terms =     1597.5483904845 Hartrees.
 One-electron integrals computed using PRISM.
 NBasis=   333 RedAO= T EigKep=  9.34D-04  NBF=   333
 NBsUse=   333 1.00D-06 EigRej= -1.00D+00 NBFU=   333
 Initial guess from the checkpoint file:  "DY-202A-11R_58.chk"
 B after Tr=     0.000000    0.000000    0.000000
         Rot=    0.999999    0.001169   -0.000431   -0.000766 Ang=   0.17 deg.
 ExpMin= 1.61D-01 ExpMax= 5.48D+03 ExpMxC= 8.25D+02 IAcc=1 IRadAn=         1 AccDes= 0.00D+00
 Harris functional with IExCor=  402 and IRadAn=       1 diagonalized for initial guess.
 HarFok:  IExCor=  402 AccDes= 0.00D+00 IRadAn=         1 IDoV= 1 UseB2=F ITyADJ=14
 ICtDFT=  3500011 ScaDFX=  1.000000  1.000000  1.000000  1.000000
 FoFCou: FMM=F IPFlag=           0 FMFlag=      100000 FMFlg1=           0
         NFxFlg=           0 DoJE=T BraDBF=F KetDBF=T FulRan=T
         wScrn=  0.000000 ICntrl=     500 IOpCl=  0 I1Cent=   200000004 NGrid=           0
         NMat0=    1 NMatS0=      1 NMatT0=    0 NMatD0=    1 NMtDS0=    0 NMtDT0=    0
 Petite list used in FoFCou.
 Keep R1 ints in memory in canonical form, NReq=1565304907.
 Requested convergence on RMS density matrix=1.00D-08 within 128 cycles.
 Requested convergence on MAX density matrix=1.00D-06.
 Requested convergence on             energy=1.00D-06.
 No special actions if energy rises.
 Inv3:  Mode=1 IEnd=    22309587.
 Iteration    1 A*A^-1 deviation from unit magnitude is 4.88D-15 for   2715.
 Iteration    1 A*A^-1 deviation from orthogonality  is 4.66D-15 for   2714   2668.
 Iteration    1 A^-1*A deviation from unit magnitude is 4.88D-15 for   2722.
 Iteration    1 A^-1*A deviation from orthogonality  is 9.87D-09 for   1991   1603.
 Iteration    2 A*A^-1 deviation from unit magnitude is 3.33D-15 for   1202.
 Iteration    2 A*A^-1 deviation from orthogonality  is 3.91D-15 for   2303    108.
 Iteration    2 A^-1*A deviation from unit magnitude is 1.11D-15 for    135.
 Iteration    2 A^-1*A deviation from orthogonality  is 4.26D-16 for   2713   1705.
 Error on total polarization charges =  0.05174
 SCF Done:  E(RB3LYP) =  -886.950205875     A.U. after   10 cycles
            NFock= 10  Conv=0.36D-08     -V/T= 2.0094
 SMD-CDS (non-electrostatic) energy       (kcal/mol) =       0.91
 (included in total energy above)
 D1PCM: PCM CHGder 1st derivatives, ID1Alg=3 FixD1E=F DoIter=F DoCFld=F I1PDM=0.
 Calling FoFJK, ICntrl=      2127 FMM=F ISym2X=0 I1Cent= 0 IOpClX= 0 NMat=1 NMatS=1 NMatT=0.
 ***** Axes restored to original set *****
 -------------------------------------------------------------------
 Center     Atomic                   Forces (Hartrees/Bohr)
 Number     Number              X              Y              Z
 -------------------------------------------------------------------
      1        6           0.001215580    0.001900627    0.000662710
      2        6          -0.000793909   -0.001617551   -0.000129920
      3        6           0.000029888   -0.000054066   -0.000286963
      4        6           0.000392039   -0.000066397    0.000088117
      5        6          -0.000086040   -0.000067052   -0.000098021
      6        6          -0.000051798    0.000022668    0.000252891
      7        6          -0.000708307   -0.000636974    0.000216397
      8        6          -0.000764472   -0.001162675   -0.001167716
      9        6          -0.000875637   -0.000135054   -0.000490927
     10        6           0.001573111    0.000177978    0.001533911
     11        8          -0.000732691    0.000883191    0.000337904
     12        6           0.000063884   -0.000235196   -0.000434645
     13        6          -0.000311406    0.000578651   -0.000275698
     14        8          -0.000360749   -0.000303850   -0.000310079
     15        6          -0.000606106   -0.000328048    0.000053343
     16        8           0.000235103    0.000087098   -0.000063730
     17        6           0.000168803    0.000095566   -0.000582265
     18        6           0.000025846    0.000111560   -0.000263577
     19        8           0.000433004   -0.000200106    0.000165538
     20        1           0.000158015   -0.000023450    0.000082039
     21        1           0.000049347   -0.000019651    0.000094085
     22        1          -0.000111167    0.000026246   -0.000072740
     23        1          -0.000036369    0.000113385    0.000152985
     24        1           0.000139620    0.000090000    0.000043890
     25        1          -0.000001362    0.000078109   -0.000223679
     26        1          -0.000012923    0.000032647   -0.000071485
     27        1           0.000021376   -0.000074206   -0.000057083
     28        1           0.000663433    0.000454081    0.000185146
     29        1           0.000006923    0.000380974    0.000173311
     30        1           0.000030857    0.000067620    0.000139845
     31        1          -0.000044037    0.000002855    0.000081380
     32        1          -0.000040110    0.000102165    0.000107324
     33        1           0.000085822   -0.000253276   -0.000079617
     34        1           0.000087399   -0.000144661   -0.000045580
     35        1           0.000098259   -0.000088354   -0.000131123
     36        1           0.000263207    0.000147491   -0.000113786
     37        1          -0.000144191    0.000041245    0.000072295
     38        1           0.000050853    0.000016249    0.000112689
     39        1          -0.000038313   -0.000010396    0.000119932
     40        1          -0.000031823    0.000065215    0.000263596
     41        1          -0.000094960    0.000105043   -0.000025220
     42        1           0.000013051   -0.000133891    0.000066771
     43        1           0.000040951   -0.000025811   -0.000082245
 -------------------------------------------------------------------
 Cartesian Forces:  Max     0.001900627 RMS     0.000436557

 GradGradGradGradGradGradGradGradGradGradGradGradGradGradGradGradGradGrad
 Berny optimization.
 Using GEDIIS/GDIIS optimizer.
 FormGI is forming the generalized inverse of G from B-inverse, IUseBI=4.
 Internal  Forces:  Max     0.001154562 RMS     0.000194782
 Search for a local minimum.
 Step number   5 out of a maximum of  258
 All quantities printed in internal units (Hartrees-Bohrs-Radians)
 Mixed Optimization -- En-DIIS/RFO-DIIS
 Swapping is turned off.
 Update second derivatives using D2CorX and points    2    3    4    5
 DE= -8.86D-05 DEPred=-8.03D-05 R= 1.10D+00
 TightC=F SS=  1.41D+00  RLast= 1.46D-01 DXNew= 1.4270D+00 4.3747D-01
 Trust test= 1.10D+00 RLast= 1.46D-01 DXMaxT set to 8.49D-01
 ITU=  1  1  1  1  0
     Eigenvalues ---    0.00126   0.00233   0.00245   0.00269   0.00366
     Eigenvalues ---    0.00383   0.00413   0.00699   0.00834   0.01052
     Eigenvalues ---    0.01102   0.01145   0.01239   0.01325   0.01394
     Eigenvalues ---    0.01725   0.02618   0.02815   0.03269   0.03879
     Eigenvalues ---    0.03931   0.04050   0.04446   0.04604   0.04734
     Eigenvalues ---    0.04829   0.04900   0.05030   0.05138   0.05386
     Eigenvalues ---    0.05443   0.05539   0.05560   0.05579   0.05612
     Eigenvalues ---    0.05636   0.05657   0.05700   0.05874   0.05990
     Eigenvalues ---    0.06122   0.06619   0.07310   0.07816   0.08461
     Eigenvalues ---    0.08738   0.08948   0.09075   0.09498   0.09663
     Eigenvalues ---    0.10279   0.11709   0.12097   0.13405   0.13991
     Eigenvalues ---    0.14637   0.15825   0.15970   0.16000   0.16000
     Eigenvalues ---    0.16000   0.16000   0.16000   0.16000   0.16000
     Eigenvalues ---    0.16007   0.16018   0.16135   0.16429   0.16526
     Eigenvalues ---    0.17006   0.17792   0.18711   0.19910   0.20764
     Eigenvalues ---    0.22638   0.24192   0.24786   0.25100   0.26660
     Eigenvalues ---    0.27169   0.27849   0.28260   0.28335   0.28538
     Eigenvalues ---    0.28855   0.29119   0.29454   0.29657   0.30623
     Eigenvalues ---    0.31588   0.31900   0.32484   0.33715   0.33767
     Eigenvalues ---    0.33822   0.33855   0.33951   0.34023   0.34105
     Eigenvalues ---    0.34119   0.34127   0.34130   0.34143   0.34164
     Eigenvalues ---    0.34181   0.34191   0.34206   0.34257   0.34328
     Eigenvalues ---    0.34336   0.34413   0.34486   0.34641   0.36121
     Eigenvalues ---    0.39278   0.41816   0.42029   0.52446   0.52606
     Eigenvalues ---    0.52903   0.54352   0.97065
 En-DIIS/RFO-DIIS IScMMF=        0 using points:     5    4    3    2
 RFO step:  Lambda=-2.35070879D-05.
 DidBck=F Rises=F RFO-DIIS coefs:    1.23012   -0.04723   -0.14602   -0.03687
 Iteration  1 RMS(Cart)=  0.03033313 RMS(Int)=  0.00058544
 Iteration  2 RMS(Cart)=  0.00082256 RMS(Int)=  0.00008578
 Iteration  3 RMS(Cart)=  0.00000031 RMS(Int)=  0.00008578
 Variable       Old X    -DE/DX   Delta X   Delta X   Delta X     New X
                                 (Linear)    (Quad)   (Total)
    R1        2.55779   0.00098  -0.00073   0.00122   0.00054   2.55833
    R2        2.85795  -0.00090   0.00162  -0.00105   0.00054   2.85849
    R3        2.77996   0.00077  -0.00201  -0.00088  -0.00278   2.77718
    R4        2.84047   0.00039  -0.00077   0.00042  -0.00039   2.84009
    R5        2.89836  -0.00084   0.00163  -0.00135   0.00024   2.89859
    R6        2.92894   0.00011   0.00032   0.00073   0.00107   2.93001
    R7        2.07864  -0.00006  -0.00009  -0.00068  -0.00078   2.07786
    R8        2.06526   0.00006  -0.00020   0.00019  -0.00001   2.06525
    R9        2.92525   0.00020   0.00004   0.00082   0.00089   2.92613
   R10        2.94316   0.00006  -0.00006   0.00059   0.00053   2.94369
   R11        2.07390  -0.00002   0.00002   0.00023   0.00025   2.07415
   R12        2.90921   0.00022  -0.00044  -0.00052  -0.00093   2.90828
   R13        2.07419  -0.00014   0.00003  -0.00054  -0.00051   2.07368
   R14        2.07023   0.00013  -0.00015   0.00040   0.00026   2.07049
   R15        2.91236   0.00016  -0.00052  -0.00094  -0.00143   2.91093
   R16        2.07390   0.00014  -0.00027   0.00003  -0.00024   2.07366
   R17        2.07504   0.00005  -0.00009   0.00000  -0.00009   2.07495
   R18        2.91485  -0.00012  -0.00003  -0.00132  -0.00134   2.91350
   R19        2.07914  -0.00002   0.00010   0.00028   0.00038   2.07952
   R20        2.87068  -0.00021   0.00012  -0.00184  -0.00175   2.86893
   R21        2.32627   0.00115  -0.00065   0.00025  -0.00040   2.32587
   R22        2.91637   0.00079  -0.00218  -0.00071  -0.00302   2.91335
   R23        2.07113  -0.00009   0.00038   0.00002   0.00040   2.07153
   R24        2.07157  -0.00024   0.00009  -0.00073  -0.00063   2.07093
   R25        2.89691   0.00038  -0.00060   0.00050  -0.00009   2.89682
   R26        2.72393  -0.00028   0.00005  -0.00091  -0.00086   2.72307
   R27        2.07306   0.00004  -0.00010  -0.00013  -0.00023   2.07284
   R28        2.06960   0.00002  -0.00011   0.00018   0.00008   2.06968
   R29        2.06997   0.00009  -0.00022  -0.00017  -0.00039   2.06958
   R30        2.06861   0.00017  -0.00025   0.00032   0.00007   2.06868
   R31        2.07350   0.00006  -0.00010  -0.00006  -0.00016   2.07334
   R32        2.07049   0.00002  -0.00004   0.00005   0.00001   2.07050
   R33        1.83910  -0.00026   0.00015  -0.00052  -0.00038   1.83872
   R34        2.74044  -0.00011   0.00055  -0.00007   0.00048   2.74092
   R35        2.89663   0.00015  -0.00033   0.00012  -0.00021   2.89642
   R36        2.91683   0.00037  -0.00038   0.00037  -0.00001   2.91683
   R37        1.83680  -0.00010   0.00016   0.00006   0.00022   1.83702
   R38        2.06790  -0.00004   0.00018   0.00032   0.00050   2.06840
   R39        2.07038   0.00011  -0.00027  -0.00012  -0.00039   2.06999
   R40        2.07160   0.00001  -0.00012   0.00004  -0.00008   2.07152
   R41        2.70560   0.00053  -0.00133  -0.00133  -0.00265   2.70295
   R42        2.07275   0.00000   0.00014   0.00018   0.00032   2.07307
   R43        2.06714  -0.00014   0.00019  -0.00031  -0.00013   2.06701
   R44        1.83627  -0.00002   0.00011   0.00018   0.00029   1.83656
    A1        2.26300   0.00030  -0.00124   0.00071  -0.00055   2.26245
    A2        1.91097  -0.00011   0.00025  -0.00100  -0.00098   1.90998
    A3        2.10835  -0.00019   0.00110   0.00012   0.00147   2.10982
    A4        2.23661  -0.00024   0.00039  -0.00003   0.00039   2.23700
    A5        1.96002   0.00021  -0.00113  -0.00037  -0.00187   1.95815
    A6        2.08653   0.00004   0.00075   0.00040   0.00147   2.08800
    A7        1.98576  -0.00007  -0.00110  -0.00272  -0.00390   1.98185
    A8        1.89836   0.00011  -0.00003   0.00222   0.00218   1.90054
    A9        1.88269   0.00006   0.00057   0.00143   0.00205   1.88474
   A10        1.92877  -0.00004  -0.00098  -0.00261  -0.00357   1.92519
   A11        1.91061  -0.00005   0.00119   0.00089   0.00212   1.91273
   A12        1.85239   0.00000   0.00050   0.00114   0.00163   1.85402
   A13        1.97456   0.00011  -0.00123  -0.00007  -0.00131   1.97325
   A14        1.95414  -0.00013  -0.00041   0.00093   0.00050   1.95464
   A15        1.85536  -0.00003   0.00096  -0.00133  -0.00036   1.85500
   A16        1.96645   0.00014  -0.00024   0.00114   0.00092   1.96737
   A17        1.88592  -0.00016   0.00055  -0.00299  -0.00246   1.88347
   A18        1.81520   0.00004   0.00069   0.00213   0.00282   1.81803
   A19        2.02936   0.00001  -0.00044   0.00028  -0.00018   2.02918
   A20        1.91667   0.00003  -0.00025   0.00118   0.00092   1.91760
   A21        1.89284  -0.00002   0.00044  -0.00046  -0.00001   1.89283
   A22        1.86450   0.00002  -0.00029   0.00026  -0.00002   1.86448
   A23        1.90265   0.00001   0.00005  -0.00040  -0.00036   1.90228
   A24        1.84966  -0.00006   0.00060  -0.00098  -0.00038   1.84928
   A25        2.04338   0.00010  -0.00013   0.00050   0.00036   2.04374
   A26        1.91182  -0.00005  -0.00050  -0.00028  -0.00079   1.91102
   A27        1.87641   0.00003   0.00004  -0.00053  -0.00048   1.87593
   A28        1.88499   0.00003   0.00018   0.00191   0.00209   1.88708
   A29        1.88899  -0.00006   0.00021  -0.00014   0.00007   1.88906
   A30        1.84879  -0.00005   0.00025  -0.00173  -0.00148   1.84731
   A31        1.96035   0.00003   0.00016   0.00094   0.00105   1.96139
   A32        1.95939  -0.00011  -0.00054  -0.00327  -0.00380   1.95560
   A33        1.83689   0.00005   0.00008   0.00172   0.00183   1.83872
   A34        1.98225   0.00003   0.00074  -0.00021   0.00055   1.98279
   A35        1.86217  -0.00005  -0.00017  -0.00130  -0.00146   1.86071
   A36        1.85009   0.00005  -0.00033   0.00252   0.00218   1.85227
   A37        1.90394  -0.00036   0.00057  -0.00054  -0.00051   1.90342
   A38        2.19465   0.00002   0.00007   0.00016   0.00036   2.19501
   A39        2.18437   0.00035  -0.00066   0.00092   0.00039   2.18475
   A40        1.83006   0.00038  -0.00073  -0.00084  -0.00234   1.82771
   A41        1.92191  -0.00017  -0.00102  -0.00907  -0.00993   1.91198
   A42        1.92033  -0.00039   0.00290   0.00325   0.00638   1.92671
   A43        1.93656  -0.00034  -0.00074  -0.00455  -0.00514   1.93142
   A44        1.98210   0.00021   0.00166   0.00822   0.01004   1.99214
   A45        1.87319   0.00029  -0.00199   0.00238   0.00032   1.87351
   A46        1.81529  -0.00012   0.00027  -0.00142  -0.00154   1.81375
   A47        1.95057  -0.00006  -0.00141  -0.00664  -0.00793   1.94265
   A48        1.85569   0.00013   0.00070   0.00440   0.00522   1.86091
   A49        1.96609  -0.00007   0.00032  -0.00031   0.00014   1.96623
   A50        1.95673   0.00023  -0.00007   0.00372   0.00372   1.96045
   A51        1.91485  -0.00010   0.00017   0.00030   0.00036   1.91521
   A52        1.92381   0.00019  -0.00046   0.00088   0.00042   1.92422
   A53        1.95584   0.00003   0.00002  -0.00005  -0.00003   1.95581
   A54        1.92952   0.00012  -0.00061  -0.00017  -0.00078   1.92874
   A55        1.88759  -0.00010   0.00010  -0.00078  -0.00068   1.88692
   A56        1.88280  -0.00015   0.00052   0.00017   0.00069   1.88349
   A57        1.88204  -0.00010   0.00048  -0.00008   0.00040   1.88245
   A58        1.93561   0.00014   0.00029   0.00215   0.00244   1.93805
   A59        1.91600   0.00007  -0.00002   0.00019   0.00016   1.91616
   A60        1.93757   0.00021  -0.00118   0.00050  -0.00068   1.93688
   A61        1.89197  -0.00021   0.00106  -0.00180  -0.00074   1.89123
   A62        1.89646  -0.00015   0.00015  -0.00095  -0.00080   1.89566
   A63        1.88490  -0.00007  -0.00024  -0.00022  -0.00047   1.88443
   A64        1.87058   0.00006   0.00008   0.00118   0.00126   1.87185
   A65        1.83067  -0.00008  -0.00039   0.00038   0.00000   1.83067
   A66        1.94955  -0.00016   0.00055  -0.00050   0.00005   1.94960
   A67        1.96420   0.00031  -0.00190   0.00123  -0.00066   1.96354
   A68        1.89371   0.00008  -0.00017  -0.00108  -0.00125   1.89246
   A69        1.88792  -0.00002   0.00088   0.00005   0.00093   1.88885
   A70        1.93273  -0.00013   0.00102  -0.00014   0.00087   1.93360
   A71        1.87640   0.00010  -0.00007  -0.00124  -0.00131   1.87509
   A72        1.95138   0.00017  -0.00047   0.00147   0.00100   1.95238
   A73        1.92975  -0.00012   0.00007  -0.00153  -0.00146   1.92829
   A74        1.91745   0.00021  -0.00028   0.00150   0.00122   1.91867
   A75        1.89520  -0.00004  -0.00011  -0.00073  -0.00083   1.89437
   A76        1.87561  -0.00009  -0.00004   0.00080   0.00076   1.87637
   A77        1.89271  -0.00015   0.00088  -0.00157  -0.00069   1.89202
   A78        1.96437   0.00013   0.00160   0.00062   0.00223   1.96659
   A79        1.92222  -0.00007  -0.00014   0.00109   0.00095   1.92316
   A80        1.92797  -0.00001  -0.00102  -0.00206  -0.00308   1.92489
   A81        1.91368   0.00003  -0.00064   0.00118   0.00053   1.91421
   A82        1.84566  -0.00006   0.00027  -0.00004   0.00023   1.84589
   A83        1.88713  -0.00001  -0.00012  -0.00090  -0.00102   1.88611
   A84        1.86780   0.00007   0.00064  -0.00005   0.00058   1.86839
    D1        0.07890  -0.00007  -0.00151  -0.00095  -0.00247   0.07644
    D2       -3.05675  -0.00012   0.00109  -0.00080   0.00028  -3.05648
    D3       -3.10791  -0.00019   0.00098  -0.00515  -0.00417  -3.11208
    D4        0.03962  -0.00023   0.00358  -0.00500  -0.00143   0.03819
    D5        0.38247  -0.00004  -0.00226  -0.00350  -0.00576   0.37671
    D6       -1.87665  -0.00002  -0.00294  -0.00119  -0.00413  -1.88078
    D7        2.40192  -0.00006  -0.00233  -0.00357  -0.00591   2.39602
    D8       -2.70949   0.00008  -0.00495   0.00113  -0.00383  -2.71332
    D9        1.31458   0.00010  -0.00564   0.00345  -0.00220   1.31238
   D10       -0.69004   0.00006  -0.00503   0.00106  -0.00397  -0.69401
   D11        0.02004   0.00022   0.00407   0.03410   0.03813   0.05817
   D12       -3.09913  -0.00013   0.00544   0.00862   0.01403  -3.08510
   D13        3.12110   0.00014   0.00621   0.03035   0.03655  -3.12553
   D14        0.00194  -0.00021   0.00758   0.00487   0.01245   0.01439
   D15        0.64339   0.00001   0.00537   0.00413   0.00949   0.65288
   D16       -1.51465   0.00002   0.00745   0.00775   0.01522  -1.49943
   D17        2.76658  -0.00007   0.00658   0.00453   0.01111   2.77768
   D18       -2.50451   0.00005   0.00261   0.00397   0.00656  -2.49795
   D19        1.62063   0.00007   0.00469   0.00759   0.01229   1.63292
   D20       -0.38133  -0.00002   0.00382   0.00437   0.00817  -0.37315
   D21       -0.08102   0.00017  -0.00952  -0.02487  -0.03440  -0.11542
   D22        2.04475  -0.00001  -0.00972  -0.02973  -0.03943   2.00531
   D23       -2.14942  -0.00009  -0.00987  -0.03036  -0.04022  -2.18964
   D24        3.06594   0.00013  -0.00717  -0.02473  -0.03192   3.03402
   D25       -1.09148  -0.00005  -0.00737  -0.02959  -0.03695  -1.12843
   D26        0.99754  -0.00013  -0.00752  -0.03022  -0.03773   0.95980
   D27       -1.35749   0.00012  -0.00285  -0.00228  -0.00508  -1.36257
   D28        2.68078  -0.00006  -0.00108  -0.00461  -0.00567   2.67511
   D29        0.70955  -0.00003  -0.00225  -0.00683  -0.00906   0.70050
   D30        0.78395   0.00019  -0.00445  -0.00333  -0.00776   0.77618
   D31       -1.46097   0.00001  -0.00269  -0.00566  -0.00835  -1.46932
   D32        2.85099   0.00004  -0.00385  -0.00788  -0.01174   2.83925
   D33        2.81809   0.00013  -0.00370  -0.00293  -0.00661   2.81148
   D34        0.57317  -0.00005  -0.00194  -0.00526  -0.00719   0.56598
   D35       -1.39806  -0.00002  -0.00310  -0.00748  -0.01058  -1.40864
   D36        0.62587   0.00000  -0.00210   0.00029  -0.00179   0.62407
   D37       -1.49304  -0.00006  -0.00119  -0.00120  -0.00238  -1.49541
   D38        2.77631   0.00000  -0.00201  -0.00041  -0.00241   2.77390
   D39        2.86442   0.00004  -0.00397   0.00252  -0.00144   2.86298
   D40        0.74552  -0.00002  -0.00305   0.00103  -0.00202   0.74350
   D41       -1.26832   0.00005  -0.00387   0.00181  -0.00205  -1.27038
   D42       -1.42334   0.00007  -0.00292   0.00391   0.00101  -1.42234
   D43        2.74094   0.00001  -0.00201   0.00242   0.00042   2.74136
   D44        0.72710   0.00008  -0.00283   0.00321   0.00039   0.72749
   D45       -1.01989   0.00001  -0.00018  -0.00997  -0.01014  -1.03003
   D46       -3.06780   0.00005  -0.00002  -0.00866  -0.00868  -3.07648
   D47        1.02857   0.00010  -0.00034  -0.00903  -0.00937   1.01920
   D48        3.01410  -0.00015   0.00211  -0.01165  -0.00955   3.00456
   D49        0.96620  -0.00012   0.00226  -0.01034  -0.00808   0.95811
   D50       -1.22062  -0.00007   0.00194  -0.01072  -0.00878  -1.22939
   D51        0.97616  -0.00006   0.00116  -0.00992  -0.00876   0.96741
   D52       -1.07175  -0.00002   0.00131  -0.00861  -0.00729  -1.07904
   D53        3.02463   0.00003   0.00099  -0.00898  -0.00799   3.01664
   D54        0.85544  -0.00001   0.00320   0.00006   0.00326   0.85870
   D55       -1.29740  -0.00007   0.00348  -0.00267   0.00082  -1.29658
   D56        2.98451   0.00001   0.00342  -0.00021   0.00322   2.98773
   D57        3.00179   0.00006   0.00233   0.00199   0.00433   3.00612
   D58        0.84896   0.00000   0.00261  -0.00073   0.00189   0.85084
   D59       -1.15232   0.00007   0.00256   0.00173   0.00429  -1.14803
   D60       -1.28990   0.00001   0.00290   0.00079   0.00370  -1.28620
   D61        2.84045  -0.00006   0.00319  -0.00194   0.00125   2.84171
   D62        0.83917   0.00002   0.00313   0.00052   0.00366   0.84283
   D63       -1.29450   0.00011  -0.00008   0.00330   0.00323  -1.29126
   D64        0.95273   0.00001  -0.00006  -0.00063  -0.00067   0.95205
   D65        2.98457   0.00006  -0.00017   0.00151   0.00136   2.98593
   D66        0.87199   0.00013  -0.00070   0.00488   0.00419   0.87618
   D67        3.11921   0.00003  -0.00068   0.00096   0.00029   3.11949
   D68       -1.13213   0.00008  -0.00079   0.00310   0.00232  -1.12982
   D69        2.86616   0.00005  -0.00022   0.00376   0.00356   2.86972
   D70       -1.16980  -0.00005  -0.00019  -0.00016  -0.00035  -1.17015
   D71        0.86204   0.00000  -0.00030   0.00197   0.00168   0.86372
   D72       -3.06919  -0.00005   0.00411  -0.00285   0.00123  -3.06796
   D73        1.11086  -0.00006   0.00428  -0.00244   0.00183   1.11269
   D74       -0.98915  -0.00003   0.00407  -0.00219   0.00187  -0.98728
   D75        0.96628  -0.00002   0.00372  -0.00108   0.00266   0.96895
   D76       -1.13684  -0.00004   0.00390  -0.00066   0.00325  -1.13359
   D77        3.04633  -0.00001   0.00369  -0.00041   0.00330   3.04962
   D78       -1.07263  -0.00001   0.00374  -0.00097   0.00277  -1.06986
   D79        3.10743  -0.00002   0.00392  -0.00056   0.00336   3.11079
   D80        1.00741   0.00000   0.00371  -0.00031   0.00340   1.01081
   D81       -0.06859  -0.00010  -0.00971  -0.04782  -0.05755  -0.12614
   D82        2.01571  -0.00038  -0.01153  -0.05831  -0.06990   1.94581
   D83       -2.20617  -0.00037  -0.01282  -0.05893  -0.07170  -2.27787
   D84        3.05074   0.00024  -0.01106  -0.02254  -0.03362   3.01712
   D85       -1.14815  -0.00003  -0.01289  -0.03302  -0.04597  -1.19412
   D86        0.91316  -0.00002  -0.01417  -0.03365  -0.04777   0.86539
   D87        0.08585   0.00000   0.01108   0.04260   0.05365   0.13951
   D88       -2.02957   0.00018   0.01244   0.05173   0.06415  -1.96542
   D89        2.08354   0.00019   0.01201   0.04867   0.06063   2.14417
   D90       -1.98860   0.00016   0.01311   0.05619   0.06935  -1.91924
   D91        2.17916   0.00034   0.01447   0.06533   0.07985   2.25902
   D92        0.00909   0.00034   0.01404   0.06227   0.07633   0.08542
   D93        2.18282  -0.00011   0.01506   0.05063   0.06564   2.24845
   D94        0.06739   0.00007   0.01643   0.05977   0.07614   0.14353
   D95       -2.10268   0.00007   0.01600   0.05671   0.07262  -2.03007
   D96        1.04116   0.00018  -0.00748  -0.00099  -0.00832   1.03283
   D97        3.13145   0.00005  -0.00600  -0.00175  -0.00760   3.12385
   D98       -1.06900   0.00013  -0.00706  -0.00159  -0.00850  -1.07750
   D99        3.07756  -0.00006  -0.00787  -0.00744  -0.01544   3.06213
   D100      -1.11533  -0.00018  -0.00639  -0.00819  -0.01471  -1.13004
   D101       0.96740  -0.00010  -0.00745  -0.00803  -0.01561   0.95179
   D102      -1.01268   0.00012  -0.00759  -0.00256  -0.01016  -1.02284
   D103       1.07761   0.00000  -0.00611  -0.00331  -0.00943   1.06817
   D104      -3.12284   0.00008  -0.00717  -0.00316  -0.01034  -3.13318
   D105      -3.03412   0.00014   0.01161   0.03323   0.04469  -2.98943
   D106       1.27628   0.00010   0.01094   0.03060   0.04170   1.31798
   D107      -0.92200   0.00009   0.01043   0.02804   0.03848  -0.88353
   D108      -2.84497   0.00023  -0.00358  -0.00285  -0.00643  -2.85140
   D109      -0.75929   0.00004  -0.00323  -0.00377  -0.00699  -0.76628
   D110       1.33834  -0.00008  -0.00161  -0.00452  -0.00613   1.33222
   D111      -1.14337  -0.00009   0.00570  -0.00295   0.00275  -1.14062
   D112       0.97053  -0.00011   0.00529  -0.00393   0.00136   0.97189
   D113       3.05897  -0.00023   0.00624  -0.00588   0.00036   3.05933
   D114       3.13027   0.00004   0.00596  -0.00249   0.00347   3.13374
   D115      -1.03901   0.00003   0.00555  -0.00347   0.00208  -1.03693
   D116       1.04943  -0.00010   0.00650  -0.00542   0.00108   1.05051
   D117       1.06076   0.00010   0.00440  -0.00181   0.00259   1.06335
   D118      -3.10852   0.00008   0.00399  -0.00280   0.00120  -3.10732
   D119      -1.02008  -0.00004   0.00494  -0.00475   0.00020  -1.01988
   D120      -3.03129  -0.00003   0.00004  -0.00368  -0.00364  -3.03493
   D121      -0.89009   0.00004   0.00023  -0.00093  -0.00069  -0.89079
   D122       1.19334  -0.00003  -0.00065  -0.00265  -0.00330   1.19004
   D123      -1.01707   0.00003  -0.00095  -0.00249  -0.00345  -1.02052
   D124       1.12412   0.00010  -0.00076   0.00027  -0.00049   1.12363
   D125      -3.07563   0.00003  -0.00164  -0.00146  -0.00310  -3.07873
   D126       1.05595   0.00004  -0.00004  -0.00385  -0.00389   1.05206
   D127      -3.08604   0.00011   0.00015  -0.00109  -0.00094  -3.08698
   D128      -1.00260   0.00004  -0.00073  -0.00282  -0.00355  -1.00615
   D129       1.26077   0.00005  -0.00429  -0.00689  -0.01117   1.24960
   D130      -0.88521   0.00004  -0.00475  -0.00958  -0.01434  -0.89955
   D131      -2.91592   0.00007  -0.00444  -0.00908  -0.01353  -2.92945
         Item               Value     Threshold  Converged?
 Maximum Force            0.001155     0.000450     NO 
 RMS     Force            0.000195     0.000300     YES
 Maximum Displacement     0.209241     0.001800     NO 
 RMS     Displacement     0.030317     0.001200     NO 
 Predicted change in Energy=-9.244717D-05
 GradGradGradGradGradGradGradGradGradGradGradGradGradGradGradGradGradGrad

                          Input orientation:                          
 ---------------------------------------------------------------------
 Center     Atomic      Atomic             Coordinates (Angstroms)
 Number     Number       Type             X           Y           Z
 ---------------------------------------------------------------------
      1          6           0       -1.793049    0.627036   -0.167409
      2          6           0       -1.049895   -0.501514   -0.250497
      3          6           0        0.421992   -0.626074   -0.527566
      4          6           0        1.272821    0.491293    0.129407
      5          6           0        1.212798    1.832352   -0.642366
      6          6           0       -0.136508    2.183183   -1.294136
      7          6           0       -1.393652    2.065388   -0.411789
      8          6           0       -3.181657    0.275050    0.160715
      9          6           0       -3.275979   -1.225341    0.372323
     10          6           0       -1.890493   -1.766078   -0.033636
     11          8           0       -4.121367    1.064573    0.252709
     12          6           0       -1.305751    2.872315    0.899000
     13          6           0       -1.940558   -2.625860   -1.301765
     14          8           0       -1.257831   -2.504231    1.029995
     15          6           0        2.731860    0.024061    0.411243
     16          8           0        2.593171   -1.121659    1.289791
     17          6           0        3.540463    1.100901    1.143232
     18          6           0        3.462860   -0.434663   -0.868468
     19          8           0        4.750987   -0.994158   -0.597242
     20          1           0        0.579863   -0.635991   -1.615685
     21          1           0        0.752863   -1.601431   -0.162047
     22          1           0        0.846245    0.656548    1.127121
     23          1           0        1.962867    1.835629   -1.443333
     24          1           0        1.498930    2.639129    0.041523
     25          1           0       -0.285515    1.560634   -2.185414
     26          1           0       -0.068042    3.216736   -1.658444
     27          1           0       -2.223306    2.504561   -0.986036
     28          1           0       -3.478448   -1.434709    1.429130
     29          1           0       -4.107179   -1.641347   -0.208212
     30          1           0       -1.088378    3.925466    0.682650
     31          1           0       -0.522706    2.492678    1.564011
     32          1           0       -2.256558    2.828962    1.440754
     33          1           0       -0.935158   -2.928869   -1.611149
     34          1           0       -2.531753   -3.530820   -1.113863
     35          1           0       -2.410903   -2.080167   -2.127279
     36          1           0       -1.698063   -3.370415    1.081608
     37          1           0        3.459848   -1.280358    1.700500
     38          1           0        3.686046    1.992155    0.524754
     39          1           0        3.034360    1.397736    2.068234
     40          1           0        4.532687    0.712605    1.400864
     41          1           0        2.850709   -1.163897   -1.413395
     42          1           0        3.642560    0.418417   -1.529070
     43          1           0        4.603719   -1.858325   -0.177660
 ---------------------------------------------------------------------
                    Distance matrix (angstroms):
                    1          2          3          4          5
     1  C    0.000000
     2  C    1.353812   0.000000
     3  C    2.570293   1.502908   0.000000
     4  C    3.083194   2.554409   1.550494   0.000000
     5  C    3.273147   3.274182   2.585036   1.548443   0.000000
     6  C    2.536777   3.021763   2.965042   2.622056   1.538998
     7  C    1.512646   2.594835   3.248682   3.143366   2.626985
     8  C    1.469623   2.305766   3.777836   4.459834   4.730895
     9  C    2.433453   2.422247   3.852780   4.868000   5.525233
    10  C    2.398830   1.533870   2.625103   3.889585   4.790582
    11  O    2.406034   3.484219   4.910115   5.425967   5.462962
    12  C    2.532976   3.573448   4.154385   3.593129   3.130562
    13  C    3.448166   2.532053   3.190639   4.700075   5.500374
    14  O    3.394859   2.386163   2.962309   4.023484   5.263721
    15  C    4.601437   3.875023   2.576728   1.557733   2.586031
    16  O    4.941690   4.003623   2.874440   2.385672   3.790098
    17  C    5.512592   5.057825   3.936859   2.557667   3.023475
    18  C    5.407705   4.555361   3.065898   2.578647   3.202071
    19  O    6.755549   5.832081   4.345174   3.851262   4.528794
    20  H    3.053433   2.130242   1.099557   2.190048   2.727760
    21  H    3.383454   2.113664   1.092886   2.175958   3.497586
    22  H    2.939822   2.614247   2.136141   1.097592   2.155912
    23  H    4.146756   3.995225   3.045144   2.181035   1.097343
    24  H    3.863845   4.055295   3.484997   2.161492   1.095657
    25  H    2.686375   2.929272   2.833852   2.988361   2.167895
    26  H    3.450418   4.095331   4.035618   3.524538   2.142309
    27  H    2.092934   3.309743   4.124157   4.185734   3.518066
    28  H    3.104883   3.096752   4.438016   5.288982   6.080508
    29  H    3.240744   3.263126   4.652543   5.797115   6.368456
    30  H    3.478333   4.524422   4.945943   4.204151   3.381154
    31  H    2.844680   3.540558   3.872177   3.047548   2.883765
    32  H    2.765774   3.925358   4.794391   4.431799   4.167619
    33  H    3.932534   2.785066   2.884246   4.427439   5.312390
    34  H    4.327727   3.481092   4.184006   5.674319   6.558017
    35  H    3.398791   2.804781   3.563533   5.027411   5.535701
    36  H    4.189114   3.228811   3.823020   4.964437   6.205964
    37  H    5.892382   4.975015   3.823733   3.223378   4.497468
    38  H    5.688860   5.408191   4.314689   2.869240   2.739464
    39  H    5.375496   5.066044   4.202195   2.771950   3.294591
    40  H    6.517802   5.946957   4.733784   3.506038   4.055895
    41  H    5.130732   4.123808   2.640570   2.758554   3.500678
    42  H    5.607449   4.949763   3.530726   2.893358   2.947745
    43  H    6.862636   5.814602   4.373525   4.087772   5.033428
                    6          7          8          9         10
     6  C    0.000000
     7  C    1.540397   0.000000
     8  C    3.876918   2.594231   0.000000
     9  C    4.924571   3.871290   1.518173   0.000000
    10  C    4.501332   3.882008   2.423031   1.541678   0.000000
    11  O    4.418497   2.980540   1.230798   2.443909   3.615436
    12  C    2.579124   1.541760   3.287838   4.577114   4.767225
    13  C    5.136297   4.806139   3.477708   2.558784   1.532932
    14  O    5.350776   4.793601   3.490152   2.478108   1.440987
    15  C    3.974627   4.675922   5.924141   6.136502   4.976813
    16  O    5.004979   5.380279   6.047665   5.941332   4.719109
    17  C    4.542269   5.262491   6.843556   7.243589   6.252989
    18  C    4.470991   5.481289   6.761104   6.897586   5.579248
    19  O    5.871011   6.866717   8.069215   8.088615   6.709901
    20  H    2.926487   3.555500   4.258477   4.378016   3.143666
    21  H    4.049186   4.256226   4.371018   4.081490   2.651590
    22  H    3.026368   3.061080   4.159745   4.593905   3.834868
    23  H    2.133173   3.518961   5.610214   6.333376   5.459663
    24  H    2.160215   2.983572   5.245090   6.151692   5.558749
    25  H    1.097336   2.151393   3.942675   4.821468   4.274707
    26  H    1.098017   2.153368   4.653757   5.843537   5.548853
    27  H    2.133761   1.100436   2.684062   4.106754   4.388187
    28  H    5.627955   4.470575   2.149474   1.096206   2.184283
    29  H    5.618940   4.598322   2.159925   1.095890   2.227045
    30  H    2.801659   2.179650   4.240255   5.604704   5.792247
    31  H    2.900679   2.201115   3.735925   4.777478   4.749771
    32  H    3.520123   2.181643   3.002794   4.314873   4.839651
    33  H    5.183764   5.156674   4.295504   3.509361   2.180205
    34  H    6.198348   5.753758   4.065903   2.842157   2.166199
    35  H    4.903381   4.600363   3.372836   2.779766   2.180095
    36  H    6.238995   5.645428   4.042092   2.755766   1.963338
    37  H    5.822177   6.261968   6.992841   6.865745   5.645291
    38  H    4.237544   5.165831   7.088464   7.671070   6.747882
    39  H    4.687949   5.118941   6.598327   7.041095   6.219466
    40  H    5.588113   6.343282   7.825633   8.111029   7.032703
    41  H    4.487831   5.426426   6.398268   6.381918   4.974470
    42  H    4.177433   5.415188   7.031775   7.360939   6.133761
    43  H    6.328512   7.170691   8.079472   7.924191   6.496464
                   11         12         13         14         15
    11  O    0.000000
    12  C    3.407832   0.000000
    13  C    4.559782   5.956197   0.000000
    14  O    4.641161   5.378356   2.432698   0.000000
    15  C    6.933579   4.965155   5.638082   4.763691   0.000000
    16  O    7.137239   5.595190   5.434472   4.099905   1.450433
    17  C    7.713493   5.165592   7.064584   6.002784   1.532719
    18  C    7.811866   6.066276   5.846881   5.492923   1.543519
    19  O    9.147648   7.339784   6.923553   6.405788   2.476023
    20  H    5.337075   4.710350   3.226553   3.723850   3.029059
    21  H    5.571150   5.037669   3.098859   2.505774   2.624370
    22  H    5.060459   3.097216   4.943679   3.798302   2.113780
    23  H    6.363095   4.152723   5.929726   5.943453   2.704179
    24  H    5.840511   2.942088   6.430755   5.918696   2.914685
    25  H    4.572120   3.503570   4.587672   5.273271   4.267111
    26  H    4.971293   2.862004   6.145686   6.432167   4.724006
    27  H    2.685272   2.128500   5.147897   5.484936   5.714800
    28  H    2.836146   4.853052   3.352869   2.496864   6.460034
    29  H    2.744932   5.426515   2.619039   3.224362   7.066100
    30  H    4.191489   1.096897   6.898114   6.441302   5.467069
    31  H    4.087708   1.095228   6.035098   5.078847   4.244425
    32  H    2.828786   1.095176   6.113619   5.441427   5.814780
    33  H    5.438150   6.331819   1.094697   2.694453   5.124148
    34  H    5.050943   6.823111   1.097165   2.696830   6.532133
    35  H    4.298770   5.908198   1.095662   3.387888   6.109000
    36  H    5.121385   6.257710   2.508712   0.973007   5.621039
    37  H    8.066575   6.371659   6.323636   4.919750   1.973236
    38  H    7.867027   5.082596   7.504726   6.701841   2.190148
    39  H    7.389963   4.730545   7.231599   5.892893   2.173501
    40  H    8.736978   6.245284   7.768684   6.634431   2.167122
    41  H    7.506785   6.238136   5.010593   4.964549   2.180521
    42  H    7.991922   6.033484   6.363214   6.253360   2.179382
    43  H    9.211714   7.645914   6.684332   6.019418   2.719199
                   16         17         18         19         20
    16  O    0.000000
    17  C    2.420457   0.000000
    18  C    2.426191   2.531978   0.000000
    19  O    2.869376   2.980586   1.430339   0.000000
    20  H    3.568063   4.403813   2.985053   4.308572   0.000000
    21  H    2.392645   4.095981   3.033886   4.067330   1.753586
    22  H    2.498046   2.730662   3.466957   4.576600   3.043781
    23  H    4.075881   3.117523   2.781129   4.061672   2.837483
    24  H    4.110847   2.783480   3.759428   4.917791   3.783838
    25  H    5.249627   5.092086   4.445883   5.866481   2.428710
    26  H    5.881821   5.034626   5.140433   6.486974   3.907060
    27  H    6.444169   6.302783   6.401980   7.812360   4.256440
    28  H    6.081281   7.468344   7.379757   8.486688   5.136023
    29  H    6.885404   8.236064   7.693992   8.890293   4.996006
    30  H    6.276615   5.442101   6.490798   7.742029   5.373292
    31  H    4.779887   4.315488   5.510990   6.681383   4.595073
    32  H    6.257001   6.056414   6.978216   8.238650   5.421531
    33  H    4.912288   6.622450   5.110304   6.091253   2.748199
    34  H    6.151948   7.963612   6.751429   7.729157   4.279487
    35  H    6.134807   7.498945   6.228433   7.403587   3.360364
    36  H    4.849220   6.887570   6.249526   7.074983   4.465581
    37  H    0.972109   2.446925   2.704590   2.651145   4.439213
    38  H    3.387550   1.094551   2.807192   3.363189   4.597500
    39  H    2.673569   1.095391   3.487910   3.971490   4.871536
    40  H    2.671812   1.096201   2.758735   2.636877   5.152000
    41  H    2.715754   3.484452   1.097021   2.075084   2.340160
    42  H    3.379205   2.759965   1.093815   2.022939   3.240277
    43  H    2.595841   3.410614   1.950792   0.971865   4.444484
                   21         22         23         24         25
    21  H    0.000000
    22  H    2.601758   0.000000
    23  H    3.862535   3.040445   0.000000
    24  H    4.310499   2.352689   1.750899   0.000000
    25  H    3.894983   3.615403   2.383595   3.050679   0.000000
    26  H    5.111538   3.892281   2.465425   2.383049   1.751475
    27  H    5.137675   4.159655   4.263876   3.863811   2.466687
    28  H    4.523675   4.813267   6.968074   6.579962   5.677309
    29  H    4.860425   5.621374   7.103544   7.057854   5.363500
    30  H    5.886447   3.824414   4.265832   2.959708   3.803001
    31  H    4.622561   2.331581   3.956501   2.535041   3.870808
    32  H    5.590524   3.800675   5.206555   4.012178   4.317727
    33  H    2.590638   4.850437   5.579171   6.297516   4.572467
    34  H    3.926474   5.828116   7.007776   7.459865   5.667161
    35  H    3.755094   5.356280   5.910254   6.500942   4.216170
    36  H    3.268489   4.763613   6.846943   6.886012   6.081445
    37  H    3.301506   3.303225   4.672688   4.686126   6.099124
    38  H    4.689256   3.195491   2.620537   2.331429   4.827475
    39  H    4.378856   2.494574   3.697425   2.829516   5.398299
    40  H    4.699417   3.697016   3.994323   3.842262   6.065938
    41  H    2.481585   3.712966   3.128308   4.290349   4.225515
    42  H    3.781387   3.864121   2.199366   3.463159   4.143092
    43  H    3.859447   4.705917   4.713950   5.469447   6.294836
                   26         27         28         29         30
    26  H    0.000000
    27  H    2.367380   0.000000
    28  H    6.542165   4.788137   0.000000
    29  H    6.482189   4.619798   1.766038   0.000000
    30  H    2.650303   2.468106   5.916176   6.395014   0.000000
    31  H    3.333946   3.065114   4.917212   5.751468   1.774729
    32  H    3.813791   2.448602   4.435318   5.111512   1.772480
    33  H    6.206657   5.618919   4.236051   3.699683   7.229585
    34  H    7.203885   6.044609   3.428808   2.621503   7.804293
    35  H    5.810851   4.728357   3.768861   2.598602   6.761095
    36  H    7.318157   6.250309   2.652828   3.233751   7.332173
    37  H    6.629659   7.337665   6.945317   7.812387   6.987345
    38  H    4.512110   6.120906   7.993202   8.629828   5.153421
    39  H    5.178976   6.180347   7.130769   8.088251   5.030530
    40  H    6.066032   7.385922   8.293976   9.098214   6.514191
    41  H    5.269640   6.275814   6.943451   7.077614   6.768414
    42  H    4.649290   6.249421   7.930560   8.126853   6.290698
    43  H    7.055092   8.142268   8.251221   8.713653   8.160413
                   31         32         33         34         35
    31  H    0.000000
    32  H    1.770458   0.000000
    33  H    6.296422   6.649272   0.000000
    34  H    6.891285   6.859200   1.777288   0.000000
    35  H    6.172667   6.070768   1.778906   1.773699   0.000000
    36  H    5.999169   6.234835   2.833360   2.353904   3.531265
    37  H    5.487729   7.044947   5.744623   6.991746   7.053886
    38  H    4.363963   6.070736   7.080543   8.476399   7.796786
    39  H    3.755776   5.516878   6.929246   8.086904   7.703832
    40  H    5.362114   7.111568   7.227025   8.616079   8.274104
    41  H    5.797880   7.083308   4.181749   5.887524   5.388296
    42  H    5.587410   7.030659   5.671557   7.341049   6.576107
    43  H    6.945853   8.464828   5.820663   7.388415   7.283896
                   36         37         38         39         40
    36  H    0.000000
    37  H    5.599591   0.000000
    38  H    7.619441   3.484664   0.000000
    39  H    6.790031   2.736504   1.777740   0.000000
    40  H    7.456220   2.283126   1.766810   1.777575   0.000000
    41  H    5.637827   3.175052   3.796692   4.326364   3.777613
    42  H    7.049336   3.653676   2.587806   3.777509   3.076262
    43  H    6.601866   2.273757   4.020163   4.255451   3.017692
                   41         42         43
    41  H    0.000000
    42  H    1.773168   0.000000
    43  H    2.254399   2.816681   0.000000
 Stoichiometry    C15H24O4
 Framework group  C1[X(C15H24O4)]
 Deg. of freedom   123
 Full point group                 C1      NOp   1
 Largest Abelian subgroup         C1      NOp   1
 Largest concise Abelian subgroup C1      NOp   1
                         Standard orientation:                         
 ---------------------------------------------------------------------
 Center     Atomic      Atomic             Coordinates (Angstroms)
 Number     Number       Type             X           Y           Z
 ---------------------------------------------------------------------
      1          6           0        1.826282    0.631820    0.144156
      2          6           0        1.096007   -0.505315    0.224331
      3          6           0       -0.371766   -0.648057    0.514161
      4          6           0       -1.240657    0.465781   -0.124921
      5          6           0       -1.187565    1.800656    0.658001
      6          6           0        0.164076    2.160267    1.300077
      7          6           0        1.413944    2.063630    0.404915
      8          6           0        3.215371    0.297611   -0.200125
      9          6           0        3.323638   -1.199788   -0.425784
     10          6           0        1.947914   -1.758860   -0.011544
     11          8           0        4.145705    1.097937   -0.294037
     12          6           0        1.304982    2.880918   -0.897849
     13          6           0        2.019201   -2.629032    1.248456
     14          8           0        1.313045   -2.494494   -1.075606
     15          6           0       -2.697257   -0.014609   -0.397081
     16          8           0       -2.554754   -1.151105   -1.286926
     17          6           0       -3.524209    1.059810   -1.111926
     18          6           0       -3.411115   -0.492241    0.885388
     19          8           0       -4.695738   -1.063145    0.621415
     20          1           0       -0.519154   -0.669114    1.603591
     21          1           0       -0.695702   -1.623696    0.143225
     22          1           0       -0.825383    0.644259   -1.125122
     23          1           0       -1.929965    1.788933    1.466003
     24          1           0       -1.488767    2.610224   -0.016046
     25          1           0        0.328180    1.531638    2.184408
     26          1           0        0.088085    3.189825    1.674078
     27          1           0        2.244307    2.506673    0.975149
     28          1           0        3.518252   -1.397789   -1.486251
     29          1           0        4.164708   -1.611879    0.143212
     30          1           0        1.078482    3.929758   -0.670217
     31          1           0        0.519725    2.498691   -1.558756
     32          1           0        2.250994    2.852470   -1.448903
     33          1           0        1.020074   -2.945483    1.564631
     34          1           0        2.618178   -3.525934    1.047046
     35          1           0        2.491549   -2.085514    2.074259
     36          1           0        1.761961   -3.355425   -1.138974
     37          1           0       -3.423564   -1.315519   -1.690824
     38          1           0       -3.673375    1.944048   -0.484299
     39          1           0       -3.030125    1.370076   -2.039016
     40          1           0       -4.514652    0.663145   -1.363592
     41          1           0       -2.786076   -1.219571    1.418092
     42          1           0       -3.593586    0.353094    1.555122
     43          1           0       -4.543283   -1.922008    0.192889
 ---------------------------------------------------------------------
 Rotational constants (GHZ):      0.5762216      0.2562404      0.2039891
 Standard basis: 6-31G(d) (6D, 7F)
 There are   333 symmetry adapted cartesian basis functions of A   symmetry.
 There are   333 symmetry adapted basis functions of A   symmetry.
   333 basis functions,   628 primitive gaussians,   333 cartesian basis functions
    73 alpha electrons       73 beta electrons
       nuclear repulsion energy      1597.9869612464 Hartrees.
 NAtoms=   43 NActive=   43 NUniq=   43 SFac= 1.00D+00 NAtFMM=   60 NAOKFM=F Big=F
 Integral buffers will be    131072 words long.
 Raffenetti 2 integral format.
 Two-electron integral symmetry is turned on.
 ------------------------------------------------------------------------------
 Polarizable Continuum Model (PCM)
 =================================
 Model                : PCM (using non-symmetric T matrix).
 Atomic radii         : SMD-Coulomb.
 Polarization charges : Total charges.
 Charge compensation  : None.
 Solution method      : On-the-fly selection.
 Cavity type          : VdW (van der Waals Surface) (Alpha=1.000).
 Cavity algorithm     : GePol (No added spheres)
                        Default sphere list used, NSphG=   43.
                        Lebedev-Laikov grids with approx.  5.0 points / Ang**2.
                        Smoothing algorithm: Karplus/York (Gamma=1.0000).
                        Polarization charges: spherical gaussians, with
                                              point-specific exponents (IZeta= 3).
                        Self-potential: point-specific (ISelfS= 7).
                        Self-field    : sphere-specific E.n sum rule (ISelfD= 2).
 1st derivatives      : Analytical E(r).r(x)/FMM algorithm (CHGder, D1EAlg=3).
                        Cavity 1st derivative terms included.
 Solvent              : Methanol, Eps=  32.613000 Eps(inf)=   1.765709
 ------------------------------------------------------------------------------
 ------------------------------------------------------------------------------
 Atomic radii for non-electrostatic terms: SMD-CDS.
 ------------------------------------------------------------------------------
 Nuclear repulsion after PCM non-electrostatic terms =     1597.9884035028 Hartrees.
 One-electron integrals computed using PRISM.
 NBasis=   333 RedAO= T EigKep=  9.33D-04  NBF=   333
 NBsUse=   333 1.00D-06 EigRej= -1.00D+00 NBFU=   333
 Initial guess from the checkpoint file:  "DY-202A-11R_58.chk"
 B after Tr=     0.000000    0.000000    0.000000
         Rot=    0.999998    0.001429   -0.000979    0.000307 Ang=   0.20 deg.
 ExpMin= 1.61D-01 ExpMax= 5.48D+03 ExpMxC= 8.25D+02 IAcc=1 IRadAn=         1 AccDes= 0.00D+00
 Harris functional with IExCor=  402 and IRadAn=       1 diagonalized for initial guess.
 HarFok:  IExCor=  402 AccDes= 0.00D+00 IRadAn=         1 IDoV= 1 UseB2=F ITyADJ=14
 ICtDFT=  3500011 ScaDFX=  1.000000  1.000000  1.000000  1.000000
 FoFCou: FMM=F IPFlag=           0 FMFlag=      100000 FMFlg1=           0
         NFxFlg=           0 DoJE=T BraDBF=F KetDBF=T FulRan=T
         wScrn=  0.000000 ICntrl=     500 IOpCl=  0 I1Cent=   200000004 NGrid=           0
         NMat0=    1 NMatS0=      1 NMatT0=    0 NMatD0=    1 NMtDS0=    0 NMtDT0=    0
 Petite list used in FoFCou.
 Keep R1 ints in memory in canonical form, NReq=1565304907.
 Requested convergence on RMS density matrix=1.00D-08 within 128 cycles.
 Requested convergence on MAX density matrix=1.00D-06.
 Requested convergence on             energy=1.00D-06.
 No special actions if energy rises.
 Inv3:  Mode=1 IEnd=    22178883.
 Iteration    1 A*A^-1 deviation from unit magnitude is 7.99D-15 for   2716.
 Iteration    1 A*A^-1 deviation from orthogonality  is 4.42D-15 for   2716   2629.
 Iteration    1 A^-1*A deviation from unit magnitude is 7.11D-15 for   2716.
 Iteration    1 A^-1*A deviation from orthogonality  is 5.29D-09 for   1737   1691.
 Iteration    2 A*A^-1 deviation from unit magnitude is 2.89D-15 for     82.
 Iteration    2 A*A^-1 deviation from orthogonality  is 2.77D-15 for   1627    214.
 Iteration    2 A^-1*A deviation from unit magnitude is 8.88D-16 for    200.
 Iteration    2 A^-1*A deviation from orthogonality  is 3.78D-16 for   2704   2499.
 Error on total polarization charges =  0.05177
 SCF Done:  E(RB3LYP) =  -886.950285886     A.U. after   10 cycles
            NFock= 10  Conv=0.78D-08     -V/T= 2.0094
 SMD-CDS (non-electrostatic) energy       (kcal/mol) =       0.91
 (included in total energy above)
 D1PCM: PCM CHGder 1st derivatives, ID1Alg=3 FixD1E=F DoIter=F DoCFld=F I1PDM=0.
 Calling FoFJK, ICntrl=      2127 FMM=F ISym2X=0 I1Cent= 0 IOpClX= 0 NMat=1 NMatS=1 NMatT=0.
 ***** Axes restored to original set *****
 -------------------------------------------------------------------
 Center     Atomic                   Forces (Hartrees/Bohr)
 Number     Number              X              Y              Z
 -------------------------------------------------------------------
      1        6           0.002039990    0.001940785   -0.000616811
      2        6          -0.000988833   -0.001670420    0.000497841
      3        6           0.000298687    0.000448426   -0.000075372
      4        6           0.000334978    0.000023537    0.000081883
      5        6           0.000105558   -0.000081046    0.000202933
      6        6           0.000280802    0.000179285   -0.000060766
      7        6          -0.001043935   -0.001114677   -0.000109030
      8        6          -0.000490959   -0.000757755    0.001652442
      9        6          -0.001937527   -0.000143773   -0.001053132
     10        6           0.002752501   -0.000108022    0.001008496
     11        8          -0.001344651    0.001167237   -0.000485221
     12        6           0.000178567    0.000042889   -0.000390516
     13        6          -0.000680697    0.000235094   -0.000552788
     14        8          -0.000453359   -0.000060532   -0.000524854
     15        6          -0.000850448   -0.000365242    0.000234575
     16        8           0.000366259    0.000023298   -0.000288975
     17        6           0.000124285    0.000356992   -0.000636500
     18        6          -0.000648041    0.000675175   -0.000614442
     19        8           0.000945164   -0.000492589    0.000588668
     20        1           0.000001737   -0.000248957   -0.000140733
     21        1          -0.000077960    0.000093673    0.000098381
     22        1           0.000277292   -0.000141597   -0.000005540
     23        1           0.000120824    0.000019012    0.000035546
     24        1           0.000155518   -0.000010721    0.000027532
     25        1          -0.000207473   -0.000052892   -0.000200929
     26        1          -0.000022232    0.000130616   -0.000022389
     27        1          -0.000050561   -0.000162841    0.000217031
     28        1           0.000793634    0.000343875    0.000211194
     29        1           0.000246841    0.000012101   -0.000038429
     30        1          -0.000004656    0.000175896    0.000144060
     31        1          -0.000098071   -0.000044173    0.000077876
     32        1          -0.000128100    0.000182841    0.000224979
     33        1           0.000192844   -0.000149404    0.000112150
     34        1          -0.000032863   -0.000262113   -0.000040951
     35        1           0.000063177   -0.000102588   -0.000095381
     36        1          -0.000000560    0.000090161   -0.000017850
     37        1          -0.000323457   -0.000004587    0.000215781
     38        1           0.000094662   -0.000194264    0.000137382
     39        1          -0.000077994    0.000060860    0.000260550
     40        1          -0.000007002    0.000004932    0.000165370
     41        1          -0.000108341    0.000085633    0.000157117
     42        1           0.000112943   -0.000109378   -0.000105309
     43        1           0.000091455   -0.000014747   -0.000275869
 -------------------------------------------------------------------
 Cartesian Forces:  Max     0.002752501 RMS     0.000582157

 GradGradGradGradGradGradGradGradGradGradGradGradGradGradGradGradGradGrad
 Berny optimization.
 Using GEDIIS/GDIIS optimizer.
 FormGI is forming the generalized inverse of G from B-inverse, IUseBI=4.
 Internal  Forces:  Max     0.001737462 RMS     0.000264129
 Search for a local minimum.
 Step number   6 out of a maximum of  258
 All quantities printed in internal units (Hartrees-Bohrs-Radians)
 Mixed Optimization -- En-DIIS/RFO-DIIS
 Swapping is turned off.
 Update second derivatives using D2CorX and points    3    4    5    6
 DE= -8.00D-05 DEPred=-9.24D-05 R= 8.65D-01
 TightC=F SS=  1.41D+00  RLast= 2.89D-01 DXNew= 1.4270D+00 8.6615D-01
 Trust test= 8.65D-01 RLast= 2.89D-01 DXMaxT set to 8.66D-01
 ITU=  1  1  1  1  1  0
     Eigenvalues ---    0.00090   0.00240   0.00245   0.00272   0.00366
     Eigenvalues ---    0.00385   0.00409   0.00698   0.00844   0.01068
     Eigenvalues ---    0.01120   0.01183   0.01304   0.01363   0.01441
     Eigenvalues ---    0.01917   0.02614   0.02812   0.03241   0.03868
     Eigenvalues ---    0.03970   0.04035   0.04448   0.04602   0.04729
     Eigenvalues ---    0.04818   0.04888   0.05043   0.05187   0.05393
     Eigenvalues ---    0.05445   0.05516   0.05540   0.05572   0.05620
     Eigenvalues ---    0.05643   0.05676   0.05692   0.05893   0.06011
     Eigenvalues ---    0.06211   0.06644   0.07186   0.07787   0.08498
     Eigenvalues ---    0.08839   0.08949   0.09133   0.09497   0.09686
     Eigenvalues ---    0.10274   0.11716   0.12129   0.13440   0.14023
     Eigenvalues ---    0.14613   0.15769   0.15990   0.16000   0.16000
     Eigenvalues ---    0.16000   0.16000   0.16000   0.16000   0.16005
     Eigenvalues ---    0.16015   0.16041   0.16140   0.16462   0.16620
     Eigenvalues ---    0.17074   0.17801   0.18721   0.19874   0.20933
     Eigenvalues ---    0.22769   0.24238   0.24745   0.25100   0.26621
     Eigenvalues ---    0.27163   0.27767   0.28127   0.28337   0.28423
     Eigenvalues ---    0.28760   0.29002   0.29461   0.29641   0.30606
     Eigenvalues ---    0.31645   0.31690   0.32505   0.33714   0.33769
     Eigenvalues ---    0.33822   0.33854   0.33954   0.34024   0.34105
     Eigenvalues ---    0.34126   0.34128   0.34139   0.34145   0.34164
     Eigenvalues ---    0.34181   0.34189   0.34206   0.34275   0.34328
     Eigenvalues ---    0.34336   0.34423   0.34507   0.34556   0.37619
     Eigenvalues ---    0.39263   0.41990   0.44346   0.52440   0.52605
     Eigenvalues ---    0.52977   0.55196   0.99070
 En-DIIS/RFO-DIIS IScMMF=        0 using points:     6    5    4    3    2
 RFO step:  Lambda=-3.10275739D-05.
 DidBck=F Rises=F RFO-DIIS coefs:    0.91477    0.42173   -0.26661   -0.12555    0.05566
 Iteration  1 RMS(Cart)=  0.01737630 RMS(Int)=  0.00016068
 Iteration  2 RMS(Cart)=  0.00022323 RMS(Int)=  0.00002565
 Iteration  3 RMS(Cart)=  0.00000003 RMS(Int)=  0.00002565
 Variable       Old X    -DE/DX   Delta X   Delta X   Delta X     New X
                                 (Linear)    (Quad)   (Total)
    R1        2.55833   0.00098  -0.00005   0.00105   0.00101   2.55935
    R2        2.85849  -0.00098  -0.00012  -0.00113  -0.00127   2.85722
    R3        2.77718   0.00154  -0.00054   0.00155   0.00105   2.77823
    R4        2.84009   0.00046   0.00007   0.00045   0.00051   2.84060
    R5        2.89859  -0.00059  -0.00052  -0.00035  -0.00089   2.89770
    R6        2.93001   0.00011  -0.00024   0.00096   0.00073   2.93074
    R7        2.07786   0.00014  -0.00015  -0.00003  -0.00018   2.07768
    R8        2.06525  -0.00007   0.00030  -0.00046  -0.00016   2.06509
    R9        2.92613   0.00006  -0.00020   0.00064   0.00045   2.92658
   R10        2.94369  -0.00031  -0.00121   0.00073  -0.00048   2.94321
   R11        2.07415  -0.00014   0.00013  -0.00022  -0.00009   2.07406
   R12        2.90828   0.00055  -0.00033   0.00085   0.00053   2.90881
   R13        2.07368   0.00006   0.00005  -0.00016  -0.00011   2.07356
   R14        2.07049   0.00005   0.00007   0.00012   0.00019   2.07068
   R15        2.91093   0.00046  -0.00033   0.00047   0.00014   2.91107
   R16        2.07366   0.00022  -0.00005   0.00029   0.00024   2.07390
   R17        2.07495   0.00013  -0.00009   0.00028   0.00018   2.07513
   R18        2.91350   0.00023  -0.00042   0.00007  -0.00034   2.91316
   R19        2.07952  -0.00014   0.00007  -0.00013  -0.00006   2.07946
   R20        2.86893   0.00029  -0.00068   0.00010  -0.00059   2.86834
   R21        2.32587   0.00174  -0.00023   0.00090   0.00067   2.32654
   R22        2.91335   0.00125  -0.00047   0.00071   0.00020   2.91355
   R23        2.07153   0.00000  -0.00013   0.00042   0.00029   2.07182
   R24        2.07093  -0.00017  -0.00003  -0.00057  -0.00060   2.07033
   R25        2.89682   0.00064  -0.00020   0.00131   0.00111   2.89793
   R26        2.72307  -0.00060  -0.00014  -0.00150  -0.00164   2.72143
   R27        2.07284   0.00014  -0.00009   0.00019   0.00010   2.07293
   R28        2.06968  -0.00001  -0.00008   0.00007  -0.00001   2.06967
   R29        2.06958   0.00022  -0.00010   0.00025   0.00015   2.06974
   R30        2.06868   0.00019   0.00005   0.00027   0.00032   2.06900
   R31        2.07334   0.00023  -0.00012   0.00044   0.00032   2.07366
   R32        2.07050  -0.00001   0.00002  -0.00006  -0.00003   2.07047
   R33        1.83872  -0.00008  -0.00009  -0.00015  -0.00024   1.83848
   R34        2.74092  -0.00007  -0.00009   0.00024   0.00016   2.74108
   R35        2.89642   0.00020   0.00020   0.00013   0.00033   2.89675
   R36        2.91683   0.00036  -0.00014   0.00078   0.00064   2.91747
   R37        1.83702  -0.00020   0.00001  -0.00007  -0.00006   1.83696
   R38        2.06840  -0.00022   0.00023  -0.00034  -0.00011   2.06829
   R39        2.06999   0.00027  -0.00012   0.00036   0.00024   2.07023
   R40        2.07152   0.00003  -0.00008   0.00007  -0.00001   2.07151
   R41        2.70295   0.00119  -0.00053   0.00063   0.00010   2.70305
   R42        2.07307  -0.00007   0.00018  -0.00016   0.00002   2.07309
   R43        2.06701   0.00000   0.00004  -0.00002   0.00002   2.06703
   R44        1.83656  -0.00013   0.00005   0.00001   0.00006   1.83662
    A1        2.26245   0.00042   0.00011   0.00111   0.00122   2.26367
    A2        1.90998  -0.00005  -0.00032  -0.00064  -0.00103   1.90896
    A3        2.10982  -0.00037   0.00024  -0.00062  -0.00031   2.10951
    A4        2.23700  -0.00048   0.00017  -0.00097  -0.00080   2.23620
    A5        1.95815   0.00035   0.00004  -0.00019  -0.00028   1.95787
    A6        2.08800   0.00013  -0.00021   0.00109   0.00095   2.08895
    A7        1.98185   0.00025  -0.00019  -0.00074  -0.00094   1.98091
    A8        1.90054  -0.00011   0.00030   0.00087   0.00116   1.90170
    A9        1.88474  -0.00012   0.00061  -0.00072  -0.00010   1.88464
   A10        1.92519   0.00006  -0.00082  -0.00007  -0.00089   1.92430
   A11        1.91273  -0.00009   0.00008   0.00031   0.00040   1.91313
   A12        1.85402   0.00000   0.00007   0.00041   0.00048   1.85450
   A13        1.97325  -0.00002  -0.00007   0.00011   0.00004   1.97329
   A14        1.95464   0.00003  -0.00162   0.00203   0.00039   1.95503
   A15        1.85500  -0.00001   0.00101  -0.00148  -0.00046   1.85454
   A16        1.96737   0.00008  -0.00146   0.00220   0.00073   1.96810
   A17        1.88347   0.00005   0.00089  -0.00148  -0.00059   1.88287
   A18        1.81803  -0.00015   0.00173  -0.00201  -0.00027   1.81775
   A19        2.02918  -0.00006   0.00029   0.00042   0.00072   2.02989
   A20        1.91760  -0.00002  -0.00023   0.00006  -0.00018   1.91742
   A21        1.89283  -0.00003   0.00008  -0.00029  -0.00021   1.89262
   A22        1.86448   0.00004  -0.00006  -0.00002  -0.00008   1.86440
   A23        1.90228   0.00012   0.00002   0.00040   0.00041   1.90269
   A24        1.84928  -0.00006  -0.00013  -0.00067  -0.00080   1.84848
   A25        2.04374   0.00016   0.00029   0.00078   0.00105   2.04479
   A26        1.91102   0.00003  -0.00031   0.00037   0.00006   1.91108
   A27        1.87593   0.00003  -0.00024  -0.00003  -0.00027   1.87566
   A28        1.88708  -0.00016   0.00063  -0.00031   0.00033   1.88741
   A29        1.88906  -0.00007  -0.00003  -0.00032  -0.00036   1.88870
   A30        1.84731   0.00001  -0.00041  -0.00063  -0.00104   1.84627
   A31        1.96139  -0.00007  -0.00008   0.00130   0.00121   1.96261
   A32        1.95560   0.00019  -0.00053  -0.00074  -0.00127   1.95432
   A33        1.83872  -0.00005   0.00076  -0.00047   0.00030   1.83902
   A34        1.98279  -0.00013   0.00016  -0.00034  -0.00018   1.98262
   A35        1.86071   0.00015  -0.00052   0.00026  -0.00026   1.86045
   A36        1.85227  -0.00009   0.00028  -0.00006   0.00022   1.85249
   A37        1.90342  -0.00057   0.00036  -0.00120  -0.00098   1.90244
   A38        2.19501   0.00010  -0.00027   0.00019  -0.00003   2.19498
   A39        2.18475   0.00047  -0.00017   0.00102   0.00090   2.18565
   A40        1.82771   0.00046  -0.00008  -0.00063  -0.00097   1.82675
   A41        1.91198  -0.00027  -0.00198  -0.00655  -0.00851   1.90347
   A42        1.92671  -0.00004   0.00048   0.00556   0.00610   1.93281
   A43        1.93142  -0.00045   0.00014  -0.00608  -0.00595   1.92547
   A44        1.99214  -0.00015   0.00096   0.00454   0.00554   1.99769
   A45        1.87351   0.00041   0.00037   0.00260   0.00298   1.87649
   A46        1.81375  -0.00015   0.00000  -0.00128  -0.00141   1.81233
   A47        1.94265   0.00015  -0.00132  -0.00261  -0.00389   1.93876
   A48        1.86091   0.00018   0.00045   0.00524   0.00572   1.86663
   A49        1.96623  -0.00019   0.00027  -0.00214  -0.00185   1.96438
   A50        1.96045   0.00014   0.00061   0.00114   0.00178   1.96223
   A51        1.91521  -0.00010  -0.00002  -0.00006  -0.00011   1.91511
   A52        1.92422   0.00021  -0.00003   0.00103   0.00100   1.92523
   A53        1.95581  -0.00003   0.00020  -0.00029  -0.00009   1.95572
   A54        1.92874   0.00025  -0.00017   0.00057   0.00040   1.92914
   A55        1.88692  -0.00007  -0.00010  -0.00033  -0.00043   1.88648
   A56        1.88349  -0.00024   0.00011  -0.00061  -0.00050   1.88299
   A57        1.88245  -0.00015  -0.00001  -0.00044  -0.00045   1.88200
   A58        1.93805  -0.00022   0.00073  -0.00063   0.00010   1.93815
   A59        1.91616   0.00013  -0.00007   0.00071   0.00064   1.91680
   A60        1.93688   0.00026  -0.00006   0.00084   0.00079   1.93767
   A61        1.89123  -0.00008  -0.00039  -0.00095  -0.00134   1.88989
   A62        1.89566   0.00001  -0.00026   0.00009  -0.00016   1.89550
   A63        1.88443  -0.00010   0.00001  -0.00010  -0.00009   1.88434
   A64        1.87185  -0.00006   0.00040   0.00017   0.00056   1.87241
   A65        1.83067  -0.00020  -0.00023  -0.00027  -0.00050   1.83017
   A66        1.94960  -0.00007  -0.00015  -0.00020  -0.00034   1.94926
   A67        1.96354   0.00031  -0.00160   0.00203   0.00044   1.96398
   A68        1.89246   0.00017   0.00094  -0.00123  -0.00029   1.89216
   A69        1.88885   0.00005   0.00040   0.00068   0.00107   1.88991
   A70        1.93360  -0.00025   0.00071  -0.00105  -0.00034   1.93326
   A71        1.87509   0.00042  -0.00095   0.00189   0.00093   1.87602
   A72        1.95238   0.00009   0.00046   0.00047   0.00092   1.95331
   A73        1.92829   0.00001  -0.00017  -0.00044  -0.00060   1.92768
   A74        1.91867   0.00007   0.00008   0.00067   0.00075   1.91942
   A75        1.89437  -0.00001  -0.00015  -0.00002  -0.00018   1.89419
   A76        1.87637  -0.00006   0.00018   0.00005   0.00022   1.87659
   A77        1.89202  -0.00011  -0.00042  -0.00076  -0.00118   1.89084
   A78        1.96659  -0.00001   0.00020   0.00080   0.00100   1.96759
   A79        1.92316  -0.00017   0.00033  -0.00056  -0.00023   1.92293
   A80        1.92489   0.00017  -0.00058  -0.00006  -0.00064   1.92425
   A81        1.91421   0.00009   0.00017  -0.00028  -0.00011   1.91410
   A82        1.84589  -0.00008   0.00015   0.00022   0.00037   1.84626
   A83        1.88611   0.00000  -0.00030  -0.00013  -0.00042   1.88568
   A84        1.86839   0.00014  -0.00054   0.00128   0.00075   1.86913
    D1        0.07644   0.00002   0.00002  -0.00128  -0.00125   0.07518
    D2       -3.05648   0.00012   0.00062   0.00934   0.00996  -3.04652
    D3       -3.11208  -0.00004   0.00093  -0.00512  -0.00418  -3.11626
    D4        0.03819   0.00006   0.00153   0.00549   0.00703   0.04522
    D5        0.37671  -0.00009  -0.00062  -0.00550  -0.00611   0.37059
    D6       -1.88078  -0.00001  -0.00031  -0.00551  -0.00582  -1.88659
    D7        2.39602   0.00003  -0.00083  -0.00481  -0.00563   2.39039
    D8       -2.71332  -0.00003  -0.00161  -0.00127  -0.00289  -2.71620
    D9        1.31238   0.00004  -0.00130  -0.00129  -0.00259   1.30979
   D10       -0.69401   0.00008  -0.00182  -0.00058  -0.00240  -0.69641
   D11        0.05817  -0.00019  -0.00013   0.01061   0.01049   0.06866
   D12       -3.08510   0.00018   0.00717   0.02044   0.02762  -3.05748
   D13       -3.12553  -0.00022   0.00070   0.00722   0.00792  -3.11761
   D14        0.01439   0.00015   0.00800   0.01705   0.02505   0.03943
   D15        0.65288   0.00005   0.00030   0.00617   0.00647   0.65935
   D16       -1.49943  -0.00012   0.00127   0.00613   0.00740  -1.49202
   D17        2.77768   0.00001   0.00072   0.00557   0.00629   2.78398
   D18       -2.49795  -0.00006  -0.00034  -0.00514  -0.00549  -2.50345
   D19        1.63292  -0.00022   0.00062  -0.00519  -0.00456   1.62836
   D20       -0.37315  -0.00010   0.00007  -0.00574  -0.00567  -0.37882
   D21       -0.11542   0.00012  -0.00228  -0.01874  -0.02101  -0.13644
   D22        2.00531  -0.00012  -0.00268  -0.02346  -0.02612   1.97919
   D23       -2.18964  -0.00004  -0.00316  -0.02177  -0.02493  -2.21457
   D24        3.03402   0.00022  -0.00173  -0.00913  -0.01085   3.02317
   D25       -1.12843  -0.00003  -0.00213  -0.01385  -0.01596  -1.14439
   D26        0.95980   0.00005  -0.00261  -0.01216  -0.01476   0.94504
   D27       -1.36257   0.00001   0.00022  -0.00106  -0.00082  -1.36340
   D28        2.67511  -0.00011   0.00375  -0.00597  -0.00222   2.67289
   D29        0.70050   0.00005   0.00193  -0.00376  -0.00182   0.69867
   D30        0.77618   0.00008  -0.00015  -0.00051  -0.00065   0.77554
   D31       -1.46932  -0.00004   0.00338  -0.00542  -0.00204  -1.47136
   D32        2.83925   0.00013   0.00156  -0.00321  -0.00165   2.83761
   D33        2.81148   0.00006  -0.00049   0.00013  -0.00035   2.81113
   D34        0.56598  -0.00006   0.00304  -0.00478  -0.00174   0.56424
   D35       -1.40864   0.00011   0.00122  -0.00257  -0.00135  -1.40998
   D36        0.62407  -0.00008  -0.00021  -0.00444  -0.00464   0.61943
   D37       -1.49541  -0.00008  -0.00015  -0.00477  -0.00491  -1.50033
   D38        2.77390   0.00002   0.00009  -0.00384  -0.00375   2.77015
   D39        2.86298   0.00001  -0.00383   0.00041  -0.00342   2.85957
   D40        0.74350   0.00001  -0.00378   0.00009  -0.00369   0.73981
   D41       -1.27038   0.00011  -0.00354   0.00101  -0.00252  -1.27290
   D42       -1.42234  -0.00009  -0.00200  -0.00172  -0.00371  -1.42605
   D43        2.74136  -0.00008  -0.00194  -0.00205  -0.00398   2.73738
   D44        0.72749   0.00001  -0.00170  -0.00112  -0.00282   0.72467
   D45       -1.03003   0.00008   0.00080   0.00829   0.00909  -1.02095
   D46       -3.07648   0.00002  -0.00011   0.01001   0.00990  -3.06658
   D47        1.01920   0.00018   0.00031   0.00998   0.01029   1.02949
   D48        3.00456   0.00001   0.00357   0.00449   0.00806   3.01262
   D49        0.95811  -0.00005   0.00266   0.00621   0.00887   0.96698
   D50       -1.22939   0.00011   0.00307   0.00619   0.00926  -1.22013
   D51        0.96741  -0.00001   0.00220   0.00637   0.00857   0.97598
   D52       -1.07904  -0.00006   0.00129   0.00809   0.00938  -1.06966
   D53        3.01664   0.00009   0.00171   0.00806   0.00977   3.02641
   D54        0.85870  -0.00001   0.00011   0.00253   0.00265   0.86135
   D55       -1.29658   0.00006  -0.00070   0.00205   0.00135  -1.29523
   D56        2.98773   0.00002   0.00007   0.00261   0.00269   2.99042
   D57        3.00612  -0.00005  -0.00004   0.00288   0.00285   3.00897
   D58        0.85084   0.00003  -0.00085   0.00240   0.00155   0.85239
   D59       -1.14803  -0.00001  -0.00008   0.00296   0.00289  -1.14515
   D60       -1.28620  -0.00003  -0.00022   0.00229   0.00207  -1.28413
   D61        2.84171   0.00004  -0.00103   0.00180   0.00077   2.84248
   D62        0.84283   0.00000  -0.00026   0.00237   0.00211   0.84494
   D63       -1.29126   0.00006   0.00062   0.00431   0.00494  -1.28633
   D64        0.95205   0.00015  -0.00006   0.00414   0.00408   0.95613
   D65        2.98593   0.00007   0.00004   0.00404   0.00409   2.99002
   D66        0.87618   0.00008   0.00094   0.00513   0.00607   0.88225
   D67        3.11949   0.00017   0.00027   0.00495   0.00522   3.12471
   D68       -1.12982   0.00009   0.00037   0.00485   0.00523  -1.12459
   D69        2.86972  -0.00003   0.00076   0.00407   0.00484   2.87456
   D70       -1.17015   0.00006   0.00009   0.00389   0.00398  -1.16617
   D71        0.86372  -0.00002   0.00019   0.00380   0.00399   0.86772
   D72       -3.06796  -0.00003  -0.00059  -0.00269  -0.00329  -3.07125
   D73        1.11269  -0.00007  -0.00058  -0.00279  -0.00337   1.10932
   D74       -0.98728  -0.00004  -0.00058  -0.00243  -0.00302  -0.99030
   D75        0.96895   0.00001  -0.00015  -0.00356  -0.00371   0.96524
   D76       -1.13359  -0.00003  -0.00013  -0.00366  -0.00379  -1.13738
   D77        3.04962   0.00001  -0.00014  -0.00330  -0.00344   3.04619
   D78       -1.06986  -0.00005   0.00021  -0.00365  -0.00344  -1.07330
   D79        3.11079  -0.00008   0.00023  -0.00375  -0.00352   3.10727
   D80        1.01081  -0.00005   0.00022  -0.00339  -0.00317   1.00765
   D81       -0.12614   0.00026  -0.00127  -0.02161  -0.02288  -0.14902
   D82        1.94581  -0.00014  -0.00219  -0.03232  -0.03449   1.91131
   D83       -2.27787   0.00018  -0.00263  -0.02979  -0.03241  -2.31028
   D84        3.01712  -0.00010  -0.00852  -0.03137  -0.03990   2.97722
   D85       -1.19412  -0.00050  -0.00944  -0.04207  -0.05151  -1.24563
   D86        0.86539  -0.00018  -0.00988  -0.03955  -0.04943   0.81596
   D87        0.13951  -0.00017   0.00201   0.02337   0.02538   0.16489
   D88       -1.96542  -0.00015   0.00346   0.02848   0.03194  -1.93348
   D89        2.14417   0.00002   0.00280   0.02934   0.03213   2.17630
   D90       -1.91924   0.00010   0.00435   0.03448   0.03884  -1.88040
   D91        2.25902   0.00012   0.00580   0.03959   0.04540   2.30442
   D92        0.08542   0.00029   0.00514   0.04045   0.04559   0.13101
   D93        2.24845   0.00001   0.00307   0.03243   0.03549   2.28395
   D94        0.14353   0.00003   0.00453   0.03753   0.04205   0.18558
   D95       -2.03007   0.00020   0.00387   0.03839   0.04225  -1.98782
   D96        1.03283   0.00025  -0.00073   0.00111   0.00042   1.03326
   D97        3.12385   0.00009  -0.00080   0.00000  -0.00076   3.12309
   D98       -1.07750   0.00021  -0.00087   0.00085   0.00002  -1.07748
   D99        3.06213   0.00003  -0.00145  -0.00359  -0.00507   3.05705
   D100      -1.13004  -0.00012  -0.00152  -0.00470  -0.00626  -1.13630
   D101       0.95179   0.00000  -0.00158  -0.00385  -0.00547   0.94632
   D102      -1.02284  -0.00001  -0.00046  -0.00373  -0.00419  -1.02704
   D103       1.06817  -0.00016  -0.00053  -0.00484  -0.00538   1.06279
   D104      -3.13318  -0.00004  -0.00060  -0.00399  -0.00459  -3.13777
   D105      -2.98943  -0.00010   0.00481   0.01927   0.02403  -2.96540
   D106       1.31798  -0.00009   0.00427   0.01721   0.02151   1.33949
   D107      -0.88353   0.00014   0.00348   0.01921   0.02270  -0.86083
   D108      -2.85140   0.00027  -0.00139   0.00555   0.00416  -2.84725
   D109      -0.76628   0.00016  -0.00122   0.00457   0.00335  -0.76293
   D110       1.33222  -0.00001   0.00040   0.00299   0.00338   1.33560
   D111      -1.14062  -0.00017   0.00241  -0.01008  -0.00768  -1.14829
   D112       0.97189  -0.00011   0.00241  -0.01010  -0.00769   0.96420
   D113       3.05933  -0.00019   0.00183  -0.01088  -0.00905   3.05028
   D114       3.13374   0.00001   0.00221  -0.00891  -0.00671   3.12704
   D115      -1.03693   0.00007   0.00221  -0.00893  -0.00672  -1.04365
   D116       1.05051  -0.00001   0.00164  -0.00972  -0.00808   1.04243
   D117       1.06335  -0.00001   0.00074  -0.00837  -0.00763   1.05573
   D118      -3.10732   0.00005   0.00074  -0.00838  -0.00764  -3.11497
   D119      -1.01988  -0.00003   0.00017  -0.00917  -0.00900  -1.02889
   D120      -3.03493   0.00004  -0.00344   0.00965   0.00622  -3.02872
   D121      -0.89079   0.00003  -0.00283   0.00945   0.00662  -0.88417
   D122       1.19004   0.00003  -0.00336   0.00891   0.00555   1.19559
   D123      -1.02052   0.00000  -0.00437   0.01088   0.00651  -1.01401
   D124       1.12363  -0.00001  -0.00377   0.01068   0.00691   1.13053
   D125      -3.07873  -0.00001  -0.00430   0.01013   0.00584  -3.07289
   D126       1.05206   0.00009  -0.00258   0.00919   0.00661   1.05866
   D127      -3.08698   0.00008  -0.00198   0.00898   0.00700  -3.07998
   D128      -1.00615   0.00008  -0.00251   0.00844   0.00593  -1.00022
   D129       1.24960   0.00005  -0.00107   0.00078  -0.00030   1.24930
   D130      -0.89955   0.00020  -0.00176   0.00114  -0.00062  -0.90017
   D131      -2.92945   0.00020  -0.00158   0.00131  -0.00027  -2.92971
         Item               Value     Threshold  Converged?
 Maximum Force            0.001737     0.000450     NO 
 RMS     Force            0.000264     0.000300     YES
 Maximum Displacement     0.111688     0.001800     NO 
 RMS     Displacement     0.017378     0.001200     NO 
 Predicted change in Energy=-5.744410D-05
 GradGradGradGradGradGradGradGradGradGradGradGradGradGradGradGradGradGrad

                          Input orientation:                          
 ---------------------------------------------------------------------
 Center     Atomic      Atomic             Coordinates (Angstroms)
 Number     Number       Type             X           Y           Z
 ---------------------------------------------------------------------
      1          6           0       -1.790934    0.623935   -0.165119
      2          6           0       -1.047117   -0.505289   -0.241589
      3          6           0        0.424313   -0.630081   -0.522426
      4          6           0        1.275731    0.489240    0.131367
      5          6           0        1.213809    1.829085   -0.642835
      6          6           0       -0.134671    2.176022   -1.299042
      7          6           0       -1.394634    2.060564   -0.420284
      8          6           0       -3.179695    0.271798    0.164669
      9          6           0       -3.267690   -1.225327    0.398720
     10          6           0       -1.889291   -1.768736   -0.027683
     11          8           0       -4.126073    1.056921    0.225349
     12          6           0       -1.313704    2.877135    0.884754
     13          6           0       -1.958926   -2.608706   -1.308810
     14          8           0       -1.250643   -2.527173    1.016750
     15          6           0        2.734796    0.023324    0.413837
     16          8           0        2.595607   -1.127748    1.285417
     17          6           0        3.538902    1.097472    1.155045
     18          6           0        3.470936   -0.425149   -0.866968
     19          8           0        4.756345   -0.991264   -0.596290
     20          1           0        0.580630   -0.640722   -1.610667
     21          1           0        0.756196   -1.604726   -0.156180
     22          1           0        0.849608    0.656438    1.128897
     23          1           0        1.966069    1.833150   -1.441657
     24          1           0        1.496872    2.637593    0.040447
     25          1           0       -0.280448    1.550874   -2.189190
     26          1           0       -0.066255    3.208380   -1.667017
     27          1           0       -2.223415    2.493003   -1.000804
     28          1           0       -3.436884   -1.411563    1.465814
     29          1           0       -4.113779   -1.654618   -0.149110
     30          1           0       -1.095093    3.928914    0.662798
     31          1           0       -0.534307    2.502308    1.556731
     32          1           0       -2.267224    2.837888    1.422201
     33          1           0       -0.958592   -2.910122   -1.636248
     34          1           0       -2.549633   -3.515552   -1.127592
     35          1           0       -2.438470   -2.049487   -2.119826
     36          1           0       -1.681997   -3.398704    1.046131
     37          1           0        3.460112   -1.285844    1.700834
     38          1           0        3.691111    1.990423    0.540728
     39          1           0        3.025157    1.392326    2.076615
     40          1           0        4.528192    0.707539    1.421326
     41          1           0        2.859024   -1.146928   -1.422015
     42          1           0        3.655430    0.434117   -1.518182
     43          1           0        4.605536   -1.859212   -0.185797
 ---------------------------------------------------------------------
                    Distance matrix (angstroms):
                    1          2          3          4          5
     1  C    0.000000
     2  C    1.354348   0.000000
     3  C    2.570514   1.503179   0.000000
     4  C    3.083907   2.554174   1.550883   0.000000
     5  C    3.272474   3.274460   2.585595   1.548680   0.000000
     6  C    2.537314   3.023275   2.964761   2.623078   1.539277
     7  C    1.511974   2.595439   3.249396   3.147098   2.628134
     8  C    1.470176   2.305819   3.778143   4.460853   4.730760
     9  C    2.432795   2.420619   3.851456   4.863527   5.522509
    10  C    2.398632   1.533399   2.625655   3.891159   4.790821
    11  O    2.406827   3.484036   4.910311   5.432364   5.464826
    12  C    2.531184   3.574984   4.159498   3.602056   3.133729
    13  C    3.433105   2.528778   3.195807   4.704719   5.495795
    14  O    3.408549   2.390158   2.962009   4.033016   5.273019
    15  C    4.601973   3.874516   2.577180   1.557478   2.586645
    16  O    4.941072   3.998580   2.868883   2.385070   3.790830
    17  C    5.511281   5.054799   3.936879   2.557304   3.028809
    18  C    5.411141   4.561833   3.072885   2.579090   3.197879
    19  O    6.757339   5.834565   4.347690   3.851759   4.528365
    20  H    3.051767   2.131262   1.099463   2.189672   2.727190
    21  H    3.384506   2.113762   1.092801   2.176532   3.498185
    22  H    2.940748   2.612548   2.136089   1.097544   2.155638
    23  H    4.148111   3.998469   3.047869   2.181070   1.097283
    24  H    3.860926   4.053287   3.484954   2.161618   1.095757
    25  H    2.690288   2.934065   2.833965   2.988937   2.168276
    26  H    3.451025   4.096984   4.035410   3.525455   2.142421
    27  H    2.092565   3.309055   4.122253   4.188186   3.519011
    28  H    3.084209   3.073686   4.412783   5.253812   6.047905
    29  H    3.253870   3.276268   4.667260   5.807031   6.384603
    30  H    3.477432   4.525746   4.949524   4.211245   3.383044
    31  H    2.841156   3.541549   3.879911   3.059468   2.889157
    32  H    2.765507   3.928574   4.801329   4.442402   4.171289
    33  H    3.917470   2.781390   2.889915   4.435349   5.307191
    34  H    4.317097   3.479115   4.187663   5.679502   6.554665
    35  H    3.374517   2.801461   3.572384   5.030735   5.528469
    36  H    4.202454   3.230038   3.816043   4.970016   6.210321
    37  H    5.890885   4.969646   3.819553   3.222680   4.499049
    38  H    5.693709   5.412153   4.320799   2.873184   2.750250
    39  H    5.367544   5.055534   4.196372   2.767679   3.296536
    40  H    6.515762   5.943089   4.733838   3.505731   4.062482
    41  H    5.132041   4.130743   2.646546   2.756239   3.488625
    42  H    5.615131   4.962471   3.544597   2.896035   2.945112
    43  H    6.861580   5.812805   4.371122   4.086982   5.031524
                    6          7          8          9         10
     6  C    0.000000
     7  C    1.540471   0.000000
     8  C    3.878233   2.593896   0.000000
     9  C    4.926193   3.869907   1.517862   0.000000
    10  C    4.500684   3.881026   2.421967   1.541784   0.000000
    11  O    4.416723   2.980755   1.231150   2.444491   3.612694
    12  C    2.578884   1.541578   3.284543   4.569954   4.769482
    13  C    5.120705   4.786437   3.458138   2.557784   1.533519
    14  O    5.359881   4.809691   3.504500   2.478960   1.440117
    15  C    3.975161   4.679562   5.924950   6.131003   4.978815
    16  O    5.004873   5.384866   6.047225   5.930768   4.716928
    17  C    4.547632   5.267731   6.841208   7.231674   6.251341
    18  C    4.466899   5.481977   6.766159   6.902995   5.589424
    19  O    5.869207   6.868709   8.071872   8.088879   6.715076
    20  H    2.922808   3.551848   4.257295   4.380521   3.143050
    21  H    4.048929   4.257954   4.372131   4.079647   2.653679
    22  H    3.028667   3.067271   4.160885   4.585449   3.836758
    23  H    2.133310   3.519836   5.612219   6.335101   5.462299
    24  H    2.160837   2.984300   5.242395   6.144230   5.557561
    25  H    1.097462   2.151795   3.947445   4.829926   4.275547
    26  H    1.098112   2.153234   4.655330   5.845872   5.548204
    27  H    2.133606   1.100402   2.684502   4.107938   4.384179
    28  H    5.605337   4.447900   2.143089   1.096358   2.180173
    29  H    5.641759   4.611926   2.163805   1.095571   2.230721
    30  H    2.800689   2.180258   4.238891   5.599653   5.794026
    31  H    2.902001   2.200884   3.729757   4.765252   4.752701
    32  H    3.520087   2.181834   2.999801   4.307918   4.844170
    33  H    5.163469   5.135798   4.277992   3.508784   2.180927
    34  H    6.185099   5.738238   4.051042   2.844357   2.167306
    35  H    4.882223   4.568430   3.340164   2.776674   2.181165
    36  H    6.242726   5.660085   4.061116   2.767153   1.962866
    37  H    5.822906   6.266271   6.990929   6.852918   5.642434
    38  H    4.249213   5.176221   7.092465   7.667211   6.752425
    39  H    4.689750   5.120117   6.588726   7.019071   6.210651
    40  H    5.594563   6.348392   7.821802   8.096757   7.029627
    41  H    4.474296   5.420800   6.402849   6.392014   4.987714
    42  H    4.176976   5.417920   7.041113   7.372778   6.149640
    43  H    6.323922   7.170890   8.079224   7.920301   6.497381
                   11         12         13         14         15
    11  O    0.000000
    12  C    3.414295   0.000000
    13  C    4.526256   5.943272   0.000000
    14  O    4.662633   5.406287   2.432394   0.000000
    15  C    6.940848   4.975576   5.650320   4.769933   0.000000
    16  O    7.146853   5.610912   5.446744   4.101733   1.450515
    17  C    7.721257   5.175716   7.073362   6.008071   1.532896
    18  C    7.816920   6.071770   5.869118   5.500928   1.543856
    19  O    9.152458   7.348706   6.943966   6.406623   2.477176
    20  H    5.329728   4.710726   3.226984   3.716932   3.029852
    21  H    5.573731   5.045305   3.115834   2.500815   2.624942
    22  H    5.072887   3.109826   4.948883   3.815627   2.113310
    23  H    6.363618   4.154396   5.929023   5.950077   2.703566
    24  H    5.843819   2.944414   6.425472   5.931005   2.916553
    25  H    4.567584   3.503672   4.571046   5.277291   4.266246
    26  H    4.969099   2.859614   6.127724   6.442201   4.724449
    27  H    2.680651   2.128488   5.117837   5.497179   5.717026
    28  H    2.847306   4.820628   3.363933   2.495174   6.423020
    29  H    2.737301   5.426424   2.626514   3.212184   7.073569
    30  H    4.198398   1.096948   6.882872   6.467653   5.475735
    31  H    4.094203   1.095220   6.030201   5.108854   4.258944
    32  H    2.838946   1.095258   6.100725   5.475555   5.827416
    33  H    5.407024   6.322491   1.094868   2.696357   5.142865
    34  H    5.022263   6.814947   1.097335   2.694897   6.544069
    35  H    4.242360   5.879132   1.095644   3.387806   6.121983
    36  H    5.147795   6.288707   2.499307   0.972880   5.623000
    37  H    8.075630   6.386368   6.338288   4.919358   1.973921
    38  H    7.879038   5.094387   7.516362   6.712392   2.190917
    39  H    7.394577   4.738239   7.232596   5.896461   2.173317
    40  H    8.743496   6.254823   7.780348   6.634906   2.167822
    41  H    7.507485   6.239064   5.036095   4.974134   2.180659
    42  H    7.998723   6.036119   6.389335   6.266153   2.179223
    43  H    9.214872   7.656139   6.701870   6.015574   2.720877
                   16         17         18         19         20
    16  O    0.000000
    17  C    2.420415   0.000000
    18  C    2.427470   2.532101   0.000000
    19  O    2.868490   2.985324   1.430394   0.000000
    20  H    3.561550   4.407024   2.992229   4.311431   0.000000
    21  H    2.385192   4.094464   3.044082   4.070776   1.753757
    22  H    2.501267   2.725343   3.467661   4.577530   3.043055
    23  H    4.074331   3.123762   2.773952   4.059260   2.840431
    24  H    4.115212   2.790016   3.755093   4.919166   3.783256
    25  H    5.245914   5.096755   4.441376   5.862514   2.424714
    26  H    5.882550   5.041540   5.133647   6.483898   3.903488
    27  H    6.446676   6.308684   6.399935   7.811581   4.249098
    28  H    6.041858   7.419799   7.357504   8.459191   5.118530
    29  H    6.881230   8.236404   7.717177   8.906127   5.020121
    30  H    6.291165   5.452823   6.492047   7.748082   5.371989
    31  H    4.800759   4.327349   5.521440   6.695635   4.599362
    32  H    6.276314   6.067250   6.986715   8.250286   5.423033
    33  H    4.934097   6.639245   5.136886   6.117518   2.742268
    34  H    6.164229   7.972495   6.772427   7.748008   4.277447
    35  H    6.147131   7.507137   6.255334   7.430098   3.370286
    36  H    4.848958   6.890954   6.249375   7.067217   4.447980
    37  H    0.972077   2.446281   2.708232   2.654011   4.435498
    38  H    3.387873   1.094493   2.804474   3.364222   4.607224
    39  H    2.676057   1.095520   3.488068   3.977804   4.868783
    40  H    2.668639   1.096197   2.763523   2.647405   5.156941
    41  H    2.720284   3.484366   1.097031   2.075061   2.341562
    42  H    3.379765   2.756766   1.093826   2.023266   3.258563
    43  H    2.596021   3.417242   1.951370   0.971896   4.440140
                   21         22         23         24         25
    21  H    0.000000
    22  H    2.602500   0.000000
    23  H    3.864613   3.039553   0.000000
    24  H    4.310978   2.351308   1.750403   0.000000
    25  H    3.894300   3.617560   2.384392   3.051411   0.000000
    26  H    5.111266   3.894656   2.464222   2.384240   1.750962
    27  H    5.136425   4.165581   4.263982   3.865961   2.464750
    28  H    4.500011   4.771180   6.940710   6.539823   5.665526
    29  H    4.870236   5.622232   7.127395   7.066712   5.397364
    30  H    5.892297   3.835128   4.265170   2.961944   3.801652
    31  H    4.633269   2.346380   3.961059   2.538328   3.873189
    32  H    5.600819   3.815677   5.208835   4.014696   4.318082
    33  H    2.614414   4.861683   5.575853   6.294264   4.545999
    34  H    3.939975   5.835416   7.007055   7.456522   5.651979
    35  H    3.776190   5.356089   5.910562   6.490179   4.198151
    36  H    3.257099   4.781219   6.846150   6.895904   6.077003
    37  H    3.295655   3.303680   4.672851   4.690901   6.096806
    38  H    4.693026   3.193681   2.632557   2.341750   4.839311
    39  H    4.372170   2.484495   3.700572   2.834135   5.399005
    40  H    4.697132   3.690543   4.003516   3.849784   6.072072
    41  H    2.496758   3.714435   3.111047   4.279819   4.209866
    42  H    3.797037   3.863818   2.194787   3.456010   4.145906
    43  H    3.857857   4.707856   4.709300   5.471401   6.286105
                   26         27         28         29         30
    26  H    0.000000
    27  H    2.368321   0.000000
    28  H    6.520709   4.775181   0.000000
    29  H    6.506554   4.636984   1.767836   0.000000
    30  H    2.646832   2.470329   5.886384   6.399023   0.000000
    31  H    3.333191   3.064989   4.873562   5.744784   1.774486
    32  H    3.811141   2.447819   4.407702   5.105036   1.772265
    33  H    6.183306   5.585457   4.243866   3.707166   7.216416
    34  H    7.188144   6.018740   3.455393   2.620507   7.793668
    35  H    5.785984   4.683233   3.776320   2.616544   6.729706
    36  H    7.322934   6.260615   2.684119   3.222422   7.361073
    37  H    6.631420   7.340369   6.902144   7.805262   7.001508
    38  H    4.524970   6.132742   7.952207   8.641673   5.165307
    39  H    5.183595   6.183002   7.070562   8.074784   5.040795
    40  H    6.074620   7.391806   8.242270   9.095588   6.524872
    41  H    5.252236   6.265597   6.931669   7.106196   6.763554
    42  H    4.644312   6.250402   7.912755   8.160747   6.287906
    43  H    7.049832   8.138832   8.222453   8.721792   8.168212
                   31         32         33         34         35
    31  H    0.000000
    32  H    1.770230   0.000000
    33  H    6.298375   6.641253   0.000000
    34  H    6.890701   6.851817   1.776707   0.000000
    35  H    6.153190   6.038354   1.778927   1.773762   0.000000
    36  H    6.033229   6.275269   2.820848   2.343399   3.523624
    37  H    5.506927   7.062944   5.770558   7.006327   7.069219
    38  H    4.375893   6.082511   7.097485   8.487988   7.808404
    39  H    3.764588   5.525143   6.940221   8.089036   7.701131
    40  H    5.372935   7.121522   7.248519   8.627114   8.287058
    41  H    5.805561   7.088493   4.210574   5.911906   5.418948
    42  H    5.593425   7.035752   5.699743   7.365817   6.608017
    43  H    6.962560   8.478398   5.845318   7.404518   7.307168
                   36         37         38         39         40
    36  H    0.000000
    37  H    5.597687   0.000000
    38  H    7.626822   3.483264   0.000000
    39  H    6.795084   2.739159   1.777684   0.000000
    40  H    7.454425   2.278705   1.766904   1.776922   0.000000
    41  H    5.637651   3.183204   3.793112   4.326178   3.782824
    42  H    7.053676   3.654925   2.581176   3.773324   3.078502
    43  H    6.589443   2.280378   4.022897   4.264810   3.029362
                   41         42         43
    41  H    0.000000
    42  H    1.772911   0.000000
    43  H    2.255192   2.817322   0.000000
 Stoichiometry    C15H24O4
 Framework group  C1[X(C15H24O4)]
 Deg. of freedom   123
 Full point group                 C1      NOp   1
 Largest Abelian subgroup         C1      NOp   1
 Largest concise Abelian subgroup C1      NOp   1
                         Standard orientation:                         
 ---------------------------------------------------------------------
 Center     Atomic      Atomic             Coordinates (Angstroms)
 Number     Number       Type             X           Y           Z
 ---------------------------------------------------------------------
      1          6           0        1.824799    0.631739    0.136624
      2          6           0        1.094318   -0.506030    0.214966
      3          6           0       -0.372555   -0.648563    0.510795
      4          6           0       -1.243199    0.464679   -0.127881
      5          6           0       -1.187736    1.801054    0.652783
      6          6           0        0.163799    2.159445    1.296431
      7          6           0        1.415467    2.062539    0.403690
      8          6           0        3.213738    0.296721   -0.209827
      9          6           0        3.315693   -1.198092   -0.452819
     10          6           0        1.948007   -1.758945   -0.014668
     11          8           0        4.150712    1.092573   -0.276383
     12          6           0        1.311575    2.884990   -0.896019
     13          6           0        2.040607   -2.604793    1.261125
     14          8           0        1.306591   -2.518918   -1.056284
     15          6           0       -2.699990   -0.015864   -0.397278
     16          8           0       -2.557488   -1.160744   -1.276446
     17          6           0       -3.523766    1.053191   -1.124110
     18          6           0       -3.417383   -0.479158    0.888879
     19          8           0       -4.699309   -1.058032    0.628885
     20          1           0       -0.517076   -0.666634    1.600568
     21          1           0       -0.697596   -1.624888    0.142891
     22          1           0       -0.829655    0.641806   -1.128986
     23          1           0       -1.931392    1.792610    1.459587
     24          1           0       -1.486986    2.609949   -0.023103
     25          1           0        0.325977    1.531294    2.181613
     26          1           0        0.087970    3.189041    1.670640
     27          1           0        2.245612    2.501074    0.977653
     28          1           0        3.475483   -1.376852   -1.522639
     29          1           0        4.172278   -1.620861    0.083655
     30          1           0        1.083791    3.933110   -0.666114
     31          1           0        0.529195    2.505090   -1.561649
     32          1           0        2.259655    2.859112   -1.443799
     33          1           0        1.047217   -2.918969    1.597587
     34          1           0        2.639284   -3.504087    1.068768
     35          1           0        2.522630   -2.044559    2.069970
     36          1           0        1.747172   -3.385458   -1.094928
     37          1           0       -3.424602   -1.326215   -1.683467
     38          1           0       -3.679203    1.941173   -0.503431
     39          1           0       -3.023203    1.358535   -2.049509
     40          1           0       -4.511501    0.653737   -1.381917
     41          1           0       -2.791651   -1.197020    1.433498
     42          1           0       -3.604335    0.374591    1.546615
     43          1           0       -4.543364   -1.922096    0.212165
 ---------------------------------------------------------------------
 Rotational constants (GHZ):      0.5763362      0.2559311      0.2037839
 Standard basis: 6-31G(d) (6D, 7F)
 There are   333 symmetry adapted cartesian basis functions of A   symmetry.
 There are   333 symmetry adapted basis functions of A   symmetry.
   333 basis functions,   628 primitive gaussians,   333 cartesian basis functions
    73 alpha electrons       73 beta electrons
       nuclear repulsion energy      1597.6583847449 Hartrees.
 NAtoms=   43 NActive=   43 NUniq=   43 SFac= 1.00D+00 NAtFMM=   60 NAOKFM=F Big=F
 Integral buffers will be    131072 words long.
 Raffenetti 2 integral format.
 Two-electron integral symmetry is turned on.
 ------------------------------------------------------------------------------
 Polarizable Continuum Model (PCM)
 =================================
 Model                : PCM (using non-symmetric T matrix).
 Atomic radii         : SMD-Coulomb.
 Polarization charges : Total charges.
 Charge compensation  : None.
 Solution method      : On-the-fly selection.
 Cavity type          : VdW (van der Waals Surface) (Alpha=1.000).
 Cavity algorithm     : GePol (No added spheres)
                        Default sphere list used, NSphG=   43.
                        Lebedev-Laikov grids with approx.  5.0 points / Ang**2.
                        Smoothing algorithm: Karplus/York (Gamma=1.0000).
                        Polarization charges: spherical gaussians, with
                                              point-specific exponents (IZeta= 3).
                        Self-potential: point-specific (ISelfS= 7).
                        Self-field    : sphere-specific E.n sum rule (ISelfD= 2).
 1st derivatives      : Analytical E(r).r(x)/FMM algorithm (CHGder, D1EAlg=3).
                        Cavity 1st derivative terms included.
 Solvent              : Methanol, Eps=  32.613000 Eps(inf)=   1.765709
 ------------------------------------------------------------------------------
 ------------------------------------------------------------------------------
 Atomic radii for non-electrostatic terms: SMD-CDS.
 ------------------------------------------------------------------------------
 Nuclear repulsion after PCM non-electrostatic terms =     1597.6598069595 Hartrees.
 One-electron integrals computed using PRISM.
 NBasis=   333 RedAO= T EigKep=  9.34D-04  NBF=   333
 NBsUse=   333 1.00D-06 EigRej= -1.00D+00 NBFU=   333
 Initial guess from the checkpoint file:  "DY-202A-11R_58.chk"
 B after Tr=     0.000000    0.000000    0.000000
         Rot=    0.999999    0.001668   -0.000288    0.000032 Ang=   0.19 deg.
 ExpMin= 1.61D-01 ExpMax= 5.48D+03 ExpMxC= 8.25D+02 IAcc=1 IRadAn=         1 AccDes= 0.00D+00
 Harris functional with IExCor=  402 and IRadAn=       1 diagonalized for initial guess.
 HarFok:  IExCor=  402 AccDes= 0.00D+00 IRadAn=         1 IDoV= 1 UseB2=F ITyADJ=14
 ICtDFT=  3500011 ScaDFX=  1.000000  1.000000  1.000000  1.000000
 FoFCou: FMM=F IPFlag=           0 FMFlag=      100000 FMFlg1=           0
         NFxFlg=           0 DoJE=T BraDBF=F KetDBF=T FulRan=T
         wScrn=  0.000000 ICntrl=     500 IOpCl=  0 I1Cent=   200000004 NGrid=           0
         NMat0=    1 NMatS0=      1 NMatT0=    0 NMatD0=    1 NMtDS0=    0 NMtDT0=    0
 Petite list used in FoFCou.
 Keep R1 ints in memory in canonical form, NReq=1565304907.
 Requested convergence on RMS density matrix=1.00D-08 within 128 cycles.
 Requested convergence on MAX density matrix=1.00D-06.
 Requested convergence on             energy=1.00D-06.
 No special actions if energy rises.
 Inv3:  Mode=1 IEnd=    22244187.
 Iteration    1 A*A^-1 deviation from unit magnitude is 4.66D-15 for   2718.
 Iteration    1 A*A^-1 deviation from orthogonality  is 4.69D-15 for   2710   2629.
 Iteration    1 A^-1*A deviation from unit magnitude is 5.11D-15 for   2682.
 Iteration    1 A^-1*A deviation from orthogonality  is 3.53D-12 for   2304   2301.
 Error on total polarization charges =  0.05180
 SCF Done:  E(RB3LYP) =  -886.950340041     A.U. after    9 cycles
            NFock=  9  Conv=0.10D-07     -V/T= 2.0094
 SMD-CDS (non-electrostatic) energy       (kcal/mol) =       0.89
 (included in total energy above)
 D1PCM: PCM CHGder 1st derivatives, ID1Alg=3 FixD1E=F DoIter=F DoCFld=F I1PDM=0.
 Calling FoFJK, ICntrl=      2127 FMM=F ISym2X=0 I1Cent= 0 IOpClX= 0 NMat=1 NMatS=1 NMatT=0.
 ***** Axes restored to original set *****
 -------------------------------------------------------------------
 Center     Atomic                   Forces (Hartrees/Bohr)
 Number     Number              X              Y              Z
 -------------------------------------------------------------------
      1        6           0.001957640    0.001281383    0.000178352
      2        6          -0.000858424   -0.001137887    0.000105196
      3        6           0.000393760    0.000615225    0.000031512
      4        6           0.000019194    0.000003100    0.000087563
      5        6           0.000186966   -0.000048172    0.000251084
      6        6           0.000354689    0.000186075   -0.000182459
      7        6          -0.000755574   -0.000914179   -0.000050613
      8        6          -0.001083716   -0.000710347   -0.001012898
      9        6          -0.001648871    0.000257294    0.000211296
     10        6           0.002440853   -0.000163668    0.000750268
     11        8          -0.000740051    0.000976866    0.000426673
     12        6           0.000213822    0.000174305   -0.000239496
     13        6          -0.000679113    0.000009484   -0.000635440
     14        8          -0.000284406    0.000081499   -0.000501994
     15        6          -0.000497524   -0.000385629    0.000298079
     16        8           0.000335009    0.000055345   -0.000327066
     17        6          -0.000017611    0.000385410   -0.000383433
     18        6          -0.000843291    0.000413624   -0.000580943
     19        8           0.000919679   -0.000325254    0.000682064
     20        1          -0.000088713   -0.000309186   -0.000176907
     21        1          -0.000063229    0.000094723    0.000071916
     22        1           0.000190063   -0.000121056    0.000047074
     23        1           0.000062814    0.000022341   -0.000057029
     24        1           0.000118853   -0.000022381    0.000033162
     25        1          -0.000197337   -0.000105355   -0.000079919
     26        1          -0.000026113    0.000105504    0.000044384
     27        1          -0.000092313   -0.000173893    0.000188551
     28        1           0.000587401   -0.000172527    0.000198973
     29        1           0.000286905    0.000084074   -0.000126808
     30        1          -0.000023846    0.000139083    0.000077590
     31        1           0.000012527   -0.000110235    0.000075660
     32        1          -0.000121063    0.000142921    0.000189232
     33        1           0.000159104   -0.000031210    0.000134052
     34        1          -0.000057553   -0.000141615    0.000047197
     35        1           0.000080316   -0.000058227   -0.000045415
     36        1          -0.000042053    0.000055373    0.000061512
     37        1          -0.000254820    0.000016250    0.000087882
     38        1           0.000020847   -0.000160600    0.000056204
     39        1          -0.000038087    0.000059258    0.000217538
     40        1           0.000071848   -0.000021986    0.000011151
     41        1          -0.000136411    0.000050485    0.000113637
     42        1           0.000150905   -0.000171317   -0.000053616
     43        1          -0.000013075    0.000075099   -0.000223766
 -------------------------------------------------------------------
 Cartesian Forces:  Max     0.002440853 RMS     0.000481783

 GradGradGradGradGradGradGradGradGradGradGradGradGradGradGradGradGradGrad
 Berny optimization.
 Using GEDIIS/GDIIS optimizer.
 FormGI is forming the generalized inverse of G from B-inverse, IUseBI=4.
 Internal  Forces:  Max     0.001335246 RMS     0.000217784
 Search for a local minimum.
 Step number   7 out of a maximum of  258
 All quantities printed in internal units (Hartrees-Bohrs-Radians)
 Mixed Optimization -- En-DIIS/RFO-DIIS
 Swapping is turned off.
 Update second derivatives using D2CorX and points    4    5    6    7
 DE= -5.42D-05 DEPred=-5.74D-05 R= 9.43D-01
 TightC=F SS=  1.41D+00  RLast= 1.77D-01 DXNew= 1.4567D+00 5.3042D-01
 Trust test= 9.43D-01 RLast= 1.77D-01 DXMaxT set to 8.66D-01
 ITU=  1  1  1  1  1  1  0
     Eigenvalues ---    0.00083   0.00242   0.00247   0.00278   0.00371
     Eigenvalues ---    0.00387   0.00403   0.00722   0.00836   0.01094
     Eigenvalues ---    0.01133   0.01182   0.01308   0.01373   0.01428
     Eigenvalues ---    0.02250   0.02607   0.02888   0.03236   0.03897
     Eigenvalues ---    0.04036   0.04154   0.04509   0.04597   0.04733
     Eigenvalues ---    0.04813   0.04909   0.05047   0.05286   0.05384
     Eigenvalues ---    0.05410   0.05448   0.05530   0.05564   0.05606
     Eigenvalues ---    0.05632   0.05672   0.05688   0.05944   0.05991
     Eigenvalues ---    0.06240   0.06635   0.07150   0.07789   0.08484
     Eigenvalues ---    0.08955   0.08974   0.09176   0.09567   0.09818
     Eigenvalues ---    0.10374   0.11719   0.12136   0.13434   0.14074
     Eigenvalues ---    0.14609   0.15609   0.15991   0.16000   0.16000
     Eigenvalues ---    0.16000   0.16000   0.16000   0.16005   0.16011
     Eigenvalues ---    0.16024   0.16058   0.16174   0.16540   0.16690
     Eigenvalues ---    0.17054   0.17822   0.18689   0.19721   0.20985
     Eigenvalues ---    0.22824   0.24065   0.24760   0.25098   0.26585
     Eigenvalues ---    0.27181   0.27643   0.28121   0.28322   0.28520
     Eigenvalues ---    0.28744   0.28960   0.29413   0.29644   0.30681
     Eigenvalues ---    0.31244   0.31658   0.32462   0.33717   0.33766
     Eigenvalues ---    0.33823   0.33855   0.33950   0.34018   0.34106
     Eigenvalues ---    0.34121   0.34128   0.34138   0.34149   0.34161
     Eigenvalues ---    0.34183   0.34189   0.34206   0.34275   0.34334
     Eigenvalues ---    0.34364   0.34418   0.34457   0.34552   0.37118
     Eigenvalues ---    0.39261   0.41991   0.43904   0.52452   0.52594
     Eigenvalues ---    0.52983   0.53527   0.97110
 En-DIIS/RFO-DIIS IScMMF=        0 using points:     7    6    5    4    3
 RFO step:  Lambda=-2.18846699D-05.
 DidBck=F Rises=F RFO-DIIS coefs:    1.19315    0.04926   -0.48182    0.06849    0.17092
 Iteration  1 RMS(Cart)=  0.01654869 RMS(Int)=  0.00009937
 Iteration  2 RMS(Cart)=  0.00015321 RMS(Int)=  0.00000985
 Iteration  3 RMS(Cart)=  0.00000001 RMS(Int)=  0.00000985
 Variable       Old X    -DE/DX   Delta X   Delta X   Delta X     New X
                                 (Linear)    (Quad)   (Total)
    R1        2.55935   0.00046   0.00085   0.00005   0.00091   2.56025
    R2        2.85722  -0.00073  -0.00125  -0.00123  -0.00248   2.85473
    R3        2.77823   0.00134   0.00119   0.00225   0.00341   2.78164
    R4        2.84060   0.00025   0.00053   0.00031   0.00085   2.84145
    R5        2.89770  -0.00048  -0.00112  -0.00113  -0.00222   2.89548
    R6        2.93074   0.00002   0.00025  -0.00015   0.00010   2.93084
    R7        2.07768   0.00017  -0.00011   0.00030   0.00019   2.07788
    R8        2.06509  -0.00008   0.00000  -0.00006  -0.00005   2.06504
    R9        2.92658  -0.00004   0.00035  -0.00068  -0.00033   2.92625
   R10        2.94321  -0.00031   0.00059  -0.00271  -0.00212   2.94109
   R11        2.07406  -0.00005  -0.00001   0.00001   0.00001   2.07406
   R12        2.90881   0.00027   0.00028   0.00019   0.00047   2.90929
   R13        2.07356   0.00008  -0.00019   0.00043   0.00025   2.07381
   R14        2.07068   0.00003   0.00018   0.00005   0.00023   2.07091
   R15        2.91107   0.00035   0.00015   0.00055   0.00070   2.91177
   R16        2.07390   0.00015   0.00020   0.00024   0.00045   2.07435
   R17        2.07513   0.00008   0.00011   0.00011   0.00022   2.07535
   R18        2.91316   0.00027  -0.00024   0.00040   0.00016   2.91332
   R19        2.07946  -0.00010  -0.00001  -0.00020  -0.00021   2.07925
   R20        2.86834   0.00035  -0.00037   0.00030  -0.00008   2.86826
   R21        2.32654   0.00121   0.00058   0.00048   0.00106   2.32760
   R22        2.91355   0.00118   0.00109   0.00168   0.00277   2.91632
   R23        2.07182   0.00014  -0.00009   0.00055   0.00045   2.07227
   R24        2.07033  -0.00019  -0.00031  -0.00049  -0.00080   2.06953
   R25        2.89793   0.00056   0.00069   0.00128   0.00197   2.89990
   R26        2.72143  -0.00053  -0.00049  -0.00181  -0.00230   2.71912
[truncated: 1,246,297 more chars]
