# Supplementary material for: New patchoulol- and guaiane-type sesquiterpenoids from Sanguisorba officinalis with anti-melanogenic activity
Source: Nat Prod Bioprospect. 2026 May 12;16(1):63. doi: 10.1007/s13659-026-00616-0 (PMC13161421; doi:10.1007/s13659-026-00616-0)
Supplement: Supplementary file 2 — Additional file 2. It includes the calculated NMR data of compound 11. [file 13659_2026_616_MOESM2_ESM.zip › New folder/11R-opt_freq-conf-59.log]

 Entering Gaussian System, Link 0=/gpfs/home/zhengshan/software/Gaussian/g09/g09
 Input=DY-202A-11R_59.gjf
 Output=DY-202A-11R_59.log
 Initial command:
 /gpfs/home/zhengshan/software/Gaussian/g09/l1.exe "/gpfs/home/zhengshan/software/Gaussian/g09/scratch/zhengshan/%J/Gau-9649.inp" -scrdir="/gpfs/home/zhengshan/software/Gaussian/g09/scratch/zhengshan/%J/"
 Entering Link 1 = /gpfs/home/zhengshan/software/Gaussian/g09/l1.exe PID=      9650.
  
 Copyright (c) 1988,1990,1992,1993,1995,1998,2003,2009,2013,
            Gaussian, Inc.  All Rights Reserved.
  
 This is part of the Gaussian(R) 09 program.  It is based on
 the Gaussian(R) 03 system (copyright 2003, Gaussian, Inc.),
 the Gaussian(R) 98 system (copyright 1998, Gaussian, Inc.),
 the Gaussian(R) 94 system (copyright 1995, Gaussian, Inc.),
 the Gaussian 92(TM) system (copyright 1992, Gaussian, Inc.),
 the Gaussian 90(TM) system (copyright 1990, Gaussian, Inc.),
 the Gaussian 88(TM) system (copyright 1988, Gaussian, Inc.),
 the Gaussian 86(TM) system (copyright 1986, Carnegie Mellon
 University), and the Gaussian 82(TM) system (copyright 1983,
 Carnegie Mellon University). Gaussian is a federally registered
 trademark of Gaussian, Inc.
  
 This software contains proprietary and confidential information,
 including trade secrets, belonging to Gaussian, Inc.
  
 This software is provided under written license and may be
 used, copied, transmitted, or stored only in accord with that
 written license.
  
 The following legend is applicable only to US Government
 contracts under FAR:
  
                    RESTRICTED RIGHTS LEGEND
  
 Use, reproduction and disclosure by the US Government is
 subject to restrictions as set forth in subparagraphs (a)
 and (c) of the Commercial Computer Software - Restricted
 Rights clause in FAR 52.227-19.
  
 Gaussian, Inc.
 340 Quinnipiac St., Bldg. 40, Wallingford CT 06492
  
  
 ---------------------------------------------------------------
 Warning -- This program may not be used in any manner that
 competes with the business of Gaussian, Inc. or will provide
 assistance to any competitor of Gaussian, Inc.  The licensee
 of this program is prohibited from giving any competitor of
 Gaussian, Inc. access to this program.  By using this program,
 the user acknowledges that Gaussian, Inc. is engaged in the
 business of creating and licensing software in the field of
 computational chemistry and represents and warrants to the
 licensee that it is not a competitor of Gaussian, Inc. and that
 it will not use this program in any manner prohibited above.
 ---------------------------------------------------------------
  

 Cite this work as:
 Gaussian 09, Revision D.01,
 M. J. Frisch, G. W. Trucks, H. B. Schlegel, G. E. Scuseria, 
 M. A. Robb, J. R. Cheeseman, G. Scalmani, V. Barone, B. Mennucci, 
 G. A. Petersson, H. Nakatsuji, M. Caricato, X. Li, H. P. Hratchian, 
 A. F. Izmaylov, J. Bloino, G. Zheng, J. L. Sonnenberg, M. Hada, 
 M. Ehara, K. Toyota, R. Fukuda, J. Hasegawa, M. Ishida, T. Nakajima, 
 Y. Honda, O. Kitao, H. Nakai, T. Vreven, J. A. Montgomery, Jr., 
 J. E. Peralta, F. Ogliaro, M. Bearpark, J. J. Heyd, E. Brothers, 
 K. N. Kudin, V. N. Staroverov, T. Keith, R. Kobayashi, J. Normand, 
 K. Raghavachari, A. Rendell, J. C. Burant, S. S. Iyengar, J. Tomasi, 
 M. Cossi, N. Rega, J. M. Millam, M. Klene, J. E. Knox, J. B. Cross, 
 V. Bakken, C. Adamo, J. Jaramillo, R. Gomperts, R. E. Stratmann, 
 O. Yazyev, A. J. Austin, R. Cammi, C. Pomelli, J. W. Ochterski, 
 R. L. Martin, K. Morokuma, V. G. Zakrzewski, G. A. Voth, 
 P. Salvador, J. J. Dannenberg, S. Dapprich, A. D. Daniels, 
 O. Farkas, J. B. Foresman, J. V. Ortiz, J. Cioslowski, 
 and D. J. Fox, Gaussian, Inc., Wallingford CT, 2013.
 
 ******************************************
 Gaussian 09:  ES64L-G09RevD.01 24-Apr-2013
                10-Mar-2024 
 ******************************************
 %nprocshared=4
 Will use up to    4 processors via shared memory.
 %mem=12GB
 %chk=DY-202A-11R_59.chk
 ----------------------------------------------------------
 # opt freq b3lyp/6-31g(d) scrf=(smd,solvent=methanol,read)
 ----------------------------------------------------------
 1/14=-1,18=20,19=15,26=3,38=1,40=2/1,3;
 2/9=110,12=2,17=6,18=5,40=1/2;
 3/5=1,6=6,7=1,11=2,16=1,25=1,30=1,70=32203,71=1,72=3,74=-5/1,2,3;
 4//1;
 5/5=2,38=5,53=3/2;
 6/7=2,8=2,9=2,10=2,28=1/1;
 7//1,2,3,16;
 1/14=-1,18=20,19=15,26=3/3(2);
 2/9=110/2;
 99//99;
 2/9=110/2;
 3/5=1,6=6,7=1,11=2,16=1,25=1,30=1,70=32205,71=1,72=3,74=-5/1,2,3;
 4/5=5,16=3,69=1/1;
 5/5=2,38=5,53=3/2;
 7//1,2,3,16;
 1/14=-1,18=20,19=15,26=3/3(-5);
 2/9=110/2;
 6/7=2,8=2,9=2,10=2,19=2,28=1/1;
 99/9=1/99;
 --------
 opt+freq
 --------
 Symbolic Z-matrix:
 Charge =  0 Multiplicity = 1
 C                    -1.391     0.7172   -0.1804 
 C                    -0.9846   -0.3734    0.4872 
 C                     0.0988   -0.4222    1.5273 
 C                     1.4567    0.26      1.2238 
 C                     1.2919    1.7934    1.1232 
 C                     0.576     2.3385   -0.1103 
 C                    -0.946     2.1413   -0.1657 
 C                    -2.5245    0.2817   -1.0234 
 C                    -2.8015   -1.1814   -0.8934 
 C                    -1.8038   -1.609     0.1856 
 O                    -3.1661    1.0414   -1.7357 
 C                    -1.6704    2.9065    0.9471 
 C                    -1.0029   -2.8229   -0.278 
 O                    -2.5068   -1.9777    1.3726 
 C                     2.2949   -0.4128    0.0821 
 O                     1.5289   -0.5062   -1.1251 
 C                     2.6869   -1.8526    0.4657 
 C                     3.5831    0.3824   -0.2536 
 O                     4.2732   -0.2579   -1.3332 
 H                     0.2915   -1.4627    1.8082 
 H                    -0.3153    0.0234    2.4432 
 H                     2.0541    0.1186    2.1386 
 H                     2.288     2.2518    1.1636 
 H                     0.7935    2.158     2.0299 
 H                     1.0279    1.9359   -1.0229 
 H                     0.7719    3.4191   -0.1506 
 H                    -1.2567    2.6028   -1.1133 
 H                    -3.8416   -1.3368   -0.5921 
 H                    -2.6087   -1.6502   -1.8638 
 H                    -1.359     3.9564    0.9639 
 H                    -1.476     2.4793    1.9365 
 H                    -2.755     2.8878    0.7895 
 H                    -0.3887   -3.2317    0.5306 
 H                    -1.6774   -3.6348   -0.5757 
 H                    -0.3559   -2.5878   -1.129 
 H                    -2.9227   -1.1769    1.7357 
 H                     2.1776   -0.733    -1.8227 
 H                     3.2809   -1.8731    1.3851 
 H                     1.8102   -2.4889    0.6044 
 H                     3.2673   -2.3357   -0.3285 
 H                     3.3512    1.391    -0.605 
 H                     4.2532    0.4401    0.61 
 H                     5.0691    0.2735   -1.5125 
 

 GradGradGradGradGradGradGradGradGradGradGradGradGradGradGradGradGradGrad
 Berny optimization.
 Initialization pass.
                           ----------------------------
                           !    Initial Parameters    !
                           ! (Angstroms and Degrees)  !
 --------------------------                            --------------------------
 ! Name  Definition              Value          Derivative Info.                !
 --------------------------------------------------------------------------------
 ! R1    R(1,2)                  1.3417         estimate D2E/DX2                !
 ! R2    R(1,7)                  1.4921         estimate D2E/DX2                !
 ! R3    R(1,8)                  1.4782         estimate D2E/DX2                !
 ! R4    R(2,3)                  1.5026         estimate D2E/DX2                !
 ! R5    R(2,10)                 1.5129         estimate D2E/DX2                !
 ! R6    R(3,4)                  1.5496         estimate D2E/DX2                !
 ! R7    R(3,20)                 1.0948         estimate D2E/DX2                !
 ! R8    R(3,21)                 1.0995         estimate D2E/DX2                !
 ! R9    R(4,5)                  1.5455         estimate D2E/DX2                !
 ! R10   R(4,15)                 1.568          estimate D2E/DX2                !
 ! R11   R(4,22)                 1.1017         estimate D2E/DX2                !
 ! R12   R(5,6)                  1.5268         estimate D2E/DX2                !
 ! R13   R(5,23)                 1.0973         estimate D2E/DX2                !
 ! R14   R(5,24)                 1.097          estimate D2E/DX2                !
 ! R15   R(6,7)                  1.5357         estimate D2E/DX2                !
 ! R16   R(6,25)                 1.0951         estimate D2E/DX2                !
 ! R17   R(6,26)                 1.099          estimate D2E/DX2                !
 ! R18   R(7,12)                 1.5325         estimate D2E/DX2                !
 ! R19   R(7,27)                 1.0988         estimate D2E/DX2                !
 ! R20   R(8,9)                  1.4948         estimate D2E/DX2                !
 ! R21   R(8,11)                 1.2232         estimate D2E/DX2                !
 ! R22   R(9,10)                 1.5305         estimate D2E/DX2                !
 ! R23   R(9,28)                 1.094          estimate D2E/DX2                !
 ! R24   R(9,29)                 1.0948         estimate D2E/DX2                !
 ! R25   R(10,13)                1.5264         estimate D2E/DX2                !
 ! R26   R(10,14)                1.428          estimate D2E/DX2                !
 ! R27   R(12,30)                1.0952         estimate D2E/DX2                !
 ! R28   R(12,31)                1.0951         estimate D2E/DX2                !
 ! R29   R(12,32)                1.0961         estimate D2E/DX2                !
 ! R30   R(13,33)                1.0946         estimate D2E/DX2                !
 ! R31   R(13,34)                1.0967         estimate D2E/DX2                !
 ! R32   R(13,35)                1.0946         estimate D2E/DX2                !
 ! R33   R(14,36)                0.9727         estimate D2E/DX2                !
 ! R34   R(15,16)                1.4328         estimate D2E/DX2                !
 ! R35   R(15,17)                1.5407         estimate D2E/DX2                !
 ! R36   R(15,18)                1.5506         estimate D2E/DX2                !
 ! R37   R(16,37)                0.9792         estimate D2E/DX2                !
 ! R38   R(17,38)                1.0948         estimate D2E/DX2                !
 ! R39   R(17,39)                1.0921         estimate D2E/DX2                !
 ! R40   R(17,40)                1.0959         estimate D2E/DX2                !
 ! R41   R(18,19)                1.4324         estimate D2E/DX2                !
 ! R42   R(18,41)                1.0929         estimate D2E/DX2                !
 ! R43   R(18,42)                1.0946         estimate D2E/DX2                !
 ! R44   R(19,43)                0.9736         estimate D2E/DX2                !
 ! A1    A(2,1,7)              132.8872         estimate D2E/DX2                !
 ! A2    A(2,1,8)              106.0538         estimate D2E/DX2                !
 ! A3    A(7,1,8)              121.0308         estimate D2E/DX2                !
 ! A4    A(1,2,3)              126.0991         estimate D2E/DX2                !
 ! A5    A(1,2,10)             113.6191         estimate D2E/DX2                !
 ! A6    A(3,2,10)             120.1243         estimate D2E/DX2                !
 ! A7    A(2,3,4)              118.811          estimate D2E/DX2                !
 ! A8    A(2,3,20)             109.5941         estimate D2E/DX2                !
 ! A9    A(2,3,21)             106.971          estimate D2E/DX2                !
 ! A10   A(4,3,20)             108.3245         estimate D2E/DX2                !
 ! A11   A(4,3,21)             108.346          estimate D2E/DX2                !
 ! A12   A(20,3,21)            103.7522         estimate D2E/DX2                !
 ! A13   A(3,4,5)              110.8604         estimate D2E/DX2                !
 ! A14   A(3,4,15)             114.9687         estimate D2E/DX2                !
 ! A15   A(3,4,22)             104.8346         estimate D2E/DX2                !
 ! A16   A(5,4,15)             115.8056         estimate D2E/DX2                !
 ! A17   A(5,4,22)             103.8401         estimate D2E/DX2                !
 ! A18   A(15,4,22)            105.0496         estimate D2E/DX2                !
 ! A19   A(4,5,6)              117.1811         estimate D2E/DX2                !
 ! A20   A(4,5,23)             108.3788         estimate D2E/DX2                !
 ! A21   A(4,5,24)             108.9291         estimate D2E/DX2                !
 ! A22   A(6,5,23)             107.8335         estimate D2E/DX2                !
 ! A23   A(6,5,24)             109.6365         estimate D2E/DX2                !
 ! A24   A(23,5,24)            104.0731         estimate D2E/DX2                !
 ! A25   A(5,6,7)              116.6151         estimate D2E/DX2                !
 ! A26   A(5,6,25)             110.3973         estimate D2E/DX2                !
 ! A27   A(5,6,26)             107.2834         estimate D2E/DX2                !
 ! A28   A(7,6,25)             109.3728         estimate D2E/DX2                !
 ! A29   A(7,6,26)             107.5543         estimate D2E/DX2                !
 ! A30   A(25,6,26)            104.9152         estimate D2E/DX2                !
 ! A31   A(1,7,6)              114.7393         estimate D2E/DX2                !
 ! A32   A(1,7,12)             110.0439         estimate D2E/DX2                !
 ! A33   A(1,7,27)             107.9404         estimate D2E/DX2                !
 ! A34   A(6,7,12)             112.2193         estimate D2E/DX2                !
 ! A35   A(6,7,27)             104.9161         estimate D2E/DX2                !
 ! A36   A(12,7,27)            106.4289         estimate D2E/DX2                !
 ! A37   A(1,8,9)              112.3878         estimate D2E/DX2                !
 ! A38   A(1,8,11)             123.4583         estimate D2E/DX2                !
 ! A39   A(9,8,11)             124.151          estimate D2E/DX2                !
 ! A40   A(8,9,10)             102.3556         estimate D2E/DX2                !
 ! A41   A(8,9,28)             109.8276         estimate D2E/DX2                !
 ! A42   A(8,9,29)             108.0237         estimate D2E/DX2                !
 ! A43   A(10,9,28)            112.701          estimate D2E/DX2                !
 ! A44   A(10,9,29)            112.9823         estimate D2E/DX2                !
 ! A45   A(28,9,29)            110.5319         estimate D2E/DX2                !
 ! A46   A(2,10,9)             105.3875         estimate D2E/DX2                !
 ! A47   A(2,10,13)            115.2107         estimate D2E/DX2                !
 ! A48   A(2,10,14)            108.1642         estimate D2E/DX2                !
 ! A49   A(9,10,13)            110.4933         estimate D2E/DX2                !
 ! A50   A(9,10,14)            109.7086         estimate D2E/DX2                !
 ! A51   A(13,10,14)           107.7847         estimate D2E/DX2                !
 ! A52   A(7,12,30)            110.817          estimate D2E/DX2                !
 ! A53   A(7,12,31)            112.1699         estimate D2E/DX2                !
 ! A54   A(7,12,32)            110.7805         estimate D2E/DX2                !
 ! A55   A(30,12,31)           108.0368         estimate D2E/DX2                !
 ! A56   A(30,12,32)           107.4507         estimate D2E/DX2                !
 ! A57   A(31,12,32)           107.3913         estimate D2E/DX2                !
 ! A58   A(10,13,33)           111.5341         estimate D2E/DX2                !
 ! A59   A(10,13,34)           110.3948         estimate D2E/DX2                !
 ! A60   A(10,13,35)           112.0533         estimate D2E/DX2                !
 ! A61   A(33,13,34)           105.613          estimate D2E/DX2                !
 ! A62   A(33,13,35)           108.8364         estimate D2E/DX2                !
 ! A63   A(34,13,35)           108.15           estimate D2E/DX2                !
 ! A64   A(10,14,36)           107.9528         estimate D2E/DX2                !
 ! A65   A(4,15,16)            110.8341         estimate D2E/DX2                !
 ! A66   A(4,15,17)            110.8358         estimate D2E/DX2                !
 ! A67   A(4,15,18)            112.4375         estimate D2E/DX2                !
 ! A68   A(16,15,17)           106.5518         estimate D2E/DX2                !
 ! A69   A(16,15,18)           107.1676         estimate D2E/DX2                !
 ! A70   A(17,15,18)           108.7696         estimate D2E/DX2                !
 ! A71   A(15,16,37)           105.1394         estimate D2E/DX2                !
 ! A72   A(15,17,38)           111.3849         estimate D2E/DX2                !
 ! A73   A(15,17,39)           111.8294         estimate D2E/DX2                !
 ! A74   A(15,17,40)           111.4853         estimate D2E/DX2                !
 ! A75   A(38,17,39)           108.5412         estimate D2E/DX2                !
 ! A76   A(38,17,40)           108.2399         estimate D2E/DX2                !
 ! A77   A(39,17,40)           105.0906         estimate D2E/DX2                !
 ! A78   A(15,18,19)           109.5222         estimate D2E/DX2                !
 ! A79   A(15,18,41)           111.5049         estimate D2E/DX2                !
 ! A80   A(15,18,42)           111.3954         estimate D2E/DX2                !
 ! A81   A(19,18,41)           105.8078         estimate D2E/DX2                !
 ! A82   A(19,18,42)           108.8605         estimate D2E/DX2                !
 ! A83   A(41,18,42)           109.567          estimate D2E/DX2                !
 ! A84   A(18,19,43)           106.7772         estimate D2E/DX2                !
 ! D1    D(7,1,2,3)              1.4526         estimate D2E/DX2                !
 ! D2    D(7,1,2,10)           176.8605         estimate D2E/DX2                !
 ! D3    D(8,1,2,3)           -176.5664         estimate D2E/DX2                !
 ! D4    D(8,1,2,10)            -1.1584         estimate D2E/DX2                !
 ! D5    D(2,1,7,6)             41.4773         estimate D2E/DX2                !
 ! D6    D(2,1,7,12)           -86.2078         estimate D2E/DX2                !
 ! D7    D(2,1,7,27)           158.0342         estimate D2E/DX2                !
 ! D8    D(8,1,7,6)           -140.7446         estimate D2E/DX2                !
 ! D9    D(8,1,7,12)            91.5703         estimate D2E/DX2                !
 ! D10   D(8,1,7,27)           -24.1877         estimate D2E/DX2                !
 ! D11   D(2,1,8,9)             -1.8925         estimate D2E/DX2                !
 ! D12   D(2,1,8,11)           177.5126         estimate D2E/DX2                !
 ! D13   D(7,1,8,9)            179.8013         estimate D2E/DX2                !
 ! D14   D(7,1,8,11)            -0.7935         estimate D2E/DX2                !
 ! D15   D(1,2,3,4)            -47.9918         estimate D2E/DX2                !
 ! D16   D(1,2,3,20)          -173.2074         estimate D2E/DX2                !
 ! D17   D(1,2,3,21)            74.9253         estimate D2E/DX2                !
 ! D18   D(10,2,3,4)           136.8731         estimate D2E/DX2                !
 ! D19   D(10,2,3,20)           11.6576         estimate D2E/DX2                !
 ! D20   D(10,2,3,21)         -100.2097         estimate D2E/DX2                !
 ! D21   D(1,2,10,9)             3.6186         estimate D2E/DX2                !
 ! D22   D(1,2,10,13)          125.6856         estimate D2E/DX2                !
 ! D23   D(1,2,10,14)         -113.6661         estimate D2E/DX2                !
 ! D24   D(3,2,10,9)           179.3295         estimate D2E/DX2                !
 ! D25   D(3,2,10,13)          -58.6035         estimate D2E/DX2                !
 ! D26   D(3,2,10,14)           62.0447         estimate D2E/DX2                !
 ! D27   D(2,3,4,5)             66.5551         estimate D2E/DX2                !
 ! D28   D(2,3,4,15)           -67.1801         estimate D2E/DX2                !
 ! D29   D(2,3,4,22)           178.0087         estimate D2E/DX2                !
 ! D30   D(20,3,4,5)          -167.6184         estimate D2E/DX2                !
 ! D31   D(20,3,4,15)           58.6465         estimate D2E/DX2                !
 ! D32   D(20,3,4,22)          -56.1647         estimate D2E/DX2                !
 ! D33   D(21,3,4,5)           -55.6769         estimate D2E/DX2                !
 ! D34   D(21,3,4,15)          170.5879         estimate D2E/DX2                !
 ! D35   D(21,3,4,22)           55.7767         estimate D2E/DX2                !
 ! D36   D(3,4,5,6)            -71.9085         estimate D2E/DX2                !
 ! D37   D(3,4,5,23)           165.857          estimate D2E/DX2                !
 ! D38   D(3,4,5,24)            53.2244         estimate D2E/DX2                !
 ! D39   D(15,4,5,6)            61.4086         estimate D2E/DX2                !
 ! D40   D(15,4,5,23)          -60.826          estimate D2E/DX2                !
 ! D41   D(15,4,5,24)         -173.4585         estimate D2E/DX2                !
 ! D42   D(22,4,5,6)           176.0014         estimate D2E/DX2                !
 ! D43   D(22,4,5,23)           53.7669         estimate D2E/DX2                !
 ! D44   D(22,4,5,24)          -58.8657         estimate D2E/DX2                !
 ! D45   D(3,4,15,16)           55.3031         estimate D2E/DX2                !
 ! D46   D(3,4,15,17)          -62.7941         estimate D2E/DX2                !
 ! D47   D(3,4,15,18)          175.2254         estimate D2E/DX2                !
 ! D48   D(5,4,15,16)          -76.109          estimate D2E/DX2                !
 ! D49   D(5,4,15,17)          165.7937         estimate D2E/DX2                !
 ! D50   D(5,4,15,18)           43.8133         estimate D2E/DX2                !
 ! D51   D(22,4,15,16)         169.9898         estimate D2E/DX2                !
 ! D52   D(22,4,15,17)          51.8926         estimate D2E/DX2                !
 ! D53   D(22,4,15,18)         -70.0878         estimate D2E/DX2                !
 ! D54   D(4,5,6,7)             73.6395         estimate D2E/DX2                !
 ! D55   D(4,5,6,25)           -51.9644         estimate D2E/DX2                !
 ! D56   D(4,5,6,26)          -165.7484         estimate D2E/DX2                !
 ! D57   D(23,5,6,7)          -163.8447         estimate D2E/DX2                !
 ! D58   D(23,5,6,25)           70.5514         estimate D2E/DX2                !
 ! D59   D(23,5,6,26)          -43.2326         estimate D2E/DX2                !
 ! D60   D(24,5,6,7)           -51.1394         estimate D2E/DX2                !
 ! D61   D(24,5,6,25)         -176.7432         estimate D2E/DX2                !
 ! D62   D(24,5,6,26)           69.4727         estimate D2E/DX2                !
 ! D63   D(5,6,7,1)            -62.0615         estimate D2E/DX2                !
 ! D64   D(5,6,7,12)            64.513          estimate D2E/DX2                !
 ! D65   D(5,6,7,27)           179.6622         estimate D2E/DX2                !
 ! D66   D(25,6,7,1)            64.055          estimate D2E/DX2                !
 ! D67   D(25,6,7,12)         -169.3705         estimate D2E/DX2                !
 ! D68   D(25,6,7,27)          -54.2213         estimate D2E/DX2                !
 ! D69   D(26,6,7,1)           177.4705         estimate D2E/DX2                !
 ! D70   D(26,6,7,12)          -55.9551         estimate D2E/DX2                !
 ! D71   D(26,6,7,27)           59.1942         estimate D2E/DX2                !
 ! D72   D(1,7,12,30)         -179.5297         estimate D2E/DX2                !
 ! D73   D(1,7,12,31)           59.6317         estimate D2E/DX2                !
 ! D74   D(1,7,12,32)          -60.358          estimate D2E/DX2                !
 ! D75   D(6,7,12,30)           51.4027         estimate D2E/DX2                !
 ! D76   D(6,7,12,31)          -69.4359         estimate D2E/DX2                !
 ! D77   D(6,7,12,32)          170.5745         estimate D2E/DX2                !
 ! D78   D(27,7,12,30)         -62.8231         estimate D2E/DX2                !
 ! D79   D(27,7,12,31)         176.3383         estimate D2E/DX2                !
 ! D80   D(27,7,12,32)          56.3486         estimate D2E/DX2                !
 ! D81   D(1,8,9,10)             3.9306         estimate D2E/DX2                !
 ! D82   D(1,8,9,28)           123.8612         estimate D2E/DX2                !
 ! D83   D(1,8,9,29)          -115.5156         estimate D2E/DX2                !
 ! D84   D(11,8,9,10)         -175.4698         estimate D2E/DX2                !
 ! D85   D(11,8,9,28)          -55.5391         estimate D2E/DX2                !
 ! D86   D(11,8,9,29)           65.0841         estimate D2E/DX2                !
 ! D87   D(8,9,10,2)            -4.2608         estimate D2E/DX2                !
 ! D88   D(8,9,10,13)         -129.325          estimate D2E/DX2                !
 ! D89   D(8,9,10,14)          111.9731         estimate D2E/DX2                !
 ! D90   D(28,9,10,2)         -122.1671         estimate D2E/DX2                !
 ! D91   D(28,9,10,13)         112.7687         estimate D2E/DX2                !
 ! D92   D(28,9,10,14)          -5.9332         estimate D2E/DX2                !
 ! D93   D(29,9,10,2)          111.6491         estimate D2E/DX2                !
 ! D94   D(29,9,10,13)         -13.415          estimate D2E/DX2                !
 ! D95   D(29,9,10,14)        -132.1169         estimate D2E/DX2                !
 ! D96   D(2,10,13,33)          68.9397         estimate D2E/DX2                !
 ! D97   D(2,10,13,34)        -173.9701         estimate D2E/DX2                !
 ! D98   D(2,10,13,35)         -53.3602         estimate D2E/DX2                !
 ! D99   D(9,10,13,33)        -171.7818         estimate D2E/DX2                !
 ! D100  D(9,10,13,34)         -54.6915         estimate D2E/DX2                !
 ! D101  D(9,10,13,35)          65.9184         estimate D2E/DX2                !
 ! D102  D(14,10,13,33)        -51.9155         estimate D2E/DX2                !
 ! D103  D(14,10,13,34)         65.1748         estimate D2E/DX2                !
 ! D104  D(14,10,13,35)       -174.2153         estimate D2E/DX2                !
 ! D105  D(2,10,14,36)          47.4382         estimate D2E/DX2                !
 ! D106  D(9,10,14,36)         -67.0287         estimate D2E/DX2                !
 ! D107  D(13,10,14,36)        172.6098         estimate D2E/DX2                !
 ! D108  D(4,15,16,37)         167.0734         estimate D2E/DX2                !
 ! D109  D(17,15,16,37)        -72.2545         estimate D2E/DX2                !
 ! D110  D(18,15,16,37)         44.0498         estimate D2E/DX2                !
 ! D111  D(4,15,17,38)         -59.3926         estimate D2E/DX2                !
 ! D112  D(4,15,17,39)          62.2577         estimate D2E/DX2                !
 ! D113  D(4,15,17,40)         179.5847         estimate D2E/DX2                !
 ! D114  D(16,15,17,38)        179.9364         estimate D2E/DX2                !
 ! D115  D(16,15,17,39)        -58.4133         estimate D2E/DX2                !
 ! D116  D(16,15,17,40)         58.9137         estimate D2E/DX2                !
 ! D117  D(18,15,17,38)         64.7084         estimate D2E/DX2                !
 ! D118  D(18,15,17,39)       -173.6412         estimate D2E/DX2                !
 ! D119  D(18,15,17,40)        -56.3142         estimate D2E/DX2                !
 ! D120  D(4,15,18,19)        -177.8969         estimate D2E/DX2                !
 ! D121  D(4,15,18,41)         -61.1307         estimate D2E/DX2                !
 ! D122  D(4,15,18,42)          61.6201         estimate D2E/DX2                !
 ! D123  D(16,15,18,19)        -55.8707         estimate D2E/DX2                !
 ! D124  D(16,15,18,41)         60.8955         estimate D2E/DX2                !
 ! D125  D(16,15,18,42)       -176.3538         estimate D2E/DX2                !
 ! D126  D(17,15,18,19)         58.9576         estimate D2E/DX2                !
 ! D127  D(17,15,18,41)        175.7238         estimate D2E/DX2                !
 ! D128  D(17,15,18,42)        -61.5255         estimate D2E/DX2                !
 ! D129  D(15,18,19,43)        179.7692         estimate D2E/DX2                !
 ! D130  D(41,18,19,43)         59.4638         estimate D2E/DX2                !
 ! D131  D(42,18,19,43)        -58.2165         estimate D2E/DX2                !
 --------------------------------------------------------------------------------
 Trust Radius=3.00D-01 FncErr=1.00D-07 GrdErr=1.00D-06
 Number of steps in this run=    258 maximum allowed number of steps=    258.
 GradGradGradGradGradGradGradGradGradGradGradGradGradGradGradGradGradGrad

                          Input orientation:                          
 ---------------------------------------------------------------------
 Center     Atomic      Atomic             Coordinates (Angstroms)
 Number     Number       Type             X           Y           Z
 ---------------------------------------------------------------------
      1          6           0       -1.391000    0.717200   -0.180400
      2          6           0       -0.984600   -0.373400    0.487200
      3          6           0        0.098800   -0.422200    1.527300
      4          6           0        1.456700    0.260000    1.223800
      5          6           0        1.291900    1.793400    1.123200
      6          6           0        0.576000    2.338500   -0.110300
      7          6           0       -0.946000    2.141300   -0.165700
      8          6           0       -2.524500    0.281700   -1.023400
      9          6           0       -2.801500   -1.181400   -0.893400
     10          6           0       -1.803800   -1.609000    0.185600
     11          8           0       -3.166100    1.041400   -1.735700
     12          6           0       -1.670400    2.906500    0.947100
     13          6           0       -1.002900   -2.822900   -0.278000
     14          8           0       -2.506800   -1.977700    1.372600
     15          6           0        2.294900   -0.412800    0.082100
     16          8           0        1.528900   -0.506200   -1.125100
     17          6           0        2.686900   -1.852600    0.465700
     18          6           0        3.583100    0.382400   -0.253600
     19          8           0        4.273200   -0.257900   -1.333200
     20          1           0        0.291500   -1.462700    1.808200
     21          1           0       -0.315300    0.023400    2.443200
     22          1           0        2.054100    0.118600    2.138600
     23          1           0        2.288000    2.251800    1.163600
     24          1           0        0.793500    2.158000    2.029900
     25          1           0        1.027900    1.935900   -1.022900
     26          1           0        0.771900    3.419100   -0.150600
     27          1           0       -1.256700    2.602800   -1.113300
     28          1           0       -3.841600   -1.336800   -0.592100
     29          1           0       -2.608700   -1.650200   -1.863800
     30          1           0       -1.359000    3.956400    0.963900
     31          1           0       -1.476000    2.479300    1.936500
     32          1           0       -2.755000    2.887800    0.789500
     33          1           0       -0.388700   -3.231700    0.530600
     34          1           0       -1.677400   -3.634800   -0.575700
     35          1           0       -0.355900   -2.587800   -1.129000
     36          1           0       -2.922700   -1.176900    1.735700
     37          1           0        2.177600   -0.733000   -1.822700
     38          1           0        3.280900   -1.873100    1.385100
     39          1           0        1.810200   -2.488900    0.604400
     40          1           0        3.267300   -2.335700   -0.328500
     41          1           0        3.351200    1.391000   -0.605000
     42          1           0        4.253200    0.440100    0.610000
     43          1           0        5.069100    0.273500   -1.512500
 ---------------------------------------------------------------------
                    Distance matrix (angstroms):
                    1          2          3          4          5
     1  C    0.000000
     2  C    1.341737   0.000000
     3  C    2.536528   1.502646   0.000000
     4  C    3.207835   2.627493   1.549646   0.000000
     5  C    3.171046   3.206551   2.548660   1.545508   0.000000
     6  C    2.550023   3.185417   3.245138   2.622140   1.526817
     7  C    1.492080   2.598362   3.244902   3.353053   2.605858
     8  C    1.478219   2.254409   3.726023   4.571688   4.632282
     9  C    2.470336   2.420753   3.853299   4.969149   5.447204
    10  C    2.390725   1.512864   2.613148   3.898959   4.694548
    11  O    2.382235   3.420802   4.842403   5.544322   5.349073
    12  C    2.478378   3.382244   3.814046   4.106005   3.169420
    13  C    3.562647   2.566304   3.199408   4.220108   5.342256
    14  O    3.304437   2.382185   3.038530   4.553985   5.358500
    15  C    3.864151   3.304660   2.628982   1.568030   2.637654
    16  O    3.303783   2.989118   3.014543   2.471762   3.224776
    17  C    4.863187   3.958334   3.141863   2.559529   3.958743
    18  C    4.985892   4.688699   3.994913   2.592155   3.022598
    19  O    5.861990   5.565219   5.063109   3.839159   4.373772
    20  H    3.396660   2.135427   1.094842   2.160303   3.474509
    21  H    2.919206   2.105077   1.099505   2.164001   2.731006
    22  H    4.195807   3.493263   2.118809   1.101699   2.101652
    23  H    4.206706   4.249600   3.474932   2.159155   1.097259
    24  H    3.425401   3.456812   2.718942   2.166111   1.097014
    25  H    2.836567   3.415176   3.595467   2.835520   2.166967
    26  H    3.461111   4.227900   4.245468   3.512526   2.129757
    27  H    2.108038   3.390192   4.238015   4.279403   3.486032
    28  H    3.223950   3.202417   4.566739   5.824023   6.252458
    29  H    3.149795   3.129716   4.509778   5.450653   5.999603
    30  H    3.435530   4.372023   4.649165   4.653932   3.425086
    31  H    2.755628   3.237258   3.326581   3.746193   2.965331
    32  H    2.740932   3.723053   4.432226   4.983208   4.205528
    33  H    4.135691   2.920079   3.020655   4.009738   5.331718
    34  H    4.379291   3.499494   4.230638   5.313215   6.416257
    35  H    3.590863   2.812638   3.457240   4.114748   5.194474
    36  H    3.099219   2.441433   3.121292   4.637442   5.192369
    37  H    4.187497   3.932488   3.954808   3.284343   3.980639
    38  H    5.566605   4.609752   3.500156   2.811377   4.179466
    39  H    4.598116   3.507133   2.837584   2.839907   4.344638
    40  H    5.571525   4.753382   4.140636   3.524992   4.801990
    41  H    4.808612   4.806784   4.290979   2.865798   2.718330
    42  H    5.706007   5.302020   4.340972   2.868728   3.296072
    43  H    6.610919   6.408164   5.867560   4.531772   4.850180
                    6          7          8          9         10
     6  C    0.000000
     7  C    1.535722   0.000000
     8  C    3.831094   2.585619   0.000000
     9  C    4.940693   3.874631   1.494754   0.000000
    10  C    4.618848   3.863157   2.357082   1.530519   0.000000
    11  O    4.281087   2.933176   1.223179   2.404837   3.545684
    12  C    2.546965   1.532518   3.391450   4.623608   4.581203
    13  C    5.400102   4.965796   3.536867   2.511613   1.526407
    14  O    5.507470   4.665686   3.293329   2.419855   1.427977
    15  C    3.249813   4.133795   4.993103   5.245535   4.270942
    16  O    3.167042   3.748978   4.130518   4.388843   3.747131
    17  C    4.727895   5.435795   5.825062   5.693874   4.506016
    18  C    3.590197   4.859445   6.156745   6.604387   5.759971
    19  O    4.680392   5.861678   6.826117   7.148262   6.407976
    20  H    4.267400   4.291445   4.357837   4.116360   2.654151
    21  H    3.560122   3.419012   4.118810   4.331932   3.158658
    22  H    3.488594   4.289722   5.566725   5.870253   4.656415
    23  H    2.135716   3.498286   5.641314   6.474652   5.710087
    24  H    2.158783   2.801214   4.883878   5.711506   4.933325
    25  H    1.095052   2.161773   3.918664   4.939497   4.695244
    26  H    1.098953   2.141070   4.633715   5.872439   5.659421
    27  H    2.105862   1.098846   2.646300   4.093279   4.441365
    28  H    5.766728   4.545712   2.130801   1.093956   2.198076
    29  H    5.396925   4.474772   2.108459   1.094816   2.202181
    30  H    2.741483   2.177419   4.337185   5.650430   5.637134
    31  H    2.901710   2.194172   3.832728   4.813108   4.459518
    32  H    3.493842   2.177648   3.183001   4.403715   4.635805
    33  H    5.689334   5.446517   4.395513   3.471759   2.180525
    34  H    6.401150   5.836641   4.031995   2.717297   2.167815
    35  H    5.116114   4.862155   3.598334   2.830976   2.186924
    36  H    5.292131   4.305011   3.146222   2.631896   1.959964
    37  H    3.864136   4.556767   4.876294   5.084889   4.544468
    38  H    5.224010   6.032170   6.644299   6.531891   5.230939
    39  H    5.033670   5.443202   5.395886   5.022025   3.743075
    40  H    5.398042   6.149954   6.393639   6.203374   5.148635
    41  H    2.973923   4.384274   5.994118   6.675038   6.016567
    42  H    4.200542   5.525167   6.973543   7.393123   6.408290
    43  H    5.139877   6.440805   7.609339   8.027849   7.325579
                   11         12         13         14         15
    11  O    0.000000
    12  C    3.593485   0.000000
    13  C    4.662310   5.896817   0.000000
    14  O    4.383055   4.973532   2.387584   0.000000
    15  C    5.936465   5.243051   4.100456   5.212545   0.000000
    16  O    4.981056   5.116254   3.534783   4.968973   1.432764
    17  C    6.890501   6.470459   3.887055   5.273769   1.540726
    18  C    6.941369   5.950800   5.595171   6.730637   1.550644
    19  O    7.562630   7.109119   5.960697   7.499831   2.437363
    20  H    5.548400   4.866257   2.806750   2.878447   2.845228
    21  H    5.160096   3.519500   3.997393   3.154878   3.546577
    22  H    6.565992   4.802495   4.882379   5.077700   2.137654
    23  H    6.294300   4.018014   6.217782   6.397066   2.875723
    24  H    5.577183   2.793477   5.776056   5.331795   3.557687
    25  H    4.347166   3.479050   5.227351   5.792132   2.888374
    26  H    4.865577   2.726267   6.490663   6.495803   4.130029
    27  H    2.543847   2.123353   5.495486   5.359424   4.810061
    28  H    2.723960   5.008876   3.219529   2.460181   6.242191
    29  H    2.751693   5.435539   2.543340   3.254524   5.418762
    30  H    4.364708   1.095236   6.901306   6.057889   5.763546
    31  H    4.290577   1.095082   5.765515   4.609271   5.101248
    32  H    3.155128   1.096150   6.068073   4.906598   6.074197
    33  H    5.577585   6.284403   1.094620   2.601505   3.917787
    34  H    5.042685   6.716217   1.096703   2.688821   5.156855
    35  H    4.629946   6.018757   1.094569   3.355085   3.636500
    36  H    4.126829   4.343305   3.232636   0.972674   5.526445
    37  H    5.631269   5.977027   4.107233   5.805413   1.935084
    38  H    7.732885   6.895781   4.692437   5.788659   2.191456
    39  H    6.534726   6.429803   2.967106   4.414515   2.194977
    40  H    7.400922   7.313597   4.298200   6.030102   2.193558
    41  H    6.623889   5.470121   6.068119   7.040966   2.200357
    42  H    7.804478   6.425403   6.249984   7.219759   2.200240
    43  H    8.273935   7.642197   6.926822   8.413440   3.272605
                   16         17         18         19         20
    16  O    0.000000
    17  C    2.384198   0.000000
    18  C    2.401845   2.513124   0.000000
    19  O    2.763357   2.880183   1.432396   0.000000
    20  H    3.324199   2.773494   4.300005   5.212856   0.000000
    21  H    4.051458   4.055008   4.753855   5.949341   1.726246
    22  H    3.364216   2.661702   2.851325   4.137578   2.390906
    23  H    3.663461   4.182378   2.679626   4.058771   4.266032
    24  H    4.194377   4.702829   4.018581   5.408819   3.662052
    25  H    2.495055   4.395559   3.087755   3.929506   4.484183
    26  H    4.114691   5.642506   4.139445   5.213250   5.282012
    27  H    4.174397   6.155957   5.393786   6.229908   5.240265
    28  H    5.460426   6.633725   7.628657   8.219686   4.781193
    29  H    4.355932   5.788861   6.712868   7.041348   4.682937
    30  H    5.711277   7.096618   6.219336   7.399910   5.727446
    31  H    5.226474   6.185333   5.898137   7.157968   4.322023
    32  H    5.791090   7.224300   6.894679   7.987295   5.407935
    33  H    3.721140   3.371267   5.426959   5.835285   2.285672
    34  H    4.513351   4.827822   6.626802   6.883814   3.778567
    35  H    2.808121   3.513149   5.010403   5.186396   3.211249
    36  H    5.333925   5.791121   6.979553   7.876781   3.227696
    37  H    0.979232   2.598012   2.383615   2.203831   4.156112
    38  H    3.352465   1.094784   2.804272   3.314013   3.046958
    39  H    2.646016   1.092116   3.481911   3.846820   2.192868
    40  H    2.646446   1.095903   2.737409   2.517640   3.766033
    41  H    2.681539   3.479746   1.092947   2.024656   4.830000
    42  H    3.365690   2.780394   1.094609   2.064856   4.555370
    43  H    3.645686   3.756122   1.950611   0.973648   6.071812
                   21         22         23         24         25
    21  H    0.000000
    22  H    2.390795   0.000000
    23  H    3.657911   2.357091   0.000000
    24  H    2.440650   2.400017   1.729972   0.000000
    25  H    4.180394   3.788238   2.543310   3.069831   0.000000
    26  H    4.409147   4.216370   2.321265   2.519012   1.739634
    27  H    4.493131   5.263791   4.227573   3.779004   2.381664
    28  H    4.847472   6.658392   7.316593   6.369667   5.882872
    29  H    5.158572   6.394495   6.954741   6.421702   5.176107
    30  H    4.329680   5.268575   4.030651   3.000642   3.705008
    31  H    2.763225   4.251512   3.849263   2.294033   3.914441
    32  H    4.109945   5.711040   5.096695   3.829237   4.301307
    33  H    3.776123   4.447184   6.134671   5.717899   5.578907
    34  H    4.934724   5.948069   7.307641   6.815499   6.208972
    35  H    4.425000   4.879540   5.972265   5.815702   4.731810
    36  H    2.956317   5.158409   6.263759   5.001825   5.736431
    37  H    4.998459   4.053686   4.223649   5.011601   3.014053
    38  H    4.201064   2.457574   4.248495   4.780449   5.038150
    39  H    3.769693   3.035179   4.797420   4.965824   4.779012
    40  H    5.107122   3.685380   4.922453   5.645802   4.872748
    41  H    4.960350   3.290716   2.235915   3.751375   2.422660
    42  H    4.940188   2.697410   2.729605   4.115437   3.912332
    43  H    6.685946   4.737589   4.337015   5.863505   4.397110
                   26         27         28         29         30
    26  H    0.000000
    27  H    2.389216   0.000000
    28  H    6.640624   4.740655   0.000000
    29  H    6.329401   4.525391   1.798745   0.000000
    30  H    2.464049   2.481423   6.049992   6.402468   0.000000
    31  H    3.208156   3.060167   5.152912   5.725213   1.772418
    32  H    3.688508   2.438601   4.575671   5.258788   1.766674
    33  H    6.785585   6.123497   4.095561   3.628043   7.266224
    34  H    7.479123   6.274843   3.156713   2.542668   7.752294
    35  H    6.189673   5.268208   3.742107   2.548359   6.943558
    36  H    6.191237   5.017817   2.507708   3.644037   5.421402
    37  H    4.691678   4.839961   6.173307   4.873563   6.501012
    38  H    6.054819   6.845838   7.411271   6.729965   7.462516
    39  H    6.045871   6.187227   5.890823   5.130507   7.191311
    40  H    6.275061   6.743239   7.183575   6.111827   7.916026
    41  H    3.312470   4.791615   7.692687   6.808369   5.588265
    42  H    4.644610   6.164903   8.374258   7.587800   6.632224
    43  H    5.496863   6.752832   9.101691   7.922919   7.811324
                   31         32         33         34         35
    31  H    0.000000
    32  H    1.765877   0.000000
    33  H    5.981162   6.566177   0.000000
    34  H    6.613163   6.750504   1.745605   0.000000
    35  H    6.027223   6.278417   1.780437   1.774461   0.000000
    36  H    3.937139   4.176746   3.477877   3.596473   4.097024
    37  H    6.148109   6.653144   4.285723   4.983621   3.215606
    38  H    6.471130   7.710577   4.005238   5.615431   4.478595
    39  H    6.103819   7.055793   2.322145   3.856044   2.776049
    40  H    7.128348   8.050029   3.860985   5.118479   3.719131
    41  H    5.562866   6.439776   6.053577   7.109595   5.463334
    42  H    6.224281   7.425518   5.919092   7.292648   5.782396
    43  H    7.720071   8.564480   6.800608   7.852876   6.145302
                   36         37         38         39         40
    36  H    0.000000
    37  H    6.234767   0.000000
    38  H    6.252381   3.578698   0.000000
    39  H    5.039993   3.018109   1.775292   0.000000
    40  H    6.627204   2.447188   1.774995   1.736926   0.000000
    41  H    7.171806   2.715052   3.823583   4.346372   3.737885
    42  H    7.441467   3.406216   2.626222   3.814095   3.091577
    43  H    8.747761   3.077343   4.025126   4.767866   3.384710
                   41         42         43
    41  H    0.000000
    42  H    1.787188   0.000000
    43  H    2.241326   2.280012   0.000000
 Stoichiometry    C15H24O4
 Framework group  C1[X(C15H24O4)]
 Deg. of freedom   123
 Full point group                 C1      NOp   1
 Largest Abelian subgroup         C1      NOp   1
 Largest concise Abelian subgroup C1      NOp   1
                         Standard orientation:                         
 ---------------------------------------------------------------------
 Center     Atomic      Atomic             Coordinates (Angstroms)
 Number     Number       Type             X           Y           Z
 ---------------------------------------------------------------------
      1          6           0       -1.429630    0.707040   -0.225644
      2          6           0       -1.024174   -0.365811    0.470672
      3          6           0        0.058116   -0.387609    1.512841
      4          6           0        1.416485    0.286163    1.193051
      5          6           0        1.252128    1.816440    1.052220
      6          6           0        0.537651    2.329242   -0.195868
      7          6           0       -0.984333    2.130953   -0.247709
      8          6           0       -2.562335    0.249867   -1.058172
      9          6           0       -2.839793   -1.209281   -0.890259
     10          6           0       -1.843327   -1.608716    0.200610
     11          8           0       -3.203016    0.990807   -1.790771
     12          6           0       -1.709740    2.925123    0.843936
     13          6           0       -1.042204   -2.834476   -0.230245
     14          8           0       -2.547660   -1.946122    1.396097
     15          6           0        2.255743   -0.416417    0.070221
     16          8           0        1.490997   -0.541200   -1.134937
     17          6           0        2.647022   -1.845771    0.491748
     18          6           0        3.544471    0.369487   -0.284787
     19          8           0        4.235570   -0.298952   -1.346545
     20          1           0        0.250291   -1.420446    1.821053
     21          1           0       -0.356853    0.081864    2.416338
     22          1           0        2.012888    0.168614    2.111868
     23          1           0        2.248286    2.275549    1.081679
     24          1           0        0.752851    2.204716    1.948549
     25          1           0        0.990426    1.902833   -1.097151
     26          1           0        0.733830    3.408381   -0.264198
     27          1           0       -1.293931    2.567580   -1.207380
     28          1           0       -3.880244   -1.356551   -0.586103
     29          1           0       -2.646071   -1.703329   -1.847866
     30          1           0       -1.398127    3.975044    0.833612
     31          1           0       -1.516478    2.523900    1.844372
     32          1           0       -2.794177    2.902517    0.685728
     33          1           0       -0.428948   -3.222113    0.589418
     34          1           0       -1.716567   -3.653752   -0.507332
     35          1           0       -0.394254   -2.621829   -1.086414
     36          1           0       -2.963768   -1.136023    1.737694
     37          1           0        2.140384   -0.786285   -1.825680
     38          1           0        3.240046   -1.842341    1.412000
     39          1           0        1.770036   -2.478059    0.646106
     40          1           0        3.228154   -2.349581   -0.288934
     41          1           0        3.313164    1.368600   -0.662682
     42          1           0        4.213671    0.449617    0.577720
     43          1           0        5.031776    0.227426   -1.538832
 ---------------------------------------------------------------------
 Rotational constants (GHZ):      0.5379834      0.3039371      0.2460813
 Standard basis: 6-31G(d) (6D, 7F)
 There are   333 symmetry adapted cartesian basis functions of A   symmetry.
 There are   333 symmetry adapted basis functions of A   symmetry.
   333 basis functions,   628 primitive gaussians,   333 cartesian basis functions
    73 alpha electrons       73 beta electrons
       nuclear repulsion energy      1644.2362560636 Hartrees.
 NAtoms=   43 NActive=   43 NUniq=   43 SFac= 1.00D+00 NAtFMM=   60 NAOKFM=F Big=F
 Integral buffers will be    131072 words long.
 Raffenetti 2 integral format.
 Two-electron integral symmetry is turned on.
 Using the following non-standard input for PCM:
 --- end of non-standard input.
 ------------------------------------------------------------------------------
 Polarizable Continuum Model (PCM)
 =================================
 Model                : PCM (using non-symmetric T matrix).
 Atomic radii         : SMD-Coulomb.
 Polarization charges : Total charges.
 Charge compensation  : None.
 Solution method      : On-the-fly selection.
 Cavity type          : VdW (van der Waals Surface) (Alpha=1.000).
 Cavity algorithm     : GePol (No added spheres)
                        Default sphere list used, NSphG=   43.
                        Lebedev-Laikov grids with approx.  5.0 points / Ang**2.
                        Smoothing algorithm: Karplus/York (Gamma=1.0000).
                        Polarization charges: spherical gaussians, with
                                              point-specific exponents (IZeta= 3).
                        Self-potential: point-specific (ISelfS= 7).
                        Self-field    : sphere-specific E.n sum rule (ISelfD= 2).
 1st derivatives      : Analytical E(r).r(x)/FMM algorithm (CHGder, D1EAlg=3).
                        Cavity 1st derivative terms included.
 Solvent              : Methanol, Eps=  32.613000 Eps(inf)=   1.765709
 ------------------------------------------------------------------------------
 ------------------------------------------------------------------------------
 Atomic radii for non-electrostatic terms: SMD-CDS.
 ------------------------------------------------------------------------------
 Nuclear repulsion after PCM non-electrostatic terms =     1644.2371278081 Hartrees.
 One-electron integrals computed using PRISM.
 NBasis=   333 RedAO= T EigKep=  8.22D-04  NBF=   333
 NBsUse=   333 1.00D-06 EigRej= -1.00D+00 NBFU=   333
 ExpMin= 1.61D-01 ExpMax= 5.48D+03 ExpMxC= 8.25D+02 IAcc=1 IRadAn=         1 AccDes= 0.00D+00
 Harris functional with IExCor=  402 and IRadAn=       1 diagonalized for initial guess.
 HarFok:  IExCor=  402 AccDes= 0.00D+00 IRadAn=         1 IDoV= 1 UseB2=F ITyADJ=14
 ICtDFT=  3500011 ScaDFX=  1.000000  1.000000  1.000000  1.000000
 FoFCou: FMM=F IPFlag=           0 FMFlag=      100000 FMFlg1=           0
         NFxFlg=           0 DoJE=T BraDBF=F KetDBF=T FulRan=T
         wScrn=  0.000000 ICntrl=     500 IOpCl=  0 I1Cent=   200000004 NGrid=           0
         NMat0=    1 NMatS0=      1 NMatT0=    0 NMatD0=    1 NMtDS0=    0 NMtDT0=    0
 Petite list used in FoFCou.
 Keep R1 ints in memory in canonical form, NReq=1565304907.
 Requested convergence on RMS density matrix=1.00D-08 within 128 cycles.
 Requested convergence on MAX density matrix=1.00D-06.
 Requested convergence on             energy=1.00D-06.
 No special actions if energy rises.
 Inv3:  Mode=1 IEnd=    21627675.
 Iteration    1 A*A^-1 deviation from unit magnitude is 5.33D-15 for   2652.
 Iteration    1 A*A^-1 deviation from orthogonality  is 4.38D-15 for   2678   2457.
 Iteration    1 A^-1*A deviation from unit magnitude is 5.22D-15 for   2652.
 Iteration    1 A^-1*A deviation from orthogonality  is 1.22D-10 for   2005   1950.
 Iteration    2 A*A^-1 deviation from unit magnitude is 3.66D-15 for    120.
 Iteration    2 A*A^-1 deviation from orthogonality  is 3.34D-15 for   2641   1753.
 Iteration    2 A^-1*A deviation from unit magnitude is 9.99D-16 for     37.
 Iteration    2 A^-1*A deviation from orthogonality  is 4.61D-16 for   2668   1809.
 Error on total polarization charges =  0.05125
 SCF Done:  E(RB3LYP) =  -886.938387505     A.U. after   12 cycles
            NFock= 12  Conv=0.62D-08     -V/T= 2.0090
 SMD-CDS (non-electrostatic) energy       (kcal/mol) =       0.55
 (included in total energy above)

 **********************************************************************

            Population analysis using the SCF density.

 **********************************************************************

 Orbital symmetries:
       Occupied  (A) (A) (A) (A) (A) (A) (A) (A) (A) (A) (A) (A)
                 (A) (A) (A) (A) (A) (A) (A) (A) (A) (A) (A) (A)
                 (A) (A) (A) (A) (A) (A) (A) (A) (A) (A) (A) (A)
                 (A) (A) (A) (A) (A) (A) (A) (A) (A) (A) (A) (A)
                 (A) (A) (A) (A) (A) (A) (A) (A) (A) (A) (A) (A)
                 (A) (A) (A) (A) (A) (A) (A) (A) (A) (A) (A) (A)
                 (A)
       Virtual   (A) (A) (A) (A) (A) (A) (A) (A) (A) (A) (A) (A)
                 (A) (A) (A) (A) (A) (A) (A) (A) (A) (A) (A) (A)
                 (A) (A) (A) (A) (A) (A) (A) (A) (A) (A) (A) (A)
                 (A) (A) (A) (A) (A) (A) (A) (A) (A) (A) (A) (A)
                 (A) (A) (A) (A) (A) (A) (A) (A) (A) (A) (A) (A)
                 (A) (A) (A) (A) (A) (A) (A) (A) (A) (A) (A) (A)
                 (A) (A) (A) (A) (A) (A) (A) (A) (A) (A) (A) (A)
                 (A) (A) (A) (A) (A) (A) (A) (A) (A) (A) (A) (A)
                 (A) (A) (A) (A) (A) (A) (A) (A) (A) (A) (A) (A)
                 (A) (A) (A) (A) (A) (A) (A) (A) (A) (A) (A) (A)
                 (A) (A) (A) (A) (A) (A) (A) (A) (A) (A) (A) (A)
                 (A) (A) (A) (A) (A) (A) (A) (A) (A) (A) (A) (A)
                 (A) (A) (A) (A) (A) (A) (A) (A) (A) (A) (A) (A)
                 (A) (A) (A) (A) (A) (A) (A) (A) (A) (A) (A) (A)
                 (A) (A) (A) (A) (A) (A) (A) (A) (A) (A) (A) (A)
                 (A) (A) (A) (A) (A) (A) (A) (A) (A) (A) (A) (A)
                 (A) (A) (A) (A) (A) (A) (A) (A) (A) (A) (A) (A)
                 (A) (A) (A) (A) (A) (A) (A) (A) (A) (A) (A) (A)
                 (A) (A) (A) (A) (A) (A) (A) (A) (A) (A) (A) (A)
                 (A) (A) (A) (A) (A) (A) (A) (A) (A) (A) (A) (A)
                 (A) (A) (A) (A) (A) (A) (A) (A) (A) (A) (A) (A)
                 (A) (A) (A) (A) (A) (A) (A) (A)
 The electronic state is 1-A.
 Alpha  occ. eigenvalues --  -19.14587 -19.14492 -19.14077 -19.12829 -10.26119
 Alpha  occ. eigenvalues --  -10.24288 -10.24069 -10.22149 -10.20089 -10.18936
 Alpha  occ. eigenvalues --  -10.18373 -10.18151 -10.18112 -10.17409 -10.16900
 Alpha  occ. eigenvalues --  -10.16889 -10.16662 -10.16618 -10.16132  -1.03149
 Alpha  occ. eigenvalues --   -1.02733  -1.02212  -1.00209  -0.85452  -0.80871
 Alpha  occ. eigenvalues --   -0.78825  -0.74661  -0.73892  -0.72048  -0.68619
 Alpha  occ. eigenvalues --   -0.67252  -0.64925  -0.63177  -0.59995  -0.57595
 Alpha  occ. eigenvalues --   -0.55082  -0.53304  -0.51482  -0.51344  -0.48675
 Alpha  occ. eigenvalues --   -0.47982  -0.46687  -0.46286  -0.45069  -0.44938
 Alpha  occ. eigenvalues --   -0.44026  -0.42889  -0.41764  -0.41331  -0.40656
 Alpha  occ. eigenvalues --   -0.39903  -0.39492  -0.39055  -0.38274  -0.37911
 Alpha  occ. eigenvalues --   -0.37632  -0.36795  -0.36450  -0.35576  -0.35273
 Alpha  occ. eigenvalues --   -0.34425  -0.34027  -0.33738  -0.32563  -0.31984
 Alpha  occ. eigenvalues --   -0.30582  -0.30349  -0.29963  -0.27729  -0.27004
 Alpha  occ. eigenvalues --   -0.25821  -0.24476  -0.23634
 Alpha virt. eigenvalues --   -0.03707   0.05541   0.06773   0.08804   0.10187
 Alpha virt. eigenvalues --    0.11004   0.11686   0.12147   0.13723   0.14442
 Alpha virt. eigenvalues --    0.14610   0.15162   0.15441   0.15944   0.16731
 Alpha virt. eigenvalues --    0.17350   0.17422   0.18631   0.18810   0.19432
 Alpha virt. eigenvalues --    0.19658   0.20040   0.20593   0.21217   0.21806
 Alpha virt. eigenvalues --    0.22450   0.22917   0.23262   0.23398   0.24249
 Alpha virt. eigenvalues --    0.25144   0.25515   0.25712   0.26520   0.26715
 Alpha virt. eigenvalues --    0.27248   0.28180   0.29077   0.29530   0.30944
 Alpha virt. eigenvalues --    0.33568   0.34966   0.35105   0.36190   0.45009
 Alpha virt. eigenvalues --    0.47147   0.49951   0.50782   0.51193   0.52461
 Alpha virt. eigenvalues --    0.53617   0.54210   0.55614   0.56271   0.57382
 Alpha virt. eigenvalues --    0.57777   0.58957   0.59882   0.60078   0.61477
 Alpha virt. eigenvalues --    0.62322   0.62974   0.64698   0.64938   0.66026
 Alpha virt. eigenvalues --    0.66857   0.68369   0.68907   0.69558   0.71196
 Alpha virt. eigenvalues --    0.71685   0.73682   0.74638   0.75024   0.75230
 Alpha virt. eigenvalues --    0.76206   0.78062   0.79223   0.80364   0.80958
 Alpha virt. eigenvalues --    0.81881   0.82726   0.83082   0.83592   0.83897
 Alpha virt. eigenvalues --    0.84631   0.85367   0.86600   0.87108   0.87847
 Alpha virt. eigenvalues --    0.88278   0.88892   0.89896   0.90331   0.91082
 Alpha virt. eigenvalues --    0.91448   0.92122   0.92244   0.93938   0.94235
 Alpha virt. eigenvalues --    0.94664   0.95804   0.96146   0.96671   0.97458
 Alpha virt. eigenvalues --    0.98565   0.99018   0.99925   1.00520   1.01293
 Alpha virt. eigenvalues --    1.01879   1.02907   1.03865   1.04673   1.04995
 Alpha virt. eigenvalues --    1.05619   1.06906   1.07835   1.09205   1.10700
 Alpha virt. eigenvalues --    1.11851   1.13738   1.15268   1.15807   1.17068
 Alpha virt. eigenvalues --    1.19487   1.23043   1.25085   1.27328   1.30511
 Alpha virt. eigenvalues --    1.31157   1.33294   1.34495   1.36835   1.37925
 Alpha virt. eigenvalues --    1.41333   1.42133   1.43352   1.46544   1.48920
 Alpha virt. eigenvalues --    1.50153   1.54659   1.55949   1.58080   1.60377
 Alpha virt. eigenvalues --    1.61791   1.63814   1.64574   1.67075   1.68167
 Alpha virt. eigenvalues --    1.69261   1.70543   1.72000   1.72685   1.74020
 Alpha virt. eigenvalues --    1.74480   1.75465   1.76533   1.78526   1.79030
 Alpha virt. eigenvalues --    1.79989   1.81093   1.82979   1.84476   1.86147
 Alpha virt. eigenvalues --    1.87483   1.88474   1.89257   1.90678   1.92243
 Alpha virt. eigenvalues --    1.93098   1.93508   1.93982   1.94792   1.95290
 Alpha virt. eigenvalues --    1.95981   1.98571   1.99708   2.01781   2.02725
 Alpha virt. eigenvalues --    2.03265   2.05418   2.06689   2.07835   2.09114
 Alpha virt. eigenvalues --    2.10134   2.11367   2.12053   2.14110   2.17084
 Alpha virt. eigenvalues --    2.19566   2.20759   2.22103   2.23301   2.23585
 Alpha virt. eigenvalues --    2.24730   2.25746   2.27669   2.28330   2.29322
 Alpha virt. eigenvalues --    2.30679   2.31785   2.33713   2.34106   2.36092
 Alpha virt. eigenvalues --    2.38024   2.38908   2.39895   2.41048   2.42124
 Alpha virt. eigenvalues --    2.43712   2.44651   2.44840   2.47478   2.49170
 Alpha virt. eigenvalues --    2.51627   2.51892   2.54875   2.55304   2.58165
 Alpha virt. eigenvalues --    2.60516   2.62278   2.64452   2.66832   2.67440
 Alpha virt. eigenvalues --    2.70314   2.73178   2.75207   2.77046   2.77298
 Alpha virt. eigenvalues --    2.79854   2.81558   2.82857   2.84904   2.88716
 Alpha virt. eigenvalues --    2.94599   2.95473   2.98659   3.01484   3.18683
 Alpha virt. eigenvalues --    3.20511   3.79807   3.83046   3.90957   4.01519
 Alpha virt. eigenvalues --    4.14084   4.21944   4.22330   4.29489   4.31380
 Alpha virt. eigenvalues --    4.33142   4.37142   4.39986   4.55153   4.58064
 Alpha virt. eigenvalues --    4.59553   4.69513   4.73132   4.76665   4.79243
          Condensed to atoms (all electrons):
               1          2          3          4          5          6
     1  C    5.132013   0.510515  -0.061145  -0.000143  -0.006081  -0.030785
     2  C    0.510515   4.994864   0.330350  -0.025368  -0.007203  -0.002316
     3  C   -0.061145   0.330350   5.225592   0.343247  -0.048616  -0.003972
     4  C   -0.000143  -0.025368   0.343247   4.987228   0.363229  -0.037489
     5  C   -0.006081  -0.007203  -0.048616   0.363229   5.090300   0.362995
     6  C   -0.030785  -0.002316  -0.003972  -0.037489   0.362995   5.066132
     7  C    0.342388  -0.072965  -0.004099  -0.003493  -0.036570   0.362835
     8  C    0.353335   0.009971   0.005311  -0.000014  -0.000130   0.003404
     9  C   -0.146250  -0.079010   0.008364  -0.000082  -0.000007  -0.000118
    10  C   -0.006176   0.404325  -0.059466   0.003002  -0.000078  -0.000094
    11  O   -0.084631   0.005859  -0.000103   0.000000  -0.000004   0.000295
    12  C   -0.041614  -0.005521   0.000695  -0.000587  -0.006876  -0.045907
    13  C    0.003349  -0.055283  -0.008139  -0.000303   0.000014   0.000006
    14  O   -0.002139  -0.059957   0.006410   0.000301  -0.000006  -0.000001
    15  C   -0.001074  -0.007150  -0.032283   0.369287  -0.033024  -0.005833
    16  O    0.002356   0.003839  -0.001809  -0.043554  -0.001895  -0.004199
    17  C    0.000067  -0.000654  -0.007103  -0.054732   0.004817  -0.000017
    18  C   -0.000010   0.000178   0.003744  -0.048639  -0.005802  -0.002211
    19  O    0.000000  -0.000001  -0.000026   0.001774   0.000044   0.000036
    20  H    0.004902  -0.037434   0.359182  -0.032459   0.005416  -0.000097
    21  H   -0.008208  -0.027534   0.357338  -0.024804  -0.005847  -0.000679
    22  H    0.000049   0.005377  -0.037261   0.363222  -0.041300   0.005619
    23  H   -0.000075  -0.000030   0.005502  -0.032538   0.365112  -0.034208
    24  H   -0.000887  -0.000388  -0.005539  -0.033458   0.369925  -0.043407
    25  H   -0.003503   0.000077  -0.000174  -0.009348  -0.038650   0.364810
    26  H    0.006056   0.000063  -0.000113   0.005114  -0.035847   0.359564
    27  H   -0.048175   0.006670  -0.000223  -0.000075   0.005271  -0.042109
    28  H    0.004761   0.001558  -0.000137   0.000000   0.000000   0.000001
    29  H    0.003553   0.001246  -0.000142   0.000000   0.000000   0.000006
    30  H    0.005316   0.000072  -0.000024   0.000057  -0.000252  -0.004541
    31  H   -0.007078   0.002418  -0.000186  -0.000174   0.002463  -0.005737
    32  H   -0.005551  -0.000166  -0.000005  -0.000001   0.000075   0.005106
    33  H   -0.000152  -0.006704   0.001724   0.000029   0.000000   0.000000
    34  H   -0.000089   0.004988  -0.000013  -0.000003   0.000000   0.000000
    35  H    0.000077   0.000476   0.000347  -0.000110  -0.000003   0.000005
    36  H    0.003507   0.001251  -0.001278  -0.000028   0.000004   0.000001
    37  H    0.000107   0.000065  -0.000084   0.006764  -0.000202   0.000091
    38  H   -0.000001   0.000068   0.000134  -0.001293  -0.000065   0.000003
    39  H   -0.000009   0.000464   0.000722  -0.006616  -0.000009   0.000000
    40  H   -0.000001  -0.000007   0.000087   0.004430  -0.000114   0.000001
    41  H    0.000003  -0.000002  -0.000109  -0.006097   0.002645  -0.000522
    42  H    0.000000  -0.000001  -0.000045   0.001220  -0.001075   0.000205
    43  H    0.000000   0.000000   0.000002  -0.000135   0.000007   0.000000
               7          8          9         10         11         12
     1  C    0.342388   0.353335  -0.146250  -0.006176  -0.084631  -0.041614
     2  C   -0.072965   0.009971  -0.079010   0.404325   0.005859  -0.005521
     3  C   -0.004099   0.005311   0.008364  -0.059466  -0.000103   0.000695
     4  C   -0.003493  -0.000014  -0.000082   0.003002   0.000000  -0.000587
     5  C   -0.036570  -0.000130  -0.000007  -0.000078  -0.000004  -0.006876
     6  C    0.362835   0.003404  -0.000118  -0.000094   0.000295  -0.045907
     7  C    5.045344  -0.050172   0.008288   0.005229  -0.004928   0.361031
     8  C   -0.050172   4.530598   0.329662  -0.058166   0.524591  -0.000514
     9  C    0.008288   0.329662   5.489399   0.290005  -0.078271  -0.000235
    10  C    0.005229  -0.058166   0.290005   4.735278   0.004092  -0.000196
    11  O   -0.004928   0.524591  -0.078271   0.004092   8.205224  -0.001420
    12  C    0.361031  -0.000514  -0.000235  -0.000196  -0.001420   5.140397
    13  C   -0.000166   0.001310  -0.056768   0.363102  -0.000085  -0.000003
    14  O   -0.000041   0.000351  -0.051158   0.212736  -0.000016   0.000015
    15  C   -0.000145  -0.000005  -0.000027   0.000449   0.000000   0.000016
    16  O   -0.001646  -0.000255  -0.000079  -0.001635   0.000000   0.000000
    17  C   -0.000027   0.000002  -0.000003  -0.000030   0.000000   0.000000
    18  C    0.000106  -0.000001   0.000000  -0.000006   0.000000  -0.000002
    19  O    0.000000   0.000000   0.000000   0.000000   0.000000   0.000000
    20  H   -0.000131  -0.000116   0.000352  -0.004467   0.000001  -0.000004
    21  H    0.001154  -0.000156  -0.000173   0.000449   0.000003   0.000456
    22  H   -0.000083   0.000000   0.000003  -0.000117   0.000000   0.000008
    23  H    0.005142   0.000004   0.000000   0.000003   0.000000   0.000028
    24  H   -0.006825  -0.000030   0.000002  -0.000011   0.000000   0.004193
    25  H   -0.034848   0.000040   0.000001  -0.000017   0.000007   0.005395
    26  H   -0.035722  -0.000096   0.000004   0.000001   0.000002  -0.007724
    27  H    0.363460  -0.008643   0.000871  -0.000194   0.016026  -0.044474
    28  H   -0.000068  -0.019079   0.343880  -0.023179  -0.000024   0.000019
    29  H   -0.000075  -0.017980   0.340817  -0.024861  -0.000564  -0.000003
    30  H   -0.031443  -0.000059   0.000004   0.000005  -0.000004   0.368481
    31  H   -0.031091  -0.000174   0.000015  -0.000073   0.000006   0.374533
    32  H   -0.028720   0.002348   0.000016  -0.000003   0.002586   0.368483
    33  H   -0.000002  -0.000091   0.005748  -0.022719   0.000001   0.000000
    34  H    0.000003   0.000317  -0.009361  -0.022763  -0.000001   0.000000
    35  H   -0.000012  -0.000120  -0.001663  -0.024751  -0.000002   0.000000
    36  H   -0.000139   0.000438  -0.001907  -0.023574  -0.000084   0.000019
    37  H    0.000008   0.000010   0.000002   0.000044   0.000000   0.000000
    38  H    0.000001   0.000000   0.000000  -0.000004   0.000000   0.000000
    39  H   -0.000001   0.000001  -0.000001  -0.000466   0.000000   0.000000
    40  H    0.000000   0.000000   0.000000   0.000004   0.000000   0.000000
    41  H   -0.000004   0.000000   0.000000   0.000000   0.000000   0.000002
    42  H   -0.000004   0.000000   0.000000   0.000000   0.000000   0.000000
    43  H    0.000000   0.000000   0.000000   0.000000   0.000000   0.000000
              13         14         15         16         17         18
     1  C    0.003349  -0.002139  -0.001074   0.002356   0.000067  -0.000010
     2  C   -0.055283  -0.059957  -0.007150   0.003839  -0.000654   0.000178
     3  C   -0.008139   0.006410  -0.032283  -0.001809  -0.007103   0.003744
     4  C   -0.000303   0.000301   0.369287  -0.043554  -0.054732  -0.048639
     5  C    0.000014  -0.000006  -0.033024  -0.001895   0.004817  -0.005802
     6  C    0.000006  -0.000001  -0.005833  -0.004199  -0.000017  -0.002211
     7  C   -0.000166  -0.000041  -0.000145  -0.001646  -0.000027   0.000106
     8  C    0.001310   0.000351  -0.000005  -0.000255   0.000002  -0.000001
     9  C   -0.056768  -0.051158  -0.000027  -0.000079  -0.000003   0.000000
    10  C    0.363102   0.212736   0.000449  -0.001635  -0.000030  -0.000006
    11  O   -0.000085  -0.000016   0.000000   0.000000   0.000000   0.000000
    12  C   -0.000003   0.000015   0.000016   0.000000   0.000000  -0.000002
    13  C    5.226310  -0.057966   0.000301  -0.001964  -0.001579  -0.000005
    14  O   -0.057966   8.401574  -0.000006   0.000002   0.000003   0.000000
    15  C    0.000301  -0.000006   4.720999   0.201058   0.362647   0.363498
    16  O   -0.001964   0.000002   0.201058   8.390036  -0.059694  -0.038076
    17  C   -0.001579   0.000003   0.362647  -0.059694   5.250256  -0.064897
    18  C   -0.000005   0.000000   0.363498  -0.038076  -0.064897   4.946355
    19  O    0.000000   0.000000  -0.042547  -0.005483  -0.004268   0.220380
    20  H    0.001020   0.002274  -0.005966  -0.000153   0.003586   0.000006
    21  H    0.000013   0.001115   0.004201  -0.000003  -0.000014  -0.000077
    22  H   -0.000009   0.000003  -0.039109   0.003100  -0.005483  -0.002157
    23  H    0.000000   0.000000  -0.008731   0.000038   0.000041   0.004249
    24  H   -0.000001   0.000000   0.004734  -0.000083  -0.000128   0.000033
    25  H   -0.000001   0.000000   0.002186   0.014872   0.000209  -0.000708
    26  H    0.000000   0.000000   0.000049   0.000206   0.000004  -0.000039
    27  H    0.000009   0.000000  -0.000002  -0.000013   0.000000  -0.000001
    28  H    0.000979   0.002806   0.000000   0.000000   0.000000   0.000000
    29  H   -0.002867   0.002940   0.000002   0.000011   0.000000   0.000000
    30  H    0.000000   0.000000   0.000000   0.000000   0.000000   0.000000
    31  H    0.000001  -0.000002   0.000000   0.000000   0.000000   0.000000
    32  H    0.000000   0.000000   0.000000   0.000000   0.000000   0.000000
    33  H    0.356817   0.001157  -0.000009  -0.000187  -0.001025  -0.000001
    34  H    0.356548   0.001185  -0.000001   0.000057   0.000052   0.000000
    35  H    0.357822   0.002942  -0.000518   0.010371  -0.000182   0.000036
    36  H    0.007773   0.235362   0.000000   0.000001   0.000000   0.000000
    37  H    0.000057   0.000000  -0.027840   0.230636  -0.002035  -0.015086
    38  H    0.000022   0.000000  -0.025072   0.004152   0.345822  -0.000076
    39  H    0.001745  -0.000027  -0.024497  -0.000540   0.366284   0.005066
    40  H    0.000015   0.000000  -0.024821  -0.001031   0.360981  -0.009530
    41  H    0.000000   0.000000  -0.028858  -0.003530   0.006346   0.368589
    42  H    0.000000   0.000000  -0.031127   0.003707  -0.004944   0.353067
    43  H    0.000000   0.000000   0.005003   0.000164   0.000114  -0.019311
              19         20         21         22         23         24
     1  C    0.000000   0.004902  -0.008208   0.000049  -0.000075  -0.000887
     2  C   -0.000001  -0.037434  -0.027534   0.005377  -0.000030  -0.000388
     3  C   -0.000026   0.359182   0.357338  -0.037261   0.005502  -0.005539
     4  C    0.001774  -0.032459  -0.024804   0.363222  -0.032538  -0.033458
     5  C    0.000044   0.005416  -0.005847  -0.041300   0.365112   0.369925
     6  C    0.000036  -0.000097  -0.000679   0.005619  -0.034208  -0.043407
     7  C    0.000000  -0.000131   0.001154  -0.000083   0.005142  -0.006825
     8  C    0.000000  -0.000116  -0.000156   0.000000   0.000004  -0.000030
     9  C    0.000000   0.000352  -0.000173   0.000003   0.000000   0.000002
    10  C    0.000000  -0.004467   0.000449  -0.000117   0.000003  -0.000011
    11  O    0.000000   0.000001   0.000003   0.000000   0.000000   0.000000
    12  C    0.000000  -0.000004   0.000456   0.000008   0.000028   0.004193
    13  C    0.000000   0.001020   0.000013  -0.000009   0.000000  -0.000001
    14  O    0.000000   0.002274   0.001115   0.000003   0.000000   0.000000
    15  C   -0.042547  -0.005966   0.004201  -0.039109  -0.008731   0.004734
    16  O   -0.005483  -0.000153  -0.000003   0.003100   0.000038  -0.000083
    17  C   -0.004268   0.003586  -0.000014  -0.005483   0.000041  -0.000128
    18  C    0.220380   0.000006  -0.000077  -0.002157   0.004249   0.000033
    19  O    8.324402   0.000000   0.000000  -0.000039  -0.000016  -0.000001
    20  H    0.000000   0.570781  -0.032852  -0.004054  -0.000205   0.000035
    21  H    0.000000  -0.032852   0.553257  -0.004596   0.000026   0.004601
    22  H   -0.000039  -0.004054  -0.004596   0.612894  -0.005074  -0.003437
    23  H   -0.000016  -0.000205   0.000026  -0.005074   0.600403  -0.037214
    24  H   -0.000001   0.000035   0.004601  -0.003437  -0.037214   0.596688
    25  H   -0.000111  -0.000008   0.000031   0.000117  -0.002410   0.005314
    26  H    0.000000   0.000004   0.000006  -0.000190  -0.006476  -0.002046
    27  H    0.000000   0.000006  -0.000015   0.000003  -0.000187   0.000073
    28  H    0.000000  -0.000014   0.000018   0.000000   0.000000   0.000000
    29  H    0.000000  -0.000014  -0.000002   0.000000   0.000000   0.000000
    30  H    0.000000   0.000000  -0.000047  -0.000002  -0.000047   0.000349
    31  H    0.000000   0.000012   0.001402   0.000002  -0.000104   0.002444
    32  H    0.000000   0.000000   0.000003   0.000000   0.000001  -0.000120
    33  H    0.000000   0.003287  -0.000021   0.000009   0.000000   0.000000
    34  H    0.000000  -0.000163  -0.000001   0.000000   0.000000   0.000000
    35  H   -0.000001  -0.000172   0.000010   0.000001   0.000000   0.000000
    36  H    0.000000   0.000126   0.000094  -0.000001   0.000000  -0.000002
    37  H    0.025853  -0.000030   0.000007  -0.000204  -0.000005   0.000009
    38  H   -0.000019   0.000236  -0.000015   0.003095  -0.000021   0.000002
    39  H    0.000170   0.001676  -0.000032   0.000198   0.000000  -0.000001
    40  H    0.010738  -0.000120   0.000001   0.000049  -0.000002   0.000002
    41  H   -0.041415   0.000001  -0.000001  -0.000222   0.000916   0.000076
    42  H   -0.038734  -0.000007   0.000001   0.002882   0.000688  -0.000043
    43  H    0.244502   0.000000   0.000000   0.000000   0.000002   0.000000
              25         26         27         28         29         30
     1  C   -0.003503   0.006056  -0.048175   0.004761   0.003553   0.005316
     2  C    0.000077   0.000063   0.006670   0.001558   0.001246   0.000072
     3  C   -0.000174  -0.000113  -0.000223  -0.000137  -0.000142  -0.000024
     4  C   -0.009348   0.005114  -0.000075   0.000000   0.000000   0.000057
     5  C   -0.038650  -0.035847   0.005271   0.000000   0.000000  -0.000252
     6  C    0.364810   0.359564  -0.042109   0.000001   0.000006  -0.004541
     7  C   -0.034848  -0.035722   0.363460  -0.000068  -0.000075  -0.031443
     8  C    0.000040  -0.000096  -0.008643  -0.019079  -0.017980  -0.000059
     9  C    0.000001   0.000004   0.000871   0.343880   0.340817   0.000004
    10  C   -0.000017   0.000001  -0.000194  -0.023179  -0.024861   0.000005
    11  O    0.000007   0.000002   0.016026  -0.000024  -0.000564  -0.000004
    12  C    0.005395  -0.007724  -0.044474   0.000019  -0.000003   0.368481
    13  C   -0.000001   0.000000   0.000009   0.000979  -0.002867   0.000000
    14  O    0.000000   0.000000   0.000000   0.002806   0.002940   0.000000
    15  C    0.002186   0.000049  -0.000002   0.000000   0.000002   0.000000
    16  O    0.014872   0.000206  -0.000013   0.000000   0.000011   0.000000
    17  C    0.000209   0.000004   0.000000   0.000000   0.000000   0.000000
    18  C   -0.000708  -0.000039  -0.000001   0.000000   0.000000   0.000000
    19  O   -0.000111   0.000000   0.000000   0.000000   0.000000   0.000000
    20  H   -0.000008   0.000004   0.000006  -0.000014  -0.000014   0.000000
    21  H    0.000031   0.000006  -0.000015   0.000018  -0.000002  -0.000047
    22  H    0.000117  -0.000190   0.000003   0.000000   0.000000  -0.000002
    23  H   -0.002410  -0.006476  -0.000187   0.000000   0.000000  -0.000047
    24  H    0.005314  -0.002046   0.000073   0.000000   0.000000   0.000349
    25  H    0.587061  -0.034999  -0.004077   0.000000   0.000000   0.000034
    26  H   -0.034999   0.617608  -0.003139   0.000000   0.000000   0.005198
    27  H   -0.004077  -0.003139   0.620994  -0.000020  -0.000019  -0.002466
    28  H    0.000000   0.000000  -0.000020   0.510078  -0.016463   0.000000
    29  H    0.000000   0.000000  -0.000019  -0.016463   0.513484   0.000000
    30  H    0.000034   0.005198  -0.002466   0.000000   0.000000   0.565517
    31  H   -0.000063  -0.000122   0.005449  -0.000002   0.000000  -0.029657
    32  H   -0.000162   0.000031  -0.004375   0.000000   0.000001  -0.029191
    33  H    0.000000   0.000000   0.000000  -0.000191   0.000120   0.000000
    34  H    0.000000   0.000000   0.000000   0.000816   0.001248   0.000000
    35  H   -0.000005   0.000000   0.000000   0.000066   0.001433   0.000000
    36  H    0.000000   0.000000   0.000004   0.000955  -0.000055   0.000000
    37  H    0.000266  -0.000005  -0.000003   0.000000  -0.000002   0.000000
    38  H   -0.000011   0.000000   0.000000   0.000000   0.000000   0.000000
    39  H   -0.000001   0.000000   0.000000   0.000000   0.000001   0.000000
    40  H    0.000002   0.000000   0.000000   0.000000   0.000000   0.000000
    41  H    0.003520   0.000164   0.000001   0.000000   0.000000   0.000000
    42  H    0.000059  -0.000002   0.000000   0.000000   0.000000   0.000000
    43  H   -0.000004   0.000000   0.000000   0.000000   0.000000   0.000000
              31         32         33         34         35         36
     1  C   -0.007078  -0.005551  -0.000152  -0.000089   0.000077   0.003507
     2  C    0.002418  -0.000166  -0.006704   0.004988   0.000476   0.001251
     3  C   -0.000186  -0.000005   0.001724  -0.000013   0.000347  -0.001278
     4  C   -0.000174  -0.000001   0.000029  -0.000003  -0.000110  -0.000028
     5  C    0.002463   0.000075   0.000000   0.000000  -0.000003   0.000004
     6  C   -0.005737   0.005106   0.000000   0.000000   0.000005   0.000001
     7  C   -0.031091  -0.028720  -0.000002   0.000003  -0.000012  -0.000139
     8  C   -0.000174   0.002348  -0.000091   0.000317  -0.000120   0.000438
     9  C    0.000015   0.000016   0.005748  -0.009361  -0.001663  -0.001907
    10  C   -0.000073  -0.000003  -0.022719  -0.022763  -0.024751  -0.023574
    11  O    0.000006   0.002586   0.000001  -0.000001  -0.000002  -0.000084
    12  C    0.374533   0.368483   0.000000   0.000000   0.000000   0.000019
    13  C    0.000001   0.000000   0.356817   0.356548   0.357822   0.007773
    14  O   -0.000002   0.000000   0.001157   0.001185   0.002942   0.235362
    15  C    0.000000   0.000000  -0.000009  -0.000001  -0.000518   0.000000
    16  O    0.000000   0.000000  -0.000187   0.000057   0.010371   0.000001
    17  C    0.000000   0.000000  -0.001025   0.000052  -0.000182   0.000000
    18  C    0.000000   0.000000  -0.000001   0.000000   0.000036   0.000000
    19  O    0.000000   0.000000   0.000000   0.000000  -0.000001   0.000000
    20  H    0.000012   0.000000   0.003287  -0.000163  -0.000172   0.000126
    21  H    0.001402   0.000003  -0.000021  -0.000001   0.000010   0.000094
    22  H    0.000002   0.000000   0.000009   0.000000   0.000001  -0.000001
    23  H   -0.000104   0.000001   0.000000   0.000000   0.000000   0.000000
    24  H    0.002444  -0.000120   0.000000   0.000000   0.000000  -0.000002
    25  H   -0.000063  -0.000162   0.000000   0.000000  -0.000005   0.000000
    26  H   -0.000122   0.000031   0.000000   0.000000   0.000000   0.000000
    27  H    0.005449  -0.004375   0.000000   0.000000   0.000000   0.000004
    28  H   -0.000002   0.000000  -0.000191   0.000816   0.000066   0.000955
    29  H    0.000000   0.000001   0.000120   0.001248   0.001433  -0.000055
    30  H   -0.029657  -0.029191   0.000000   0.000000   0.000000   0.000000
    31  H    0.557309  -0.030712   0.000000   0.000000   0.000000   0.000046
    32  H   -0.030712   0.567186   0.000000   0.000000   0.000000   0.000013
    33  H    0.000000   0.000000   0.548413  -0.031413  -0.026238  -0.000154
    34  H    0.000000   0.000000  -0.031413   0.559904  -0.024268  -0.000202
    35  H    0.000000   0.000000  -0.026238  -0.024268   0.536156  -0.000230
    36  H    0.000046   0.000013  -0.000154  -0.000202  -0.000230   0.346207
    37  H    0.000000   0.000000   0.000005  -0.000002  -0.000131   0.000000
    38  H    0.000000   0.000000   0.000005   0.000000   0.000027   0.000000
    39  H    0.000000   0.000000   0.003919  -0.000012   0.000896   0.000000
    40  H    0.000000   0.000000  -0.000006  -0.000002   0.000045   0.000000
    41  H    0.000000   0.000000   0.000000   0.000000   0.000000   0.000000
    42  H    0.000000   0.000000   0.000000   0.000000  -0.000001   0.000000
    43  H    0.000000   0.000000   0.000000   0.000000   0.000000   0.000000
              37         38         39         40         41         42
     1  C    0.000107  -0.000001  -0.000009  -0.000001   0.000003   0.000000
     2  C    0.000065   0.000068   0.000464  -0.000007  -0.000002  -0.000001
     3  C   -0.000084   0.000134   0.000722   0.000087  -0.000109  -0.000045
     4  C    0.006764  -0.001293  -0.006616   0.004430  -0.006097   0.001220
     5  C   -0.000202  -0.000065  -0.000009  -0.000114   0.002645  -0.001075
     6  C    0.000091   0.000003   0.000000   0.000001  -0.000522   0.000205
     7  C    0.000008   0.000001  -0.000001   0.000000  -0.000004  -0.000004
     8  C    0.000010   0.000000   0.000001   0.000000   0.000000   0.000000
     9  C    0.000002   0.000000  -0.000001   0.000000   0.000000   0.000000
    10  C    0.000044  -0.000004  -0.000466   0.000004   0.000000   0.000000
    11  O    0.000000   0.000000   0.000000   0.000000   0.000000   0.000000
    12  C    0.000000   0.000000   0.000000   0.000000   0.000002   0.000000
    13  C    0.000057   0.000022   0.001745   0.000015   0.000000   0.000000
    14  O    0.000000   0.000000  -0.000027   0.000000   0.000000   0.000000
    15  C   -0.027840  -0.025072  -0.024497  -0.024821  -0.028858  -0.031127
    16  O    0.230636   0.004152  -0.000540  -0.001031  -0.003530   0.003707
    17  C   -0.002035   0.345822   0.366284   0.360981   0.006346  -0.004944
    18  C   -0.015086  -0.000076   0.005066  -0.009530   0.368589   0.353067
    19  O    0.025853  -0.000019   0.000170   0.010738  -0.041415  -0.038734
    20  H   -0.000030   0.000236   0.001676  -0.000120   0.000001  -0.000007
    21  H    0.000007  -0.000015  -0.000032   0.000001  -0.000001   0.000001
    22  H   -0.000204   0.003095   0.000198   0.000049  -0.000222   0.002882
    23  H   -0.000005  -0.000021   0.000000  -0.000002   0.000916   0.000688
    24  H    0.000009   0.000002  -0.000001   0.000002   0.000076  -0.000043
    25  H    0.000266  -0.000011  -0.000001   0.000002   0.003520   0.000059
    26  H   -0.000005   0.000000   0.000000   0.000000   0.000164  -0.000002
    27  H   -0.000003   0.000000   0.000000   0.000000   0.000001   0.000000
    28  H    0.000000   0.000000   0.000000   0.000000   0.000000   0.000000
    29  H   -0.000002   0.000000   0.000001   0.000000   0.000000   0.000000
    30  H    0.000000   0.000000   0.000000   0.000000   0.000000   0.000000
    31  H    0.000000   0.000000   0.000000   0.000000   0.000000   0.000000
    32  H    0.000000   0.000000   0.000000   0.000000   0.000000   0.000000
    33  H    0.000005   0.000005   0.003919  -0.000006   0.000000   0.000000
    34  H   -0.000002   0.000000  -0.000012  -0.000002   0.000000   0.000000
    35  H   -0.000131   0.000027   0.000896   0.000045   0.000000  -0.000001
    36  H    0.000000   0.000000   0.000000   0.000000   0.000000   0.000000
    37  H    0.350214  -0.000149  -0.000532   0.003800  -0.000405   0.001031
    38  H   -0.000149   0.575970  -0.026309  -0.025828  -0.000079   0.001065
    39  H   -0.000532  -0.026309   0.540773  -0.031693  -0.000122  -0.000091
    40  H    0.003800  -0.025828  -0.031693   0.559524   0.000279   0.000183
    41  H   -0.000405  -0.000079  -0.000122   0.000279   0.587875  -0.043407
    42  H    0.001031   0.001065  -0.000091   0.000183  -0.043407   0.610878
    43  H   -0.000805  -0.000024   0.000001  -0.000252  -0.003111  -0.003483
              43
     1  C    0.000000
     2  C    0.000000
     3  C    0.000002
     4  C   -0.000135
     5  C    0.000007
     6  C    0.000000
     7  C    0.000000
     8  C    0.000000
     9  C    0.000000
    10  C    0.000000
    11  O    0.000000
    12  C    0.000000
    13  C    0.000000
    14  O    0.000000
    15  C    0.005003
    16  O    0.000164
    17  C    0.000114
    18  C   -0.019311
    19  O    0.244502
    20  H    0.000000
    21  H    0.000000
    22  H    0.000000
    23  H    0.000002
    24  H    0.000000
    25  H   -0.000004
    26  H    0.000000
    27  H    0.000000
    28  H    0.000000
    29  H    0.000000
    30  H    0.000000
    31  H    0.000000
    32  H    0.000000
    33  H    0.000000
    34  H    0.000000
    35  H    0.000000
    36  H    0.000000
    37  H   -0.000805
    38  H   -0.000024
    39  H    0.000001
    40  H   -0.000252
    41  H   -0.003111
    42  H   -0.003483
    43  H    0.332530
 Mulliken charges:
               1
     1  C    0.081422
     2  C    0.103002
     3  C   -0.376656
     4  C   -0.087360
     5  C   -0.302659
     6  C   -0.266875
     7  C   -0.151567
     8  C    0.394106
     9  C   -0.392320
    10  C    0.254323
    11  O   -0.588554
    12  C   -0.468691
    13  C   -0.492073
    14  O   -0.699858
    15  C    0.304217
    16  O   -0.698777
    17  C   -0.494419
    18  C   -0.058672
    19  O   -0.695236
    20  H    0.165562
    21  H    0.180891
    22  H    0.146709
    23  H    0.145188
    24  H    0.145142
    25  H    0.145100
    26  H    0.132447
    27  H    0.139373
    28  H    0.193243
    29  H    0.198187
    30  H    0.152700
    31  H    0.159077
    32  H    0.153158
    33  H    0.167682
    34  H    0.163175
    35  H    0.167696
    36  H    0.431852
    37  H    0.428550
    38  H    0.148363
    39  H    0.169046
    40  H    0.153263
    41  H    0.157468
    42  H    0.147976
    43  H    0.444800
 Sum of Mulliken charges =   0.00000
 Mulliken charges with hydrogens summed into heavy atoms:
               1
     1  C    0.081422
     2  C    0.103002
     3  C   -0.030203
     4  C    0.059349
     5  C   -0.012330
     6  C    0.010672
     7  C   -0.012194
     8  C    0.394106
     9  C   -0.000890
    10  C    0.254323
    11  O   -0.588554
    12  C   -0.003756
    13  C    0.006479
    14  O   -0.268006
    15  C    0.304217
    16  O   -0.270228
    17  C   -0.023746
    18  C    0.246772
    19  O   -0.250436
 Electronic spatial extent (au):  <R**2>=           4950.8905
 Charge=              0.0000 electrons
 Dipole moment (field-independent basis, Debye):
    X=              6.4335    Y=              0.8324    Z=              3.6508  Tot=              7.4439
 Quadrupole moment (field-independent basis, Debye-Ang):
   XX=           -107.5794   YY=           -117.3318   ZZ=           -116.3200
   XY=             10.3485   XZ=            -10.4852   YZ=              7.9961
 Traceless Quadrupole moment (field-independent basis, Debye-Ang):
   XX=              6.1643   YY=             -3.5881   ZZ=             -2.5763
   XY=             10.3485   XZ=            -10.4852   YZ=              7.9961
 Octapole moment (field-independent basis, Debye-Ang**2):
  XXX=            140.4496  YYY=              3.5155  ZZZ=              1.0340  XYY=             23.1157
  XXY=             12.6416  XXZ=             18.5270  XZZ=             30.4982  YZZ=             -6.6302
  YYZ=            -13.7955  XYZ=            -33.1460
 Hexadecapole moment (field-independent basis, Debye-Ang**3):
 XXXX=          -3086.9181 YYYY=          -1982.7390 ZZZZ=           -800.0562 XXXY=            229.5650
 XXXZ=           -288.8677 YYYX=            -11.6523 YYYZ=             23.6952 ZZZX=            -95.8573
 ZZZY=             20.4466 XXYY=           -983.2947 XXZZ=           -741.8400 YYZZ=           -488.1696
 XXYZ=             32.8802 YYXZ=              8.7834 ZZXY=             26.8899
 N-N= 1.644237127808D+03 E-N=-5.355203226215D+03  KE= 8.789972335016D+02
 D1PCM: PCM CHGder 1st derivatives, ID1Alg=3 FixD1E=F DoIter=F DoCFld=F I1PDM=0.
 Calling FoFJK, ICntrl=      2127 FMM=F ISym2X=0 I1Cent= 0 IOpClX= 0 NMat=1 NMatS=1 NMatT=0.
 ***** Axes restored to original set *****
 -------------------------------------------------------------------
 Center     Atomic                   Forces (Hartrees/Bohr)
 Number     Number              X              Y              Z
 -------------------------------------------------------------------
      1        6          -0.014009974   -0.012520503   -0.014104998
      2        6           0.021361262    0.001800284    0.008344058
      3        6           0.003283539   -0.012155178    0.003067363
      4        6           0.000463796    0.007503105    0.001880450
      5        6           0.008243478    0.000830781   -0.002584596
      6        6           0.003238729    0.004926439   -0.002145081
      7        6           0.004119548    0.007628373   -0.001707559
      8        6           0.000579920    0.019049740   -0.001547759
      9        6           0.006786441    0.006787258    0.000088048
     10        6          -0.006615900   -0.009901912   -0.006815484
     11        8          -0.010831788    0.010561457   -0.012831292
     12        6          -0.004711754    0.002655546    0.004054948
     13        6           0.002218387   -0.008303199    0.006390546
     14        8           0.000932654   -0.009966006    0.013475543
     15        6           0.008479592   -0.007731468    0.000530997
     16        8          -0.002945478    0.003627076   -0.008580003
     17        6           0.001709861   -0.003356560    0.003106989
     18        6           0.001117559    0.005016535   -0.000309626
     19        8           0.000151445   -0.008318620   -0.001829774
     20        1          -0.001613134   -0.000641577   -0.001079235
     21        1           0.002592539    0.002975537   -0.000040490
     22        1          -0.000422894   -0.003158879   -0.002731978
     23        1           0.000759561   -0.000365145   -0.000553118
     24        1          -0.001424871   -0.002620362    0.000916507
     25        1          -0.000932819   -0.002241415    0.001026216
     26        1          -0.002412631    0.001035285    0.000304336
     27        1          -0.003369591   -0.003307750   -0.000167053
     28        1           0.000568022   -0.003542067   -0.001838872
     29        1          -0.003335763   -0.002308822   -0.000363992
     30        1           0.000636304    0.001213023   -0.000008699
     31        1           0.000147994    0.000096418    0.000486718
     32        1          -0.000402427   -0.000458822   -0.000116927
     33        1           0.002319357    0.002146885    0.000361330
     34        1          -0.002288686    0.001969884   -0.000775886
     35        1          -0.001422380    0.001977060    0.001161054
     36        1          -0.001044412   -0.000521954   -0.000792422
     37        1          -0.003472727    0.000654615    0.001989451
     38        1           0.000932617   -0.001021036    0.001105613
     39        1          -0.001982050    0.002226751    0.002549617
     40        1           0.002287610    0.004121251   -0.000246330
     41        1          -0.004522565    0.003344312    0.006302413
     42        1          -0.002303796    0.001611541    0.004748967
     43        1          -0.002864575   -0.001317879   -0.000719988
 -------------------------------------------------------------------
 Cartesian Forces:  Max     0.021361262 RMS     0.005320979

 GradGradGradGradGradGradGradGradGradGradGradGradGradGradGradGradGradGrad
 Berny optimization.
 FormGI is forming the generalized inverse of G from B-inverse, IUseBI=4.
 Internal  Forces:  Max     0.019714141 RMS     0.003857358
 Search for a local minimum.
 Step number   1 out of a maximum of  258
 All quantities printed in internal units (Hartrees-Bohrs-Radians)
 Mixed Optimization -- RFO/linear search
 Second derivative matrix not updated -- first step.
 ITU=  0
     Eigenvalues ---    0.00230   0.00230   0.00230   0.00336   0.00417
     Eigenvalues ---    0.00500   0.00536   0.00617   0.00740   0.00921
     Eigenvalues ---    0.01103   0.01215   0.01258   0.01263   0.01322
     Eigenvalues ---    0.01367   0.02485   0.02630   0.03555   0.03822
     Eigenvalues ---    0.04264   0.04272   0.04448   0.04554   0.04670
     Eigenvalues ---    0.04712   0.04781   0.05065   0.05095   0.05251
     Eigenvalues ---    0.05339   0.05368   0.05400   0.05431   0.05463
     Eigenvalues ---    0.05542   0.05604   0.05646   0.05669   0.05860
     Eigenvalues ---    0.05957   0.06034   0.06729   0.07947   0.07998
     Eigenvalues ---    0.08453   0.08927   0.09008   0.09070   0.09161
     Eigenvalues ---    0.10430   0.11516   0.11565   0.13194   0.13725
     Eigenvalues ---    0.14069   0.14785   0.16000   0.16000   0.16000
     Eigenvalues ---    0.16000   0.16000   0.16000   0.16000   0.16000
     Eigenvalues ---    0.16000   0.16000   0.16000   0.16000   0.16160
     Eigenvalues ---    0.16323   0.16945   0.18959   0.19685   0.20193
     Eigenvalues ---    0.22040   0.23915   0.24631   0.24998   0.26173
     Eigenvalues ---    0.26850   0.27519   0.27596   0.28441   0.28455
     Eigenvalues ---    0.28538   0.29085   0.29192   0.29758   0.29971
     Eigenvalues ---    0.31587   0.32272   0.32592   0.33495   0.33737
     Eigenvalues ---    0.33798   0.33801   0.33810   0.33987   0.34014
     Eigenvalues ---    0.34049   0.34111   0.34139   0.34214   0.34232
     Eigenvalues ---    0.34235   0.34259   0.34262   0.34266   0.34284
     Eigenvalues ---    0.34285   0.34290   0.34359   0.34474   0.34569
     Eigenvalues ---    0.40595   0.40647   0.41281   0.51534   0.51890
     Eigenvalues ---    0.52638   0.52834   0.93989
 RFO step:  Lambda=-1.71031834D-02 EMin= 2.30000000D-03
 Linear search not attempted -- first point.
 Iteration  1 RMS(Cart)=  0.06388375 RMS(Int)=  0.00110319
 Iteration  2 RMS(Cart)=  0.00181922 RMS(Int)=  0.00029846
 Iteration  3 RMS(Cart)=  0.00000138 RMS(Int)=  0.00029846
 Iteration  4 RMS(Cart)=  0.00000000 RMS(Int)=  0.00029846
 Variable       Old X    -DE/DX   Delta X   Delta X   Delta X     New X
                                 (Linear)    (Quad)   (Total)
    R1        2.53552   0.01891   0.00000   0.03534   0.03557   2.57109
    R2        2.81962   0.00751   0.00000   0.01984   0.01999   2.83961
    R3        2.79343   0.00122   0.00000   0.00383   0.00391   2.79734
    R4        2.83959   0.00507   0.00000   0.01684   0.01694   2.85653
    R5        2.85890   0.00956   0.00000   0.03229   0.03224   2.89114
    R6        2.92841   0.00049   0.00000   0.00270   0.00254   2.93094
    R7        2.06895   0.00004   0.00000   0.00012   0.00012   2.06907
    R8        2.07776   0.00020   0.00000   0.00057   0.00057   2.07833
    R9        2.92059   0.00244   0.00000   0.00971   0.00956   2.93014
   R10        2.96315  -0.00763   0.00000  -0.02738  -0.02738   2.93577
   R11        2.08191  -0.00209   0.00000  -0.00595  -0.00595   2.07596
   R12        2.88527   0.00689   0.00000   0.02041   0.02023   2.90549
   R13        2.07352   0.00052   0.00000   0.00146   0.00146   2.07498
   R14        2.07306   0.00053   0.00000   0.00147   0.00147   2.07453
   R15        2.90209   0.00567   0.00000   0.01744   0.01753   2.91962
   R16        2.06935  -0.00040   0.00000  -0.00112  -0.00112   2.06822
   R17        2.07672   0.00058   0.00000   0.00162   0.00162   2.07834
   R18        2.89604   0.00697   0.00000   0.02254   0.02254   2.91858
   R19        2.07652  -0.00028   0.00000  -0.00080  -0.00080   2.07572
   R20        2.82468   0.01456   0.00000   0.03742   0.03743   2.86210
   R21        2.31147   0.01971   0.00000   0.02060   0.02060   2.33207
   R22        2.89226   0.01458   0.00000   0.04307   0.04300   2.93526
   R23        2.06728  -0.00054   0.00000  -0.00150  -0.00150   2.06578
   R24        2.06890   0.00072   0.00000   0.00200   0.00200   2.07090
   R25        2.88449  -0.00001   0.00000  -0.00002  -0.00002   2.88447
   R26        2.69849   0.01331   0.00000   0.03097   0.03097   2.72945
   R27        2.06970   0.00135   0.00000   0.00376   0.00376   2.07346
   R28        2.06940   0.00041   0.00000   0.00115   0.00115   2.07055
   R29        2.07142   0.00042   0.00000   0.00117   0.00117   2.07259
   R30        2.06853   0.00077   0.00000   0.00215   0.00215   2.07068
   R31        2.07247   0.00016   0.00000   0.00045   0.00045   2.07291
   R32        2.06844  -0.00133   0.00000  -0.00370  -0.00370   2.06473
   R33        1.83809  -0.00026   0.00000  -0.00048  -0.00048   1.83760
   R34        2.70753   0.00870   0.00000   0.02057   0.02057   2.72810
   R35        2.91155   0.00055   0.00000   0.00183   0.00183   2.91338
   R36        2.93029  -0.00862   0.00000  -0.02943  -0.02943   2.90087
   R37        1.85048  -0.00387   0.00000  -0.00727  -0.00727   1.84321
   R38        2.06884   0.00146   0.00000   0.00406   0.00406   2.07290
   R39        2.06380   0.00062   0.00000   0.00172   0.00172   2.06552
   R40        2.07096  -0.00043   0.00000  -0.00121  -0.00121   2.06974
   R41        2.70684   0.00494   0.00000   0.01165   0.01165   2.71849
   R42        2.06537   0.00201   0.00000   0.00556   0.00556   2.07093
   R43        2.06851   0.00242   0.00000   0.00673   0.00673   2.07524
   R44        1.83993  -0.00294   0.00000  -0.00541  -0.00541   1.83452
    A1        2.31932  -0.00730   0.00000  -0.02586  -0.02584   2.29348
    A2        1.85099   0.01344   0.00000   0.05441   0.05447   1.90546
    A3        2.11239  -0.00617   0.00000  -0.02916  -0.02942   2.08297
    A4        2.20084   0.00508   0.00000   0.02395   0.02375   2.22460
    A5        1.98303  -0.00552   0.00000  -0.01753  -0.01763   1.96540
    A6        2.09656   0.00036   0.00000  -0.00919  -0.00957   2.08699
    A7        2.07364  -0.00056   0.00000   0.00600   0.00557   2.07921
    A8        1.91278  -0.00020   0.00000   0.00141   0.00115   1.91393
    A9        1.86700   0.00104   0.00000  -0.00308  -0.00326   1.86373
   A10        1.89062   0.00217   0.00000   0.02213   0.02224   1.91286
   A11        1.89100  -0.00325   0.00000  -0.03800  -0.03804   1.85295
   A12        1.81082   0.00091   0.00000   0.01125   0.01151   1.82233
   A13        1.93488   0.00127   0.00000   0.01949   0.01897   1.95385
   A14        2.00658  -0.00115   0.00000  -0.00729  -0.00746   1.99912
   A15        1.82971   0.00018   0.00000  -0.00421  -0.00454   1.82517
   A16        2.02119   0.00026   0.00000   0.00841   0.00866   2.02984
   A17        1.81235   0.00150   0.00000   0.01420   0.01433   1.82668
   A18        1.83346  -0.00203   0.00000  -0.03400  -0.03421   1.79925
   A19        2.04520   0.00336   0.00000   0.02309   0.02245   2.06765
   A20        1.89157  -0.00077   0.00000   0.00156   0.00134   1.89291
   A21        1.90117  -0.00314   0.00000  -0.03204  -0.03182   1.86936
   A22        1.88205  -0.00028   0.00000   0.01007   0.01003   1.89208
   A23        1.91352  -0.00062   0.00000  -0.01299  -0.01275   1.90077
   A24        1.81642   0.00130   0.00000   0.00997   0.00994   1.82635
   A25        2.03532   0.00199   0.00000   0.00568   0.00550   2.04082
   A26        1.92680  -0.00135   0.00000  -0.00810  -0.00809   1.91870
   A27        1.87245   0.00097   0.00000   0.01062   0.01075   1.88320
   A28        1.90892  -0.00086   0.00000  -0.00788  -0.00785   1.90107
   A29        1.87718  -0.00212   0.00000  -0.01418  -0.01413   1.86304
   A30        1.83112   0.00137   0.00000   0.01547   0.01542   1.84653
   A31        2.00258  -0.00009   0.00000   0.00134   0.00128   2.00386
   A32        1.92063   0.00075   0.00000   0.00476   0.00464   1.92526
   A33        1.88392  -0.00225   0.00000  -0.03328  -0.03322   1.85070
   A34        1.95860  -0.00008   0.00000   0.00867   0.00870   1.96730
   A35        1.83113   0.00204   0.00000   0.02084   0.02076   1.85189
   A36        1.85753  -0.00049   0.00000  -0.00444  -0.00465   1.85288
   A37        1.96154  -0.01408   0.00000  -0.05845  -0.05827   1.90326
   A38        2.15475   0.00932   0.00000   0.03780   0.03767   2.19243
   A39        2.16684   0.00477   0.00000   0.02078   0.02065   2.18749
   A40        1.78644   0.01209   0.00000   0.04789   0.04761   1.83406
   A41        1.91685  -0.00237   0.00000   0.00810   0.00823   1.92508
   A42        1.88537  -0.00288   0.00000   0.00482   0.00462   1.88999
   A43        1.96700  -0.00386   0.00000  -0.01777  -0.01849   1.94851
   A44        1.97191  -0.00190   0.00000  -0.00358  -0.00416   1.96775
   A45        1.92915  -0.00035   0.00000  -0.03180  -0.03213   1.89702
   A46        1.83936  -0.00602   0.00000  -0.02771  -0.02772   1.81164
   A47        2.01081   0.00058   0.00000  -0.01006  -0.01006   2.00075
   A48        1.88782   0.00342   0.00000   0.01585   0.01558   1.90340
   A49        1.92847   0.00505   0.00000   0.02700   0.02723   1.95571
   A50        1.91478   0.00514   0.00000   0.04726   0.04756   1.96233
   A51        1.88120  -0.00761   0.00000  -0.04736  -0.04789   1.83330
   A52        1.93412  -0.00028   0.00000  -0.00158  -0.00158   1.93254
   A53        1.95773   0.00034   0.00000   0.00170   0.00170   1.95943
   A54        1.93348  -0.00039   0.00000  -0.00196  -0.00196   1.93153
   A55        1.88560  -0.00010   0.00000  -0.00105  -0.00104   1.88455
   A56        1.87537   0.00042   0.00000   0.00281   0.00281   1.87818
   A57        1.87433   0.00003   0.00000   0.00020   0.00020   1.87454
   A58        1.94664   0.00005   0.00000   0.00276   0.00274   1.94937
   A59        1.92675  -0.00288   0.00000  -0.01357  -0.01370   1.91305
   A60        1.95570  -0.00308   0.00000  -0.02262  -0.02281   1.93289
   A61        1.84329   0.00307   0.00000   0.02769   0.02772   1.87102
   A62        1.89955   0.00091   0.00000   0.00031   0.00024   1.89979
   A63        1.88757   0.00239   0.00000   0.00868   0.00840   1.89597
   A64        1.88413   0.00014   0.00000   0.00080   0.00080   1.88493
   A65        1.93442  -0.00144   0.00000  -0.01122  -0.01130   1.92312
   A66        1.93445  -0.00014   0.00000  -0.00551  -0.00572   1.92873
   A67        1.96240  -0.00223   0.00000  -0.03198  -0.03211   1.93030
   A68        1.85968   0.00329   0.00000   0.04408   0.04405   1.90373
   A69        1.87043   0.00085   0.00000   0.00931   0.00878   1.87920
   A70        1.89839   0.00001   0.00000  -0.00005  -0.00062   1.89777
   A71        1.83503   0.00220   0.00000   0.01240   0.01240   1.84743
   A72        1.94403   0.00216   0.00000   0.00791   0.00790   1.95193
   A73        1.95179  -0.00248   0.00000  -0.01101  -0.01100   1.94079
   A74        1.94579  -0.00436   0.00000  -0.02338  -0.02340   1.92238
   A75        1.89440  -0.00019   0.00000  -0.00336  -0.00334   1.89106
   A76        1.88914   0.00034   0.00000  -0.00364  -0.00368   1.88546
   A77        1.83418   0.00479   0.00000   0.03522   0.03522   1.86940
   A78        1.91152  -0.01397   0.00000  -0.05462  -0.05440   1.85713
   A79        1.94613  -0.00204   0.00000  -0.02407  -0.02355   1.92258
   A80        1.94422   0.00042   0.00000  -0.01564  -0.01553   1.92868
   A81        1.84669   0.01023   0.00000   0.07055   0.06980   1.91650
   A82        1.89997   0.00723   0.00000   0.03992   0.03887   1.93885
   A83        1.91231  -0.00122   0.00000  -0.01051  -0.01228   1.90002
   A84        1.86361   0.00117   0.00000   0.00660   0.00660   1.87021
    D1        0.02535  -0.00035   0.00000   0.00894   0.00906   0.03441
    D2        3.08680  -0.00158   0.00000  -0.03196  -0.03206   3.05474
    D3       -3.08166   0.00062   0.00000   0.03025   0.03061  -3.05105
    D4       -0.02022  -0.00060   0.00000  -0.01064  -0.01051  -0.03073
    D5        0.72392  -0.00015   0.00000   0.00655   0.00641   0.73032
    D6       -1.50461  -0.00062   0.00000  -0.01054  -0.01072  -1.51533
    D7        2.75822   0.00082   0.00000   0.01088   0.01066   2.76888
    D8       -2.45646  -0.00095   0.00000  -0.01607  -0.01564  -2.47209
    D9        1.59820  -0.00142   0.00000  -0.03316  -0.03277   1.56544
   D10       -0.42215   0.00002   0.00000  -0.01174  -0.01138  -0.43354
   D11       -0.03303   0.00013   0.00000   0.00060   0.00053  -0.03250
   D12        3.09818   0.00035   0.00000   0.01423   0.01427   3.11245
   D13        3.13813   0.00105   0.00000   0.01901   0.01926  -3.12580
   D14       -0.01385   0.00127   0.00000   0.03264   0.03300   0.01915
   D15       -0.83762   0.00085   0.00000   0.00808   0.00811  -0.82950
   D16       -3.02304  -0.00157   0.00000  -0.02933  -0.02937  -3.05241
   D17        1.30769  -0.00305   0.00000  -0.04150  -0.04163   1.26606
   D18        2.38889   0.00237   0.00000   0.05161   0.05197   2.44085
   D19        0.20346  -0.00005   0.00000   0.01421   0.01448   0.21794
   D20       -1.74899  -0.00153   0.00000   0.00203   0.00222  -1.74677
   D21        0.06316   0.00075   0.00000   0.01597   0.01530   0.07846
   D22        2.19363   0.00312   0.00000   0.02377   0.02367   2.21729
   D23       -1.98385  -0.00376   0.00000  -0.03210  -0.03275  -2.01660
   D24        3.12989  -0.00014   0.00000  -0.02051  -0.02047   3.10942
   D25       -1.02282   0.00224   0.00000  -0.01271  -0.01211  -1.03494
   D26        1.08288  -0.00464   0.00000  -0.06858  -0.06853   1.01435
   D27        1.16160  -0.00279   0.00000  -0.04892  -0.04891   1.11270
   D28       -1.17251  -0.00335   0.00000  -0.07387  -0.07388  -1.24639
   D29        3.10684  -0.00042   0.00000  -0.02622  -0.02627   3.08057
   D30       -2.92549  -0.00152   0.00000  -0.02181  -0.02159  -2.94708
   D31        1.02357  -0.00208   0.00000  -0.04676  -0.04656   0.97702
   D32       -0.98026   0.00085   0.00000   0.00089   0.00105  -0.97921
   D33       -0.97175  -0.00100   0.00000  -0.01651  -0.01659  -0.98834
   D34        2.97732  -0.00156   0.00000  -0.04146  -0.04156   2.93576
   D35        0.97349   0.00138   0.00000   0.00619   0.00604   0.97953
   D36       -1.25504   0.00191   0.00000   0.05173   0.05184  -1.20320
   D37        2.89475   0.00050   0.00000   0.02048   0.02048   2.91523
   D38        0.92894   0.00095   0.00000   0.02413   0.02403   0.95298
   D39        1.07178   0.00177   0.00000   0.06913   0.06937   1.14115
   D40       -1.06161   0.00037   0.00000   0.03789   0.03801  -1.02360
   D41       -3.02742   0.00082   0.00000   0.04153   0.04156  -2.98586
   D42        3.07180   0.00040   0.00000   0.04111   0.04125   3.11306
   D43        0.93841  -0.00101   0.00000   0.00987   0.00989   0.94830
   D44       -1.02740  -0.00056   0.00000   0.01352   0.01345  -1.01395
   D45        0.96522   0.00198   0.00000   0.01961   0.01919   0.98441
   D46       -1.09596  -0.00111   0.00000  -0.02461  -0.02478  -1.12074
   D47        3.05826   0.00056   0.00000   0.00205   0.00179   3.06005
   D48       -1.32835   0.00097   0.00000  -0.01127  -0.01126  -1.33962
   D49        2.89365  -0.00212   0.00000  -0.05549  -0.05523   2.83841
   D50        0.76469  -0.00046   0.00000  -0.02883  -0.02866   0.73603
   D51        2.96688   0.00032   0.00000  -0.01085  -0.01086   2.95603
   D52        0.90570  -0.00277   0.00000  -0.05507  -0.05482   0.85087
   D53       -1.22326  -0.00110   0.00000  -0.02842  -0.02825  -1.25152
   D54        1.28525  -0.00118   0.00000  -0.02256  -0.02275   1.26250
   D55       -0.90695  -0.00042   0.00000  -0.00914  -0.00925  -0.91620
   D56       -2.89286  -0.00188   0.00000  -0.02907  -0.02920  -2.92206
   D57       -2.85963  -0.00006   0.00000   0.00408   0.00412  -2.85551
   D58        1.23135   0.00071   0.00000   0.01751   0.01761   1.24896
   D59       -0.75455  -0.00075   0.00000  -0.00243  -0.00234  -0.75689
   D60       -0.89255   0.00101   0.00000   0.01456   0.01455  -0.87800
   D61       -3.08475   0.00178   0.00000   0.02798   0.02804  -3.05671
   D62        1.21253   0.00032   0.00000   0.00804   0.00809   1.22062
   D63       -1.08318  -0.00015   0.00000  -0.01261  -0.01256  -1.09574
   D64        1.12596   0.00076   0.00000   0.00276   0.00279   1.12875
   D65        3.13570   0.00132   0.00000   0.01372   0.01387  -3.13361
   D66        1.11797  -0.00117   0.00000  -0.02611  -0.02615   1.09182
   D67       -2.95607  -0.00026   0.00000  -0.01075  -0.01080  -2.96687
   D68       -0.94634   0.00030   0.00000   0.00022   0.00029  -0.94605
   D69        3.09744  -0.00110   0.00000  -0.01929  -0.01927   3.07817
   D70       -0.97660  -0.00019   0.00000  -0.00393  -0.00392  -0.98052
   D71        1.03313   0.00037   0.00000   0.00704   0.00716   1.04030
   D72       -3.13338   0.00102   0.00000   0.02059   0.02059  -3.11279
   D73        1.04077   0.00111   0.00000   0.02186   0.02187   1.06264
   D74       -1.05345   0.00111   0.00000   0.02181   0.02182  -1.03163
   D75        0.89715   0.00058   0.00000   0.00792   0.00787   0.90502
   D76       -1.21188   0.00067   0.00000   0.00920   0.00915  -1.20273
   D77        2.97709   0.00067   0.00000   0.00914   0.00910   2.98618
   D78       -1.09647  -0.00153   0.00000  -0.01877  -0.01873  -1.11520
   D79        3.07768  -0.00144   0.00000  -0.01749  -0.01745   3.06023
   D80        0.98347  -0.00144   0.00000  -0.01755  -0.01751   0.96596
   D81        0.06860   0.00069   0.00000   0.01018   0.01032   0.07892
   D82        2.16179   0.00168   0.00000   0.01929   0.01957   2.18136
   D83       -2.01613  -0.00191   0.00000  -0.01165  -0.01184  -2.02797
   D84       -3.06252   0.00044   0.00000  -0.00368  -0.00349  -3.06601
   D85       -0.96934   0.00143   0.00000   0.00543   0.00576  -0.96358
   D86        1.13593  -0.00216   0.00000  -0.02551  -0.02565   1.11028
   D87       -0.07436  -0.00134   0.00000  -0.01654  -0.01665  -0.09102
   D88       -2.25715  -0.00116   0.00000  -0.00238  -0.00219  -2.25934
   D89        1.95430   0.00191   0.00000   0.00997   0.00927   1.96357
   D90       -2.13222  -0.00385   0.00000  -0.04600  -0.04569  -2.17790
   D91        1.96819  -0.00368   0.00000  -0.03183  -0.03123   1.93696
   D92       -0.10355  -0.00061   0.00000  -0.01949  -0.01977  -0.12332
   D93        1.94865   0.00141   0.00000   0.01518   0.01520   1.96385
   D94       -0.23414   0.00159   0.00000   0.02935   0.02966  -0.20448
   D95       -2.30588   0.00466   0.00000   0.04169   0.04112  -2.26475
   D96        1.20322  -0.00035   0.00000  -0.02656  -0.02624   1.17698
   D97       -3.03635   0.00166   0.00000   0.00091   0.00112  -3.03524
   D98       -0.93131   0.00065   0.00000  -0.01262  -0.01228  -0.94359
   D99       -2.99816  -0.00402   0.00000  -0.04944  -0.04921  -3.04737
   D100      -0.95455  -0.00201   0.00000  -0.02197  -0.02185  -0.97640
   D101       1.15049  -0.00302   0.00000  -0.03551  -0.03525   1.11525
   D102      -0.90610   0.00051   0.00000  -0.00527  -0.00574  -0.91183
   D103       1.13751   0.00252   0.00000   0.02220   0.02162   1.15914
   D104      -3.04063   0.00151   0.00000   0.00866   0.00823  -3.03240
   D105       0.82795   0.00058   0.00000   0.03739   0.03775   0.86570
   D106      -1.16987   0.00317   0.00000   0.03686   0.03614  -1.13373
   D107       3.01261  -0.00135   0.00000   0.00524   0.00560   3.01821
   D108       2.91598  -0.00122   0.00000  -0.01301  -0.01304   2.90294
   D109      -1.26108  -0.00018   0.00000   0.00117   0.00094  -1.26013
   D110       0.76881   0.00186   0.00000   0.02729   0.02754   0.79636
   D111      -1.03660   0.00084   0.00000   0.01597   0.01607  -1.02053
   D112       1.08660   0.00038   0.00000   0.00949   0.00957   1.09618
   D113       3.13434   0.00194   0.00000   0.03135   0.03143  -3.11741
   D114       3.14048   0.00063   0.00000   0.00546   0.00548  -3.13722
   D115      -1.01950   0.00017   0.00000  -0.00102  -0.00101  -1.02052
   D116       1.02824   0.00173   0.00000   0.02084   0.02084   1.04908
   D117       1.12937  -0.00206   0.00000  -0.02809  -0.02818   1.10120
   D118      -3.03061  -0.00252   0.00000  -0.03457  -0.03467  -3.06528
   D119      -0.98287  -0.00097   0.00000  -0.01271  -0.01281  -0.99568
   D120      -3.10489  -0.00057   0.00000  -0.01195  -0.01182  -3.11671
   D121      -1.06693   0.00212   0.00000   0.02654   0.02664  -1.04029
   D122       1.07547  -0.00062   0.00000  -0.01563  -0.01562   1.05986
   D123      -0.97513  -0.00318   0.00000  -0.03954  -0.03951  -1.01464
   D124       1.06283  -0.00049   0.00000  -0.00105  -0.00105   1.06178
   D125      -3.07795  -0.00323   0.00000  -0.04322  -0.04331  -3.12126
   D126       1.02900   0.00111   0.00000   0.01672   0.01670   1.04570
   D127       3.06696   0.00380   0.00000   0.05521   0.05516   3.12212
   D128      -1.07382   0.00106   0.00000   0.01304   0.01291  -1.06092
   D129       3.13756  -0.00083   0.00000  -0.02029  -0.02056   3.11700
   D130       1.03784   0.00317   0.00000  -0.00310  -0.00122   1.03662
   D131      -1.01607  -0.00447   0.00000  -0.04844  -0.05004  -1.06611
         Item               Value     Threshold  Converged?
 Maximum Force            0.019714     0.000450     NO 
 RMS     Force            0.003857     0.000300     NO 
 Maximum Displacement     0.259998     0.001800     NO 
 RMS     Displacement     0.063639     0.001200     NO 
 Predicted change in Energy=-9.843781D-03
 GradGradGradGradGradGradGradGradGradGradGradGradGradGradGradGradGradGrad

                          Input orientation:                          
 ---------------------------------------------------------------------
 Center     Atomic      Atomic             Coordinates (Angstroms)
 Number     Number       Type             X           Y           Z
 ---------------------------------------------------------------------
      1          6           0       -1.424362    0.724178   -0.213251
      2          6           0       -0.975827   -0.380392    0.442396
      3          6           0        0.129864   -0.453569    1.470530
      4          6           0        1.480701    0.250128    1.177934
      5          6           0        1.319343    1.787669    1.058825
      6          6           0        0.559608    2.353191   -0.152355
      7          6           0       -0.972734    2.156742   -0.171165
      8          6           0       -2.600277    0.358077   -1.034500
      9          6           0       -2.860743   -1.126956   -0.890540
     10          6           0       -1.833545   -1.616885    0.166573
     11          8           0       -3.261808    1.134701   -1.728895
     12          6           0       -1.684723    2.909853    0.973915
     13          6           0       -1.053804   -2.837630   -0.314746
     14          8           0       -2.465255   -2.036406    1.395856
     15          6           0        2.343335   -0.438242    0.084544
     16          8           0        1.592281   -0.554080   -1.142900
     17          6           0        2.776976   -1.844377    0.544501
     18          6           0        3.599488    0.391919   -0.214388
     19          8           0        4.308898   -0.304622   -1.254113
     20          1           0        0.311431   -1.498505    1.742480
     21          1           0       -0.261186    0.004760    2.390630
     22          1           0        2.072801    0.102631    2.091432
     23          1           0        2.317171    2.245091    1.086660
     24          1           0        0.829905    2.133212    1.978718
     25          1           0        0.980575    1.949640   -1.078513
     26          1           0        0.740533    3.437410   -0.188702
     27          1           0       -1.327143    2.614197   -1.104793
     28          1           0       -3.889379   -1.301706   -0.564386
     29          1           0       -2.718072   -1.597640   -1.869845
     30          1           0       -1.381821    3.964279    0.992515
     31          1           0       -1.463654    2.477130    1.955962
     32          1           0       -2.772797    2.879481    0.839474
     33          1           0       -0.399968   -3.235555    0.469370
     34          1           0       -1.753489   -3.636355   -0.589979
     35          1           0       -0.446494   -2.589197   -1.188390
     36          1           0       -2.883274   -1.257006    1.800075
     37          1           0        2.243135   -0.780876   -1.833067
     38          1           0        3.349441   -1.809342    1.479549
     39          1           0        1.911900   -2.495338    0.694843
     40          1           0        3.404885   -2.314361   -0.219988
     41          1           0        3.317190    1.391780   -0.563039
     42          1           0        4.218127    0.491893    0.687423
     43          1           0        5.094965    0.223477   -1.467750
 ---------------------------------------------------------------------
                    Distance matrix (angstroms):
                    1          2          3          4          5
     1  C    0.000000
     2  C    1.360563   0.000000
     3  C    2.576398   1.511611   0.000000
     4  C    3.255689   2.640664   1.550987   0.000000
     5  C    3.205793   3.216875   2.570507   1.550566   0.000000
     6  C    2.567787   3.191202   3.270525   2.653480   1.537521
     7  C    1.502657   2.610271   3.274844   3.387416   2.627300
     8  C    1.480289   2.316332   3.793101   4.643372   4.667887
     9  C    2.438976   2.426310   3.869345   5.002308   5.456022
    10  C    2.406714   1.529926   2.628418   3.936092   4.725231
    11  O    2.417005   3.497959   4.925684   5.632364   5.402286
    12  C    2.500866   3.407457   3.853824   4.139525   3.207946
    13  C    3.582469   2.572423   3.205000   4.264512   5.376980
    14  O    3.360581   2.422779   3.040656   4.565774   5.390762
    15  C    3.954167   3.338898   2.611636   1.553542   2.636752
    16  O    3.405632   3.022997   2.996461   2.458754   3.225814
    17  C    4.982258   4.029542   3.130347   2.543328   3.947275
    18  C    5.034825   4.686293   3.948681   2.539276   2.961123
    19  O    5.917102   5.550874   4.991011   3.771114   4.320278
    20  H    3.431936   2.144162   1.094904   2.177986   3.504598
    21  H    2.941213   2.110609   1.099805   2.136588   2.729567
    22  H    4.234151   3.499539   2.114210   1.098552   2.115025
    23  H    4.242879   4.260526   3.494915   2.165154   1.098031
    24  H    3.445552   3.455309   2.727590   2.147276   1.097794
    25  H    2.834459   3.401430   3.605099   2.868801   2.170073
    26  H    3.471167   4.233177   4.273837   3.546027   2.147788
    27  H    2.092002   3.388920   4.262200   4.322459   3.516857
    28  H    3.209954   3.217329   4.584161   5.855051   6.269755
    29  H    3.131905   3.140632   4.536270   5.507532   6.028113
    30  H    3.457447   4.398140   4.693727   4.692902   3.469628
    31  H    2.789242   3.270213   3.371045   3.772810   3.004211
    32  H    2.751697   3.743467   4.464627   5.012015   4.240964
    33  H    4.146665   2.912781   3.003746   4.023552   5.341934
    34  H    4.389134   3.503120   4.233538   5.356329   6.448324
    35  H    3.589648   2.796153   3.458749   4.168373   5.227342
    36  H    3.179150   2.500019   3.135779   4.658625   5.242278
    37  H    4.282467   3.962302   3.935326   3.272675   3.976664
    38  H    5.663346   4.671781   3.493405   2.797245   4.151722
    39  H    4.724464   3.588272   2.818894   2.820797   4.339096
    40  H    5.705645   4.834214   4.128699   3.497610   4.776138
    41  H    4.801079   4.751999   4.207108   2.776157   2.603568
    42  H    5.718641   5.272389   4.268612   2.791514   3.196862
    43  H    6.657784   6.392795   5.808967   4.479202   4.804747
                    6          7          8          9         10
     6  C    0.000000
     7  C    1.544997   0.000000
     8  C    3.839731   2.574769   0.000000
     9  C    4.935093   3.855483   1.514560   0.000000
    10  C    4.646547   3.885270   2.435351   1.553272   0.000000
    11  O    4.309688   2.951432   1.234080   2.445156   3.633726
    12  C    2.572037   1.544446   3.373949   4.599461   4.600577
    13  C    5.438206   4.997092   3.622453   2.554011   1.526395
    14  O    5.551154   4.718650   3.414441   2.492211   1.444365
    15  C    3.321130   4.218488   5.130856   5.339245   4.340766
    16  O    3.240343   3.856440   4.292008   4.496810   3.818450
    17  C    4.798115   5.530050   6.021536   5.861562   4.631574
    18  C    3.618191   4.901192   6.253864   6.670737   5.805021
    19  O    4.725994   5.926780   6.944357   7.225799   6.439720
    20  H    4.299716   4.321105   4.431316   4.139267   2.664286
    21  H    3.557471   3.420543   4.162655   4.336422   3.169933
    22  H    3.519852   4.314395   5.627999   5.894396   4.682025
    23  H    2.153108   3.523267   5.678155   6.487744   5.743681
    24  H    2.159381   2.805719   4.898646   5.699317   4.943790
    25  H    1.094457   2.163698   3.918866   4.925089   4.710586
    26  H    1.099811   2.139089   4.621544   5.856210   5.683132
    27  H    2.129575   1.098423   2.591504   4.048958   4.446895
    28  H    5.772480   4.541178   2.153525   1.093163   2.204562
    29  H    5.413135   4.475165   2.129908   1.095873   2.220306
    30  H    2.770465   2.188309   4.312553   5.626169   5.660003
    31  H    2.924713   2.206427   3.837337   4.800403   4.483268
    32  H    3.516479   2.187229   3.146270   4.364885   4.642445
    33  H    5.704508   5.460330   4.474055   3.514392   2.183327
    34  H    6.435573   5.860457   4.107327   2.759245   2.158017
    35  H    5.149059   4.882172   3.653613   2.838214   2.169153
    36  H    5.357139   4.380596   3.274660   2.693851   1.974784
    37  H    3.934645   4.661902   5.039203   5.201701   4.617011
    38  H    5.270006   6.093921   6.813024   6.682018   5.350167
    39  H    5.104378   5.541925   5.611804   5.211912   3.883183
    40  H    5.466829   6.257530   6.623241   6.412305   5.298778
    41  H    2.949108   4.375178   6.025549   6.679681   6.009532
    42  H    4.189800   5.518508   7.033744   7.431086   6.429694
    43  H    5.180291   6.498893   7.708603   8.090125   7.352699
                   11         12         13         14         15
    11  O    0.000000
    12  C    3.597714   0.000000
    13  C    4.759676   5.923872   0.000000
    14  O    4.522664   5.025210   2.358032   0.000000
    15  C    6.097568   5.312812   4.178162   5.234137   0.000000
    16  O    5.172771   5.217135   3.591964   5.010606   1.443647
    17  C    7.107049   6.534053   4.049658   5.314382   1.541693
    18  C    7.065609   5.972850   5.665084   6.728354   1.535073
    19  O    7.720923   7.156847   6.004757   7.477336   2.381869
    20  H    5.634915   4.899893   2.808790   2.849468   2.828699
    21  H    5.220248   3.531728   4.003309   3.164467   3.506823
    22  H    6.642148   4.821652   4.920415   5.064904   2.096027
    23  H    6.347072   4.058297   6.257912   6.426384   2.864472
    24  H    5.611197   2.817118   5.789439   5.346355   3.534224
    25  H    4.368631   3.498326   5.257375   5.821066   2.985263
    26  H    4.867585   2.740777   6.527760   6.538390   4.202894
    27  H    2.514228   2.129860   5.515551   5.401542   4.919788
    28  H    2.772365   4.996409   3.234481   2.531889   6.325614
    29  H    2.789481   5.428838   2.593395   3.304730   5.548124
    30  H    4.352807   1.097228   6.934154   6.111034   5.838098
    31  H    4.314353   1.095690   5.794028   4.657137   5.147306
    32  H    3.143232   1.096769   6.080503   4.956822   6.144266
    33  H    5.667595   6.298507   1.095757   2.561590   3.936846
    34  H    5.131777   6.730775   1.096939   2.647638   5.240885
    35  H    4.699527   6.037244   1.092610   3.325552   3.745679
    36  H    4.279858   4.413817   3.212133   0.972418   5.561551
    37  H    5.829639   6.076898   4.171971   5.845617   1.950557
    38  H    7.916446   6.918763   4.864713   5.819729   2.199592
    39  H    6.768970   6.498436   3.151481   4.456627   2.188662
    40  H    7.656215   7.390664   4.490289   6.094813   2.177028
    41  H    6.686444   5.448478   6.087293   7.001885   2.171806
    42  H    7.886775   6.385315   6.315324   7.180652   2.177949
    43  H    8.410361   7.690417   6.964707   8.394297   3.227841
                   16         17         18         19         20
    16  O    0.000000
    17  C    2.432218   0.000000
    18  C    2.405395   2.500691   0.000000
    19  O    2.730312   2.820043   1.438562   0.000000
    20  H    3.295138   2.762913   4.267827   5.136601   0.000000
    21  H    4.029079   4.007234   4.673415   5.853677   1.734300
    22  H    3.335127   2.584511   2.780516   4.044584   2.405791
    23  H    3.651269   4.150796   2.602174   3.993399   4.297395
    24  H    4.188944   4.655027   3.938579   5.338317   3.676138
    25  H    2.578167   4.500644   3.167319   4.023713   4.505049
    26  H    4.191415   5.708061   4.177236   5.279312   5.317598
    27  H    4.308419   6.280354   5.477502   6.348760   5.263669
    28  H    5.562573   6.779705   7.685960   8.287439   4.796579
    29  H    4.494065   6.007121   6.827184   7.171425   4.715572
    30  H    5.815570   7.157988   6.247545   7.460237   5.768151
    31  H    5.303765   6.216960   5.890156   7.166944   4.359149
    32  H    5.896868   7.293957   6.921315   8.041892   5.430898
    33  H    3.709283   3.469005   5.442585   5.808113   2.268092
    34  H    4.582611   5.002334   6.709875   6.949393   3.778182
    35  H    2.881037   3.734759   5.119150   5.276112   3.217772
    36  H    5.402388   5.827512   6.985929   7.871622   3.204338
    37  H    0.975386   2.658731   2.415628   2.197585   4.126864
    38  H    3.397136   1.096932   2.788816   3.264606   3.065168
    39  H    2.692199   1.093027   3.465675   3.787250   2.157016
    40  H    2.689960   1.095262   2.713273   2.434277   3.753179
    41  H    2.664192   3.462829   1.095888   2.082990   4.764845
    42  H    3.367374   2.748727   1.098168   2.100533   4.509668
    43  H    3.602626   3.701114   1.958504   0.970788   6.012736
                   21         22         23         24         25
    21  H    0.000000
    22  H    2.355121   0.000000
    23  H    3.656138   2.378953   0.000000
    24  H    2.427026   2.383433   1.737885   0.000000
    25  H    4.166471   3.827918   2.561593   3.066442   0.000000
    26  H    4.409022   4.253787   2.352438   2.531132   1.750098
    27  H    4.490368   5.299381   4.268458   3.793711   2.401643
    28  H    4.858267   6.676311   7.336688   6.366921   5.878097
    29  H    5.172584   6.444774   6.990078   6.427973   5.185499
    30  H    4.346072   5.296638   4.080076   3.035974   3.732137
    31  H    2.783429   4.261821   3.886408   2.319313   3.931990
    32  H    4.120473   5.723471   5.135302   3.851527   4.316374
    33  H    3.769634   4.459726   6.148282   5.710900   5.584629
    34  H    4.936468   5.984186   7.346619   6.823491   6.238358
    35  H    4.424063   4.934574   6.015317   5.827599   4.759164
    36  H    2.969201   5.147444   6.310172   5.031221   5.787761
    37  H    4.972772   4.026325   4.205564   5.001883   3.101471
    38  H    4.142181   2.379044   4.202186   4.705418   5.126905
    39  H    3.721356   2.953945   4.773828   4.923669   4.875447
    40  H    5.062976   3.599855   4.866113   5.589788   4.979563
    41  H    4.842805   3.202596   2.109428   3.632745   2.456968
    42  H    4.816893   2.593297   2.616625   3.980128   3.965514
    43  H    6.604792   4.670744   4.281130   5.806545   4.478766
                   26         27         28         29         30
    26  H    0.000000
    27  H    2.406695   0.000000
    28  H    6.635995   4.710774   0.000000
    29  H    6.335607   4.501063   1.778696   0.000000
    30  H    2.485407   2.494877   6.036753   6.396376   0.000000
    31  H    3.221825   3.066862   5.149359   5.728361   1.773849
    32  H    3.702960   2.437307   4.549714   5.233356   1.770600
    33  H    6.801636   6.128396   4.121214   3.678083   7.285281
    34  H    7.511279   6.286192   3.164374   2.593229   7.772520
    35  H    6.223214   5.278053   3.728333   2.570532   6.969880
    36  H    6.254978   5.083898   2.570004   3.689396   5.492571
    37  H    4.770291   4.980340   6.283991   5.028124   6.606112
    38  H    6.092444   6.936639   7.538957   6.933829   7.480425
    39  H    6.111485   6.311691   6.055184   5.368439   7.256987
    40  H    6.338976   6.889532   7.372270   6.381718   7.987743
    41  H    3.311177   4.832974   7.693472   6.860668   5.578370
    42  H    4.640833   6.202115   8.397361   7.682228   6.596209
    43  H    5.561152   6.862270   9.157547   8.032539   7.873707
                   31         32         33         34         35
    31  H    0.000000
    32  H    1.766999   0.000000
    33  H    5.998012   6.569699   0.000000
    34  H    6.628765   6.748217   1.764902   0.000000
    35  H    6.048903   6.279359   1.779918   1.778447   0.000000
    36  H    3.997923   4.247997   3.442708   3.556694   4.079651
    37  H    6.221867   6.760197   4.279329   5.066758   3.304503
    38  H    6.462716   7.737994   4.136740   5.801795   4.704806
    39  H    6.140865   7.131338   2.437929   4.048181   3.019503
    40  H    7.169087   8.140160   3.975012   5.337920   3.980761
    41  H    5.511790   6.424036   6.024563   7.141054   5.514033
    42  H    6.150853   7.388959   5.938705   7.371186   5.896650
    43  H    7.734096   8.618545   6.775811   7.910127   6.220686
                   36         37         38         39         40
    36  H    0.000000
    37  H    6.301309   0.000000
    38  H    6.265345   3.640753   0.000000
    39  H    5.074318   3.072365   1.775634   0.000000
    40  H    6.688766   2.510630   1.773850   1.760304   0.000000
    41  H    7.144657   2.736238   3.797418   4.320508   3.723016
    42  H    7.397739   3.445780   2.584137   3.773895   3.059382
    43  H    8.747731   3.045507   3.983187   4.711757   3.294525
                   41         42         43
    41  H    0.000000
    42  H    1.784695   0.000000
    43  H    2.311691   2.342149   0.000000
 Stoichiometry    C15H24O4
 Framework group  C1[X(C15H24O4)]
 Deg. of freedom   123
 Full point group                 C1      NOp   1
 Largest Abelian subgroup         C1      NOp   1
 Largest concise Abelian subgroup C1      NOp   1
                         Standard orientation:                         
 ---------------------------------------------------------------------
 Center     Atomic      Atomic             Coordinates (Angstroms)
 Number     Number       Type             X           Y           Z
 ---------------------------------------------------------------------
      1          6           0       -1.480720    0.686622   -0.224901
      2          6           0       -1.001784   -0.402404    0.435230
      3          6           0        0.116940   -0.443299    1.450983
      4          6           0        1.449384    0.285527    1.136393
      5          6           0        1.254701    1.818248    1.005547
      6          6           0        0.469484    2.356859   -0.201640
      7          6           0       -1.058552    2.128556   -0.200801
      8          6           0       -2.658126    0.288783   -1.029074
      9          6           0       -2.885955   -1.199953   -0.868916
     10          6           0       -1.836696   -1.658855    0.180426
     11          8           0       -3.343618    1.045184   -1.722552
     12          6           0       -1.772848    2.877161    0.945797
     13          6           0       -1.037302   -2.867524   -0.299127
     14          8           0       -2.445360   -2.080152    1.420679
     15          6           0        2.313529   -0.394763    0.039146
     16          8           0        1.550985   -0.537306   -1.178362
     17          6           0        2.781602   -1.787368    0.506456
     18          6           0        3.548611    0.458476   -0.281795
     19          8           0        4.260363   -0.232667   -1.323520
     20          1           0        0.323331   -1.481731    1.730049
     21          1           0       -0.272959    0.015196    2.371489
     22          1           0        2.054891    0.158650    2.044183
     23          1           0        2.243047    2.296470    1.017663
     24          1           0        0.768787    2.161946    1.927996
     25          1           0        0.888082    1.953693   -1.129039
     26          1           0        0.627374    3.444216   -0.249713
     27          1           0       -1.433117    2.570050   -1.134244
     28          1           0       -3.906913   -1.392989   -0.529227
     29          1           0       -2.744789   -1.676483   -1.845609
     30          1           0       -1.491764    3.937759    0.951504
     31          1           0       -1.531543    2.458072    1.928992
     32          1           0       -2.861528    2.823039    0.824353
     33          1           0       -0.366353   -3.244665    0.480793
     34          1           0       -1.723330   -3.683042   -0.559071
     35          1           0       -0.445380   -2.614536   -1.181976
     36          1           0       -2.874835   -1.305927    1.822827
     37          1           0        2.198439   -0.756851   -1.874049
     38          1           0        3.363928   -1.731969    1.434404
     39          1           0        1.932048   -2.454707    0.672664
     40          1           0        3.410325   -2.251192   -0.261119
     41          1           0        3.241575    1.449059   -0.635976
     42          1           0        4.175364    0.579451    0.611804
     43          1           0        5.032759    0.309629   -1.551003
 ---------------------------------------------------------------------
 Rotational constants (GHZ):      0.5354060      0.2972466      0.2398005
 Standard basis: 6-31G(d) (6D, 7F)
 There are   333 symmetry adapted cartesian basis functions of A   symmetry.
 There are   333 symmetry adapted basis functions of A   symmetry.
   333 basis functions,   628 primitive gaussians,   333 cartesian basis functions
    73 alpha electrons       73 beta electrons
       nuclear repulsion energy      1633.0781540789 Hartrees.
 NAtoms=   43 NActive=   43 NUniq=   43 SFac= 1.00D+00 NAtFMM=   60 NAOKFM=F Big=F
 Integral buffers will be    131072 words long.
 Raffenetti 2 integral format.
 Two-electron integral symmetry is turned on.
 ------------------------------------------------------------------------------
 Polarizable Continuum Model (PCM)
 =================================
 Model                : PCM (using non-symmetric T matrix).
 Atomic radii         : SMD-Coulomb.
 Polarization charges : Total charges.
 Charge compensation  : None.
 Solution method      : On-the-fly selection.
 Cavity type          : VdW (van der Waals Surface) (Alpha=1.000).
 Cavity algorithm     : GePol (No added spheres)
                        Default sphere list used, NSphG=   43.
                        Lebedev-Laikov grids with approx.  5.0 points / Ang**2.
                        Smoothing algorithm: Karplus/York (Gamma=1.0000).
                        Polarization charges: spherical gaussians, with
                                              point-specific exponents (IZeta= 3).
                        Self-potential: point-specific (ISelfS= 7).
                        Self-field    : sphere-specific E.n sum rule (ISelfD= 2).
 1st derivatives      : Analytical E(r).r(x)/FMM algorithm (CHGder, D1EAlg=3).
                        Cavity 1st derivative terms included.
 Solvent              : Methanol, Eps=  32.613000 Eps(inf)=   1.765709
 ------------------------------------------------------------------------------
 ------------------------------------------------------------------------------
 Atomic radii for non-electrostatic terms: SMD-CDS.
 ------------------------------------------------------------------------------
 Nuclear repulsion after PCM non-electrostatic terms =     1633.0792089919 Hartrees.
 One-electron integrals computed using PRISM.
 NBasis=   333 RedAO= T EigKep=  9.05D-04  NBF=   333
 NBsUse=   333 1.00D-06 EigRej= -1.00D+00 NBFU=   333
 Initial guess from the checkpoint file:  "DY-202A-11R_59.chk"
 B after Tr=     0.000000    0.000000    0.000000
         Rot=    0.999897   -0.009284   -0.005881   -0.009187 Ang=  -1.64 deg.
 ExpMin= 1.61D-01 ExpMax= 5.48D+03 ExpMxC= 8.25D+02 IAcc=1 IRadAn=         1 AccDes= 0.00D+00
 Harris functional with IExCor=  402 and IRadAn=       1 diagonalized for initial guess.
 HarFok:  IExCor=  402 AccDes= 0.00D+00 IRadAn=         1 IDoV= 1 UseB2=F ITyADJ=14
 ICtDFT=  3500011 ScaDFX=  1.000000  1.000000  1.000000  1.000000
 FoFCou: FMM=F IPFlag=           0 FMFlag=      100000 FMFlg1=           0
         NFxFlg=           0 DoJE=T BraDBF=F KetDBF=T FulRan=T
         wScrn=  0.000000 ICntrl=     500 IOpCl=  0 I1Cent=   200000004 NGrid=           0
         NMat0=    1 NMatS0=      1 NMatT0=    0 NMatD0=    1 NMtDS0=    0 NMtDT0=    0
 Petite list used in FoFCou.
 Keep R1 ints in memory in canonical form, NReq=1565304907.
 Requested convergence on RMS density matrix=1.00D-08 within 128 cycles.
 Requested convergence on MAX density matrix=1.00D-06.
 Requested convergence on             energy=1.00D-06.
 No special actions if energy rises.
 Inv3:  Mode=1 IEnd=    22081107.
 Iteration    1 A*A^-1 deviation from unit magnitude is 6.44D-15 for   1355.
 Iteration    1 A*A^-1 deviation from orthogonality  is 9.86D-15 for   2681   2532.
 Iteration    1 A^-1*A deviation from unit magnitude is 5.33D-15 for   2693.
 Iteration    1 A^-1*A deviation from orthogonality  is 8.74D-12 for   1835   1506.
 Error on total polarization charges =  0.05119
 SCF Done:  E(RB3LYP) =  -886.946265100     A.U. after   11 cycles
            NFock= 11  Conv=0.52D-08     -V/T= 2.0094
 SMD-CDS (non-electrostatic) energy       (kcal/mol) =       0.66
 (included in total energy above)
 D1PCM: PCM CHGder 1st derivatives, ID1Alg=3 FixD1E=F DoIter=F DoCFld=F I1PDM=0.
 Calling FoFJK, ICntrl=      2127 FMM=F ISym2X=0 I1Cent= 0 IOpClX= 0 NMat=1 NMatS=1 NMatT=0.
 ***** Axes restored to original set *****
 -------------------------------------------------------------------
 Center     Atomic                   Forces (Hartrees/Bohr)
 Number     Number              X              Y              Z
 -------------------------------------------------------------------
      1        6          -0.003914335   -0.007374108   -0.002546116
      2        6           0.004101848    0.006195843    0.000978466
      3        6          -0.001004373   -0.001682277    0.000238038
      4        6          -0.001878143    0.003172507   -0.000177055
      5        6           0.000979779    0.000187778    0.000479841
      6        6          -0.000251098    0.001120185   -0.000064472
      7        6           0.003384525    0.003038507    0.001178196
      8        6           0.002100283    0.003530381    0.002141074
      9        6           0.002522020    0.001622326    0.003247736
     10        6          -0.003561481   -0.000107121   -0.003629168
     11        8           0.001902150   -0.002635360    0.001516378
     12        6          -0.000976008    0.000070052    0.000742947
     13        6           0.000309583   -0.002476611   -0.000104824
     14        8           0.000893555   -0.000019306    0.000171700
     15        6           0.002049266   -0.002063507    0.001704620
     16        8          -0.001025613    0.000279121    0.001169472
     17        6          -0.000935331   -0.002614585   -0.002187900
     18        6          -0.000086852   -0.002549189   -0.003721770
     19        8           0.001289272    0.003114540    0.002714242
     20        1          -0.000841281    0.000678841   -0.001750061
     21        1          -0.000243820    0.000545797    0.000153386
     22        1          -0.001274854    0.000206015    0.000743700
     23        1          -0.001371617   -0.000139006   -0.000324519
     24        1          -0.000337195   -0.000445252    0.000674208
     25        1          -0.000357397   -0.001155082   -0.000267548
     26        1          -0.000143526   -0.000416388    0.000651203
     27        1          -0.000254312   -0.000365986    0.000003946
     28        1          -0.001123201   -0.001969110   -0.000751283
     29        1          -0.001355064   -0.001808574    0.000243478
     30        1           0.000242096   -0.000092112   -0.000332693
     31        1           0.000330063   -0.000040020   -0.000114771
     32        1           0.000266625   -0.000255693   -0.000303406
     33        1           0.000249299    0.001798066   -0.000321098
     34        1          -0.000161504    0.000668268   -0.000142325
     35        1           0.000506537   -0.000078064   -0.000778559
     36        1          -0.001446280    0.000448757   -0.000432064
     37        1          -0.000014119   -0.000103041    0.000869022
     38        1          -0.000359267    0.000841285   -0.000527950
     39        1          -0.000518666    0.000214839    0.000659405
     40        1           0.000208878    0.000766073    0.000659981
     41        1           0.001800643   -0.000567319   -0.000777598
     42        1           0.000220327    0.000096704   -0.000098090
     43        1           0.000078589    0.000361828   -0.001587769
 -------------------------------------------------------------------
 Cartesian Forces:  Max     0.007374108 RMS     0.001692288

 GradGradGradGradGradGradGradGradGradGradGradGradGradGradGradGradGradGrad
 Berny optimization.
 Using GEDIIS/GDIIS optimizer.
 FormGI is forming the generalized inverse of G from B-inverse, IUseBI=4.
 Internal  Forces:  Max     0.004662972 RMS     0.000999728
 Search for a local minimum.
 Step number   2 out of a maximum of  258
 All quantities printed in internal units (Hartrees-Bohrs-Radians)
 Mixed Optimization -- En-DIIS/RFO-DIIS
 Update second derivatives using D2CorX and points    1    2
 DE= -7.88D-03 DEPred=-9.84D-03 R= 8.00D-01
 TightC=F SS=  1.41D+00  RLast= 3.88D-01 DXNew= 5.0454D-01 1.1655D+00
 Trust test= 8.00D-01 RLast= 3.88D-01 DXMaxT set to 5.05D-01
 ITU=  1  0
 Use linear search instead of GDIIS.
     Eigenvalues ---    0.00230   0.00230   0.00231   0.00336   0.00417
     Eigenvalues ---    0.00497   0.00533   0.00607   0.00739   0.00922
     Eigenvalues ---    0.01132   0.01240   0.01258   0.01260   0.01317
     Eigenvalues ---    0.01363   0.02460   0.02596   0.03481   0.03734
     Eigenvalues ---    0.04041   0.04487   0.04500   0.04599   0.04622
     Eigenvalues ---    0.04753   0.04861   0.05068   0.05305   0.05368
     Eigenvalues ---    0.05407   0.05460   0.05467   0.05511   0.05554
     Eigenvalues ---    0.05600   0.05727   0.05756   0.05822   0.05899
     Eigenvalues ---    0.05985   0.06068   0.06358   0.08078   0.08129
     Eigenvalues ---    0.08658   0.09031   0.09081   0.09202   0.09344
     Eigenvalues ---    0.10479   0.11220   0.11604   0.13215   0.13507
     Eigenvalues ---    0.13858   0.14891   0.15754   0.16000   0.16000
     Eigenvalues ---    0.16000   0.16000   0.16000   0.16000   0.16000
     Eigenvalues ---    0.16000   0.16000   0.16000   0.16021   0.16144
     Eigenvalues ---    0.16203   0.17155   0.19072   0.20127   0.20370
     Eigenvalues ---    0.22736   0.23496   0.24766   0.25009   0.26461
     Eigenvalues ---    0.26903   0.27552   0.27891   0.28455   0.28485
     Eigenvalues ---    0.28937   0.29047   0.29184   0.29775   0.30152
     Eigenvalues ---    0.31660   0.32072   0.32464   0.33491   0.33737
     Eigenvalues ---    0.33798   0.33810   0.33960   0.34012   0.34047
     Eigenvalues ---    0.34101   0.34120   0.34153   0.34214   0.34232
     Eigenvalues ---    0.34238   0.34257   0.34262   0.34273   0.34281
     Eigenvalues ---    0.34287   0.34340   0.34442   0.34566   0.34769
     Eigenvalues ---    0.40599   0.40837   0.41252   0.51498   0.52603
     Eigenvalues ---    0.52778   0.53117   0.94436
 RFO step:  Lambda=-1.63348665D-03 EMin= 2.29962453D-03
 Quartic linear search produced a step of -0.06594.
 Iteration  1 RMS(Cart)=  0.04025217 RMS(Int)=  0.00063918
 Iteration  2 RMS(Cart)=  0.00094354 RMS(Int)=  0.00003949
 Iteration  3 RMS(Cart)=  0.00000099 RMS(Int)=  0.00003948
 Variable       Old X    -DE/DX   Delta X   Delta X   Delta X     New X
                                 (Linear)    (Quad)   (Total)
    R1        2.57109  -0.00463  -0.00235  -0.00375  -0.00612   2.56497
    R2        2.83961   0.00300  -0.00132   0.00959   0.00828   2.84789
    R3        2.79734  -0.00322  -0.00026  -0.00826  -0.00848   2.78886
    R4        2.85653  -0.00286  -0.00112  -0.00599  -0.00712   2.84941
    R5        2.89114   0.00192  -0.00213   0.01001   0.00783   2.89897
    R6        2.93094  -0.00064  -0.00017  -0.00128  -0.00143   2.92951
    R7        2.06907  -0.00122  -0.00001  -0.00329  -0.00330   2.06577
    R8        2.07833   0.00044  -0.00004   0.00130   0.00126   2.07959
    R9        2.93014  -0.00101  -0.00063  -0.00025  -0.00088   2.92926
   R10        2.93577   0.00334   0.00181   0.00814   0.00995   2.94572
   R11        2.07596  -0.00010   0.00039  -0.00106  -0.00067   2.07529
   R12        2.90549  -0.00042  -0.00133   0.00184   0.00052   2.90601
   R13        2.07498  -0.00131  -0.00010  -0.00337  -0.00346   2.07151
   R14        2.07453   0.00057  -0.00010   0.00174   0.00164   2.07617
   R15        2.91962  -0.00114  -0.00116  -0.00128  -0.00245   2.91717
   R16        2.06822   0.00052   0.00007   0.00126   0.00134   2.06956
   R17        2.07834  -0.00046  -0.00011  -0.00103  -0.00114   2.07720
   R18        2.91858  -0.00011  -0.00149   0.00266   0.00117   2.91975
   R19        2.07572  -0.00007   0.00005  -0.00030  -0.00025   2.07547
   R20        2.86210   0.00097  -0.00247   0.00792   0.00549   2.86759
   R21        2.33207  -0.00353  -0.00136  -0.00078  -0.00214   2.32993
   R22        2.93526  -0.00423  -0.00284  -0.00726  -0.01012   2.92514
   R23        2.06578   0.00115   0.00010   0.00291   0.00301   2.06879
   R24        2.07090   0.00037  -0.00013   0.00127   0.00114   2.07204
   R25        2.88447   0.00093   0.00000   0.00288   0.00288   2.88735
   R26        2.72945  -0.00009  -0.00204   0.00390   0.00186   2.73131
   R27        2.07346  -0.00002  -0.00025   0.00045   0.00020   2.07366
   R28        2.07055  -0.00002  -0.00008   0.00009   0.00001   2.07057
   R29        2.07259  -0.00023  -0.00008  -0.00046  -0.00054   2.07205
   R30        2.07068  -0.00073  -0.00014  -0.00169  -0.00183   2.06885
   R31        2.07291  -0.00035  -0.00003  -0.00088  -0.00091   2.07200
   R32        2.06473   0.00087   0.00024   0.00187   0.00211   2.06685
   R33        1.83760   0.00081   0.00003   0.00136   0.00140   1.83900
   R34        2.72810  -0.00120  -0.00136   0.00000  -0.00136   2.72674
   R35        2.91338  -0.00014  -0.00012  -0.00020  -0.00032   2.91306
   R36        2.90087   0.00361   0.00194   0.00815   0.01009   2.91096
   R37        1.84321  -0.00060   0.00048  -0.00204  -0.00156   1.84165
   R38        2.07290  -0.00061  -0.00027  -0.00112  -0.00138   2.07152
   R39        2.06552   0.00038  -0.00011   0.00124   0.00113   2.06665
   R40        2.06974  -0.00067   0.00008  -0.00197  -0.00189   2.06785
   R41        2.71849  -0.00180  -0.00077  -0.00256  -0.00332   2.71516
   R42        2.07093  -0.00074  -0.00037  -0.00124  -0.00161   2.06932
   R43        2.07524   0.00004  -0.00044   0.00101   0.00057   2.07581
   R44        1.83452   0.00060   0.00036   0.00035   0.00070   1.83523
    A1        2.29348  -0.00170   0.00170  -0.01263  -0.01096   2.28252
    A2        1.90546   0.00030  -0.00359   0.00830   0.00462   1.91008
    A3        2.08297   0.00138   0.00194   0.00362   0.00561   2.08858
    A4        2.22460   0.00185  -0.00157   0.00950   0.00795   2.23254
    A5        1.96540  -0.00063   0.00116  -0.00511  -0.00408   1.96132
    A6        2.08699  -0.00123   0.00063  -0.00476  -0.00398   2.08301
    A7        2.07921  -0.00016  -0.00037  -0.00113  -0.00151   2.07770
    A8        1.91393  -0.00079  -0.00008  -0.01271  -0.01274   1.90118
    A9        1.86373  -0.00007   0.00022   0.00287   0.00308   1.86682
   A10        1.91286   0.00037  -0.00147   0.00378   0.00224   1.91510
   A11        1.85295   0.00035   0.00251  -0.00054   0.00199   1.85494
   A12        1.82233   0.00042  -0.00076   0.00998   0.00921   1.83153
   A13        1.95385   0.00009  -0.00125   0.00248   0.00130   1.95515
   A14        1.99912  -0.00274   0.00049  -0.01693  -0.01640   1.98273
   A15        1.82517   0.00024   0.00030  -0.00788  -0.00755   1.81762
   A16        2.02984   0.00250  -0.00057   0.01593   0.01530   2.04514
   A17        1.82668  -0.00067  -0.00095   0.00015  -0.00086   1.82582
   A18        1.79925   0.00059   0.00226   0.00540   0.00754   1.80680
   A19        2.06765  -0.00074  -0.00148   0.00399   0.00244   2.07008
   A20        1.89291   0.00080  -0.00009   0.00438   0.00435   1.89726
   A21        1.86936  -0.00040   0.00210  -0.00997  -0.00787   1.86149
   A22        1.89208  -0.00029  -0.00066  -0.00098  -0.00163   1.89045
   A23        1.90077   0.00072   0.00084  -0.00043   0.00044   1.90121
   A24        1.82635   0.00000  -0.00066   0.00298   0.00232   1.82867
   A25        2.04082   0.00019  -0.00036  -0.00021  -0.00058   2.04024
   A26        1.91870   0.00010   0.00053  -0.00226  -0.00174   1.91696
   A27        1.88320  -0.00038  -0.00071  -0.00004  -0.00075   1.88245
   A28        1.90107  -0.00054   0.00052  -0.00599  -0.00549   1.89557
   A29        1.86304   0.00020   0.00093  -0.00032   0.00063   1.86368
   A30        1.84653   0.00047  -0.00102   0.01025   0.00925   1.85578
   A31        2.00386   0.00013  -0.00008  -0.00237  -0.00247   2.00139
   A32        1.92526  -0.00003  -0.00031   0.00111   0.00083   1.92609
   A33        1.85070  -0.00032   0.00219  -0.00910  -0.00690   1.84379
   A34        1.96730   0.00000  -0.00057   0.00357   0.00300   1.97030
   A35        1.85189   0.00016  -0.00137   0.00592   0.00455   1.85644
   A36        1.85288   0.00004   0.00031   0.00039   0.00070   1.85358
   A37        1.90326   0.00121   0.00384  -0.00418  -0.00040   1.90286
   A38        2.19243  -0.00010  -0.00248   0.00510   0.00260   2.19503
   A39        2.18749  -0.00112  -0.00136  -0.00096  -0.00233   2.18516
   A40        1.83406  -0.00181  -0.00314   0.00243  -0.00079   1.83327
   A41        1.92508   0.00161  -0.00054   0.01590   0.01536   1.94044
   A42        1.88999   0.00118  -0.00030   0.01161   0.01136   1.90135
   A43        1.94851   0.00037   0.00122  -0.00119   0.00003   1.94855
   A44        1.96775   0.00006   0.00027  -0.00601  -0.00571   1.96204
   A45        1.89702  -0.00128   0.00212  -0.02051  -0.01848   1.87853
   A46        1.81164   0.00095   0.00183   0.00087   0.00260   1.81424
   A47        2.00075  -0.00090   0.00066  -0.00679  -0.00610   1.99465
   A48        1.90340  -0.00020  -0.00103   0.00107   0.00009   1.90349
   A49        1.95571   0.00007  -0.00180   0.00605   0.00429   1.95999
   A50        1.96233  -0.00094  -0.00314  -0.00012  -0.00325   1.95908
   A51        1.83330   0.00092   0.00316  -0.00119   0.00197   1.83527
   A52        1.93254  -0.00050   0.00010  -0.00347  -0.00337   1.92917
   A53        1.95943  -0.00018  -0.00011  -0.00071  -0.00083   1.95861
   A54        1.93153  -0.00042   0.00013  -0.00235  -0.00222   1.92930
   A55        1.88455   0.00030   0.00007   0.00105   0.00111   1.88566
   A56        1.87818   0.00045  -0.00019   0.00277   0.00258   1.88076
   A57        1.87454   0.00041  -0.00001   0.00313   0.00311   1.87765
   A58        1.94937  -0.00144  -0.00018  -0.00822  -0.00841   1.94097
   A59        1.91305  -0.00038   0.00090  -0.00225  -0.00133   1.91172
   A60        1.93289   0.00058   0.00150  -0.00134   0.00016   1.93305
   A61        1.87102   0.00127  -0.00183   0.01401   0.01218   1.88320
   A62        1.89979   0.00007  -0.00002  -0.00292  -0.00296   1.89683
   A63        1.89597  -0.00003  -0.00055   0.00143   0.00089   1.89687
   A64        1.88493  -0.00021  -0.00005  -0.00113  -0.00118   1.88375
   A65        1.92312  -0.00135   0.00075  -0.01969  -0.01896   1.90416
   A66        1.92873  -0.00033   0.00038  -0.00072  -0.00058   1.92816
   A67        1.93030   0.00171   0.00212   0.01373   0.01581   1.94611
   A68        1.90373   0.00005  -0.00290  -0.00284  -0.00581   1.89791
   A69        1.87920  -0.00014  -0.00058  -0.00011  -0.00055   1.87866
   A70        1.89777   0.00006   0.00004   0.00983   0.00983   1.90760
   A71        1.84743  -0.00106  -0.00082  -0.00442  -0.00523   1.84220
   A72        1.95193  -0.00135  -0.00052  -0.00958  -0.01013   1.94181
   A73        1.94079  -0.00005   0.00073  -0.00039   0.00031   1.94110
   A74        1.92238   0.00006   0.00154  -0.00138   0.00015   1.92253
   A75        1.89106   0.00045   0.00022  -0.00054  -0.00035   1.89071
   A76        1.88546   0.00035   0.00024  -0.00122  -0.00100   1.88447
   A77        1.86940   0.00064  -0.00232   0.01411   0.01178   1.88117
   A78        1.85713   0.00466   0.00359   0.01338   0.01692   1.87405
   A79        1.92258   0.00026   0.00155   0.00171   0.00326   1.92584
   A80        1.92868  -0.00070   0.00102  -0.00102  -0.00002   1.92866
   A81        1.91650  -0.00269  -0.00460  -0.00755  -0.01215   1.90434
   A82        1.93885  -0.00158  -0.00256  -0.00002  -0.00258   1.93627
   A83        1.90002   0.00008   0.00081  -0.00617  -0.00528   1.89475
   A84        1.87021   0.00163  -0.00044   0.01025   0.00982   1.88003
    D1        0.03441   0.00035  -0.00060   0.01304   0.01245   0.04687
    D2        3.05474   0.00017   0.00211   0.00885   0.01099   3.06572
    D3       -3.05105   0.00065  -0.00202   0.02818   0.02612  -3.02493
    D4       -0.03073   0.00046   0.00069   0.02399   0.02465  -0.00608
    D5        0.73032   0.00013  -0.00042   0.00609   0.00566   0.73598
    D6       -1.51533   0.00005   0.00071   0.00214   0.00285  -1.51248
    D7        2.76888   0.00018  -0.00070   0.00604   0.00535   2.77422
    D8       -2.47209  -0.00023   0.00103  -0.01028  -0.00927  -2.48137
    D9        1.56544  -0.00031   0.00216  -0.01422  -0.01208   1.55336
   D10       -0.43354  -0.00018   0.00075  -0.01032  -0.00958  -0.44312
   D11       -0.03250  -0.00020  -0.00004  -0.00868  -0.00878  -0.04128
   D12        3.11245   0.00004  -0.00094   0.00613   0.00514   3.11759
   D13       -3.12580   0.00016  -0.00127   0.00498   0.00375  -3.12206
   D14        0.01915   0.00041  -0.00218   0.01979   0.01766   0.03681
   D15       -0.82950  -0.00069  -0.00054  -0.01421  -0.01475  -0.84425
   D16       -3.05241  -0.00031   0.00194  -0.00629  -0.00441  -3.05682
   D17        1.26606  -0.00038   0.00275  -0.01334  -0.01061   1.25546
   D18        2.44085  -0.00054  -0.00343  -0.00983  -0.01327   2.42759
   D19        0.21794  -0.00017  -0.00095  -0.00191  -0.00292   0.21502
   D20       -1.74677  -0.00024  -0.00015  -0.00896  -0.00912  -1.75589
   D21        0.07846  -0.00039  -0.00101  -0.02863  -0.02959   0.04887
   D22        2.21729  -0.00017  -0.00156  -0.02445  -0.02601   2.19129
   D23       -2.01660   0.00029   0.00216  -0.02947  -0.02726  -2.04386
   D24        3.10942  -0.00033   0.00135  -0.03134  -0.02999   3.07943
   D25       -1.03494  -0.00011   0.00080  -0.02716  -0.02641  -1.06134
   D26        1.01435   0.00035   0.00452  -0.03219  -0.02766   0.98669
   D27        1.11270   0.00065   0.00323  -0.00724  -0.00405   1.10864
   D28       -1.24639  -0.00039   0.00487  -0.01640  -0.01154  -1.25793
   D29        3.08057   0.00004   0.00173  -0.01025  -0.00859   3.07198
   D30       -2.94708  -0.00027   0.00142  -0.02285  -0.02147  -2.96855
   D31        0.97702  -0.00131   0.00307  -0.03201  -0.02895   0.94806
   D32       -0.97921  -0.00088  -0.00007  -0.02586  -0.02600  -1.00521
   D33       -0.98834   0.00056   0.00109  -0.00985  -0.00875  -0.99709
   D34        2.93576  -0.00048   0.00274  -0.01900  -0.01624   2.91953
   D35        0.97953  -0.00005  -0.00040  -0.01286  -0.01328   0.96625
   D36       -1.20320   0.00030  -0.00342   0.01669   0.01323  -1.18996
   D37        2.91523   0.00057  -0.00135   0.01111   0.00974   2.92497
   D38        0.95298   0.00039  -0.00158   0.01048   0.00888   0.96186
   D39        1.14115  -0.00118  -0.00457   0.01014   0.00555   1.14670
   D40       -1.02360  -0.00091  -0.00251   0.00457   0.00206  -1.02155
   D41       -2.98586  -0.00109  -0.00274   0.00394   0.00120  -2.98466
   D42        3.11306   0.00035  -0.00272   0.02469   0.02194   3.13499
   D43        0.94830   0.00062  -0.00065   0.01912   0.01845   0.96675
   D44       -1.01395   0.00043  -0.00089   0.01849   0.01759  -0.99637
   D45        0.98441  -0.00030  -0.00127  -0.02380  -0.02500   0.95941
   D46       -1.12074   0.00074   0.00163  -0.00694  -0.00533  -1.12607
   D47        3.06005  -0.00025  -0.00012  -0.02778  -0.02794   3.03212
   D48       -1.33962  -0.00013   0.00074  -0.02630  -0.02543  -1.36504
   D49        2.83841   0.00090   0.00364  -0.00944  -0.00576   2.83266
   D50        0.73603  -0.00008   0.00189  -0.03028  -0.02836   0.70766
   D51        2.95603  -0.00088   0.00072  -0.03749  -0.03677   2.91926
   D52        0.85087   0.00015   0.00362  -0.02063  -0.01710   0.83377
   D53       -1.25152  -0.00083   0.00186  -0.04147  -0.03971  -1.29122
   D54        1.26250  -0.00048   0.00150  -0.00298  -0.00150   1.26100
   D55       -0.91620   0.00002   0.00061   0.00739   0.00800  -0.90821
   D56       -2.92206  -0.00038   0.00193  -0.00357  -0.00165  -2.92371
   D57       -2.85551  -0.00021  -0.00027   0.00523   0.00492  -2.85059
   D58        1.24896   0.00029  -0.00116   0.01560   0.01442   1.26338
   D59       -0.75689  -0.00011   0.00015   0.00464   0.00477  -0.75212
   D60       -0.87800   0.00000  -0.00096   0.00800   0.00702  -0.87098
   D61       -3.05671   0.00051  -0.00185   0.01837   0.01652  -3.04019
   D62        1.22062   0.00010  -0.00053   0.00741   0.00688   1.22750
   D63       -1.09574  -0.00020   0.00083  -0.01383  -0.01299  -1.10873
   D64        1.12875  -0.00013  -0.00018  -0.01112  -0.01130   1.11745
   D65       -3.13361   0.00002  -0.00091  -0.00520  -0.00611  -3.13972
   D66        1.09182  -0.00038   0.00172  -0.02226  -0.02053   1.07129
   D67       -2.96687  -0.00031   0.00071  -0.01955  -0.01884  -2.98572
   D68       -0.94605  -0.00016  -0.00002  -0.01363  -0.01365  -0.95970
   D69        3.07817   0.00001   0.00127  -0.01339  -0.01213   3.06605
   D70       -0.98052   0.00008   0.00026  -0.01068  -0.01044  -0.99096
   D71        1.04030   0.00023  -0.00047  -0.00476  -0.00524   1.03506
   D72       -3.11279   0.00021  -0.00136   0.01522   0.01385  -3.09895
   D73        1.06264   0.00030  -0.00144   0.01680   0.01535   1.07799
   D74       -1.03163   0.00018  -0.00144   0.01492   0.01348  -1.01815
   D75        0.90502   0.00006  -0.00052   0.01454   0.01403   0.91905
   D76       -1.20273   0.00015  -0.00060   0.01612   0.01553  -1.18720
   D77        2.98618   0.00004  -0.00060   0.01424   0.01366   2.99984
   D78       -1.11520  -0.00015   0.00124   0.00530   0.00653  -1.10867
   D79        3.06023  -0.00007   0.00115   0.00688   0.00803   3.06826
   D80        0.96596  -0.00018   0.00115   0.00501   0.00616   0.97212
   D81        0.07892  -0.00007  -0.00068  -0.00882  -0.00954   0.06938
   D82        2.18136   0.00015  -0.00129  -0.00038  -0.00172   2.17964
   D83       -2.02797   0.00024   0.00078  -0.00904  -0.00824  -2.03620
   D84       -3.06601  -0.00031   0.00023  -0.02356  -0.02335  -3.08937
   D85       -0.96358  -0.00008  -0.00038  -0.01513  -0.01553  -0.97911
   D86        1.11028   0.00001   0.00169  -0.02378  -0.02205   1.08823
   D87       -0.09102   0.00038   0.00110   0.02097   0.02209  -0.06893
   D88       -2.25934   0.00082   0.00014   0.02524   0.02537  -2.23397
   D89        1.96357   0.00024  -0.00061   0.02270   0.02213   1.98570
   D90       -2.17790  -0.00065   0.00301   0.00103   0.00406  -2.17385
   D91        1.93696  -0.00020   0.00206   0.00529   0.00734   1.94429
   D92       -0.12332  -0.00079   0.00130   0.00276   0.00410  -0.11922
   D93        1.96385   0.00072  -0.00100   0.03331   0.03228   1.99613
   D94       -0.20448   0.00116  -0.00196   0.03757   0.03556  -0.16892
   D95       -2.26475   0.00057  -0.00271   0.03504   0.03232  -2.23243
   D96        1.17698  -0.00081   0.00173  -0.04931  -0.04755   1.12943
   D97       -3.03524  -0.00038  -0.00007  -0.03847  -0.03852  -3.07375
   D98       -0.94359  -0.00031   0.00081  -0.03898  -0.03816  -0.98175
   D99       -3.04737  -0.00015   0.00325  -0.04851  -0.04531  -3.09268
   D100      -0.97640   0.00027   0.00144  -0.03767  -0.03628  -1.01268
   D101       1.11525   0.00035   0.00232  -0.03818  -0.03592   1.07932
   D102      -0.91183  -0.00067   0.00038  -0.04595  -0.04553  -0.95736
   D103       1.15914  -0.00024  -0.00143  -0.03511  -0.03650   1.12264
   D104      -3.03240  -0.00016  -0.00054  -0.03562  -0.03614  -3.06854
   D105       0.86570   0.00116  -0.00249   0.05707   0.05452   0.92022
   D106      -1.13373   0.00066  -0.00238   0.05543   0.05313  -1.08060
   D107       3.01821   0.00052  -0.00037   0.04886   0.04847   3.06668
   D108       2.90294   0.00097   0.00086   0.01810   0.01894   2.92188
   D109      -1.26013  -0.00026  -0.00006   0.00296   0.00297  -1.25717
   D110       0.79636  -0.00023  -0.00182   0.01305   0.01119   0.80755
   D111      -1.02053  -0.00127  -0.00106  -0.01770  -0.01876  -1.03929
   D112       1.09618  -0.00168  -0.00063  -0.02535  -0.02598   1.07019
   D113      -3.11741  -0.00086  -0.00207  -0.00894  -0.01102  -3.12843
   D114      -3.13722   0.00058  -0.00036   0.00903   0.00867  -3.12855
   D115      -1.02052   0.00018   0.00007   0.00137   0.00145  -1.01907
   D116       1.04908   0.00099  -0.00137   0.01779   0.01641   1.06550
   D117       1.10120   0.00068   0.00186   0.00522   0.00707   1.10827
   D118      -3.06528   0.00027   0.00229  -0.00244  -0.00015  -3.06543
   D119      -0.99568   0.00108   0.00084   0.01398   0.01482  -0.98087
   D120      -3.11671   0.00068   0.00078  -0.00900  -0.00819  -3.12489
   D121      -1.04029   0.00033  -0.00176  -0.00930  -0.01101  -1.05130
   D122       1.05986   0.00014   0.00103  -0.01655  -0.01549   1.04436
   D123      -1.01464  -0.00004   0.00261  -0.02500  -0.02239  -1.03703
   D124       1.06178  -0.00040   0.00007  -0.02530  -0.02521   1.03657
   D125      -3.12126  -0.00058   0.00286  -0.03255  -0.02970   3.13223
   D126       1.04570  -0.00002  -0.00110  -0.02311  -0.02426   1.02144
   D127       3.12212  -0.00038  -0.00364  -0.02341  -0.02708   3.09504
   D128      -1.06092  -0.00056  -0.00085  -0.03066  -0.03157  -1.09249
   D129       3.11700  -0.00059   0.00136  -0.05213  -0.05080   3.06621
   D130       1.03662  -0.00214   0.00008  -0.05782  -0.05779   0.97883
   D131      -1.06611   0.00055   0.00330  -0.04510  -0.04173  -1.10784
         Item               Value     Threshold  Converged?
 Maximum Force            0.004663     0.000450     NO 
 RMS     Force            0.001000     0.000300     NO 
 Maximum Displacement     0.176732     0.001800     NO 
 RMS     Displacement     0.040555     0.001200     NO 
 Predicted change in Energy=-9.248353D-04
 GradGradGradGradGradGradGradGradGradGradGradGradGradGradGradGradGradGrad

                          Input orientation:                          
 ---------------------------------------------------------------------
 Center     Atomic      Atomic             Coordinates (Angstroms)
 Number     Number       Type             X           Y           Z
 ---------------------------------------------------------------------
      1          6           0       -1.426239    0.733888   -0.217153
      2          6           0       -0.967851   -0.364401    0.435512
      3          6           0        0.125033   -0.437557    1.471776
      4          6           0        1.477505    0.265804    1.190150
      5          6           0        1.318004    1.802369    1.062352
      6          6           0        0.556211    2.365315   -0.149086
      7          6           0       -0.975124    2.170802   -0.163008
      8          6           0       -2.607784    0.369075   -1.022668
      9          6           0       -2.860335   -1.120770   -0.883813
     10          6           0       -1.811038   -1.612057    0.142669
     11          8           0       -3.274576    1.141500   -1.714702
     12          6           0       -1.685851    2.914191    0.990018
     13          6           0       -1.008991   -2.805454   -0.374109
     14          8           0       -2.419762   -2.069428    1.371206
     15          6           0        2.341535   -0.452628    0.109786
     16          8           0        1.562501   -0.601320   -1.095635
     17          6           0        2.765871   -1.850849    0.600925
     18          6           0        3.597796    0.365496   -0.244273
     19          8           0        4.312331   -0.361911   -1.256559
     20          1           0        0.300575   -1.485498    1.728676
     21          1           0       -0.273517    0.017036    2.391308
     22          1           0        2.051991    0.122889    2.115126
     23          1           0        2.312682    2.262383    1.087889
     24          1           0        0.826822    2.145637    1.983202
     25          1           0        0.969721    1.949518   -1.074023
     26          1           0        0.738893    3.448521   -0.188455
     27          1           0       -1.336968    2.630005   -1.092763
     28          1           0       -3.881783   -1.318738   -0.543305
     29          1           0       -2.739493   -1.595172   -1.864933
     30          1           0       -1.392314    3.971428    1.005089
     31          1           0       -1.449838    2.482511    1.969048
     32          1           0       -2.774054    2.871005    0.862636
     33          1           0       -0.307376   -3.169099    0.383560
     34          1           0       -1.692089   -3.626369   -0.622481
     35          1           0       -0.445854   -2.534531   -1.271727
     36          1           0       -2.887408   -1.316180    1.772403
     37          1           0        2.198167   -0.861162   -1.787139
     38          1           0        3.351141   -1.786607    1.525578
     39          1           0        1.895241   -2.485579    0.788365
     40          1           0        3.383011   -2.344948   -0.155651
     41          1           0        3.314248    1.346243   -0.640302
     42          1           0        4.222937    0.515495    0.646420
     43          1           0        5.068227    0.181549   -1.533011
 ---------------------------------------------------------------------
                    Distance matrix (angstroms):
                    1          2          3          4          5
     1  C    0.000000
     2  C    1.357324   0.000000
     3  C    2.575113   1.507842   0.000000
     4  C    3.260573   2.635603   1.550230   0.000000
     5  C    3.210866   3.211378   2.570618   1.550098   0.000000
     6  C    2.568326   3.180545   3.266374   2.655237   1.537797
     7  C    1.507037   2.604906   3.269007   3.387543   2.625964
     8  C    1.475802   2.313798   3.786977   4.647238   4.670488
     9  C    2.437380   2.427800   3.863677   5.004076   5.458097
    10  C    2.404371   1.534069   2.625709   3.929134   4.721761
    11  O    2.413534   3.494587   4.919797   5.638021   5.407455
    12  C    2.505671   3.401789   3.840001   4.130476   3.203830
    13  C    3.567305   2.572143   3.209398   4.249964   5.358205
    14  O    3.371728   2.427074   3.024747   4.546953   5.390463
    15  C    3.963689   3.326547   2.601562   1.558807   2.653301
    16  O    3.389259   2.967023   2.946987   2.446210   3.239507
    17  C    4.992384   4.022134   3.119263   2.547016   3.956669
    18  C    5.037596   4.673327   3.955983   2.561863   2.994883
    19  O    5.933997   5.544675   4.998299   3.796926   4.362045
    20  H    3.419621   2.130267   1.093157   2.177667   3.505598
    21  H    2.940529   2.110149   1.100471   2.137930   2.736142
    22  H    4.232131   3.489699   2.107408   1.098198   2.113698
    23  H    4.244875   4.252938   3.496120   2.166634   1.096198
    24  H    3.451215   3.452026   2.725244   2.141516   1.098663
    25  H    2.820037   3.374478   3.590643   2.866918   2.169574
    26  H    3.472442   4.223823   4.270222   3.546235   2.147022
    27  H    2.090436   3.382061   4.257258   4.326939   3.518292
    28  H    3.217039   3.218671   4.570733   5.851291   6.273534
    29  H    3.140754   3.153658   4.547439   5.529904   6.047773
    30  H    3.460736   4.393631   4.686074   4.690603   3.471876
    31  H    2.799593   3.269397   3.354743   3.753640   2.990927
    32  H    2.747694   3.729968   4.440984   4.997009   4.234007
    33  H    4.104390   2.881885   2.971955   3.954106   5.274288
    34  H    4.387118   3.504898   4.225679   5.336757   6.431992
    35  H    3.571532   2.810091   3.500002   4.195477   5.231426
    36  H    3.208757   2.525443   3.152325   4.679119   5.283466
    37  H    4.259737   3.900079   3.885595   3.263993   3.998585
    38  H    5.675682   4.675960   3.497228   2.799181   4.150779
    39  H    4.733736   3.580670   2.791967   2.811768   4.335293
    40  H    5.710683   4.816849   4.111092   3.501165   4.790409
    41  H    4.798568   4.734981   4.220653   2.809187   2.663094
    42  H    5.718972   5.269058   4.287463   2.809872   3.204322
    43  H    6.649409   6.372391   5.817835   4.507325   4.840158
                    6          7          8          9         10
     6  C    0.000000
     7  C    1.543702   0.000000
     8  C    3.841743   2.578918   0.000000
     9  C    4.936132   3.861092   1.517466   0.000000
    10  C    4.637724   3.886157   2.432633   1.547919   0.000000
    11  O    4.315531   2.958833   1.232948   2.445370   3.629579
    12  C    2.574037   1.545066   3.373201   4.601257   4.606582
    13  C    5.407157   4.980847   3.613088   2.554492   1.527918
    14  O    5.552895   4.735012   3.422321   2.485793   1.445349
    15  C    3.345923   4.237574   5.143288   5.337893   4.311522
    16  O    3.272537   3.872208   4.282321   4.458271   3.733062
    17  C    4.818833   5.545477   6.036579   5.864440   4.605986
    18  C    3.641370   4.917046   6.254210   6.657737   5.771995
    19  O    4.772074   5.963864   6.962546   7.222323   6.404401
    20  H    4.291865   4.309804   4.412243   4.116974   2.643926
    21  H    3.557592   3.414014   4.150659   4.325812   3.174003
    22  H    3.520297   4.306654   5.623155   5.888232   4.671576
    23  H    2.150789   3.518921   5.678914   6.487946   5.736706
    24  H    2.160588   2.802474   4.897749   5.699502   4.946325
    25  H    1.095165   2.159014   3.911392   4.912452   4.679506
    26  H    1.099207   2.138005   4.623759   5.858019   5.676376
    27  H    2.131833   1.098290   2.594550   4.053717   4.443662
    28  H    5.781301   4.557431   2.168311   1.094756   2.201041
    29  H    5.430585   4.493563   2.141267   1.096475   2.211963
    30  H    2.776412   2.186492   4.308841   5.626146   5.665192
    31  H    2.919668   2.206396   3.841591   4.807490   4.497957
    32  H    3.517097   2.185951   3.137144   4.357958   4.641509
    33  H    5.626654   5.409175   4.448375   3.509913   2.177937
    34  H    6.417105   5.859382   4.118522   2.776890   2.158021
    35  H    5.125714   4.863080   3.628623   2.824697   2.171451
    36  H    5.394815   4.422860   3.275774   2.663532   1.975385
    37  H    3.973587   4.679785   5.019469   5.145079   4.512397
    38  H    5.277745   6.101556   6.830031   6.695591   5.347055
    39  H    5.118885   5.552116   5.630820   5.222489   3.862184
    40  H    5.493398   6.275779   6.633798   6.403765   5.253976
    41  H    2.981035   4.393907   6.014277   6.653641   5.969350
    42  H    4.183246   5.514985   7.033211   7.429113   6.417873
    43  H    5.200228   6.508158   7.695243   8.060992   7.304054
                   11         12         13         14         15
    11  O    0.000000
    12  C    3.603053   0.000000
    13  C    4.744313   5.918895   0.000000
    14  O    4.534709   5.051770   2.361807   0.000000
    15  C    6.116429   5.322605   4.122617   5.184126   0.000000
    16  O    5.178608   5.221165   3.462858   4.909080   1.442928
    17  C    7.127641   6.532597   4.013918   5.247084   1.541525
    18  C    7.070632   5.994685   5.594128   6.689516   1.540415
    19  O    7.747986   7.194313   5.921663   7.425755   2.399826
    20  H    5.616019   4.883520   2.806947   2.805172   2.802346
    21  H    5.208655   3.514513   4.019316   3.162326   3.502060
    22  H    6.639086   4.798822   4.913359   5.035499   2.106287
    23  H    6.350461   4.052493   6.233291   6.421906   2.885967
    24  H    5.612865   2.809024   5.782770   5.355522   3.543307
    25  H    4.367771   3.498990   5.197590   5.798247   3.008917
    26  H    4.874393   2.748398   6.496288   6.546556   4.228046
    27  H    2.521266   2.130835   5.492563   5.415557   4.947741
    28  H    2.791709   5.009080   3.239117   2.523171   6.317148
    29  H    2.792536   5.440153   2.584952   3.286296   5.569718
    30  H    4.353006   1.097333   6.926416   6.138536   5.857940
    31  H    4.324118   1.095696   5.800630   4.692368   5.142607
    32  H    3.143944   1.096484   6.071834   4.979161   6.146753
    33  H    5.638106   6.266930   1.094789   2.578158   3.804063
    34  H    5.140991   6.736403   1.096455   2.632178   5.184493
    35  H    4.659517   6.028404   1.093728   3.331325   3.743319
    36  H    4.283688   4.466755   3.217747   0.973157   5.554445
    37  H    5.828106   6.086993   4.007841   5.723662   1.945707
    38  H    7.935575   6.910544   4.863909   5.779891   2.191637
    39  H    6.793236   6.482468   3.144556   4.374030   2.189186
    40  H    7.675247   7.393542   4.421479   6.006611   2.176236
    41  H    6.678986   5.487932   5.999821   6.970785   2.178243
    42  H    7.885397   6.386359   6.280386   7.164677   2.182868
    43  H    8.399814   7.710420   6.870067   8.340944   3.245891
                   16         17         18         19         20
    16  O    0.000000
    17  C    2.426466   0.000000
    18  C    2.408729   2.513691   0.000000
    19  O    2.764919   2.838789   1.436803   0.000000
    20  H    3.217291   2.735505   4.265017   5.125257   0.000000
    21  H    3.988997   3.991534   4.696251   5.872012   1.739619
    22  H    3.327622   2.588064   2.831101   4.088083   2.409090
    23  H    3.678497   4.166676   2.650350   4.047462   4.301836
    24  H    4.191209   4.652150   3.976034   5.378905   3.677888
    25  H    2.618898   4.524864   3.178740   4.068053   4.483549
    26  H    4.231136   5.728445   4.204936   5.331950   5.311502
    27  H    4.341473   6.307132   5.495438   6.394761   5.251612
    28  H    5.519057   6.766365   7.672689   8.280564   4.762543
    29  H    4.481820   6.037785   6.828762   7.184655   4.708297
    30  H    5.835580   7.166084   6.282105   7.512379   5.759123
    31  H    5.289280   6.198546   5.904165   7.190123   4.343596
    32  H    5.890465   7.283898   6.935655   8.072149   5.402082
    33  H    3.503991   3.351101   5.304517   5.649070   2.239074
    34  H    4.468463   4.952030   6.637840   6.863804   3.752596
    35  H    2.793172   3.780135   5.081036   5.230758   3.264972
    36  H    5.342130   5.798085   6.996634   7.869020   3.192776
    37  H    0.974559   2.646623   2.417455   2.236170   4.043711
    38  H    3.387462   1.096200   2.797277   3.270158   3.072111
    39  H    2.685257   1.093623   3.477594   3.812349   2.104116
    40  H    2.690366   1.094259   2.720385   2.451137   3.713590
    41  H    2.658749   3.473149   1.095037   2.072132   4.765820
    42  H    3.370452   2.779334   1.098469   2.097417   4.534333
    43  H    3.618603   3.739674   1.963886   0.971160   6.012333
                   21         22         23         24         25
    21  H    0.000000
    22  H    2.344242   0.000000
    23  H    3.664547   2.387594   0.000000
    24  H    2.430686   2.368534   1.738677   0.000000
    25  H    4.157961   3.831260   2.564234   3.066841   0.000000
    26  H    4.410809   4.253297   2.347933   2.534035   1.756281
    27  H    4.482999   5.297285   4.267357   3.791855   2.405043
    28  H    4.838990   6.659971   7.338707   6.368366   5.873691
    29  H    5.176470   6.461496   7.008877   6.443632   5.191207
    30  H    4.337110   5.282676   4.081016   3.035586   3.740326
    31  H    2.764164   4.225158   3.870589   2.301492   3.924110
    32  H    4.090802   5.693118   5.127968   3.840330   4.314585
    33  H    3.766120   4.404785   6.071391   5.664952   5.473186
    34  H    4.936565   5.964023   7.323999   6.815464   6.195131
    35  H    4.467439   4.977136   6.015621   5.841082   4.706340
    36  H    2.998822   5.156166   6.349457   5.081743   5.800376
    37  H    4.933545   4.027083   4.246814   5.013671   3.149211
    38  H    4.140140   2.383597   4.202890   4.695120   5.136897
    39  H    3.679133   2.930694   4.775679   4.900746   4.898485
    40  H    5.043428   3.608083   4.890756   5.592330   5.010969
    41  H    4.881548   3.268375   2.197519   3.702580   2.459443
    42  H    4.848834   2.650329   2.625945   3.997243   3.949653
    43  H    6.630351   4.733922   4.334975   5.849010   4.487107
                   26         27         28         29         30
    26  H    0.000000
    27  H    2.407684   0.000000
    28  H    6.648557   4.729752   0.000000
    29  H    6.352053   4.518345   1.768599   0.000000
    30  H    2.498004   2.490674   6.048209   6.406165   0.000000
    31  H    3.221575   3.067439   5.164859   5.743703   1.774655
    32  H    3.712024   2.438624   4.556059   5.233313   1.772126
    33  H    6.724193   6.072001   4.130290   3.667173   7.249174
    34  H    7.493472   6.284067   3.182167   2.601251   7.775948
    35  H    6.194676   5.243906   3.716767   2.548542   6.957526
    36  H    6.300587   5.117168   2.520176   3.651017   5.548231
    37  H    4.822721   5.016730   6.222723   4.992525   6.636415
    38  H    6.096582   6.952736   7.537530   6.973380   7.478385
    39  H    6.124120   6.336799   6.042257   5.414201   7.248994
    40  H    6.368416   6.921455   7.347150   6.400692   8.002978
    41  H    3.355024   4.846295   7.674268   6.841010   5.634770
    42  H    4.630142   6.197456   8.394423   7.696573   6.603269
    43  H    5.587850   6.871337   9.128693   8.014199   7.908458
                   31         32         33         34         35
    31  H    0.000000
    32  H    1.768792   0.000000
    33  H    5.979941   6.541933   0.000000
    34  H    6.640266   6.752192   1.771622   0.000000
    35  H    6.056510   6.260658   1.778152   1.779532   0.000000
    36  H    4.066365   4.286378   3.466809   3.535708   4.088066
    37  H    6.212651   6.758207   4.039338   4.912931   3.171224
    38  H    6.439832   7.723397   4.074339   5.782132   4.775089
    39  H    6.104546   7.106393   2.341493   4.020054   3.118830
    40  H    7.153680   8.133421   3.819546   5.255151   3.992715
    41  H    5.549445   6.453770   5.878161   7.056246   5.440356
    42  H    6.148079   7.386005   5.845431   7.331622   5.897420
    43  H    7.748807   8.629813   6.617944   7.812245   6.152272
                   36         37         38         39         40
    36  H    0.000000
    37  H    6.224182   0.000000
    38  H    6.261127   3.627656   0.000000
    39  H    5.020912   3.060019   1.775300   0.000000
    40  H    6.640324   2.503444   1.771805   1.767598   0.000000
    41  H    7.167299   2.726447   3.808826   4.328687   3.723508
    42  H    7.428316   3.452114   2.613928   3.800626   3.087220
    43  H    8.744202   3.064159   4.022062   4.750809   3.334705
                   41         42         43
    41  H    0.000000
    42  H    1.780875   0.000000
    43  H    2.286894   2.361346   0.000000
 Stoichiometry    C15H24O4
 Framework group  C1[X(C15H24O4)]
 Deg. of freedom   123
 Full point group                 C1      NOp   1
 Largest Abelian subgroup         C1      NOp   1
 Largest concise Abelian subgroup C1      NOp   1
                         Standard orientation:                         
 ---------------------------------------------------------------------
 Center     Atomic      Atomic             Coordinates (Angstroms)
 Number     Number       Type             X           Y           Z
 ---------------------------------------------------------------------
      1          6           0       -1.495851    0.673395   -0.232843
      2          6           0       -0.988182   -0.394365    0.433858
      3          6           0        0.122247   -0.407374    1.453842
      4          6           0        1.443964    0.338206    1.137001
      5          6           0        1.227075    1.865173    0.981651
      6          6           0        0.427107    2.375896   -0.228321
      7          6           0       -1.096227    2.126360   -0.214066
      8          6           0       -2.675530    0.250280   -1.012153
      9          6           0       -2.871897   -1.244559   -0.840112
     10          6           0       -1.790047   -1.677104    0.178985
     11          8           0       -3.380255    0.984186   -1.708505
     12          6           0       -1.815776    2.866891    0.935322
     13          6           0       -0.953309   -2.851155   -0.326985
     14          8           0       -2.363100   -2.131136    1.425781
     15          6           0        2.316900   -0.370428    0.057324
     16          8           0        1.525532   -0.571237   -1.132405
     17          6           0        2.798936   -1.742345    0.568973
     18          6           0        3.537229    0.484907   -0.332646
     19          8           0        4.262143   -0.236680   -1.341713
     20          1           0        0.339456   -1.442952    1.728416
     21          1           0       -0.278468    0.051090    2.370506
     22          1           0        2.037227    0.234666    2.055346
     23          1           0        2.204739    2.360977    0.982338
     24          1           0        0.737844    2.209111    1.903290
     25          1           0        0.841286    1.956622   -1.151388
     26          1           0        0.569877    3.463940   -0.291823
     27          1           0       -1.488522    2.553448   -1.146773
     28          1           0       -3.880226   -1.472116   -0.479583
     29          1           0       -2.748894   -1.734013   -1.813539
     30          1           0       -1.560471    3.934061    0.924987
     31          1           0       -1.549462    2.463784    1.918750
     32          1           0       -2.903515    2.782154    0.826137
     33          1           0       -0.227573   -3.174055    0.426411
     34          1           0       -1.609966   -3.700878   -0.548316
     35          1           0       -0.414038   -2.578374   -1.238587
     36          1           0       -2.851533   -1.387202    1.819519
     37          1           0        2.159602   -0.822014   -1.828704
     38          1           0        3.395478   -1.638523    1.482763
     39          1           0        1.954779   -2.403973    0.782649
     40          1           0        3.421978   -2.229156   -0.187489
     41          1           0        3.212414    1.446670   -0.743270
     42          1           0        4.169994    0.675158    0.544877
     43          1           0        4.993603    0.327847   -1.640757
 ---------------------------------------------------------------------
 Rotational constants (GHZ):      0.5344569      0.2985722      0.2401850
 Standard basis: 6-31G(d) (6D, 7F)
 There are   333 symmetry adapted cartesian basis functions of A   symmetry.
 There are   333 symmetry adapted basis functions of A   symmetry.
   333 basis functions,   628 primitive gaussians,   333 cartesian basis functions
    73 alpha electrons       73 beta electrons
       nuclear repulsion energy      1633.9738666398 Hartrees.
 NAtoms=   43 NActive=   43 NUniq=   43 SFac= 1.00D+00 NAtFMM=   60 NAOKFM=F Big=F
 Integral buffers will be    131072 words long.
 Raffenetti 2 integral format.
 Two-electron integral symmetry is turned on.
 ------------------------------------------------------------------------------
 Polarizable Continuum Model (PCM)
 =================================
 Model                : PCM (using non-symmetric T matrix).
 Atomic radii         : SMD-Coulomb.
 Polarization charges : Total charges.
 Charge compensation  : None.
 Solution method      : On-the-fly selection.
 Cavity type          : VdW (van der Waals Surface) (Alpha=1.000).
 Cavity algorithm     : GePol (No added spheres)
                        Default sphere list used, NSphG=   43.
                        Lebedev-Laikov grids with approx.  5.0 points / Ang**2.
                        Smoothing algorithm: Karplus/York (Gamma=1.0000).
                        Polarization charges: spherical gaussians, with
                                              point-specific exponents (IZeta= 3).
                        Self-potential: point-specific (ISelfS= 7).
                        Self-field    : sphere-specific E.n sum rule (ISelfD= 2).
 1st derivatives      : Analytical E(r).r(x)/FMM algorithm (CHGder, D1EAlg=3).
                        Cavity 1st derivative terms included.
 Solvent              : Methanol, Eps=  32.613000 Eps(inf)=   1.765709
 ------------------------------------------------------------------------------
 ------------------------------------------------------------------------------
 Atomic radii for non-electrostatic terms: SMD-CDS.
 ------------------------------------------------------------------------------
 Nuclear repulsion after PCM non-electrostatic terms =     1633.9749490363 Hartrees.
 One-electron integrals computed using PRISM.
 NBasis=   333 RedAO= T EigKep=  8.99D-04  NBF=   333
 NBsUse=   333 1.00D-06 EigRej= -1.00D+00 NBFU=   333
 Initial guess from the checkpoint file:  "DY-202A-11R_59.chk"
 B after Tr=     0.000000    0.000000    0.000000
         Rot=    0.999961    0.005066   -0.001603   -0.007013 Ang=   1.01 deg.
 ExpMin= 1.61D-01 ExpMax= 5.48D+03 ExpMxC= 8.25D+02 IAcc=1 IRadAn=         1 AccDes= 0.00D+00
 Harris functional with IExCor=  402 and IRadAn=       1 diagonalized for initial guess.
 HarFok:  IExCor=  402 AccDes= 0.00D+00 IRadAn=         1 IDoV= 1 UseB2=F ITyADJ=14
 ICtDFT=  3500011 ScaDFX=  1.000000  1.000000  1.000000  1.000000
 FoFCou: FMM=F IPFlag=           0 FMFlag=      100000 FMFlg1=           0
         NFxFlg=           0 DoJE=T BraDBF=F KetDBF=T FulRan=T
         wScrn=  0.000000 ICntrl=     500 IOpCl=  0 I1Cent=   200000004 NGrid=           0
         NMat0=    1 NMatS0=      1 NMatT0=    0 NMatD0=    1 NMtDS0=    0 NMtDT0=    0
 Petite list used in FoFCou.
 Keep R1 ints in memory in canonical form, NReq=1565304907.
 Requested convergence on RMS density matrix=1.00D-08 within 128 cycles.
 Requested convergence on MAX density matrix=1.00D-06.
 Requested convergence on             energy=1.00D-06.
 No special actions if energy rises.
 Inv3:  Mode=1 IEnd=    21951075.
 Iteration    1 A*A^-1 deviation from unit magnitude is 4.66D-15 for   2698.
 Iteration    1 A*A^-1 deviation from orthogonality  is 9.69D-15 for   2698   2475.
 Iteration    1 A^-1*A deviation from unit magnitude is 5.33D-15 for   1342.
 Iteration    1 A^-1*A deviation from orthogonality  is 1.41D-09 for   2142   1355.
 Iteration    2 A*A^-1 deviation from unit magnitude is 9.55D-15 for   1342.
 Iteration    2 A*A^-1 deviation from orthogonality  is 4.06D-15 for   1695    672.
 Iteration    2 A^-1*A deviation from unit magnitude is 9.99D-16 for   1668.
 Iteration    2 A^-1*A deviation from orthogonality  is 3.55D-16 for   2402    880.
 Error on total polarization charges =  0.05122
 SCF Done:  E(RB3LYP) =  -886.947183981     A.U. after   10 cycles
            NFock= 10  Conv=0.54D-08     -V/T= 2.0094
 SMD-CDS (non-electrostatic) energy       (kcal/mol) =       0.68
 (included in total energy above)
 D1PCM: PCM CHGder 1st derivatives, ID1Alg=3 FixD1E=F DoIter=F DoCFld=F I1PDM=0.
 Calling FoFJK, ICntrl=      2127 FMM=F ISym2X=0 I1Cent= 0 IOpClX= 0 NMat=1 NMatS=1 NMatT=0.
 ***** Axes restored to original set *****
 -------------------------------------------------------------------
 Center     Atomic                   Forces (Hartrees/Bohr)
 Number     Number              X              Y              Z
 -------------------------------------------------------------------
      1        6          -0.002426970   -0.001996103   -0.000345212
      2        6           0.000964760    0.002129732    0.000699769
      3        6          -0.000880635   -0.000792135   -0.000480360
      4        6           0.000597018    0.001028930    0.000361760
      5        6           0.000090068   -0.000547708    0.000202139
      6        6          -0.000554479   -0.000273376   -0.000137965
      7        6           0.000753713    0.000743912    0.000754995
      8        6           0.001998956    0.000012212   -0.000597185
      9        6           0.001201204    0.000431142    0.001602837
     10        6          -0.002298270    0.000221072   -0.001190583
     11        8           0.000446011   -0.000908324    0.001160554
     12        6          -0.000180509   -0.000178814   -0.000214742
     13        6           0.000172379   -0.000452489   -0.000136943
     14        8           0.001133138   -0.000069522    0.000117162
     15        6           0.000531337   -0.000300484    0.000460695
     16        8           0.000492676    0.000894685   -0.000750790
     17        6           0.000221115    0.000039703   -0.000511243
     18        6          -0.000339690   -0.000869113   -0.001174179
     19        8          -0.000361880   -0.000302270    0.001941136
     20        1          -0.000230159    0.000443374    0.000090579
     21        1          -0.000177417   -0.000048327   -0.000298713
     22        1          -0.000104706    0.000395372    0.000422653
     23        1           0.000366837   -0.000198124   -0.000446068
     24        1           0.000154630   -0.000095443    0.000069644
     25        1           0.000067785   -0.000100896   -0.000237235
     26        1           0.000187378   -0.000307169    0.000073403
     27        1           0.000204270    0.000335052   -0.000055950
     28        1          -0.000245715   -0.000137971   -0.000152642
     29        1          -0.000752376   -0.000158123   -0.000176513
     30        1           0.000005620   -0.000065117   -0.000022100
     31        1           0.000074567    0.000076052   -0.000138257
     32        1           0.000157991   -0.000039926   -0.000038239
     33        1          -0.000024217    0.000422216   -0.000424957
     34        1          -0.000119535    0.000252181    0.000209360
     35        1          -0.000262773   -0.000354803    0.000124344
     36        1          -0.000671178   -0.000189149   -0.000641849
     37        1          -0.000062242   -0.000311876   -0.000372006
     38        1           0.000137273    0.000207105    0.000058318
     39        1           0.000526143    0.000221084   -0.000152602
     40        1           0.000045285   -0.000031288    0.000052908
     41        1          -0.000278040    0.000427726    0.000464300
     42        1           0.000099088   -0.000304120    0.000247092
     43        1          -0.000658453    0.000751118   -0.000417314
 -------------------------------------------------------------------
 Cartesian Forces:  Max     0.002426970 RMS     0.000658868

 GradGradGradGradGradGradGradGradGradGradGradGradGradGradGradGradGradGrad
 Berny optimization.
 Using GEDIIS/GDIIS optimizer.
 FormGI is forming the generalized inverse of G from B-inverse, IUseBI=4.
 Internal  Forces:  Max     0.002297124 RMS     0.000497028
 Search for a local minimum.
 Step number   3 out of a maximum of  258
 All quantities printed in internal units (Hartrees-Bohrs-Radians)
 Mixed Optimization -- En-DIIS/RFO-DIIS
 Swapping is turned off.
 Update second derivatives using D2CorX and points    1    2    3
 DE= -9.19D-04 DEPred=-9.25D-04 R= 9.94D-01
 TightC=F SS=  1.41D+00  RLast= 2.65D-01 DXNew= 8.4853D-01 7.9624D-01
 Trust test= 9.94D-01 RLast= 2.65D-01 DXMaxT set to 7.96D-01
 ITU=  1  1  0
     Eigenvalues ---    0.00228   0.00230   0.00238   0.00334   0.00372
     Eigenvalues ---    0.00468   0.00515   0.00605   0.00747   0.00940
     Eigenvalues ---    0.01006   0.01168   0.01259   0.01274   0.01298
     Eigenvalues ---    0.01366   0.02504   0.02608   0.03558   0.03727
     Eigenvalues ---    0.03994   0.04401   0.04507   0.04586   0.04623
     Eigenvalues ---    0.04800   0.04877   0.05074   0.05259   0.05347
     Eigenvalues ---    0.05385   0.05415   0.05479   0.05550   0.05581
     Eigenvalues ---    0.05600   0.05738   0.05753   0.05819   0.05997
     Eigenvalues ---    0.06049   0.06292   0.06595   0.08097   0.08153
     Eigenvalues ---    0.08631   0.09034   0.09167   0.09342   0.09394
     Eigenvalues ---    0.10442   0.11386   0.11585   0.13227   0.13599
     Eigenvalues ---    0.14050   0.14817   0.15661   0.16000   0.16000
     Eigenvalues ---    0.16000   0.16000   0.16000   0.16000   0.16000
     Eigenvalues ---    0.16000   0.16000   0.16021   0.16081   0.16282
     Eigenvalues ---    0.16382   0.18262   0.19947   0.20322   0.20834
     Eigenvalues ---    0.23261   0.23418   0.24743   0.24991   0.26405
     Eigenvalues ---    0.26967   0.27386   0.28389   0.28461   0.28540
     Eigenvalues ---    0.28851   0.29163   0.29589   0.29672   0.30118
     Eigenvalues ---    0.31943   0.32228   0.32488   0.33503   0.33754
     Eigenvalues ---    0.33783   0.33799   0.33814   0.34011   0.34048
     Eigenvalues ---    0.34069   0.34112   0.34145   0.34214   0.34230
     Eigenvalues ---    0.34234   0.34243   0.34262   0.34271   0.34280
     Eigenvalues ---    0.34294   0.34344   0.34403   0.34536   0.35168
     Eigenvalues ---    0.40679   0.40909   0.41392   0.51554   0.52442
     Eigenvalues ---    0.52689   0.52886   0.94253
 En-DIIS/RFO-DIIS IScMMF=        0 using points:     3    2
 RFO step:  Lambda=-1.78604381D-04.
 DidBck=F Rises=F RFO-DIIS coefs:    1.05515   -0.05515
 Iteration  1 RMS(Cart)=  0.06123191 RMS(Int)=  0.00137463
 Iteration  2 RMS(Cart)=  0.00202501 RMS(Int)=  0.00008371
 Iteration  3 RMS(Cart)=  0.00000272 RMS(Int)=  0.00008369
 Iteration  4 RMS(Cart)=  0.00000000 RMS(Int)=  0.00008369
 Variable       Old X    -DE/DX   Delta X   Delta X   Delta X     New X
                                 (Linear)    (Quad)   (Total)
    R1        2.56497  -0.00132  -0.00034  -0.00446  -0.00472   2.56025
    R2        2.84789   0.00100   0.00046   0.00781   0.00830   2.85618
    R3        2.78886  -0.00171  -0.00047  -0.00977  -0.01007   2.77879
    R4        2.84941  -0.00023  -0.00039  -0.00305  -0.00346   2.84595
    R5        2.89897   0.00139   0.00043   0.01010   0.01042   2.90939
    R6        2.92951   0.00122  -0.00008   0.00620   0.00609   2.93560
    R7        2.06577  -0.00045  -0.00018  -0.00321  -0.00339   2.06237
    R8        2.07959  -0.00020   0.00007   0.00007   0.00014   2.07973
    R9        2.92926  -0.00139  -0.00005  -0.00585  -0.00592   2.92334
   R10        2.94572   0.00016   0.00055   0.00543   0.00598   2.95169
   R11        2.07529   0.00025  -0.00004   0.00027   0.00023   2.07553
   R12        2.90601  -0.00007   0.00003  -0.00020  -0.00016   2.90585
   R13        2.07151   0.00025  -0.00019  -0.00110  -0.00129   2.07022
   R14        2.07617  -0.00005   0.00009   0.00079   0.00088   2.07705
   R15        2.91717  -0.00013  -0.00013  -0.00372  -0.00383   2.91334
   R16        2.06956   0.00028   0.00007   0.00157   0.00164   2.07121
   R17        2.07720  -0.00027  -0.00006  -0.00146  -0.00152   2.07568
   R18        2.91975  -0.00046   0.00006  -0.00046  -0.00039   2.91936
   R19        2.07547   0.00012  -0.00001   0.00024   0.00022   2.07569
   R20        2.86759  -0.00062   0.00030   0.00177   0.00211   2.86971
   R21        2.32993  -0.00146  -0.00012  -0.00230  -0.00242   2.32752
   R22        2.92514  -0.00161  -0.00056  -0.01057  -0.01127   2.91387
   R23        2.06879   0.00021   0.00017   0.00229   0.00245   2.07124
   R24        2.07204   0.00013   0.00006   0.00109   0.00116   2.07319
   R25        2.88735   0.00002   0.00016   0.00165   0.00181   2.88916
   R26        2.73131  -0.00055   0.00010   0.00042   0.00053   2.73184
   R27        2.07366  -0.00005   0.00001   0.00005   0.00006   2.07372
   R28        2.07057  -0.00015   0.00000  -0.00042  -0.00042   2.07014
   R29        2.07205  -0.00016  -0.00003  -0.00077  -0.00080   2.07126
   R30        2.06885  -0.00045  -0.00010  -0.00235  -0.00245   2.06640
   R31        2.07200  -0.00016  -0.00005  -0.00100  -0.00105   2.07095
   R32        2.06685  -0.00034   0.00012   0.00001   0.00012   2.06697
   R33        1.83900  -0.00007   0.00008   0.00061   0.00069   1.83969
   R34        2.72674   0.00065  -0.00007   0.00151   0.00143   2.72817
   R35        2.91306  -0.00030  -0.00002  -0.00125  -0.00126   2.91180
   R36        2.91096  -0.00169   0.00056  -0.00173  -0.00117   2.90979
   R37        1.84165   0.00031  -0.00009  -0.00042  -0.00050   1.84115
   R38        2.07152   0.00013  -0.00008  -0.00024  -0.00031   2.07120
   R39        2.06665  -0.00057   0.00006  -0.00109  -0.00102   2.06562
   R40        2.06785   0.00000  -0.00010  -0.00108  -0.00118   2.06667
   R41        2.71516  -0.00178  -0.00018  -0.00623  -0.00641   2.70875
   R42        2.06932   0.00028  -0.00009   0.00013   0.00004   2.06936
   R43        2.07581   0.00021   0.00003   0.00114   0.00117   2.07698
   R44        1.83523   0.00002   0.00004   0.00028   0.00032   1.83554
    A1        2.28252  -0.00045  -0.00060  -0.00833  -0.00903   2.27349
    A2        1.91008   0.00008   0.00025   0.00493   0.00515   1.91523
    A3        2.08858   0.00037   0.00031   0.00298   0.00338   2.09197
    A4        2.23254   0.00023   0.00044   0.00777   0.00810   2.24064
    A5        1.96132  -0.00050  -0.00022  -0.00628  -0.00682   1.95450
    A6        2.08301   0.00026  -0.00022  -0.00402  -0.00407   2.07894
    A7        2.07770   0.00049  -0.00008   0.01271   0.01242   2.09012
    A8        1.90118  -0.00029  -0.00070  -0.00551  -0.00621   1.89497
    A9        1.86682  -0.00026   0.00017  -0.00877  -0.00854   1.85828
   A10        1.91510   0.00038   0.00012   0.00478   0.00497   1.92007
   A11        1.85494  -0.00041   0.00011  -0.00679  -0.00661   1.84833
   A12        1.83153   0.00001   0.00051   0.00206   0.00253   1.83406
   A13        1.95515  -0.00010   0.00007   0.00492   0.00484   1.95999
   A14        1.98273   0.00227  -0.00090   0.00648   0.00566   1.98839
   A15        1.81762  -0.00033  -0.00042  -0.00446  -0.00484   1.81278
   A16        2.04514  -0.00230   0.00084  -0.00840  -0.00750   2.03764
   A17        1.82582   0.00037  -0.00005  -0.00487  -0.00487   1.82095
   A18        1.80680   0.00016   0.00042   0.00542   0.00578   1.81257
   A19        2.07008  -0.00002   0.00013  -0.00125  -0.00128   2.06881
   A20        1.89726  -0.00044   0.00024  -0.00305  -0.00276   1.89450
   A21        1.86149   0.00026  -0.00043  -0.00086  -0.00127   1.86022
   A22        1.89045   0.00029  -0.00009  -0.00429  -0.00434   1.88610
   A23        1.90121  -0.00018   0.00002   0.00565   0.00571   1.90692
   A24        1.82867   0.00011   0.00013   0.00475   0.00486   1.83354
   A25        2.04024  -0.00027  -0.00003  -0.00093  -0.00107   2.03917
   A26        1.91696   0.00016  -0.00010   0.00031   0.00024   1.91721
   A27        1.88245  -0.00013  -0.00004  -0.00271  -0.00272   1.87972
   A28        1.89557   0.00026  -0.00030  -0.00220  -0.00249   1.89308
   A29        1.86368   0.00003   0.00003   0.00104   0.00113   1.86481
   A30        1.85578  -0.00005   0.00051   0.00520   0.00569   1.86147
   A31        2.00139   0.00042  -0.00014  -0.00182  -0.00204   1.99934
   A32        1.92609  -0.00020   0.00005   0.00115   0.00123   1.92732
   A33        1.84379   0.00005  -0.00038  -0.00218  -0.00254   1.84125
   A34        1.97030  -0.00018   0.00017   0.00222   0.00242   1.97271
   A35        1.85644  -0.00011   0.00025   0.00145   0.00172   1.85816
   A36        1.85358   0.00001   0.00004  -0.00111  -0.00110   1.85248
   A37        1.90286   0.00078  -0.00002   0.00232   0.00170   1.90457
   A38        2.19503  -0.00026   0.00014   0.00139   0.00111   2.19613
   A39        2.18516  -0.00050  -0.00013  -0.00280  -0.00334   2.18182
   A40        1.83327  -0.00039  -0.00004  -0.00022  -0.00070   1.83257
   A41        1.94044   0.00020   0.00085   0.01021   0.01116   1.95161
   A42        1.90135   0.00003   0.00063   0.00610   0.00688   1.90823
   A43        1.94855   0.00019   0.00000   0.00090   0.00103   1.94958
   A44        1.96204   0.00036  -0.00031  -0.00003  -0.00030   1.96174
   A45        1.87853  -0.00038  -0.00102  -0.01582  -0.01693   1.86161
   A46        1.81424   0.00006   0.00014   0.00364   0.00347   1.81771
   A47        1.99465   0.00039  -0.00034   0.00086   0.00062   1.99527
   A48        1.90349  -0.00017   0.00001  -0.00153  -0.00143   1.90207
   A49        1.95999  -0.00016   0.00024   0.00245   0.00281   1.96280
   A50        1.95908   0.00006  -0.00018  -0.00223  -0.00233   1.95675
   A51        1.83527  -0.00017   0.00011  -0.00333  -0.00331   1.83196
   A52        1.92917  -0.00005  -0.00019  -0.00245  -0.00264   1.92654
   A53        1.95861  -0.00005  -0.00005  -0.00073  -0.00078   1.95783
   A54        1.92930  -0.00007  -0.00012  -0.00155  -0.00167   1.92764
   A55        1.88566   0.00002   0.00006   0.00040   0.00046   1.88613
   A56        1.88076   0.00006   0.00014   0.00189   0.00203   1.88279
   A57        1.87765   0.00010   0.00017   0.00271   0.00288   1.88053
   A58        1.94097  -0.00005  -0.00046  -0.00471  -0.00517   1.93579
   A59        1.91172  -0.00049  -0.00007  -0.00461  -0.00469   1.90704
   A60        1.93305   0.00040   0.00001   0.00221   0.00222   1.93527
   A61        1.88320   0.00027   0.00067   0.00914   0.00981   1.89301
   A62        1.89683  -0.00014  -0.00016  -0.00215  -0.00232   1.89451
   A63        1.89687   0.00001   0.00005   0.00043   0.00048   1.89735
   A64        1.88375  -0.00034  -0.00007  -0.00291  -0.00298   1.88078
   A65        1.90416   0.00022  -0.00105  -0.00665  -0.00777   1.89639
   A66        1.92816   0.00123  -0.00003   0.01151   0.01148   1.93964
   A67        1.94611  -0.00135   0.00087  -0.00677  -0.00597   1.94013
   A68        1.89791  -0.00003  -0.00032   0.00514   0.00484   1.90275
   A69        1.87866   0.00005  -0.00003  -0.00578  -0.00586   1.87280
   A70        1.90760  -0.00012   0.00054   0.00236   0.00292   1.91051
   A71        1.84220   0.00057  -0.00029   0.00124   0.00096   1.84316
   A72        1.94181  -0.00033  -0.00056  -0.00784  -0.00841   1.93339
   A73        1.94110   0.00022   0.00002   0.00178   0.00179   1.94290
   A74        1.92253   0.00010   0.00001  -0.00005  -0.00005   1.92247
   A75        1.89071   0.00009  -0.00002   0.00069   0.00067   1.89138
   A76        1.88447   0.00003  -0.00005  -0.00129  -0.00137   1.88310
   A77        1.88117  -0.00011   0.00065   0.00709   0.00772   1.88890
   A78        1.87405  -0.00016   0.00093   0.00737   0.00829   1.88234
   A79        1.92584  -0.00050   0.00018  -0.00322  -0.00304   1.92279
   A80        1.92866   0.00016   0.00000   0.00011   0.00010   1.92876
   A81        1.90434   0.00047  -0.00067  -0.00047  -0.00114   1.90320
   A82        1.93627  -0.00002  -0.00014  -0.00041  -0.00057   1.93570
   A83        1.89475   0.00005  -0.00029  -0.00334  -0.00364   1.89110
   A84        1.88003  -0.00078   0.00054   0.00038   0.00092   1.88095
    D1        0.04687   0.00011   0.00069   0.02002   0.02074   0.06761
    D2        3.06572   0.00004   0.00061  -0.00500  -0.00441   3.06131
    D3       -3.02493   0.00000   0.00144   0.02717   0.02862  -2.99631
    D4       -0.00608  -0.00007   0.00136   0.00215   0.00347  -0.00260
    D5        0.73598  -0.00032   0.00031  -0.01254  -0.01224   0.72374
    D6       -1.51248  -0.00025   0.00016  -0.01510  -0.01495  -1.52743
    D7        2.77422  -0.00019   0.00029  -0.01318  -0.01290   2.76133
    D8       -2.48137  -0.00021  -0.00051  -0.02030  -0.02081  -2.50217
    D9        1.55336  -0.00015  -0.00067  -0.02286  -0.02352   1.52984
   D10       -0.44312  -0.00009  -0.00053  -0.02093  -0.02147  -0.46459
   D11       -0.04128   0.00029  -0.00048   0.03214   0.03162  -0.00966
   D12        3.11759  -0.00024   0.00028  -0.02367  -0.02352   3.09407
   D13       -3.12206   0.00023   0.00021   0.03890   0.03914  -3.08292
   D14        0.03681  -0.00030   0.00097  -0.01690  -0.01600   0.02081
   D15       -0.84425   0.00074  -0.00081   0.00928   0.00847  -0.83578
   D16       -3.05682   0.00007  -0.00024  -0.00298  -0.00322  -3.06004
   D17        1.25546   0.00032  -0.00058   0.00165   0.00099   1.25645
   D18        2.42759   0.00086  -0.00073   0.03589   0.03526   2.46285
   D19        0.21502   0.00019  -0.00016   0.02363   0.02357   0.23859
   D20       -1.75589   0.00044  -0.00050   0.02827   0.02778  -1.72811
   D21        0.04887  -0.00016  -0.00163  -0.03381  -0.03553   0.01334
   D22        2.19129  -0.00009  -0.00143  -0.02773  -0.02923   2.16205
   D23       -2.04386  -0.00017  -0.00150  -0.03245  -0.03401  -2.07787
   D24        3.07943  -0.00022  -0.00165  -0.05550  -0.05710   3.02233
   D25       -1.06134  -0.00015  -0.00146  -0.04942  -0.05080  -1.11214
   D26        0.98669  -0.00023  -0.00153  -0.05413  -0.05557   0.93112
   D27        1.10864  -0.00059  -0.00022  -0.03349  -0.03376   1.07488
   D28       -1.25793   0.00063  -0.00064  -0.03267  -0.03338  -1.29131
   D29        3.07198  -0.00038  -0.00047  -0.03941  -0.03995   3.03203
   D30       -2.96855  -0.00023  -0.00118  -0.02595  -0.02711  -2.99566
   D31        0.94806   0.00100  -0.00160  -0.02513  -0.02672   0.92134
   D32       -1.00521  -0.00002  -0.00143  -0.03187  -0.03329  -1.03851
   D33       -0.99709  -0.00024  -0.00048  -0.02480  -0.02526  -1.02235
   D34        2.91953   0.00098  -0.00090  -0.02398  -0.02488   2.89465
   D35        0.96625  -0.00004  -0.00073  -0.03073  -0.03144   0.93480
   D36       -1.18996  -0.00004   0.00073   0.02092   0.02168  -1.16829
   D37        2.92497  -0.00002   0.00054   0.03054   0.03108   2.95605
   D38        0.96186  -0.00007   0.00049   0.02690   0.02737   0.98923
   D39        1.14670   0.00092   0.00031   0.02747   0.02779   1.17449
   D40       -1.02155   0.00094   0.00011   0.03709   0.03720  -0.98435
   D41       -2.98466   0.00089   0.00007   0.03345   0.03349  -2.95117
   D42        3.13499   0.00020   0.00121   0.02657   0.02783  -3.12036
   D43        0.96675   0.00021   0.00102   0.03619   0.03724   1.00398
   D44       -0.99637   0.00016   0.00097   0.03255   0.03353  -0.96284
   D45        0.95941   0.00017  -0.00138  -0.02445  -0.02592   0.93349
   D46       -1.12607  -0.00068  -0.00029  -0.03362  -0.03398  -1.16005
   D47        3.03212  -0.00046  -0.00154  -0.03999  -0.04158   2.99054
   D48       -1.36504   0.00029  -0.00140  -0.03027  -0.03164  -1.39668
   D49        2.83266  -0.00056  -0.00032  -0.03944  -0.03970   2.79296
   D50        0.70766  -0.00034  -0.00156  -0.04581  -0.04730   0.66037
   D51        2.91926   0.00087  -0.00203  -0.02376  -0.02579   2.89346
   D52        0.83377   0.00002  -0.00094  -0.03292  -0.03385   0.79992
   D53       -1.29122   0.00024  -0.00219  -0.03929  -0.04145  -1.33268
   D54        1.26100   0.00058  -0.00008   0.01812   0.01797   1.27898
   D55       -0.90821   0.00029   0.00044   0.02159   0.02201  -0.88620
   D56       -2.92371   0.00034  -0.00009   0.01676   0.01663  -2.90708
   D57       -2.85059   0.00021   0.00027   0.00914   0.00937  -2.84122
   D58        1.26338  -0.00008   0.00079   0.01261   0.01341   1.27679
   D59       -0.75212  -0.00004   0.00026   0.00778   0.00803  -0.74409
   D60       -0.87098   0.00040   0.00039   0.01537   0.01573  -0.85524
   D61       -3.04019   0.00011   0.00091   0.01884   0.01977  -3.02042
   D62        1.22750   0.00015   0.00038   0.01400   0.01439   1.24189
   D63       -1.10873  -0.00013  -0.00072  -0.02093  -0.02164  -1.13037
   D64        1.11745  -0.00020  -0.00062  -0.01892  -0.01953   1.09791
   D65       -3.13972  -0.00034  -0.00034  -0.01819  -0.01851   3.12495
   D66        1.07129   0.00011  -0.00113  -0.02311  -0.02425   1.04704
   D67       -2.98572   0.00004  -0.00104  -0.02109  -0.02215  -3.00786
   D68       -0.95970  -0.00011  -0.00075  -0.02036  -0.02112  -0.98082
   D69        3.06605   0.00020  -0.00067  -0.01761  -0.01828   3.04777
   D70       -0.99096   0.00013  -0.00058  -0.01560  -0.01617  -1.00713
   D71        1.03506  -0.00002  -0.00029  -0.01487  -0.01515   1.01991
   D72       -3.09895   0.00011   0.00076   0.01323   0.01397  -3.08498
   D73        1.07799   0.00015   0.00085   0.01492   0.01574   1.09373
   D74       -1.01815   0.00010   0.00074   0.01304   0.01375  -1.00440
   D75        0.91905  -0.00015   0.00077   0.01289   0.01369   0.93274
   D76       -1.18720  -0.00011   0.00086   0.01458   0.01546  -1.17174
   D77        2.99984  -0.00015   0.00075   0.01269   0.01347   3.01332
   D78       -1.10867   0.00007   0.00036   0.01063   0.01100  -1.09767
   D79        3.06826   0.00011   0.00044   0.01233   0.01277   3.08103
   D80        0.97212   0.00007   0.00034   0.01044   0.01078   0.98290
   D81        0.06938  -0.00036  -0.00053  -0.05140  -0.05197   0.01741
   D82        2.17964  -0.00026  -0.00009  -0.04488  -0.04501   2.13463
   D83       -2.03620  -0.00059  -0.00045  -0.05438  -0.05479  -2.09099
   D84       -3.08937   0.00016  -0.00129   0.00407   0.00266  -3.08670
   D85       -0.97911   0.00027  -0.00086   0.01058   0.00962  -0.96948
   D86        1.08823  -0.00006  -0.00122   0.00109  -0.00015   1.08809
   D87       -0.06893   0.00035   0.00122   0.04984   0.05106  -0.01786
   D88       -2.23397  -0.00008   0.00140   0.04496   0.04635  -2.18763
   D89        1.98570   0.00021   0.00122   0.04907   0.05027   2.03597
   D90       -2.17385   0.00023   0.00022   0.03716   0.03743  -2.13641
   D91        1.94429  -0.00019   0.00040   0.03228   0.03272   1.97701
   D92       -0.11922   0.00009   0.00023   0.03639   0.03664  -0.08258
   D93        1.99613   0.00033   0.00178   0.05702   0.05876   2.05488
   D94       -0.16892  -0.00009   0.00196   0.05214   0.05404  -0.11488
   D95       -2.23243   0.00019   0.00178   0.05625   0.05796  -2.17447
   D96        1.12943  -0.00025  -0.00262  -0.06786  -0.07037   1.05906
   D97       -3.07375  -0.00026  -0.00212  -0.06242  -0.06443  -3.13818
   D98       -0.98175  -0.00030  -0.00210  -0.06346  -0.06545  -1.04720
   D99       -3.09268  -0.00001  -0.00250  -0.06072  -0.06332   3.12718
   D100      -1.01268  -0.00002  -0.00200  -0.05528  -0.05738  -1.07007
   D101       1.07932  -0.00007  -0.00198  -0.05631  -0.05841   1.02092
   D102      -0.95736  -0.00015  -0.00251  -0.06422  -0.06673  -1.02410
   D103       1.12264  -0.00015  -0.00201  -0.05878  -0.06079   1.06184
   D104      -3.06854  -0.00020  -0.00199  -0.05982  -0.06182  -3.13036
   D105       0.92022   0.00044   0.00301   0.07325   0.07613   0.99635
   D106      -1.08060   0.00044   0.00293   0.07101   0.07408  -1.00652
   D107       3.06668   0.00072   0.00267   0.07148   0.07415   3.14083
   D108       2.92188  -0.00088   0.00104   0.00870   0.00977   2.93165
   D109      -1.25717   0.00072   0.00016   0.02181   0.02197  -1.23520
   D110       0.80755   0.00059   0.00062   0.02419   0.02478   0.83233
   D111      -1.03929   0.00061  -0.00103   0.00160   0.00057  -1.03872
   D112       1.07019   0.00065  -0.00143  -0.00167  -0.00310   1.06709
   D113      -3.12843   0.00072  -0.00061   0.00830   0.00769  -3.12074
   D114      -3.12855  -0.00038   0.00048  -0.00040   0.00007  -3.12848
   D115      -1.01907  -0.00034   0.00008  -0.00367  -0.00360  -1.02267
   D116       1.06550  -0.00028   0.00091   0.00630   0.00719   1.07268
   D117       1.10827  -0.00036   0.00039   0.00229   0.00269   1.11097
   D118      -3.06543  -0.00031  -0.00001  -0.00098  -0.00098  -3.06641
   D119      -0.98087  -0.00025   0.00082   0.00899   0.00981  -0.97105
   D120      -3.12489   0.00037  -0.00045   0.04008   0.03963  -3.08527
   D121      -1.05130   0.00056  -0.00061   0.04209   0.04147  -1.00983
   D122       1.04436   0.00040  -0.00085   0.03590   0.03504   1.07940
   D123      -1.03703  -0.00013  -0.00123   0.02427   0.02305  -1.01398
   D124       1.03657   0.00006  -0.00139   0.02628   0.02489   1.06146
   D125       3.13223  -0.00010  -0.00164   0.02010   0.01846  -3.13250
   D126       1.02144  -0.00020  -0.00134   0.02842   0.02709   1.04853
   D127       3.09504  -0.00001  -0.00149   0.03042   0.02893   3.12397
   D128      -1.09249  -0.00017  -0.00174   0.02424   0.02250  -1.06999
   D129       3.06621  -0.00075  -0.00280  -0.07761  -0.08042   2.98579
   D130       0.97883  -0.00032  -0.00319  -0.07774  -0.08092   0.89790
   D131      -1.10784  -0.00066  -0.00230  -0.07306  -0.07536  -1.18320
         Item               Value     Threshold  Converged?
 Maximum Force            0.002297     0.000450     NO 
 RMS     Force            0.000497     0.000300     NO 
 Maximum Displacement     0.295547     0.001800     NO 
 RMS     Displacement     0.060927     0.001200     NO 
 Predicted change in Energy=-5.201381D-04
 GradGradGradGradGradGradGradGradGradGradGradGradGradGradGradGradGradGrad

                          Input orientation:                          
 ---------------------------------------------------------------------
 Center     Atomic      Atomic             Coordinates (Angstroms)
 Number     Number       Type             X           Y           Z
 ---------------------------------------------------------------------
      1          6           0       -1.433715    0.727775   -0.237848
      2          6           0       -0.972838   -0.371248    0.406586
      3          6           0        0.116239   -0.459463    1.443026
      4          6           0        1.476193    0.249065    1.194577
      5          6           0        1.322029    1.781636    1.051169
      6          6           0        0.570419    2.333026   -0.171780
      7          6           0       -0.961766    2.162545   -0.182067
      8          6           0       -2.632586    0.381105   -1.015546
      9          6           0       -2.931342   -1.097030   -0.836767
     10          6           0       -1.841264   -1.610979    0.125114
     11          8           0       -3.316426    1.165593   -1.674294
     12          6           0       -1.661387    2.915833    0.971050
     13          6           0       -1.071933   -2.801995   -0.446786
     14          8           0       -2.396497   -2.088897    1.371368
     15          6           0        2.381164   -0.467939    0.142589
     16          8           0        1.620695   -0.654138   -1.070362
     17          6           0        2.849582   -1.842559    0.657604
     18          6           0        3.607935    0.391856   -0.213426
     19          8           0        4.344478   -0.294625   -1.233678
     20          1           0        0.281536   -1.510751    1.684977
     21          1           0       -0.291892   -0.014547    2.363176
     22          1           0        2.018146    0.117674    2.140797
     23          1           0        2.318952    2.235432    1.070241
     24          1           0        0.830096    2.134628    1.968489
     25          1           0        0.975250    1.889277   -1.088564
     26          1           0        0.771091    3.411436   -0.228798
     27          1           0       -1.320311    2.625747   -1.111255
     28          1           0       -3.937507   -1.263627   -0.435253
     29          1           0       -2.895889   -1.595469   -1.813445
     30          1           0       -1.361937    3.971543    0.975112
     31          1           0       -1.418331    2.489979    1.950659
     32          1           0       -2.749988    2.875359    0.849954
     33          1           0       -0.296955   -3.136290    0.248472
     34          1           0       -1.766243   -3.632435   -0.617971
     35          1           0       -0.597466   -2.539828   -1.396803
     36          1           0       -2.897704   -1.357347    1.773078
     37          1           0        2.268756   -0.918931   -1.747966
     38          1           0        3.420049   -1.735612    1.587346
     39          1           0        2.001691   -2.505606    0.848062
     40          1           0        3.498403   -2.320705   -0.081615
     41          1           0        3.287590    1.365834   -0.597994
     42          1           0        4.232069    0.559113    0.675664
     43          1           0        5.033813    0.307966   -1.557992
 ---------------------------------------------------------------------
                    Distance matrix (angstroms):
                    1          2          3          4          5
     1  C    0.000000
     2  C    1.354827   0.000000
     3  C    2.576282   1.506013   0.000000
     4  C    3.278501   2.646407   1.553452   0.000000
     5  C    3.219677   3.211980   2.574880   1.546967   0.000000
     6  C    2.568609   3.166899   3.257587   2.651462   1.537710
     7  C    1.511428   2.601297   3.267713   3.391194   2.623297
     8  C    1.470472   2.311550   3.782482   4.667349   4.676728
     9  C    2.435467   2.430725   3.858976   5.036337   5.471946
    10  C    2.401584   1.539585   2.625776   3.950827   4.730099
    11  O    2.408249   3.490609   4.913418   5.660357   5.415065
    12  C    2.510153   3.405529   3.843871   4.123836   3.192741
    13  C    3.554408   2.578099   3.235831   4.300696   5.383735
    14  O    3.383810   2.430623   2.995669   4.527146   5.376895
    15  C    4.015939   3.365764   2.611722   1.561969   2.647238
    16  O    3.454299   2.997968   2.935711   2.442663   3.243931
    17  C    5.074947   4.103494   3.162437   2.559186   3.952607
    18  C    5.052888   4.685107   3.957337   2.558747   2.959063
    19  O    5.951848   5.565086   5.006987   3.797247   4.320484
    20  H    3.413260   2.122782   1.091362   2.182808   3.510577
    21  H    2.936005   2.102181   1.100544   2.135705   2.748159
    22  H    4.236216   3.491779   2.106472   1.098321   2.107282
    23  H    4.250487   4.251012   3.500482   2.161332   1.095513
    24  H    3.460058   3.459701   2.741353   2.138160   1.099126
    25  H    2.806407   3.337738   3.558571   2.855516   2.170322
    26  H    3.473225   4.213514   4.267046   3.538891   2.144317
    27  H    2.092366   3.377360   4.255179   4.334272   3.517181
    28  H    3.205250   3.208473   4.539545   5.852583   6.256661
    29  H    3.165110   3.182041   4.579086   5.618328   6.115692
    30  H    3.463879   4.397097   4.694440   4.686148   3.464845
    31  H    2.809833   3.281653   3.363302   3.737863   2.969917
    32  H    2.743721   3.727640   4.437119   4.987663   4.221142
    33  H    4.057059   2.850837   2.960252   3.936979   5.239412
    34  H    4.389361   3.509209   4.226014   5.372593   6.452567
    35  H    3.566471   2.845321   3.591924   4.335117   5.324667
    36  H    3.245739   2.558281   3.162117   4.695337   5.308532
    37  H    4.324394   3.930646   3.876450   3.263576   4.003062
    38  H    5.740961   4.749014   3.544650   2.805671   4.130400
    39  H    4.841070   3.687574   2.845279   2.825674   4.345531
    40  H    5.800295   4.902113   4.150636   3.510231   4.780063
    41  H    4.777818   4.709340   4.189861   2.782381   2.599242
    42  H    5.741434   5.294245   4.308875   2.821393   3.178663
    43  H    6.614222   6.356158   5.811849   4.498530   4.770405
                    6          7          8          9         10
     6  C    0.000000
     7  C    1.541675   0.000000
     8  C    3.844631   2.580670   0.000000
     9  C    4.946698   3.864284   1.518585   0.000000
    10  C    4.632444   3.886819   2.428105   1.541956   0.000000
    11  O    4.327588   2.960587   1.231669   2.443196   3.622613
    12  C    2.574234   1.544860   3.363724   4.580836   4.608686
    13  C    5.398277   4.972814   3.590439   2.552723   1.528876
    14  O    5.544124   4.748303   3.442965   2.479056   1.445628
    15  C    3.350079   4.266149   5.215347   5.438530   4.374442
    16  O    3.291455   3.923248   4.377800   4.579493   3.785481
    17  C    4.828869   5.592163   6.148031   6.017312   4.726649
    18  C    3.605049   4.900867   6.291870   6.735539   5.815473
    19  O    4.719714   5.941364   7.013104   7.330686   6.468579
    20  H    4.278507   4.304040   4.400461   4.105234   2.636191
    21  H    3.560994   3.415659   4.129304   4.286968   3.155641
    22  H    3.514500   4.296170   5.626830   5.902443   4.684684
    23  H    2.146976   3.512364   5.683904   6.504427   5.744174
    24  H    2.165074   2.799364   4.895863   5.697498   4.956185
    25  H    1.096036   2.156025   3.911061   4.923707   4.653768
    26  H    1.098402   2.136517   4.624597   5.865484   5.672239
    27  H    2.131469   1.098408   2.601854   4.065689   4.444079
    28  H    5.772931   4.545085   2.178234   1.096055   2.197476
    29  H    5.490304   4.530442   2.147747   1.097087   2.206917
    30  H    2.781025   2.184416   4.297501   5.606815   5.667169
    31  H    2.912818   2.205489   3.836683   4.788066   4.508807
    32  H    3.516130   2.184240   3.116918   4.319466   4.634479
    33  H    5.553591   5.357705   4.407378   3.503758   2.174093
    34  H    6.422289   5.866770   4.125181   2.798858   2.155015
    35  H    5.158425   4.870381   3.580352   2.800408   2.173942
    36  H    5.424869   4.467672   3.296806   2.623011   1.973875
    37  H    3.992985   4.731153   5.123445   5.282331   4.569422
    38  H    5.269604   6.125909   6.920255   6.828197   5.462149
    39  H    5.147910   5.624489   5.769112   5.399773   4.011398
    40  H    5.498948   6.324771   6.764690   6.588570   5.390592
    41  H    2.915499   4.343359   6.016023   6.693118   5.974064
    42  H    4.156033   5.502965   7.072155   7.506312   6.472849
    43  H    5.093558   6.424920   7.685914   8.120214   7.333613
                   11         12         13         14         15
    11  O    0.000000
    12  C    3.577756   0.000000
    13  C    4.720835   5.920412   0.000000
    14  O    4.551268   5.074246   2.359802   0.000000
    15  C    6.199356   5.336523   4.209402   5.192634   0.000000
    16  O    5.296349   5.261570   3.500341   4.915121   1.443687
    17  C    7.246129   6.564251   4.185508   5.300141   1.540856
    18  C    7.118960   5.961476   5.670654   6.687221   1.539793
    19  O    7.811263   7.158092   6.020267   7.446236   2.403904
    20  H    5.602933   4.886644   2.836125   2.757620   2.806217
    21  H    5.180898   3.521457   4.034132   3.117045   3.504539
    22  H    6.641590   4.768330   4.976811   4.995003   2.113660
    23  H    6.358814   4.039293   6.259005   6.405151   2.858779
    24  H    5.603797   2.795112   5.815628   5.348422   3.537383
    25  H    4.391501   3.499669   5.158573   5.765919   3.008121
    26  H    4.882731   2.757210   6.484673   6.545824   4.216611
    27  H    2.536441   2.129901   5.473901   5.435942   4.984368
    28  H    2.796798   4.962490   3.252418   2.513894   6.394734
    29  H    2.796369   5.443277   2.578813   3.261273   5.739746
    30  H    4.325822   1.097365   6.927245   6.160866   5.866250
    31  H    4.300819   1.095473   5.820028   4.717891   5.143399
    32  H    3.100964   1.096063   6.060508   5.004065   6.164959
    33  H    5.596466   6.245958   1.093493   2.601154   3.782015
    34  H    5.151695   6.739124   1.095901   2.595611   5.271951
    35  H    4.604334   6.041763   1.093793   3.332060   3.941407
    36  H    4.292427   4.520155   3.216869   0.973522   5.596069
    37  H    5.961956   6.127355   4.049593   5.732683   1.946850
    38  H    8.027165   6.916412   5.045074   5.831266   2.184857
    39  H    6.937027   6.544102   3.348379   4.448769   2.189470
    40  H    7.818746   7.426498   4.610093   6.075750   2.175140
    41  H    6.694142   5.418189   6.033167   6.937031   2.175499
    42  H    7.929055   6.354071   6.378823   7.171740   2.182855
    43  H    8.394971   7.617265   6.941669   8.338801   3.245081
                   16         17         18         19         20
    16  O    0.000000
    17  C    2.430715   0.000000
    18  C    2.403657   2.515234   0.000000
    19  O    2.752257   2.864919   1.433411   0.000000
    20  H    3.181041   2.785759   4.276538   5.148302   0.000000
    21  H    3.981990   4.014905   4.691769   5.874668   1.739942
    22  H    3.326440   2.594930   2.853939   4.119331   2.423913
    23  H    3.663243   4.133019   2.589990   3.976428   4.308463
    24  H    4.199628   4.649168   3.938832   5.339104   3.697308
    25  H    2.624097   4.526458   3.152644   4.017734   4.442292
    26  H    4.237799   5.719292   4.143161   5.245357   5.303784
    27  H    4.405545   6.362596   5.484886   6.374433   5.243610
    28  H    5.627473   6.898846   7.728101   8.376618   4.728295
    29  H    4.673094   6.259200   6.986362   7.379109   4.726750
    30  H    5.871710   7.186201   6.239103   7.459364   5.767189
    31  H    5.314857   6.217553   5.860779   7.148705   4.354994
    32  H    5.936988   7.324680   6.908093   8.044984   5.396792
    33  H    3.402615   3.426635   5.282929   5.640456   2.245123
    34  H    4.532798   5.112395   6.726096   6.990063   3.741458
    35  H    2.929613   4.072949   5.261232   5.430503   3.365860
    36  H    5.384754   5.874607   7.023479   7.913227   3.184158
    37  H    0.974292   2.641441   2.422061   2.227751   4.010535
    38  H    3.386838   1.096034   2.793600   3.299877   3.148071
    39  H    2.693221   1.093081   3.478802   3.835457   2.156176
    40  H    2.698306   1.093634   2.717970   2.479535   3.758338
    41  H    2.661194   3.473063   1.095056   2.068389   4.745847
    42  H    3.367471   2.771214   1.099090   2.094538   4.572719
    43  H    3.579497   3.782127   1.961638   0.971328   6.033963
                   21         22         23         24         25
    21  H    0.000000
    22  H    2.324481   0.000000
    23  H    3.681113   2.391960   0.000000
    24  H    2.456337   2.347181   1.741754   0.000000
    25  H    4.140616   3.828182   2.566280   3.070316   0.000000
    26  H    4.425564   4.244878   2.338025   2.542005   1.760070
    27  H    4.483355   5.292596   4.260928   3.788175   2.410914
    28  H    4.762553   6.634293   7.324835   6.328993   5.873909
    29  H    5.169553   6.535950   7.084209   6.488422   5.258767
    30  H    4.354381   5.257004   4.070882   3.027550   3.749271
    31  H    2.776992   4.180114   3.848015   2.276404   3.914964
    32  H    4.084560   5.657403   5.113921   3.823193   4.313654
    33  H    3.770580   4.419149   6.031059   5.657852   5.353737
    34  H    4.914270   5.999643   7.346477   6.832991   6.182761
    35  H    4.539588   5.139880   6.115137   5.934110   4.710140
    36  H    2.990248   5.145531   6.373032   5.111611   5.807696
    37  H    4.927100   4.032348   4.230225   5.020558   3.161328
    38  H    4.164430   2.388788   4.153191   4.672460   5.126144
    39  H    3.709645   2.924557   4.756832   4.915258   4.911119
    40  H    5.065738   3.616071   4.845230   5.583259   5.010408
    41  H    4.846305   3.266553   2.116002   3.635541   2.421066
    42  H    4.862408   2.691271   2.574054   3.965737   3.935569
    43  H    6.621382   4.776138   4.241839   5.783079   4.380963
                   26         27         28         29         30
    26  H    0.000000
    27  H    2.402083   0.000000
    28  H    6.638504   4.736447   0.000000
    29  H    6.405229   4.560064   1.759119   0.000000
    30  H    2.512554   2.483109   6.002475   6.412541   0.000000
    31  H    3.223768   3.066490   5.111593   5.748264   1.774797
    32  H    3.721435   2.439800   4.493681   5.206082   1.773124
    33  H    6.651408   6.008093   4.150658   3.657880   7.223814
    34  H    7.497041   6.293411   3.218544   2.618108   7.779579
    35  H    6.217292   5.223715   3.702586   2.519554   6.971969
    36  H    6.341045   5.164551   2.442683   3.594420   5.602892
    37  H    4.827312   5.084441   6.352931   5.209179   6.671867
    38  H    6.066915   6.983903   7.645084   7.174684   7.470866
    39  H    6.138842   6.419143   6.201893   5.647854   7.299561
    40  H    6.349593   6.981944   7.518991   6.664246   8.020721
    41  H    3.263979   4.804536   7.690421   6.962905   5.557201
    42  H    4.575169   6.188133   8.443844   7.851477   6.559517
    43  H    5.437746   6.778390   9.176875   8.158952   7.793845
                   31         32         33         34         35
    31  H    0.000000
    32  H    1.770135   0.000000
    33  H    5.984131   6.520665   0.000000
    34  H    6.648522   6.743436   1.776426   0.000000
    35  H    6.097399   6.245439   1.775670   1.779440   0.000000
    36  H    4.125772   4.334718   3.500422   3.489032   4.091149
    37  H    6.236593   6.806879   3.935140   4.992114   3.311473
    38  H    6.434091   7.737839   4.191730   5.946341   5.068761
    39  H    6.153709   7.178665   2.457854   4.197179   3.434560
    40  H    7.172662   8.179810   3.896008   5.452046   4.307421
    41  H    5.468548   6.389645   5.816751   7.108046   5.566503
    42  H    6.105807   7.358294   5.860935   7.431171   6.101063
    43  H    7.661721   8.542673   6.598735   7.915248   6.312465
                   36         37         38         39         40
    36  H    0.000000
    37  H    6.267556   0.000000
    38  H    6.331791   3.621705   0.000000
    39  H    5.116465   3.054214   1.775154   0.000000
    40  H    6.728902   2.500746   1.770283   1.771619   0.000000
    41  H    7.162092   2.753290   3.796344   4.328125   3.728494
    42  H    7.463967   3.451550   2.599289   3.794313   3.066772
    43  H    8.762320   3.030991   4.083332   4.785295   3.383354
                   41         42         43
    41  H    0.000000
    42  H    1.779058   0.000000
    43  H    2.256098   2.386438   0.000000
 Stoichiometry    C15H24O4
 Framework group  C1[X(C15H24O4)]
 Deg. of freedom   123
 Full point group                 C1      NOp   1
 Largest Abelian subgroup         C1      NOp   1
 Largest concise Abelian subgroup C1      NOp   1
                         Standard orientation:                         
 ---------------------------------------------------------------------
 Center     Atomic      Atomic             Coordinates (Angstroms)
 Number     Number       Type             X           Y           Z
 ---------------------------------------------------------------------
      1          6           0       -1.502000    0.682277   -0.239916
      2          6           0       -0.996928   -0.396360    0.405839
      3          6           0        0.116377   -0.442952    1.418982
      4          6           0        1.450429    0.299926    1.133233
      5          6           0        1.250695    1.825971    0.977027
      6          6           0        0.457744    2.342737   -0.234886
      7          6           0       -1.068979    2.130032   -0.209710
      8          6           0       -2.707349    0.294049   -0.987378
      9          6           0       -2.960999   -1.189657   -0.786440
     10          6           0       -1.836486   -1.662602    0.156652
     11          8           0       -3.426821    1.051991   -1.639216
     12          6           0       -1.764103    2.876630    0.950456
     13          6           0       -1.046948   -2.838312   -0.419366
     14          8           0       -2.351103   -2.141649    1.419792
     15          6           0        2.351959   -0.403618    0.069271
     16          8           0        1.570854   -0.624247   -1.124643
     17          6           0        2.869417   -1.758971    0.588398
     18          6           0        3.546380    0.485589   -0.322688
     19          8           0        4.279426   -0.191729   -1.351547
     20          1           0        0.316008   -1.486516    1.668362
     21          1           0       -0.283921    0.000829    2.343113
     22          1           0        2.016194    0.194104    2.068658
     23          1           0        2.234810    2.307227    0.969390
     24          1           0        0.769137    2.175529    1.901143
     25          1           0        0.854785    1.900070   -1.155592
     26          1           0        0.627109    3.425557   -0.307713
     27          1           0       -1.460295    2.572758   -1.135650
     28          1           0       -3.953214   -1.379390   -0.361180
     29          1           0       -2.932885   -1.697831   -1.758329
     30          1           0       -1.494068    3.940163    0.936762
     31          1           0       -1.488149    2.468618    1.928944
     32          1           0       -2.853528    2.804846    0.853737
     33          1           0       -0.248105   -3.143341    0.262202
     34          1           0       -1.721474   -3.689416   -0.566457
     35          1           0       -0.600637   -2.573829   -1.382298
     36          1           0       -2.863611   -1.419726    1.824647
     37          1           0        2.211186   -0.878664   -1.813477
     38          1           0        3.456702   -1.625960    1.504200
     39          1           0        2.044591   -2.442938    0.804444
     40          1           0        3.515098   -2.227315   -0.159790
     41          1           0        3.190854    1.446013   -0.710418
     42          1           0        4.184743    0.679905    0.550657
     43          1           0        4.944573    0.425946   -1.697287
 ---------------------------------------------------------------------
 Rotational constants (GHZ):      0.5385968      0.2942955      0.2369151
 Standard basis: 6-31G(d) (6D, 7F)
 There are   333 symmetry adapted cartesian basis functions of A   symmetry.
 There are   333 symmetry adapted basis functions of A   symmetry.
   333 basis functions,   628 primitive gaussians,   333 cartesian basis functions
    73 alpha electrons       73 beta electrons
       nuclear repulsion energy      1630.6889032827 Hartrees.
 NAtoms=   43 NActive=   43 NUniq=   43 SFac= 1.00D+00 NAtFMM=   60 NAOKFM=F Big=F
 Integral buffers will be    131072 words long.
 Raffenetti 2 integral format.
 Two-electron integral symmetry is turned on.
 ------------------------------------------------------------------------------
 Polarizable Continuum Model (PCM)
 =================================
 Model                : PCM (using non-symmetric T matrix).
 Atomic radii         : SMD-Coulomb.
 Polarization charges : Total charges.
 Charge compensation  : None.
 Solution method      : On-the-fly selection.
 Cavity type          : VdW (van der Waals Surface) (Alpha=1.000).
 Cavity algorithm     : GePol (No added spheres)
                        Default sphere list used, NSphG=   43.
                        Lebedev-Laikov grids with approx.  5.0 points / Ang**2.
                        Smoothing algorithm: Karplus/York (Gamma=1.0000).
                        Polarization charges: spherical gaussians, with
                                              point-specific exponents (IZeta= 3).
                        Self-potential: point-specific (ISelfS= 7).
                        Self-field    : sphere-specific E.n sum rule (ISelfD= 2).
 1st derivatives      : Analytical E(r).r(x)/FMM algorithm (CHGder, D1EAlg=3).
                        Cavity 1st derivative terms included.
 Solvent              : Methanol, Eps=  32.613000 Eps(inf)=   1.765709
 ------------------------------------------------------------------------------
 ------------------------------------------------------------------------------
 Atomic radii for non-electrostatic terms: SMD-CDS.
 ------------------------------------------------------------------------------
 Nuclear repulsion after PCM non-electrostatic terms =     1630.6899698816 Hartrees.
 One-electron integrals computed using PRISM.
 NBasis=   333 RedAO= T EigKep=  9.02D-04  NBF=   333
 NBsUse=   333 1.00D-06 EigRej= -1.00D+00 NBFU=   333
 Initial guess from the checkpoint file:  "DY-202A-11R_59.chk"
 B after Tr=     0.000000    0.000000    0.000000
         Rot=    0.999975   -0.005272   -0.002611    0.004029 Ang=  -0.82 deg.
 ExpMin= 1.61D-01 ExpMax= 5.48D+03 ExpMxC= 8.25D+02 IAcc=1 IRadAn=         1 AccDes= 0.00D+00
 Harris functional with IExCor=  402 and IRadAn=       1 diagonalized for initial guess.
 HarFok:  IExCor=  402 AccDes= 0.00D+00 IRadAn=         1 IDoV= 1 UseB2=F ITyADJ=14
 ICtDFT=  3500011 ScaDFX=  1.000000  1.000000  1.000000  1.000000
 FoFCou: FMM=F IPFlag=           0 FMFlag=      100000 FMFlg1=           0
         NFxFlg=           0 DoJE=T BraDBF=F KetDBF=T FulRan=T
         wScrn=  0.000000 ICntrl=     500 IOpCl=  0 I1Cent=   200000004 NGrid=           0
         NMat0=    1 NMatS0=      1 NMatT0=    0 NMatD0=    1 NMtDS0=    0 NMtDT0=    0
 Petite list used in FoFCou.
 Keep R1 ints in memory in canonical form, NReq=1565304907.
 Requested convergence on RMS density matrix=1.00D-08 within 128 cycles.
 Requested convergence on MAX density matrix=1.00D-06.
 Requested convergence on             energy=1.00D-06.
 No special actions if energy rises.
 Inv3:  Mode=1 IEnd=    21886203.
 Iteration    1 A*A^-1 deviation from unit magnitude is 4.66D-15 for   2678.
 Iteration    1 A*A^-1 deviation from orthogonality  is 3.36D-15 for   2661   2621.
 Iteration    1 A^-1*A deviation from unit magnitude is 4.88D-15 for   2678.
 Iteration    1 A^-1*A deviation from orthogonality  is 6.03D-11 for   2173   2121.
 Error on total polarization charges =  0.05128
 SCF Done:  E(RB3LYP) =  -886.947338845     A.U. after   11 cycles
            NFock= 11  Conv=0.37D-08     -V/T= 2.0094
 SMD-CDS (non-electrostatic) energy       (kcal/mol) =       0.67
 (included in total energy above)
 D1PCM: PCM CHGder 1st derivatives, ID1Alg=3 FixD1E=F DoIter=F DoCFld=F I1PDM=0.
 Calling FoFJK, ICntrl=      2127 FMM=F ISym2X=0 I1Cent= 0 IOpClX= 0 NMat=1 NMatS=1 NMatT=0.
 ***** Axes restored to original set *****
 -------------------------------------------------------------------
 Center     Atomic                   Forces (Hartrees/Bohr)
 Number     Number              X              Y              Z
 -------------------------------------------------------------------
      1        6           0.002131108    0.002653585   -0.000394648
      2        6          -0.001378558   -0.001599032    0.000440046
      3        6           0.000414674    0.000941996   -0.001016336
      4        6           0.000945083   -0.001496966    0.000810178
      5        6          -0.000594034   -0.000129451    0.000260975
      6        6          -0.000737428   -0.000791512    0.000162771
      7        6          -0.001010823   -0.001026016   -0.000505767
      8        6          -0.003889665   -0.001091865    0.004169562
      9        6           0.001544107   -0.001290714   -0.003189237
     10        6          -0.000235524   -0.000499259    0.001506492
     11        8           0.000712759    0.000430523   -0.002065753
     12        6           0.000354309   -0.000398295   -0.000728769
     13        6           0.000493566    0.001848163    0.000087864
     14        8           0.000754849    0.000222874    0.000108258
     15        6          -0.001031609    0.001417120   -0.001229292
     16        8          -0.000872957   -0.000502778   -0.000053730
     17        6          -0.000183855    0.002245104    0.000439594
     18        6           0.000103834    0.001343594   -0.000149281
     19        8           0.000358811   -0.002271599    0.000805241
     20        1           0.000924073   -0.000704221    0.000673764
     21        1          -0.000186527   -0.000449959    0.000029643
     22        1           0.000364265   -0.000302345   -0.000001794
     23        1           0.000005980    0.000314743    0.000772807
     24        1           0.000179361    0.000301745   -0.000634287
     25        1           0.000196458    0.000570610    0.000184747
     26        1           0.000299191    0.000149558   -0.000431556
     27        1           0.000224331    0.000452025   -0.000115552
     28        1           0.000571600    0.001889214    0.000485827
     29        1          -0.000294303    0.000345612   -0.000177503
     30        1          -0.000134799   -0.000041978    0.000159969
     31        1          -0.000168969    0.000022047    0.000022116
     32        1          -0.000049193    0.000152834    0.000162193
     33        1           0.000535727   -0.001013504    0.000010880
     34        1           0.000212853   -0.000180373    0.000106181
     35        1          -0.000092372    0.000148140    0.000048483
     36        1          -0.000079112   -0.000260623   -0.000249457
     37        1           0.000232275    0.000008253   -0.000470731
     38        1           0.000182054   -0.000251819    0.000271222
     39        1          -0.000134264   -0.000341225   -0.000230235
     40        1          -0.000027643   -0.000669571   -0.000465727
     41        1           0.000095785   -0.000280031    0.000162276
     42        1           0.000070409   -0.000259930    0.000276756
     43        1          -0.000805827    0.000395322   -0.000048191
 -------------------------------------------------------------------
 Cartesian Forces:  Max     0.004169562 RMS     0.000957834

 GradGradGradGradGradGradGradGradGradGradGradGradGradGradGradGradGradGrad
 Berny optimization.
 Using GEDIIS/GDIIS optimizer.
 FormGI is forming the generalized inverse of G from B-inverse, IUseBI=4.
 Internal  Forces:  Max     0.002663489 RMS     0.000581394
 Search for a local minimum.
 Step number   4 out of a maximum of  258
 All quantities printed in internal units (Hartrees-Bohrs-Radians)
 Mixed Optimization -- En-DIIS/RFO-DIIS
 Swapping is turned off.
 Update second derivatives using D2CorX and points    3    4
 DE= -1.55D-04 DEPred=-5.20D-04 R= 2.98D-01
 Trust test= 2.98D-01 RLast= 4.13D-01 DXMaxT set to 7.96D-01
 ITU=  0  1  1  0
     Eigenvalues ---    0.00229   0.00231   0.00247   0.00320   0.00338
     Eigenvalues ---    0.00469   0.00517   0.00609   0.00738   0.00901
     Eigenvalues ---    0.01024   0.01191   0.01259   0.01298   0.01344
     Eigenvalues ---    0.01493   0.02537   0.02642   0.03553   0.03735
     Eigenvalues ---    0.04031   0.04418   0.04530   0.04591   0.04617
     Eigenvalues ---    0.04880   0.04889   0.05076   0.05278   0.05399
     Eigenvalues ---    0.05415   0.05480   0.05546   0.05585   0.05602
     Eigenvalues ---    0.05660   0.05759   0.05770   0.05804   0.06016
     Eigenvalues ---    0.06137   0.06362   0.06921   0.08074   0.08222
     Eigenvalues ---    0.08616   0.09020   0.09177   0.09344   0.09419
     Eigenvalues ---    0.10563   0.11422   0.11621   0.13214   0.13626
     Eigenvalues ---    0.14057   0.14925   0.15759   0.16000   0.16000
     Eigenvalues ---    0.16000   0.16000   0.16000   0.16000   0.16000
     Eigenvalues ---    0.16000   0.16003   0.16039   0.16220   0.16331
     Eigenvalues ---    0.16406   0.18457   0.19934   0.20362   0.23182
     Eigenvalues ---    0.23201   0.23644   0.24906   0.24978   0.26468
     Eigenvalues ---    0.27036   0.27715   0.28284   0.28429   0.28581
     Eigenvalues ---    0.28849   0.29191   0.29647   0.29933   0.31003
     Eigenvalues ---    0.31874   0.32336   0.32613   0.33498   0.33753
     Eigenvalues ---    0.33773   0.33803   0.33832   0.34026   0.34048
     Eigenvalues ---    0.34065   0.34111   0.34153   0.34214   0.34232
     Eigenvalues ---    0.34236   0.34252   0.34267   0.34273   0.34280
     Eigenvalues ---    0.34340   0.34370   0.34523   0.34669   0.35379
     Eigenvalues ---    0.40609   0.40859   0.41301   0.51531   0.52566
     Eigenvalues ---    0.52787   0.53023   0.94425
 En-DIIS/RFO-DIIS IScMMF=        0 using points:     4    3    2
 RFO step:  Lambda=-2.12063932D-04.
 DidBck=T Rises=F RFO-DIIS coefs:    0.59263    0.45994   -0.05256
 Iteration  1 RMS(Cart)=  0.02563479 RMS(Int)=  0.00027627
 Iteration  2 RMS(Cart)=  0.00041012 RMS(Int)=  0.00003206
 Iteration  3 RMS(Cart)=  0.00000021 RMS(Int)=  0.00003206
 Variable       Old X    -DE/DX   Delta X   Delta X   Delta X     New X
                                 (Linear)    (Quad)   (Total)
    R1        2.56025   0.00130   0.00160  -0.00068   0.00088   2.56113
    R2        2.85618  -0.00121  -0.00295   0.00310   0.00014   2.85633
    R3        2.77879   0.00085   0.00366  -0.00487  -0.00121   2.77757
    R4        2.84595  -0.00024   0.00103  -0.00137  -0.00031   2.84564
    R5        2.90939  -0.00168  -0.00383   0.00353  -0.00033   2.90907
    R6        2.93560  -0.00140  -0.00256   0.00145  -0.00109   2.93450
    R7        2.06237   0.00096   0.00121  -0.00022   0.00099   2.06337
    R8        2.07973  -0.00009   0.00001  -0.00043  -0.00042   2.07931
    R9        2.92334   0.00067   0.00236  -0.00392  -0.00155   2.92179
   R10        2.95169  -0.00105  -0.00191  -0.00042  -0.00233   2.94936
   R11        2.07553   0.00021  -0.00013   0.00079   0.00066   2.07618
   R12        2.90585   0.00048   0.00009   0.00048   0.00056   2.90641
   R13        2.07022   0.00015   0.00034   0.00025   0.00060   2.07082
   R14        2.07705  -0.00052  -0.00027  -0.00067  -0.00094   2.07611
   R15        2.91334  -0.00003   0.00143  -0.00151  -0.00009   2.91325
   R16        2.07121  -0.00031  -0.00060   0.00047  -0.00013   2.07108
   R17        2.07568   0.00022   0.00056  -0.00056   0.00000   2.07568
   R18        2.91936  -0.00044   0.00022  -0.00157  -0.00134   2.91802
   R19        2.07569   0.00022  -0.00010   0.00065   0.00055   2.07624
   R20        2.86971  -0.00085  -0.00057  -0.00135  -0.00188   2.86783
   R21        2.32752   0.00099   0.00087  -0.00076   0.00011   2.32763
   R22        2.91387   0.00109   0.00406  -0.00391   0.00018   2.91406
   R23        2.07124  -0.00063  -0.00084   0.00008  -0.00077   2.07048
   R24        2.07319  -0.00001  -0.00041   0.00062   0.00021   2.07340
   R25        2.88916  -0.00018  -0.00059   0.00030  -0.00029   2.88887
   R26        2.73184  -0.00037  -0.00012  -0.00062  -0.00073   2.73111
   R27        2.07372  -0.00007  -0.00001  -0.00012  -0.00014   2.07358
   R28        2.07014  -0.00003   0.00017  -0.00042  -0.00025   2.06989
   R29        2.07126   0.00002   0.00030  -0.00049  -0.00019   2.07107
   R30        2.06640   0.00069   0.00090  -0.00034   0.00056   2.06697
   R31        2.07095  -0.00001   0.00038  -0.00064  -0.00026   2.07069
   R32        2.06697  -0.00006   0.00006  -0.00067  -0.00061   2.06636
   R33        1.83969  -0.00024  -0.00021  -0.00012  -0.00033   1.83936
   R34        2.72817   0.00084  -0.00066   0.00294   0.00228   2.73046
   R35        2.91180  -0.00090   0.00050  -0.00286  -0.00236   2.90943
   R36        2.90979  -0.00101   0.00101  -0.00646  -0.00545   2.90433
   R37        1.84115   0.00048   0.00012   0.00060   0.00073   1.84187
   R38        2.07120   0.00030   0.00005   0.00069   0.00075   2.07195
   R39        2.06562   0.00028   0.00048  -0.00076  -0.00029   2.06534
   R40        2.06667   0.00059   0.00038   0.00060   0.00098   2.06765
   R41        2.70875   0.00015   0.00244  -0.00426  -0.00183   2.70693
   R42        2.06936  -0.00034  -0.00010  -0.00004  -0.00014   2.06922
   R43        2.07698   0.00022  -0.00045   0.00123   0.00078   2.07776
   R44        1.83554  -0.00032  -0.00009  -0.00032  -0.00041   1.83513
    A1        2.27349   0.00048   0.00310  -0.00205   0.00107   2.27456
    A2        1.91523  -0.00066  -0.00186   0.00053  -0.00128   1.91396
    A3        2.09197   0.00019  -0.00108   0.00145   0.00030   2.09227
    A4        2.24064   0.00022  -0.00288   0.00597   0.00310   2.24374
    A5        1.95450   0.00058   0.00256  -0.00165   0.00087   1.95537
    A6        2.07894  -0.00074   0.00145  -0.00247  -0.00116   2.07779
    A7        2.09012  -0.00080  -0.00514   0.00434  -0.00069   2.08943
    A8        1.89497   0.00103   0.00186   0.00176   0.00362   1.89859
    A9        1.85828   0.00001   0.00364  -0.00463  -0.00102   1.85726
   A10        1.92007  -0.00082  -0.00191  -0.00098  -0.00292   1.91715
   A11        1.84833   0.00091   0.00280  -0.00021   0.00255   1.85088
   A12        1.83406  -0.00025  -0.00055  -0.00121  -0.00174   1.83232
   A13        1.95999   0.00058  -0.00190   0.00002  -0.00188   1.95811
   A14        1.98839  -0.00253  -0.00317  -0.00259  -0.00582   1.98256
   A15        1.81278   0.00036   0.00158   0.00280   0.00438   1.81716
   A16        2.03764   0.00169   0.00386  -0.00761  -0.00381   2.03383
   A17        1.82095  -0.00036   0.00194   0.00306   0.00499   1.82594
   A18        1.81257   0.00032  -0.00196   0.00727   0.00535   1.81792
   A19        2.06881  -0.00033   0.00065  -0.00408  -0.00340   2.06541
   A20        1.89450   0.00035   0.00135  -0.00167  -0.00033   1.89417
   A21        1.86022   0.00018   0.00010   0.00297   0.00307   1.86329
   A22        1.88610  -0.00001   0.00168  -0.00041   0.00127   1.88737
   A23        1.90692   0.00010  -0.00230   0.00283   0.00052   1.90744
   A24        1.83354  -0.00029  -0.00186   0.00094  -0.00092   1.83262
   A25        2.03917   0.00060   0.00041   0.00101   0.00145   2.04061
   A26        1.91721  -0.00016  -0.00019  -0.00030  -0.00050   1.91671
   A27        1.87972  -0.00021   0.00107  -0.00139  -0.00033   1.87940
   A28        1.89308  -0.00024   0.00073   0.00034   0.00107   1.89415
   A29        1.86481   0.00014  -0.00043   0.00151   0.00107   1.86588
   A30        1.86147  -0.00019  -0.00183  -0.00138  -0.00321   1.85826
   A31        1.99934  -0.00087   0.00070  -0.00107  -0.00035   1.99900
   A32        1.92732   0.00021  -0.00046  -0.00018  -0.00065   1.92666
   A33        1.84125   0.00040   0.00067   0.00301   0.00368   1.84493
   A34        1.97271   0.00059  -0.00083   0.00143   0.00060   1.97331
   A35        1.85816  -0.00008  -0.00046  -0.00144  -0.00191   1.85625
   A36        1.85248  -0.00024   0.00048  -0.00176  -0.00127   1.85121
   A37        1.90457  -0.00003  -0.00071   0.00154   0.00087   1.90544
   A38        2.19613  -0.00027  -0.00031   0.00005  -0.00046   2.19567
   A39        2.18182   0.00036   0.00124  -0.00081   0.00023   2.18205
   A40        1.83257   0.00030   0.00025   0.00011   0.00056   1.83313
   A41        1.95161  -0.00108  -0.00374  -0.00620  -0.01000   1.94161
   A42        1.90823  -0.00020  -0.00221   0.00382   0.00153   1.90976
   A43        1.94958   0.00020  -0.00042   0.00121   0.00070   1.95028
   A44        1.96174   0.00035  -0.00018   0.00609   0.00586   1.96761
   A45        1.86161   0.00037   0.00592  -0.00484   0.00110   1.86270
   A46        1.81771  -0.00020  -0.00128   0.00007  -0.00115   1.81657
   A47        1.99527  -0.00066  -0.00057  -0.00466  -0.00525   1.99002
   A48        1.90207   0.00018   0.00059   0.00100   0.00156   1.90362
   A49        1.96280   0.00021  -0.00092   0.00094  -0.00001   1.96279
   A50        1.95675   0.00040   0.00078   0.00419   0.00494   1.96169
   A51        1.83196   0.00009   0.00145  -0.00131   0.00016   1.83212
   A52        1.92654   0.00020   0.00090  -0.00041   0.00049   1.92702
   A53        1.95783   0.00008   0.00027  -0.00012   0.00016   1.95798
   A54        1.92764   0.00024   0.00056   0.00010   0.00067   1.92830
   A55        1.88613  -0.00013  -0.00013  -0.00035  -0.00048   1.88565
   A56        1.88279  -0.00022  -0.00069   0.00013  -0.00056   1.88223
   A57        1.88053  -0.00019  -0.00101   0.00067  -0.00034   1.88019
   A58        1.93579   0.00127   0.00167   0.00329   0.00496   1.94075
   A59        1.90704   0.00011   0.00184  -0.00365  -0.00181   1.90522
   A60        1.93527  -0.00049  -0.00090   0.00005  -0.00085   1.93441
   A61        1.89301  -0.00070  -0.00336   0.00208  -0.00128   1.89173
   A62        1.89451  -0.00028   0.00079  -0.00137  -0.00058   1.89393
   A63        1.89735   0.00005  -0.00015  -0.00039  -0.00054   1.89681
   A64        1.88078  -0.00005   0.00115  -0.00237  -0.00122   1.87956
   A65        1.89639  -0.00017   0.00217   0.00046   0.00266   1.89905
   A66        1.93964  -0.00105  -0.00471   0.00362  -0.00111   1.93853
   A67        1.94013   0.00171   0.00326  -0.00188   0.00139   1.94153
   A68        1.90275   0.00036  -0.00228   0.00423   0.00194   1.90469
   A69        1.87280   0.00001   0.00236  -0.00137   0.00102   1.87382
   A70        1.91051  -0.00082  -0.00067  -0.00504  -0.00573   1.90478
   A71        1.84316   0.00028  -0.00066   0.00355   0.00288   1.84604
   A72        1.93339   0.00046   0.00290  -0.00142   0.00148   1.93487
   A73        1.94290  -0.00008  -0.00071   0.00052  -0.00019   1.94271
   A74        1.92247   0.00024   0.00003   0.00050   0.00054   1.92301
   A75        1.89138  -0.00012  -0.00029   0.00075   0.00046   1.89183
   A76        1.88310  -0.00014   0.00051  -0.00014   0.00037   1.88347
   A77        1.88890  -0.00040  -0.00253  -0.00021  -0.00274   1.88616
   A78        1.88234  -0.00266  -0.00249  -0.00627  -0.00877   1.87358
   A79        1.92279   0.00052   0.00141  -0.00124   0.00019   1.92298
   A80        1.92876   0.00054  -0.00004  -0.00008  -0.00014   1.92862
   A81        1.90320   0.00127  -0.00017   0.00855   0.00837   1.91157
   A82        1.93570   0.00050   0.00010  -0.00160  -0.00153   1.93417
   A83        1.89110  -0.00013   0.00121   0.00078   0.00198   1.89308
   A84        1.88095  -0.00089   0.00014  -0.00561  -0.00547   1.87548
    D1        0.06761   0.00014  -0.00779   0.00720  -0.00063   0.06698
    D2        3.06131   0.00060   0.00237   0.02179   0.02418   3.08549
    D3       -2.99631  -0.00001  -0.01029   0.00819  -0.00213  -2.99844
    D4       -0.00260   0.00044  -0.00012   0.02278   0.02268   0.02007
    D5        0.72374   0.00004   0.00528  -0.01450  -0.00921   0.71453
    D6       -1.52743  -0.00023   0.00624  -0.01541  -0.00916  -1.53659
    D7        2.76133  -0.00027   0.00553  -0.01488  -0.00934   2.75199
    D8       -2.50217   0.00018   0.00799  -0.01563  -0.00763  -2.50980
    D9        1.52984  -0.00009   0.00895  -0.01654  -0.00759   1.52225
   D10       -0.46459  -0.00012   0.00824  -0.01601  -0.00776  -0.47235
   D11       -0.00966  -0.00081  -0.01334  -0.00198  -0.01532  -0.02497
   D12        3.09407   0.00068   0.00985   0.02012   0.03001   3.12408
   D13       -3.08292  -0.00097  -0.01575  -0.00093  -0.01669  -3.09960
   D14        0.02081   0.00053   0.00745   0.02117   0.02864   0.04945
   D15       -0.83578  -0.00049  -0.00423   0.01104   0.00681  -0.82897
   D16       -3.06004   0.00038   0.00108   0.00699   0.00806  -3.05198
   D17        1.25645   0.00019  -0.00096   0.00983   0.00889   1.26534
   D18        2.46285  -0.00107  -0.01506  -0.00458  -0.01968   2.44317
   D19        0.23859  -0.00021  -0.00975  -0.00863  -0.01843   0.22016
   D20       -1.72811  -0.00039  -0.01180  -0.00579  -0.01759  -1.74570
   D21        0.01334   0.00008   0.01292  -0.03370  -0.02075  -0.00742
   D22        2.16205  -0.00020   0.01054  -0.03525  -0.02467   2.13738
   D23       -2.07787  -0.00037   0.01242  -0.03910  -0.02665  -2.10451
   D24        3.02233   0.00056   0.02168  -0.01982   0.00181   3.02413
   D25       -1.11214   0.00029   0.01931  -0.02138  -0.00211  -1.11426
   D26        0.93112   0.00011   0.02118  -0.02522  -0.00409   0.92704
   D27        1.07488   0.00027   0.01354  -0.01299   0.00057   1.07545
   D28       -1.29131  -0.00025   0.01299   0.00116   0.01418  -1.27713
   D29        3.03203   0.00030   0.01582  -0.00789   0.00795   3.03998
   D30       -2.99566   0.00025   0.00991  -0.00757   0.00234  -2.99332
   D31        0.92134  -0.00028   0.00937   0.00658   0.01595   0.93729
   D32       -1.03851   0.00028   0.01220  -0.00247   0.00972  -1.02879
   D33       -1.02235   0.00004   0.00983  -0.00954   0.00028  -1.02207
   D34        2.89465  -0.00049   0.00928   0.00461   0.01389   2.90854
   D35        0.93480   0.00007   0.01211  -0.00444   0.00766   0.94246
   D36       -1.16829   0.00024  -0.00813  -0.00184  -0.00998  -1.17827
   D37        2.95605   0.00020  -0.01215   0.00331  -0.00884   2.94722
   D38        0.98923   0.00028  -0.01068   0.00156  -0.00912   0.98011
   D39        1.17449  -0.00124  -0.01103  -0.01391  -0.02494   1.14955
   D40       -0.98435  -0.00128  -0.01505  -0.00876  -0.02380  -1.00815
   D41       -2.95117  -0.00120  -0.01358  -0.01051  -0.02408  -2.97525
   D42       -3.12036  -0.00024  -0.01019  -0.00678  -0.01699  -3.13735
   D43        1.00398  -0.00028  -0.01420  -0.00163  -0.01584   0.98814
   D44       -0.96284  -0.00019  -0.01274  -0.00339  -0.01613  -0.97897
   D45        0.93349  -0.00016   0.00925   0.00009   0.00939   0.94288
   D46       -1.16005   0.00016   0.01356  -0.00764   0.00596  -1.15409
   D47        2.99054   0.00075   0.01547  -0.00240   0.01310   3.00364
   D48       -1.39668  -0.00007   0.01155   0.01125   0.02279  -1.37389
   D49        2.79296   0.00024   0.01587   0.00352   0.01936   2.81232
   D50        0.66037   0.00084   0.01778   0.00876   0.02650   0.68687
   D51        2.89346  -0.00068   0.00858   0.00646   0.01503   2.90850
   D52        0.79992  -0.00037   0.01289  -0.00127   0.01161   0.81153
   D53       -1.33268   0.00023   0.01480   0.00397   0.01875  -1.31393
   D54        1.27898  -0.00039  -0.00740   0.01487   0.00749   1.28647
   D55       -0.88620  -0.00039  -0.00854   0.01387   0.00534  -0.88086
   D56       -2.90708   0.00004  -0.00686   0.01644   0.00960  -2.89748
   D57       -2.84122  -0.00017  -0.00356   0.00913   0.00558  -2.83564
   D58        1.27679  -0.00017  -0.00471   0.00813   0.00342   1.28021
   D59       -0.74409   0.00025  -0.00302   0.01070   0.00768  -0.73641
   D60       -0.85524  -0.00048  -0.00604   0.01146   0.00543  -0.84982
   D61       -3.02042  -0.00047  -0.00719   0.01046   0.00327  -3.01715
   D62        1.24189  -0.00005  -0.00550   0.01303   0.00753   1.24942
   D63       -1.13037  -0.00003   0.00813  -0.00266   0.00548  -1.12490
   D64        1.09791   0.00002   0.00736  -0.00258   0.00479   1.10270
   D65        3.12495   0.00001   0.00722  -0.00483   0.00239   3.12734
   D66        1.04704  -0.00001   0.00880  -0.00200   0.00680   1.05384
   D67       -3.00786   0.00005   0.00803  -0.00192   0.00611  -3.00175
   D68       -0.98082   0.00004   0.00789  -0.00417   0.00372  -0.97710
   D69        3.04777  -0.00027   0.00681  -0.00268   0.00413   3.05190
   D70       -1.00713  -0.00021   0.00604  -0.00260   0.00344  -1.00369
   D71        1.01991  -0.00023   0.00589  -0.00485   0.00105   1.02096
   D72       -3.08498  -0.00035  -0.00496   0.00047  -0.00449  -3.08947
   D73        1.09373  -0.00037  -0.00561   0.00128  -0.00432   1.08941
   D74       -1.00440  -0.00035  -0.00489   0.00043  -0.00445  -1.00885
   D75        0.93274   0.00017  -0.00484   0.00090  -0.00395   0.92879
   D76       -1.17174   0.00015  -0.00548   0.00171  -0.00378  -1.17553
   D77        3.01332   0.00017  -0.00477   0.00087  -0.00391   3.00940
   D78       -1.09767   0.00009  -0.00414   0.00296  -0.00117  -1.09885
   D79        3.08103   0.00007  -0.00478   0.00377  -0.00100   3.08003
   D80        0.98290   0.00010  -0.00407   0.00293  -0.00114   0.98177
   D81        0.01741   0.00082   0.02067  -0.01876   0.00193   0.01934
   D82        2.13463   0.00066   0.01825  -0.02067  -0.00239   2.13223
   D83       -2.09099   0.00034   0.02189  -0.02800  -0.00613  -2.09712
   D84       -3.08670  -0.00064  -0.00231  -0.04066  -0.04294  -3.12964
   D85       -0.96948  -0.00080  -0.00474  -0.04257  -0.04727  -1.01675
   D86        1.08809  -0.00112  -0.00110  -0.04990  -0.05100   1.03709
   D87       -0.01786  -0.00055  -0.01964   0.02986   0.01021  -0.00765
   D88       -2.18763   0.00028  -0.01755   0.03500   0.01745  -2.17018
   D89        2.03597  -0.00025  -0.01931   0.03317   0.01385   2.04982
   D90       -2.13641   0.00045  -0.01504   0.03663   0.02158  -2.11483
   D91        1.97701   0.00128  -0.01294   0.04176   0.02881   2.00582
   D92       -0.08258   0.00075  -0.01471   0.03994   0.02522  -0.05736
   D93        2.05488  -0.00041  -0.02224   0.03777   0.01556   2.07044
   D94       -0.11488   0.00042  -0.02015   0.04291   0.02279  -0.09209
   D95       -2.17447  -0.00012  -0.02191   0.04108   0.01920  -2.15527
   D96        1.05906   0.00024   0.02617  -0.04019  -0.01405   1.04501
   D97       -3.13818   0.00024   0.02422  -0.03791  -0.01372   3.13128
   D98       -1.04720   0.00007   0.02466  -0.04070  -0.01607  -1.06327
   D99        3.12718  -0.00034   0.02341  -0.04274  -0.01929   3.10788
   D100      -1.07007  -0.00035   0.02147  -0.04046  -0.01897  -1.08903
   D101       1.02092  -0.00052   0.02190  -0.04325  -0.02132   0.99960
   D102      -1.02410   0.00033   0.02479  -0.03793  -0.01314  -1.03723
   D103       1.06184   0.00033   0.02285  -0.03565  -0.01281   1.04903
   D104      -3.13036   0.00016   0.02328  -0.03844  -0.01516   3.13766
   D105       0.99635   0.00039  -0.02815   0.05818   0.03006   1.02641
   D106      -1.00652   0.00030  -0.02739   0.05512   0.02770  -0.97881
   D107       3.14083  -0.00024  -0.02766   0.05242   0.02476  -3.11759
   D108       2.93165   0.00096  -0.00298   0.00555   0.00256   2.93421
   D109      -1.23520  -0.00022  -0.00879   0.01280   0.00401  -1.23119
   D110       0.83233  -0.00099  -0.00951   0.00833  -0.00118   0.83115
   D111      -1.03872  -0.00049  -0.00122  -0.00501  -0.00623  -1.04495
   D112       1.06709  -0.00038  -0.00010  -0.00467  -0.00478   1.06231
   D113      -3.12074  -0.00077  -0.00371  -0.00426  -0.00798  -3.12872
   D114      -3.12848   0.00015   0.00043  -0.01053  -0.01009  -3.13857
   D115      -1.02267   0.00026   0.00154  -0.01019  -0.00864  -1.03131
   D116       1.07268  -0.00013  -0.00207  -0.00978  -0.01183   1.06085
   D117       1.11097   0.00039  -0.00073  -0.00844  -0.00917   1.10180
   D118      -3.06641   0.00051   0.00039  -0.00810  -0.00771  -3.07412
   D119      -0.97105   0.00011  -0.00322  -0.00769  -0.01091  -0.98196
   D120      -3.08527  -0.00111  -0.01657  -0.04198  -0.05854   3.13938
   D121      -1.00983  -0.00087  -0.01747  -0.03610  -0.05357  -1.06339
   D122       1.07940  -0.00036  -0.01509  -0.03598  -0.05107   1.02833
   D123      -1.01398  -0.00035  -0.01057  -0.04333  -0.05389  -1.06787
   D124       1.06146  -0.00010  -0.01147  -0.03745  -0.04892   1.01254
   D125      -3.13250   0.00041  -0.00908  -0.03733  -0.04642   3.10427
   D126       1.04853  -0.00036  -0.01231  -0.04180  -0.05411   0.99441
   D127       3.12397  -0.00012  -0.01321  -0.03593  -0.04914   3.07483
   D128      -1.06999   0.00039  -0.01082  -0.03581  -0.04664  -1.11663
   D129       2.98579  -0.00021   0.03009  -0.06939  -0.03933   2.94646
   D130       0.89790  -0.00001   0.02993  -0.06911  -0.03916   0.85874
   D131      -1.18320  -0.00095   0.02851  -0.07449  -0.04598  -1.22918
         Item               Value     Threshold  Converged?
 Maximum Force            0.002663     0.000450     NO 
 RMS     Force            0.000581     0.000300     NO 
 Maximum Displacement     0.104999     0.001800     NO 
 RMS     Displacement     0.025750     0.001200     NO 
 Predicted change in Energy=-3.845263D-04
 GradGradGradGradGradGradGradGradGradGradGradGradGradGradGradGradGradGrad

                          Input orientation:                          
 ---------------------------------------------------------------------
 Center     Atomic      Atomic             Coordinates (Angstroms)
 Number     Number       Type             X           Y           Z
 ---------------------------------------------------------------------
      1          6           0       -1.434135    0.728517   -0.225185
      2          6           0       -0.974141   -0.366547    0.427544
      3          6           0        0.117244   -0.453464    1.461421
      4          6           0        1.476032    0.254156    1.207684
      5          6           0        1.318947    1.785485    1.063062
      6          6           0        0.572945    2.329954   -0.166775
      7          6           0       -0.959514    2.162976   -0.183939
      8          6           0       -2.634159    0.376241   -0.997351
      9          6           0       -2.922109   -1.103598   -0.823468
     10          6           0       -1.825601   -1.614708    0.132756
     11          8           0       -3.301107    1.150074   -1.685474
     12          6           0       -1.664399    2.930317    0.955675
     13          6           0       -1.034604   -2.782558   -0.456687
     14          8           0       -2.368452   -2.119748    1.373307
     15          6           0        2.362186   -0.459695    0.139490
     16          8           0        1.591761   -0.621516   -1.072113
     17          6           0        2.819642   -1.843679    0.635177
     18          6           0        3.598180    0.383380   -0.212119
     19          8           0        4.348724   -0.346178   -1.190037
     20          1           0        0.286463   -1.503949    1.706493
     21          1           0       -0.290149   -0.008687    2.381699
     22          1           0        2.027922    0.119618    2.148104
     23          1           0        2.315071    2.241547    1.087361
     24          1           0        0.821310    2.140495    1.975921
     25          1           0        0.982426    1.880740   -1.078737
     26          1           0        0.777636    3.407188   -0.231239
     27          1           0       -1.309981    2.619256   -1.119953
     28          1           0       -3.925485   -1.267528   -0.415041
     29          1           0       -2.895085   -1.598037   -1.802569
     30          1           0       -1.360048    3.984552    0.952579
     31          1           0       -1.431455    2.512909    1.941210
     32          1           0       -2.752152    2.894419    0.826697
     33          1           0       -0.241393   -3.106227    0.223340
     34          1           0       -1.711957   -3.627350   -0.624670
     35          1           0       -0.580727   -2.502423   -1.411254
     36          1           0       -2.901168   -1.410261    1.773616
     37          1           0        2.230374   -0.888084   -1.758488
     38          1           0        3.405694   -1.753958    1.557485
     39          1           0        1.966029   -2.497449    0.831192
     40          1           0        3.449876   -2.325216   -0.118548
     41          1           0        3.291154    1.347408   -0.630895
     42          1           0        4.204491    0.570944    0.685720
     43          1           0        5.025914    0.253083   -1.544092
 ---------------------------------------------------------------------
                    Distance matrix (angstroms):
                    1          2          3          4          5
     1  C    0.000000
     2  C    1.355291   0.000000
     3  C    2.578467   1.505847   0.000000
     4  C    3.278293   2.645230   1.552873   0.000000
     5  C    3.218109   3.208330   2.572096   1.546144   0.000000
     6  C    2.568342   3.165092   3.256701   2.648329   1.538007
     7  C    1.511503   2.602424   3.272977   3.392948   2.624671
     8  C    1.469829   2.310350   3.782087   4.665914   4.675288
     9  C    2.434883   2.429579   3.857597   5.031175   5.467390
    10  C    2.402513   1.539412   2.624592   3.943210   4.723872
    11  O    2.407434   3.489950   4.915221   5.656331   5.413233
    12  C    2.509058   3.409500   3.857460   4.133721   3.197268
    13  C    3.541308   2.573446   3.229638   4.277271   5.358718
    14  O    3.397165   2.431518   2.993818   4.521383   5.379964
    15  C    3.994608   3.350035   2.605246   1.560734   2.642379
    16  O    3.419931   2.982924   2.936194   2.444928   3.229095
    17  C    5.044902   4.076497   3.149339   2.556162   3.950444
    18  C    5.044154   4.677358   3.951957   2.556571   2.964268
    19  O    5.960484   5.563261   4.994714   3.789700   4.335895
    20  H    3.416978   2.125680   1.091886   2.180554   3.507194
    21  H    2.940751   2.101103   1.100322   2.137005   2.747189
    22  H    4.241356   3.494148   2.109656   1.098668   2.110705
    23  H    4.250716   4.249286   3.497634   2.160599   1.095830
    24  H    3.453344   3.450562   2.736612   2.139422   1.098630
    25  H    2.809971   3.338763   3.556607   2.849061   2.170167
    26  H    3.473794   4.212338   4.266831   3.535516   2.144330
    27  H    2.095452   3.379727   4.259351   4.332836   3.517384
    28  H    3.197978   3.198772   4.530724   5.841673   6.245779
    29  H    3.167865   3.190611   4.586698   5.621291   6.117036
    30  H    3.463291   4.399620   4.705029   4.693004   3.467725
    31  H    2.806658   3.285055   3.380537   3.754132   2.977416
    32  H    2.744951   3.735578   4.454731   4.999368   4.226045
    33  H    4.040924   2.843319   2.949341   3.900083   5.202753
    34  H    4.382961   3.504905   4.215602   5.346670   6.429122
    35  H    3.545989   2.845684   3.596895   4.322941   5.302562
    36  H    3.274410   2.571902   3.181782   4.717037   5.341073
    37  H    4.288711   3.914033   3.875826   3.266790   3.992469
    38  H    5.724032   4.731240   3.537573   2.806863   4.138433
    39  H    4.804571   3.653529   2.827202   2.820137   4.337742
    40  H    5.761095   4.868935   4.135963   3.508291   4.778590
    41  H    4.782884   4.717062   4.206499   2.805395   2.636475
    42  H    5.713902   5.269134   4.284474   2.795942   3.153389
    43  H    6.610431   6.346019   5.798910   4.491541   4.784047
                    6          7          8          9         10
     6  C    0.000000
     7  C    1.541625   0.000000
     8  C    3.846085   2.580406   0.000000
     9  C    4.943271   3.864102   1.517588   0.000000
    10  C    4.626348   3.888611   2.427918   1.542053   0.000000
    11  O    4.325140   2.960343   1.231726   2.442484   3.623133
    12  C    2.574109   1.544148   3.358281   4.584720   4.621734
    13  C    5.367125   4.953618   3.581746   2.552667   1.528723
    14  O    5.551892   4.769889   3.452619   2.482925   1.445240
    15  C    3.328261   4.244609   5.191788   5.409776   4.344153
    16  O    3.250969   3.879595   4.342754   4.546345   3.757194
    17  C    4.807285   5.568327   6.110412   5.970182   4.677942
    18  C    3.597673   4.892886   6.281615   6.715580   5.790397
    19  O    4.739753   5.956969   7.022796   7.319362   6.440593
    20  H    4.276683   4.309586   4.401808   4.105595   2.636234
    21  H    3.564953   3.427342   4.130440   4.289422   3.161434
    22  H    3.515851   4.305638   5.629808   5.901636   4.681790
    23  H    2.148413   3.513586   5.685092   6.501486   5.738217
    24  H    2.165347   2.799436   4.888068   5.689808   4.950247
    25  H    1.095966   2.156722   3.917886   4.921060   4.644447
    26  H    1.098402   2.137286   4.627517   5.863961   5.668225
    27  H    2.130177   1.098699   2.607604   4.067739   4.445402
    28  H    5.765361   4.540787   2.169927   1.095650   2.197755
    29  H    5.489277   4.528975   2.148076   1.097196   2.211234
    30  H    2.779768   2.184088   4.294823   5.611030   5.678078
    31  H    2.914565   2.204867   3.827138   4.790054   4.523613
    32  H    3.515946   2.184020   3.111639   4.328518   4.655349
    33  H    5.510662   5.333486   4.398067   3.506076   2.177740
    34  H    6.396868   5.855621   4.125299   2.805942   2.153448
    35  H    5.121675   4.838980   3.560141   2.790031   2.172951
    36  H    5.461116   4.513321   3.307739   2.615210   1.972577
    37  H    3.954287   4.686529   5.083456   5.241067   4.533842
    38  H    5.260787   6.118004   6.895271   6.792128   5.423624
    39  H    5.122543   5.595432   5.723931   5.345522   3.955187
    40  H    5.472629   6.292127   6.714584   6.526212   5.329037
    41  H    2.927365   4.351218   6.015545   6.682002   5.961415
    42  H    4.124196   5.473374   7.045408   7.474635   6.437768
    43  H    5.102875   6.428302   7.680548   8.095119   7.296830
                   11         12         13         14         15
    11  O    0.000000
    12  C    3.581025   0.000000
    13  C    4.702397   5.918474   0.000000
    14  O    4.573589   5.115980   2.359522   0.000000
    15  C    6.163987   5.326511   4.158040   5.163043   0.000000
    16  O    5.239742   5.227812   3.456392   4.889587   1.444895
    17  C    7.198023   6.557467   4.114471   5.247606   1.539605
    18  C    7.096390   5.961993   5.616552   6.661825   1.536907
    19  O    7.810514   7.176151   5.954323   7.405183   2.393086
    20  H    5.605348   4.902275   2.838908   2.745686   2.802604
    21  H    5.191386   3.543988   4.037946   3.129341   3.502255
    22  H    6.645051   4.791153   4.958490   4.994314   2.117042
    23  H    6.357781   4.040783   6.232658   6.406093   2.863107
    24  H    5.601881   2.800619   5.796417   5.356062   3.536632
    25  H    4.387557   3.499446   5.118760   5.765831   2.977491
    26  H    4.883186   2.756756   6.453525   6.558921   4.195357
    27  H    2.538285   2.128521   5.449344   5.458467   4.954891
    28  H    2.801544   4.961177   3.264084   2.519686   6.363561
    29  H    2.780409   5.443205   2.583773   3.261244   5.718944
    30  H    4.331432   1.097293   6.919951   6.201320   5.853842
    31  H    4.301831   1.095340   5.826608   4.760460   5.145316
    32  H    3.107264   1.095962   6.068370   5.058446   6.154575
    33  H    5.578666   6.245087   1.093792   2.611503   3.713460
    34  H    5.145336   6.745572   1.095765   2.587617   5.216955
    35  H    4.562498   6.024231   1.093471   3.331093   3.903624
    36  H    4.322102   4.586855   3.215821   0.973347   5.592570
    37  H    5.895481   6.092300   3.992968   5.698625   1.950182
    38  H    7.995709   6.928957   4.983086   5.788651   2.185117
    39  H    6.883367   6.531167   3.277760   4.384548   2.188112
    40  H    7.752977   7.411503   4.520404   6.010057   2.174815
    41  H    6.678995   5.438778   5.983238   6.933190   2.173038
    42  H    7.892525   6.331144   6.324490   7.135557   2.180520
    43  H    8.376387   7.627365   6.864943   8.295673   3.230781
                   16         17         18         19         20
    16  O    0.000000
    17  C    2.432326   0.000000
    18  C    2.403148   2.506756   0.000000
    19  O    2.773186   2.812829   1.432444   0.000000
    20  H    3.194236   2.771305   4.267382   5.121746   0.000000
    21  H    3.980699   4.011027   4.690491   5.864328   1.739021
    22  H    3.333064   2.601981   2.847092   4.092221   2.421502
    23  H    3.658365   4.141030   2.605341   4.002325   4.304336
    24  H    4.184832   4.654522   3.947909   5.352521   3.693322
    25  H    2.575388   4.492679   3.136126   4.037761   4.438242
    26  H    4.195275   5.700182   4.135124   5.268750   5.302388
    27  H    4.350288   6.328670   5.469310   6.389026   5.247690
    28  H    5.593665   6.850668   7.705336   8.361342   4.722002
    29  H    4.649619   6.217801   6.972664   7.376660   4.737575
    30  H    5.833389   7.179055   6.237707   7.479044   5.779535
    31  H    5.295713   6.225545   5.871026   7.168651   4.375098
    32  H    5.902276   7.316499   6.907328   8.061707   5.417828
    33  H    3.348498   3.336700   5.206659   5.539375   2.246256
    34  H    4.488852   5.030316   6.667361   6.915026   3.733206
    35  H    2.893533   4.022976   5.218146   5.384962   3.386637
    36  H    5.376496   5.849065   7.028642   7.904204   3.189714
    37  H    0.974677   2.643866   2.424617   2.259249   4.020469
    38  H    3.389331   1.096431   2.781504   3.228007   3.132780
    39  H    2.698476   1.092929   3.471540   3.793491   2.138723
    40  H    2.695268   1.094154   2.714266   2.423347   3.743319
    41  H    2.638042   3.465299   1.094983   2.073482   4.756237
    42  H    3.367238   2.784020   1.099503   2.092935   4.549517
    43  H    3.575066   3.743429   1.956925   0.971110   6.009647
                   21         22         23         24         25
    21  H    0.000000
    22  H    2.333341   0.000000
    23  H    3.677775   2.389605   0.000000
    24  H    2.453361   2.359980   1.740997   0.000000
    25  H    4.142946   3.821926   2.568678   3.069914   0.000000
    26  H    4.431231   4.246482   2.336907   2.545186   1.757907
    27  H    4.495299   5.298111   4.260975   3.788938   2.408782
    28  H    4.756270   6.628495   7.315419   6.313746   5.868533
    29  H    5.178786   6.541724   7.088006   6.485770   5.259365
    30  H    4.374131   5.276868   4.069734   3.034155   3.746926
    31  H    2.802687   4.211643   3.852162   2.283604   3.917466
    32  H    4.111875   5.682847   5.115754   3.828675   4.313386
    33  H    3.775665   4.388688   5.990052   5.632848   5.297450
    34  H    4.914725   5.976181   7.320652   6.815318   6.148572
    35  H    4.548588   5.133145   6.093765   5.915687   4.665419
    36  H    3.025161   5.174621   6.404357   5.148363   5.835144
    37  H    4.926208   4.039543   4.230912   5.010346   3.112205
    38  H    4.169479   2.399453   4.168277   4.692643   5.102248
    39  H    3.699776   2.930380   4.758732   4.912363   4.876869
    40  H    5.060170   3.624483   4.857707   5.589162   4.969944
    41  H    4.872417   3.290298   2.169016   3.677582   2.411479
    42  H    4.838812   2.660774   2.553848   3.946394   3.900074
    43  H    6.613689   4.757949   4.269333   5.799268   4.383563
                   26         27         28         29         30
    26  H    0.000000
    27  H    2.401831   0.000000
    28  H    6.633709   4.737600   0.000000
    29  H    6.403924   4.556762   1.759600   0.000000
    30  H    2.510869   2.482324   6.003016   6.411902   0.000000
    31  H    3.224802   3.065417   5.105272   5.749606   1.774323
    32  H    3.720425   2.438240   4.498936   5.207267   1.772623
    33  H    6.608300   5.977246   4.166639   3.663472   7.215423
    34  H    7.472455   6.279091   3.242285   2.627804   7.781556
    35  H    6.177466   5.181531   3.702001   2.515412   6.948086
    36  H    6.384423   5.209763   2.420705   3.581116   5.670376
    37  H    4.784590   5.024268   6.312165   5.174583   6.632013
    38  H    6.061654   6.966439   7.607474   7.142415   7.483896
    39  H    6.116026   6.381213   6.146197   5.601435   7.286553
    40  H    6.325664   6.935910   7.456712   6.604790   8.005988
    41  H    3.274171   4.798668   7.678825   6.951116   5.576343
    42  H    4.541853   6.153490   8.407625   7.829434   6.533607
    43  H    5.451590   6.776595   9.149566   8.138531   7.806263
                   31         32         33         34         35
    31  H    0.000000
    32  H    1.769726   0.000000
    33  H    5.995166   6.532664   0.000000
    34  H    6.660721   6.761801   1.775739   0.000000
    35  H    6.092315   6.232930   1.775281   1.778723   0.000000
    36  H    4.192781   4.410117   3.514834   3.475842   4.089090
    37  H    6.217998   6.768757   3.867483   4.932656   3.260207
    38  H    6.461533   7.749873   4.112155   5.870413   5.026447
    39  H    6.154569   7.164740   2.369135   4.113853   3.393310
    40  H    7.174778   8.161080   3.788447   5.347544   4.236538
    41  H    5.502468   6.406197   5.748344   7.055449   5.515579
    42  H    6.091910   7.335755   5.788027   7.372052   6.061451
    43  H    7.678005   8.549597   6.492557   7.829560   6.248591
                   36         37         38         39         40
    36  H    0.000000
    37  H    6.251492   0.000000
    38  H    6.319917   3.623092   0.000000
    39  H    5.075406   3.060454   1.775646   0.000000
    40  H    6.689782   2.498387   1.771264   1.770162   0.000000
    41  H    7.192445   2.719217   3.797446   4.321641   3.711584
    42  H    7.456479   3.464109   2.608298   3.800909   3.099037
    43  H    8.752858   3.027090   4.033994   4.750821   3.341212
                   41         42         43
    41  H    0.000000
    42  H    1.780605   0.000000
    43  H    2.245188   2.397463   0.000000
 Stoichiometry    C15H24O4
 Framework group  C1[X(C15H24O4)]
 Deg. of freedom   123
 Full point group                 C1      NOp   1
 Largest Abelian subgroup         C1      NOp   1
 Largest concise Abelian subgroup C1      NOp   1
                         Standard orientation:                         
 ---------------------------------------------------------------------
 Center     Atomic      Atomic             Coordinates (Angstroms)
 Number     Number       Type             X           Y           Z
 ---------------------------------------------------------------------
      1          6           0       -1.506466    0.678055   -0.230396
      2          6           0       -0.996661   -0.393183    0.424861
      3          6           0        0.120405   -0.431788    1.433945
      4          6           0        1.449572    0.315352    1.139818
      5          6           0        1.240090    1.838883    0.980031
      6          6           0        0.448937    2.343201   -0.238659
      7          6           0       -1.077356    2.127313   -0.217947
      8          6           0       -2.711966    0.277690   -0.969906
      9          6           0       -2.948153   -1.208166   -0.771104
     10          6           0       -1.814123   -1.671564    0.165466
     11          8           0       -3.419056    1.020836   -1.651747
     12          6           0       -1.780177    2.886659    0.928277
     13          6           0       -0.999755   -2.821248   -0.427851
     14          8           0       -2.311839   -2.177367    1.424498
     15          6           0        2.333443   -0.383831    0.060093
     16          8           0        1.540998   -0.585924   -1.131088
     17          6           0        2.846390   -1.745953    0.561985
     18          6           0        3.533312    0.493494   -0.330674
     19          8           0        4.284256   -0.224524   -1.316791
     20          1           0        0.328870   -1.473059    1.687933
     21          1           0       -0.279829    0.011789    2.357937
     22          1           0        2.026948    0.210758    2.068672
     23          1           0        2.221341    2.326702    0.975420
     24          1           0        0.752395    2.189775    1.899822
     25          1           0        0.851591    1.895366   -1.154331
     26          1           0        0.617378    3.425471   -0.321169
     27          1           0       -1.463702    2.559928   -1.151072
     28          1           0       -3.936101   -1.398601   -0.337351
     29          1           0       -2.927747   -1.714252   -1.744397
     30          1           0       -1.510006    3.949918    0.905069
     31          1           0       -1.511375    2.489799    1.913172
     32          1           0       -2.868890    2.814468    0.825205
     33          1           0       -0.181149   -3.110583    0.237393
     34          1           0       -1.653295   -3.689299   -0.569529
     35          1           0       -0.577152   -2.539310   -1.396147
     36          1           0       -2.857743   -1.480026    1.828365
     37          1           0        2.171917   -0.840977   -1.828859
     38          1           0        3.450279   -1.625569    1.469171
     39          1           0        2.018948   -2.423947    0.785943
     40          1           0        3.474296   -2.216995   -0.200264
     41          1           0        3.185937    1.441702   -0.754019
     42          1           0        4.153740    0.711987    0.550370
     43          1           0        4.933535    0.391311   -1.693937
 ---------------------------------------------------------------------
 Rotational constants (GHZ):      0.5385444      0.2964723      0.2381308
 Standard basis: 6-31G(d) (6D, 7F)
 There are   333 symmetry adapted cartesian basis functions of A   symmetry.
 There are   333 symmetry adapted basis functions of A   symmetry.
   333 basis functions,   628 primitive gaussians,   333 cartesian basis functions
    73 alpha electrons       73 beta electrons
       nuclear repulsion energy      1633.0701055646 Hartrees.
 NAtoms=   43 NActive=   43 NUniq=   43 SFac= 1.00D+00 NAtFMM=   60 NAOKFM=F Big=F
 Integral buffers will be    131072 words long.
 Raffenetti 2 integral format.
 Two-electron integral symmetry is turned on.
 ------------------------------------------------------------------------------
 Polarizable Continuum Model (PCM)
 =================================
 Model                : PCM (using non-symmetric T matrix).
 Atomic radii         : SMD-Coulomb.
 Polarization charges : Total charges.
 Charge compensation  : None.
 Solution method      : On-the-fly selection.
 Cavity type          : VdW (van der Waals Surface) (Alpha=1.000).
 Cavity algorithm     : GePol (No added spheres)
                        Default sphere list used, NSphG=   43.
                        Lebedev-Laikov grids with approx.  5.0 points / Ang**2.
                        Smoothing algorithm: Karplus/York (Gamma=1.0000).
                        Polarization charges: spherical gaussians, with
                                              point-specific exponents (IZeta= 3).
                        Self-potential: point-specific (ISelfS= 7).
                        Self-field    : sphere-specific E.n sum rule (ISelfD= 2).
 1st derivatives      : Analytical E(r).r(x)/FMM algorithm (CHGder, D1EAlg=3).
                        Cavity 1st derivative terms included.
 Solvent              : Methanol, Eps=  32.613000 Eps(inf)=   1.765709
 ------------------------------------------------------------------------------
 ------------------------------------------------------------------------------
 Atomic radii for non-electrostatic terms: SMD-CDS.
 ------------------------------------------------------------------------------
 Nuclear repulsion after PCM non-electrostatic terms =     1633.0711517609 Hartrees.
 One-electron integrals computed using PRISM.
 NBasis=   333 RedAO= T EigKep=  8.99D-04  NBF=   333
 NBsUse=   333 1.00D-06 EigRej= -1.00D+00 NBFU=   333
 Initial guess from the checkpoint file:  "DY-202A-11R_59.chk"
 B after Tr=     0.000000    0.000000    0.000000
         Rot=    0.999997    0.001169   -0.000230   -0.002264 Ang=   0.29 deg.
 ExpMin= 1.61D-01 ExpMax= 5.48D+03 ExpMxC= 8.25D+02 IAcc=1 IRadAn=         1 AccDes= 0.00D+00
 Harris functional with IExCor=  402 and IRadAn=       1 diagonalized for initial guess.
 HarFok:  IExCor=  402 AccDes= 0.00D+00 IRadAn=         1 IDoV= 1 UseB2=F ITyADJ=14
 ICtDFT=  3500011 ScaDFX=  1.000000  1.000000  1.000000  1.000000
 FoFCou: FMM=F IPFlag=           0 FMFlag=      100000 FMFlg1=           0
         NFxFlg=           0 DoJE=T BraDBF=F KetDBF=T FulRan=T
         wScrn=  0.000000 ICntrl=     500 IOpCl=  0 I1Cent=   200000004 NGrid=           0
         NMat0=    1 NMatS0=      1 NMatT0=    0 NMatD0=    1 NMtDS0=    0 NMtDT0=    0
 Petite list used in FoFCou.
 Keep R1 ints in memory in canonical form, NReq=1565304907.
 Requested convergence on RMS density matrix=1.00D-08 within 128 cycles.
 Requested convergence on MAX density matrix=1.00D-06.
 Requested convergence on             energy=1.00D-06.
 No special actions if energy rises.
 Inv3:  Mode=1 IEnd=    21724443.
 Iteration    1 A*A^-1 deviation from unit magnitude is 6.66D-15 for    669.
 Iteration    1 A*A^-1 deviation from orthogonality  is 4.04D-15 for   2670   2494.
 Iteration    1 A^-1*A deviation from unit magnitude is 6.22D-15 for   2670.
 Iteration    1 A^-1*A deviation from orthogonality  is 3.22D-10 for   2620   1997.
 Iteration    2 A*A^-1 deviation from unit magnitude is 7.11D-15 for    669.
 Iteration    2 A*A^-1 deviation from orthogonality  is 4.17D-15 for   1915    967.
 Iteration    2 A^-1*A deviation from unit magnitude is 1.11D-15 for    931.
 Iteration    2 A^-1*A deviation from orthogonality  is 7.34D-16 for   2675   1695.
 Error on total polarization charges =  0.05122
 SCF Done:  E(RB3LYP) =  -886.947695286     A.U. after   10 cycles
            NFock= 10  Conv=0.30D-08     -V/T= 2.0094
 SMD-CDS (non-electrostatic) energy       (kcal/mol) =       0.66
 (included in total energy above)
 D1PCM: PCM CHGder 1st derivatives, ID1Alg=3 FixD1E=F DoIter=F DoCFld=F I1PDM=0.
 Calling FoFJK, ICntrl=      2127 FMM=F ISym2X=0 I1Cent= 0 IOpClX= 0 NMat=1 NMatS=1 NMatT=0.
 ***** Axes restored to original set *****
 -------------------------------------------------------------------
 Center     Atomic                   Forces (Hartrees/Bohr)
 Number     Number              X              Y              Z
 -------------------------------------------------------------------
      1        6           0.001062678    0.002876792    0.001414007
      2        6          -0.000449627   -0.001947506   -0.000853770
      3        6           0.000341999    0.000820520   -0.000193080
      4        6          -0.000440966   -0.001361613   -0.000499012
      5        6          -0.000121894    0.000030240   -0.000145243
      6        6          -0.000251723   -0.000303777    0.000010472
      7        6          -0.000912979   -0.000919056   -0.000205305
      8        6           0.000272599   -0.001734565   -0.001031035
      9        6          -0.000110970   -0.000928167   -0.001570472
     10        6          -0.000047274    0.000057461    0.002331143
     11        8          -0.000783543    0.000777912   -0.000393261
     12        6           0.000366336   -0.000115311   -0.000433810
     13        6           0.000283061    0.001312494   -0.000288505
     14        8           0.000193832    0.000115132   -0.000375469
     15        6          -0.000800914    0.001282922   -0.000385693
     16        8          -0.000273298   -0.000730734    0.000362048
     17        6          -0.000139040    0.000642629    0.000377559
     18        6          -0.000066340    0.000103551    0.001051271
     19        8           0.001217066    0.000201486   -0.000653265
     20        1           0.000353375   -0.000412407    0.000311646
     21        1          -0.000120811   -0.000216057    0.000226446
     22        1           0.000248736   -0.000398267   -0.000394846
     23        1           0.000173744    0.000245245    0.000351538
     24        1           0.000054728    0.000293603   -0.000267772
     25        1          -0.000032467    0.000430825    0.000458949
     26        1           0.000022239    0.000286118   -0.000231289
     27        1           0.000085140   -0.000055981   -0.000096004
     28        1           0.000215280    0.000878685    0.000688922
     29        1          -0.000155034    0.000511390    0.000112137
     30        1          -0.000126882    0.000042113    0.000160155
     31        1          -0.000119973   -0.000039964    0.000123009
     32        1          -0.000130292    0.000076672    0.000119570
     33        1           0.000036703   -0.000726128    0.000051814
     34        1           0.000040075   -0.000234602    0.000029104
     35        1           0.000034936    0.000130182    0.000016115
     36        1           0.000011352   -0.000056217    0.000023432
     37        1           0.000330409   -0.000099846    0.000210351
     38        1          -0.000007138   -0.000151200    0.000064182
     39        1          -0.000061795   -0.000301250    0.000009853
     40        1          -0.000369067   -0.000329322    0.000073911
     41        1           0.000275023   -0.000066735   -0.000035776
     42        1           0.000056899   -0.000162416    0.000107713
     43        1          -0.000154183    0.000175149   -0.000631740
 -------------------------------------------------------------------
 Cartesian Forces:  Max     0.002876792 RMS     0.000622157

 GradGradGradGradGradGradGradGradGradGradGradGradGradGradGradGradGradGrad
 Berny optimization.
 Using GEDIIS/GDIIS optimizer.
 FormGI is forming the generalized inverse of G from B-inverse, IUseBI=4.
 Internal  Forces:  Max     0.001539842 RMS     0.000328154
 Search for a local minimum.
 Step number   5 out of a maximum of  258
 All quantities printed in internal units (Hartrees-Bohrs-Radians)
 Mixed Optimization -- En-DIIS/RFO-DIIS
 Swapping is turned off.
 Update second derivatives using D2CorX and points    3    4    5
 DE= -3.56D-04 DEPred=-3.85D-04 R= 9.27D-01
 TightC=F SS=  1.41D+00  RLast= 2.44D-01 DXNew= 1.3391D+00 7.3110D-01
 Trust test= 9.27D-01 RLast= 2.44D-01 DXMaxT set to 7.96D-01
 ITU=  1  0  1  1  0
     Eigenvalues ---    0.00193   0.00234   0.00253   0.00293   0.00337
     Eigenvalues ---    0.00462   0.00514   0.00618   0.00730   0.00885
     Eigenvalues ---    0.01030   0.01176   0.01259   0.01311   0.01346
     Eigenvalues ---    0.01704   0.02534   0.02877   0.03553   0.03799
     Eigenvalues ---    0.03988   0.04429   0.04518   0.04581   0.04619
     Eigenvalues ---    0.04869   0.04890   0.05120   0.05387   0.05397
     Eigenvalues ---    0.05443   0.05481   0.05529   0.05569   0.05597
     Eigenvalues ---    0.05620   0.05773   0.05801   0.05831   0.06013
     Eigenvalues ---    0.06081   0.06421   0.06874   0.08109   0.08201
     Eigenvalues ---    0.08595   0.09033   0.09252   0.09308   0.09404
     Eigenvalues ---    0.10555   0.11393   0.11637   0.13189   0.13607
     Eigenvalues ---    0.14033   0.14978   0.15796   0.15921   0.16000
     Eigenvalues ---    0.16000   0.16000   0.16000   0.16000   0.16000
     Eigenvalues ---    0.16000   0.16001   0.16106   0.16172   0.16334
     Eigenvalues ---    0.16845   0.18443   0.19937   0.20331   0.23224
     Eigenvalues ---    0.23432   0.24801   0.24862   0.25212   0.26458
     Eigenvalues ---    0.27280   0.27696   0.28404   0.28561   0.28650
     Eigenvalues ---    0.29031   0.29190   0.29745   0.30225   0.31281
     Eigenvalues ---    0.31720   0.32324   0.32765   0.33513   0.33757
     Eigenvalues ---    0.33790   0.33813   0.33965   0.34023   0.34050
     Eigenvalues ---    0.34068   0.34112   0.34170   0.34213   0.34232
     Eigenvalues ---    0.34250   0.34265   0.34270   0.34275   0.34320
     Eigenvalues ---    0.34359   0.34495   0.34506   0.34577   0.35761
     Eigenvalues ---    0.40806   0.41255   0.41910   0.51527   0.52689
     Eigenvalues ---    0.52847   0.53087   0.94746
 En-DIIS/RFO-DIIS IScMMF=        0 using points:     5    4    3    2
 RFO step:  Lambda=-6.71907187D-05.
 DidBck=F Rises=F RFO-DIIS coefs:    0.88665    0.08966    0.01655    0.00714
 Iteration  1 RMS(Cart)=  0.02658308 RMS(Int)=  0.00037677
 Iteration  2 RMS(Cart)=  0.00046317 RMS(Int)=  0.00002602
 Iteration  3 RMS(Cart)=  0.00000023 RMS(Int)=  0.00002602
 Variable       Old X    -DE/DX   Delta X   Delta X   Delta X     New X
                                 (Linear)    (Quad)   (Total)
    R1        2.56113   0.00112   0.00006   0.00116   0.00124   2.56236
    R2        2.85633  -0.00123  -0.00027  -0.00077  -0.00106   2.85527
    R3        2.77757   0.00104   0.00044  -0.00088  -0.00041   2.77717
    R4        2.84564   0.00023   0.00017  -0.00080  -0.00064   2.84500
    R5        2.90907  -0.00089  -0.00027  -0.00024  -0.00051   2.90855
    R6        2.93450  -0.00040  -0.00001  -0.00135  -0.00136   2.93315
    R7        2.06337   0.00052  -0.00001   0.00123   0.00123   2.06459
    R8        2.07931   0.00015   0.00004   0.00011   0.00015   2.07945
    R9        2.92179   0.00103   0.00032   0.00033   0.00067   2.92246
   R10        2.94936  -0.00059   0.00005  -0.00206  -0.00200   2.94736
   R11        2.07618  -0.00016  -0.00008   0.00015   0.00008   2.07626
   R12        2.90641   0.00015  -0.00006   0.00073   0.00068   2.90709
   R13        2.07082   0.00027  -0.00001   0.00076   0.00074   2.07156
   R14        2.07611  -0.00016   0.00007  -0.00090  -0.00083   2.07528
   R15        2.91325   0.00003   0.00012  -0.00054  -0.00042   2.91283
   R16        2.07108  -0.00056  -0.00003  -0.00110  -0.00113   2.06995
   R17        2.07568   0.00030   0.00004   0.00038   0.00043   2.07610
   R18        2.91802  -0.00005   0.00015  -0.00134  -0.00119   2.91683
   R19        2.07624   0.00003  -0.00007   0.00056   0.00049   2.07673
   R20        2.86783  -0.00041   0.00012  -0.00216  -0.00206   2.86577
   R21        2.32763   0.00114   0.00006   0.00044   0.00050   2.32812
   R22        2.91406   0.00079   0.00032  -0.00046  -0.00018   2.91388
   R23        2.07048  -0.00007   0.00001  -0.00015  -0.00014   2.07034
   R24        2.07340  -0.00034  -0.00006  -0.00041  -0.00047   2.07293
   R25        2.88887  -0.00013  -0.00003  -0.00011  -0.00014   2.88873
   R26        2.73111  -0.00039   0.00006  -0.00133  -0.00128   2.72983
   R27        2.07358   0.00001   0.00001  -0.00007  -0.00005   2.07353
   R28        2.06989   0.00009   0.00004  -0.00006  -0.00002   2.06987
   R29        2.07107   0.00010   0.00004  -0.00008  -0.00004   2.07103
   R30        2.06697   0.00027   0.00001   0.00053   0.00054   2.06751
   R31        2.07069   0.00015   0.00006  -0.00007  -0.00001   2.07068
   R32        2.06636   0.00002   0.00005  -0.00031  -0.00026   2.06610
   R33        1.83936  -0.00002   0.00001  -0.00011  -0.00010   1.83926
   R34        2.73046  -0.00041  -0.00028   0.00111   0.00082   2.73128
   R35        2.90943   0.00014   0.00030  -0.00172  -0.00141   2.90802
   R36        2.90433   0.00122   0.00057  -0.00037   0.00020   2.90454
   R37        1.84187   0.00010  -0.00006   0.00060   0.00054   1.84241
   R38        2.07195   0.00004  -0.00007   0.00055   0.00048   2.07244
   R39        2.06534   0.00024   0.00005   0.00017   0.00022   2.06556
   R40        2.06765  -0.00012  -0.00007   0.00017   0.00010   2.06775
   R41        2.70693   0.00126   0.00038  -0.00031   0.00007   2.70700
   R42        2.06922  -0.00013   0.00003  -0.00049  -0.00047   2.06875
   R43        2.07776   0.00009  -0.00012   0.00106   0.00094   2.07870
   R44        1.83513   0.00022   0.00003   0.00014   0.00018   1.83531
    A1        2.27456   0.00056   0.00017   0.00183   0.00199   2.27655
    A2        1.91396  -0.00046  -0.00001  -0.00135  -0.00144   1.91252
    A3        2.09227  -0.00010  -0.00015  -0.00002  -0.00011   2.09216
    A4        2.24374  -0.00033  -0.00060   0.00342   0.00284   2.24658
    A5        1.95537   0.00029   0.00009   0.00048   0.00047   1.95584
    A6        2.07779   0.00003   0.00026  -0.00280  -0.00246   2.07532
    A7        2.08943  -0.00005  -0.00021   0.00130   0.00107   2.09050
    A8        1.89859   0.00034  -0.00017   0.00300   0.00284   1.90143
    A9        1.85726  -0.00010   0.00030  -0.00187  -0.00157   1.85569
   A10        1.91715  -0.00031   0.00020  -0.00310  -0.00289   1.91426
   A11        1.85088   0.00023  -0.00015   0.00231   0.00217   1.85304
   A12        1.83232  -0.00012   0.00007  -0.00214  -0.00207   1.83026
   A13        1.95811  -0.00022   0.00009   0.00033   0.00042   1.95853
   A14        1.98256  -0.00008   0.00064  -0.00291  -0.00226   1.98030
   A15        1.81716   0.00008  -0.00033   0.00066   0.00033   1.81749
   A16        2.03383   0.00051   0.00050   0.00065   0.00115   2.03498
   A17        1.82594   0.00008  -0.00044   0.00290   0.00246   1.82839
   A18        1.81792  -0.00042  -0.00080  -0.00112  -0.00192   1.81600
   A19        2.06541   0.00017   0.00040  -0.00098  -0.00058   2.06483
   A20        1.89417  -0.00002   0.00007   0.00063   0.00070   1.89486
   A21        1.86329   0.00016  -0.00026   0.00244   0.00218   1.86547
   A22        1.88737   0.00004  -0.00003   0.00179   0.00176   1.88913
   A23        1.90744  -0.00028  -0.00020  -0.00189  -0.00209   1.90534
   A24        1.83262  -0.00011  -0.00003  -0.00221  -0.00224   1.83038
   A25        2.04061   0.00008  -0.00013   0.00209   0.00196   2.04257
   A26        1.91671  -0.00017   0.00006  -0.00134  -0.00128   1.91543
   A27        1.87940   0.00018   0.00011   0.00034   0.00045   1.87985
   A28        1.89415   0.00008  -0.00002   0.00072   0.00070   1.89485
   A29        1.86588  -0.00007  -0.00015   0.00078   0.00063   1.86651
   A30        1.85826  -0.00010   0.00016  -0.00307  -0.00291   1.85535
   A31        1.99900  -0.00019   0.00011  -0.00029  -0.00020   1.99880
   A32        1.92666  -0.00003   0.00004  -0.00054  -0.00049   1.92617
   A33        1.84493   0.00011  -0.00031   0.00204   0.00174   1.84667
   A34        1.97331   0.00017  -0.00015   0.00139   0.00125   1.97456
   A35        1.85625  -0.00006   0.00014  -0.00215  -0.00200   1.85425
   A36        1.85121   0.00001   0.00016  -0.00050  -0.00033   1.85088
   A37        1.90544  -0.00004  -0.00014   0.00147   0.00118   1.90662
   A38        2.19567   0.00001   0.00001  -0.00049  -0.00042   2.19525
   A39        2.18205   0.00003   0.00007  -0.00090  -0.00077   2.18128
   A40        1.83313   0.00021  -0.00004   0.00045   0.00016   1.83329
   A41        1.94161  -0.00037   0.00076  -0.01128  -0.01046   1.93114
   A42        1.90976  -0.00033  -0.00042   0.00183   0.00147   1.91123
   A43        1.95028  -0.00020  -0.00010  -0.00124  -0.00130   1.94898
   A44        1.96761   0.00035  -0.00062   0.00894   0.00837   1.97598
   A45        1.86270   0.00032   0.00041   0.00099   0.00136   1.86407
   A46        1.81657   0.00001   0.00003  -0.00055  -0.00065   1.81592
   A47        1.99002  -0.00017   0.00062  -0.00722  -0.00655   1.98346
   A48        1.90362   0.00007  -0.00014   0.00278   0.00267   1.90630
   A49        1.96279  -0.00021  -0.00010  -0.00138  -0.00145   1.96134
   A50        1.96169   0.00011  -0.00048   0.00470   0.00424   1.96593
   A51        1.83212   0.00020   0.00005   0.00187   0.00188   1.83400
   A52        1.92702   0.00024   0.00003   0.00121   0.00124   1.92826
   A53        1.95798   0.00005   0.00001   0.00012   0.00012   1.95811
   A54        1.92830   0.00015  -0.00002   0.00074   0.00072   1.92902
   A55        1.88565  -0.00013   0.00004  -0.00064  -0.00060   1.88504
   A56        1.88223  -0.00018   0.00000  -0.00079  -0.00079   1.88144
   A57        1.88019  -0.00015  -0.00005  -0.00075  -0.00080   1.87939
   A58        1.94075   0.00070  -0.00038   0.00641   0.00604   1.94679
   A59        1.90522   0.00005   0.00033  -0.00273  -0.00241   1.90282
   A60        1.93441  -0.00025   0.00004  -0.00102  -0.00098   1.93343
   A61        1.89173  -0.00048  -0.00017  -0.00197  -0.00214   1.88959
   A62        1.89393  -0.00009   0.00014  -0.00040  -0.00026   1.89367
   A63        1.89681   0.00005   0.00004  -0.00044  -0.00040   1.89641
   A64        1.87956   0.00009   0.00022  -0.00117  -0.00095   1.87861
   A65        1.89905   0.00040   0.00002   0.00199   0.00199   1.90104
   A66        1.93853  -0.00073  -0.00014  -0.00518  -0.00532   1.93321
   A67        1.94153   0.00002  -0.00013   0.00178   0.00164   1.94317
   A68        1.90469  -0.00034  -0.00029  -0.00145  -0.00174   1.90295
   A69        1.87382   0.00010   0.00003   0.00398   0.00401   1.87782
   A70        1.90478   0.00056   0.00051  -0.00085  -0.00034   1.90444
   A71        1.84604  -0.00070  -0.00031  -0.00142  -0.00174   1.84430
   A72        1.93487   0.00019   0.00010   0.00061   0.00072   1.93559
   A73        1.94271   0.00010  -0.00002   0.00012   0.00009   1.94280
   A74        1.92301   0.00033  -0.00006   0.00228   0.00221   1.92522
   A75        1.89183  -0.00017  -0.00007  -0.00053  -0.00059   1.89124
   A76        1.88347  -0.00009   0.00000   0.00080   0.00079   1.88426
   A77        1.88616  -0.00037   0.00004  -0.00339  -0.00334   1.88282
   A78        1.87358   0.00154   0.00068   0.00187   0.00255   1.87613
   A79        1.92298  -0.00030   0.00003  -0.00241  -0.00238   1.92060
   A80        1.92862  -0.00027   0.00001   0.00058   0.00059   1.92921
   A81        1.91157  -0.00083  -0.00083   0.00004  -0.00080   1.91077
   A82        1.93417  -0.00031   0.00021  -0.00005   0.00015   1.93432
   A83        1.89308   0.00016  -0.00010  -0.00005  -0.00015   1.89293
   A84        1.87548   0.00040   0.00053  -0.00171  -0.00118   1.87430
    D1        0.06698  -0.00011  -0.00051   0.00384   0.00333   0.07031
    D2        3.08549  -0.00023  -0.00271   0.01429   0.01160   3.09709
    D3       -2.99844  -0.00020  -0.00062  -0.00347  -0.00409  -3.00253
    D4        0.02007  -0.00032  -0.00283   0.00699   0.00418   0.02426
    D5        0.71453   0.00002   0.00129  -0.01202  -0.01072   0.70381
    D6       -1.53659  -0.00003   0.00137  -0.01322  -0.01185  -1.54844
    D7        2.75199  -0.00008   0.00133  -0.01348  -0.01215   2.73983
    D8       -2.50980   0.00011   0.00142  -0.00412  -0.00270  -2.51250
    D9        1.52225   0.00006   0.00150  -0.00533  -0.00382   1.51843
   D10       -0.47235   0.00001   0.00146  -0.00558  -0.00413  -0.47648
   D11       -0.02497   0.00025   0.00105   0.01920   0.02025  -0.00472
   D12        3.12408  -0.00012  -0.00288   0.00741   0.00452   3.12860
   D13       -3.09960   0.00013   0.00094   0.01268   0.01363  -3.08597
   D14        0.04945  -0.00023  -0.00299   0.00088  -0.00211   0.04735
   D15       -0.82897  -0.00019  -0.00087   0.00750   0.00664  -0.82233
   D16       -3.05198  -0.00003  -0.00081   0.00790   0.00710  -3.04488
   D17        1.26534   0.00000  -0.00096   0.00990   0.00894   1.27429
   D18        2.44317  -0.00008   0.00149  -0.00383  -0.00233   2.44084
   D19        0.22016   0.00008   0.00155  -0.00343  -0.00187   0.21829
   D20       -1.74570   0.00011   0.00140  -0.00143  -0.00003  -1.74572
   D21       -0.00742   0.00027   0.00341  -0.02934  -0.02593  -0.03335
   D22        2.13738  -0.00009   0.00368  -0.03567  -0.03199   2.10539
   D23       -2.10451   0.00010   0.00402  -0.03588  -0.03185  -2.13637
   D24        3.02413   0.00013   0.00136  -0.01953  -0.01817   3.00596
   D25       -1.11426  -0.00022   0.00163  -0.02586  -0.02423  -1.13848
   D26        0.92704  -0.00004   0.00198  -0.02607  -0.02409   0.90294
   D27        1.07545   0.00004   0.00076  -0.00720  -0.00644   1.06901
   D28       -1.27713  -0.00041  -0.00073  -0.00557  -0.00631  -1.28344
   D29        3.03998   0.00008   0.00011  -0.00331  -0.00321   3.03678
   D30       -2.99332   0.00019   0.00053  -0.00476  -0.00423  -2.99755
   D31        0.93729  -0.00026  -0.00097  -0.00313  -0.00410   0.93318
   D32       -1.02879   0.00023  -0.00013  -0.00087  -0.00100  -1.02979
   D33       -1.02207   0.00002   0.00063  -0.00750  -0.00687  -1.02894
   D34        2.90854  -0.00043  -0.00087  -0.00587  -0.00673   2.90180
   D35        0.94246   0.00006  -0.00003  -0.00361  -0.00363   0.93883
   D36       -1.17827   0.00000   0.00052  -0.00179  -0.00127  -1.17954
   D37        2.94722  -0.00017   0.00020  -0.00404  -0.00384   2.94337
   D38        0.98011  -0.00012   0.00032  -0.00298  -0.00266   0.97745
   D39        1.14955   0.00017   0.00213  -0.00519  -0.00306   1.14649
   D40       -1.00815  -0.00001   0.00180  -0.00744  -0.00564  -1.01378
   D41       -2.97525   0.00005   0.00193  -0.00638  -0.00445  -2.97970
   D42       -3.13735  -0.00003   0.00111  -0.00430  -0.00319  -3.14054
   D43        0.98814  -0.00021   0.00078  -0.00655  -0.00577   0.98237
   D44       -0.97897  -0.00016   0.00091  -0.00549  -0.00458  -0.98355
   D45        0.94288  -0.00025  -0.00027  -0.01026  -0.01054   0.93234
   D46       -1.15409   0.00036   0.00017  -0.00655  -0.00639  -1.16048
   D47        3.00364   0.00013  -0.00030  -0.00309  -0.00339   3.00025
   D48       -1.37389  -0.00036  -0.00165  -0.00831  -0.00996  -1.38386
   D49        2.81232   0.00025  -0.00121  -0.00460  -0.00581   2.80652
   D50        0.68687   0.00002  -0.00168  -0.00113  -0.00281   0.68406
   D51        2.90850  -0.00044  -0.00083  -0.01145  -0.01228   2.89621
   D52        0.81153   0.00017  -0.00039  -0.00774  -0.00813   0.80340
   D53       -1.31393  -0.00006  -0.00086  -0.00428  -0.00513  -1.31906
   D54        1.28647  -0.00008  -0.00126   0.00460   0.00333   1.28980
   D55       -0.88086  -0.00010  -0.00118   0.00313   0.00195  -0.87891
   D56       -2.89748   0.00002  -0.00147   0.00728   0.00581  -2.89167
   D57       -2.83564   0.00007  -0.00089   0.00627   0.00538  -2.83026
   D58        1.28021   0.00005  -0.00081   0.00480   0.00399   1.28420
   D59       -0.73641   0.00016  -0.00109   0.00895   0.00786  -0.72855
   D60       -0.84982  -0.00018  -0.00104   0.00364   0.00260  -0.84722
   D61       -3.01715  -0.00020  -0.00096   0.00217   0.00121  -3.01593
   D62        1.24942  -0.00009  -0.00124   0.00632   0.00508   1.25450
   D63       -1.12490   0.00018  -0.00002   0.00542   0.00540  -1.11949
   D64        1.10270   0.00012   0.00000   0.00566   0.00566   1.10836
   D65        3.12734   0.00019   0.00021   0.00447   0.00469   3.13203
   D66        1.05384   0.00008  -0.00005   0.00581   0.00576   1.05961
   D67       -3.00175   0.00002  -0.00003   0.00605   0.00602  -2.99573
   D68       -0.97710   0.00009   0.00018   0.00487   0.00505  -0.97206
   D69        3.05190  -0.00004   0.00005   0.00300   0.00305   3.05495
   D70       -1.00369  -0.00010   0.00007   0.00324   0.00330  -1.00038
   D71        1.02096  -0.00003   0.00028   0.00205   0.00233   1.02329
   D72       -3.08947  -0.00010   0.00008  -0.00463  -0.00456  -3.09402
   D73        1.08941  -0.00014   0.00001  -0.00474  -0.00474   1.08467
   D74       -1.00885  -0.00008   0.00008  -0.00437  -0.00430  -1.01315
   D75        0.92879   0.00004   0.00002  -0.00494  -0.00491   0.92388
   D76       -1.17553   0.00000  -0.00005  -0.00504  -0.00508  -1.18061
   D77        3.00940   0.00006   0.00003  -0.00468  -0.00464   3.00476
   D78       -1.09885   0.00001  -0.00017  -0.00277  -0.00294  -1.10179
   D79        3.08003  -0.00003  -0.00025  -0.00287  -0.00312   3.07691
   D80        0.98177   0.00003  -0.00017  -0.00251  -0.00268   0.97909
   D81        0.01934  -0.00006   0.00108  -0.03635  -0.03528  -0.01594
   D82        2.13223  -0.00038   0.00135  -0.04374  -0.04241   2.08982
   D83       -2.09712  -0.00042   0.00205  -0.04817  -0.04609  -2.14321
   D84       -3.12964   0.00030   0.00497  -0.02466  -0.01970   3.13384
   D85       -1.01675  -0.00002   0.00524  -0.03205  -0.02683  -1.04358
   D86        1.03709  -0.00006   0.00594  -0.03648  -0.03051   1.00657
   D87       -0.00765  -0.00011  -0.00253   0.03811   0.03558   0.02793
   D88       -2.17018   0.00022  -0.00326   0.04813   0.04487  -2.12531
   D89        2.04982   0.00003  -0.00292   0.04345   0.04052   2.09034
   D90       -2.11483   0.00031  -0.00336   0.05214   0.04880  -2.06603
   D91        2.00582   0.00064  -0.00409   0.06217   0.05810   2.06392
   D92       -0.05736   0.00045  -0.00376   0.05749   0.05375  -0.00361
   D93        2.07044  -0.00020  -0.00339   0.04543   0.04203   2.11247
   D94       -0.09209   0.00013  -0.00412   0.05546   0.05133  -0.04076
   D95       -2.15527  -0.00005  -0.00378   0.05078   0.04698  -2.10830
   D96        1.04501   0.00033   0.00360  -0.00640  -0.00276   1.04226
   D97        3.13128   0.00019   0.00336  -0.00662  -0.00323   3.12805
   D98       -1.06327   0.00014   0.00364  -0.00953  -0.00585  -1.06912
   D99        3.10788   0.00006   0.00401  -0.01323  -0.00925   3.09864
   D100      -1.08903  -0.00007   0.00377  -0.01345  -0.00972  -1.09875
   D101       0.99960  -0.00013   0.00406  -0.01636  -0.01234   0.98726
   D102      -1.03723   0.00021   0.00340  -0.00703  -0.00363  -1.04087
   D103       1.04903   0.00008   0.00315  -0.00726  -0.00411   1.04493
   D104       3.13766   0.00002   0.00344  -0.01016  -0.00672   3.13094
   D105       1.02641   0.00005  -0.00560   0.04249   0.03684   1.06325
   D106      -0.97881  -0.00006  -0.00527   0.03877   0.03354  -0.94527
   D107      -3.11759   0.00000  -0.00491   0.03651   0.03160  -3.08600
   D108       2.93421   0.00045  -0.00066   0.01376   0.01310   2.94731
   D109      -1.23119  -0.00041  -0.00100   0.00776   0.00676  -1.22443
   D110       0.83115   0.00014  -0.00053   0.00820   0.00766   0.83882
   D111      -1.04495  -0.00002   0.00083  -0.02677  -0.02595  -1.07090
   D112       1.06231  -0.00004   0.00080  -0.02695  -0.02615   1.03616
   D113      -3.12872  -0.00023   0.00080  -0.02962  -0.02882   3.12565
   D114      -3.13857   0.00016   0.00108  -0.02508  -0.02400   3.12061
   D115      -1.03131   0.00014   0.00105  -0.02525  -0.02420  -1.05551
   D116       1.06085  -0.00005   0.00105  -0.02792  -0.02687   1.03398
   D117       1.10180  -0.00009   0.00092  -0.02856  -0.02763   1.07417
   D118      -3.07412  -0.00011   0.00090  -0.02873  -0.02783  -3.10196
   D119      -0.98196  -0.00030   0.00090  -0.03140  -0.03050  -1.01247
   D120       3.13938   0.00003   0.00576   0.02259   0.02834  -3.11546
   D121      -1.06339  -0.00022   0.00517   0.02239   0.02756  -1.03583
   D122       1.02833  -0.00039   0.00507   0.02115   0.02621   1.05454
   D123      -1.06787   0.00060   0.00572   0.02848   0.03421  -1.03367
   D124       1.01254   0.00034   0.00514   0.02829   0.03342   1.04597
   D125       3.10427   0.00017   0.00504   0.02704   0.03208   3.13634
   D126       0.99441   0.00055   0.00567   0.02853   0.03420   1.02861
   D127       3.07483   0.00030   0.00508   0.02834   0.03342   3.10824
   D128      -1.11663   0.00013   0.00498   0.02709   0.03207  -1.08456
   D129       2.94646  -0.00048   0.00673  -0.07573  -0.06901   2.87746
   D130       0.85874  -0.00055   0.00677  -0.07396  -0.06719   0.79155
   D131      -1.22918  -0.00002   0.00730  -0.07388  -0.06659  -1.29577
         Item               Value     Threshold  Converged?
 Maximum Force            0.001540     0.000450     NO 
 RMS     Force            0.000328     0.000300     NO 
 Maximum Displacement     0.119150     0.001800     NO 
 RMS     Displacement     0.026609     0.001200     NO 
 Predicted change in Energy=-1.603371D-04
 GradGradGradGradGradGradGradGradGradGradGradGradGradGradGradGradGradGrad

                          Input orientation:                          
 ---------------------------------------------------------------------
 Center     Atomic      Atomic             Coordinates (Angstroms)
 Number     Number       Type             X           Y           Z
 ---------------------------------------------------------------------
      1          6           0       -1.432327    0.728688   -0.224205
      2          6           0       -0.973911   -0.366200    0.431282
      3          6           0        0.117122   -0.456945    1.464710
      4          6           0        1.475549    0.251484    1.215731
      5          6           0        1.318074    1.782905    1.068744
      6          6           0        0.577862    2.324912   -0.166117
      7          6           0       -0.954669    2.161776   -0.191765
      8          6           0       -2.630023    0.373689   -0.998325
      9          6           0       -2.934689   -1.098663   -0.800507
     10          6           0       -1.820585   -1.616095    0.131517
     11          8           0       -3.293430    1.145057   -1.693078
     12          6           0       -1.666273    2.939673    0.935599
     13          6           0       -1.023656   -2.760887   -0.493878
     14          8           0       -2.335830   -2.150009    1.370962
     15          6           0        2.363493   -0.464444    0.151971
     16          8           0        1.593578   -0.642212   -1.058239
     17          6           0        2.821982   -1.842055    0.661927
     18          6           0        3.599279    0.377664   -0.203138
     19          8           0        4.332966   -0.335746   -1.205509
     20          1           0        0.289425   -1.508202    1.707200
     21          1           0       -0.292946   -0.018074    2.386727
     22          1           0        2.025465    0.115733    2.157179
     23          1           0        2.313575    2.240813    1.100429
     24          1           0        0.814356    2.140344    1.976782
     25          1           0        0.991976    1.872788   -1.073821
     26          1           0        0.786443    3.401359   -0.234949
     27          1           0       -1.295998    2.612479   -1.134142
     28          1           0       -3.927509   -1.231482   -0.356711
     29          1           0       -2.952637   -1.603052   -1.774450
     30          1           0       -1.356934    3.992416    0.930111
     31          1           0       -1.445614    2.527112    1.925978
     32          1           0       -2.752967    2.909101    0.796852
     33          1           0       -0.210132   -3.088377    0.160288
     34          1           0       -1.693033   -3.611997   -0.661906
     35          1           0       -0.596407   -2.457202   -1.453364
     36          1           0       -2.894403   -1.464551    1.777717
     37          1           0        2.233382   -0.921774   -1.738715
     38          1           0        3.428435   -1.741085    1.570079
     39          1           0        1.968384   -2.486335    0.887807
     40          1           0        3.430601   -2.344298   -0.096112
     41          1           0        3.289455    1.349731   -0.600054
     42          1           0        4.219811    0.547567    0.689095
     43          1           0        4.964961    0.286798   -1.600803
 ---------------------------------------------------------------------
                    Distance matrix (angstroms):
                    1          2          3          4          5
     1  C    0.000000
     2  C    1.355945   0.000000
     3  C    2.580494   1.505511   0.000000
     4  C    3.279769   2.645137   1.552155   0.000000
     5  C    3.216799   3.205964   2.572158   1.546497   0.000000
     6  C    2.567522   3.163379   3.257392   2.648480   1.538365
     7  C    1.510944   2.603694   3.278772   3.396502   2.626364
     8  C    1.469613   2.309528   3.781971   4.666123   4.673985
     9  C    2.434836   2.428674   3.854421   5.033717   5.466582
    10  C    2.403183   1.539140   2.622164   3.940542   4.720463
    11  O    2.407209   3.489551   4.916289   5.657102   5.412992
    12  C    2.507655   3.415040   3.872657   4.144380   3.203462
    13  C    3.523758   2.567669   3.231964   4.271202   5.345235
    14  O    3.412882   2.433063   2.981984   4.507535   5.376816
    15  C    3.996664   3.350513   2.601830   1.559674   2.642716
    16  O    3.425066   2.981083   2.929081   2.446133   3.237461
    17  C    5.049068   4.079234   3.143128   2.549997   3.945576
    18  C    5.043879   4.676525   3.950152   2.557213   2.965853
    19  O    5.944290   5.553644   4.991803   3.791052   4.330183
    20  H    3.420297   2.127946   1.092534   2.178285   3.506726
    21  H    2.944963   2.099683   1.100399   2.138099   2.752451
    22  H    4.242997   3.493886   2.109323   1.098708   2.112949
    23  H    4.251230   4.248745   3.497857   2.161715   1.096224
    24  H    3.447419   3.445175   2.737565   2.141067   1.098193
    25  H    2.812127   3.338130   3.554878   2.846844   2.169102
    26  H    3.473648   4.211557   4.268880   3.535683   2.145144
    27  H    2.096483   3.380358   4.262898   4.333322   3.517709
    28  H    3.175808   3.177009   4.502946   5.819347   6.215672
    29  H    3.186159   3.210983   4.607509   5.655910   6.147148
    30  H    3.462666   4.403757   4.717568   4.700970   3.472294
    31  H    2.803176   3.290573   3.399928   3.770428   2.987752
    32  H    2.746061   3.745167   4.473669   5.011860   4.232685
    33  H    4.026361   2.840255   2.955173   3.887178   5.185566
    34  H    4.370480   3.499628   4.213492   5.337782   6.416142
    35  H    3.515606   2.840192   3.609059   4.330595   5.291953
    36  H    3.309932   2.589894   3.191008   4.728328   5.365964
    37  H    4.295950   3.912068   3.867370   3.267965   4.004361
    38  H    5.739882   4.750560   3.553155   2.812411   4.138051
    39  H    4.810174   3.655200   2.806851   2.801084   4.322274
    40  H    5.753930   4.857030   4.120365   3.504460   4.780530
    41  H    4.777257   4.710028   4.194165   2.791680   2.618945
    42  H    5.728314   5.279790   4.294494   2.809979   3.176519
    43  H    6.558627   6.310783   5.783776   4.484430   4.760736
                    6          7          8          9         10
     6  C    0.000000
     7  C    1.541403   0.000000
     8  C    3.845825   2.579652   0.000000
     9  C    4.945840   3.862837   1.516501   0.000000
    10  C    4.623058   3.889297   2.427133   1.541957   0.000000
    11  O    4.325572   2.959301   1.231990   2.441241   3.622482
    12  C    2.574462   1.543520   3.354571   4.575052   4.628756
    13  C    5.342064   4.932408   3.558153   2.551285   1.528648
    14  O    5.556719   4.789698   3.474064   2.485807   1.444564
    15  C    3.327185   4.245632   5.192384   5.420349   4.339727
    16  O    3.260581   3.886733   4.344473   4.558505   3.744392
    17  C    4.804721   5.569789   6.114762   5.985867   4.678228
    18  C    3.594733   4.890974   6.279852   6.725260   5.784634
    19  O    4.718076   5.935013   7.002103   7.318803   6.425972
    20  H    4.276128   4.315389   4.402790   4.105024   2.635633
    21  H    3.572800   3.440675   4.132067   4.278426   3.158057
    22  H    3.517631   4.311036   5.630037   5.901338   4.679170
    23  H    2.150327   3.515313   5.685954   6.504608   5.736358
    24  H    2.163795   2.798661   4.882221   5.679774   4.945579
    25  H    1.095369   2.156609   3.920698   4.931827   4.640650
    26  H    1.098627   2.137733   4.628366   5.866590   5.666192
    27  H    2.128643   1.098960   2.609645   4.070528   4.444988
    28  H    5.743051   4.514331   2.161414   1.095576   2.196685
    29  H    5.520875   4.546504   2.148012   1.096948   2.216849
    30  H    2.779518   2.184414   4.293578   5.603877   5.684024
    31  H    2.917568   2.204389   3.819896   4.774653   4.530658
    32  H    3.516107   2.183972   3.109033   4.318188   4.667912
    33  H    5.480071   5.314357   4.379973   3.507891   2.182201
    34  H    6.375709   5.839750   4.108141   2.806736   2.151608
    35  H    5.089649   4.801556   3.515196   2.781980   2.172077
    36  H    5.495011   4.559789   3.339974   2.604368   1.971301
    37  H    3.969229   4.697341   5.087152   5.255519   4.518240
    38  H    5.260463   6.127644   6.911866   6.820684   5.444015
    39  H    5.117851   5.595950   5.734333   5.368068   3.960502
    40  H    5.472160   6.288438   6.703179   6.524162   5.306321
    41  H    2.914106   4.340358   6.012611   6.691396   5.953471
    42  H    4.141755   5.491523   7.056759   7.491051   6.440396
    43  H    5.045679   6.367335   7.619339   8.060053   7.257105
                   11         12         13         14         15
    11  O    0.000000
    12  C    3.574665   0.000000
    13  C    4.674008   5.912085   0.000000
    14  O    4.600304   5.151962   2.360636   0.000000
    15  C    6.164047   5.333020   4.142892   5.139135   0.000000
    16  O    5.242155   5.237549   3.414264   4.859497   1.445331
    17  C    7.201885   6.563860   4.119353   5.215418   1.538856
    18  C    7.093535   5.965455   5.595227   6.640213   1.537014
    19  O    7.784113   7.162653   5.922932   7.375811   2.395441
    20  H    5.607006   4.919728   2.852744   2.723405   2.794625
    21  H    5.196208   3.569324   4.044112   3.122546   3.500007
    22  H    6.646400   4.805812   4.959858   4.977210   2.114646
    23  H    6.359470   4.044102   6.220605   6.400739   2.867138
    24  H    5.597533   2.806512   5.788309   5.357034   3.537610
    25  H    4.390646   3.498900   5.086261   5.764906   2.974269
    26  H    4.884916   2.756656   6.427813   6.568502   4.192997
    27  H    2.540762   2.127906   5.418226   5.480701   4.951103
    28  H    2.799262   4.917498   3.284853   2.522299   6.357972
    29  H    2.770354   5.443845   2.588709   3.251650   5.767909
    30  H    4.328810   1.097264   6.909843   6.235541   5.857532
    31  H    4.292094   1.095331   5.830668   4.793327   5.158081
    32  H    3.098984   1.095942   6.066735   5.108640   6.162373
    33  H    5.555507   6.249708   1.094077   2.620087   3.675411
    34  H    5.123880   6.743673   1.095759   2.585179   5.198547
    35  H    4.506402   5.998168   1.093334   3.331183   3.912697
    36  H    4.360698   4.649157   3.215638   0.973297   5.593634
    37  H    5.900807   6.104920   3.942113   5.661832   1.949557
    38  H    8.010086   6.947526   5.012089   5.782181   2.185165
    39  H    6.894538   6.531048   3.307074   4.344284   2.187604
    40  H    7.741995   7.413697   4.491343   5.953299   2.175802
    41  H    6.676149   5.426361   5.959142   6.912084   2.171215
    42  H    7.904462   6.358374   6.311833   7.121677   2.181417
    43  H    8.303382   7.579206   6.810081   8.250513   3.225557
                   16         17         18         19         20
    16  O    0.000000
    17  C    2.430549   0.000000
    18  C    2.407111   2.505929   0.000000
    19  O    2.760409   2.835376   1.432480   0.000000
    20  H    3.177799   2.760054   4.261574   5.119448   0.000000
    21  H    3.976973   4.000577   4.691847   5.865504   1.738216
    22  H    3.331655   2.589045   2.848964   4.103177   2.419397
    23  H    3.672884   4.137702   2.612211   4.004241   4.303542
    24  H    4.190604   4.649614   3.951568   5.351507   3.695960
    25  H    2.585999   4.490189   3.129140   4.007142   4.433819
    26  H    4.204728   5.695717   4.129865   5.242687   5.303090
    27  H    4.352979   6.326650   5.461218   6.354712   5.250410
    28  H    5.596586   6.853178   7.698407   8.352140   4.703066
    29  H    4.701515   6.272103   7.022810   7.416858   4.758345
    30  H    5.842845   7.181665   6.238167   7.461155   5.794063
    31  H    5.309129   6.236972   5.882534   7.168972   4.397952
    32  H    5.911484   7.326100   6.910802   8.046673   5.440354
    33  H    3.274432   3.316425   5.163055   5.484717   2.267035
    34  H    4.447304   5.026986   6.643525   6.880552   3.737480
    35  H    2.871645   4.066724   5.215679   5.372218   3.416792
    36  H    5.372230   5.836485   7.034589   7.899918   3.184908
    37  H    0.974962   2.637507   2.431503   2.244101   3.999649
    38  H    3.388552   1.096687   2.768137   3.239914   3.150622
    39  H    2.707095   1.093045   3.471667   3.820766   2.108803
    40  H    2.682804   1.094206   2.729283   2.465625   3.717254
    41  H    2.655893   3.463903   1.094736   2.072758   4.742508
    42  H    3.371328   2.768566   1.100003   2.093459   4.550896
    43  H    3.538879   3.774165   1.956225   0.971204   6.002129
                   21         22         23         24         25
    21  H    0.000000
    22  H    2.333587   0.000000
    23  H    3.681180   2.390752   0.000000
    24  H    2.460273   2.366089   1.739468   0.000000
    25  H    4.147502   3.820301   2.570881   3.067461   0.000000
    26  H    4.441935   4.248857   2.337141   2.546113   1.755699
    27  H    4.508042   5.300816   4.261509   3.788714   2.405329
    28  H    4.712627   6.600949   7.289116   6.268946   5.861063
    29  H    5.186666   6.572171   7.125532   6.501922   5.303990
    30  H    4.397480   5.289139   4.070596   3.039768   3.745123
    31  H    2.831767   4.232800   3.859404   2.293389   3.920303
    32  H    4.140986   5.699720   5.119435   3.835234   4.312535
    33  H    3.793500   4.387686   5.971033   5.629276   5.251785
    34  H    4.916369   5.972474   7.308496   6.807283   6.120606
    35  H    4.559356   5.150750   6.087791   5.907079   4.627723
    36  H    3.038218   5.181351   6.427400   5.175885   5.862852
    37  H    4.921207   4.037033   4.250779   5.019474   3.129337
    38  H    4.181430   2.400163   4.161610   4.697266   5.097707
    39  H    3.667790   2.895742   4.744502   4.891197   4.878864
    40  H    5.043868   3.619873   4.868542   5.590496   4.968563
    41  H    4.860591   3.274562   2.153605   3.659409   2.403425
    42  H    4.854573   2.675239   2.582637   3.973941   3.909348
    43  H    6.605977   4.774132   4.259657   5.784659   4.310185
                   26         27         28         29         30
    26  H    0.000000
    27  H    2.401550   0.000000
    28  H    6.610551   4.722847   0.000000
    29  H    6.433888   4.574402   1.760233   0.000000
    30  H    2.510135   2.483763   5.962624   6.416400   0.000000
    31  H    3.227381   3.064964   5.049505   5.746524   1.773903
    32  H    3.719456   2.437105   4.455859   5.197209   1.772072
    33  H    6.577693   5.945958   4.187390   3.670250   7.214251
    34  H    7.450990   6.254978   3.279158   2.619202   7.776541
    35  H    6.141624   5.127670   3.715007   2.526755   6.917871
    36  H    6.424681   5.258896   2.382732   3.555342   5.732429
    37  H    4.800461   5.031201   6.321584   5.230699   6.645470
    38  H    6.056647   6.970409   7.621163   7.205763   7.495489
    39  H    6.109215   6.382975   6.155082   5.664296   7.282427
    40  H    6.326407   6.927329   7.446344   6.641686   8.007969
    41  H    3.256923   4.786038   7.668535   7.004416   5.560047
    42  H    4.559167   6.165404   8.404614   7.882780   6.559357
    43  H    5.387584   6.695236   9.106534   8.141870   7.752644
                   31         32         33         34         35
    31  H    0.000000
    32  H    1.769185   0.000000
    33  H    6.014798   6.545301   0.000000
    34  H    6.666860   6.765808   1.774592   0.000000
    35  H    6.081488   6.205758   1.775237   1.778355   0.000000
    36  H    4.249041   4.484521   3.529617   3.465050   4.087301
    37  H    6.233763   6.779999   3.777717   4.879913   3.232131
    38  H    6.488492   7.773792   4.128181   5.891647   5.084623
    39  H    6.153684   7.170088   2.374378   4.132154   3.472763
    40  H    7.183102   8.162849   3.724826   5.308371   4.251079
    41  H    5.494356   6.394830   5.702809   7.031910   5.506432
    42  H    6.127440   7.362615   5.755356   7.354515   6.067513
    43  H    7.651972   8.496567   6.424550   7.772453   6.203232
                   36         37         38         39         40
    36  H    0.000000
    37  H    6.241320   0.000000
    38  H    6.332288   3.612138   0.000000
    39  H    5.048037   3.068663   1.775568   0.000000
    40  H    6.655138   2.480937   1.772023   1.768148   0.000000
    41  H    7.198199   2.751649   3.779145   4.321384   3.730915
    42  H    7.473002   3.463975   2.576885   3.783249   3.098756
    43  H    8.732195   2.990182   4.065430   4.781519   3.397209
                   41         42         43
    41  H    0.000000
    42  H    1.780712   0.000000
    43  H    2.222307   2.422165   0.000000
 Stoichiometry    C15H24O4
 Framework group  C1[X(C15H24O4)]
 Deg. of freedom   123
 Full point group                 C1      NOp   1
 Largest Abelian subgroup         C1      NOp   1
 Largest concise Abelian subgroup C1      NOp   1
                         Standard orientation:                         
 ---------------------------------------------------------------------
 Center     Atomic      Atomic             Coordinates (Angstroms)
 Number     Number       Type             X           Y           Z
 ---------------------------------------------------------------------
      1          6           0       -1.507973    0.679205   -0.223924
      2          6           0       -0.996879   -0.393229    0.429721
      3          6           0        0.122601   -0.437418    1.435391
      4          6           0        1.449965    0.312789    1.144734
      5          6           0        1.238045    1.836609    0.987520
      6          6           0        0.448956    2.341287   -0.232810
      7          6           0       -1.077471    2.127507   -0.217284
      8          6           0       -2.712606    0.277053   -0.963448
      9          6           0       -2.963084   -1.202436   -0.744024
     10          6           0       -1.808981   -1.673334    0.163683
     11          8           0       -3.418776    1.019007   -1.648011
     12          6           0       -1.785479    2.893028    0.920765
     13          6           0       -0.990726   -2.797589   -0.471355
     14          8           0       -2.274399   -2.211230    1.420989
     15          6           0        2.333725   -0.384340    0.065122
     16          8           0        1.539478   -0.599736   -1.123052
     17          6           0        2.850559   -1.740817    0.575940
     18          6           0        3.531407    0.494341   -0.329707
     19          8           0        4.262530   -0.204726   -1.343986
     20          1           0        0.335838   -1.479895    1.683188
     21          1           0       -0.278127   -0.002889    2.363551
     22          1           0        2.027947    0.204858    2.072875
     23          1           0        2.218283    2.327360    0.989154
     24          1           0        0.746095    2.186528    1.904892
     25          1           0        0.854531    1.893792   -1.146643
     26          1           0        0.619868    3.423260   -0.317101
     27          1           0       -1.457527    2.557064   -1.154701
     28          1           0       -3.939291   -1.363341   -0.273475
     29          1           0       -2.989149   -1.717073   -1.712407
     30          1           0       -1.511492    3.955277    0.897412
     31          1           0       -1.526027    2.498106    1.908930
     32          1           0       -2.873748    2.825260    0.810462
     33          1           0       -0.150340   -3.091400    0.164593
     34          1           0       -1.635558   -3.671959   -0.614029
     35          1           0       -0.598436   -2.489821   -1.444375
     36          1           0       -2.844845   -1.540420    1.835611
     37          1           0        2.170621   -0.865015   -1.817196
     38          1           0        3.476322   -1.610646    1.467118
     39          1           0        2.024862   -2.410520    0.829851
     40          1           0        3.455954   -2.230464   -0.192844
     41          1           0        3.179454    1.451566   -0.727572
     42          1           0        4.168542    0.693704    0.544547
     43          1           0        4.863213    0.434223   -1.761312
 ---------------------------------------------------------------------
 Rotational constants (GHZ):      0.5376624      0.2971748      0.2386245
 Standard basis: 6-31G(d) (6D, 7F)
 There are   333 symmetry adapted cartesian basis functions of A   symmetry.
 There are   333 symmetry adapted basis functions of A   symmetry.
   333 basis functions,   628 primitive gaussians,   333 cartesian basis functions
    73 alpha electrons       73 beta electrons
       nuclear repulsion energy      1633.5017302041 Hartrees.
 NAtoms=   43 NActive=   43 NUniq=   43 SFac= 1.00D+00 NAtFMM=   60 NAOKFM=F Big=F
 Integral buffers will be    131072 words long.
 Raffenetti 2 integral format.
 Two-electron integral symmetry is turned on.
 ------------------------------------------------------------------------------
 Polarizable Continuum Model (PCM)
 =================================
 Model                : PCM (using non-symmetric T matrix).
 Atomic radii         : SMD-Coulomb.
 Polarization charges : Total charges.
 Charge compensation  : None.
 Solution method      : On-the-fly selection.
 Cavity type          : VdW (van der Waals Surface) (Alpha=1.000).
 Cavity algorithm     : GePol (No added spheres)
                        Default sphere list used, NSphG=   43.
                        Lebedev-Laikov grids with approx.  5.0 points / Ang**2.
                        Smoothing algorithm: Karplus/York (Gamma=1.0000).
                        Polarization charges: spherical gaussians, with
                                              point-specific exponents (IZeta= 3).
                        Self-potential: point-specific (ISelfS= 7).
                        Self-field    : sphere-specific E.n sum rule (ISelfD= 2).
 1st derivatives      : Analytical E(r).r(x)/FMM algorithm (CHGder, D1EAlg=3).
                        Cavity 1st derivative terms included.
 Solvent              : Methanol, Eps=  32.613000 Eps(inf)=   1.765709
 ------------------------------------------------------------------------------
 ------------------------------------------------------------------------------
 Atomic radii for non-electrostatic terms: SMD-CDS.
 ------------------------------------------------------------------------------
 Nuclear repulsion after PCM non-electrostatic terms =     1633.5027579945 Hartrees.
 One-electron integrals computed using PRISM.
 NBasis=   333 RedAO= T EigKep=  8.99D-04  NBF=   333
 NBsUse=   333 1.00D-06 EigRej= -1.00D+00 NBFU=   333
 Initial guess from the checkpoint file:  "DY-202A-11R_59.chk"
 B after Tr=     0.000000    0.000000    0.000000
         Rot=    0.999998   -0.001450   -0.001076   -0.000840 Ang=  -0.23 deg.
 ExpMin= 1.61D-01 ExpMax= 5.48D+03 ExpMxC= 8.25D+02 IAcc=1 IRadAn=         1 AccDes= 0.00D+00
 Harris functional with IExCor=  402 and IRadAn=       1 diagonalized for initial guess.
 HarFok:  IExCor=  402 AccDes= 0.00D+00 IRadAn=         1 IDoV= 1 UseB2=F ITyADJ=14
 ICtDFT=  3500011 ScaDFX=  1.000000  1.000000  1.000000  1.000000
 FoFCou: FMM=F IPFlag=           0 FMFlag=      100000 FMFlg1=           0
         NFxFlg=           0 DoJE=T BraDBF=F KetDBF=T FulRan=T
         wScrn=  0.000000 ICntrl=     500 IOpCl=  0 I1Cent=   200000004 NGrid=           0
         NMat0=    1 NMatS0=      1 NMatT0=    0 NMatD0=    1 NMtDS0=    0 NMtDT0=    0
 Petite list used in FoFCou.
 Keep R1 ints in memory in canonical form, NReq=1565304907.
 Requested convergence on RMS density matrix=1.00D-08 within 128 cycles.
 Requested convergence on MAX density matrix=1.00D-06.
 Requested convergence on             energy=1.00D-06.
 No special actions if energy rises.
 Inv3:  Mode=1 IEnd=    21692163.
 Iteration    1 A*A^-1 deviation from unit magnitude is 4.22D-15 for   2659.
 Iteration    1 A*A^-1 deviation from orthogonality  is 4.17D-15 for   1911    969.
 Iteration    1 A^-1*A deviation from unit magnitude is 5.22D-15 for    663.
 Iteration    1 A^-1*A deviation from orthogonality  is 7.07D-11 for   2104   1840.
 Error on total polarization charges =  0.05124
 SCF Done:  E(RB3LYP) =  -886.947858965     A.U. after   10 cycles
            NFock= 10  Conv=0.51D-08     -V/T= 2.0094
 SMD-CDS (non-electrostatic) energy       (kcal/mol) =       0.64
 (included in total energy above)
 D1PCM: PCM CHGder 1st derivatives, ID1Alg=3 FixD1E=F DoIter=F DoCFld=F I1PDM=0.
 Calling FoFJK, ICntrl=      2127 FMM=F ISym2X=0 I1Cent= 0 IOpClX= 0 NMat=1 NMatS=1 NMatT=0.
 ***** Axes restored to original set *****
 -------------------------------------------------------------------
 Center     Atomic                   Forces (Hartrees/Bohr)
 Number     Number              X              Y              Z
 -------------------------------------------------------------------
      1        6           0.001577415    0.001926907    0.000960279
      2        6          -0.000523695   -0.001549143   -0.001176269
      3        6           0.000293860    0.000625619    0.000424628
      4        6          -0.000694702   -0.000559167   -0.000411092
      5        6          -0.000147985    0.000215729    0.000002840
      6        6           0.000329674    0.000032504    0.000165558
      7        6          -0.000638569   -0.000735915   -0.000350435
      8        6          -0.000453922   -0.000471219    0.000357493
      9        6          -0.000234212   -0.000925558   -0.002096847
     10        6           0.000669841    0.000248230    0.002444550
     11        8          -0.000386270    0.000472398   -0.000828270
     12        6           0.000320774    0.000092947   -0.000006160
     13        6          -0.000094354    0.000393354   -0.000464320
     14        8          -0.000309659    0.000129866   -0.001045424
     15        6          -0.000590497    0.000235042   -0.000381016
     16        8           0.000340442    0.000068391    0.000878507
     17        6           0.000136969   -0.000008698    0.000400308
     18        6          -0.000789266    0.000934453    0.000274733
     19        8           0.001226615   -0.000255343   -0.000420145
     20        1          -0.000208867   -0.000073783   -0.000074101
     21        1           0.000046130   -0.000056343    0.000267125
     22        1           0.000098031   -0.000084392   -0.000289217
     23        1          -0.000060822    0.000101324    0.000125123
     24        1          -0.000123541    0.000110105    0.000136611
     25        1          -0.000071299    0.000098142   -0.000004068
     26        1          -0.000095546    0.000203112   -0.000045420
     27        1          -0.000041644   -0.000285370    0.000011603
     28        1           0.000045265    0.000484016    0.000754599
     29        1          -0.000017642   -0.000044849    0.000415935
     30        1          -0.000069392    0.000060247    0.000074860
     31        1          -0.000041647   -0.000095040    0.000155227
     32        1          -0.000136912   -0.000002495    0.000030727
     33        1          -0.000134151   -0.000180172    0.000215645
     34        1           0.000025533   -0.000319120   -0.000081334
     35        1           0.000052095   -0.000015933   -0.000048640
     36        1           0.000111338    0.000066185    0.000324487
     37        1           0.000353495    0.000287760    0.000345065
     38        1          -0.000116489   -0.000168446   -0.000134174
     39        1           0.000085365   -0.000414862   -0.000080762
     40        1           0.000098570   -0.000136706   -0.000109779
     41        1           0.000580888   -0.000087618   -0.000209766
     42        1          -0.000300241   -0.000109313   -0.000104696
     43        1          -0.000110974   -0.000206845   -0.000403970
 -------------------------------------------------------------------
 Cartesian Forces:  Max     0.002444550 RMS     0.000537719

 GradGradGradGradGradGradGradGradGradGradGradGradGradGradGradGradGradGrad
 Berny optimization.
 Using GEDIIS/GDIIS optimizer.
 FormGI is forming the generalized inverse of G from B-inverse, IUseBI=4.
 Internal  Forces:  Max     0.001425241 RMS     0.000279039
 Search for a local minimum.
 Step number   6 out of a maximum of  258
 All quantities printed in internal units (Hartrees-Bohrs-Radians)
 Mixed Optimization -- En-DIIS/RFO-DIIS
 Swapping is turned off.
 Update second derivatives using D2CorX and points    4    5    6
 DE= -1.64D-04 DEPred=-1.60D-04 R= 1.02D+00
 TightC=F SS=  1.41D+00  RLast= 2.62D-01 DXNew= 1.3391D+00 7.8452D-01
 Trust test= 1.02D+00 RLast= 2.62D-01 DXMaxT set to 7.96D-01
 ITU=  1  1  0  1  1  0
     Eigenvalues ---    0.00144   0.00236   0.00243   0.00336   0.00373
     Eigenvalues ---    0.00436   0.00508   0.00623   0.00722   0.00866
     Eigenvalues ---    0.01079   0.01164   0.01281   0.01303   0.01374
     Eigenvalues ---    0.01710   0.02527   0.02966   0.03549   0.03628
     Eigenvalues ---    0.03913   0.04416   0.04481   0.04570   0.04719
     Eigenvalues ---    0.04829   0.04897   0.05067   0.05256   0.05393
     Eigenvalues ---    0.05409   0.05476   0.05527   0.05554   0.05581
     Eigenvalues ---    0.05587   0.05783   0.05787   0.05819   0.06012
     Eigenvalues ---    0.06125   0.06405   0.07120   0.08087   0.08264
     Eigenvalues ---    0.08729   0.09089   0.09248   0.09304   0.09403
     Eigenvalues ---    0.10580   0.11429   0.11673   0.13228   0.13738
     Eigenvalues ---    0.14010   0.14941   0.15545   0.15926   0.16000
     Eigenvalues ---    0.16000   0.16000   0.16000   0.16000   0.16000
     Eigenvalues ---    0.16000   0.16036   0.16081   0.16258   0.16712
     Eigenvalues ---    0.17173   0.18409   0.19917   0.20506   0.23073
     Eigenvalues ---    0.23900   0.24812   0.25033   0.25464   0.26643
     Eigenvalues ---    0.27433   0.27603   0.28435   0.28556   0.28827
     Eigenvalues ---    0.29002   0.29459   0.29759   0.30567   0.30679
     Eigenvalues ---    0.31675   0.32565   0.32770   0.33513   0.33760
     Eigenvalues ---    0.33801   0.33811   0.33922   0.34034   0.34058
     Eigenvalues ---    0.34088   0.34121   0.34164   0.34218   0.34239
     Eigenvalues ---    0.34243   0.34266   0.34269   0.34284   0.34320
     Eigenvalues ---    0.34333   0.34421   0.34535   0.34940   0.35564
     Eigenvalues ---    0.40750   0.41368   0.42922   0.51560   0.52614
     Eigenvalues ---    0.52715   0.52947   0.94351
 En-DIIS/RFO-DIIS IScMMF=        0 using points:     6    5    4    3    2
 RFO step:  Lambda=-5.12877867D-05.
 DidBck=F Rises=F RFO-DIIS coefs:    1.01057    0.07277   -0.18589    0.05847    0.04409
 Iteration  1 RMS(Cart)=  0.02254675 RMS(Int)=  0.00043862
 Iteration  2 RMS(Cart)=  0.00048154 RMS(Int)=  0.00001781
 Iteration  3 RMS(Cart)=  0.00000082 RMS(Int)=  0.00001780
 Variable       Old X    -DE/DX   Delta X   Delta X   Delta X     New X
                                 (Linear)    (Quad)   (Total)
    R1        2.56236   0.00045   0.00084   0.00136   0.00219   2.56456
    R2        2.85527  -0.00097  -0.00122  -0.00241  -0.00363   2.85164
    R3        2.77717   0.00105   0.00130   0.00157   0.00282   2.77999
    R4        2.84500   0.00034   0.00064   0.00010   0.00074   2.84574
    R5        2.90855  -0.00028  -0.00145  -0.00067  -0.00208   2.90648
    R6        2.93315   0.00025  -0.00067  -0.00010  -0.00075   2.93240
    R7        2.06459   0.00002   0.00059   0.00077   0.00136   2.06595
    R8        2.07945   0.00018  -0.00010   0.00055   0.00045   2.07990
    R9        2.92246   0.00062   0.00052   0.00114   0.00166   2.92412
   R10        2.94736   0.00050  -0.00127   0.00069  -0.00058   2.94678
   R11        2.07626  -0.00019   0.00006  -0.00031  -0.00025   2.07601
   R12        2.90709  -0.00006   0.00005  -0.00005  -0.00001   2.90708
   R13        2.07156   0.00000   0.00034   0.00047   0.00081   2.07237
   R14        2.07528   0.00020  -0.00025  -0.00012  -0.00036   2.07492
   R15        2.91283  -0.00002   0.00049  -0.00078  -0.00031   2.91252
   R16        2.06995  -0.00006  -0.00025  -0.00084  -0.00109   2.06885
   R17        2.07610   0.00018   0.00021   0.00065   0.00086   2.07697
   R18        2.91683   0.00018  -0.00014  -0.00066  -0.00080   2.91603
   R19        2.07673  -0.00012   0.00004   0.00013   0.00017   2.07690
   R20        2.86577   0.00024  -0.00064  -0.00134  -0.00200   2.86377
   R21        2.32812   0.00097   0.00036   0.00090   0.00126   2.32938
   R22        2.91388   0.00057   0.00162   0.00017   0.00182   2.91570
   R23        2.07034   0.00021  -0.00045   0.00056   0.00011   2.07045
   R24        2.07293  -0.00036  -0.00016  -0.00116  -0.00132   2.07161
   R25        2.88873   0.00013  -0.00034   0.00039   0.00005   2.88878
   R26        2.72983  -0.00061  -0.00021  -0.00253  -0.00274   2.72709
   R27        2.07353   0.00005  -0.00003   0.00004   0.00001   2.07354
   R28        2.06987   0.00017   0.00002   0.00036   0.00038   2.07025
   R29        2.07103   0.00012   0.00009   0.00020   0.00029   2.07132
   R30        2.06751   0.00008   0.00038   0.00044   0.00082   2.06833
   R31        2.07068   0.00025   0.00013   0.00052   0.00065   2.07133
   R32        2.06610   0.00005  -0.00016  -0.00006  -0.00022   2.06588
   R33        1.83926   0.00013  -0.00016   0.00017   0.00001   1.83927
   R34        2.73128  -0.00143   0.00011  -0.00235  -0.00224   2.72904
   R35        2.90802   0.00075  -0.00007   0.00097   0.00090   2.90892
   R36        2.90454   0.00082  -0.00078   0.00240   0.00162   2.90616
   R37        1.84241  -0.00009   0.00019   0.00033   0.00052   1.84293
   R38        2.07244  -0.00020   0.00016  -0.00015   0.00001   2.07245
   R39        2.06556   0.00017   0.00003   0.00046   0.00050   2.06606
   R40        2.06775   0.00020   0.00029   0.00060   0.00088   2.06863
   R41        2.70700   0.00140   0.00065   0.00232   0.00297   2.70997
   R42        2.06875  -0.00017   0.00005  -0.00083  -0.00078   2.06797
   R43        2.07870  -0.00028  -0.00007   0.00006  -0.00001   2.07869
   R44        1.83531  -0.00005  -0.00010   0.00008  -0.00001   1.83530
    A1        2.27655   0.00049   0.00152   0.00401   0.00555   2.28210
    A2        1.91252  -0.00032  -0.00085  -0.00239  -0.00328   1.90925
    A3        2.09216  -0.00017  -0.00057  -0.00142  -0.00198   2.09018
    A4        2.24658  -0.00067  -0.00089   0.00062  -0.00032   2.24626
    A5        1.95584   0.00034   0.00096   0.00097   0.00194   1.95778
    A6        2.07532   0.00031   0.00047  -0.00232  -0.00190   2.07342
    A7        2.09050   0.00031  -0.00125   0.00258   0.00135   2.09185
    A8        1.90143  -0.00033   0.00153   0.00038   0.00191   1.90334
    A9        1.85569   0.00006   0.00064  -0.00113  -0.00051   1.85518
   A10        1.91426   0.00019  -0.00088  -0.00038  -0.00128   1.91298
   A11        1.85304  -0.00025   0.00083   0.00030   0.00113   1.85417
   A12        1.83026  -0.00002  -0.00083  -0.00249  -0.00331   1.82694
   A13        1.95853  -0.00040  -0.00071  -0.00024  -0.00095   1.95758
   A14        1.98030   0.00069  -0.00037   0.00439   0.00402   1.98432
   A15        1.81749  -0.00009   0.00120  -0.00197  -0.00077   1.81672
   A16        2.03498  -0.00004  -0.00021   0.00228   0.00205   2.03703
   A17        1.82839   0.00011   0.00098  -0.00062   0.00036   1.82875
   A18        1.81600  -0.00034  -0.00050  -0.00552  -0.00600   1.81000
   A19        2.06483   0.00009  -0.00027  -0.00098  -0.00124   2.06359
   A20        1.89486  -0.00003   0.00007   0.00137   0.00145   1.89631
   A21        1.86547   0.00005   0.00076   0.00172   0.00247   1.86794
   A22        1.88913  -0.00003   0.00064   0.00172   0.00235   1.89148
   A23        1.90534  -0.00007  -0.00058  -0.00192  -0.00250   1.90284
   A24        1.83038  -0.00003  -0.00070  -0.00213  -0.00283   1.82755
   A25        2.04257  -0.00028   0.00028  -0.00048  -0.00023   2.04234
   A26        1.91543   0.00006   0.00000   0.00041   0.00042   1.91585
   A27        1.87985   0.00024   0.00029   0.00090   0.00119   1.88103
   A28        1.89485   0.00013   0.00059   0.00098   0.00158   1.89643
   A29        1.86651  -0.00009  -0.00005  -0.00011  -0.00014   1.86636
   A30        1.85535  -0.00005  -0.00129  -0.00191  -0.00321   1.85214
   A31        1.99880   0.00035   0.00029   0.00170   0.00197   2.00077
   A32        1.92617  -0.00013  -0.00022  -0.00153  -0.00174   1.92443
   A33        1.84667  -0.00011   0.00089   0.00039   0.00128   1.84795
   A34        1.97456  -0.00032  -0.00032  -0.00110  -0.00143   1.97313
   A35        1.85425   0.00004  -0.00056  -0.00043  -0.00098   1.85327
   A36        1.85088   0.00020  -0.00003   0.00113   0.00110   1.85198
   A37        1.90662  -0.00007  -0.00007   0.00163   0.00149   1.90811
   A38        2.19525   0.00013  -0.00027  -0.00038  -0.00065   2.19460
   A39        2.18128  -0.00005   0.00046  -0.00135  -0.00089   2.18039
   A40        1.83329   0.00004   0.00016  -0.00090  -0.00076   1.83253
   A41        1.93114  -0.00028  -0.00277  -0.01270  -0.01552   1.91562
   A42        1.91123   0.00024  -0.00106   0.00616   0.00506   1.91629
   A43        1.94898  -0.00023  -0.00006  -0.00437  -0.00455   1.94443
   A44        1.97598  -0.00006   0.00086   0.00795   0.00880   1.98478
   A45        1.86407   0.00026   0.00266   0.00338   0.00606   1.87012
   A46        1.81592   0.00003  -0.00057   0.00001  -0.00053   1.81539
   A47        1.98346   0.00014  -0.00030  -0.00393  -0.00426   1.97920
   A48        1.90630   0.00009   0.00030   0.00420   0.00448   1.91078
   A49        1.96134  -0.00026  -0.00049  -0.00326  -0.00382   1.95752
   A50        1.96593  -0.00008   0.00084   0.00105   0.00189   1.96782
   A51        1.83400   0.00009   0.00029   0.00206   0.00237   1.83638
   A52        1.92826   0.00015   0.00047   0.00179   0.00226   1.93053
   A53        1.95811  -0.00001   0.00013  -0.00010   0.00003   1.95814
   A54        1.92902   0.00003   0.00033   0.00050   0.00083   1.92985
   A55        1.88504  -0.00005  -0.00014  -0.00045  -0.00059   1.88445
   A56        1.88144  -0.00008  -0.00038  -0.00078  -0.00115   1.88028
   A57        1.87939  -0.00006  -0.00047  -0.00109  -0.00156   1.87783
   A58        1.94679  -0.00016   0.00138   0.00327   0.00464   1.95143
   A59        1.90282   0.00027   0.00036  -0.00081  -0.00044   1.90237
   A60        1.93343   0.00007  -0.00032   0.00037   0.00005   1.93348
   A61        1.88959  -0.00017  -0.00167  -0.00292  -0.00459   1.88500
   A62        1.89367   0.00010   0.00032   0.00048   0.00079   1.89445
   A63        1.89641  -0.00011  -0.00014  -0.00054  -0.00068   1.89573
   A64        1.87861   0.00034   0.00025   0.00087   0.00111   1.87972
   A65        1.90104   0.00006   0.00188   0.00236   0.00423   1.90527
   A66        1.93321  -0.00003  -0.00130  -0.00192  -0.00321   1.93000
   A67        1.94317   0.00036   0.00005   0.00416   0.00419   1.94735
   A68        1.90295   0.00005  -0.00010  -0.00211  -0.00220   1.90075
   A69        1.87782  -0.00026   0.00075  -0.00053   0.00020   1.87802
   A70        1.90444  -0.00019  -0.00121  -0.00203  -0.00323   1.90121
   A71        1.84430  -0.00092   0.00035  -0.00603  -0.00568   1.83863
   A72        1.93559   0.00017   0.00144   0.00123   0.00266   1.93825
   A73        1.94280   0.00044  -0.00021   0.00283   0.00261   1.94541
   A74        1.92522  -0.00007   0.00007   0.00095   0.00102   1.92624
   A75        1.89124  -0.00021  -0.00002  -0.00056  -0.00058   1.89066
   A76        1.88426  -0.00008   0.00022  -0.00024  -0.00002   1.88424
   A77        1.88282  -0.00027  -0.00157  -0.00447  -0.00604   1.87678
   A78        1.87613   0.00016  -0.00230   0.00263   0.00033   1.87645
   A79        1.92060   0.00055   0.00016   0.00294   0.00310   1.92370
   A80        1.92921  -0.00029  -0.00001  -0.00166  -0.00168   1.92753
   A81        1.91077  -0.00030   0.00134  -0.00150  -0.00016   1.91062
   A82        1.93432  -0.00006   0.00005  -0.00215  -0.00210   1.93222
   A83        1.89293  -0.00005   0.00077  -0.00023   0.00054   1.89347
   A84        1.87430   0.00068  -0.00100   0.00240   0.00140   1.87570
    D1        0.07031  -0.00015  -0.00269   0.00047  -0.00222   0.06809
    D2        3.09709  -0.00038   0.00211  -0.00734  -0.00521   3.09188
    D3       -3.00253  -0.00006  -0.00431  -0.00311  -0.00741  -3.00993
    D4        0.02426  -0.00029   0.00049  -0.01092  -0.01040   0.01386
    D5        0.70381  -0.00005   0.00013  -0.01116  -0.01105   0.69276
    D6       -1.54844   0.00022   0.00052  -0.00970  -0.00920  -1.55764
    D7        2.73983   0.00012   0.00018  -0.01050  -0.01034   2.72950
    D8       -2.51250  -0.00015   0.00188  -0.00727  -0.00541  -2.51791
    D9        1.51843   0.00012   0.00227  -0.00582  -0.00355   1.51488
   D10       -0.47648   0.00002   0.00193  -0.00662  -0.00469  -0.48117
   D11       -0.00472   0.00016  -0.00392   0.03160   0.02772   0.02299
   D12        3.12860   0.00013   0.00473   0.01756   0.02232  -3.13227
   D13       -3.08597   0.00021  -0.00543   0.02820   0.02283  -3.06314
   D14        0.04735   0.00018   0.00323   0.01417   0.01744   0.06478
   D15       -0.82233   0.00008   0.00042   0.01168   0.01209  -0.81024
   D16       -3.04488  -0.00013   0.00127   0.00962   0.01088  -3.03400
   D17        1.27429   0.00001   0.00120   0.01287   0.01408   1.28837
   D18        2.44084   0.00033  -0.00470   0.01975   0.01503   2.45587
   D19        0.21829   0.00011  -0.00384   0.01769   0.01382   0.23211
   D20       -1.74572   0.00026  -0.00391   0.02094   0.01702  -1.72871
   D21       -0.03335   0.00030   0.00295  -0.01321  -0.01024  -0.04359
   D22        2.10539   0.00008   0.00175  -0.01949  -0.01773   2.08766
   D23       -2.13637   0.00034   0.00213  -0.01652  -0.01439  -2.15076
   D24        3.00596   0.00002   0.00714  -0.01998  -0.01282   2.99314
   D25       -1.13848  -0.00020   0.00594  -0.02626  -0.02031  -1.15879
   D26        0.90294   0.00006   0.00632  -0.02329  -0.01697   0.88598
   D27        1.06901   0.00014   0.00362  -0.00724  -0.00362   1.06539
   D28       -1.28344  -0.00010   0.00505  -0.01480  -0.00976  -1.29320
   D29        3.03678   0.00004   0.00510  -0.00915  -0.00404   3.03273
   D30       -2.99755   0.00011   0.00388  -0.00480  -0.00093  -2.99848
   D31        0.93318  -0.00012   0.00530  -0.01236  -0.00707   0.92612
   D32       -1.02979   0.00002   0.00536  -0.00671  -0.00135  -1.03114
   D33       -1.02894   0.00005   0.00293  -0.00771  -0.00479  -1.03372
   D34        2.90180  -0.00019   0.00435  -0.01527  -0.01093   2.89087
   D35        0.93883  -0.00004   0.00441  -0.00962  -0.00521   0.93362
   D36       -1.17954  -0.00030  -0.00365  -0.00502  -0.00868  -1.18822
   D37        2.94337  -0.00031  -0.00439  -0.00782  -0.01222   2.93116
   D38        0.97745  -0.00028  -0.00399  -0.00685  -0.01085   0.96661
   D39        1.14649   0.00029  -0.00521   0.00377  -0.00145   1.14504
   D40       -1.01378   0.00028  -0.00595   0.00097  -0.00499  -1.01877
   D41       -2.97970   0.00031  -0.00554   0.00193  -0.00362  -2.98332
   D42       -3.14054  -0.00007  -0.00527  -0.00227  -0.00754   3.13510
   D43        0.98237  -0.00008  -0.00601  -0.00507  -0.01108   0.97129
   D44       -0.98355  -0.00005  -0.00561  -0.00410  -0.00971  -0.99326
   D45        0.93234   0.00008   0.00443  -0.00578  -0.00135   0.93099
   D46       -1.16048   0.00000   0.00415  -0.00350   0.00066  -1.15982
   D47        3.00025   0.00002   0.00655  -0.00244   0.00413   3.00438
   D48       -1.38386  -0.00002   0.00616  -0.01257  -0.00643  -1.39029
   D49        2.80652  -0.00010   0.00588  -0.01029  -0.00443   2.80209
   D50        0.68406  -0.00008   0.00828  -0.00923  -0.00095   0.68310
   D51        2.89621   0.00009   0.00539  -0.00929  -0.00391   2.89231
   D52        0.80340   0.00001   0.00511  -0.00701  -0.00190   0.80150
   D53       -1.31906   0.00002   0.00751  -0.00595   0.00157  -1.31749
   D54        1.28980   0.00011  -0.00112   0.00576   0.00463   1.29444
   D55       -0.87891   0.00010  -0.00214   0.00444   0.00229  -0.87663
   D56       -2.89167   0.00000  -0.00077   0.00600   0.00522  -2.88645
   D57       -2.83026   0.00012  -0.00066   0.00839   0.00772  -2.82254
   D58        1.28420   0.00011  -0.00168   0.00706   0.00538   1.28958
   D59       -0.72855   0.00001  -0.00031   0.00862   0.00831  -0.72024
   D60       -0.84722   0.00004  -0.00144   0.00580   0.00435  -0.84287
   D61       -3.01593   0.00003  -0.00247   0.00447   0.00200  -3.01393
   D62        1.25450  -0.00007  -0.00110   0.00604   0.00493   1.25943
   D63       -1.11949   0.00019   0.00331   0.00658   0.00988  -1.10962
   D64        1.10836   0.00002   0.00296   0.00493   0.00788   1.11624
   D65        3.13203   0.00011   0.00242   0.00544   0.00785   3.13988
   D66        1.05961   0.00016   0.00402   0.00761   0.01163   1.07123
   D67       -2.99573  -0.00001   0.00368   0.00596   0.00963  -2.98610
   D68       -0.97206   0.00009   0.00313   0.00647   0.00960  -0.96246
   D69        3.05495   0.00012   0.00279   0.00581   0.00859   3.06354
   D70       -1.00038  -0.00005   0.00244   0.00416   0.00660  -0.99379
   D71        1.02329   0.00005   0.00190   0.00467   0.00657   1.02985
   D72       -3.09402   0.00006  -0.00247  -0.00393  -0.00640  -3.10043
   D73        1.08467   0.00002  -0.00270  -0.00454  -0.00724   1.07743
   D74       -1.01315   0.00008  -0.00242  -0.00344  -0.00586  -1.01901
   D75        0.92388  -0.00003  -0.00240  -0.00401  -0.00641   0.91747
   D76       -1.18061  -0.00007  -0.00264  -0.00462  -0.00725  -1.18786
   D77        3.00476  -0.00001  -0.00236  -0.00352  -0.00587   2.99889
   D78       -1.10179  -0.00003  -0.00154  -0.00360  -0.00515  -1.10694
   D79        3.07691  -0.00007  -0.00178  -0.00421  -0.00599   3.07092
   D80        0.97909  -0.00001  -0.00150  -0.00311  -0.00461   0.97448
   D81       -0.01594   0.00004   0.00554  -0.03833  -0.03281  -0.04875
   D82        2.08982  -0.00035   0.00404  -0.05090  -0.04681   2.04302
   D83       -2.14321  -0.00004   0.00498  -0.05057  -0.04560  -2.18881
   D84        3.13384   0.00006  -0.00303  -0.02444  -0.02747   3.10638
   D85       -1.04358  -0.00033  -0.00453  -0.03701  -0.04147  -1.08505
   D86        1.00657  -0.00003  -0.00359  -0.03668  -0.04026   0.96631
   D87        0.02793  -0.00019  -0.00498   0.03042   0.02544   0.05337
   D88       -2.12531  -0.00024  -0.00394   0.03709   0.03315  -2.09216
   D89        2.09034  -0.00011  -0.00455   0.03599   0.03145   2.12179
   D90       -2.06603   0.00024  -0.00170   0.04862   0.04691  -2.01912
   D91        2.06392   0.00019  -0.00066   0.05528   0.05462   2.11854
   D92       -0.00361   0.00032  -0.00127   0.05418   0.05292   0.04930
   D93        2.11247   0.00010  -0.00571   0.04174   0.03605   2.14852
   D94       -0.04076   0.00006  -0.00467   0.04840   0.04375   0.00299
   D95       -2.10830   0.00019  -0.00527   0.04730   0.04205  -2.06624
   D96        1.04226   0.00022   0.00811   0.00493   0.01302   1.05527
   D97        3.12805   0.00009   0.00713   0.00281   0.00990   3.13796
   D98       -1.06912   0.00016   0.00699   0.00185   0.00881  -1.06030
   D99        3.09864   0.00017   0.00679  -0.00012   0.00670   3.10533
   D100      -1.09875   0.00004   0.00580  -0.00224   0.00359  -1.09517
   D101       0.98726   0.00011   0.00567  -0.00319   0.00250   0.98976
   D102      -1.04087  -0.00003   0.00772   0.00063   0.00835  -1.03252
   D103       1.04493  -0.00016   0.00673  -0.00150   0.00524   1.05017
   D104       3.13094  -0.00009   0.00660  -0.00245   0.00415   3.13510
   D105       1.06325  -0.00024  -0.00732   0.02341   0.01612   1.07937
   D106      -0.94527  -0.00028  -0.00728   0.02017   0.01286  -0.93242
   D107      -3.08600   0.00003  -0.00734   0.02220   0.01486  -3.07113
   D108       2.94731  -0.00005  -0.00148   0.00097  -0.00051   2.94680
   D109      -1.22443  -0.00002  -0.00198  -0.00122  -0.00320  -1.22762
   D110       0.83882  -0.00036  -0.00305  -0.00507  -0.00812   0.83069
   D111      -1.07090  -0.00009  -0.00003  -0.00258  -0.00261  -1.07351
   D112       1.03616   0.00006   0.00079  -0.00054   0.00025   1.03641
   D113       3.12565  -0.00004  -0.00127  -0.00369  -0.00496   3.12068
   D114       3.12061  -0.00017  -0.00148  -0.00297  -0.00446   3.11615
   D115      -1.05551  -0.00003  -0.00067  -0.00093  -0.00160  -1.05711
   D116       1.03398  -0.00013  -0.00273  -0.00408  -0.00681   1.02716
   D117       1.07417   0.00022  -0.00164   0.00000  -0.00164   1.07253
   D118      -3.10196   0.00036  -0.00083   0.00204   0.00122  -3.10073
   D119      -1.01247   0.00026  -0.00289  -0.00110  -0.00399  -1.01646
   D120      -3.11546  -0.00021  -0.00828  -0.03567  -0.04396   3.12376
   D121      -1.03583  -0.00017  -0.00794  -0.03425  -0.04220  -1.07803
   D122       1.05454  -0.00007  -0.00689  -0.03371  -0.04060   1.01394
   D123      -1.03367  -0.00010  -0.00551  -0.03069  -0.03620  -1.06987
   D124       1.04597  -0.00005  -0.00516  -0.02927  -0.03444   1.01153
   D125       3.13634   0.00005  -0.00411  -0.02873  -0.03285   3.10350
   D126       1.02861  -0.00029  -0.00586  -0.03460  -0.04046   0.98816
   D127       3.10824  -0.00024  -0.00551  -0.03319  -0.03870   3.06955
   D128      -1.08456  -0.00014  -0.00446  -0.03264  -0.03710  -1.12167
   D129       2.87746   0.00012   0.00648  -0.06850  -0.06203   2.81543
   D130       0.79155  -0.00047   0.00687  -0.07273  -0.06585   0.72569
   D131      -1.29577  -0.00018   0.00503  -0.07015  -0.06512  -1.36089
         Item               Value     Threshold  Converged?
 Maximum Force            0.001425     0.000450     NO 
 RMS     Force            0.000279     0.000300     YES
 Maximum Displacement     0.130524     0.001800     NO 
 RMS     Displacement     0.022581     0.001200     NO 
 Predicted change in Energy=-1.407364D-04
 GradGradGradGradGradGradGradGradGradGradGradGradGradGradGradGradGradGrad

                          Input orientation:                          
 ---------------------------------------------------------------------
 Center     Atomic      Atomic             Coordinates (Angstroms)
 Number     Number       Type             X           Y           Z
 ---------------------------------------------------------------------
      1          6           0       -1.431189    0.726550   -0.224997
      2          6           0       -0.974782   -0.371500    0.429002
      3          6           0        0.120887   -0.467140    1.457645
      4          6           0        1.476164    0.247365    1.211350
      5          6           0        1.311551    1.779779    1.073583
      6          6           0        0.577314    2.324569   -0.163615
      7          6           0       -0.954507    2.158058   -0.198399
      8          6           0       -2.629172    0.370172   -1.000876
      9          6           0       -2.956614   -1.092067   -0.774592
     10          6           0       -1.829115   -1.617016    0.138524
     11          8           0       -3.280068    1.137090   -1.713343
     12          6           0       -1.672855    2.939787    0.921434
     13          6           0       -1.042370   -2.754495   -0.512644
     14          8           0       -2.324282   -2.161169    1.380012
     15          6           0        2.373365   -0.459515    0.149755
     16          8           0        1.614387   -0.644535   -1.064853
     17          6           0        2.836993   -1.834885    0.662552
     18          6           0        3.609910    0.385805   -0.198728
     19          8           0        4.380649   -0.351672   -1.157161
     20          1           0        0.298633   -1.519882    1.692913
     21          1           0       -0.288404   -0.039312    2.385460
     22          1           0        2.026731    0.108060    2.151746
     23          1           0        2.303771    2.244604    1.119247
     24          1           0        0.797441    2.130497    1.978178
     25          1           0        0.998738    1.878862   -1.070431
     26          1           0        0.783779    3.402113   -0.228868
     27          1           0       -1.289732    2.604284   -1.145190
     28          1           0       -3.936275   -1.181892   -0.292294
     29          1           0       -3.021708   -1.611325   -1.737866
     30          1           0       -1.361401    3.991924    0.919012
     31          1           0       -1.462712    2.527356    1.914373
     32          1           0       -2.758719    2.912727    0.774499
     33          1           0       -0.221393   -3.097898    0.124559
     34          1           0       -1.715977   -3.602147   -0.683465
     35          1           0       -0.627908   -2.438873   -1.473751
     36          1           0       -2.886979   -1.484708    1.796050
     37          1           0        2.265961   -0.917103   -1.737343
     38          1           0        3.440353   -1.733102    1.572680
     39          1           0        1.987429   -2.486317    0.884368
     40          1           0        3.448872   -2.336940   -0.093659
     41          1           0        3.303928    1.341797   -0.634615
     42          1           0        4.203696    0.588526    0.704774
     43          1           0        4.977811    0.275967   -1.596125
 ---------------------------------------------------------------------
                    Distance matrix (angstroms):
                    1          2          3          4          5
     1  C    0.000000
     2  C    1.357105   0.000000
     3  C    2.581690   1.505903   0.000000
     4  C    3.278020   2.646167   1.551759   0.000000
     5  C    3.212200   3.204810   2.571737   1.547375   0.000000
     6  C    2.567395   3.166857   3.260437   2.648251   1.538362
     7  C    1.509023   2.606282   3.284908   3.397986   2.626034
     8  C    1.471107   2.309033   3.782623   4.665063   4.671153
     9  C    2.436461   2.428068   3.852847   5.038608   5.466304
    10  C    2.404744   1.538042   2.620076   3.943570   4.719781
    11  O    2.408748   3.489961   4.918863   5.653953   5.409526
    12  C    2.504222   3.419710   3.887440   4.153253   3.205534
    13  C    3.514483   2.563188   3.235305   4.280927   5.349458
    14  O    3.422365   2.434848   2.975670   4.502541   5.370684
    15  C    4.002727   3.360925   2.604667   1.559369   2.644872
    16  O    3.443947   3.001658   2.936837   2.448610   3.246832
    17  C    5.056290   4.089703   3.143267   2.547312   3.944834
    18  C    5.052670   4.689025   3.955296   2.561319   2.973952
    19  O    5.984058   5.585423   4.999611   3.795355   4.351858
    20  H    3.423027   2.130220   1.093256   2.177532   3.506756
    21  H    2.950761   2.099807   1.100635   2.138790   2.754991
    22  H    4.241303   3.493838   2.108287   1.098579   2.113898
    23  H    4.249872   4.250805   3.497578   2.163880   1.096653
    24  H    3.433925   3.435216   2.734300   2.143566   1.098000
    25  H    2.819065   3.347717   3.558865   2.845390   2.168978
    26  H    3.473433   4.214912   4.272572   3.536391   2.146366
    27  H    2.095866   3.381208   4.265940   4.331112   3.517021
    28  H    3.149941   3.153956   4.475904   5.796397   6.178737
    29  H    3.206896   3.228373   4.625619   5.690646   6.179075
    30  H    3.460678   4.407839   4.729752   4.707330   3.473060
    31  H    2.796570   3.293595   3.418098   3.785445   2.993715
    32  H    2.746034   3.753392   4.492475   5.022871   4.235578
    33  H    4.026437   2.844913   2.969033   3.905586   5.200221
    34  H    4.362214   3.496288   4.217426   5.347787   6.420146
    35  H    3.496362   2.831047   3.611302   4.341977   5.295983
    36  H    3.330709   2.600875   3.193309   4.730642   5.367168
    37  H    4.319457   3.936134   3.874501   3.267194   4.010658
    38  H    5.745733   4.759767   3.554539   2.812622   4.137781
    39  H    4.820805   3.668039   2.808861   2.800237   4.323447
    40  H    5.763438   4.868762   4.120458   3.503320   4.783092
    41  H    4.792458   4.730119   4.216818   2.818880   2.660702
    42  H    5.712745   5.273929   4.283757   2.795074   3.149541
    43  H    6.569498   6.320896   5.785104   4.488236   4.778102
                    6          7          8          9         10
     6  C    0.000000
     7  C    1.541237   0.000000
     8  C    3.847366   2.577791   0.000000
     9  C    4.953316   3.860537   1.515443   0.000000
    10  C    4.627989   3.889684   2.426364   1.542922   0.000000
    11  O    4.323327   2.957307   1.232655   2.440290   3.622123
    12  C    2.572758   1.543098   3.348543   4.558552   4.626211
    13  C    5.342479   4.923378   3.538341   2.548845   1.528675
    14  O    5.560925   4.798269   3.488448   2.486994   1.443116
    15  C    3.327931   4.248251   5.199780   5.446394   4.358987
    16  O    3.271594   3.899294   4.363659   4.602020   3.775122
    17  C    4.805180   5.573177   6.124396   6.015235   4.700493
    18  C    3.599538   4.896405   6.290455   6.755365   5.805861
    19  O    4.755497   5.973430   7.048622   7.384441   6.468466
    20  H    4.278336   4.321419   4.404639   4.107096   2.636829
    21  H    3.582623   3.456654   4.136924   4.267735   3.148278
    22  H    3.517757   4.314332   5.628957   5.902329   4.679369
    23  H    2.152390   3.515687   5.687033   6.510887   5.740616
    24  H    2.161804   2.794203   4.869824   5.661766   4.932238
    25  H    1.094791   2.157210   3.929722   4.955678   4.656124
    26  H    1.099085   2.137812   4.630000   5.872479   5.670436
    27  H    2.127814   1.099048   2.608866   4.071714   4.445024
    28  H    5.717019   4.478283   2.149304   1.095635   2.194325
    29  H    5.560799   4.566347   2.150249   1.096249   2.223320
    30  H    2.776827   2.185688   4.290722   5.591061   5.682264
    31  H    2.919052   2.204191   3.809560   4.750001   4.523684
    32  H    3.514983   2.184316   3.103760   4.298514   4.667677
    33  H    5.488545   5.316656   4.369383   3.509026   2.185858
    34  H    6.376157   5.830531   4.088275   2.801425   2.151560
    35  H    5.085214   4.781733   3.481294   2.779493   2.172045
    36  H    5.509284   4.580614   3.365983   2.601388   1.970781
    37  H    3.979521   4.711304   5.114860   5.313454   4.558334
    38  H    5.260837   6.131284   6.919977   6.844107   5.462378
    39  H    5.121652   5.603356   5.746885   5.398115   3.984718
    40  H    5.475436   6.293308   6.715215   6.560764   5.331917
    41  H    2.936342   4.357848   6.023278   6.718457   5.974985
    42  H    4.113221   5.466828   7.045921   7.502196   6.448244
    43  H    5.060951   6.378739   7.630818   8.093302   7.275069
                   11         12         13         14         15
    11  O    0.000000
    12  C    3.574200   0.000000
    13  C    4.646870   5.905840   0.000000
    14  O    4.621783   5.162790   2.361669   0.000000
    15  C    6.162920   5.340659   4.168087   5.145585   0.000000
    16  O    5.248849   5.253443   3.437328   4.877567   1.444144
    17  C    7.203884   6.572917   4.156468   5.221109   1.539335
    18  C    7.094383   5.973708   5.621720   6.647866   1.537872
    19  O    7.823831   7.197164   5.966414   7.393756   2.397676
    20  H    5.609739   4.936658   2.861301   2.718242   2.794678
    21  H    5.209046   3.596541   4.042238   3.107732   3.501423
    22  H    6.645294   4.818639   4.971175   4.967523   2.109565
    23  H    6.358412   4.041777   6.233034   6.395131   2.873503
    24  H    5.589299   2.806069   5.783792   5.340538   3.540456
    25  H    4.389959   3.497212   5.093648   5.776589   2.974301
    26  H    4.883528   2.751725   6.427999   6.572567   4.193127
    27  H    2.537104   2.128446   5.401650   5.491492   4.947932
    28  H    2.797796   4.856382   3.300957   2.520736   6.366222
    29  H    2.760640   5.440947   2.593412   3.241897   5.830659
    30  H    4.331357   1.097269   6.904027   6.245014   5.861360
    31  H    4.289050   1.095531   5.827954   4.796886   5.172114
    32  H    3.100653   1.096095   6.059703   5.128333   6.172569
    33  H    5.537914   6.260623   1.094512   2.622168   3.700604
    34  H    5.095821   6.736057   1.096102   2.589283   5.224280
    35  H    4.458572   5.979868   1.093216   3.331481   3.944777
    36  H    4.398203   4.670676   3.216367   0.973301   5.606472
    37  H    5.914281   6.120374   3.977556   5.686470   1.944752
    38  H    8.012490   6.957363   5.048428   5.783717   2.187511
    39  H    6.900993   6.545355   3.347125   4.352269   2.190098
    40  H    7.744087   7.423365   4.530028   5.960865   2.177312
    41  H    6.674920   5.453735   5.973675   6.928653   2.173916
    42  H    7.883840   6.333184   6.338699   7.115565   2.180951
    43  H    8.303483   7.593774   6.826435   8.253338   3.220585
                   16         17         18         19         20
    16  O    0.000000
    17  C    2.428091   0.000000
    18  C    2.407049   2.504130   0.000000
    19  O    2.783252   2.809653   1.434053   0.000000
    20  H    3.178477   2.757561   4.263156   5.113755   0.000000
    21  H    3.986424   3.995072   4.696339   5.869224   1.736755
    22  H    3.329105   2.578615   2.847512   4.086704   2.418066
    23  H    3.686824   4.139459   2.626440   4.029405   4.303605
    24  H    4.198600   4.649182   3.961419   5.369440   3.695328
    25  H    2.597420   4.491585   3.131662   4.052176   4.435953
    26  H    4.214753   5.695302   4.133526   5.281108   5.306095
    27  H    4.358347   6.324873   5.461129   6.394610   5.252283
    28  H    5.629871   6.871338   7.707874   8.402885   4.689320
    29  H    4.783410   6.335327   7.094775   7.531190   4.775277
    30  H    5.855577   7.186375   6.242384   7.493227   5.808152
    31  H    5.329655   6.251693   5.897705   7.201943   4.419447
    32  H    5.929704   7.339234   6.920400   8.084441   5.462500
    33  H    3.286911   3.352368   5.188409   5.510295   2.284797
    34  H    4.470375   5.066016   6.671117   6.925231   3.747219
    35  H    2.900816   4.115110   5.250104   5.435281   3.425023
    36  H    5.399349   5.845623   7.048938   7.926137   3.187475
    37  H    0.975236   2.632090   2.423036   2.264559   4.000048
    38  H    3.387582   1.096693   2.767020   3.200709   3.151242
    39  H    2.707543   1.093309   3.471977   3.801585   2.107078
    40  H    2.678206   1.094673   2.729526   2.437321   3.712604
    41  H    2.642946   3.462943   1.094323   2.073697   4.757982
    42  H    3.369946   2.782548   1.099997   2.093344   4.546572
    43  H    3.527349   3.760375   1.958555   0.971197   5.994794
                   21         22         23         24         25
    21  H    0.000000
    22  H    2.331564   0.000000
    23  H    3.679530   2.389064   0.000000
    24  H    2.460287   2.373084   1.737761   0.000000
    25  H    4.156839   3.817714   2.575183   3.065593   0.000000
    26  H    4.452830   4.250064   2.338294   2.547204   1.753490
    27  H    4.522914   5.300929   4.262665   3.786317   2.401857
    28  H    4.667206   6.572271   7.257513   6.207659   5.859015
    29  H    5.190760   6.600917   7.168822   6.511230   5.365711
    30  H    4.421839   5.299384   4.065305   3.040945   3.740744
    31  H    2.861592   4.252711   3.859866   2.295617   3.922796
    32  H    4.172792   5.715199   5.118012   3.834972   4.311743
    33  H    3.804091   4.409276   5.992344   5.640039   5.261641
    34  H    4.914270   5.984306   7.320699   6.801824   6.128693
    35  H    4.557045   5.165095   6.103551   5.901405   4.631575
    36  H    3.031364   5.177642   6.427264   5.165059   5.884651
    37  H    4.928773   4.029045   4.261212   5.024889   3.141345
    38  H    4.175304   2.392388   4.161677   4.698596   5.098412
    39  H    3.663404   2.887661   4.747299   4.891570   4.884009
    40  H    5.039082   3.611420   4.875750   5.592904   4.972950
    41  H    4.892154   3.304111   2.211653   3.705565   2.406715
    42  H    4.837132   2.657772   2.554231   3.949911   3.884338
    43  H    6.609496   4.773217   4.289437   5.804344   4.321881
                   26         27         28         29         30
    26  H    0.000000
    27  H    2.403253   0.000000
    28  H    6.579972   4.697526   0.000000
    29  H    6.472509   4.595908   1.763668   0.000000
    30  H    2.503458   2.488294   5.904710   6.419658   0.000000
    31  H    3.225741   3.065415   4.974577   5.735678   1.773687
    32  H    3.714235   2.436856   4.392105   5.181524   1.771453
    33  H    6.586761   5.938728   4.200618   3.676994   7.224704
    34  H    7.450845   6.238162   3.307623   2.603856   7.769399
    35  H    6.136751   5.096999   3.731103   2.546541   6.900614
    36  H    6.438617   5.284123   2.356672   3.538750   5.752398
    37  H    4.809157   5.039223   6.373854   5.333047   6.656765
    38  H    6.055856   6.969465   7.628669   7.261734   7.500669
    39  H    6.112420   6.385383   6.178700   5.721292   7.292700
    40  H    6.329118   6.926455   7.477565   6.715529   8.013660
    41  H    3.280348   4.791270   7.675071   7.067656   5.585895
    42  H    4.525902   6.137051   8.389734   7.938028   6.526815
    43  H    5.406671   6.701231   9.126130   8.220357   7.766586
                   31         32         33         34         35
    31  H    0.000000
    32  H    1.768463   0.000000
    33  H    6.032229   6.556528   0.000000
    34  H    6.662110   6.756963   1.772273   0.000000
    35  H    6.069573   6.183414   1.775996   1.778104   0.000000
    36  H    4.259014   4.516355   3.535762   3.464504   4.087228
    37  H    6.253186   6.798850   3.795982   4.916905   3.280205
    38  H    6.504483   7.787767   4.167507   5.930536   5.131238
    39  H    6.172625   7.189415   2.414589   4.173535   3.521784
    40  H    7.198418   8.175995   3.754667   5.350167   4.305250
    41  H    5.533872   6.419433   5.719714   7.045879   5.518781
    42  H    6.109858   7.340436   5.788591   7.384543   6.103729
    43  H    7.672854   8.510362   6.432375   7.789706   6.229721
                   36         37         38         39         40
    36  H    0.000000
    37  H    6.273743   0.000000
    38  H    6.336145   3.605732   0.000000
    39  H    5.059076   3.068124   1.775414   0.000000
    40  H    6.666356   2.473239   1.772394   1.764841   0.000000
    41  H    7.226659   2.719561   3.787581   4.323764   3.721122
    42  H    7.467721   3.462033   2.593435   3.794568   3.124997
    43  H    8.744242   2.966056   4.054807   4.767121   3.379696
                   41         42         43
    41  H    0.000000
    42  H    1.780720   0.000000
    43  H    2.205081   2.447669   0.000000
 Stoichiometry    C15H24O4
 Framework group  C1[X(C15H24O4)]
 Deg. of freedom   123
 Full point group                 C1      NOp   1
 Largest Abelian subgroup         C1      NOp   1
 Largest concise Abelian subgroup C1      NOp   1
                         Standard orientation:                         
 ---------------------------------------------------------------------
 Center     Atomic      Atomic             Coordinates (Angstroms)
 Number     Number       Type             X           Y           Z
 ---------------------------------------------------------------------
      1          6           0       -1.510518    0.680368   -0.221328
      2          6           0       -1.001041   -0.397518    0.427000
      3          6           0        0.124633   -0.450111    1.425917
      4          6           0        1.448751    0.306082    1.138102
      5          6           0        1.230649    1.831315    0.995040
      6          6           0        0.445805    2.342988   -0.225111
      7          6           0       -1.080161    2.126717   -0.216962
      8          6           0       -2.716844    0.279727   -0.961882
      9          6           0       -2.990242   -1.190655   -0.717346
     10          6           0       -1.821917   -1.672133    0.167980
     11          8           0       -3.411436    1.019939   -1.661214
     12          6           0       -1.792977    2.892942    0.917033
     13          6           0       -1.016481   -2.788271   -0.497117
     14          8           0       -2.265278   -2.222944    1.426003
     15          6           0        2.339400   -0.379118    0.056955
     16          8           0        1.554216   -0.597488   -1.135250
     17          6           0        2.861297   -1.734970    0.565722
     18          6           0        3.537863    0.503227   -0.330604
     19          8           0        4.305956   -0.215894   -1.304978
     20          1           0        0.342877   -1.494797    1.663001
     21          1           0       -0.273082   -0.028989    2.361800
     22          1           0        2.028842    0.191554    2.063981
     23          1           0        2.208078    2.328344    1.010592
     24          1           0        0.730092    2.171805    1.911071
     25          1           0        0.856793    1.904544   -1.140220
     26          1           0        0.615226    3.426146   -0.302903
     27          1           0       -1.455272    2.554922   -1.157089
     28          1           0       -3.953029   -1.308624   -0.207896
     29          1           0       -3.064469   -1.718775   -1.675126
     30          1           0       -1.516132    3.954564    0.899342
     31          1           0       -1.542685    2.494800    1.906490
     32          1           0       -2.880967    2.829664    0.799995
     33          1           0       -0.167792   -3.100245    0.119612
     34          1           0       -1.666508   -3.658515   -0.644021
     35          1           0       -0.638712   -2.466429   -1.471197
     36          1           0       -2.838226   -1.562035    1.852904
     37          1           0        2.195859   -0.853725   -1.823525
     38          1           0        3.485462   -1.607054    1.458353
     39          1           0        2.039721   -2.411929    0.814846
     40          1           0        3.468484   -2.222464   -0.203682
     41          1           0        3.189212    1.445599   -0.764103
     42          1           0        4.148997    0.731666    0.555017
     43          1           0        4.870248    0.427526   -1.764117
 ---------------------------------------------------------------------
 Rotational constants (GHZ):      0.5386329      0.2953680      0.2373927
 Standard basis: 6-31G(d) (6D, 7F)
 There are   333 symmetry adapted cartesian basis functions of A   symmetry.
 There are   333 symmetry adapted basis functions of A   symmetry.
   333 basis functions,   628 primitive gaussians,   333 cartesian basis functions
    73 alpha electrons       73 beta electrons
       nuclear repulsion energy      1631.9596014487 Hartrees.
 NAtoms=   43 NActive=   43 NUniq=   43 SFac= 1.00D+00 NAtFMM=   60 NAOKFM=F Big=F
 Integral buffers will be    131072 words long.
 Raffenetti 2 integral format.
 Two-electron integral symmetry is turned on.
 ------------------------------------------------------------------------------
 Polarizable Continuum Model (PCM)
 =================================
 Model                : PCM (using non-symmetric T matrix).
 Atomic radii         : SMD-Coulomb.
 Polarization charges : Total charges.
 Charge compensation  : None.
 Solution method      : On-the-fly selection.
 Cavity type          : VdW (van der Waals Surface) (Alpha=1.000).
 Cavity algorithm     : GePol (No added spheres)
                        Default sphere list used, NSphG=   43.
                        Lebedev-Laikov grids with approx.  5.0 points / Ang**2.
                        Smoothing algorithm: Karplus/York (Gamma=1.0000).
                        Polarization charges: spherical gaussians, with
                                              point-specific exponents (IZeta= 3).
                        Self-potential: point-specific (ISelfS= 7).
                        Self-field    : sphere-specific E.n sum rule (ISelfD= 2).
 1st derivatives      : Analytical E(r).r(x)/FMM algorithm (CHGder, D1EAlg=3).
                        Cavity 1st derivative terms included.
 Solvent              : Methanol, Eps=  32.613000 Eps(inf)=   1.765709
 ------------------------------------------------------------------------------
 ------------------------------------------------------------------------------
 Atomic radii for non-electrostatic terms: SMD-CDS.
 ------------------------------------------------------------------------------
 Nuclear repulsion after PCM non-electrostatic terms =     1631.9606057107 Hartrees.
 One-electron integrals computed using PRISM.
 NBasis=   333 RedAO= T EigKep=  9.00D-04  NBF=   333
 NBsUse=   333 1.00D-06 EigRej= -1.00D+00 NBFU=   333
 Initial guess from the checkpoint file:  "DY-202A-11R_59.chk"
 B after Tr=     0.000000    0.000000    0.000000
         Rot=    0.999999   -0.001032    0.000344    0.000212 Ang=  -0.13 deg.
 ExpMin= 1.61D-01 ExpMax= 5.48D+03 ExpMxC= 8.25D+02 IAcc=1 IRadAn=         1 AccDes= 0.00D+00
 Harris functional with IExCor=  402 and IRadAn=       1 diagonalized for initial guess.
 HarFok:  IExCor=  402 AccDes= 0.00D+00 IRadAn=         1 IDoV= 1 UseB2=F ITyADJ=14
 ICtDFT=  3500011 ScaDFX=  1.000000  1.000000  1.000000  1.000000
 FoFCou: FMM=F IPFlag=           0 FMFlag=      100000 FMFlg1=           0
         NFxFlg=           0 DoJE=T BraDBF=F KetDBF=T FulRan=T
         wScrn=  0.000000 ICntrl=     500 IOpCl=  0 I1Cent=   200000004 NGrid=           0
         NMat0=    1 NMatS0=      1 NMatT0=    0 NMatD0=    1 NMtDS0=    0 NMtDT0=    0
 Petite list used in FoFCou.
 Keep R1 ints in memory in canonical form, NReq=1565304907.
 Requested convergence on RMS density matrix=1.00D-08 within 128 cycles.
 Requested convergence on MAX density matrix=1.00D-06.
 Requested convergence on             energy=1.00D-06.
 No special actions if energy rises.
 Inv3:  Mode=1 IEnd=    21918627.
 Iteration    1 A*A^-1 deviation from unit magnitude is 5.00D-15 for   2696.
 Iteration    1 A*A^-1 deviation from orthogonality  is 5.54D-15 for   1920    973.
 Iteration    1 A^-1*A deviation from unit magnitude is 4.88D-15 for   2673.
 Iteration    1 A^-1*A deviation from orthogonality  is 2.59D-10 for   1894   1850.
 Iteration    2 A*A^-1 deviation from unit magnitude is 2.89D-15 for     64.
 Iteration    2 A*A^-1 deviation from orthogonality  is 3.03D-15 for   2235    175.
 Iteration    2 A^-1*A deviation from unit magnitude is 1.11D-15 for    548.
 Iteration    2 A^-1*A deviation from orthogonality  is 3.77D-16 for   2284    189.
 Error on total polarization charges =  0.05124
 SCF Done:  E(RB3LYP) =  -886.947917680     A.U. after   10 cycles
            NFock= 10  Conv=0.57D-08     -V/T= 2.0094
 SMD-CDS (non-electrostatic) energy       (kcal/mol) =       0.63
 (included in total energy above)
 D1PCM: PCM CHGder 1st derivatives, ID1Alg=3 FixD1E=F DoIter=F DoCFld=F I1PDM=0.
 Calling FoFJK, ICntrl=      2127 FMM=F ISym2X=0 I1Cent= 0 IOpClX= 0 NMat=1 NMatS=1 NMatT=0.
 ***** Axes restored to original set *****
 -------------------------------------------------------------------
 Center     Atomic                   Forces (Hartrees/Bohr)
 Number     Number              X              Y              Z
 -------------------------------------------------------------------
      1        6           0.000884577   -0.000522005    0.000247448
      2        6          -0.000529932    0.000224472   -0.000288148
      3        6           0.000423192   -0.000063720    0.000468154
      4        6          -0.000362509    0.000435137    0.000028553
      5        6           0.000108087    0.000184672   -0.000266392
      6        6           0.000736917    0.000567559    0.000173943
      7        6           0.000245516   -0.000042381   -0.000420676
      8        6          -0.000310635    0.001063736    0.000216991
      9        6          -0.000201805   -0.000039521   -0.001269484
     10        6           0.000745514    0.000058346    0.001038062
     11        8           0.000128608   -0.000161928   -0.000317526
     12        6          -0.000136653    0.000239485    0.000516732
     13        6          -0.000226426   -0.000750473   -0.000308773
     14        8          -0.000361210    0.000038943   -0.000994734
     15        6          -0.000274100   -0.000399182   -0.000062362
     16        8           0.000263896    0.000096410    0.000131699
     17        6           0.000334042   -0.001098572    0.000195901
     18        6          -0.000383726    0.000272767    0.000933402
     19        8           0.000393388    0.000542408   -0.000742841
     20        1          -0.000445096    0.000195925   -0.000472354
     21        1           0.000160373    0.000154057    0.000108529
     22        1          -0.000098464    0.000211309   -0.000011914
     23        1           0.000083973   -0.000234373   -0.000501910
     24        1          -0.000179040   -0.000192782    0.000431875
     25        1          -0.000047234   -0.000364207   -0.000328330
     26        1          -0.000197170   -0.000030290    0.000152044
     27        1          -0.000165097   -0.000342707    0.000108507
     28        1          -0.000215760   -0.000333011    0.000457816
     29        1           0.000004783   -0.000473363    0.000536964
     30        1           0.000044780    0.000006023   -0.000105452
     31        1           0.000044386   -0.000088631    0.000043529
     32        1          -0.000073494   -0.000073461   -0.000051820
     33        1          -0.000128043    0.000514255    0.000324503
     34        1           0.000059106   -0.000138383   -0.000195383
     35        1           0.000152937    0.000042271   -0.000145911
     36        1           0.000232724    0.000097347    0.000359163
     37        1          -0.000182410    0.000080385    0.000074711
     38        1          -0.000094982   -0.000031818   -0.000156283
     39        1          -0.000235705    0.000072887    0.000093543
     40        1           0.000038612    0.000335933    0.000144545
     41        1          -0.000045329    0.000208241    0.000097311
     42        1          -0.000067303   -0.000156672   -0.000167595
     43        1          -0.000123286   -0.000105088   -0.000076034
 -------------------------------------------------------------------
 Cartesian Forces:  Max     0.001269484 RMS     0.000371609

 GradGradGradGradGradGradGradGradGradGradGradGradGradGradGradGradGradGrad
 Berny optimization.
 Using GEDIIS/GDIIS optimizer.
 FormGI is forming the generalized inverse of G from B-inverse, IUseBI=4.
 Internal  Forces:  Max     0.001098091 RMS     0.000266948
 Search for a local minimum.
 Step number   7 out of a maximum of  258
 All quantities printed in internal units (Hartrees-Bohrs-Radians)
 Mixed Optimization -- En-DIIS/RFO-DIIS
 Swapping is turned off.
 Update second derivatives using D2CorX and points    5    6    7
 DE= -5.87D-05 DEPred=-1.41D-04 R= 4.17D-01
 Trust test= 4.17D-01 RLast= 2.47D-01 DXMaxT set to 7.96D-01
 ITU=  0  1  1  0  1  1  0
     Eigenvalues ---    0.00133   0.00236   0.00241   0.00336   0.00389
     Eigenvalues ---    0.00463   0.00507   0.00626   0.00742   0.00866
     Eigenvalues ---    0.01057   0.01139   0.01281   0.01299   0.01373
     Eigenvalues ---    0.01690   0.02520   0.03101   0.03517   0.03734
     Eigenvalues ---    0.03933   0.04439   0.04503   0.04650   0.04779
     Eigenvalues ---    0.04870   0.04917   0.05153   0.05316   0.05383
     Eigenvalues ---    0.05416   0.05484   0.05520   0.05551   0.05563
     Eigenvalues ---    0.05573   0.05781   0.05800   0.05877   0.06016
     Eigenvalues ---    0.06124   0.06834   0.07110   0.08121   0.08262
     Eigenvalues ---    0.08809   0.09117   0.09283   0.09344   0.09430
     Eigenvalues ---    0.10604   0.11427   0.11699   0.13238   0.13724
     Eigenvalues ---    0.14111   0.15260   0.15530   0.15994   0.16000
     Eigenvalues ---    0.16000   0.16000   0.16000   0.16000   0.16000
     Eigenvalues ---    0.16027   0.16070   0.16164   0.16577   0.16976
     Eigenvalues ---    0.17208   0.18870   0.20011   0.21064   0.23277
     Eigenvalues ---    0.23926   0.24655   0.25012   0.25472   0.26597
     Eigenvalues ---    0.27599   0.27664   0.28479   0.28535   0.28813
     Eigenvalues ---    0.28872   0.29337   0.29815   0.30457   0.30823
     Eigenvalues ---    0.31832   0.32473   0.32832   0.33512   0.33754
     Eigenvalues ---    0.33784   0.33808   0.33828   0.34040   0.34053
     Eigenvalues ---    0.34072   0.34113   0.34198   0.34218   0.34230
     Eigenvalues ---    0.34241   0.34266   0.34274   0.34283   0.34320
     Eigenvalues ---    0.34354   0.34403   0.34550   0.35021   0.36003
     Eigenvalues ---    0.40605   0.41478   0.42241   0.51557   0.52702
     Eigenvalues ---    0.52805   0.53220   0.94246
 En-DIIS/RFO-DIIS IScMMF=        0 using points:     7    6    5    4    3
 RFO step:  Lambda=-4.60881265D-05.
 DidBck=T Rises=F RFO-DIIS coefs:    0.63850    0.55403   -0.29931    0.00375    0.10303
 Iteration  1 RMS(Cart)=  0.01780129 RMS(Int)=  0.00022186
 Iteration  2 RMS(Cart)=  0.00032088 RMS(Int)=  0.00002265
 Iteration  3 RMS(Cart)=  0.00000010 RMS(Int)=  0.00002265
 Variable       Old X    -DE/DX   Delta X   Delta X   Delta X     New X
                                 (Linear)    (Quad)   (Total)
    R1        2.56456  -0.00055  -0.00016   0.00038   0.00021   2.56477
    R2        2.85164   0.00000   0.00024  -0.00144  -0.00119   2.85045
    R3        2.77999   0.00047   0.00007   0.00203   0.00207   2.78206
    R4        2.84574  -0.00007   0.00000  -0.00007  -0.00006   2.84568
    R5        2.90648  -0.00004  -0.00039  -0.00064  -0.00101   2.90547
    R6        2.93240  -0.00028  -0.00050  -0.00065  -0.00114   2.93126
    R7        2.06595  -0.00036  -0.00001  -0.00011  -0.00012   2.06583
    R8        2.07990   0.00009  -0.00010   0.00042   0.00032   2.08022
    R9        2.92412  -0.00037   0.00030  -0.00012   0.00017   2.92429
   R10        2.94678  -0.00040  -0.00054  -0.00042  -0.00097   2.94582
   R11        2.07601  -0.00009   0.00001  -0.00029  -0.00028   2.07573
   R12        2.90708  -0.00022   0.00009  -0.00007   0.00001   2.90709
   R13        2.07237  -0.00004  -0.00008   0.00020   0.00012   2.07249
   R14        2.07492   0.00037  -0.00002   0.00056   0.00054   2.07546
   R15        2.91252   0.00004   0.00044  -0.00005   0.00038   2.91290
   R16        2.06885   0.00041   0.00002   0.00031   0.00033   2.06918
   R17        2.07697  -0.00008  -0.00007   0.00027   0.00019   2.07716
   R18        2.91603   0.00039   0.00024   0.00046   0.00070   2.91673
   R19        2.07690  -0.00018  -0.00005  -0.00024  -0.00029   2.07661
   R20        2.86377   0.00080   0.00031   0.00091   0.00122   2.86499
   R21        2.32938   0.00002  -0.00012   0.00071   0.00059   2.32997
   R22        2.91570   0.00017   0.00045   0.00102   0.00149   2.91719
   R23        2.07045   0.00043  -0.00024   0.00092   0.00068   2.07113
   R24        2.07161  -0.00026   0.00025  -0.00108  -0.00084   2.07078
   R25        2.88878   0.00028  -0.00020   0.00076   0.00056   2.88933
   R26        2.72709  -0.00055   0.00077  -0.00217  -0.00140   2.72569
   R27        2.07354   0.00003  -0.00001   0.00008   0.00007   2.07361
   R28        2.07025   0.00008  -0.00007   0.00036   0.00029   2.07054
   R29        2.07132   0.00007  -0.00001   0.00026   0.00025   2.07157
   R30        2.06833  -0.00007   0.00000   0.00022   0.00022   2.06855
   R31        2.07133   0.00010  -0.00010   0.00052   0.00042   2.07175
[truncated: 1,319,900 more chars]
