# Supplementary material for: New patchoulol- and guaiane-type sesquiterpenoids from Sanguisorba officinalis with anti-melanogenic activity
Source: Nat Prod Bioprospect. 2026 May 12;16(1):63. doi: 10.1007/s13659-026-00616-0 (PMC13161421; doi:10.1007/s13659-026-00616-0)
Supplement: Supplementary file 2 — Additional file 2. It includes the calculated NMR data of compound 11. [file 13659_2026_616_MOESM2_ESM.zip › New folder/11R-opt_freq-conf-6.log]

 Entering Gaussian System, Link 0=/gpfs/home/zhengshan/software/Gaussian/g09/g09
 Input=DY-202A-11R_6.gjf
 Output=DY-202A-11R_6.log
 Initial command:
 /gpfs/home/zhengshan/software/Gaussian/g09/l1.exe "/gpfs/home/zhengshan/software/Gaussian/g09/scratch/zhengshan/%J/Gau-9373.inp" -scrdir="/gpfs/home/zhengshan/software/Gaussian/g09/scratch/zhengshan/%J/"
 Entering Link 1 = /gpfs/home/zhengshan/software/Gaussian/g09/l1.exe PID=      9374.
  
 Copyright (c) 1988,1990,1992,1993,1995,1998,2003,2009,2013,
            Gaussian, Inc.  All Rights Reserved.
  
 This is part of the Gaussian(R) 09 program.  It is based on
 the Gaussian(R) 03 system (copyright 2003, Gaussian, Inc.),
 the Gaussian(R) 98 system (copyright 1998, Gaussian, Inc.),
 the Gaussian(R) 94 system (copyright 1995, Gaussian, Inc.),
 the Gaussian 92(TM) system (copyright 1992, Gaussian, Inc.),
 the Gaussian 90(TM) system (copyright 1990, Gaussian, Inc.),
 the Gaussian 88(TM) system (copyright 1988, Gaussian, Inc.),
 the Gaussian 86(TM) system (copyright 1986, Carnegie Mellon
 University), and the Gaussian 82(TM) system (copyright 1983,
 Carnegie Mellon University). Gaussian is a federally registered
 trademark of Gaussian, Inc.
  
 This software contains proprietary and confidential information,
 including trade secrets, belonging to Gaussian, Inc.
  
 This software is provided under written license and may be
 used, copied, transmitted, or stored only in accord with that
 written license.
  
 The following legend is applicable only to US Government
 contracts under FAR:
  
                    RESTRICTED RIGHTS LEGEND
  
 Use, reproduction and disclosure by the US Government is
 subject to restrictions as set forth in subparagraphs (a)
 and (c) of the Commercial Computer Software - Restricted
 Rights clause in FAR 52.227-19.
  
 Gaussian, Inc.
 340 Quinnipiac St., Bldg. 40, Wallingford CT 06492
  
  
 ---------------------------------------------------------------
 Warning -- This program may not be used in any manner that
 competes with the business of Gaussian, Inc. or will provide
 assistance to any competitor of Gaussian, Inc.  The licensee
 of this program is prohibited from giving any competitor of
 Gaussian, Inc. access to this program.  By using this program,
 the user acknowledges that Gaussian, Inc. is engaged in the
 business of creating and licensing software in the field of
 computational chemistry and represents and warrants to the
 licensee that it is not a competitor of Gaussian, Inc. and that
 it will not use this program in any manner prohibited above.
 ---------------------------------------------------------------
  

 Cite this work as:
 Gaussian 09, Revision D.01,
 M. J. Frisch, G. W. Trucks, H. B. Schlegel, G. E. Scuseria, 
 M. A. Robb, J. R. Cheeseman, G. Scalmani, V. Barone, B. Mennucci, 
 G. A. Petersson, H. Nakatsuji, M. Caricato, X. Li, H. P. Hratchian, 
 A. F. Izmaylov, J. Bloino, G. Zheng, J. L. Sonnenberg, M. Hada, 
 M. Ehara, K. Toyota, R. Fukuda, J. Hasegawa, M. Ishida, T. Nakajima, 
 Y. Honda, O. Kitao, H. Nakai, T. Vreven, J. A. Montgomery, Jr., 
 J. E. Peralta, F. Ogliaro, M. Bearpark, J. J. Heyd, E. Brothers, 
 K. N. Kudin, V. N. Staroverov, T. Keith, R. Kobayashi, J. Normand, 
 K. Raghavachari, A. Rendell, J. C. Burant, S. S. Iyengar, J. Tomasi, 
 M. Cossi, N. Rega, J. M. Millam, M. Klene, J. E. Knox, J. B. Cross, 
 V. Bakken, C. Adamo, J. Jaramillo, R. Gomperts, R. E. Stratmann, 
 O. Yazyev, A. J. Austin, R. Cammi, C. Pomelli, J. W. Ochterski, 
 R. L. Martin, K. Morokuma, V. G. Zakrzewski, G. A. Voth, 
 P. Salvador, J. J. Dannenberg, S. Dapprich, A. D. Daniels, 
 O. Farkas, J. B. Foresman, J. V. Ortiz, J. Cioslowski, 
 and D. J. Fox, Gaussian, Inc., Wallingford CT, 2013.
 
 ******************************************
 Gaussian 09:  ES64L-G09RevD.01 24-Apr-2013
                10-Mar-2024 
 ******************************************
 %nprocshared=4
 Will use up to    4 processors via shared memory.
 %mem=12GB
 %chk=DY-202A-11R_6.chk
 ----------------------------------------------------------
 # opt freq b3lyp/6-31g(d) scrf=(smd,solvent=methanol,read)
 ----------------------------------------------------------
 1/14=-1,18=20,19=15,26=3,38=1,40=2/1,3;
 2/9=110,12=2,17=6,18=5,40=1/2;
 3/5=1,6=6,7=1,11=2,16=1,25=1,30=1,70=32203,71=1,72=3,74=-5/1,2,3;
 4//1;
 5/5=2,38=5,53=3/2;
 6/7=2,8=2,9=2,10=2,28=1/1;
 7//1,2,3,16;
 1/14=-1,18=20,19=15,26=3/3(2);
 2/9=110/2;
 99//99;
 2/9=110/2;
 3/5=1,6=6,7=1,11=2,16=1,25=1,30=1,70=32205,71=1,72=3,74=-5/1,2,3;
 4/5=5,16=3,69=1/1;
 5/5=2,38=5,53=3/2;
 7//1,2,3,16;
 1/14=-1,18=20,19=15,26=3/3(-5);
 2/9=110/2;
 6/7=2,8=2,9=2,10=2,19=2,28=1/1;
 99/9=1/99;
 --------
 opt+freq
 --------
 Symbolic Z-matrix:
 Charge =  0 Multiplicity = 1
 C                     1.7891    0.6302    0.0396 
 C                     1.0926   -0.4776    0.3353 
 C                    -0.3483   -0.543     0.773 
 C                    -1.2666    0.5019    0.1058 
 C                    -1.1026    1.9234    0.7002 
 C                     0.3031    2.3562    1.1252 
 C                     1.4491    2.0827    0.1389 
 C                     3.1394    0.171    -0.3479 
 C                     3.2768   -1.3184   -0.2768 
 C                     1.8777   -1.756     0.1625 
 O                     4.0375    0.9299   -0.6817 
 C                     1.2031    2.7083   -1.2353 
 C                     1.9309   -2.6085    1.428 
 O                     1.2574   -2.5224   -0.8675 
 C                    -2.7679    0.0581    0.0775 
 O                    -3.5514    1.1507   -0.4385 
 C                    -3.3312   -0.2823    1.465 
 C                    -2.9891   -1.1289   -0.8947 
 O                    -4.3957   -1.3384   -1.0681 
 H                    -0.3968   -0.4623    1.8659 
 H                    -0.7187   -1.5436    0.5299 
 H                    -0.9661    0.5842   -0.9485 
 H                    -1.7454    2.0402    1.5798 
 H                    -1.4779    2.649    -0.0336 
 H                     0.5403    1.8893    2.0912 
 H                     0.2701    3.435     1.3295 
 H                     2.3269    2.588     0.5663 
 H                     3.5555   -1.7114   -1.259 
 H                     4.0478   -1.5571    0.4628 
 H                     0.959     3.7715   -1.1367 
 H                     0.3838    2.2232   -1.774 
 H                     2.0966    2.6341   -1.8651 
 H                     0.935    -2.9694    1.7093 
 H                     2.5437   -3.5024    1.2632 
 H                     2.3486   -2.0547    2.2757 
 H                     1.2148   -1.971    -1.6683 
 H                    -4.4103    0.7502   -0.6872 
 H                    -2.8331   -1.151     1.906 
 H                    -3.2364    0.5598    2.1572 
 H                    -4.4044   -0.4991    1.4119 
 H                    -2.577    -0.8991   -1.8829 
 H                    -2.5477   -2.0582   -0.525 
 H                    -4.4931   -2.0817   -1.6898 
 

 GradGradGradGradGradGradGradGradGradGradGradGradGradGradGradGradGradGrad
 Berny optimization.
 Initialization pass.
                           ----------------------------
                           !    Initial Parameters    !
                           ! (Angstroms and Degrees)  !
 --------------------------                            --------------------------
 ! Name  Definition              Value          Derivative Info.                !
 --------------------------------------------------------------------------------
 ! R1    R(1,2)                  1.3416         estimate D2E/DX2                !
 ! R2    R(1,7)                  1.4951         estimate D2E/DX2                !
 ! R3    R(1,8)                  1.4779         estimate D2E/DX2                !
 ! R4    R(2,3)                  1.5073         estimate D2E/DX2                !
 ! R5    R(2,10)                 1.5101         estimate D2E/DX2                !
 ! R6    R(3,4)                  1.5428         estimate D2E/DX2                !
 ! R7    R(3,20)                 1.0969         estimate D2E/DX2                !
 ! R8    R(3,21)                 1.0943         estimate D2E/DX2                !
 ! R9    R(4,5)                  1.5495         estimate D2E/DX2                !
 ! R10   R(4,15)                 1.5658         estimate D2E/DX2                !
 ! R11   R(4,22)                 1.0994         estimate D2E/DX2                !
 ! R12   R(5,6)                  1.531          estimate D2E/DX2                !
 ! R13   R(5,23)                 1.0957         estimate D2E/DX2                !
 ! R14   R(5,24)                 1.0981         estimate D2E/DX2                !
 ! R15   R(6,7)                  1.5365         estimate D2E/DX2                !
 ! R16   R(6,25)                 1.0988         estimate D2E/DX2                !
 ! R17   R(6,26)                 1.0985         estimate D2E/DX2                !
 ! R18   R(7,12)                 1.5298         estimate D2E/DX2                !
 ! R19   R(7,27)                 1.0993         estimate D2E/DX2                !
 ! R20   R(8,9)                  1.4974         estimate D2E/DX2                !
 ! R21   R(8,11)                 1.2223         estimate D2E/DX2                !
 ! R22   R(9,10)                 1.5303         estimate D2E/DX2                !
 ! R23   R(9,28)                 1.094          estimate D2E/DX2                !
 ! R24   R(9,29)                 1.0947         estimate D2E/DX2                !
 ! R25   R(10,13)                1.5268         estimate D2E/DX2                !
 ! R26   R(10,14)                1.4258         estimate D2E/DX2                !
 ! R27   R(12,30)                1.0953         estimate D2E/DX2                !
 ! R28   R(12,31)                1.094          estimate D2E/DX2                !
 ! R29   R(12,32)                1.0957         estimate D2E/DX2                !
 ! R30   R(13,33)                1.096          estimate D2E/DX2                !
 ! R31   R(13,34)                1.0962         estimate D2E/DX2                !
 ! R32   R(13,35)                1.0953         estimate D2E/DX2                !
 ! R33   R(14,36)                0.9732         estimate D2E/DX2                !
 ! R34   R(15,16)                1.4401         estimate D2E/DX2                !
 ! R35   R(15,17)                1.5357         estimate D2E/DX2                !
 ! R36   R(15,18)                1.5502         estimate D2E/DX2                !
 ! R37   R(16,37)                0.9798         estimate D2E/DX2                !
 ! R38   R(17,38)                1.0942         estimate D2E/DX2                !
 ! R39   R(17,39)                1.0942         estimate D2E/DX2                !
 ! R40   R(17,40)                1.0962         estimate D2E/DX2                !
 ! R41   R(18,19)                1.4326         estimate D2E/DX2                !
 ! R42   R(18,41)                1.0951         estimate D2E/DX2                !
 ! R43   R(18,42)                1.0932         estimate D2E/DX2                !
 ! R44   R(19,43)                0.9739         estimate D2E/DX2                !
 ! A1    A(2,1,7)              132.0317         estimate D2E/DX2                !
 ! A2    A(2,1,8)              105.9954         estimate D2E/DX2                !
 ! A3    A(7,1,8)              121.8059         estimate D2E/DX2                !
 ! A4    A(1,2,3)              126.5928         estimate D2E/DX2                !
 ! A5    A(1,2,10)             113.8226         estimate D2E/DX2                !
 ! A6    A(3,2,10)             119.5687         estimate D2E/DX2                !
 ! A7    A(2,3,4)              114.4575         estimate D2E/DX2                !
 ! A8    A(2,3,20)             109.1706         estimate D2E/DX2                !
 ! A9    A(2,3,21)             107.3812         estimate D2E/DX2                !
 ! A10   A(4,3,20)             110.7764         estimate D2E/DX2                !
 ! A11   A(4,3,21)             108.7682         estimate D2E/DX2                !
 ! A12   A(20,3,21)            105.8806         estimate D2E/DX2                !
 ! A13   A(3,4,5)              113.1064         estimate D2E/DX2                !
 ! A14   A(3,4,15)             112.7404         estimate D2E/DX2                !
 ! A15   A(3,4,22)             107.622          estimate D2E/DX2                !
 ! A16   A(5,4,15)             111.6198         estimate D2E/DX2                !
 ! A17   A(5,4,22)             105.6808         estimate D2E/DX2                !
 ! A18   A(15,4,22)            105.4244         estimate D2E/DX2                !
 ! A19   A(4,5,6)              117.5819         estimate D2E/DX2                !
 ! A20   A(4,5,23)             110.1001         estimate D2E/DX2                !
 ! A21   A(4,5,24)             108.2813         estimate D2E/DX2                !
 ! A22   A(6,5,23)             106.5987         estimate D2E/DX2                !
 ! A23   A(6,5,24)             108.2106         estimate D2E/DX2                !
 ! A24   A(23,5,24)            105.3975         estimate D2E/DX2                !
 ! A25   A(5,6,7)              117.1481         estimate D2E/DX2                !
 ! A26   A(5,6,25)             108.7915         estimate D2E/DX2                !
 ! A27   A(5,6,26)             107.5583         estimate D2E/DX2                !
 ! A28   A(7,6,25)             109.1277         estimate D2E/DX2                !
 ! A29   A(7,6,26)             108.4576         estimate D2E/DX2                !
 ! A30   A(25,6,26)            105.0867         estimate D2E/DX2                !
 ! A31   A(1,7,6)              112.655          estimate D2E/DX2                !
 ! A32   A(1,7,12)             111.9751         estimate D2E/DX2                !
 ! A33   A(1,7,27)             106.9054         estimate D2E/DX2                !
 ! A34   A(6,7,12)             112.5745         estimate D2E/DX2                !
 ! A35   A(6,7,27)             105.3173         estimate D2E/DX2                !
 ! A36   A(12,7,27)            106.8381         estimate D2E/DX2                !
 ! A37   A(1,8,9)              112.3598         estimate D2E/DX2                !
 ! A38   A(1,8,11)             123.3678         estimate D2E/DX2                !
 ! A39   A(9,8,11)             124.2717         estimate D2E/DX2                !
 ! A40   A(8,9,10)             102.3662         estimate D2E/DX2                !
 ! A41   A(8,9,28)             109.7584         estimate D2E/DX2                !
 ! A42   A(8,9,29)             108.2752         estimate D2E/DX2                !
 ! A43   A(10,9,28)            112.8243         estimate D2E/DX2                !
 ! A44   A(10,9,29)            112.805          estimate D2E/DX2                !
 ! A45   A(28,9,29)            110.4146         estimate D2E/DX2                !
 ! A46   A(2,10,9)             105.4309         estimate D2E/DX2                !
 ! A47   A(2,10,13)            113.3251         estimate D2E/DX2                !
 ! A48   A(2,10,14)            108.1501         estimate D2E/DX2                !
 ! A49   A(9,10,13)            111.4531         estimate D2E/DX2                !
 ! A50   A(9,10,14)            110.1246         estimate D2E/DX2                !
 ! A51   A(13,10,14)           108.2878         estimate D2E/DX2                !
 ! A52   A(7,12,30)            110.6051         estimate D2E/DX2                !
 ! A53   A(7,12,31)            112.4224         estimate D2E/DX2                !
 ! A54   A(7,12,32)            110.9475         estimate D2E/DX2                !
 ! A55   A(30,12,31)           107.93           estimate D2E/DX2                !
 ! A56   A(30,12,32)           107.4106         estimate D2E/DX2                !
 ! A57   A(31,12,32)           107.3167         estimate D2E/DX2                !
 ! A58   A(10,13,33)           111.4039         estimate D2E/DX2                !
 ! A59   A(10,13,34)           110.498          estimate D2E/DX2                !
 ! A60   A(10,13,35)           111.867          estimate D2E/DX2                !
 ! A61   A(33,13,34)           106.1423         estimate D2E/DX2                !
 ! A62   A(33,13,35)           108.3228         estimate D2E/DX2                !
 ! A63   A(34,13,35)           108.3879         estimate D2E/DX2                !
 ! A64   A(10,14,36)           107.9934         estimate D2E/DX2                !
 ! A65   A(4,15,16)            108.2454         estimate D2E/DX2                !
 ! A66   A(4,15,17)            113.4656         estimate D2E/DX2                !
 ! A67   A(4,15,18)            111.4189         estimate D2E/DX2                !
 ! A68   A(16,15,17)           106.9981         estimate D2E/DX2                !
 ! A69   A(16,15,18)           106.1766         estimate D2E/DX2                !
 ! A70   A(17,15,18)           110.1552         estimate D2E/DX2                !
 ! A71   A(15,16,37)           104.9371         estimate D2E/DX2                !
 ! A72   A(15,17,38)           111.9102         estimate D2E/DX2                !
 ! A73   A(15,17,39)           111.6661         estimate D2E/DX2                !
 ! A74   A(15,17,40)           111.0507         estimate D2E/DX2                !
 ! A75   A(38,17,39)           108.4577         estimate D2E/DX2                !
 ! A76   A(38,17,40)           107.9502         estimate D2E/DX2                !
 ! A77   A(39,17,40)           105.5264         estimate D2E/DX2                !
 ! A78   A(15,18,19)           109.1461         estimate D2E/DX2                !
 ! A79   A(15,18,41)           110.583          estimate D2E/DX2                !
 ! A80   A(15,18,42)           112.4083         estimate D2E/DX2                !
 ! A81   A(19,18,41)           106.9146         estimate D2E/DX2                !
 ! A82   A(19,18,42)           108.243          estimate D2E/DX2                !
 ! A83   A(41,18,42)           109.3668         estimate D2E/DX2                !
 ! A84   A(18,19,43)           106.6821         estimate D2E/DX2                !
 ! D1    D(7,1,2,3)              5.4666         estimate D2E/DX2                !
 ! D2    D(7,1,2,10)          -176.0003         estimate D2E/DX2                !
 ! D3    D(8,1,2,3)           -179.3064         estimate D2E/DX2                !
 ! D4    D(8,1,2,10)            -0.7733         estimate D2E/DX2                !
 ! D5    D(2,1,7,6)             21.0743         estimate D2E/DX2                !
 ! D6    D(2,1,7,12)          -107.0228         estimate D2E/DX2                !
 ! D7    D(2,1,7,27)           136.2905         estimate D2E/DX2                !
 ! D8    D(8,1,7,6)           -153.525          estimate D2E/DX2                !
 ! D9    D(8,1,7,12)            78.3779         estimate D2E/DX2                !
 ! D10   D(8,1,7,27)           -38.3088         estimate D2E/DX2                !
 ! D11   D(2,1,8,9)             -0.3044         estimate D2E/DX2                !
 ! D12   D(2,1,8,11)           179.988          estimate D2E/DX2                !
 ! D13   D(7,1,8,9)            175.5251         estimate D2E/DX2                !
 ! D14   D(7,1,8,11)            -4.1825         estimate D2E/DX2                !
 ! D15   D(1,2,3,4)             35.8526         estimate D2E/DX2                !
 ! D16   D(1,2,3,20)           -88.9461         estimate D2E/DX2                !
 ! D17   D(1,2,3,21)           156.6991         estimate D2E/DX2                !
 ! D18   D(10,2,3,4)          -142.6045         estimate D2E/DX2                !
 ! D19   D(10,2,3,20)           92.5968         estimate D2E/DX2                !
 ! D20   D(10,2,3,21)          -21.758          estimate D2E/DX2                !
 ! D21   D(1,2,10,9)             1.5177         estimate D2E/DX2                !
 ! D22   D(1,2,10,13)          123.6723         estimate D2E/DX2                !
 ! D23   D(1,2,10,14)         -116.2641         estimate D2E/DX2                !
 ! D24   D(3,2,10,9)          -179.8364         estimate D2E/DX2                !
 ! D25   D(3,2,10,13)          -57.6819         estimate D2E/DX2                !
 ! D26   D(3,2,10,14)           62.3817         estimate D2E/DX2                !
 ! D27   D(2,3,4,5)            -76.7382         estimate D2E/DX2                !
 ! D28   D(2,3,4,15)           155.4423         estimate D2E/DX2                !
 ! D29   D(2,3,4,22)            39.6114         estimate D2E/DX2                !
 ! D30   D(20,3,4,5)            47.2073         estimate D2E/DX2                !
 ! D31   D(20,3,4,15)          -80.6122         estimate D2E/DX2                !
 ! D32   D(20,3,4,22)          163.5568         estimate D2E/DX2                !
 ! D33   D(21,3,4,5)           163.185          estimate D2E/DX2                !
 ! D34   D(21,3,4,15)           35.3655         estimate D2E/DX2                !
 ! D35   D(21,3,4,22)          -80.4655         estimate D2E/DX2                !
 ! D36   D(3,4,5,6)             36.3272         estimate D2E/DX2                !
 ! D37   D(3,4,5,23)           -85.9736         estimate D2E/DX2                !
 ! D38   D(3,4,5,24)           159.2766         estimate D2E/DX2                !
 ! D39   D(15,4,5,6)           164.7292         estimate D2E/DX2                !
 ! D40   D(15,4,5,23)           42.4283         estimate D2E/DX2                !
 ! D41   D(15,4,5,24)          -72.3215         estimate D2E/DX2                !
 ! D42   D(22,4,5,6)           -81.1657         estimate D2E/DX2                !
 ! D43   D(22,4,5,23)          156.5334         estimate D2E/DX2                !
 ! D44   D(22,4,5,24)           41.7836         estimate D2E/DX2                !
 ! D45   D(3,4,15,16)          174.3225         estimate D2E/DX2                !
 ! D46   D(3,4,15,17)           55.7237         estimate D2E/DX2                !
 ! D47   D(3,4,15,18)          -69.2908         estimate D2E/DX2                !
 ! D48   D(5,4,15,16)           45.726          estimate D2E/DX2                !
 ! D49   D(5,4,15,17)          -72.8728         estimate D2E/DX2                !
 ! D50   D(5,4,15,18)          162.1127         estimate D2E/DX2                !
 ! D51   D(22,4,15,16)         -68.538          estimate D2E/DX2                !
 ! D52   D(22,4,15,17)         172.8632         estimate D2E/DX2                !
 ! D53   D(22,4,15,18)          47.8487         estimate D2E/DX2                !
 ! D54   D(4,5,6,7)             46.6036         estimate D2E/DX2                !
 ! D55   D(4,5,6,25)           -77.6918         estimate D2E/DX2                !
 ! D56   D(4,5,6,26)           168.9776         estimate D2E/DX2                !
 ! D57   D(23,5,6,7)           170.6803         estimate D2E/DX2                !
 ! D58   D(23,5,6,25)           46.3849         estimate D2E/DX2                !
 ! D59   D(23,5,6,26)          -66.9457         estimate D2E/DX2                !
 ! D60   D(24,5,6,7)           -76.3816         estimate D2E/DX2                !
 ! D61   D(24,5,6,25)          159.323          estimate D2E/DX2                !
 ! D62   D(24,5,6,26)           45.9924         estimate D2E/DX2                !
 ! D63   D(5,6,7,1)            -71.5389         estimate D2E/DX2                !
 ! D64   D(5,6,7,12)            56.2433         estimate D2E/DX2                !
 ! D65   D(5,6,7,27)           172.2915         estimate D2E/DX2                !
 ! D66   D(25,6,7,1)            52.5866         estimate D2E/DX2                !
 ! D67   D(25,6,7,12)         -179.6312         estimate D2E/DX2                !
 ! D68   D(25,6,7,27)          -63.583          estimate D2E/DX2                !
 ! D69   D(26,6,7,1)           166.5524         estimate D2E/DX2                !
 ! D70   D(26,6,7,12)          -65.6654         estimate D2E/DX2                !
 ! D71   D(26,6,7,27)           50.3828         estimate D2E/DX2                !
 ! D72   D(1,7,12,30)         -179.8399         estimate D2E/DX2                !
 ! D73   D(1,7,12,31)           59.4341         estimate D2E/DX2                !
 ! D74   D(1,7,12,32)          -60.7475         estimate D2E/DX2                !
 ! D75   D(6,7,12,30)           52.0203         estimate D2E/DX2                !
 ! D76   D(6,7,12,31)          -68.7057         estimate D2E/DX2                !
 ! D77   D(6,7,12,32)          171.1126         estimate D2E/DX2                !
 ! D78   D(27,7,12,30)         -63.1127         estimate D2E/DX2                !
 ! D79   D(27,7,12,31)         176.1614         estimate D2E/DX2                !
 ! D80   D(27,7,12,32)          55.9797         estimate D2E/DX2                !
 ! D81   D(1,8,9,10)             1.1742         estimate D2E/DX2                !
 ! D82   D(1,8,9,28)           121.2216         estimate D2E/DX2                !
 ! D83   D(1,8,9,29)          -118.185          estimate D2E/DX2                !
 ! D84   D(11,8,9,10)         -179.1213         estimate D2E/DX2                !
 ! D85   D(11,8,9,28)          -59.0739         estimate D2E/DX2                !
 ! D86   D(11,8,9,29)           61.5195         estimate D2E/DX2                !
 ! D87   D(8,9,10,2)            -1.5044         estimate D2E/DX2                !
 ! D88   D(8,9,10,13)         -124.8577         estimate D2E/DX2                !
 ! D89   D(8,9,10,14)          114.9391         estimate D2E/DX2                !
 ! D90   D(28,9,10,2)         -119.3933         estimate D2E/DX2                !
 ! D91   D(28,9,10,13)         117.2534         estimate D2E/DX2                !
 ! D92   D(28,9,10,14)          -2.9497         estimate D2E/DX2                !
 ! D93   D(29,9,10,2)          114.6274         estimate D2E/DX2                !
 ! D94   D(29,9,10,13)          -8.7259         estimate D2E/DX2                !
 ! D95   D(29,9,10,14)        -128.929          estimate D2E/DX2                !
 ! D96   D(2,10,13,33)          64.5407         estimate D2E/DX2                !
 ! D97   D(2,10,13,34)        -177.7268         estimate D2E/DX2                !
 ! D98   D(2,10,13,35)         -56.8685         estimate D2E/DX2                !
 ! D99   D(9,10,13,33)        -176.7236         estimate D2E/DX2                !
 ! D100  D(9,10,13,34)         -58.9912         estimate D2E/DX2                !
 ! D101  D(9,10,13,35)          61.8671         estimate D2E/DX2                !
 ! D102  D(14,10,13,33)        -55.4445         estimate D2E/DX2                !
 ! D103  D(14,10,13,34)         62.2879         estimate D2E/DX2                !
 ! D104  D(14,10,13,35)       -176.8538         estimate D2E/DX2                !
 ! D105  D(2,10,14,36)          56.0704         estimate D2E/DX2                !
 ! D106  D(9,10,14,36)         -58.6595         estimate D2E/DX2                !
 ! D107  D(13,10,14,36)        179.2443         estimate D2E/DX2                !
 ! D108  D(4,15,16,37)         163.5953         estimate D2E/DX2                !
 ! D109  D(17,15,16,37)        -73.7751         estimate D2E/DX2                !
 ! D110  D(18,15,16,37)         43.8598         estimate D2E/DX2                !
 ! D111  D(4,15,17,38)         -64.4297         estimate D2E/DX2                !
 ! D112  D(4,15,17,39)          57.3716         estimate D2E/DX2                !
 ! D113  D(4,15,17,40)         174.8573         estimate D2E/DX2                !
 ! D114  D(16,15,17,38)        176.2555         estimate D2E/DX2                !
 ! D115  D(16,15,17,39)        -61.9431         estimate D2E/DX2                !
 ! D116  D(16,15,17,40)         55.5425         estimate D2E/DX2                !
 ! D117  D(18,15,17,38)         61.261          estimate D2E/DX2                !
 ! D118  D(18,15,17,39)       -176.9377         estimate D2E/DX2                !
 ! D119  D(18,15,17,40)        -59.452          estimate D2E/DX2                !
 ! D120  D(4,15,18,19)        -169.6932         estimate D2E/DX2                !
 ! D121  D(4,15,18,41)         -52.3473         estimate D2E/DX2                !
 ! D122  D(4,15,18,42)          70.2008         estimate D2E/DX2                !
 ! D123  D(16,15,18,19)        -52.0495         estimate D2E/DX2                !
 ! D124  D(16,15,18,41)         65.2964         estimate D2E/DX2                !
 ! D125  D(16,15,18,42)       -172.1555         estimate D2E/DX2                !
 ! D126  D(17,15,18,19)         63.4638         estimate D2E/DX2                !
 ! D127  D(17,15,18,41)       -179.1903         estimate D2E/DX2                !
 ! D128  D(17,15,18,42)        -56.6421         estimate D2E/DX2                !
 ! D129  D(15,18,19,43)        179.384          estimate D2E/DX2                !
 ! D130  D(41,18,19,43)         59.7437         estimate D2E/DX2                !
 ! D131  D(42,18,19,43)        -57.9788         estimate D2E/DX2                !
 --------------------------------------------------------------------------------
 Trust Radius=3.00D-01 FncErr=1.00D-07 GrdErr=1.00D-06
 Number of steps in this run=    258 maximum allowed number of steps=    258.
 GradGradGradGradGradGradGradGradGradGradGradGradGradGradGradGradGradGrad

                          Input orientation:                          
 ---------------------------------------------------------------------
 Center     Atomic      Atomic             Coordinates (Angstroms)
 Number     Number       Type             X           Y           Z
 ---------------------------------------------------------------------
      1          6           0        1.789100    0.630200    0.039600
      2          6           0        1.092600   -0.477600    0.335300
      3          6           0       -0.348300   -0.543000    0.773000
      4          6           0       -1.266600    0.501900    0.105800
      5          6           0       -1.102600    1.923400    0.700200
      6          6           0        0.303100    2.356200    1.125200
      7          6           0        1.449100    2.082700    0.138900
      8          6           0        3.139400    0.171000   -0.347900
      9          6           0        3.276800   -1.318400   -0.276800
     10          6           0        1.877700   -1.756000    0.162500
     11          8           0        4.037500    0.929900   -0.681700
     12          6           0        1.203100    2.708300   -1.235300
     13          6           0        1.930900   -2.608500    1.428000
     14          8           0        1.257400   -2.522400   -0.867500
     15          6           0       -2.767900    0.058100    0.077500
     16          8           0       -3.551400    1.150700   -0.438500
     17          6           0       -3.331200   -0.282300    1.465000
     18          6           0       -2.989100   -1.128900   -0.894700
     19          8           0       -4.395700   -1.338400   -1.068100
     20          1           0       -0.396800   -0.462300    1.865900
     21          1           0       -0.718700   -1.543600    0.529900
     22          1           0       -0.966100    0.584200   -0.948500
     23          1           0       -1.745400    2.040200    1.579800
     24          1           0       -1.477900    2.649000   -0.033600
     25          1           0        0.540300    1.889300    2.091200
     26          1           0        0.270100    3.435000    1.329500
     27          1           0        2.326900    2.588000    0.566300
     28          1           0        3.555500   -1.711400   -1.259000
     29          1           0        4.047800   -1.557100    0.462800
     30          1           0        0.959000    3.771500   -1.136700
     31          1           0        0.383800    2.223200   -1.774000
     32          1           0        2.096600    2.634100   -1.865100
     33          1           0        0.935000   -2.969400    1.709300
     34          1           0        2.543700   -3.502400    1.263200
     35          1           0        2.348600   -2.054700    2.275700
     36          1           0        1.214800   -1.971000   -1.668300
     37          1           0       -4.410300    0.750200   -0.687200
     38          1           0       -2.833100   -1.151000    1.906000
     39          1           0       -3.236400    0.559800    2.157200
     40          1           0       -4.404400   -0.499100    1.411900
     41          1           0       -2.577000   -0.899100   -1.882900
     42          1           0       -2.547700   -2.058200   -0.525000
     43          1           0       -4.493100   -2.081700   -1.689800
 ---------------------------------------------------------------------
                    Distance matrix (angstroms):
                    1          2          3          4          5
     1  C    0.000000
     2  C    1.341556   0.000000
     3  C    2.546125   1.507332   0.000000
     4  C    3.059109   2.564745   1.542805   0.000000
     5  C    3.235844   3.273661   2.580193   1.549474   0.000000
     6  C    2.523054   3.045928   2.992278   2.634685   1.530991
     7  C    1.495064   2.592451   3.244538   3.142459   2.617557
     8  C    1.477948   2.253183   3.732327   4.441641   4.707864
     9  C    2.471923   2.419161   3.852879   4.909415   5.535607
    10  C    2.391005   1.510148   2.607519   3.871427   4.765427
    11  O    2.380209   3.418740   4.849828   5.379295   5.414547
    12  C    2.507442   3.553724   4.124447   3.572978   3.111026
    13  C    3.526605   2.537218   3.144848   4.652613   5.501812
    14  O    3.323315   2.378044   3.031095   4.057620   5.271852
    15  C    4.592928   3.906008   2.588340   1.565778   2.576883
    16  O    5.387062   4.981653   3.820498   2.436702   2.808972
    17  C    5.392763   4.569942   3.073194   2.593254   3.227490
    18  C    5.176731   4.312466   3.177786   2.574396   3.926719
    19  O    6.584386   5.729917   4.517052   3.815234   4.960920
    20  H    3.050752   2.135716   1.096948   2.187278   2.747467
    21  H    3.354827   2.110695   1.094301   2.159659   3.492345
    22  H    2.927385   2.648359   2.148446   1.099373   2.128450
    23  H    4.105241   3.992786   3.045609   2.183642   1.095687
    24  H    3.841120   4.064380   3.480727   2.161971   1.098093
    25  H    2.711807   2.998406   2.905743   3.021850   2.152943
    26  H    3.440655   4.119876   4.064061   3.530151   2.136647
    27  H    2.097528   3.312818   4.123419   4.180564   3.495868
    28  H    3.207744   3.182755   4.553442   5.478506   6.224800
    29  H    3.172555   3.148775   4.522203   5.710497   6.220680
    30  H    3.455505   4.498831   4.896008   4.145767   3.322630
    31  H    2.793146   3.499409   3.830802   3.036502   2.901884
    32  H    2.781736   3.941123   4.799070   4.443179   4.161819
    33  H    4.058880   2.849874   2.900161   4.412276   5.395330
    34  H    4.375500   3.480820   4.166774   5.647334   6.561385
    35  H    3.538626   2.798202   3.437530   4.930957   5.497114
    36  H    3.164330   2.501917   3.231472   3.926832   5.113364
    37  H    6.243012   5.730175   4.506040   3.251669   3.773878
    38  H    5.293473   4.281552   2.797782   2.902881   3.728340
    39  H    5.453883   4.809965   3.387226   2.844592   2.921533
    40  H    6.443444   5.601476   4.106345   3.543118   4.156550
    41  H    5.009750   4.308600   3.485357   2.763128   4.100337
    42  H    5.133625   4.060812   2.969511   2.931422   4.409373
    43  H    7.057709   6.154203   5.060864   4.506603   5.766144
                    6          7          8          9         10
     6  C    0.000000
     7  C    1.536524   0.000000
     8  C    3.871656   2.597823   0.000000
     9  C    4.930637   3.883397   1.497413   0.000000
    10  C    4.507366   3.862625   2.359179   1.530346   0.000000
    11  O    4.386908   2.949940   1.222266   2.407792   3.548446
    12  C    2.550673   1.529809   3.312798   4.629608   4.726405
    13  C    5.233514   4.888892   3.512821   2.526291   1.526786
    14  O    5.355584   4.717683   3.326607   2.424153   1.425847
    15  C    3.976177   4.678233   5.923673   6.209563   4.987964
    16  O    4.330769   5.119279   6.762753   7.262707   6.187506
    17  C    4.503919   5.495729   6.735039   6.911804   5.567849
    18  C    5.202355   5.574973   6.288660   6.299144   5.019628
    19  O    6.367052   6.879132   7.718465   7.713223   6.406584
    20  H    2.997072   3.587046   4.219797   4.338134   3.122272
    21  H    4.075156   4.242911   4.312229   4.082340   2.630853
    22  H    3.008502   3.043211   4.169722   4.698220   3.846824
    23  H    2.121997   3.504687   5.574155   6.320574   5.435690
    24  H    2.144880   2.986265   5.249641   6.197304   5.540987
    25  H    1.098825   2.162128   3.956903   4.835824   4.335520
    26  H    1.098470   2.153203   4.658353   5.849381   5.558124
    27  H    2.112313   1.099332   2.708839   4.107687   4.385792
    28  H    5.727817   4.559193   2.132293   1.094002   2.199469
    29  H    5.456690   4.484005   2.113943   1.094727   2.199790
    30  H    2.747630   2.172418   4.282517   5.658507   5.751972
    31  H    2.903371   2.194035   3.720029   4.811859   4.670739
    32  H    3.497966   2.176997   3.075092   4.420161   4.840667
    33  H    5.394672   5.315465   4.353569   3.486319   2.180278
    34  H    6.273956   5.801340   4.055166   2.771081   2.169103
    35  H    4.996375   4.742688   3.530210   2.814063   2.185539
    36  H    5.230631   4.444474   3.167918   2.571770   1.958951
    37  H    5.299072   6.065523   7.579483   7.971138   6.822168
    38  H    4.769261   5.649486   6.519088   6.490263   5.059393
    39  H    4.101236   5.324159   6.861306   7.202344   5.957833
    40  H    5.513211   6.523012   7.775272   7.907199   6.527295
    41  H    5.285889   5.402619   6.014862   6.084599   4.976172
    42  H    5.507917   5.793291   6.110958   5.876539   4.488669
    43  H    7.114964   7.483055   8.070341   7.934138   6.642604
                   11         12         13         14         15
    11  O    0.000000
    12  C    3.391608   0.000000
    13  C    4.626972   5.990928   0.000000
    14  O    4.436423   5.243896   2.393812   0.000000
    15  C    6.902890   4.951348   5.568961   4.873915   0.000000
    16  O    7.596006   5.066190   6.904420   6.066322   1.440105
    17  C    7.770167   6.065903   5.753457   5.613720   1.535687
    18  C    7.325103   5.693387   5.638311   4.469379   1.550184
    19  O    8.741473   6.910159   6.918781   5.779242   2.431531
    20  H    5.300142   4.714852   3.196266   3.801561   3.015179
    21  H    5.496145   4.988777   2.993489   2.610699   2.639949
    22  H    5.022619   3.049505   4.922773   3.821188   2.139145
    23  H    6.307859   4.130956   5.928629   5.985266   2.689076
    24  H    5.813345   2.938598   6.434089   5.909368   2.896413
    25  H    4.565066   3.489365   4.754346   5.360153   4.283978
    26  H    4.951137   2.824320   6.268321   6.425900   4.711730
    27  H    2.689415   2.126772   5.282325   5.414407   5.709318
    28  H    2.746282   5.006805   3.265591   2.468250   6.700951
    29  H    2.737728   5.400879   2.553100   3.238493   7.015062
    30  H    4.214128   1.095309   6.944543   6.306718   5.399389
    31  H    4.026819   1.093971   5.999304   4.909749   4.248402
    32  H    2.841096   1.095671   6.193288   5.318736   5.837194
    33  H    5.526928   6.401470   1.095991   2.635080   5.053711
    34  H    5.065507   6.827335   1.096239   2.674855   6.503548
    35  H    4.528403   6.027061   1.095337   3.359936   5.956054
    36  H    4.166082   4.699306   3.241339   0.973210   4.798642
    37  H    8.449713   5.970329   7.481026   6.547155   1.939393
    38  H    7.630955   6.407252   5.004846   5.128862   2.193077
    39  H    7.817029   5.986173   6.104985   6.232416   2.190056
    40  H    8.814243   6.981342   6.677264   6.430038   2.183856
    41  H    6.967046   5.265157   5.848527   4.285880   2.189941
    42  H    7.233129   6.106763   4.916797   3.848581   2.211384
    43  H    9.102590   7.456364   7.160026   5.825688   3.267783
                   16         17         18         19         20
    16  O    0.000000
    17  C    2.392758   0.000000
    18  C    2.391835   2.530207   0.000000
    19  O    2.702750   2.943655   1.432648   0.000000
    20  H    4.226527   2.967124   3.845164   5.036577   0.000000
    21  H    4.027560   3.048023   2.712227   4.014479   1.748635
    22  H    2.695329   3.488481   2.651440   3.933555   3.056160
    23  H    2.850681   2.814595   4.208698   5.044839   2.857111
    24  H    2.590029   3.777968   4.159056   5.048079   3.802245
    25  H    4.866921   4.482910   5.521032   6.690540   2.541444
    26  H    4.790377   5.177455   6.033128   7.092498   3.990166
    27  H    6.134319   6.407837   6.649039   7.954950   4.290901
    28  H    7.705379   7.542489   6.580563   7.962233   5.190947
    29  H    8.117411   7.555075   7.179424   8.583949   4.787666
    30  H    5.263058   6.450423   6.297617   7.401932   5.364593
    31  H    4.291808   5.529003   4.835928   6.002242   4.590220
    32  H    6.011287   7.003997   6.400484   7.652838   5.452073
    33  H    6.458797   5.047836   5.056364   6.228200   2.843196
    34  H    7.854767   6.702553   6.395460   7.633684   4.272235
    35  H    7.242339   6.004895   6.276909   7.561724   3.200140
    36  H    5.828729   5.773681   4.356646   5.677863   4.167013
    37  H    0.979776   2.619633   2.365139   2.123099   4.908835
    38  H    3.363102   1.094177   2.805128   3.364834   2.532089
    39  H    2.680680   1.094194   3.496707   3.917869   3.031975
    40  H    2.621723   1.096166   2.778511   2.618186   4.033402
    41  H    2.690247   3.486789   1.095068   2.040724   4.358620
    42  H    3.363322   2.779891   1.093211   2.056252   3.590219
    43  H    3.591791   3.813216   1.949879   0.973906   5.660842
                   21         22         23         24         25
    21  H    0.000000
    22  H    2.602769   0.000000
    23  H    3.872987   3.019859   0.000000
    24  H    4.297885   2.315681   1.745065   0.000000
    25  H    3.975870   3.634873   2.347067   3.027383   0.000000
    26  H    5.138438   3.852861   2.463810   2.351880   1.744243
    27  H    5.132945   4.141700   4.232126   3.852286   2.450600
    28  H    4.636497   5.080458   7.087512   6.771249   5.768909
    29  H    4.766991   5.631707   6.910096   6.962115   5.179953
    30  H    5.817432   3.728312   4.206014   2.900917   3.759963
    31  H    4.551071   2.278157   3.976802   2.583839   3.882751
    32  H    5.578093   3.797680   5.194325   4.016424   4.316145
    33  H    2.481655   4.827645   5.683081   6.358161   4.889642
    34  H    3.875291   5.823282   7.015485   7.462887   5.811164
    35  H    3.566142   5.324143   5.832094   6.488433   4.342709
    36  H    2.958577   3.435620   5.950014   5.591715   5.430535
    37  H    4.513398   3.458084   3.728952   3.554097   5.790121
    38  H    2.553130   3.826850   3.387219   4.476451   4.545058
    39  H    3.662132   3.847107   2.179003   3.500955   4.004421
    40  H    3.931067   4.308937   3.680559   4.534799   5.533169
    41  H    3.112919   2.380815   4.617503   4.149331   5.769420
    42  H    2.173216   3.108551   4.676617   4.852183   5.653583
    43  H    4.411657   4.482887   5.935503   5.849269   7.443112
                   26         27         28         29         30
    26  H    0.000000
    27  H    2.351661   0.000000
    28  H    6.631713   4.829702   0.000000
    29  H    6.320067   4.489328   1.797432   0.000000
    30  H    2.582626   2.484357   6.067863   6.363416   0.000000
    31  H    3.333632   3.063612   5.079959   5.720038   1.770378
    32  H    3.766034   2.442718   4.623756   5.176143   1.765893
    33  H    6.450014   5.841963   4.154562   3.638389   7.317105
    34  H    7.300765   6.133975   3.254676   2.585952   7.821791
    35  H    5.945777   4.947442   3.750809   2.534066   6.893480
    36  H    6.253327   5.197565   2.390355   3.569144   5.772724
    37  H    5.760328   7.094973   8.357057   8.842262   6.177353
    38  H    5.567189   6.511568   7.151607   7.042338   6.918746
    39  H    4.609491   6.131465   7.934650   7.772505   6.226249
    40  H    6.110228   7.453565   8.483124   8.570872   7.314332
    41  H    6.099993   6.496667   6.217446   7.058558   5.905473
    42  H    6.446271   6.822011   6.156954   6.687860   6.830558
    43  H    7.889121   8.567875   8.068623   8.823597   8.018183
                   31         32         33         34         35
    31  H    0.000000
    32  H    1.763752   0.000000
    33  H    6.276965   6.747211   0.000000
    34  H    6.831709   6.902376   1.752430   0.000000
    35  H    6.209745   6.260557   1.776443   1.777373   0.000000
    36  H    4.277037   4.692893   3.533167   3.564387   4.104588
    37  H    5.131692   6.875775   6.939083   8.381335   7.894870
    38  H    5.939366   7.269809   4.188538   5.903580   5.272890
    39  H    5.597060   6.994463   5.482376   7.121114   6.167810
    40  H    6.362997   7.925823   5.890672   7.570866   6.983484
    41  H    4.304295   5.858870   5.433616   6.549556   6.549114
    42  H    5.337048   6.736696   4.236931   5.586209   5.640717
    43  H    6.505644   8.105162   6.465768   7.762419   7.907893
                   36         37         38         39         40
    36  H    0.000000
    37  H    6.325286   0.000000
    38  H    5.462006   3.581453   0.000000
    39  H    6.391602   3.083003   1.775553   0.000000
    40  H    6.574917   2.442746   1.771466   1.743836   0.000000
    41  H    3.946235   2.740598   3.805891   4.345757   3.788812
    42  H    3.933338   3.373825   2.610407   3.810830   3.103177
    43  H    5.709014   3.005282   4.068363   4.832828   3.483250
                   41         42         43
    41  H    0.000000
    42  H    1.785571   0.000000
    43  H    2.259927   2.267574   0.000000
 Stoichiometry    C15H24O4
 Framework group  C1[X(C15H24O4)]
 Deg. of freedom   123
 Full point group                 C1      NOp   1
 Largest Abelian subgroup         C1      NOp   1
 Largest concise Abelian subgroup C1      NOp   1
                         Standard orientation:                         
 ---------------------------------------------------------------------
 Center     Atomic      Atomic             Coordinates (Angstroms)
 Number     Number       Type             X           Y           Z
 ---------------------------------------------------------------------
      1          6           0        1.816703    0.632193    0.031158
      2          6           0        1.122671   -0.481346    0.310661
      3          6           0       -0.318548   -0.556426    0.745750
      4          6           0       -1.238735    0.495323    0.092049
      5          6           0       -1.078988    1.908847    0.706298
      6          6           0        0.325139    2.339234    1.138880
      7          6           0        1.472928    2.082318    0.150203
      8          6           0        3.168590    0.181801   -0.361117
      9          6           0        3.309669   -1.308092   -0.310525
     10          6           0        1.911188   -1.755253    0.121050
     11          8           0        4.065145    0.947509   -0.683323
     12          6           0        1.226886    2.726304   -1.215470
     13          6           0        1.965125   -2.625091    1.374664
     14          8           0        1.293976   -2.508843   -0.920196
     15          6           0       -2.738878    0.048195    0.055866
     16          8           0       -3.524556    1.145880   -0.445832
     17          6           0       -3.302868   -0.312834    1.437860
     18          6           0       -2.955994   -1.125754   -0.932959
     19          8           0       -4.361867   -1.336356   -1.110870
     20          1           0       -0.368473   -0.491018    1.839608
     21          1           0       -0.686149   -1.554483    0.488368
     22          1           0       -0.937266    0.592996   -0.960660
     23          1           0       -1.723064    2.011820    1.586692
     24          1           0       -1.455298    2.643614   -0.017799
     25          1           0        0.562437    1.859573    2.098584
     26          1           0        0.289188    3.415009    1.358086
     27          1           0        2.348971    2.583840    0.585583
     28          1           0        3.590458   -1.686728   -1.297759
     29          1           0        4.080442   -1.555096    0.426582
     30          1           0        0.979993    3.787418   -1.102413
     31          1           0        0.409415    2.246671   -1.761790
     32          1           0        2.121274    2.663090   -1.845208
     33          1           0        0.969825   -2.992356    1.649783
     34          1           0        2.580363   -3.515079    1.198188
     35          1           0        2.380478   -2.082059    2.230445
     36          1           0        1.250880   -1.946494   -1.713319
     37          1           0       -4.382164    0.746716   -0.701054
     38          1           0       -2.803070   -1.186316    1.867343
     39          1           0       -3.210967    0.519817    2.141783
     40          1           0       -4.375457   -0.531567    1.380521
     41          1           0       -2.543371   -0.881234   -1.917401
     42          1           0       -2.512664   -2.058984   -0.575676
     43          1           0       -4.456695   -2.071201   -1.742932
 ---------------------------------------------------------------------
 Rotational constants (GHZ):      0.5605477      0.2586850      0.2067370
 Standard basis: 6-31G(d) (6D, 7F)
 There are   333 symmetry adapted cartesian basis functions of A   symmetry.
 There are   333 symmetry adapted basis functions of A   symmetry.
   333 basis functions,   628 primitive gaussians,   333 cartesian basis functions
    73 alpha electrons       73 beta electrons
       nuclear repulsion energy      1602.0972776664 Hartrees.
 NAtoms=   43 NActive=   43 NUniq=   43 SFac= 1.00D+00 NAtFMM=   60 NAOKFM=F Big=F
 Integral buffers will be    131072 words long.
 Raffenetti 2 integral format.
 Two-electron integral symmetry is turned on.
 Using the following non-standard input for PCM:
 --- end of non-standard input.
 ------------------------------------------------------------------------------
 Polarizable Continuum Model (PCM)
 =================================
 Model                : PCM (using non-symmetric T matrix).
 Atomic radii         : SMD-Coulomb.
 Polarization charges : Total charges.
 Charge compensation  : None.
 Solution method      : On-the-fly selection.
 Cavity type          : VdW (van der Waals Surface) (Alpha=1.000).
 Cavity algorithm     : GePol (No added spheres)
                        Default sphere list used, NSphG=   43.
                        Lebedev-Laikov grids with approx.  5.0 points / Ang**2.
                        Smoothing algorithm: Karplus/York (Gamma=1.0000).
                        Polarization charges: spherical gaussians, with
                                              point-specific exponents (IZeta= 3).
                        Self-potential: point-specific (ISelfS= 7).
                        Self-field    : sphere-specific E.n sum rule (ISelfD= 2).
 1st derivatives      : Analytical E(r).r(x)/FMM algorithm (CHGder, D1EAlg=3).
                        Cavity 1st derivative terms included.
 Solvent              : Methanol, Eps=  32.613000 Eps(inf)=   1.765709
 ------------------------------------------------------------------------------
 ------------------------------------------------------------------------------
 Atomic radii for non-electrostatic terms: SMD-CDS.
 ------------------------------------------------------------------------------
 Nuclear repulsion after PCM non-electrostatic terms =     1602.0983685276 Hartrees.
 One-electron integrals computed using PRISM.
 NBasis=   333 RedAO= T EigKep=  8.48D-04  NBF=   333
 NBsUse=   333 1.00D-06 EigRej= -1.00D+00 NBFU=   333
 ExpMin= 1.61D-01 ExpMax= 5.48D+03 ExpMxC= 8.25D+02 IAcc=1 IRadAn=         1 AccDes= 0.00D+00
 Harris functional with IExCor=  402 and IRadAn=       1 diagonalized for initial guess.
 HarFok:  IExCor=  402 AccDes= 0.00D+00 IRadAn=         1 IDoV= 1 UseB2=F ITyADJ=14
 ICtDFT=  3500011 ScaDFX=  1.000000  1.000000  1.000000  1.000000
 FoFCou: FMM=F IPFlag=           0 FMFlag=      100000 FMFlg1=           0
         NFxFlg=           0 DoJE=T BraDBF=F KetDBF=T FulRan=T
         wScrn=  0.000000 ICntrl=     500 IOpCl=  0 I1Cent=   200000004 NGrid=           0
         NMat0=    1 NMatS0=      1 NMatT0=    0 NMatD0=    1 NMtDS0=    0 NMtDT0=    0
 Petite list used in FoFCou.
 Keep R1 ints in memory in canonical form, NReq=1565304907.
 Requested convergence on RMS density matrix=1.00D-08 within 128 cycles.
 Requested convergence on MAX density matrix=1.00D-06.
 Requested convergence on             energy=1.00D-06.
 No special actions if energy rises.
 Inv3:  Mode=1 IEnd=    21692163.
 Iteration    1 A*A^-1 deviation from unit magnitude is 7.11D-15 for   2673.
 Iteration    1 A*A^-1 deviation from orthogonality  is 5.81D-15 for   2668   2592.
 Iteration    1 A^-1*A deviation from unit magnitude is 6.88D-15 for   2673.
 Iteration    1 A^-1*A deviation from orthogonality  is 5.35D-12 for   1834   1830.
 Error on total polarization charges =  0.05172
 SCF Done:  E(RB3LYP) =  -886.942989304     A.U. after   12 cycles
            NFock= 12  Conv=0.67D-08     -V/T= 2.0091
 SMD-CDS (non-electrostatic) energy       (kcal/mol) =       0.68
 (included in total energy above)

 **********************************************************************

            Population analysis using the SCF density.

 **********************************************************************

 Orbital symmetries:
       Occupied  (A) (A) (A) (A) (A) (A) (A) (A) (A) (A) (A) (A)
                 (A) (A) (A) (A) (A) (A) (A) (A) (A) (A) (A) (A)
                 (A) (A) (A) (A) (A) (A) (A) (A) (A) (A) (A) (A)
                 (A) (A) (A) (A) (A) (A) (A) (A) (A) (A) (A) (A)
                 (A) (A) (A) (A) (A) (A) (A) (A) (A) (A) (A) (A)
                 (A) (A) (A) (A) (A) (A) (A) (A) (A) (A) (A) (A)
                 (A)
       Virtual   (A) (A) (A) (A) (A) (A) (A) (A) (A) (A) (A) (A)
                 (A) (A) (A) (A) (A) (A) (A) (A) (A) (A) (A) (A)
                 (A) (A) (A) (A) (A) (A) (A) (A) (A) (A) (A) (A)
                 (A) (A) (A) (A) (A) (A) (A) (A) (A) (A) (A) (A)
                 (A) (A) (A) (A) (A) (A) (A) (A) (A) (A) (A) (A)
                 (A) (A) (A) (A) (A) (A) (A) (A) (A) (A) (A) (A)
                 (A) (A) (A) (A) (A) (A) (A) (A) (A) (A) (A) (A)
                 (A) (A) (A) (A) (A) (A) (A) (A) (A) (A) (A) (A)
                 (A) (A) (A) (A) (A) (A) (A) (A) (A) (A) (A) (A)
                 (A) (A) (A) (A) (A) (A) (A) (A) (A) (A) (A) (A)
                 (A) (A) (A) (A) (A) (A) (A) (A) (A) (A) (A) (A)
                 (A) (A) (A) (A) (A) (A) (A) (A) (A) (A) (A) (A)
                 (A) (A) (A) (A) (A) (A) (A) (A) (A) (A) (A) (A)
                 (A) (A) (A) (A) (A) (A) (A) (A) (A) (A) (A) (A)
                 (A) (A) (A) (A) (A) (A) (A) (A) (A) (A) (A) (A)
                 (A) (A) (A) (A) (A) (A) (A) (A) (A) (A) (A) (A)
                 (A) (A) (A) (A) (A) (A) (A) (A) (A) (A) (A) (A)
                 (A) (A) (A) (A) (A) (A) (A) (A) (A) (A) (A) (A)
                 (A) (A) (A) (A) (A) (A) (A) (A) (A) (A) (A) (A)
                 (A) (A) (A) (A) (A) (A) (A) (A) (A) (A) (A) (A)
                 (A) (A) (A) (A) (A) (A) (A) (A) (A) (A) (A) (A)
                 (A) (A) (A) (A) (A) (A) (A) (A)
 The electronic state is 1-A.
 Alpha  occ. eigenvalues --  -19.14692 -19.14638 -19.13710 -19.13053 -10.26384
 Alpha  occ. eigenvalues --  -10.24464 -10.23914 -10.22145 -10.20223 -10.18670
 Alpha  occ. eigenvalues --  -10.18669 -10.18424 -10.18249 -10.17692 -10.17236
 Alpha  occ. eigenvalues --  -10.17107 -10.16846 -10.16575 -10.16273  -1.03386
 Alpha  occ. eigenvalues --   -1.02659  -1.02405  -0.99904  -0.85780  -0.81015
 Alpha  occ. eigenvalues --   -0.78933  -0.74430  -0.73927  -0.72188  -0.68692
 Alpha  occ. eigenvalues --   -0.67406  -0.65668  -0.63243  -0.59779  -0.56660
 Alpha  occ. eigenvalues --   -0.55287  -0.53570  -0.51854  -0.51075  -0.49765
 Alpha  occ. eigenvalues --   -0.47581  -0.46522  -0.46158  -0.45192  -0.45057
 Alpha  occ. eigenvalues --   -0.44426  -0.43366  -0.42433  -0.41747  -0.40798
 Alpha  occ. eigenvalues --   -0.40026  -0.39243  -0.38438  -0.38385  -0.37784
 Alpha  occ. eigenvalues --   -0.37399  -0.36850  -0.36404  -0.35538  -0.35347
 Alpha  occ. eigenvalues --   -0.34638  -0.34468  -0.33729  -0.32871  -0.32009
 Alpha  occ. eigenvalues --   -0.30858  -0.30231  -0.29767  -0.27831  -0.27081
 Alpha  occ. eigenvalues --   -0.26133  -0.24990  -0.23831
 Alpha virt. eigenvalues --   -0.03813   0.05430   0.07650   0.08048   0.10277
 Alpha virt. eigenvalues --    0.10850   0.11967   0.12608   0.13783   0.13976
 Alpha virt. eigenvalues --    0.14495   0.14890   0.15561   0.15635   0.16662
 Alpha virt. eigenvalues --    0.16735   0.17142   0.17675   0.18286   0.18823
 Alpha virt. eigenvalues --    0.19223   0.19699   0.20515   0.20743   0.21440
 Alpha virt. eigenvalues --    0.21830   0.22334   0.22465   0.23806   0.24522
 Alpha virt. eigenvalues --    0.24756   0.25181   0.25799   0.26583   0.27076
 Alpha virt. eigenvalues --    0.28059   0.29357   0.30058   0.30861   0.31494
 Alpha virt. eigenvalues --    0.33848   0.34193   0.36005   0.37688   0.45981
 Alpha virt. eigenvalues --    0.47434   0.49510   0.51832   0.52445   0.53080
 Alpha virt. eigenvalues --    0.53498   0.53878   0.54897   0.55344   0.57067
 Alpha virt. eigenvalues --    0.58172   0.59185   0.59918   0.61037   0.61604
 Alpha virt. eigenvalues --    0.62889   0.63381   0.63792   0.64070   0.65510
 Alpha virt. eigenvalues --    0.65876   0.66857   0.68441   0.69262   0.72044
 Alpha virt. eigenvalues --    0.72457   0.73197   0.73311   0.74715   0.75540
 Alpha virt. eigenvalues --    0.77683   0.77983   0.78326   0.80707   0.80973
 Alpha virt. eigenvalues --    0.81080   0.81994   0.82517   0.83183   0.83586
 Alpha virt. eigenvalues --    0.84321   0.85289   0.86400   0.86765   0.86908
 Alpha virt. eigenvalues --    0.87826   0.88955   0.89039   0.89925   0.90175
 Alpha virt. eigenvalues --    0.90762   0.90907   0.91613   0.92931   0.93715
 Alpha virt. eigenvalues --    0.94413   0.94603   0.95358   0.96355   0.97475
 Alpha virt. eigenvalues --    0.97793   0.98343   0.98778   1.00117   1.00897
 Alpha virt. eigenvalues --    1.01927   1.03228   1.03471   1.05171   1.05662
 Alpha virt. eigenvalues --    1.06185   1.07368   1.07796   1.08446   1.10346
 Alpha virt. eigenvalues --    1.11445   1.13169   1.13431   1.15324   1.17621
 Alpha virt. eigenvalues --    1.18522   1.19392   1.23999   1.24935   1.29296
 Alpha virt. eigenvalues --    1.31178   1.34696   1.35670   1.38007   1.39066
 Alpha virt. eigenvalues --    1.39640   1.41058   1.42143   1.45999   1.48363
 Alpha virt. eigenvalues --    1.50489   1.51485   1.54343   1.59158   1.60592
 Alpha virt. eigenvalues --    1.61785   1.63191   1.63290   1.67447   1.68679
 Alpha virt. eigenvalues --    1.69000   1.70010   1.71099   1.72395   1.74419
 Alpha virt. eigenvalues --    1.75317   1.76023   1.76391   1.79064   1.79833
 Alpha virt. eigenvalues --    1.81530   1.82204   1.82481   1.83996   1.84840
 Alpha virt. eigenvalues --    1.86657   1.87412   1.89463   1.89677   1.90696
 Alpha virt. eigenvalues --    1.91600   1.93238   1.94286   1.94521   1.95908
 Alpha virt. eigenvalues --    1.97226   1.97998   1.98762   2.00770   2.03316
 Alpha virt. eigenvalues --    2.04427   2.05713   2.06342   2.07224   2.07965
 Alpha virt. eigenvalues --    2.10080   2.11616   2.13610   2.14104   2.15430
 Alpha virt. eigenvalues --    2.18823   2.19730   2.22078   2.23836   2.24894
 Alpha virt. eigenvalues --    2.25678   2.26299   2.26999   2.27869   2.29290
 Alpha virt. eigenvalues --    2.30914   2.31563   2.32698   2.34348   2.36037
 Alpha virt. eigenvalues --    2.36797   2.37840   2.39808   2.40998   2.42025
 Alpha virt. eigenvalues --    2.43574   2.44509   2.46151   2.46826   2.48943
 Alpha virt. eigenvalues --    2.49858   2.52843   2.54843   2.55395   2.58054
 Alpha virt. eigenvalues --    2.59452   2.61958   2.64337   2.67077   2.67601
 Alpha virt. eigenvalues --    2.69668   2.73640   2.74820   2.76417   2.77253
 Alpha virt. eigenvalues --    2.79916   2.81680   2.84821   2.87227   2.89363
 Alpha virt. eigenvalues --    2.94641   2.95624   2.98991   3.03845   3.18013
 Alpha virt. eigenvalues --    3.21389   3.80964   3.82734   3.87744   4.01193
 Alpha virt. eigenvalues --    4.13379   4.21380   4.23628   4.27098   4.28665
 Alpha virt. eigenvalues --    4.32285   4.37410   4.40902   4.45831   4.54420
 Alpha virt. eigenvalues --    4.60945   4.66858   4.73682   4.76977   4.77764
          Condensed to atoms (all electrons):
               1          2          3          4          5          6
     1  C    5.110847   0.531086  -0.053063  -0.003503  -0.005044  -0.028181
     2  C    0.531086   4.988718   0.320437  -0.015774  -0.005253  -0.007563
     3  C   -0.053063   0.320437   5.251772   0.328024  -0.039194  -0.001159
     4  C   -0.003503  -0.015774   0.328024   5.041664   0.359580  -0.041502
     5  C   -0.005044  -0.005253  -0.039194   0.359580   5.059067   0.361221
     6  C   -0.028181  -0.007563  -0.001159  -0.041502   0.361221   5.074398
     7  C    0.345470  -0.066919  -0.011070  -0.000145  -0.040934   0.357434
     8  C    0.346141   0.010203   0.005472  -0.000159  -0.000051   0.004282
     9  C   -0.145462  -0.077515   0.007946  -0.000173  -0.000004  -0.000098
    10  C   -0.009052   0.405131  -0.056599   0.002357  -0.000041  -0.000154
    11  O   -0.086655   0.005321  -0.000109   0.000002  -0.000005   0.000274
    12  C   -0.036362  -0.001983   0.001381  -0.003623  -0.003157  -0.049842
    13  C    0.003143  -0.063869  -0.006465   0.000268  -0.000005   0.000013
    14  O   -0.001013  -0.053282  -0.004122  -0.000443  -0.000002   0.000000
    15  C    0.000322   0.002896  -0.028596   0.370162  -0.024925   0.003195
    16  O   -0.000002  -0.000032   0.002207  -0.043674  -0.001500   0.000301
    17  C   -0.000027   0.000338  -0.003591  -0.058112  -0.010319   0.000055
    18  C    0.000023   0.000039  -0.004585  -0.051983   0.004419  -0.000055
    19  O    0.000000   0.000000   0.000062   0.001653  -0.000032   0.000000
    20  H   -0.005034  -0.023768   0.351490  -0.027110  -0.006546  -0.000081
    21  H    0.004348  -0.040049   0.360469  -0.043639   0.004590   0.000050
    22  H   -0.002216   0.000818  -0.054854   0.366013  -0.045821  -0.002985
    23  H   -0.000035   0.000004  -0.003932  -0.039110   0.367333  -0.033474
    24  H   -0.000366  -0.000005   0.005435  -0.030860   0.367369  -0.037651
    25  H   -0.004487  -0.000147   0.003970  -0.005338  -0.037839   0.370549
    26  H    0.005388   0.000335  -0.000110   0.004696  -0.033013   0.365408
    27  H   -0.051305   0.004186  -0.000208  -0.000069   0.004902  -0.042170
    28  H    0.004400   0.001244  -0.000102   0.000005   0.000000   0.000001
    29  H    0.003740   0.001244  -0.000149   0.000002   0.000000   0.000003
    30  H    0.004628  -0.000007  -0.000034   0.000220  -0.001049  -0.003341
    31  H   -0.005833   0.001420  -0.000399  -0.000785   0.003498  -0.006354
    32  H   -0.007672  -0.000059  -0.000015   0.000056  -0.000008   0.005271
    33  H   -0.000158  -0.008492   0.003260   0.000018   0.000001   0.000000
    34  H   -0.000112   0.005322  -0.000028  -0.000002   0.000000   0.000000
    35  H    0.000183   0.001533   0.000063  -0.000012   0.000000   0.000000
    36  H    0.003307  -0.000289  -0.001011   0.000109   0.000001   0.000001
    37  H    0.000000   0.000003  -0.000168   0.006857  -0.000045  -0.000002
    38  H   -0.000001   0.000164   0.001328  -0.002561   0.000483  -0.000006
    39  H    0.000004  -0.000032  -0.000068  -0.005987   0.001234  -0.000165
    40  H    0.000000  -0.000004  -0.000019   0.004963   0.000080   0.000002
    41  H   -0.000009  -0.000013   0.000176  -0.004839  -0.000025  -0.000003
    42  H   -0.000002  -0.000026  -0.000435  -0.000689  -0.000159  -0.000002
    43  H    0.000000   0.000000   0.000000  -0.000130   0.000002   0.000000
               7          8          9         10         11         12
     1  C    0.345470   0.346141  -0.145462  -0.009052  -0.086655  -0.036362
     2  C   -0.066919   0.010203  -0.077515   0.405131   0.005321  -0.001983
     3  C   -0.011070   0.005472   0.007946  -0.056599  -0.000109   0.001381
     4  C   -0.000145  -0.000159  -0.000173   0.002357   0.000002  -0.003623
     5  C   -0.040934  -0.000051  -0.000004  -0.000041  -0.000005  -0.003157
     6  C    0.357434   0.004282  -0.000098  -0.000154   0.000274  -0.049842
     7  C    5.023894  -0.052917   0.007867   0.005621   0.000894   0.354306
     8  C   -0.052917   4.531792   0.331320  -0.059791   0.526325  -0.001007
     9  C    0.007867   0.331320   5.485483   0.288246  -0.078019  -0.000224
    10  C    0.005621  -0.059791   0.288246   4.738394   0.004140  -0.000176
    11  O    0.000894   0.526325  -0.078019   0.004140   8.200860  -0.003820
    12  C    0.354306  -0.001007  -0.000224  -0.000176  -0.003820   5.151056
    13  C   -0.000146   0.000248  -0.053503   0.369589  -0.000080  -0.000003
    14  O   -0.000076   0.000712  -0.047518   0.203336  -0.000016   0.000009
    15  C   -0.000056  -0.000001   0.000002  -0.000099   0.000000   0.000019
    16  O    0.000000   0.000000   0.000000   0.000000   0.000000  -0.000003
    17  C    0.000008   0.000000   0.000000   0.000006   0.000000  -0.000002
    18  C   -0.000003   0.000000   0.000000  -0.000024   0.000000   0.000001
    19  O    0.000000   0.000000   0.000000   0.000000   0.000000   0.000000
    20  H    0.001044  -0.000098  -0.000205   0.000456   0.000002  -0.000064
    21  H   -0.000083  -0.000115   0.000662  -0.006423   0.000001   0.000005
    22  H    0.003738  -0.000064  -0.000048   0.000228   0.000000  -0.001287
    23  H    0.005261   0.000003   0.000000   0.000001   0.000000  -0.000027
    24  H   -0.006119  -0.000003   0.000000   0.000005   0.000000   0.004716
    25  H   -0.037821   0.000064  -0.000008  -0.000054  -0.000001   0.005764
    26  H   -0.031604  -0.000107   0.000004   0.000002   0.000003  -0.004619
    27  H    0.375532  -0.006548   0.000549  -0.000195   0.009323  -0.044052
    28  H   -0.000072  -0.018390   0.345335  -0.023372  -0.000152   0.000017
    29  H   -0.000070  -0.017158   0.340915  -0.024321  -0.000372  -0.000004
    30  H   -0.031167  -0.000040   0.000004   0.000003   0.000027   0.368157
    31  H   -0.030958  -0.000203   0.000016  -0.000019   0.000053   0.373027
    32  H   -0.027224   0.002991   0.000111  -0.000004   0.007033   0.365120
    33  H   -0.000002  -0.000076   0.005322  -0.023119   0.000001   0.000000
    34  H    0.000004   0.000269  -0.007884  -0.022255   0.000000   0.000000
    35  H   -0.000025  -0.000010  -0.001830  -0.024999  -0.000008   0.000000
    36  H   -0.000053   0.000063  -0.002486  -0.021341  -0.000072  -0.000007
    37  H    0.000000   0.000000   0.000000   0.000000   0.000000   0.000000
    38  H    0.000000   0.000000   0.000000   0.000000   0.000000   0.000000
    39  H    0.000000   0.000000   0.000000   0.000000   0.000000   0.000000
    40  H    0.000000   0.000000   0.000000   0.000000   0.000000   0.000000
    41  H    0.000002   0.000000   0.000000   0.000001   0.000000  -0.000003
    42  H    0.000000   0.000000   0.000000  -0.000033   0.000000   0.000000
    43  H    0.000000   0.000000   0.000000   0.000000   0.000000   0.000000
              13         14         15         16         17         18
     1  C    0.003143  -0.001013   0.000322  -0.000002  -0.000027   0.000023
     2  C   -0.063869  -0.053282   0.002896  -0.000032   0.000338   0.000039
     3  C   -0.006465  -0.004122  -0.028596   0.002207  -0.003591  -0.004585
     4  C    0.000268  -0.000443   0.370162  -0.043674  -0.058112  -0.051983
     5  C   -0.000005  -0.000002  -0.024925  -0.001500  -0.010319   0.004419
     6  C    0.000013   0.000000   0.003195   0.000301   0.000055  -0.000055
     7  C   -0.000146  -0.000076  -0.000056   0.000000   0.000008  -0.000003
     8  C    0.000248   0.000712  -0.000001   0.000000   0.000000   0.000000
     9  C   -0.053503  -0.047518   0.000002   0.000000   0.000000   0.000000
    10  C    0.369589   0.203336  -0.000099   0.000000   0.000006  -0.000024
    11  O   -0.000080  -0.000016   0.000000   0.000000   0.000000   0.000000
    12  C   -0.000003   0.000009   0.000019  -0.000003  -0.000002   0.000001
    13  C    5.202044  -0.054918   0.000005   0.000000  -0.000001   0.000001
    14  O   -0.054918   8.396084  -0.000029   0.000000   0.000001  -0.000013
    15  C    0.000005  -0.000029   4.702567   0.206409   0.353162   0.373389
    16  O    0.000000   0.000000   0.206409   8.421179  -0.060404  -0.037353
    17  C   -0.000001   0.000001   0.353162  -0.060404   5.248048  -0.063701
    18  C    0.000001  -0.000013   0.373389  -0.037353  -0.063701   4.941696
    19  O    0.000000   0.000000  -0.042646  -0.007797  -0.002166   0.218572
    20  H    0.001428   0.000299  -0.004447  -0.000023   0.002603  -0.000052
    21  H   -0.002381   0.013840  -0.003491   0.000065  -0.002153   0.002270
    22  H    0.000010   0.000178  -0.037037   0.001227   0.006763  -0.010197
    23  H    0.000000   0.000000  -0.006072  -0.000105   0.002295   0.000148
    24  H    0.000000   0.000000  -0.004966   0.007328   0.000452   0.000064
    25  H   -0.000003   0.000001  -0.000109  -0.000002   0.000025  -0.000002
    26  H    0.000000   0.000000  -0.000074   0.000001  -0.000004   0.000001
    27  H    0.000020  -0.000001   0.000002   0.000000   0.000000   0.000000
    28  H    0.001256   0.001974   0.000000   0.000000   0.000000   0.000000
    29  H   -0.002867   0.002688   0.000000   0.000000   0.000000   0.000000
    30  H    0.000000   0.000000  -0.000002   0.000000   0.000000   0.000000
    31  H    0.000001  -0.000002   0.000028  -0.000009   0.000000  -0.000007
    32  H    0.000000   0.000000   0.000000   0.000000   0.000000   0.000000
    33  H    0.360743  -0.000040  -0.000001   0.000000   0.000002  -0.000006
    34  H    0.360743   0.001511   0.000000   0.000000   0.000000   0.000000
    35  H    0.365583   0.002910   0.000000   0.000000   0.000000   0.000000
    36  H    0.007536   0.235355  -0.000008   0.000000   0.000000   0.000029
    37  H    0.000000   0.000000  -0.029006   0.232108  -0.001951  -0.015019
    38  H   -0.000001  -0.000002  -0.022188   0.004039   0.345348  -0.000121
    39  H    0.000000   0.000000  -0.026053   0.000187   0.366671   0.005172
    40  H    0.000000   0.000000  -0.025099  -0.001333   0.362867  -0.008340
    41  H    0.000000   0.000003  -0.033285  -0.001417   0.007074   0.361508
    42  H    0.000000   0.000088  -0.030478   0.003692  -0.004528   0.355984
    43  H    0.000000   0.000000   0.005051   0.000288  -0.000025  -0.018613
              19         20         21         22         23         24
     1  C    0.000000  -0.005034   0.004348  -0.002216  -0.000035  -0.000366
     2  C    0.000000  -0.023768  -0.040049   0.000818   0.000004  -0.000005
     3  C    0.000062   0.351490   0.360469  -0.054854  -0.003932   0.005435
     4  C    0.001653  -0.027110  -0.043639   0.366013  -0.039110  -0.030860
     5  C   -0.000032  -0.006546   0.004590  -0.045821   0.367333   0.367369
     6  C    0.000000  -0.000081   0.000050  -0.002985  -0.033474  -0.037651
     7  C    0.000000   0.001044  -0.000083   0.003738   0.005261  -0.006119
     8  C    0.000000  -0.000098  -0.000115  -0.000064   0.000003  -0.000003
     9  C    0.000000  -0.000205   0.000662  -0.000048   0.000000   0.000000
    10  C    0.000000   0.000456  -0.006423   0.000228   0.000001   0.000005
    11  O    0.000000   0.000002   0.000001   0.000000   0.000000   0.000000
    12  C    0.000000  -0.000064   0.000005  -0.001287  -0.000027   0.004716
    13  C    0.000000   0.001428  -0.002381   0.000010   0.000000   0.000000
    14  O    0.000000   0.000299   0.013840   0.000178   0.000000   0.000000
    15  C   -0.042646  -0.004447  -0.003491  -0.037037  -0.006072  -0.004966
    16  O   -0.007797  -0.000023   0.000065   0.001227  -0.000105   0.007328
    17  C   -0.002166   0.002603  -0.002153   0.006763   0.002295   0.000452
    18  C    0.218572  -0.000052   0.002270  -0.010197   0.000148   0.000064
    19  O    8.323869  -0.000001  -0.000135  -0.000017  -0.000001   0.000000
    20  H   -0.000001   0.544862  -0.030216   0.005341   0.002503   0.000060
    21  H   -0.000135  -0.030216   0.561790  -0.001350  -0.000121  -0.000151
    22  H   -0.000017   0.005341  -0.001350   0.613529   0.006029  -0.008132
    23  H   -0.000001   0.002503  -0.000121   0.006029   0.592805  -0.036344
    24  H    0.000000   0.000060  -0.000151  -0.008132  -0.036344   0.597029
    25  H    0.000000   0.000972  -0.000005  -0.000154  -0.006710   0.005866
    26  H    0.000000  -0.000085   0.000001  -0.000114  -0.000843  -0.006524
    27  H    0.000000   0.000046   0.000003   0.000029  -0.000165  -0.000079
    28  H    0.000000  -0.000004  -0.000001  -0.000001   0.000000   0.000000
    29  H    0.000000   0.000013  -0.000030   0.000000   0.000000   0.000000
    30  H    0.000000   0.000002   0.000000   0.000006  -0.000017   0.000569
    31  H    0.000000   0.000012   0.000004   0.005729  -0.000017  -0.000369
    32  H    0.000000   0.000000   0.000000  -0.000038   0.000000  -0.000053
    33  H    0.000000   0.000113   0.003354   0.000000   0.000000   0.000000
    34  H    0.000000   0.000002  -0.000134   0.000000   0.000000   0.000000
    35  H    0.000000   0.000122   0.000119   0.000000   0.000000   0.000000
    36  H    0.000000   0.000021  -0.000449   0.000241   0.000000   0.000000
    37  H    0.029739   0.000003   0.000000  -0.000207  -0.000111  -0.000074
    38  H    0.000014   0.000656   0.001107  -0.000123  -0.000052  -0.000033
    39  H    0.000083   0.000252   0.000100  -0.000015   0.006261   0.000027
    40  H    0.008635  -0.000019  -0.000075  -0.000128  -0.000213  -0.000015
    41  H   -0.040818   0.000000  -0.000250   0.008329   0.000009  -0.000007
    42  H   -0.037451   0.000095   0.005949   0.000022  -0.000002  -0.000002
    43  H    0.244146   0.000000   0.000012  -0.000011   0.000000   0.000000
              25         26         27         28         29         30
     1  C   -0.004487   0.005388  -0.051305   0.004400   0.003740   0.004628
     2  C   -0.000147   0.000335   0.004186   0.001244   0.001244  -0.000007
     3  C    0.003970  -0.000110  -0.000208  -0.000102  -0.000149  -0.000034
     4  C   -0.005338   0.004696  -0.000069   0.000005   0.000002   0.000220
     5  C   -0.037839  -0.033013   0.004902   0.000000   0.000000  -0.001049
     6  C    0.370549   0.365408  -0.042170   0.000001   0.000003  -0.003341
     7  C   -0.037821  -0.031604   0.375532  -0.000072  -0.000070  -0.031167
     8  C    0.000064  -0.000107  -0.006548  -0.018390  -0.017158  -0.000040
     9  C   -0.000008   0.000004   0.000549   0.345335   0.340915   0.000004
    10  C   -0.000054   0.000002  -0.000195  -0.023372  -0.024321   0.000003
    11  O   -0.000001   0.000003   0.009323  -0.000152  -0.000372   0.000027
    12  C    0.005764  -0.004619  -0.044052   0.000017  -0.000004   0.368157
    13  C   -0.000003   0.000000   0.000020   0.001256  -0.002867   0.000000
    14  O    0.000001   0.000000  -0.000001   0.001974   0.002688   0.000000
    15  C   -0.000109  -0.000074   0.000002   0.000000   0.000000  -0.000002
    16  O   -0.000002   0.000001   0.000000   0.000000   0.000000   0.000000
    17  C    0.000025  -0.000004   0.000000   0.000000   0.000000   0.000000
    18  C   -0.000002   0.000001   0.000000   0.000000   0.000000   0.000000
    19  O    0.000000   0.000000   0.000000   0.000000   0.000000   0.000000
    20  H    0.000972  -0.000085   0.000046  -0.000004   0.000013   0.000002
    21  H   -0.000005   0.000001   0.000003  -0.000001  -0.000030   0.000000
    22  H   -0.000154  -0.000114   0.000029  -0.000001   0.000000   0.000006
    23  H   -0.006710  -0.000843  -0.000165   0.000000   0.000000  -0.000017
    24  H    0.005866  -0.006524  -0.000079   0.000000   0.000000   0.000569
    25  H    0.603067  -0.036563  -0.002782   0.000000   0.000000  -0.000015
    26  H   -0.036563   0.596295  -0.004946   0.000000   0.000000   0.003882
    27  H   -0.002782  -0.004946   0.611733  -0.000015  -0.000004  -0.002778
    28  H    0.000000   0.000000  -0.000015   0.503763  -0.016328   0.000000
    29  H    0.000000   0.000000  -0.000004  -0.016328   0.510108   0.000000
    30  H   -0.000015   0.003882  -0.002778   0.000000   0.000000   0.563958
    31  H   -0.000057  -0.000156   0.005539  -0.000002   0.000000  -0.028826
    32  H   -0.000162  -0.000032  -0.004329  -0.000002   0.000001  -0.028393
    33  H   -0.000002   0.000000   0.000000  -0.000175   0.000131   0.000000
    34  H    0.000000   0.000000   0.000000   0.000623   0.001450   0.000000
    35  H    0.000012   0.000000  -0.000001   0.000111   0.001314   0.000000
    36  H    0.000000   0.000000   0.000003   0.001623  -0.000030   0.000000
    37  H    0.000000   0.000000   0.000000   0.000000   0.000000   0.000000
    38  H   -0.000004   0.000000   0.000000   0.000000   0.000000   0.000000
    39  H   -0.000007   0.000010   0.000000   0.000000   0.000000   0.000000
    40  H    0.000000   0.000000   0.000000   0.000000   0.000000   0.000000
    41  H    0.000000   0.000000   0.000000   0.000000   0.000000   0.000000
    42  H    0.000000   0.000000   0.000000   0.000000   0.000000   0.000000
    43  H    0.000000   0.000000   0.000000   0.000000   0.000000   0.000000
              31         32         33         34         35         36
     1  C   -0.005833  -0.007672  -0.000158  -0.000112   0.000183   0.003307
     2  C    0.001420  -0.000059  -0.008492   0.005322   0.001533  -0.000289
     3  C   -0.000399  -0.000015   0.003260  -0.000028   0.000063  -0.001011
     4  C   -0.000785   0.000056   0.000018  -0.000002  -0.000012   0.000109
     5  C    0.003498  -0.000008   0.000001   0.000000   0.000000   0.000001
     6  C   -0.006354   0.005271   0.000000   0.000000   0.000000   0.000001
     7  C   -0.030958  -0.027224  -0.000002   0.000004  -0.000025  -0.000053
     8  C   -0.000203   0.002991  -0.000076   0.000269  -0.000010   0.000063
     9  C    0.000016   0.000111   0.005322  -0.007884  -0.001830  -0.002486
    10  C   -0.000019  -0.000004  -0.023119  -0.022255  -0.024999  -0.021341
    11  O    0.000053   0.007033   0.000001   0.000000  -0.000008  -0.000072
    12  C    0.373027   0.365120   0.000000   0.000000   0.000000  -0.000007
    13  C    0.000001   0.000000   0.360743   0.360743   0.365583   0.007536
    14  O   -0.000002   0.000000  -0.000040   0.001511   0.002910   0.235355
    15  C    0.000028   0.000000  -0.000001   0.000000   0.000000  -0.000008
    16  O   -0.000009   0.000000   0.000000   0.000000   0.000000   0.000000
    17  C    0.000000   0.000000   0.000002   0.000000   0.000000   0.000000
    18  C   -0.000007   0.000000  -0.000006   0.000000   0.000000   0.000029
    19  O    0.000000   0.000000   0.000000   0.000000   0.000000   0.000000
    20  H    0.000012   0.000000   0.000113   0.000002   0.000122   0.000021
    21  H    0.000004   0.000000   0.003354  -0.000134   0.000119  -0.000449
    22  H    0.005729  -0.000038   0.000000   0.000000   0.000000   0.000241
    23  H   -0.000017   0.000000   0.000000   0.000000   0.000000   0.000000
    24  H   -0.000369  -0.000053   0.000000   0.000000   0.000000   0.000000
    25  H   -0.000057  -0.000162  -0.000002   0.000000   0.000012   0.000000
    26  H   -0.000156  -0.000032   0.000000   0.000000   0.000000   0.000000
    27  H    0.005539  -0.004329   0.000000   0.000000  -0.000001   0.000003
    28  H   -0.000002  -0.000002  -0.000175   0.000623   0.000111   0.001623
    29  H    0.000000   0.000001   0.000131   0.001450   0.001314  -0.000030
    30  H   -0.028826  -0.028393   0.000000   0.000000   0.000000   0.000000
    31  H    0.552097  -0.030277   0.000000   0.000000   0.000000   0.000019
    32  H   -0.030277   0.564602   0.000000   0.000000   0.000000   0.000000
    33  H    0.000000   0.000000   0.550813  -0.030679  -0.025785  -0.000146
    34  H    0.000000   0.000000  -0.030679   0.549162  -0.025227  -0.000207
    35  H    0.000000   0.000000  -0.025785  -0.025227   0.533688  -0.000235
    36  H    0.000019   0.000000  -0.000146  -0.000207  -0.000235   0.344922
    37  H    0.000000   0.000000   0.000000   0.000000   0.000000   0.000000
    38  H    0.000000   0.000000   0.000015   0.000000   0.000000   0.000000
    39  H    0.000000   0.000000   0.000000   0.000000   0.000000   0.000000
    40  H    0.000000   0.000000   0.000000   0.000000   0.000000   0.000000
    41  H   -0.000007   0.000000   0.000000   0.000000   0.000000   0.000042
    42  H    0.000000   0.000000   0.000000   0.000000   0.000000   0.000006
    43  H    0.000000   0.000000   0.000000   0.000000   0.000000   0.000000
              37         38         39         40         41         42
     1  C    0.000000  -0.000001   0.000004   0.000000  -0.000009  -0.000002
     2  C    0.000003   0.000164  -0.000032  -0.000004  -0.000013  -0.000026
     3  C   -0.000168   0.001328  -0.000068  -0.000019   0.000176  -0.000435
     4  C    0.006857  -0.002561  -0.005987   0.004963  -0.004839  -0.000689
     5  C   -0.000045   0.000483   0.001234   0.000080  -0.000025  -0.000159
     6  C   -0.000002  -0.000006  -0.000165   0.000002  -0.000003  -0.000002
     7  C    0.000000   0.000000   0.000000   0.000000   0.000002   0.000000
     8  C    0.000000   0.000000   0.000000   0.000000   0.000000   0.000000
     9  C    0.000000   0.000000   0.000000   0.000000   0.000000   0.000000
    10  C    0.000000   0.000000   0.000000   0.000000   0.000001  -0.000033
    11  O    0.000000   0.000000   0.000000   0.000000   0.000000   0.000000
    12  C    0.000000   0.000000   0.000000   0.000000  -0.000003   0.000000
    13  C    0.000000  -0.000001   0.000000   0.000000   0.000000   0.000000
    14  O    0.000000  -0.000002   0.000000   0.000000   0.000003   0.000088
    15  C   -0.029006  -0.022188  -0.026053  -0.025099  -0.033285  -0.030478
    16  O    0.232108   0.004039   0.000187  -0.001333  -0.001417   0.003692
    17  C   -0.001951   0.345348   0.366671   0.362867   0.007074  -0.004528
    18  C   -0.015019  -0.000121   0.005172  -0.008340   0.361508   0.355984
    19  O    0.029739   0.000014   0.000083   0.008635  -0.040818  -0.037451
    20  H    0.000003   0.000656   0.000252  -0.000019   0.000000   0.000095
    21  H    0.000000   0.001107   0.000100  -0.000075  -0.000250   0.005949
    22  H   -0.000207  -0.000123  -0.000015  -0.000128   0.008329   0.000022
    23  H   -0.000111  -0.000052   0.006261  -0.000213   0.000009  -0.000002
    24  H   -0.000074  -0.000033   0.000027  -0.000015  -0.000007  -0.000002
    25  H    0.000000  -0.000004  -0.000007   0.000000   0.000000   0.000000
    26  H    0.000000   0.000000   0.000010   0.000000   0.000000   0.000000
    27  H    0.000000   0.000000   0.000000   0.000000   0.000000   0.000000
    28  H    0.000000   0.000000   0.000000   0.000000   0.000000   0.000000
    29  H    0.000000   0.000000   0.000000   0.000000   0.000000   0.000000
    30  H    0.000000   0.000000   0.000000   0.000000   0.000000   0.000000
    31  H    0.000000   0.000000   0.000000   0.000000  -0.000007   0.000000
    32  H    0.000000   0.000000   0.000000   0.000000   0.000000   0.000000
    33  H    0.000000   0.000015   0.000000   0.000000   0.000000   0.000000
    34  H    0.000000   0.000000   0.000000   0.000000   0.000000   0.000000
    35  H    0.000000   0.000000   0.000000   0.000000   0.000000   0.000000
    36  H    0.000000   0.000000   0.000000   0.000000   0.000042   0.000006
    37  H    0.346395  -0.000199  -0.000503   0.004017  -0.000461   0.001061
    38  H   -0.000199   0.567706  -0.025995  -0.025944  -0.000126   0.000483
    39  H   -0.000503  -0.025995   0.549423  -0.031725  -0.000133  -0.000078
    40  H    0.004017  -0.025944  -0.031725   0.558255   0.000208   0.000118
    41  H   -0.000461  -0.000126  -0.000133   0.000208   0.605584  -0.042915
    42  H    0.001061   0.000483  -0.000078   0.000118  -0.042915   0.597298
    43  H   -0.000926  -0.000017   0.000003  -0.000202  -0.003320  -0.003401
              43
     1  C    0.000000
     2  C    0.000000
     3  C    0.000000
     4  C   -0.000130
     5  C    0.000002
     6  C    0.000000
     7  C    0.000000
     8  C    0.000000
     9  C    0.000000
    10  C    0.000000
    11  O    0.000000
    12  C    0.000000
    13  C    0.000000
    14  O    0.000000
    15  C    0.005051
    16  O    0.000288
    17  C   -0.000025
    18  C   -0.018613
    19  O    0.244146
    20  H    0.000000
    21  H    0.000012
    22  H   -0.000011
    23  H    0.000000
    24  H    0.000000
    25  H    0.000000
    26  H    0.000000
    27  H    0.000000
    28  H    0.000000
    29  H    0.000000
    30  H    0.000000
    31  H    0.000000
    32  H    0.000000
    33  H    0.000000
    34  H    0.000000
    35  H    0.000000
    36  H    0.000000
    37  H   -0.000926
    38  H   -0.000017
    39  H    0.000003
    40  H   -0.000202
    41  H   -0.003320
    42  H   -0.003401
    43  H    0.331702
 Mulliken charges:
               1
     1  C    0.082562
     2  C    0.084643
     3  C   -0.373406
     4  C   -0.106427
     5  C   -0.278817
     6  C   -0.287670
     7  C   -0.143609
     8  C    0.396852
     9  C   -0.398801
    10  C    0.254554
    11  O   -0.584950
    12  C   -0.473314
    13  C   -0.488388
    14  O   -0.697510
    15  C    0.301457
    16  O   -0.725377
    17  C   -0.488737
    18  C   -0.053243
    19  O   -0.695710
    20  H    0.185356
    21  H    0.172515
    22  H    0.146566
    23  H    0.144699
    24  H    0.142834
    25  H    0.141982
    26  H    0.142770
    27  H    0.147781
    28  H    0.198266
    29  H    0.199723
    30  H    0.154214
    31  H    0.162838
    32  H    0.153083
    33  H    0.164908
    34  H    0.167444
    35  H    0.172496
    36  H    0.433057
    37  H    0.428487
    38  H    0.156028
    39  H    0.161335
    40  H    0.153973
    41  H    0.144694
    42  H    0.155406
    43  H    0.445438
 Sum of Mulliken charges =   0.00000
 Mulliken charges with hydrogens summed into heavy atoms:
               1
     1  C    0.082562
     2  C    0.084643
     3  C   -0.015535
     4  C    0.040139
     5  C    0.008715
     6  C   -0.002919
     7  C    0.004171
     8  C    0.396852
     9  C   -0.000812
    10  C    0.254554
    11  O   -0.584950
    12  C   -0.003179
    13  C    0.016459
    14  O   -0.264453
    15  C    0.301457
    16  O   -0.296890
    17  C   -0.017401
    18  C    0.246857
    19  O   -0.250271
 Electronic spatial extent (au):  <R**2>=           5554.5490
 Charge=              0.0000 electrons
 Dipole moment (field-independent basis, Debye):
    X=             -2.6739    Y=             -4.1486    Z=              0.4409  Tot=              4.9553
 Quadrupole moment (field-independent basis, Debye-Ang):
   XX=           -135.9488   YY=           -117.2975   ZZ=           -105.6821
   XY=              0.3759   XZ=              9.7666   YZ=              5.3262
 Traceless Quadrupole moment (field-independent basis, Debye-Ang):
   XX=            -16.3060   YY=              2.3453   ZZ=             13.9607
   XY=              0.3759   XZ=              9.7666   YZ=              5.3262
 Octapole moment (field-independent basis, Debye-Ang**2):
  XXX=           -105.9560  YYY=             -1.5641  ZZZ=            -26.9931  XYY=            -22.3365
  XXY=            -86.2562  XXZ=             -1.3194  XZZ=            -16.6515  YZZ=            -21.1349
  YYZ=             -2.3213  XYZ=            -14.4638
 Hexadecapole moment (field-independent basis, Debye-Ang**3):
 XXXX=          -4811.6425 YYYY=          -2006.1661 ZZZZ=           -662.2199 XXXY=            -98.2873
 XXXZ=            232.5770 YYYX=             96.2535 YYYZ=             18.6549 ZZZX=             44.0545
 ZZZY=             53.3360 XXYY=          -1033.3714 XXZZ=           -774.2073 YYZZ=           -421.3498
 XXYZ=            107.3970 YYXZ=             70.7503 ZZXY=             25.9574
 N-N= 1.602098368528D+03 E-N=-5.270002292076D+03  KE= 8.789770200901D+02
 D1PCM: PCM CHGder 1st derivatives, ID1Alg=3 FixD1E=F DoIter=F DoCFld=F I1PDM=0.
 Calling FoFJK, ICntrl=      2127 FMM=F ISym2X=0 I1Cent= 0 IOpClX= 0 NMat=1 NMatS=1 NMatT=0.
 ***** Axes restored to original set *****
 -------------------------------------------------------------------
 Center     Atomic                   Forces (Hartrees/Bohr)
 Number     Number              X              Y              Z
 -------------------------------------------------------------------
      1        6           0.017017872   -0.011961325    0.000473874
      2        6          -0.021545052    0.005859578    0.011102807
      3        6          -0.002323859   -0.006572599   -0.003379156
      4        6          -0.003461131    0.007118175   -0.004903723
      5        6          -0.007190454    0.004640910   -0.002130433
      6        6          -0.000252550   -0.002913349    0.005563624
      7        6          -0.003084347    0.005462168    0.003846317
      8        6          -0.000135098    0.018345795   -0.002847986
      9        6          -0.003891231    0.007122826    0.004822951
     10        6           0.006556401   -0.008302715   -0.000352088
     11        8           0.016569345    0.010869268   -0.004767561
     12        6           0.001614156    0.003257972   -0.006707881
     13        6          -0.007037227   -0.008378071    0.000720064
     14        8          -0.008893376   -0.014199411   -0.003187716
     15        6          -0.007002350   -0.006930665    0.002389928
     16        8           0.000361288    0.003285820   -0.005555807
     17        6           0.000198845   -0.001691026    0.004224135
     18        6           0.000594224   -0.001407920   -0.002563545
     19        8          -0.005265435    0.000605845    0.003833756
     20        1          -0.000539089    0.000594836    0.001598874
     21        1           0.000773438   -0.001198407    0.001398240
     22        1           0.000011883   -0.003266618    0.000539703
     23        1          -0.001139629   -0.000628946    0.000765929
     24        1          -0.001068238   -0.002377628    0.000072825
     25        1           0.002509013   -0.000955308   -0.001039866
     26        1           0.000211724   -0.000045220   -0.000936390
     27        1           0.002637100   -0.001953165   -0.002090676
     28        1           0.001301877   -0.003018600    0.001902840
     29        1           0.002330505   -0.002382042   -0.002698913
     30        1          -0.000246019    0.001270720    0.000242880
     31        1          -0.001104935   -0.000428081    0.000062724
     32        1           0.000436390   -0.000402282    0.000073586
     33        1          -0.001049674    0.002146155    0.000524207
     34        1           0.001830446    0.001313201   -0.001412853
     35        1           0.000249932    0.001232780   -0.002141276
     36        1           0.000490126   -0.000310377    0.000634455
     37        1           0.003978808    0.002632119    0.000554629
     38        1           0.000178611   -0.000904292    0.001145505
     39        1           0.002936500    0.000845635   -0.000274246
     40        1           0.000889274   -0.002122656   -0.003259911
     41        1           0.007340704    0.002269227    0.000758355
     42        1           0.005152245    0.000416709    0.001541521
     43        1          -0.000941010    0.003060965    0.001456299
 -------------------------------------------------------------------
 Cartesian Forces:  Max     0.021545052 RMS     0.005042443

 GradGradGradGradGradGradGradGradGradGradGradGradGradGradGradGradGradGrad
 Berny optimization.
 FormGI is forming the generalized inverse of G from B-inverse, IUseBI=4.
 Internal  Forces:  Max     0.020226774 RMS     0.003684902
 Search for a local minimum.
 Step number   1 out of a maximum of  258
 All quantities printed in internal units (Hartrees-Bohrs-Radians)
 Mixed Optimization -- RFO/linear search
 Second derivative matrix not updated -- first step.
 ITU=  0
     Eigenvalues ---    0.00230   0.00230   0.00294   0.00339   0.00372
     Eigenvalues ---    0.00412   0.00535   0.00677   0.00763   0.00900
     Eigenvalues ---    0.01107   0.01161   0.01205   0.01260   0.01350
     Eigenvalues ---    0.01393   0.02453   0.02525   0.03096   0.03899
     Eigenvalues ---    0.03955   0.04289   0.04425   0.04605   0.04705
     Eigenvalues ---    0.04830   0.04844   0.05072   0.05079   0.05263
     Eigenvalues ---    0.05367   0.05388   0.05483   0.05486   0.05493
     Eigenvalues ---    0.05566   0.05605   0.05621   0.05834   0.05919
     Eigenvalues ---    0.05991   0.06030   0.06709   0.07794   0.08084
     Eigenvalues ---    0.08455   0.09012   0.09108   0.09156   0.09711
     Eigenvalues ---    0.10363   0.11474   0.12100   0.13598   0.13703
     Eigenvalues ---    0.14671   0.15979   0.16000   0.16000   0.16000
     Eigenvalues ---    0.16000   0.16000   0.16000   0.16000   0.16000
     Eigenvalues ---    0.16000   0.16000   0.16000   0.16000   0.16326
     Eigenvalues ---    0.16559   0.17200   0.18450   0.19619   0.20776
     Eigenvalues ---    0.22028   0.23394   0.24653   0.24999   0.26352
     Eigenvalues ---    0.26939   0.27176   0.27635   0.27932   0.28492
     Eigenvalues ---    0.28878   0.28904   0.29441   0.29722   0.30105
     Eigenvalues ---    0.31064   0.32095   0.32233   0.33751   0.33756
     Eigenvalues ---    0.33812   0.33832   0.33852   0.33894   0.34022
     Eigenvalues ---    0.34101   0.34110   0.34129   0.34164   0.34165
     Eigenvalues ---    0.34203   0.34206   0.34233   0.34272   0.34320
     Eigenvalues ---    0.34332   0.34334   0.34354   0.34358   0.34444
     Eigenvalues ---    0.39571   0.40611   0.41592   0.51428   0.51538
     Eigenvalues ---    0.52587   0.52726   0.94386
 RFO step:  Lambda=-1.47684794D-02 EMin= 2.30000000D-03
 Linear search not attempted -- first point.
 Iteration  1 RMS(Cart)=  0.03418080 RMS(Int)=  0.00048865
 Iteration  2 RMS(Cart)=  0.00064501 RMS(Int)=  0.00026223
 Iteration  3 RMS(Cart)=  0.00000024 RMS(Int)=  0.00026223
 Variable       Old X    -DE/DX   Delta X   Delta X   Delta X     New X
                                 (Linear)    (Quad)   (Total)
    R1        2.53517   0.01613   0.00000   0.03228   0.03230   2.56748
    R2        2.82526   0.00536   0.00000   0.01696   0.01702   2.84228
    R3        2.79292   0.00184   0.00000   0.00505   0.00508   2.79799
    R4        2.84845  -0.00082   0.00000   0.00108   0.00109   2.84953
    R5        2.85377   0.01006   0.00000   0.03354   0.03350   2.88726
    R6        2.91548   0.00128   0.00000   0.00348   0.00345   2.91893
    R7        2.07293   0.00166   0.00000   0.00468   0.00468   2.07761
    R8        2.06793   0.00052   0.00000   0.00146   0.00146   2.06939
    R9        2.92808   0.00002   0.00000  -0.00174  -0.00180   2.92628
   R10        2.95889  -0.00816   0.00000  -0.02934  -0.02934   2.92955
   R11        2.07751  -0.00076   0.00000  -0.00215  -0.00215   2.07536
   R12        2.89315   0.00664   0.00000   0.01859   0.01857   2.91172
   R13        2.07055   0.00122   0.00000   0.00341   0.00341   2.07396
   R14        2.07509  -0.00125   0.00000  -0.00354  -0.00354   2.07155
   R15        2.90361   0.00473   0.00000   0.01212   0.01214   2.91575
   R16        2.07648   0.00003   0.00000   0.00009   0.00009   2.07656
   R17        2.07581  -0.00022   0.00000  -0.00063  -0.00063   2.07517
   R18        2.89092   0.00710   0.00000   0.02295   0.02295   2.91387
   R19        2.07744   0.00039   0.00000   0.00112   0.00112   2.07855
   R20        2.82970   0.01428   0.00000   0.03787   0.03791   2.86762
   R21        2.30975   0.02023   0.00000   0.02110   0.02110   2.33085
   R22        2.89193   0.01434   0.00000   0.04377   0.04377   2.93571
   R23        2.06736  -0.00029   0.00000  -0.00082  -0.00082   2.06654
   R24        2.06873   0.00034   0.00000   0.00095   0.00095   2.06968
   R25        2.88521  -0.00006   0.00000  -0.00020  -0.00020   2.88501
   R26        2.69446   0.01329   0.00000   0.03087   0.03087   2.72533
   R27        2.06983   0.00131   0.00000   0.00367   0.00367   2.07350
   R28        2.06731   0.00099   0.00000   0.00276   0.00276   2.07007
   R29        2.07052   0.00034   0.00000   0.00096   0.00096   2.07148
   R30        2.07112   0.00038   0.00000   0.00107   0.00107   2.07219
   R31        2.07159   0.00016   0.00000   0.00046   0.00046   2.07205
   R32        2.06989  -0.00093   0.00000  -0.00262  -0.00262   2.06727
   R33        1.83910  -0.00072   0.00000  -0.00133  -0.00133   1.83777
   R34        2.72140   0.00392   0.00000   0.00954   0.00954   2.73095
   R35        2.90203   0.00098   0.00000   0.00321   0.00321   2.90524
   R36        2.92942  -0.00791   0.00000  -0.02717  -0.02717   2.90225
   R37        1.85151  -0.00470   0.00000  -0.00889  -0.00889   1.84262
   R38        2.06770   0.00126   0.00000   0.00352   0.00352   2.07122
   R39        2.06773   0.00073   0.00000   0.00204   0.00204   2.06977
   R40        2.07145  -0.00029   0.00000  -0.00082  -0.00082   2.07063
   R41        2.70731   0.00492   0.00000   0.01168   0.01168   2.71899
   R42        2.06938   0.00255   0.00000   0.00715   0.00715   2.07653
   R43        2.06587   0.00225   0.00000   0.00627   0.00627   2.07214
   R44        1.84042  -0.00317   0.00000  -0.00586  -0.00586   1.83455
    A1        2.30439  -0.00700   0.00000  -0.02584  -0.02580   2.27858
    A2        1.84997   0.01323   0.00000   0.05341   0.05346   1.90343
    A3        2.12591  -0.00620   0.00000  -0.02654  -0.02671   2.09920
    A4        2.20946   0.00513   0.00000   0.02161   0.02166   2.23112
    A5        1.98658  -0.00465   0.00000  -0.01373  -0.01371   1.97287
    A6        2.08687  -0.00048   0.00000  -0.00812  -0.00823   2.07863
    A7        1.99766  -0.00092   0.00000  -0.00848  -0.00850   1.98916
    A8        1.90539   0.00035   0.00000  -0.00004  -0.00014   1.90524
    A9        1.87416  -0.00003   0.00000   0.00255   0.00258   1.87674
   A10        1.93341  -0.00074   0.00000  -0.00670  -0.00670   1.92671
   A11        1.89836   0.00194   0.00000   0.01724   0.01722   1.91558
   A12        1.84797  -0.00054   0.00000  -0.00381  -0.00378   1.84419
   A13        1.97408   0.00220   0.00000   0.00905   0.00896   1.98304
   A14        1.96769  -0.00227   0.00000  -0.01415  -0.01419   1.95350
   A15        1.87836  -0.00034   0.00000  -0.00864  -0.00883   1.86953
   A16        1.94813  -0.00088   0.00000  -0.00766  -0.00762   1.94051
   A17        1.84448   0.00089   0.00000   0.02301   0.02301   1.86749
   A18        1.84000   0.00052   0.00000   0.00036   0.00031   1.84031
   A19        2.05219  -0.00199   0.00000  -0.01727  -0.01727   2.03492
   A20        1.92161  -0.00091   0.00000  -0.00471  -0.00467   1.91694
   A21        1.88987   0.00003   0.00000  -0.00573  -0.00564   1.88422
   A22        1.86050   0.00188   0.00000   0.00797   0.00782   1.86832
   A23        1.88863   0.00142   0.00000   0.02006   0.02000   1.90863
   A24        1.83953  -0.00024   0.00000   0.00209   0.00193   1.84147
   A25        2.04462   0.00265   0.00000   0.00684   0.00685   2.05147
   A26        1.89877   0.00095   0.00000   0.01464   0.01471   1.91348
   A27        1.87725  -0.00087   0.00000  -0.00337  -0.00339   1.87386
   A28        1.90464  -0.00201   0.00000  -0.01729  -0.01738   1.88726
   A29        1.89294  -0.00180   0.00000  -0.00802  -0.00801   1.88493
   A30        1.83411   0.00095   0.00000   0.00760   0.00750   1.84161
   A31        1.96620  -0.00028   0.00000  -0.00646  -0.00653   1.95967
   A32        1.95433   0.00081   0.00000   0.00904   0.00904   1.96337
   A33        1.86585  -0.00166   0.00000  -0.02618  -0.02617   1.83968
   A34        1.96480   0.00028   0.00000   0.01305   0.01297   1.97777
   A35        1.83813   0.00177   0.00000   0.01939   0.01935   1.85749
   A36        1.86468  -0.00104   0.00000  -0.01106  -0.01119   1.85348
   A37        1.96105  -0.01404   0.00000  -0.05926  -0.05913   1.90192
   A38        2.15317   0.00963   0.00000   0.03944   0.03927   2.19244
   A39        2.16895   0.00441   0.00000   0.01972   0.01957   2.18852
   A40        1.78663   0.01194   0.00000   0.05012   0.04994   1.83657
   A41        1.91565  -0.00194   0.00000   0.00921   0.00936   1.92500
   A42        1.88976  -0.00344   0.00000   0.00122   0.00082   1.89058
   A43        1.96916  -0.00404   0.00000  -0.02030  -0.02108   1.94808
   A44        1.96882  -0.00143   0.00000   0.00078   0.00020   1.96902
   A45        1.92710  -0.00041   0.00000  -0.03343  -0.03370   1.89340
   A46        1.84012  -0.00652   0.00000  -0.03100  -0.03114   1.80898
   A47        1.97790   0.00087   0.00000  -0.01003  -0.00990   1.96799
   A48        1.88758   0.00448   0.00000   0.02989   0.02964   1.91722
   A49        1.94522   0.00478   0.00000   0.02170   0.02185   1.96707
   A50        1.92204   0.00519   0.00000   0.04562   0.04589   1.96793
   A51        1.88998  -0.00832   0.00000  -0.05202  -0.05219   1.83779
   A52        1.93042   0.00001   0.00000   0.00002   0.00002   1.93045
   A53        1.96214  -0.00056   0.00000  -0.00356  -0.00356   1.95858
   A54        1.93640  -0.00046   0.00000  -0.00222  -0.00222   1.93418
   A55        1.88373   0.00018   0.00000   0.00033   0.00032   1.88406
   A56        1.87467   0.00033   0.00000   0.00253   0.00253   1.87720
   A57        1.87303   0.00056   0.00000   0.00330   0.00330   1.87633
   A58        1.94437  -0.00010   0.00000   0.00276   0.00274   1.94710
   A59        1.92855  -0.00193   0.00000  -0.00925  -0.00938   1.91917
   A60        1.95245  -0.00311   0.00000  -0.02301  -0.02317   1.92928
   A61        1.85253   0.00258   0.00000   0.02503   0.02503   1.87757
   A62        1.89059   0.00124   0.00000   0.00373   0.00368   1.89427
   A63        1.89173   0.00172   0.00000   0.00347   0.00320   1.89493
   A64        1.88484  -0.00055   0.00000  -0.00314  -0.00314   1.88170
   A65        1.88924  -0.00439   0.00000  -0.03929  -0.03930   1.84993
   A66        1.98035   0.00095   0.00000   0.00199   0.00224   1.98259
   A67        1.94463  -0.00062   0.00000  -0.01898  -0.01906   1.92557
   A68        1.86747   0.00395   0.00000   0.04415   0.04407   1.91153
   A69        1.85313   0.00139   0.00000   0.01188   0.01097   1.86410
   A70        1.92257  -0.00112   0.00000   0.00274   0.00238   1.92495
   A71        1.83150   0.00162   0.00000   0.00924   0.00924   1.84074
   A72        1.95320   0.00173   0.00000   0.00646   0.00645   1.95965
   A73        1.94894  -0.00200   0.00000  -0.00891  -0.00891   1.94003
   A74        1.93820  -0.00373   0.00000  -0.02052  -0.02054   1.91766
   A75        1.89294  -0.00008   0.00000  -0.00201  -0.00200   1.89094
   A76        1.88409   0.00040   0.00000  -0.00252  -0.00255   1.88154
   A77        1.84178   0.00393   0.00000   0.02913   0.02913   1.87091
   A78        1.90496  -0.01196   0.00000  -0.04687  -0.04666   1.85830
   A79        1.93004  -0.00231   0.00000  -0.02658  -0.02624   1.90380
   A80        1.96190   0.00009   0.00000  -0.01546  -0.01536   1.94653
   A81        1.86601   0.00894   0.00000   0.06304   0.06230   1.92831
   A82        1.88920   0.00667   0.00000   0.03986   0.03904   1.92824
   A83        1.90881  -0.00081   0.00000  -0.00857  -0.01024   1.89857
   A84        1.86195   0.00232   0.00000   0.01329   0.01329   1.87524
    D1        0.09541  -0.00076   0.00000  -0.00906  -0.00904   0.08637
    D2       -3.07178  -0.00099   0.00000  -0.02038  -0.02035  -3.09213
    D3       -3.12949  -0.00041   0.00000   0.00539   0.00549  -3.12400
    D4       -0.01350  -0.00063   0.00000  -0.00593  -0.00581  -0.01931
    D5        0.36782   0.00039   0.00000   0.01646   0.01620   0.38401
    D6       -1.86790  -0.00045   0.00000  -0.00366  -0.00385  -1.87175
    D7        2.37872   0.00137   0.00000   0.02060   0.02047   2.39918
    D8       -2.67952  -0.00074   0.00000  -0.00290  -0.00278  -2.68230
    D9        1.36795  -0.00157   0.00000  -0.02303  -0.02283   1.34512
   D10       -0.66861   0.00024   0.00000   0.00124   0.00149  -0.66713
   D11       -0.00531  -0.00007   0.00000  -0.00397  -0.00393  -0.00924
   D12        3.14138   0.00044   0.00000   0.01637   0.01656  -3.12524
   D13        3.06349   0.00006   0.00000   0.00815   0.00836   3.07185
   D14       -0.07300   0.00057   0.00000   0.02849   0.02885  -0.04415
   D15        0.62575  -0.00113   0.00000  -0.00675  -0.00668   0.61907
   D16       -1.55240   0.00026   0.00000   0.00842   0.00845  -1.54395
   D17        2.73492   0.00073   0.00000   0.01157   0.01160   2.74651
   D18       -2.48892  -0.00084   0.00000   0.00519   0.00527  -2.48365
   D19        1.61612   0.00054   0.00000   0.02036   0.02039   1.63651
   D20       -0.37975   0.00102   0.00000   0.02351   0.02354  -0.35621
   D21        0.02649   0.00095   0.00000   0.01261   0.01216   0.03865
   D22        2.15849   0.00296   0.00000   0.01241   0.01261   2.17109
   D23       -2.02919  -0.00388   0.00000  -0.03873  -0.03906  -2.06825
   D24       -3.13874   0.00083   0.00000   0.00266   0.00244  -3.13630
   D25       -1.00674   0.00284   0.00000   0.00245   0.00288  -1.00386
   D26        1.08877  -0.00399   0.00000  -0.04869  -0.04878   1.03998
   D27       -1.33933  -0.00035   0.00000  -0.00434  -0.00432  -1.34366
   D28        2.71298   0.00094   0.00000   0.01074   0.01077   2.72376
   D29        0.69135   0.00177   0.00000   0.02351   0.02343   0.71478
   D30        0.82392  -0.00119   0.00000  -0.01625  -0.01618   0.80774
   D31       -1.40695   0.00010   0.00000  -0.00117  -0.00108  -1.40803
   D32        2.85460   0.00093   0.00000   0.01160   0.01157   2.86617
   D33        2.84812  -0.00111   0.00000  -0.01449  -0.01446   2.83366
   D34        0.61724   0.00018   0.00000   0.00058   0.00064   0.61789
   D35       -1.40439   0.00101   0.00000   0.01336   0.01329  -1.39109
   D36        0.63403   0.00183   0.00000   0.01010   0.01019   0.64422
   D37       -1.50052   0.00156   0.00000   0.01643   0.01647  -1.48406
   D38        2.77990   0.00230   0.00000   0.01964   0.01974   2.79964
   D39        2.87507  -0.00019   0.00000  -0.00832  -0.00830   2.86677
   D40        0.74051  -0.00046   0.00000  -0.00199  -0.00202   0.73849
   D41       -1.26225   0.00029   0.00000   0.00122   0.00125  -1.26100
   D42       -1.41661   0.00050   0.00000   0.00128   0.00122  -1.41539
   D43        2.73202   0.00023   0.00000   0.00761   0.00749   2.73952
   D44        0.72926   0.00098   0.00000   0.01082   0.01077   0.74003
   D45        3.04250   0.00172   0.00000   0.01395   0.01379   3.05629
   D46        0.97256  -0.00084   0.00000  -0.01599  -0.01591   0.95665
   D47       -1.20935   0.00042   0.00000  -0.00595  -0.00567  -1.21502
   D48        0.79807   0.00136   0.00000   0.01996   0.01969   0.81776
   D49       -1.27187  -0.00120   0.00000  -0.00997  -0.01001  -1.28188
   D50        2.82940   0.00006   0.00000   0.00007   0.00023   2.82963
   D51       -1.19621   0.00044   0.00000  -0.00367  -0.00391  -1.20012
   D52        3.01703  -0.00212   0.00000  -0.03361  -0.03361   2.98342
   D53        0.83512  -0.00086   0.00000  -0.02357  -0.02337   0.81175
   D54        0.81339   0.00158   0.00000   0.01383   0.01378   0.82717
   D55       -1.35598   0.00148   0.00000   0.01962   0.01954  -1.33644
   D56        2.94922   0.00035   0.00000   0.00528   0.00521   2.95442
   D57        2.97893   0.00051   0.00000   0.00186   0.00179   2.98073
   D58        0.80957   0.00041   0.00000   0.00764   0.00755   0.81712
   D59       -1.16842  -0.00072   0.00000  -0.00670  -0.00678  -1.17520
   D60       -1.33311   0.00180   0.00000   0.01739   0.01749  -1.31562
   D61        2.78071   0.00170   0.00000   0.02318   0.02324   2.80396
   D62        0.80272   0.00057   0.00000   0.00884   0.00892   0.81163
   D63       -1.24859  -0.00152   0.00000  -0.02622  -0.02629  -1.27488
   D64        0.98163  -0.00041   0.00000  -0.00816  -0.00825   0.97338
   D65        3.00705  -0.00046   0.00000  -0.00319  -0.00310   3.00395
   D66        0.91781   0.00008   0.00000  -0.01584  -0.01596   0.90185
   D67       -3.13516   0.00119   0.00000   0.00222   0.00208  -3.13307
   D68       -1.10973   0.00115   0.00000   0.00719   0.00723  -1.10250
   D69        2.90689  -0.00079   0.00000  -0.02010  -0.02013   2.88675
   D70       -1.14608   0.00032   0.00000  -0.00204  -0.00209  -1.14817
   D71        0.87935   0.00028   0.00000   0.00293   0.00306   0.88240
   D72       -3.13880   0.00097   0.00000   0.02112   0.02118  -3.11762
   D73        1.03732   0.00111   0.00000   0.02312   0.02317   1.06049
   D74       -1.06024   0.00109   0.00000   0.02288   0.02293  -1.03732
   D75        0.90793   0.00043   0.00000   0.01137   0.01127   0.91920
   D76       -1.19914   0.00057   0.00000   0.01337   0.01327  -1.18587
   D77        2.98648   0.00056   0.00000   0.01313   0.01302   2.99950
   D78       -1.10152  -0.00122   0.00000  -0.01226  -0.01221  -1.11373
   D79        3.07460  -0.00108   0.00000  -0.01026  -0.01021   3.06438
   D80        0.97703  -0.00110   0.00000  -0.01050  -0.01046   0.96657
   D81        0.02049   0.00077   0.00000   0.01181   0.01186   0.03235
   D82        2.11572   0.00167   0.00000   0.01970   0.01999   2.13570
   D83       -2.06272  -0.00209   0.00000  -0.01479  -0.01499  -2.07770
   D84       -3.12626   0.00028   0.00000  -0.00869  -0.00850  -3.13476
   D85       -1.03103   0.00118   0.00000  -0.00080  -0.00038  -1.03141
   D86        1.07372  -0.00259   0.00000  -0.03528  -0.03535   1.03837
   D87       -0.02626  -0.00114   0.00000  -0.01437  -0.01450  -0.04076
   D88       -2.17918  -0.00077   0.00000   0.00535   0.00536  -2.17381
   D89        2.00607   0.00309   0.00000   0.02611   0.02544   2.03151
   D90       -2.08381  -0.00402   0.00000  -0.04539  -0.04504  -2.12885
   D91        2.04646  -0.00365   0.00000  -0.02567  -0.02517   2.02128
   D92       -0.05148   0.00022   0.00000  -0.00491  -0.00510  -0.05658
   D93        2.00063   0.00106   0.00000   0.01628   0.01641   2.01704
   D94       -0.15230   0.00142   0.00000   0.03600   0.03628  -0.11602
   D95       -2.25024   0.00529   0.00000   0.05676   0.05636  -2.19388
   D96        1.12645   0.00058   0.00000  -0.01276  -0.01246   1.11399
   D97       -3.10192   0.00249   0.00000   0.01420   0.01442  -3.08750
   D98       -0.99254   0.00125   0.00000  -0.00331  -0.00296  -0.99550
   D99       -3.08441  -0.00383   0.00000  -0.04415  -0.04401  -3.12842
   D100      -1.02959  -0.00191   0.00000  -0.01719  -0.01714  -1.04673
   D101       1.07978  -0.00316   0.00000  -0.03470  -0.03452   1.04527
   D102      -0.96769   0.00012   0.00000  -0.00823  -0.00864  -0.97633
   D103       1.08713   0.00204   0.00000   0.01873   0.01824   1.10537
   D104      -3.08668   0.00079   0.00000   0.00122   0.00086  -3.08582
   D105       0.97861  -0.00020   0.00000   0.01738   0.01814   0.99675
   D106      -1.02380   0.00232   0.00000   0.01351   0.01255  -1.01125
   D107       3.12840  -0.00147   0.00000  -0.00822  -0.00802   3.12039
   D108       2.85528  -0.00131   0.00000  -0.02327  -0.02304   2.83224
   D109      -1.28762  -0.00037   0.00000  -0.01751  -0.01806  -1.30567
   D110       0.76550   0.00095   0.00000   0.01308   0.01338   0.77888
   D111      -1.12451  -0.00050   0.00000   0.00475   0.00484  -1.11967
   D112       1.00132  -0.00081   0.00000   0.00036   0.00043   1.00176
   D113       3.05183   0.00041   0.00000   0.01784   0.01790   3.06974
   D114       3.07624   0.00174   0.00000   0.02279   0.02280   3.09904
   D115      -1.08111   0.00143   0.00000   0.01840   0.01840  -1.06271
   D116       0.96940   0.00265   0.00000   0.03587   0.03587   1.00527
   D117       1.06921  -0.00150   0.00000  -0.01680  -0.01687   1.05233
   D118      -3.08814  -0.00180   0.00000  -0.02119  -0.02128  -3.10942
   D119      -1.03763  -0.00059   0.00000  -0.00372  -0.00381  -1.04144
   D120      -2.96171   0.00082   0.00000   0.00078   0.00088  -2.96082
   D121      -0.91363   0.00315   0.00000   0.03377   0.03388  -0.87975
   D122       1.22524   0.00048   0.00000  -0.00764  -0.00754   1.21770
   D123      -0.90844  -0.00395   0.00000  -0.04937  -0.04945  -0.95789
   D124       1.13964  -0.00161   0.00000  -0.01638  -0.01645   1.12319
   D125      -3.00468  -0.00429   0.00000  -0.05780  -0.05787  -3.06255
   D126       1.10765   0.00090   0.00000   0.01036   0.01032   1.11797
   D127      -3.12746   0.00324   0.00000   0.04335   0.04332  -3.08414
   D128      -0.98859   0.00056   0.00000   0.00193   0.00190  -0.98669
   D129       3.13084  -0.00086   0.00000  -0.01757  -0.01779   3.11306
   D130       1.04272   0.00332   0.00000   0.00368   0.00531   1.04804
   D131      -1.01192  -0.00394   0.00000  -0.04041  -0.04182  -1.05374
         Item               Value     Threshold  Converged?
 Maximum Force            0.020227     0.000450     NO 
 RMS     Force            0.003685     0.000300     NO 
 Maximum Displacement     0.198568     0.001800     NO 
 RMS     Displacement     0.034211     0.001200     NO 
 Predicted change in Energy=-8.143507D-03
 GradGradGradGradGradGradGradGradGradGradGradGradGradGradGradGradGradGrad

                          Input orientation:                          
 ---------------------------------------------------------------------
 Center     Atomic      Atomic             Coordinates (Angstroms)
 Number     Number       Type             X           Y           Z
 ---------------------------------------------------------------------
      1          6           0        1.798504    0.632979    0.037661
      2          6           0        1.075227   -0.476355    0.341269
      3          6           0       -0.367223   -0.550095    0.774495
      4          6           0       -1.278605    0.500841    0.103080
      5          6           0       -1.130459    1.922216    0.699452
      6          6           0        0.288063    2.347098    1.125349
      7          6           0        1.438721    2.090467    0.129954
      8          6           0        3.165175    0.225198   -0.360090
      9          6           0        3.273858   -1.285925   -0.273896
     10          6           0        1.863148   -1.772500    0.158003
     11          8           0        4.078038    0.989906   -0.681426
     12          6           0        1.202452    2.728522   -1.253767
     13          6           0        1.896201   -2.627349    1.422476
     14          8           0        1.226821   -2.595284   -0.840998
     15          6           0       -2.762635    0.052959    0.084645
     16          8           0       -3.507858    1.166297   -0.457198
     17          6           0       -3.314079   -0.306934    1.473870
     18          6           0       -2.953071   -1.122761   -0.884948
     19          8           0       -4.372754   -1.308870   -1.026693
     20          1           0       -0.420380   -0.460043    1.868935
     21          1           0       -0.730166   -1.556934    0.542693
     22          1           0       -0.978576    0.562284   -0.951588
     23          1           0       -1.775530    2.025069    1.581377
     24          1           0       -1.519613    2.638510   -0.033472
     25          1           0        0.546978    1.866011    2.078781
     26          1           0        0.257544    3.423933    1.338411
     27          1           0        2.327793    2.584994    0.548075
     28          1           0        3.564043   -1.701227   -1.243022
     29          1           0        4.050912   -1.534096    0.456941
     30          1           0        0.966440    3.795240   -1.151922
     31          1           0        0.378623    2.250694   -1.795023
     32          1           0        2.099170    2.646495   -1.878886
     33          1           0        0.893407   -2.971341    1.702664
     34          1           0        2.516987   -3.515973    1.257417
     35          1           0        2.315387   -2.059901    2.258548
     36          1           0        1.168974   -2.076078   -1.661269
     37          1           0       -4.366093    0.794934   -0.733401
     38          1           0       -2.807703   -1.175845    1.909629
     39          1           0       -3.214906    0.534030    2.168544
     40          1           0       -4.381630   -0.542900    1.401202
     41          1           0       -2.500218   -0.867036   -1.852937
     42          1           0       -2.482206   -2.037496   -0.505582
     43          1           0       -4.509662   -2.033333   -1.658254
 ---------------------------------------------------------------------
                    Distance matrix (angstroms):
                    1          2          3          4          5
     1  C    0.000000
     2  C    1.358650   0.000000
     3  C    2.575453   1.507907   0.000000
     4  C    3.080640   2.559721   1.544629   0.000000
     5  C    3.267863   3.278183   2.588529   1.548520   0.000000
     6  C    2.530356   3.034187   2.991024   2.628336   1.540817
     7  C    1.504072   2.601030   3.263346   3.148253   2.636915
     8  C    1.480635   2.313432   3.790277   4.476348   4.738668
     9  C    2.440477   2.422357   3.859798   4.905055   5.535123
    10  C    2.409354   1.527874   2.617039   3.878364   4.785998
    11  O    2.416766   3.494668   4.924597   5.435832   5.468498
    12  C    2.532660   3.582117   4.162578   3.599895   3.147645
    13  C    3.543585   2.543577   3.139738   4.648201   5.511986
    14  O    3.394193   2.431173   3.055094   4.093219   5.323305
    15  C    4.598110   3.882681   2.564676   1.550252   2.556581
    16  O    5.356005   4.933611   3.785056   2.392971   2.749778
    17  C    5.393018   4.536242   3.038456   2.583548   3.215126
    18  C    5.148912   4.260121   3.125429   2.533006   3.886403
    19  O    6.556527   5.678458   4.456937   3.758350   4.892031
    20  H    3.077614   2.137958   1.099424   2.185885   2.747192
    21  H    3.383038   2.113685   1.095073   2.174508   3.505609
    22  H    2.948861   2.639764   2.142545   1.098234   2.144392
    23  H    4.134574   3.990214   3.043987   2.180727   1.097492
    24  H    3.877772   4.071364   3.485400   2.155542   1.096218
    25  H    2.693113   2.963894   2.893871   3.016594   2.172442
    26  H    3.443245   4.107936   4.062170   3.525658   2.142422
    27  H    2.085914   3.314144   4.140430   4.189012   3.524443
    28  H    3.194651   3.194448   4.566217   5.487471   6.240264
    29  H    3.153625   3.160206   4.537512   5.715762   6.233098
    30  H    3.479559   4.526364   4.936767   4.179512   3.366420
    31  H    2.826976   3.533525   3.873386   3.067766   2.933876
    32  H    2.796033   3.966074   4.831326   4.465578   4.195582
    33  H    4.072168   2.848053   2.883248   4.396857   5.389747
    34  H    4.383814   3.486729   4.165131   5.645689   6.571841
    35  H    3.528613   2.778772   3.417356   4.911234   5.491984
    36  H    3.259088   2.564774   3.259060   3.967882   5.181385
    37  H    6.214743   5.690259   4.480381   3.212285   3.713915
    38  H    5.290865   4.245725   2.763338   2.900523   3.725005
    39  H    5.448370   4.771273   3.350820   2.831343   2.903483
    40  H    6.437079   5.559242   4.063038   3.521829   4.139972
    41  H    4.929849   4.213191   3.399046   2.681310   4.021300
    42  H    5.074547   3.976134   2.885154   2.874418   4.354153
    43  H    7.055374   6.132965   5.027729   4.468116   5.711756
                    6          7          8          9         10
     6  C    0.000000
     7  C    1.542946   0.000000
     8  C    3.871274   2.588439   0.000000
     9  C    4.906293   3.864045   1.517477   0.000000
    10  C    4.515278   3.886314   2.440183   1.553510   0.000000
    11  O    4.412518   2.972468   1.233432   2.447896   3.638855
    12  C    2.577166   1.541955   3.304175   4.622408   4.763278
    13  C    5.236365   4.913012   3.595116   2.564183   1.526680
    14  O    5.401382   4.789981   3.455953   2.495273   1.442182
    15  C    3.956374   4.669570   5.946965   6.193578   4.973485
    16  O    4.278757   5.066308   6.739767   7.213783   6.153268
    17  C    4.487849   5.490241   6.754799   6.885784   5.539230
    18  C    5.156178   5.535584   6.286923   6.258965   4.970500
    19  O    6.302428   6.831292   7.721275   7.683612   6.364348
    20  H    2.989123   3.603527   4.277185   4.349850   3.140753
    21  H    4.076487   4.263561   4.377750   4.095421   2.630538
    22  H    3.017218   3.057515   4.199306   4.685972   3.841588
    23  H    2.137776   3.527367   5.605301   6.316728   5.448624
    24  H    2.166906   3.013105   5.279962   6.199707   5.562081
    25  H    1.098870   2.154880   3.936408   4.785986   4.319774
    26  H    1.098135   2.152598   4.644473   5.820691   5.565451
    27  H    2.133152   1.099923   2.663571   4.068746   4.399523
    28  H    5.721028   4.558399   2.156334   1.093567   2.204767
    29  H    5.446969   4.479723   2.132413   1.095228   2.220926
    30  H    2.782673   2.184607   4.266923   5.649190   5.789621
    31  H    2.923366   2.203411   3.731828   4.817041   4.712134
    32  H    3.520677   2.186504   3.050539   4.406792   4.871564
    33  H    5.383821   5.328478   4.430998   3.523345   2.182566
    34  H    6.273846   5.819450   4.127086   2.809072   2.162387
    35  H    4.981548   4.746052   3.577860   2.816199   2.167812
    36  H    5.301484   4.543274   3.312666   2.641909   1.970733
    37  H    5.246460   6.009963   7.562008   7.931581   6.796305
    38  H    4.754997   5.645188   6.541393   6.462606   5.024046
    39  H    4.079984   5.313623   6.869847   7.168110   5.928658
    40  H    5.498565   6.513615   7.787579   7.871755   6.484960
    41  H    5.193780   5.309794   5.959718   6.000732   4.889039
    42  H    5.436818   5.728669   6.085545   5.809544   4.403711
    43  H    7.067870   7.455647   8.104895   7.940923   6.631707
                   11         12         13         14         15
    11  O    0.000000
    12  C    3.408718   0.000000
    13  C    4.719253   6.027348   0.000000
    14  O    4.583502   5.339840   2.360596   0.000000
    15  C    6.946909   4.967081   5.538827   4.877066   0.000000
    16  O    7.591259   5.026140   6.865040   6.059207   1.445154
    17  C    7.808361   6.087122   5.703857   5.587033   1.537388
    18  C    7.344473   5.677744   5.577045   4.431902   1.535804
    19  O    8.764671   6.887308   6.858324   5.748442   2.383722
    20  H    5.370517   4.748873   3.203606   3.823122   2.988816
    21  H    5.577068   5.032635   2.969446   2.612005   2.632964
    22  H    5.081850   3.088815   4.906555   3.853083   2.125102
    23  H    6.360512   4.171483   5.928901   6.019110   2.665296
    24  H    5.871239   2.984436   6.443357   5.965535   2.871259
    25  H    4.566693   3.504204   4.737238   5.374984   4.268170
    26  H    4.959880   2.845318   6.269791   6.474589   4.696474
    27  H    2.668209   2.129232   5.302771   5.475121   5.704246
    28  H    2.796744   5.019951   3.277847   2.534476   6.698263
    29  H    2.768972   5.404643   2.601968   3.284243   7.005838
    30  H    4.215840   1.097251   6.981520   6.403380   5.425842
    31  H    4.063909   1.095432   6.037437   5.011298   4.269741
    32  H    2.845016   1.096177   6.225241   5.414283   5.849703
    33  H    5.614022   6.428408   1.096555   2.592837   5.013085
    34  H    5.147712   6.857680   1.096482   2.629742   6.479744
    35  H    4.588214   6.041852   1.093952   3.328483   5.914080
    36  H    4.338548   4.821966   3.215936   0.972505   4.799851
    37  H    8.446542   5.917621   7.454942   6.541090   1.946999
    38  H    7.669255   6.429036   4.946807   5.085091   2.200582
    39  H    7.843290   6.003421   6.055935   6.211191   2.186004
    40  H    8.846062   6.995215   6.614873   6.379221   2.170142
    41  H    6.934993   5.195845   5.758084   4.231038   2.160897
    42  H    7.227232   6.070536   4.820351   3.765702   2.190208
    43  H    9.156570   7.447625   7.132941   5.821593   3.231472
                   16         17         18         19         20
    16  O    0.000000
    17  C    2.436593   0.000000
    18  C    2.393856   2.521889   0.000000
    19  O    2.683062   2.894388   1.438829   0.000000
    20  H    4.193852   2.924554   3.799683   4.972567   0.000000
    21  H    4.016384   3.017648   2.677307   3.974035   1.748729
    22  H    2.646983   3.477494   2.596622   3.876506   3.051571
    23  H    2.809668   2.795877   4.168717   4.966160   2.845155
    24  H    2.509994   3.764018   4.114240   4.970785   3.798486
    25  H    4.833475   4.471618   5.474193   6.627789   2.527913
    26  H    4.743351   5.166644   5.993646   7.030845   3.978229
    27  H    6.089178   6.407111   6.609730   7.908185   4.309220
    28  H    7.671505   7.525565   6.552527   7.949433   5.205808
    29  H    8.078538   7.535460   7.143223   8.556286   4.810381
    30  H    5.235773   6.484247   6.294488   7.387463   5.399655
    31  H    4.250932   5.555463   4.827900   5.986351   4.627212
    32  H    5.970841   7.019044   6.381249   7.632623   5.481320
    33  H    6.415308   4.985413   4.990829   6.160004   2.839066
    34  H    7.820634   6.659288   6.343400   7.586632   4.282614
    35  H    7.189840   5.948066   6.206161   7.489197   3.193080
    36  H    5.816833   5.749499   4.301481   5.630457   4.195230
    37  H    0.975073   2.681957   2.386871   2.124160   4.890376
    38  H    3.402604   1.096042   2.798859   3.330025   2.492657
    39  H    2.716634   1.095274   3.483866   3.866061   2.981162
    40  H    2.671794   1.095730   2.757445   2.545872   3.989629
    41  H    2.664182   3.470408   1.098851   2.093869   4.282954
    42  H    3.364312   2.757733   1.096527   2.092038   3.518212
    43  H    3.561429   3.770952   1.962172   0.970804   5.624814
                   21         22         23         24         25
    21  H    0.000000
    22  H    2.604932   0.000000
    23  H    3.873293   3.031632   0.000000
    24  H    4.307778   2.333747   1.746294   0.000000
    25  H    3.963233   3.634577   2.380495   3.054368   0.000000
    26  H    5.139822   3.867961   2.479766   2.378495   1.749012
    27  H    5.148467   4.156010   4.268313   3.891477   2.455870
    28  H    4.652938   5.083680   7.097434   6.792635   5.732560
    29  H    4.781901   5.628011   6.919498   6.977241   5.144768
    30  H    5.864807   3.778257   4.257092   2.961320   3.786200
    31  H    4.603516   2.324672   4.011404   2.618542   3.896496
    32  H    5.615871   3.830971   5.231911   4.062168   4.322219
    33  H    2.445826   4.799570   5.665867   6.348800   4.864303
    34  H    3.859102   5.807826   7.016681   7.472496   5.789760
    35  H    3.531646   5.294433   5.820751   6.483490   4.309567
    36  H    2.955282   3.475136   6.000356   5.666177   5.469453
    37  H    4.514385   3.402500   3.685437   3.462820   5.761410
    38  H    2.515930   3.814887   3.379199   4.470360   4.531598
    39  H    3.631729   3.838905   2.154012   3.485933   3.991742
    40  H    3.885678   4.282269   3.663152   4.513402   5.527490
    41  H    3.057464   2.273935   4.547962   4.069507   5.675680
    42  H    2.097490   3.036228   4.621605   4.797344   5.576043
    43  H    4.399513   4.439051   5.868672   5.779829   7.398643
                   26         27         28         29         30
    26  H    0.000000
    27  H    2.369468   0.000000
    28  H    6.622990   4.807082   0.000000
    29  H    6.304656   4.465910   1.776190   0.000000
    30  H    2.615752   2.491578   6.080048   6.364293   0.000000
    31  H    3.348068   3.066126   5.105809   5.734256   1.773339
    32  H    3.787743   2.438481   4.631724   5.171338   1.769510
    33  H    6.437121   5.853495   4.174034   3.686100   7.344427
    34  H    7.298900   6.144979   3.262181   2.630878   7.852575
    35  H    5.929064   4.949841   3.734807   2.556229   6.908953
    36  H    6.330790   5.286743   2.460040   3.617475   5.896849
    37  H    5.708070   7.046603   8.329322   8.814038   6.132936
    38  H    5.556976   6.509306   7.128421   7.019918   6.951901
    39  H    4.593318   6.128123   7.911341   7.745892   6.256568
    40  H    6.104231   7.451705   8.453837   8.542942   7.344369
    41  H    6.016840   6.402426   6.151677   6.978381   5.852004
    42  H    6.382299   6.753791   6.100330   6.622801   6.806741
    43  H    7.841428   8.540938   8.091195   8.832141   8.013509
                   31         32         33         34         35
    31  H    0.000000
    32  H    1.767477   0.000000
    33  H    6.306224   6.770631   0.000000
    34  H    6.866181   6.927264   1.769430   0.000000
    35  H    6.226052   6.270189   1.778133   1.778497   0.000000
    36  H    4.400397   4.818228   3.491917   3.522665   4.084053
    37  H    5.075294   6.822026   6.912422   8.362062   7.857736
    38  H    5.968106   7.282893   4.118841   5.852684   5.210503
    39  H    5.618741   7.005969   5.420600   7.077236   6.109068
    40  H    6.378090   7.932968   5.814999   7.513372   6.919997
    41  H    4.243974   5.787914   5.346689   6.470202   6.443391
    42  H    5.313715   6.694381   4.140432   5.503271   5.536949
    43  H    6.501301   8.100996   6.431857   7.750688   7.869138
                   36         37         38         39         40
    36  H    0.000000
    37  H    6.304016   0.000000
    38  H    5.419935   3.646664   0.000000
    39  H    6.379540   3.132824   1.776661   0.000000
    40  H    6.522160   2.519241   1.770978   1.763472   0.000000
    41  H    3.868009   2.738064   3.787719   4.318109   3.772823
    42  H    3.829911   3.409339   2.584886   3.781606   3.078547
    43  H    5.678798   2.979104   4.044965   4.786661   3.405591
                   41         42         43
    41  H    0.000000
    42  H    1.784843   0.000000
    43  H    2.331527   2.332220   0.000000
 Stoichiometry    C15H24O4
 Framework group  C1[X(C15H24O4)]
 Deg. of freedom   123
 Full point group                 C1      NOp   1
 Largest Abelian subgroup         C1      NOp   1
 Largest concise Abelian subgroup C1      NOp   1
                         Standard orientation:                         
 ---------------------------------------------------------------------
 Center     Atomic      Atomic             Coordinates (Angstroms)
 Number     Number       Type             X           Y           Z
 ---------------------------------------------------------------------
      1          6           0        1.827574    0.622446    0.041541
      2          6           0        1.100057   -0.492317    0.313477
      3          6           0       -0.344719   -0.573229    0.737576
      4          6           0       -1.250140    0.496667    0.088410
      5          6           0       -1.101477    1.902156    0.721193
      6          6           0        0.315940    2.312484    1.164677
      7          6           0        1.470926    2.078068    0.168816
      8          6           0        3.195209    0.221293   -0.359623
      9          6           0        3.299736   -1.291800   -0.311063
     10          6           0        1.885689   -1.785462    0.101446
     11          8           0        4.111549    0.991498   -0.657043
     12          6           0        1.243153    2.751439   -1.199510
     13          6           0        1.910312   -2.672023    1.344087
     14          8           0        1.252342   -2.581132   -0.921134
     15          6           0       -2.735158    0.053237    0.051348
     16          8           0       -3.474916    1.181816   -0.465893
     17          6           0       -3.294428   -0.340161    1.428308
     18          6           0       -2.923638   -1.097151   -0.948540
     19          8           0       -4.343048   -1.275948   -1.101946
     20          1           0       -0.403127   -0.510679    1.833665
     21          1           0       -0.708977   -1.572957    0.478646
     22          1           0       -0.944689    0.583921   -0.962877
     23          1           0       -1.750696    1.984397    1.602237
     24          1           0       -1.485195    2.637718    0.004670
     25          1           0        0.568897    1.806828    2.106929
     26          1           0        0.287008    3.383676    1.404698
     27          1           0        2.359111    2.559587    0.603670
     28          1           0        3.593741   -1.683270   -1.288918
     29          1           0        4.072511   -1.560341    0.417106
     30          1           0        1.009263    3.815855   -1.071938
     31          1           0        0.420866    2.289552   -1.756715
     32          1           0        2.142781    2.682888   -1.822064
     33          1           0        0.905284   -3.020376    1.610548
     34          1           0        2.529725   -3.557804    1.159718
     35          1           0        2.326707   -2.126935    2.196275
     36          1           0        1.199877   -2.041248   -1.728314
     37          1           0       -4.332672    0.819762   -0.755616
     38          1           0       -2.792380   -1.221097    1.844490
     39          1           0       -3.196659    0.482750    2.144467
     40          1           0       -4.362180   -0.571454    1.344436
     41          1           0       -2.465321   -0.818260   -1.907518
     42          1           0       -2.456931   -2.022382   -0.590064
     43          1           0       -4.478581   -1.983891   -1.752260
 ---------------------------------------------------------------------
 Rotational constants (GHZ):      0.5554035      0.2601721      0.2067153
 Standard basis: 6-31G(d) (6D, 7F)
 There are   333 symmetry adapted cartesian basis functions of A   symmetry.
 There are   333 symmetry adapted basis functions of A   symmetry.
   333 basis functions,   628 primitive gaussians,   333 cartesian basis functions
    73 alpha electrons       73 beta electrons
       nuclear repulsion energy      1599.2282901153 Hartrees.
 NAtoms=   43 NActive=   43 NUniq=   43 SFac= 1.00D+00 NAtFMM=   60 NAOKFM=F Big=F
 Integral buffers will be    131072 words long.
 Raffenetti 2 integral format.
 Two-electron integral symmetry is turned on.
 ------------------------------------------------------------------------------
 Polarizable Continuum Model (PCM)
 =================================
 Model                : PCM (using non-symmetric T matrix).
 Atomic radii         : SMD-Coulomb.
 Polarization charges : Total charges.
 Charge compensation  : None.
 Solution method      : On-the-fly selection.
 Cavity type          : VdW (van der Waals Surface) (Alpha=1.000).
 Cavity algorithm     : GePol (No added spheres)
                        Default sphere list used, NSphG=   43.
                        Lebedev-Laikov grids with approx.  5.0 points / Ang**2.
                        Smoothing algorithm: Karplus/York (Gamma=1.0000).
                        Polarization charges: spherical gaussians, with
                                              point-specific exponents (IZeta= 3).
                        Self-potential: point-specific (ISelfS= 7).
                        Self-field    : sphere-specific E.n sum rule (ISelfD= 2).
 1st derivatives      : Analytical E(r).r(x)/FMM algorithm (CHGder, D1EAlg=3).
                        Cavity 1st derivative terms included.
 Solvent              : Methanol, Eps=  32.613000 Eps(inf)=   1.765709
 ------------------------------------------------------------------------------
 ------------------------------------------------------------------------------
 Atomic radii for non-electrostatic terms: SMD-CDS.
 ------------------------------------------------------------------------------
 Nuclear repulsion after PCM non-electrostatic terms =     1599.2294973966 Hartrees.
 One-electron integrals computed using PRISM.
 NBasis=   333 RedAO= T EigKep=  9.24D-04  NBF=   333
 NBsUse=   333 1.00D-06 EigRej= -1.00D+00 NBFU=   333
 Initial guess from the checkpoint file:  "DY-202A-11R_6.chk"
 B after Tr=     0.000000    0.000000    0.000000
         Rot=    0.999982   -0.005168    0.001716    0.002321 Ang=  -0.68 deg.
 ExpMin= 1.61D-01 ExpMax= 5.48D+03 ExpMxC= 8.25D+02 IAcc=1 IRadAn=         1 AccDes= 0.00D+00
 Harris functional with IExCor=  402 and IRadAn=       1 diagonalized for initial guess.
 HarFok:  IExCor=  402 AccDes= 0.00D+00 IRadAn=         1 IDoV= 1 UseB2=F ITyADJ=14
 ICtDFT=  3500011 ScaDFX=  1.000000  1.000000  1.000000  1.000000
 FoFCou: FMM=F IPFlag=           0 FMFlag=      100000 FMFlg1=           0
         NFxFlg=           0 DoJE=T BraDBF=F KetDBF=T FulRan=T
         wScrn=  0.000000 ICntrl=     500 IOpCl=  0 I1Cent=   200000004 NGrid=           0
         NMat0=    1 NMatS0=      1 NMatT0=    0 NMatD0=    1 NMtDS0=    0 NMtDT0=    0
 Petite list used in FoFCou.
 Keep R1 ints in memory in canonical form, NReq=1565304907.
 Requested convergence on RMS density matrix=1.00D-08 within 128 cycles.
 Requested convergence on MAX density matrix=1.00D-06.
 Requested convergence on             energy=1.00D-06.
 No special actions if energy rises.
 Inv3:  Mode=1 IEnd=    21595467.
 Iteration    1 A*A^-1 deviation from unit magnitude is 5.55D-15 for   2666.
 Iteration    1 A*A^-1 deviation from orthogonality  is 5.94D-15 for   2669   1736.
 Iteration    1 A^-1*A deviation from unit magnitude is 5.77D-15 for   2666.
 Iteration    1 A^-1*A deviation from orthogonality  is 5.75D-12 for   2581   2576.
 Error on total polarization charges =  0.05171
 SCF Done:  E(RB3LYP) =  -886.949676841     A.U. after   10 cycles
            NFock= 10  Conv=0.94D-08     -V/T= 2.0094
 SMD-CDS (non-electrostatic) energy       (kcal/mol) =       0.76
 (included in total energy above)
 D1PCM: PCM CHGder 1st derivatives, ID1Alg=3 FixD1E=F DoIter=F DoCFld=F I1PDM=0.
 Calling FoFJK, ICntrl=      2127 FMM=F ISym2X=0 I1Cent= 0 IOpClX= 0 NMat=1 NMatS=1 NMatT=0.
 ***** Axes restored to original set *****
 -------------------------------------------------------------------
 Center     Atomic                   Forces (Hartrees/Bohr)
 Number     Number              X              Y              Z
 -------------------------------------------------------------------
      1        6           0.004589114   -0.006970475   -0.000110210
      2        6          -0.003389008    0.005567470    0.000224773
      3        6           0.002063556   -0.000538951   -0.001013145
      4        6           0.000135043    0.003265743   -0.000424405
      5        6           0.001134157    0.001223391   -0.000119919
      6        6          -0.000340115    0.000347562    0.000839319
      7        6          -0.003378202    0.002746420    0.001290440
      8        6          -0.002950245    0.002848373    0.000499815
      9        6          -0.003669381    0.000791413    0.000082231
     10        6           0.004455509    0.000590397   -0.001142837
     11        8          -0.002244860   -0.002528542    0.001158697
     12        6           0.000327842   -0.000033574   -0.001485001
     13        6          -0.000289885   -0.002023685    0.001456055
     14        8           0.000866280    0.000008068    0.000608632
     15        6          -0.000055057   -0.001245393    0.000709175
     16        8          -0.000397184   -0.000797308    0.000450792
     17        6          -0.002082937    0.001991259    0.000899525
     18        6          -0.004298417    0.000961775    0.000487272
     19        8           0.003443069   -0.001983651   -0.000897371
     20        1           0.000083015    0.000329449    0.000242284
     21        1           0.001227258    0.000436469    0.000485120
     22        1           0.000470481   -0.000555892    0.000396883
     23        1           0.000596446   -0.000195951    0.000065035
     24        1           0.000663278   -0.000676723    0.000215266
     25        1           0.000102447   -0.000536036   -0.000812704
     26        1           0.000038320    0.000228750    0.000063603
     27        1           0.000274717    0.000136394   -0.000437720
     28        1           0.001159142   -0.001660546   -0.000195278
     29        1           0.000839348   -0.002078270   -0.000788249
     30        1           0.000114153   -0.000154277    0.000538143
     31        1          -0.000351317   -0.000133840    0.000366990
     32        1           0.000019150   -0.000333842    0.000476291
     33        1           0.000386915    0.001481353   -0.000630449
     34        1           0.000316062    0.000604468   -0.000258543
     35        1           0.000585558   -0.000136119    0.000552301
     36        1           0.000231386    0.000361687   -0.000926221
     37        1           0.000274913   -0.000104129    0.000116612
     38        1           0.000172262    0.000380817   -0.000858279
     39        1           0.000472031   -0.000370996   -0.000036243
     40        1           0.000543616   -0.000558947   -0.000310704
     41        1          -0.000793790   -0.000844384   -0.000457324
     42        1          -0.000708343   -0.000122905   -0.000533894
     43        1          -0.000636330    0.000283178   -0.000786755
 -------------------------------------------------------------------
 Cartesian Forces:  Max     0.006970475 RMS     0.001533229

 GradGradGradGradGradGradGradGradGradGradGradGradGradGradGradGradGradGrad
 Berny optimization.
 Using GEDIIS/GDIIS optimizer.
 FormGI is forming the generalized inverse of G from B-inverse, IUseBI=4.
 Internal  Forces:  Max     0.004606005 RMS     0.000904846
 Search for a local minimum.
 Step number   2 out of a maximum of  258
 All quantities printed in internal units (Hartrees-Bohrs-Radians)
 Mixed Optimization -- En-DIIS/RFO-DIIS
 Update second derivatives using D2CorX and points    1    2
 DE= -6.69D-03 DEPred=-8.14D-03 R= 8.21D-01
 TightC=F SS=  1.41D+00  RLast= 3.19D-01 DXNew= 5.0454D-01 9.5830D-01
 Trust test= 8.21D-01 RLast= 3.19D-01 DXMaxT set to 5.05D-01
 ITU=  1  0
 Use linear search instead of GDIIS.
     Eigenvalues ---    0.00230   0.00230   0.00294   0.00341   0.00372
     Eigenvalues ---    0.00411   0.00531   0.00680   0.00763   0.00904
     Eigenvalues ---    0.01116   0.01162   0.01227   0.01258   0.01349
     Eigenvalues ---    0.01389   0.02479   0.02566   0.03134   0.03865
     Eigenvalues ---    0.04038   0.04065   0.04414   0.04596   0.04717
     Eigenvalues ---    0.04860   0.04954   0.05013   0.05307   0.05364
     Eigenvalues ---    0.05396   0.05510   0.05530   0.05546   0.05577
     Eigenvalues ---    0.05613   0.05690   0.05806   0.05908   0.05939
     Eigenvalues ---    0.05991   0.06023   0.06815   0.07791   0.08204
     Eigenvalues ---    0.08672   0.08993   0.09148   0.09195   0.09666
     Eigenvalues ---    0.10320   0.11209   0.12094   0.13339   0.13491
     Eigenvalues ---    0.14592   0.15800   0.16000   0.16000   0.16000
     Eigenvalues ---    0.16000   0.16000   0.16000   0.16000   0.16000
     Eigenvalues ---    0.16000   0.16000   0.16000   0.16090   0.16173
     Eigenvalues ---    0.16616   0.17232   0.18384   0.20213   0.20737
     Eigenvalues ---    0.22597   0.23235   0.24589   0.24990   0.26762
     Eigenvalues ---    0.26931   0.27262   0.27800   0.27978   0.28844
     Eigenvalues ---    0.28862   0.28931   0.29376   0.29743   0.30539
     Eigenvalues ---    0.31230   0.31675   0.32221   0.33750   0.33756
     Eigenvalues ---    0.33812   0.33852   0.33887   0.34016   0.34078
     Eigenvalues ---    0.34104   0.34111   0.34150   0.34165   0.34182
     Eigenvalues ---    0.34204   0.34221   0.34256   0.34282   0.34326
     Eigenvalues ---    0.34333   0.34344   0.34356   0.34424   0.34769
     Eigenvalues ---    0.39612   0.40786   0.41677   0.51398   0.52459
     Eigenvalues ---    0.52627   0.52915   0.95006
 RFO step:  Lambda=-1.07803111D-03 EMin= 2.29948548D-03
 Quartic linear search produced a step of -0.07985.
 Iteration  1 RMS(Cart)=  0.03964905 RMS(Int)=  0.00049437
 Iteration  2 RMS(Cart)=  0.00072647 RMS(Int)=  0.00003452
 Iteration  3 RMS(Cart)=  0.00000017 RMS(Int)=  0.00003452
 Variable       Old X    -DE/DX   Delta X   Delta X   Delta X     New X
                                 (Linear)    (Quad)   (Total)
    R1        2.56748  -0.00421  -0.00258  -0.00319  -0.00573   2.56174
    R2        2.84228   0.00306  -0.00136   0.00993   0.00856   2.85085
    R3        2.79799  -0.00318  -0.00041  -0.00763  -0.00799   2.79001
    R4        2.84953  -0.00158  -0.00009  -0.00453  -0.00460   2.84493
    R5        2.88726   0.00308  -0.00267   0.01311   0.01042   2.89768
    R6        2.91893   0.00168  -0.00028   0.00669   0.00641   2.92534
    R7        2.07761   0.00026  -0.00037   0.00135   0.00098   2.07859
    R8        2.06939  -0.00091  -0.00012  -0.00223  -0.00234   2.06704
    R9        2.92628   0.00042   0.00014   0.00213   0.00229   2.92857
   R10        2.92955   0.00461   0.00234   0.01194   0.01429   2.94384
   R11        2.07536  -0.00028   0.00017  -0.00107  -0.00089   2.07447
   R12        2.91172  -0.00083  -0.00148   0.00024  -0.00124   2.91048
   R13        2.07396  -0.00032  -0.00027  -0.00038  -0.00065   2.07331
   R14        2.07155  -0.00082   0.00028  -0.00271  -0.00242   2.06913
   R15        2.91575  -0.00073  -0.00097  -0.00077  -0.00176   2.91399
   R16        2.07656  -0.00045  -0.00001  -0.00119  -0.00120   2.07536
   R17        2.07517   0.00024   0.00005   0.00055   0.00060   2.07577
   R18        2.91387  -0.00019  -0.00183   0.00255   0.00072   2.91459
   R19        2.07855   0.00012  -0.00009   0.00047   0.00038   2.07893
   R20        2.86762   0.00033  -0.00303   0.00672   0.00369   2.87130
   R21        2.33085  -0.00353  -0.00168  -0.00057  -0.00225   2.32859
   R22        2.93571  -0.00418  -0.00350  -0.00662  -0.01017   2.92554
   R23        2.06654   0.00111   0.00007   0.00285   0.00292   2.06946
   R24        2.06968   0.00054  -0.00008   0.00157   0.00149   2.07118
   R25        2.88501   0.00098   0.00002   0.00300   0.00301   2.88802
   R26        2.72533  -0.00048  -0.00246   0.00317   0.00070   2.72603
   R27        2.07350  -0.00012  -0.00029   0.00017  -0.00012   2.07339
   R28        2.07007   0.00014  -0.00022   0.00076   0.00054   2.07060
   R29        2.07148  -0.00023  -0.00008  -0.00049  -0.00057   2.07091
   R30        2.07219  -0.00098  -0.00009  -0.00249  -0.00257   2.06962
   R31        2.07205  -0.00027  -0.00004  -0.00067  -0.00070   2.07135
   R32        2.06727   0.00058   0.00021   0.00118   0.00139   2.06866
   R33        1.83777   0.00096   0.00011   0.00149   0.00160   1.83937
   R34        2.73095  -0.00085  -0.00076  -0.00066  -0.00142   2.72953
   R35        2.90524  -0.00029  -0.00026  -0.00047  -0.00073   2.90451
   R36        2.90225   0.00306   0.00217   0.00640   0.00857   2.91082
   R37        1.84262  -0.00023   0.00071  -0.00163  -0.00092   1.84170
   R38        2.07122  -0.00056  -0.00028  -0.00101  -0.00129   2.06993
   R39        2.06977  -0.00027  -0.00016  -0.00043  -0.00059   2.06918
   R40        2.07063  -0.00039   0.00007  -0.00116  -0.00109   2.06954
   R41        2.71899  -0.00238  -0.00093  -0.00378  -0.00471   2.71428
   R42        2.07653  -0.00012  -0.00057   0.00066   0.00008   2.07661
   R43        2.07214  -0.00039  -0.00050  -0.00017  -0.00067   2.07147
   R44        1.83455   0.00039   0.00047  -0.00012   0.00035   1.83490
    A1        2.27858  -0.00121   0.00206  -0.01188  -0.00990   2.26869
    A2        1.90343   0.00042  -0.00427   0.00919   0.00486   1.90829
    A3        2.09920   0.00079   0.00213   0.00378   0.00594   2.10514
    A4        2.23112   0.00110  -0.00173   0.00399   0.00228   2.23340
    A5        1.97287  -0.00129   0.00109  -0.00767  -0.00668   1.96618
    A6        2.07863   0.00018   0.00066   0.00347   0.00421   2.08284
    A7        1.98916   0.00055   0.00068   0.00025   0.00090   1.99005
    A8        1.90524  -0.00001   0.00001  -0.00158  -0.00156   1.90369
    A9        1.87674  -0.00100  -0.00021  -0.00560  -0.00580   1.87093
   A10        1.92671  -0.00017   0.00053  -0.00312  -0.00257   1.92414
   A11        1.91558   0.00054  -0.00137   0.01017   0.00881   1.92439
   A12        1.84419   0.00004   0.00030  -0.00020   0.00009   1.84428
   A13        1.98304  -0.00143  -0.00072  -0.00828  -0.00903   1.97401
   A14        1.95350   0.00067   0.00113   0.00431   0.00548   1.95898
   A15        1.86953  -0.00011   0.00071  -0.00849  -0.00780   1.86173
   A16        1.94051   0.00110   0.00061   0.00996   0.01057   1.95108
   A17        1.86749   0.00026  -0.00184   0.00327   0.00136   1.86885
   A18        1.84031  -0.00049  -0.00002  -0.00113  -0.00115   1.83916
   A19        2.03492   0.00061   0.00138  -0.00466  -0.00331   2.03161
   A20        1.91694   0.00006   0.00037   0.00006   0.00045   1.91739
   A21        1.88422  -0.00038   0.00045  -0.00100  -0.00057   1.88365
   A22        1.86832  -0.00048  -0.00062  -0.00072  -0.00135   1.86697
   A23        1.90863  -0.00017  -0.00160   0.00197   0.00039   1.90902
   A24        1.84147   0.00036  -0.00015   0.00543   0.00529   1.84675
   A25        2.05147  -0.00055  -0.00055  -0.00624  -0.00684   2.04463
   A26        1.91348   0.00052  -0.00118   0.00200   0.00080   1.91428
   A27        1.87386  -0.00010   0.00027   0.00322   0.00350   1.87736
   A28        1.88726  -0.00034   0.00139  -0.00614  -0.00478   1.88248
   A29        1.88493   0.00040   0.00064   0.00251   0.00320   1.88813
   A30        1.84161   0.00014  -0.00060   0.00617   0.00557   1.84718
   A31        1.95967   0.00034   0.00052  -0.00209  -0.00163   1.95804
   A32        1.96337  -0.00032  -0.00072  -0.00254  -0.00322   1.96015
   A33        1.83968  -0.00028   0.00209  -0.00424  -0.00215   1.83753
   A34        1.97777   0.00016  -0.00104   0.00293   0.00192   1.97968
   A35        1.85749   0.00005  -0.00155   0.00813   0.00661   1.86409
   A36        1.85348   0.00002   0.00089  -0.00205  -0.00117   1.85231
   A37        1.90192   0.00161   0.00472  -0.00339   0.00123   1.90315
   A38        2.19244  -0.00027  -0.00314   0.00510   0.00200   2.19444
   A39        2.18852  -0.00134  -0.00156  -0.00153  -0.00305   2.18547
   A40        1.83657  -0.00185  -0.00399   0.00180  -0.00236   1.83421
   A41        1.92500   0.00133  -0.00075   0.01307   0.01235   1.93736
   A42        1.89058   0.00131  -0.00007   0.01213   0.01217   1.90275
   A43        1.94808   0.00047   0.00168  -0.00187  -0.00011   1.94797
   A44        1.96902   0.00009  -0.00002  -0.00341  -0.00336   1.96567
   A45        1.89340  -0.00124   0.00269  -0.01972  -0.01711   1.87630
   A46        1.80898   0.00113   0.00249   0.00150   0.00389   1.81287
   A47        1.96799  -0.00025   0.00079   0.00102   0.00183   1.96982
   A48        1.91722  -0.00033  -0.00237   0.00365   0.00135   1.91857
   A49        1.96707  -0.00037  -0.00174   0.00194   0.00023   1.96730
   A50        1.96793  -0.00107  -0.00366  -0.00311  -0.00678   1.96115
   A51        1.83779   0.00081   0.00417  -0.00474  -0.00060   1.83718
   A52        1.93045  -0.00062   0.00000  -0.00388  -0.00389   1.92655
   A53        1.95858  -0.00034   0.00028  -0.00246  -0.00218   1.95640
   A54        1.93418  -0.00049   0.00018  -0.00275  -0.00257   1.93161
   A55        1.88406   0.00044  -0.00003   0.00189   0.00186   1.88591
   A56        1.87720   0.00057  -0.00020   0.00362   0.00341   1.88061
   A57        1.87633   0.00053  -0.00026   0.00415   0.00388   1.88021
   A58        1.94710  -0.00145  -0.00022  -0.00757  -0.00779   1.93931
   A59        1.91917  -0.00050   0.00075  -0.00372  -0.00296   1.91621
   A60        1.92928   0.00078   0.00185   0.00043   0.00229   1.93157
   A61        1.87757   0.00118  -0.00200   0.01170   0.00970   1.88727
   A62        1.89427   0.00026  -0.00029   0.00116   0.00087   1.89514
   A63        1.89493  -0.00022  -0.00026  -0.00154  -0.00178   1.89315
   A64        1.88170   0.00007   0.00025  -0.00001   0.00024   1.88194
   A65        1.84993   0.00021   0.00314  -0.00611  -0.00295   1.84698
   A66        1.98259  -0.00022  -0.00018   0.00260   0.00236   1.98494
   A67        1.92557   0.00063   0.00152   0.00585   0.00735   1.93292
   A68        1.91153  -0.00033  -0.00352  -0.00151  -0.00501   1.90652
   A69        1.86410  -0.00059  -0.00088  -0.00580  -0.00658   1.85752
   A70        1.92495   0.00025  -0.00019   0.00392   0.00371   1.92866
   A71        1.84074  -0.00039  -0.00074  -0.00094  -0.00168   1.83906
   A72        1.95965  -0.00127  -0.00051  -0.00885  -0.00938   1.95027
   A73        1.94003   0.00034   0.00071   0.00222   0.00293   1.94296
   A74        1.91766  -0.00006   0.00164  -0.00223  -0.00061   1.91704
   A75        1.89094   0.00029   0.00016  -0.00044  -0.00028   1.89066
   A76        1.88154   0.00033   0.00020  -0.00145  -0.00128   1.88026
   A77        1.87091   0.00045  -0.00233   0.01161   0.00927   1.88018
   A78        1.85830   0.00393   0.00373   0.01078   0.01447   1.87277
   A79        1.90380  -0.00009   0.00210  -0.00138   0.00071   1.90451
   A80        1.94653  -0.00009   0.00123   0.00212   0.00333   1.94986
   A81        1.92831  -0.00200  -0.00498  -0.00379  -0.00873   1.91958
   A82        1.92824  -0.00174  -0.00312  -0.00200  -0.00512   1.92312
   A83        1.89857   0.00001   0.00082  -0.00551  -0.00459   1.89398
   A84        1.87524   0.00106  -0.00106   0.00789   0.00683   1.88207
    D1        0.08637   0.00038   0.00072  -0.00269  -0.00195   0.08442
    D2       -3.09213   0.00022   0.00162  -0.00941  -0.00775  -3.09988
    D3       -3.12400   0.00051  -0.00044   0.01679   0.01629  -3.10771
    D4       -0.01931   0.00036   0.00046   0.01007   0.01049  -0.00882
    D5        0.38401   0.00025  -0.00129   0.01423   0.01293   0.39695
    D6       -1.87175   0.00001   0.00031   0.01419   0.01447  -1.85728
    D7        2.39918   0.00031  -0.00163   0.02039   0.01873   2.41791
    D8       -2.68230   0.00012   0.00022  -0.00717  -0.00694  -2.68924
    D9        1.34512  -0.00012   0.00182  -0.00722  -0.00540   1.33972
   D10       -0.66713   0.00018  -0.00012  -0.00101  -0.00114  -0.66827
   D11       -0.00924  -0.00002   0.00031   0.01040   0.01066   0.00142
   D12       -3.12524   0.00004  -0.00132   0.00304   0.00163  -3.12361
   D13        3.07185   0.00001  -0.00067   0.02678   0.02617   3.09802
   D14       -0.04415   0.00007  -0.00230   0.01943   0.01714  -0.02700
   D15        0.61907   0.00016   0.00053   0.00192   0.00245   0.62152
   D16       -1.54395   0.00000  -0.00067   0.00704   0.00637  -1.53758
   D17        2.74651   0.00048  -0.00093   0.01099   0.01005   2.75656
   D18       -2.48365   0.00036  -0.00042   0.00920   0.00879  -2.47486
   D19        1.63651   0.00019  -0.00163   0.01432   0.01271   1.64922
   D20       -0.35621   0.00067  -0.00188   0.01827   0.01639  -0.33982
   D21        0.03865  -0.00046  -0.00097  -0.02532  -0.02629   0.01236
   D22        2.17109  -0.00031  -0.00101  -0.02143  -0.02247   2.14863
   D23       -2.06825   0.00033   0.00312  -0.02433  -0.02120  -2.08945
   D24       -3.13630  -0.00057  -0.00019  -0.03136  -0.03155   3.11533
   D25       -1.00386  -0.00043  -0.00023  -0.02747  -0.02773  -1.03159
   D26        1.03998   0.00021   0.00390  -0.03036  -0.02646   1.01353
   D27       -1.34366   0.00011   0.00035  -0.00907  -0.00874  -1.35240
   D28        2.72376  -0.00078  -0.00086  -0.01950  -0.02036   2.70339
   D29        0.71478  -0.00048  -0.00187  -0.01542  -0.01726   0.69752
   D30        0.80774   0.00037   0.00129  -0.01339  -0.01213   0.79562
   D31       -1.40803  -0.00052   0.00009  -0.02383  -0.02375  -1.43178
   D32        2.86617  -0.00022  -0.00092  -0.01974  -0.02064   2.84553
   D33        2.83366   0.00063   0.00115  -0.00944  -0.00831   2.82535
   D34        0.61789  -0.00025  -0.00005  -0.01988  -0.01993   0.59795
   D35       -1.39109   0.00005  -0.00106  -0.01580  -0.01683  -1.40792
   D36        0.64422  -0.00055  -0.00081   0.00346   0.00263   0.64685
   D37       -1.48406  -0.00040  -0.00131   0.00782   0.00649  -1.47756
   D38        2.79964  -0.00064  -0.00158   0.00191   0.00031   2.79995
   D39        2.86677   0.00012   0.00066   0.01097   0.01160   2.87837
   D40        0.73849   0.00027   0.00016   0.01533   0.01547   0.75396
   D41       -1.26100   0.00003  -0.00010   0.00941   0.00928  -1.25172
   D42       -1.41539   0.00026  -0.00010   0.01659   0.01650  -1.39889
   D43        2.73952   0.00040  -0.00060   0.02095   0.02037   2.75988
   D44        0.74003   0.00016  -0.00086   0.01503   0.01418   0.75421
   D45        3.05629  -0.00028  -0.00110  -0.02635  -0.02741   3.02889
   D46        0.95665   0.00011   0.00127  -0.02189  -0.02059   0.93606
   D47       -1.21502  -0.00055   0.00045  -0.03361  -0.03315  -1.24818
   D48        0.81776   0.00021  -0.00157  -0.02682  -0.02841   0.78935
   D49       -1.28188   0.00060   0.00080  -0.02237  -0.02159  -1.30347
   D50        2.82963  -0.00006  -0.00002  -0.03408  -0.03415   2.79548
   D51       -1.20012  -0.00036   0.00031  -0.03494  -0.03460  -1.23473
   D52        2.98342   0.00003   0.00268  -0.03048  -0.02779   2.95563
   D53        0.81175  -0.00063   0.00187  -0.04220  -0.04035   0.77140
   D54        0.82717  -0.00036  -0.00110   0.00730   0.00615   0.83332
   D55       -1.33644   0.00009  -0.00156   0.01887   0.01729  -1.31915
   D56        2.95442  -0.00029  -0.00042   0.00891   0.00846   2.96288
   D57        2.98073  -0.00024  -0.00014   0.00354   0.00338   2.98410
   D58        0.81712   0.00020  -0.00060   0.01511   0.01451   0.83164
   D59       -1.17520  -0.00017   0.00054   0.00515   0.00568  -1.16952
   D60       -1.31562  -0.00016  -0.00140   0.01047   0.00904  -1.30658
   D61        2.80396   0.00029  -0.00186   0.02204   0.02018   2.82413
   D62        0.81163  -0.00009  -0.00071   0.01208   0.01135   0.82298
   D63       -1.27488  -0.00043   0.00210  -0.02258  -0.02050  -1.29539
   D64        0.97338  -0.00044   0.00066  -0.02541  -0.02476   0.94861
   D65        3.00395  -0.00030   0.00025  -0.02121  -0.02098   2.98297
   D66        0.90185  -0.00043   0.00127  -0.02989  -0.02862   0.87323
   D67       -3.13307  -0.00045  -0.00017  -0.03273  -0.03288   3.11723
   D68       -1.10250  -0.00030  -0.00058  -0.02853  -0.02909  -1.13160
   D69        2.88675  -0.00024   0.00161  -0.02452  -0.02293   2.86382
   D70       -1.14817  -0.00025   0.00017  -0.02736  -0.02719  -1.17536
   D71        0.88240  -0.00011  -0.00024  -0.02316  -0.02340   0.85900
   D72       -3.11762   0.00033  -0.00169   0.02174   0.02002  -3.09761
   D73        1.06049   0.00043  -0.00185   0.02370   0.02182   1.08231
   D74       -1.03732   0.00033  -0.00183   0.02198   0.02012  -1.01719
   D75        0.91920   0.00001  -0.00090   0.02434   0.02347   0.94266
   D76       -1.18587   0.00011  -0.00106   0.02630   0.02527  -1.16060
   D77        2.99950   0.00001  -0.00104   0.02458   0.02357   3.02307
   D78       -1.11373  -0.00015   0.00097   0.01415   0.01513  -1.09861
   D79        3.06438  -0.00005   0.00082   0.01612   0.01693   3.08131
   D80        0.96657  -0.00015   0.00083   0.01440   0.01523   0.98181
   D81        0.03235  -0.00025  -0.00095  -0.02523  -0.02618   0.00617
   D82        2.13570  -0.00008  -0.00160  -0.01942  -0.02107   2.11463
   D83       -2.07770  -0.00002   0.00120  -0.02848  -0.02723  -2.10494
   D84       -3.13476  -0.00029   0.00068  -0.01778  -0.01712   3.13130
   D85       -1.03141  -0.00012   0.00003  -0.01197  -0.01201  -1.04342
   D86        1.03837  -0.00006   0.00282  -0.02102  -0.01817   1.02020
   D87       -0.04076   0.00045   0.00116   0.02911   0.03028  -0.01049
   D88       -2.17381   0.00023  -0.00043   0.02584   0.02540  -2.14842
   D89        2.03151   0.00020  -0.00203   0.03282   0.03082   2.06232
   D90       -2.12885  -0.00027   0.00360   0.01330   0.01690  -2.11195
   D91        2.02128  -0.00050   0.00201   0.01002   0.01202   2.03331
   D92       -0.05658  -0.00052   0.00041   0.01700   0.01744  -0.03914
   D93        2.01704   0.00094  -0.00131   0.04307   0.04172   2.05876
   D94       -0.11602   0.00071  -0.00290   0.03980   0.03684  -0.07917
   D95       -2.19388   0.00069  -0.00450   0.04678   0.04226  -2.15162
   D96        1.11399  -0.00063   0.00099  -0.03653  -0.03551   1.07848
   D97       -3.08750  -0.00041  -0.00115  -0.02917  -0.03030  -3.11779
   D98       -0.99550  -0.00051   0.00024  -0.03320  -0.03295  -1.02845
   D99       -3.12842   0.00040   0.00351  -0.03258  -0.02912   3.12565
   D100      -1.04673   0.00061   0.00137  -0.02523  -0.02390  -1.07063
   D101       1.04527   0.00051   0.00276  -0.02926  -0.02655   1.01871
   D102      -0.97633  -0.00060   0.00069  -0.03850  -0.03779  -1.01412
   D103       1.10537  -0.00039  -0.00146  -0.03115  -0.03257   1.07280
   D104      -3.08582  -0.00049  -0.00007  -0.03518  -0.03523  -3.12105
   D105       0.99675   0.00038  -0.00145   0.01468   0.01312   1.00987
   D106      -1.01125  -0.00016  -0.00100   0.01237   0.01150  -0.99975
   D107       3.12039   0.00039   0.00064   0.01507   0.01568   3.13607
   D108       2.83224   0.00028   0.00184  -0.00168   0.00015   2.83239
   D109      -1.30567  -0.00004   0.00144  -0.00312  -0.00164  -1.30732
   D110       0.77888  -0.00026  -0.00107  -0.00261  -0.00370   0.77518
   D111      -1.11967  -0.00034  -0.00039   0.00196   0.00158  -1.11809
   D112       1.00176  -0.00062  -0.00003  -0.00325  -0.00329   0.99846
   D113       3.06974   0.00011  -0.00143   0.01110   0.00967   3.07941
   D114       3.09904  -0.00025  -0.00182   0.00906   0.00724   3.10629
   D115      -1.06271  -0.00053  -0.00147   0.00385   0.00237  -1.06034
   D116       1.00527   0.00020  -0.00286   0.01820   0.01533   1.02060
   D117       1.05233   0.00052   0.00135   0.01472   0.01608   1.06841
   D118      -3.10942   0.00024   0.00170   0.00950   0.01120  -3.09822
   D119      -1.04144   0.00097   0.00030   0.02386   0.02416  -1.01728
   D120      -2.96082   0.00024  -0.00007   0.01391   0.01385  -2.94697
   D121      -0.87975   0.00003  -0.00271   0.01474   0.01205  -0.86770
   D122       1.21770  -0.00007   0.00060   0.00830   0.00889   1.22659
   D123      -0.95789   0.00049   0.00395   0.00647   0.01043  -0.94745
   D124       1.12319   0.00027   0.00131   0.00731   0.00863   1.13182
   D125      -3.06255   0.00017   0.00462   0.00087   0.00547  -3.05708
   D126       1.11797  -0.00012  -0.00082   0.00340   0.00258   1.12055
   D127      -3.08414  -0.00033  -0.00346   0.00424   0.00078  -3.08336
   D128      -0.98669  -0.00043  -0.00015  -0.00220  -0.00238  -0.98908
   D129       3.11306  -0.00053   0.00142  -0.03598  -0.03456   3.07850
   D130       1.04804  -0.00164  -0.00042  -0.03859  -0.03909   1.00895
   D131      -1.05374   0.00079   0.00334  -0.02792  -0.02451  -1.07825
         Item               Value     Threshold  Converged?
 Maximum Force            0.004606     0.000450     NO 
 RMS     Force            0.000905     0.000300     NO 
 Maximum Displacement     0.213940     0.001800     NO 
 RMS     Displacement     0.039606     0.001200     NO 
 Predicted change in Energy=-6.286361D-04
 GradGradGradGradGradGradGradGradGradGradGradGradGradGradGradGradGradGrad

                          Input orientation:                          
 ---------------------------------------------------------------------
 Center     Atomic      Atomic             Coordinates (Angstroms)
 Number     Number       Type             X           Y           Z
 ---------------------------------------------------------------------
      1          6           0        1.802663    0.630300    0.048034
      2          6           0        1.077908   -0.470326    0.365916
      3          6           0       -0.360810   -0.537048    0.804182
      4          6           0       -1.276678    0.507592    0.121332
      5          6           0       -1.125220    1.930471    0.716432
      6          6           0        0.295985    2.349200    1.137070
      7          6           0        1.433224    2.090768    0.128251
      8          6           0        3.157394    0.219328   -0.370995
      9          6           0        3.260338   -1.294934   -0.299738
     10          6           0        1.868798   -1.771270    0.183406
     11          8           0        4.067970    0.978457   -0.707131
     12          6           0        1.171364    2.705626   -1.261774
     13          6           0        1.941678   -2.606107    1.461436
     14          8           0        1.210930   -2.614929   -0.784280
     15          6           0       -2.765839    0.051713    0.084530
     16          8           0       -3.509690    1.177265   -0.431341
     17          6           0       -3.327458   -0.338370    1.461046
     18          6           0       -2.960028   -1.097321   -0.922768
     19          8           0       -4.374255   -1.280360   -1.094565
     20          1           0       -0.408851   -0.428405    1.897690
     21          1           0       -0.716921   -1.549276    0.591933
     22          1           0       -0.963021    0.562485   -0.929233
     23          1           0       -1.764842    2.034184    1.601791
     24          1           0       -1.512558    2.645421   -0.016849
     25          1           0        0.563486    1.854202    2.080223
     26          1           0        0.272626    3.424718    1.359134
     27          1           0        2.328229    2.595082    0.521834
     28          1           0        3.514190   -1.717526   -1.277614
     29          1           0        4.063453   -1.566041    0.395076
     30          1           0        0.949769    3.776316   -1.170450
     31          1           0        0.328291    2.226670   -1.772090
     32          1           0        2.053320    2.600526   -1.903686
     33          1           0        0.943126   -2.915199    1.788249
     34          1           0        2.536422   -3.509075    1.281475
     35          1           0        2.412183   -2.036171    2.268987
     36          1           0        1.139998   -2.114807   -1.616300
     37          1           0       -4.364943    0.810711   -0.721165
     38          1           0       -2.814573   -1.213000    1.875506
     39          1           0       -3.235920    0.485498    2.176449
     40          1           0       -4.390490   -0.586186    1.372096
     41          1           0       -2.498376   -0.818515   -1.880220
     42          1           0       -2.498187   -2.027258   -0.571315
     43          1           0       -4.505584   -1.964010   -1.771466
 ---------------------------------------------------------------------
                    Distance matrix (angstroms):
                    1          2          3          4          5
     1  C    0.000000
     2  C    1.355617   0.000000
     3  C    2.571979   1.505470   0.000000
     4  C    3.082656   2.561292   1.548021   0.000000
     5  C    3.272567   3.277265   2.584699   1.549732   0.000000
     6  C    2.531935   3.025857   2.978694   2.626121   1.540160
     7  C    1.508604   2.596525   3.252823   3.138481   2.630073
     8  C    1.476408   2.311476   3.785618   4.470623   4.738279
     9  C    2.439731   2.426123   3.860796   4.900093   5.537956
    10  C    2.406292   1.533386   2.622941   3.884724   4.790736
    11  O    2.413111   3.491543   4.918833   5.428934   5.468279
    12  C    2.533991   3.569983   4.138921   3.568927   3.128652
    13  C    3.534312   2.551044   3.164560   4.674271   5.526431
    14  O    3.402118   2.437204   3.051421   4.093709   5.326386
    15  C    4.605139   3.889228   2.578507   1.557813   2.573064
    16  O    5.361908   4.939254   3.792205   2.395882   2.751435
    17  C    5.408611   4.541363   3.044987   2.591561   3.248376
    18  C    5.158522   4.284712   3.170519   2.549423   3.901412
    19  O    6.565857   5.702214   4.501721   3.777587   4.913794
    20  H    3.071299   2.135074   1.099942   2.187387   2.733652
    21  H    3.375600   2.106330   1.093832   2.183002   3.505830
    22  H    2.934052   2.628593   2.139242   1.097761   2.146137
    23  H    4.136683   3.985121   3.036235   2.181869   1.097148
    24  H    3.880156   4.070001   3.482631   2.155237   1.094936
    25  H    2.676433   2.933755   2.863683   3.006130   2.171974
    26  H    3.445108   4.099553   4.050284   3.527340   2.144718
    27  H    2.088319   3.314263   4.137740   4.184898   3.522199
    28  H    3.193580   3.192517   4.554452   5.464486   6.229625
    29  H    3.171044   3.180396   4.560734   5.735144   6.265077
    30  H    3.479878   4.517833   4.921575   4.160568   3.357536
    31  H    2.834611   3.522326   3.840595   3.019304   2.897096
    32  H    2.784570   3.941149   4.796347   4.423794   4.173381
    33  H    4.041994   2.831713   2.885176   4.406999   5.376557
    34  H    4.381119   3.492779   4.177884   5.658557   6.581455
    35  H    3.523382   2.802470   3.475992   4.968988   5.536957
    36  H    3.277918   2.576305   3.255838   3.966945   5.190099
    37  H    6.218005   5.696265   4.491795   3.215442   3.717036
    38  H    5.296818   4.240500   2.761449   2.898739   3.752170
    39  H    5.471603   4.775013   3.345889   2.839476   2.945276
    40  H    6.448885   5.561403   4.069798   3.529389   4.174380
    41  H    4.931142   4.237472   3.443025   2.693940   4.023069
    42  H    5.093478   4.011345   2.946370   2.897811   4.382573
    43  H    7.059391   6.162376   5.084224   4.485235   5.725686
                    6          7          8          9         10
     6  C    0.000000
     7  C    1.542016   0.000000
     8  C    3.872761   2.593125   0.000000
     9  C    4.912384   3.870982   1.519429   0.000000
    10  C    4.512371   3.886915   2.435225   1.548130   0.000000
    11  O    4.416773   2.979427   1.232239   2.446742   3.631861
    12  C    2.578329   1.542333   3.304464   4.614521   4.755792
    13  C    5.231499   4.908824   3.580343   2.561206   1.528276
    14  O    5.401044   4.798511   3.463024   2.485406   1.442555
    15  C    3.970018   4.668167   5.943087   6.186754   4.981255
    16  O    4.279778   5.057670   6.735821   7.208492   6.164406
    17  C    4.522978   5.508280   6.761709   6.885814   5.539553
    18  C    5.169434   5.528943   6.281789   6.254612   4.999539
    19  O    6.321791   6.825438   7.713518   7.675870   6.391394
    20  H    2.964865   3.587533   4.276048   4.363772   3.151149
    21  H    4.064635   4.253004   4.366406   4.083914   2.627188
    22  H    3.007832   3.032476   4.172195   4.656505   3.834525
    23  H    2.135933   3.521668   5.604819   6.320702   5.449463
    24  H    2.165665   3.001054   5.274448   6.195721   5.566043
    25  H    1.098234   2.150024   3.925512   4.780616   4.294859
    26  H    1.098453   2.154410   4.646478   5.826954   5.561331
    27  H    2.137519   1.100125   2.669994   4.083630   4.403481
    28  H    5.720647   4.561796   2.168102   1.095110   2.201086
    29  H    5.483929   4.512378   2.143676   1.096019   2.214370
    30  H    2.790832   2.182069   4.262030   5.640430   5.783879
    31  H    2.911918   2.202417   3.741165   4.813150   4.709634
    32  H    3.521021   2.184752   3.039445   4.382254   4.847948
    33  H    5.343849   5.296744   4.403473   3.514885   2.177375
    34  H    6.273738   5.822818   4.125197   2.815441   2.161352
    35  H    4.999101   4.751078   3.551355   2.804844   2.171426
    36  H    5.312321   4.562489   3.326990   2.627046   1.971829
    37  H    5.248260   5.998233   7.553669   7.921885   6.807673
    38  H    4.786453   5.657877   6.539321   6.453135   5.010872
    39  H    4.126505   5.345363   6.887291   7.176546   5.926497
    40  H    5.534869   6.529079   7.788310   7.863366   6.480440
    41  H    5.191041   5.287283   5.944965   5.990633   4.923261
    42  H    5.466201   5.736159   6.088749   5.811253   4.439109
    43  H    7.079437   7.437714   8.090087   7.932414   6.670189
                   11         12         13         14         15
    11  O    0.000000
    12  C    3.417757   0.000000
    13  C    4.698181   6.018618   0.000000
    14  O    4.591411   5.342085   2.361633   0.000000
    15  C    6.941651   4.935317   5.578583   4.866262   0.000000
    16  O    7.585282   4.993773   6.900283   6.065439   1.444404
    17  C    7.818400   6.076106   5.736412   5.551683   1.537003
    18  C    7.331310   5.625453   5.655756   4.440631   1.540337
    19  O    8.747773   6.831539   6.941308   5.750796   2.398268
    20  H    5.367148   4.722441   3.233835   3.820672   3.012218
    21  H    5.565265   5.010592   2.990163   2.597342   2.649281
    22  H    5.053042   3.042899   4.918593   3.852666   2.130435
    23  H    6.361397   4.155977   5.940564   6.013552   2.689659
    24  H    5.864942   2.959206   6.457215   5.973074   2.882414
    25  H    4.562640   3.501912   4.709212   5.347681   4.279738
    26  H    4.965710   2.862513   6.258359   6.477034   4.715299
    27  H    2.674047   2.128806   5.299495   5.486210   5.710471
    28  H    2.810774   5.005333   3.280970   2.520658   6.665164
    29  H    2.772968   5.418161   2.592449   3.260051   7.025154
    30  H    4.214956   1.097188   6.974671   6.408225   5.408640
    31  H    4.083793   1.095715   6.034438   5.019552   4.213207
    32  H    2.849853   1.095876   6.200447   5.400339   5.802908
    33  H    5.581409   6.399094   1.095193   2.603802   5.045954
    34  H    5.141803   6.852299   1.096110   2.612234   6.498143
    35  H    4.548285   6.040741   1.094688   3.331727   5.995250
    36  H    4.355214   4.833554   3.218156   0.973351   4.779351
    37  H    8.434593   5.876534   7.497457   6.544414   1.944829
    38  H    7.670848   6.409825   4.973341   5.024395   2.193051
    39  H    7.867963   6.014524   6.072626   6.176814   2.187526
    40  H    8.849680   6.979077   6.647136   6.335745   2.168924
    41  H    6.908121   5.125332   5.837485   4.264638   2.165428
    42  H    7.222685   6.028476   4.917269   3.761417   2.196336
    43  H    9.126705   7.368380   7.240934   5.837531   3.245701
                   16         17         18         19         20
    16  O    0.000000
    17  C    2.431354   0.000000
    18  C    2.391102   2.528553   0.000000
    19  O    2.688356   2.917924   1.436335   0.000000
    20  H    4.197352   2.952463   3.861468   5.040223   0.000000
    21  H    4.034931   3.006087   2.744105   4.036421   1.748216
    22  H    2.666715   3.480738   2.596735   3.880713   3.046385
    23  H    2.812904   2.844397   4.196211   5.006553   2.826768
    24  H    2.513129   3.792235   4.113876   4.976197   3.785768
    25  H    4.832903   4.508902   5.490409   6.654776   2.487781
    26  H    4.750027   5.208822   6.008824   7.053503   3.949812
    27  H    6.082766   6.440036   6.609567   7.909178   4.304191
    28  H    7.644009   7.497365   6.513530   7.902670   5.209092
    29  H    8.096985   7.567631   7.161403   8.572955   4.853201
    30  H    5.214223   6.492310   6.253015   7.343090   5.379500
    31  H    4.198685   5.513356   4.752189   5.905272   4.589127
    32  H    5.927947   6.993662   6.306340   7.551800   5.448594
    33  H    6.442236   4.998500   5.088114   6.265610   2.832659
    34  H    7.839068   6.668637   6.394232   7.640039   4.306376
    35  H    7.258547   6.039767   6.318970   7.611864   3.268180
    36  H    5.819059   5.708236   4.280943   5.601383   4.194164
    37  H    0.974586   2.675595   2.378028   2.124168   4.903517
    38  H    3.393832   1.095357   2.804439   3.355364   2.530530
    39  H    2.711836   1.094960   3.490928   3.887620   2.984166
    40  H    2.671694   1.095154   2.752068   2.562529   4.019278
    41  H    2.665548   3.475915   1.098896   2.085541   4.334848
    42  H    3.363286   2.769572   1.096175   2.085973   3.607997
    43  H    3.557436   3.805237   1.964735   0.970990   5.709992
                   21         22         23         24         25
    21  H    0.000000
    22  H    2.614201   0.000000
    23  H    3.867705   3.035605   0.000000
    24  H    4.312671   2.339456   1.748500   0.000000
    25  H    3.929136   3.613251   2.383779   3.055110   0.000000
    26  H    5.129173   3.867276   2.478658   2.384852   1.752452
    27  H    5.143302   4.131510   4.270146   3.878706   2.468157
    28  H    4.628803   5.036392   7.087629   6.774440   5.721798
    29  H    4.784454   5.616926   6.956062   6.999856   5.175670
    30  H    5.851989   3.747754   4.253170   2.944958   3.796131
    31  H    4.575898   2.268789   3.975088   2.577780   3.877417
    32  H    5.578817   3.768486   5.214161   4.034558   4.318349
    33  H    2.460218   4.807535   5.644843   6.341077   4.793387
    34  H    3.860119   5.806112   7.023617   7.480488   5.770201
    35  H    3.583415   5.326690   5.870305   6.522725   4.311418
    36  H    2.940113   3.473132   6.000694   5.679266   5.454327
    37  H    4.538925   3.417306   3.695069   3.463859   5.764205
    38  H    2.482093   3.800941   3.423604   4.490397   4.567376
    39  H    3.605045   3.849319   2.211952   3.527860   4.039566
    40  H    3.877023   4.285219   3.716602   4.544771   5.567658
    41  H    3.133550   2.273511   4.560742   4.054977   5.674815
    42  H    2.180487   3.031766   4.664279   4.807580   5.609833
    43  H    4.484599   4.431962   5.905598   5.769206   7.423592
                   26         27         28         29         30
    26  H    0.000000
    27  H    2.369572   0.000000
    28  H    6.625923   4.821110   0.000000
    29  H    6.340935   4.510212   1.767067   0.000000
    30  H    2.642146   2.481792   6.063831   6.378611   0.000000
    31  H    3.353055   3.065545   5.094227   5.747408   1.774714
    32  H    3.807382   2.441056   4.601269   5.165773   1.771424
    33  H    6.389699   5.821126   4.176638   3.673907   7.316441
    34  H    7.294401   6.154765   3.273318   2.625434   7.848970
    35  H    5.935221   4.950565   3.727510   2.541507   6.910383
    36  H    6.347589   5.307218   2.430912   3.590733   5.911032
    37  H    5.715569   7.037584   8.293513   8.827956   6.102691
    38  H    5.595166   6.540821   7.088721   7.044399   6.952798
    39  H    4.649399   6.176394   7.896066   7.788642   6.288975
    40  H    6.150786   7.482285   8.413374   8.566436   7.349444
    41  H    6.014723   6.381114   6.109198   6.985224   5.788432
    42  H    6.413118   6.771653   6.061639   6.648439   6.777082
    43  H    7.853047   8.529100   8.038745   8.847636   7.941879
                   31         32         33         34         35
    31  H    0.000000
    32  H    1.769975   0.000000
    33  H    6.284334   6.729497   0.000000
    34  H    6.862861   6.906942   1.774289   0.000000
    35  H    6.232554   6.248115   1.778180   1.777656   0.000000
    36  H    4.419452   4.811560   3.502905   3.505864   4.089021
    37  H    5.013565   6.767267   6.953788   8.384507   7.935691
    38  H    5.917253   7.247183   4.126184   5.853032   5.305791
    39  H    5.596984   7.006918   5.401839   7.076548   6.186150
    40  H    6.329688   7.899909   5.834805   7.518883   7.013076
    41  H    4.156307   5.692831   5.449558   6.525689   6.543103
    42  H    5.246593   6.626297   4.265984   5.565600   5.672665
    43  H    6.397511   7.991977   6.577596   7.829273   8.011614
                   36         37         38         39         40
    36  H    0.000000
    37  H    6.297960   0.000000
    38  H    5.352065   3.638923   0.000000
    39  H    6.347849   3.126759   1.775668   0.000000
    40  H    6.469427   2.516687   1.769133   1.768763   0.000000
    41  H    3.871406   2.735299   3.789602   4.324464   3.769832
    42  H    3.786297   3.400192   2.598086   3.795840   3.071538
    43  H    5.649726   2.970184   4.089492   4.816448   3.434186
                   41         42         43
    41  H    0.000000
    42  H    1.781655   0.000000
    43  H    2.313628   2.339659   0.000000
 Stoichiometry    C15H24O4
 Framework group  C1[X(C15H24O4)]
 Deg. of freedom   123
 Full point group                 C1      NOp   1
 Largest Abelian subgroup         C1      NOp   1
 Largest concise Abelian subgroup C1      NOp   1
                         Standard orientation:                         
 ---------------------------------------------------------------------
 Center     Atomic      Atomic             Coordinates (Angstroms)
 Number     Number       Type             X           Y           Z
 ---------------------------------------------------------------------
      1          6           0        1.829155    0.631032    0.042164
      2          6           0        1.109083   -0.481117    0.329076
      3          6           0       -0.329229   -0.566146    0.765503
      4          6           0       -1.249627    0.493446    0.112433
      5          6           0       -1.103950    1.899649    0.747289
      6          6           0        0.315606    2.312318    1.179327
      7          6           0        1.453647    2.087111    0.163474
      8          6           0        3.185479    0.237670   -0.388454
      9          6           0        3.294759   -1.277554   -0.359823
     10          6           0        1.905346   -1.773098    0.109938
     11          8           0        4.092791    1.009749   -0.703243
     12          6           0        1.188857    2.739713   -1.208673
     13          6           0        1.982046   -2.643232    1.363976
     14          8           0        1.250749   -2.591953   -0.880993
     15          6           0       -2.736883    0.032565    0.063045
     16          8           0       -3.485559    1.169059   -0.420862
     17          6           0       -3.296507   -0.398415    1.428129
     18          6           0       -2.926541   -1.088491   -0.976139
     19          8           0       -4.340038   -1.272534   -1.152808
     20          1           0       -0.377433   -0.488499    1.861641
     21          1           0       -0.681168   -1.573485    0.524926
     22          1           0       -0.936479    0.579170   -0.936218
     23          1           0       -1.743766    1.975751    1.635308
     24          1           0       -1.494462    2.633311    0.034460
     25          1           0        0.585418    1.792117    2.108149
     26          1           0        0.287818    3.381060    1.431552
     27          1           0        2.346644    2.583893    0.570952
     28          1           0        3.550114   -1.671416   -1.349233
     29          1           0        4.099181   -1.564734    0.326975
     30          1           0        0.962821    3.806477   -1.087243
     31          1           0        0.347655    2.271779   -1.732132
     32          1           0        2.071075    2.656391   -1.853416
     33          1           0        0.984879   -2.965560    1.682114
     34          1           0        2.580505   -3.538288    1.158606
     35          1           0        2.450382   -2.094268    2.187166
     36          1           0        1.177511   -2.068933   -1.698610
     37          1           0       -4.339353    0.807230   -0.720754
     38          1           0       -2.779867   -1.282204    1.817754
     39          1           0       -3.208218    0.405385    2.166403
     40          1           0       -4.358518   -0.648072    1.332400
     41          1           0       -2.466309   -0.780945   -1.925440
     42          1           0       -2.460731   -2.026006   -0.651044
     43          1           0       -4.468691   -1.937423   -1.848648
 ---------------------------------------------------------------------
 Rotational constants (GHZ):      0.5538002      0.2593895      0.2069651
 Standard basis: 6-31G(d) (6D, 7F)
 There are   333 symmetry adapted cartesian basis functions of A   symmetry.
 There are   333 symmetry adapted basis functions of A   symmetry.
   333 basis functions,   628 primitive gaussians,   333 cartesian basis functions
    73 alpha electrons       73 beta electrons
       nuclear repulsion energy      1598.3559469547 Hartrees.
 NAtoms=   43 NActive=   43 NUniq=   43 SFac= 1.00D+00 NAtFMM=   60 NAOKFM=F Big=F
 Integral buffers will be    131072 words long.
 Raffenetti 2 integral format.
 Two-electron integral symmetry is turned on.
 ------------------------------------------------------------------------------
 Polarizable Continuum Model (PCM)
 =================================
 Model                : PCM (using non-symmetric T matrix).
 Atomic radii         : SMD-Coulomb.
 Polarization charges : Total charges.
 Charge compensation  : None.
 Solution method      : On-the-fly selection.
 Cavity type          : VdW (van der Waals Surface) (Alpha=1.000).
 Cavity algorithm     : GePol (No added spheres)
                        Default sphere list used, NSphG=   43.
                        Lebedev-Laikov grids with approx.  5.0 points / Ang**2.
                        Smoothing algorithm: Karplus/York (Gamma=1.0000).
                        Polarization charges: spherical gaussians, with
                                              point-specific exponents (IZeta= 3).
                        Self-potential: point-specific (ISelfS= 7).
                        Self-field    : sphere-specific E.n sum rule (ISelfD= 2).
 1st derivatives      : Analytical E(r).r(x)/FMM algorithm (CHGder, D1EAlg=3).
                        Cavity 1st derivative terms included.
 Solvent              : Methanol, Eps=  32.613000 Eps(inf)=   1.765709
 ------------------------------------------------------------------------------
 ------------------------------------------------------------------------------
 Atomic radii for non-electrostatic terms: SMD-CDS.
 ------------------------------------------------------------------------------
 Nuclear repulsion after PCM non-electrostatic terms =     1598.3571945573 Hartrees.
 One-electron integrals computed using PRISM.
 NBasis=   333 RedAO= T EigKep=  9.18D-04  NBF=   333
 NBsUse=   333 1.00D-06 EigRej= -1.00D+00 NBFU=   333
 Initial guess from the checkpoint file:  "DY-202A-11R_6.chk"
 B after Tr=     0.000000    0.000000    0.000000
         Rot=    0.999993   -0.000861   -0.002015   -0.002967 Ang=  -0.42 deg.
 ExpMin= 1.61D-01 ExpMax= 5.48D+03 ExpMxC= 8.25D+02 IAcc=1 IRadAn=         1 AccDes= 0.00D+00
 Harris functional with IExCor=  402 and IRadAn=       1 diagonalized for initial guess.
 HarFok:  IExCor=  402 AccDes= 0.00D+00 IRadAn=         1 IDoV= 1 UseB2=F ITyADJ=14
 ICtDFT=  3500011 ScaDFX=  1.000000  1.000000  1.000000  1.000000
 FoFCou: FMM=F IPFlag=           0 FMFlag=      100000 FMFlg1=           0
         NFxFlg=           0 DoJE=T BraDBF=F KetDBF=T FulRan=T
         wScrn=  0.000000 ICntrl=     500 IOpCl=  0 I1Cent=   200000004 NGrid=           0
         NMat0=    1 NMatS0=      1 NMatT0=    0 NMatD0=    1 NMtDS0=    0 NMtDT0=    0
 Petite list used in FoFCou.
 Keep R1 ints in memory in canonical form, NReq=1565304907.
 Requested convergence on RMS density matrix=1.00D-08 within 128 cycles.
 Requested convergence on MAX density matrix=1.00D-06.
 Requested convergence on             energy=1.00D-06.
 No special actions if energy rises.
 Inv3:  Mode=1 IEnd=    21772908.
 Iteration    1 A*A^-1 deviation from unit magnitude is 5.44D-15 for   2685.
 Iteration    1 A*A^-1 deviation from orthogonality  is 4.31D-15 for   2673   1700.
 Iteration    1 A^-1*A deviation from unit magnitude is 5.55D-15 for   2685.
 Iteration    1 A^-1*A deviation from orthogonality  is 3.57D-11 for   2460   2299.
 Error on total polarization charges =  0.05171
 SCF Done:  E(RB3LYP) =  -886.950301556     A.U. after   10 cycles
            NFock= 10  Conv=0.79D-08     -V/T= 2.0094
 SMD-CDS (non-electrostatic) energy       (kcal/mol) =       0.78
 (included in total energy above)
 D1PCM: PCM CHGder 1st derivatives, ID1Alg=3 FixD1E=F DoIter=F DoCFld=F I1PDM=0.
 Calling FoFJK, ICntrl=      2127 FMM=F ISym2X=0 I1Cent= 0 IOpClX= 0 NMat=1 NMatS=1 NMatT=0.
 ***** Axes restored to original set *****
 -------------------------------------------------------------------
 Center     Atomic                   Forces (Hartrees/Bohr)
 Number     Number              X              Y              Z
 -------------------------------------------------------------------
      1        6           0.002155063   -0.001865239   -0.000311274
      2        6          -0.001299590    0.001281297   -0.000461546
      3        6           0.000780502   -0.000438260    0.000251967
      4        6           0.000029141   -0.000000152   -0.000681961
      5        6          -0.000086133   -0.000234079    0.000212983
      6        6           0.000294209   -0.000212503    0.000109304
      7        6          -0.000856956    0.000839103    0.000185024
      8        6          -0.001051295    0.000182251   -0.000537150
      9        6          -0.001363890    0.000560330    0.001396155
     10        6           0.001931334   -0.000020386   -0.001308221
     11        8          -0.000926250   -0.000811481    0.000822556
     12        6           0.000149901   -0.000159604   -0.000404705
     13        6          -0.000422291    0.000023410    0.000592650
     14        8          -0.000115180    0.000248094    0.000453282
     15        6          -0.000160516    0.000217320    0.000200912
     16        8          -0.000256248    0.000351190   -0.000015723
     17        6          -0.000032766    0.000419109   -0.000019204
     18        6          -0.000858078    0.000039808   -0.000641869
     19        8           0.001173492   -0.000120446    0.001363649
     20        1          -0.000136334    0.000088330    0.000010763
     21        1          -0.000337444   -0.000170387   -0.000015914
     22        1          -0.000018444   -0.000094436    0.000116714
     23        1          -0.000223390   -0.000271553    0.000126448
     24        1           0.000181054    0.000007310    0.000045908
     25        1          -0.000207813    0.000075555   -0.000091386
     26        1          -0.000143341   -0.000139365    0.000019054
     27        1          -0.000067559    0.000145184   -0.000059497
     28        1          -0.000022879    0.000093653   -0.000201037
     29        1           0.000609683   -0.000553217   -0.000586782
     30        1           0.000081675   -0.000061528    0.000067623
     31        1           0.000096140    0.000260845    0.000070656
     32        1          -0.000059184   -0.000058396    0.000134835
     33        1          -0.000014893    0.000208265    0.000011533
     34        1          -0.000040949    0.000162416   -0.000134490
     35        1           0.000153773   -0.000051852    0.000050286
     36        1           0.000203396    0.000009457   -0.000113529
     37        1          -0.000218420   -0.000101418   -0.000181432
     38        1           0.000142630   -0.000073509   -0.000111628
     39        1           0.000148656    0.000122092   -0.000250674
     40        1           0.000011410   -0.000108343   -0.000024367
     41        1          -0.000017360   -0.000135551    0.000014095
     42        1           0.000503212   -0.000187246    0.000396670
     43        1           0.000291931    0.000533932   -0.000500680
 -------------------------------------------------------------------
 Cartesian Forces:  Max     0.002155063 RMS     0.000536243

 GradGradGradGradGradGradGradGradGradGradGradGradGradGradGradGradGradGrad
 Berny optimization.
 Using GEDIIS/GDIIS optimizer.
 FormGI is forming the generalized inverse of G from B-inverse, IUseBI=4.
 Internal  Forces:  Max     0.001599780 RMS     0.000312297
 Search for a local minimum.
 Step number   3 out of a maximum of  258
 All quantities printed in internal units (Hartrees-Bohrs-Radians)
 Mixed Optimization -- En-DIIS/RFO-DIIS
 Swapping is turned off.
 Update second derivatives using D2CorX and points    1    2    3
 DE= -6.25D-04 DEPred=-6.29D-04 R= 9.94D-01
 TightC=F SS=  1.41D+00  RLast= 2.44D-01 DXNew= 8.4853D-01 7.3306D-01
 Trust test= 9.94D-01 RLast= 2.44D-01 DXMaxT set to 7.33D-01
 ITU=  1  1  0
     Eigenvalues ---    0.00228   0.00249   0.00294   0.00341   0.00368
     Eigenvalues ---    0.00403   0.00487   0.00701   0.00773   0.00896
     Eigenvalues ---    0.01124   0.01161   0.01187   0.01228   0.01345
     Eigenvalues ---    0.01386   0.02489   0.02586   0.03158   0.03863
     Eigenvalues ---    0.04002   0.04192   0.04404   0.04565   0.04687
     Eigenvalues ---    0.04780   0.04938   0.05019   0.05271   0.05337
     Eigenvalues ---    0.05411   0.05454   0.05546   0.05571   0.05612
     Eigenvalues ---    0.05616   0.05712   0.05776   0.05916   0.06023
     Eigenvalues ---    0.06059   0.06157   0.06852   0.07758   0.08130
     Eigenvalues ---    0.08629   0.08947   0.09101   0.09208   0.09761
     Eigenvalues ---    0.10345   0.11386   0.12110   0.13290   0.13568
     Eigenvalues ---    0.14570   0.15584   0.15989   0.16000   0.16000
     Eigenvalues ---    0.16000   0.16000   0.16000   0.16000   0.16000
     Eigenvalues ---    0.16000   0.16000   0.16048   0.16119   0.16278
     Eigenvalues ---    0.16810   0.17536   0.18385   0.20107   0.20738
     Eigenvalues ---    0.22856   0.23149   0.24778   0.24982   0.26663
     Eigenvalues ---    0.27018   0.27325   0.27804   0.28535   0.28668
     Eigenvalues ---    0.28919   0.28930   0.29370   0.29748   0.30691
     Eigenvalues ---    0.30968   0.31747   0.32198   0.33682   0.33756
     Eigenvalues ---    0.33764   0.33814   0.33859   0.33909   0.34025
     Eigenvalues ---    0.34100   0.34111   0.34134   0.34165   0.34181
     Eigenvalues ---    0.34206   0.34209   0.34241   0.34267   0.34331
     Eigenvalues ---    0.34333   0.34344   0.34357   0.34384   0.34870
     Eigenvalues ---    0.39782   0.40529   0.41653   0.51441   0.52018
     Eigenvalues ---    0.52611   0.52756   0.94607
 En-DIIS/RFO-DIIS IScMMF=        0 using points:     3    2
 RFO step:  Lambda=-7.61403049D-05.
 DidBck=F Rises=F RFO-DIIS coefs:    1.07155   -0.07155
 Iteration  1 RMS(Cart)=  0.05727779 RMS(Int)=  0.00102717
 Iteration  2 RMS(Cart)=  0.00196520 RMS(Int)=  0.00003626
 Iteration  3 RMS(Cart)=  0.00000200 RMS(Int)=  0.00003624
 Iteration  4 RMS(Cart)=  0.00000000 RMS(Int)=  0.00003624
 Variable       Old X    -DE/DX   Delta X   Delta X   Delta X     New X
                                 (Linear)    (Quad)   (Total)
    R1        2.56174  -0.00089  -0.00041  -0.00352  -0.00390   2.55784
    R2        2.85085   0.00101   0.00061   0.00778   0.00839   2.85924
    R3        2.79001  -0.00151  -0.00057  -0.00812  -0.00862   2.78138
    R4        2.84493  -0.00070  -0.00033  -0.00497  -0.00531   2.83962
    R5        2.89768   0.00014   0.00075   0.00610   0.00680   2.90448
    R6        2.92534  -0.00023   0.00046   0.00209   0.00254   2.92788
    R7        2.07859   0.00003   0.00007   0.00067   0.00074   2.07932
    R8        2.06704   0.00027  -0.00017  -0.00014  -0.00031   2.06673
    R9        2.92857  -0.00052   0.00016  -0.00122  -0.00105   2.92752
   R10        2.94384  -0.00098   0.00102   0.00139   0.00241   2.94625
   R11        2.07447  -0.00012  -0.00006  -0.00086  -0.00092   2.07355
   R12        2.91048  -0.00014  -0.00009  -0.00020  -0.00028   2.91021
   R13        2.07331   0.00021  -0.00005   0.00048   0.00043   2.07374
   R14        2.06913  -0.00009  -0.00017  -0.00148  -0.00165   2.06748
   R15        2.91399   0.00002  -0.00013   0.00042   0.00030   2.91429
   R16        2.07536  -0.00016  -0.00009  -0.00106  -0.00114   2.07422
   R17        2.07577  -0.00013   0.00004  -0.00017  -0.00012   2.07565
   R18        2.91459   0.00007   0.00005   0.00133   0.00139   2.91597
   R19        2.07893  -0.00001   0.00003   0.00017   0.00020   2.07913
   R20        2.87130  -0.00053   0.00026   0.00126   0.00154   2.87284
   R21        2.32859  -0.00141  -0.00016  -0.00192  -0.00209   2.32651
   R22        2.92554  -0.00139  -0.00073  -0.00801  -0.00880   2.91674
   R23        2.06946   0.00014   0.00021   0.00170   0.00191   2.07137
   R24        2.07118   0.00021   0.00011   0.00136   0.00146   2.07264
   R25        2.88802   0.00023   0.00022   0.00215   0.00237   2.89039
   R26        2.72603  -0.00042   0.00005   0.00022   0.00027   2.72630
   R27        2.07339  -0.00007  -0.00001  -0.00015  -0.00016   2.07322
   R28        2.07060  -0.00022   0.00004  -0.00036  -0.00032   2.07028
   R29        2.07091  -0.00012  -0.00004  -0.00061  -0.00065   2.07025
   R30        2.06962  -0.00005  -0.00018  -0.00125  -0.00144   2.06818
   R31        2.07135  -0.00013  -0.00005  -0.00072  -0.00077   2.07058
   R32        2.06866   0.00008   0.00010   0.00078   0.00088   2.06954
   R33        1.83937   0.00009   0.00011   0.00085   0.00096   1.84033
   R34        2.72953   0.00050  -0.00010   0.00105   0.00095   2.73048
   R35        2.90451  -0.00054  -0.00005  -0.00226  -0.00231   2.90221
   R36        2.91082  -0.00064   0.00061   0.00041   0.00102   2.91184
   R37        1.84170   0.00029  -0.00007  -0.00010  -0.00016   1.84154
   R38        2.06993   0.00009  -0.00009  -0.00019  -0.00028   2.06965
   R39        2.06918  -0.00006  -0.00004  -0.00039  -0.00043   2.06875
   R40        2.06954   0.00001  -0.00008  -0.00046  -0.00054   2.06900
   R41        2.71428  -0.00160  -0.00034  -0.00597  -0.00631   2.70797
   R42        2.07661  -0.00006   0.00001   0.00009   0.00010   2.07671
   R43        2.07147   0.00050  -0.00005   0.00148   0.00143   2.07290
   R44        1.83490  -0.00007   0.00003  -0.00017  -0.00014   1.83476
    A1        2.26869  -0.00047  -0.00071  -0.00790  -0.00865   2.26004
    A2        1.90829  -0.00003   0.00035   0.00344   0.00371   1.91200
    A3        2.10514   0.00050   0.00042   0.00482   0.00532   2.11046
    A4        2.23340   0.00065   0.00016   0.00315   0.00332   2.23673
    A5        1.96618  -0.00032  -0.00048  -0.00445  -0.00512   1.96106
    A6        2.08284  -0.00033   0.00030   0.00170   0.00213   2.08497
    A7        1.99005  -0.00031   0.00006  -0.00310  -0.00310   1.98696
    A8        1.90369   0.00026  -0.00011   0.00133   0.00122   1.90491
    A9        1.87093   0.00021  -0.00042   0.00024  -0.00014   1.87079
   A10        1.92414  -0.00003  -0.00018  -0.00143  -0.00160   1.92254
   A11        1.92439  -0.00008   0.00063   0.00297   0.00362   1.92800
   A12        1.84428  -0.00002   0.00001   0.00029   0.00029   1.84457
   A13        1.97401   0.00011  -0.00065  -0.00588  -0.00654   1.96747
   A14        1.95898  -0.00056   0.00039  -0.00511  -0.00470   1.95428
   A15        1.86173   0.00001  -0.00056  -0.00303  -0.00357   1.85816
   A16        1.95108   0.00016   0.00076   0.00401   0.00474   1.95582
   A17        1.86885   0.00016   0.00010   0.00792   0.00798   1.87683
   A18        1.83916   0.00016  -0.00008   0.00316   0.00303   1.84219
   A19        2.03161  -0.00012  -0.00024  -0.00319  -0.00347   2.02815
   A20        1.91739  -0.00021   0.00003  -0.00315  -0.00311   1.91428
   A21        1.88365   0.00015  -0.00004   0.00155   0.00151   1.88516
   A22        1.86697   0.00019  -0.00010   0.00080   0.00069   1.86767
   A23        1.90902  -0.00004   0.00003   0.00079   0.00083   1.90985
   A24        1.84675   0.00004   0.00038   0.00388   0.00425   1.85100
   A25        2.04463  -0.00005  -0.00049  -0.00190  -0.00241   2.04222
   A26        1.91428  -0.00009   0.00006  -0.00064  -0.00059   1.91369
   A27        1.87736  -0.00009   0.00025   0.00000   0.00026   1.87762
   A28        1.88248   0.00012  -0.00034  -0.00118  -0.00153   1.88096
   A29        1.88813   0.00012   0.00023   0.00184   0.00208   1.89021
   A30        1.84718  -0.00001   0.00040   0.00238   0.00278   1.84996
   A31        1.95804  -0.00015  -0.00012  -0.00040  -0.00054   1.95750
   A32        1.96015  -0.00004  -0.00023  -0.00102  -0.00124   1.95891
   A33        1.83753   0.00008  -0.00015  -0.00187  -0.00202   1.83551
   A34        1.97968   0.00028   0.00014   0.00366   0.00381   1.98349
   A35        1.86409   0.00002   0.00047   0.00311   0.00359   1.86769
   A36        1.85231  -0.00020  -0.00008  -0.00392  -0.00402   1.84829
   A37        1.90315   0.00054   0.00009   0.00055   0.00051   1.90366
   A38        2.19444  -0.00032   0.00014   0.00094   0.00114   2.19558
   A39        2.18547  -0.00022  -0.00022  -0.00153  -0.00169   2.18378
   A40        1.83421  -0.00041  -0.00017  -0.00074  -0.00119   1.83301
   A41        1.93736   0.00006   0.00088   0.00272   0.00368   1.94103
   A42        1.90275   0.00023   0.00087   0.01052   0.01148   1.91423
   A43        1.94797   0.00011  -0.00001  -0.00178  -0.00170   1.94627
   A44        1.96567   0.00035  -0.00024   0.00308   0.00287   1.96853
   A45        1.87630  -0.00034  -0.00122  -0.01284  -0.01412   1.86217
   A46        1.81287   0.00022   0.00028   0.00164   0.00175   1.81462
   A47        1.96982  -0.00035   0.00013  -0.00358  -0.00340   1.96642
   A48        1.91857  -0.00012   0.00010   0.00008   0.00024   1.91881
   A49        1.96730   0.00013   0.00002   0.00354   0.00364   1.97094
   A50        1.96115  -0.00006  -0.00049  -0.00103  -0.00148   1.95967
   A51        1.83718   0.00015  -0.00004  -0.00078  -0.00088   1.83631
   A52        1.92655  -0.00014  -0.00028  -0.00300  -0.00328   1.92328
   A53        1.95640   0.00022  -0.00016   0.00073   0.00058   1.95698
   A54        1.93161  -0.00014  -0.00018  -0.00214  -0.00232   1.92929
   A55        1.88591  -0.00005   0.00013   0.00048   0.00062   1.88653
   A56        1.88061   0.00009   0.00024   0.00160   0.00184   1.88245
   A57        1.88021   0.00002   0.00028   0.00254   0.00282   1.88303
   A58        1.93931  -0.00009  -0.00056  -0.00378  -0.00433   1.93498
   A59        1.91621  -0.00024  -0.00021  -0.00337  -0.00358   1.91262
   A60        1.93157   0.00012   0.00016   0.00097   0.00113   1.93270
   A61        1.88727   0.00020   0.00069   0.00662   0.00732   1.89458
   A62        1.89514   0.00001   0.00006   0.00079   0.00085   1.89598
   A63        1.89315   0.00002  -0.00013  -0.00100  -0.00113   1.89202
   A64        1.88194  -0.00010   0.00002  -0.00065  -0.00063   1.88131
   A65        1.84698   0.00061  -0.00021   0.00467   0.00446   1.85145
   A66        1.98494  -0.00025   0.00017  -0.00334  -0.00318   1.98177
   A67        1.93292  -0.00069   0.00053  -0.00461  -0.00408   1.92883
   A68        1.90652  -0.00027  -0.00036   0.00026  -0.00010   1.90642
   A69        1.85752   0.00011  -0.00047   0.00141   0.00094   1.85846
   A70        1.92866   0.00052   0.00027   0.00210   0.00235   1.93102
   A71        1.83906   0.00004  -0.00012  -0.00021  -0.00033   1.83873
   A72        1.95027  -0.00020  -0.00067  -0.00560  -0.00628   1.94399
   A73        1.94296  -0.00040   0.00021  -0.00178  -0.00158   1.94138
   A74        1.91704   0.00013  -0.00004   0.00028   0.00023   1.91727
   A75        1.89066   0.00026  -0.00002   0.00085   0.00081   1.89147
   A76        1.88026   0.00005  -0.00009  -0.00014  -0.00024   1.88002
   A77        1.88018   0.00019   0.00066   0.00689   0.00755   1.88773
   A78        1.87277  -0.00068   0.00104   0.00146   0.00249   1.87526
   A79        1.90451   0.00012   0.00005  -0.00009  -0.00004   1.90447
   A80        1.94986  -0.00007   0.00024  -0.00075  -0.00052   1.94934
   A81        1.91958   0.00032  -0.00062   0.00080   0.00017   1.91976
   A82        1.92312   0.00036  -0.00037   0.00079   0.00041   1.92353
   A83        1.89398  -0.00004  -0.00033  -0.00214  -0.00247   1.89151
   A84        1.88207  -0.00053   0.00049  -0.00014   0.00035   1.88242
    D1        0.08442  -0.00008  -0.00014  -0.00613  -0.00627   0.07815
    D2       -3.09988   0.00000  -0.00055   0.00498   0.00442  -3.09546
    D3       -3.10771  -0.00001   0.00117   0.00279   0.00392  -3.10379
    D4       -0.00882   0.00007   0.00075   0.01390   0.01461   0.00579
    D5        0.39695  -0.00003   0.00093  -0.00210  -0.00119   0.39576
    D6       -1.85728  -0.00025   0.00104  -0.00594  -0.00491  -1.86219
    D7        2.41791  -0.00003   0.00134   0.00031   0.00163   2.41954
    D8       -2.68924  -0.00009  -0.00050  -0.01179  -0.01228  -2.70152
    D9        1.33972  -0.00031  -0.00039  -0.01562  -0.01600   1.32372
   D10       -0.66827  -0.00009  -0.00008  -0.00938  -0.00946  -0.67773
   D11        0.00142  -0.00006   0.00076   0.01021   0.01092   0.01234
   D12       -3.12361   0.00007   0.00012   0.01308   0.01314  -3.11047
   D13        3.09802  -0.00003   0.00187   0.01772   0.01961   3.11764
   D14       -0.02700   0.00010   0.00123   0.02059   0.02183  -0.00517
   D15        0.62152   0.00006   0.00018   0.01695   0.01713   0.63865
   D16       -1.53758   0.00013   0.00046   0.02001   0.02049  -1.51709
   D17        2.75656  -0.00008   0.00072   0.01889   0.01962   2.77618
   D18       -2.47486  -0.00002   0.00063   0.00531   0.00592  -2.46894
   D19        1.64922   0.00004   0.00091   0.00838   0.00928   1.65850
   D20       -0.33982  -0.00017   0.00117   0.00725   0.00841  -0.33141
   D21        0.01236  -0.00005  -0.00188  -0.03133  -0.03322  -0.02086
   D22        2.14863   0.00006  -0.00161  -0.02793  -0.02954   2.11909
   D23       -2.08945  -0.00004  -0.00152  -0.03109  -0.03259  -2.12204
   D24        3.11533   0.00005  -0.00226  -0.02122  -0.02351   3.09182
   D25       -1.03159   0.00016  -0.00198  -0.01783  -0.01983  -1.05142
   D26        1.01353   0.00006  -0.00189  -0.02098  -0.02288   0.99064
   D27       -1.35240  -0.00025  -0.00063  -0.01232  -0.01292  -1.36531
   D28        2.70339  -0.00008  -0.00146  -0.00851  -0.00997   2.69343
   D29        0.69752   0.00001  -0.00124  -0.00785  -0.00907   0.68844
   D30        0.79562  -0.00015  -0.00087  -0.01394  -0.01479   0.78082
   D31       -1.43178   0.00001  -0.00170  -0.01013  -0.01184  -1.44362
   D32        2.84553   0.00011  -0.00148  -0.00947  -0.01095   2.83458
   D33        2.82535  -0.00024  -0.00059  -0.01267  -0.01324   2.81210
   D34        0.59795  -0.00008  -0.00143  -0.00886  -0.01029   0.58766
   D35       -1.40792   0.00002  -0.00120  -0.00820  -0.00940  -1.41732
   D36        0.64685   0.00018   0.00019  -0.00417  -0.00399   0.64286
   D37       -1.47756   0.00019   0.00046  -0.00035   0.00010  -1.47747
   D38        2.79995   0.00017   0.00002  -0.00415  -0.00414   2.79581
   D39        2.87837  -0.00035   0.00083  -0.01270  -0.01188   2.86649
   D40        0.75396  -0.00034   0.00111  -0.00888  -0.00780   0.74616
   D41       -1.25172  -0.00037   0.00066  -0.01268  -0.01203  -1.26375
   D42       -1.39889   0.00001   0.00118  -0.00219  -0.00098  -1.39987
   D43        2.75988   0.00002   0.00146   0.00163   0.00311   2.76299
   D44        0.75421  -0.00001   0.00101  -0.00216  -0.00113   0.75308
   D45        3.02889   0.00012  -0.00196   0.07228   0.07031   3.09920
   D46        0.93606   0.00019  -0.00147   0.07077   0.06930   1.00536
   D47       -1.24818   0.00024  -0.00237   0.07425   0.07186  -1.17631
   D48        0.78935   0.00030  -0.00203   0.08120   0.07917   0.86853
   D49       -1.30347   0.00037  -0.00154   0.07969   0.07816  -1.22531
   D50        2.79548   0.00042  -0.00244   0.08317   0.08073   2.87620
   D51       -1.23473  -0.00006  -0.00248   0.06795   0.06548  -1.16925
   D52        2.95563   0.00001  -0.00199   0.06645   0.06446   3.02010
   D53        0.77140   0.00007  -0.00289   0.06992   0.06703   0.83843
   D54        0.83332   0.00008   0.00044   0.01040   0.01082   0.84414
   D55       -1.31915   0.00003   0.00124   0.01399   0.01522  -1.30393
   D56        2.96288   0.00014   0.00061   0.01150   0.01210   2.97499
   D57        2.98410  -0.00013   0.00024   0.00469   0.00492   2.98902
   D58        0.83164  -0.00018   0.00104   0.00828   0.00932   0.84096
   D59       -1.16952  -0.00007   0.00041   0.00580   0.00620  -1.16332
   D60       -1.30658   0.00000   0.00065   0.01003   0.01067  -1.29591
   D61        2.82413  -0.00005   0.00144   0.01362   0.01507   2.83920
   D62        0.82298   0.00006   0.00081   0.01114   0.01195   0.83493
   D63       -1.29539  -0.00001  -0.00147  -0.00648  -0.00794  -1.30333
   D64        0.94861   0.00003  -0.00177  -0.00507  -0.00684   0.94177
   D65        2.98297  -0.00005  -0.00150  -0.00585  -0.00735   2.97563
   D66        0.87323  -0.00007  -0.00205  -0.00972  -0.01177   0.86146
   D67        3.11723  -0.00002  -0.00235  -0.00832  -0.01067   3.10656
   D68       -1.13160  -0.00010  -0.00208  -0.00910  -0.01118  -1.14277
   D69        2.86382   0.00004  -0.00164  -0.00662  -0.00826   2.85556
   D70       -1.17536   0.00009  -0.00195  -0.00521  -0.00716  -1.18253
   D71        0.85900   0.00001  -0.00167  -0.00600  -0.00767   0.85133
   D72       -3.09761   0.00008   0.00143   0.02516   0.02657  -3.07103
   D73        1.08231   0.00009   0.00156   0.02612   0.02767   1.10998
   D74       -1.01719   0.00001   0.00144   0.02387   0.02530  -0.99190
   D75        0.94266   0.00009   0.00168   0.02343   0.02511   0.96778
   D76       -1.16060   0.00010   0.00181   0.02439   0.02620  -1.13440
   D77        3.02307   0.00002   0.00169   0.02214   0.02384   3.04691
   D78       -1.09861   0.00004   0.00108   0.02013   0.02121  -1.07739
   D79        3.08131   0.00004   0.00121   0.02109   0.02231   3.10362
   D80        0.98181  -0.00003   0.00109   0.01884   0.01994   1.00174
   D81        0.00617   0.00003  -0.00187  -0.02885  -0.03074  -0.02457
   D82        2.11463  -0.00005  -0.00151  -0.02996  -0.03151   2.08312
   D83       -2.10494  -0.00028  -0.00195  -0.03756  -0.03950  -2.14444
   D84        3.13130  -0.00010  -0.00123  -0.03167  -0.03290   3.09840
   D85       -1.04342  -0.00018  -0.00086  -0.03278  -0.03368  -1.07710
   D86        1.02020  -0.00041  -0.00130  -0.04038  -0.04167   0.97853
   D87       -0.01049   0.00001   0.00217   0.03461   0.03677   0.02629
   D88       -2.14842   0.00022   0.00182   0.03593   0.03773  -2.11068
   D89        2.06232  -0.00003   0.00221   0.03518   0.03736   2.09969
   D90       -2.11195   0.00013   0.00121   0.03276   0.03400  -2.07795
   D91        2.03331   0.00034   0.00086   0.03408   0.03496   2.06827
   D92       -0.03914   0.00008   0.00125   0.03333   0.03459  -0.00454
   D93        2.05876   0.00023   0.00299   0.04851   0.05147   2.11023
   D94       -0.07917   0.00044   0.00264   0.04983   0.05243  -0.02674
   D95       -2.15162   0.00019   0.00302   0.04908   0.05206  -2.09956
   D96        1.07848  -0.00019  -0.00254  -0.03408  -0.03655   1.04192
   D97       -3.11779  -0.00016  -0.00217  -0.03041  -0.03251   3.13288
   D98       -1.02845  -0.00022  -0.00236  -0.03320  -0.03549  -1.06394
   D99        3.12565  -0.00006  -0.00208  -0.03199  -0.03414   3.09151
   D100      -1.07063  -0.00003  -0.00171  -0.02832  -0.03009  -1.10072
   D101       1.01871  -0.00009  -0.00190  -0.03111  -0.03307   0.98564
   D102      -1.01412   0.00005  -0.00270  -0.03169  -0.03440  -1.04851
   D103       1.07280   0.00008  -0.00233  -0.02801  -0.03035   1.04245
   D104      -3.12105   0.00002  -0.00252  -0.03081  -0.03333   3.12880
   D105       1.00987   0.00031   0.00094   0.01799   0.01886   1.02873
   D106      -0.99975   0.00015   0.00082   0.01652   0.01743  -0.98233
   D107       3.13607  -0.00008   0.00112   0.01329   0.01440  -3.13272
   D108       2.83239  -0.00018   0.00001  -0.00678  -0.00677   2.82562
   D109      -1.30732  -0.00026  -0.00012  -0.00785  -0.00797  -1.31528
   D110       0.77518   0.00027  -0.00026  -0.00442  -0.00469   0.77049
   D111      -1.11809   0.00043   0.00011   0.01497   0.01508  -1.10301
   D112       0.99846   0.00034  -0.00024   0.01089   0.01066   1.00913
   D113       3.07941   0.00041   0.00069   0.01853   0.01923   3.09863
   D114       3.10629   0.00000   0.00052   0.01101   0.01153   3.11782
   D115      -1.06034  -0.00009   0.00017   0.00694   0.00711  -1.05323
   D116       1.02060  -0.00002   0.00110   0.01458   0.01567   1.03627
   D117       1.06841  -0.00026   0.00115   0.00793   0.00907   1.07749
   D118      -3.09822  -0.00035   0.00080   0.00386   0.00466  -3.09356
   D119      -1.01728  -0.00028   0.00173   0.01150   0.01322  -1.00406
   D120      -2.94697  -0.00047   0.00099  -0.06535  -0.06436  -3.01133
   D121      -0.86770  -0.00041   0.00086  -0.06361  -0.06275  -0.93045
   D122       1.22659  -0.00042   0.00064  -0.06681  -0.06618   1.16041
   D123      -0.94745  -0.00003   0.00075  -0.06136  -0.06062  -1.00807
   D124       1.13182   0.00003   0.00062  -0.05962  -0.05901   1.07281
   D125      -3.05708   0.00002   0.00039  -0.06282  -0.06243  -3.11951
   D126       1.12055  -0.00002   0.00018  -0.05910  -0.05891   1.06164
   D127      -3.08336   0.00004   0.00006  -0.05736  -0.05730  -3.14067
   D128      -0.98908   0.00003  -0.00017  -0.06056  -0.06073  -1.04981
   D129       3.07850  -0.00035  -0.00247  -0.05070  -0.05318   3.02532
   D130       1.00895  -0.00027  -0.00280  -0.05189  -0.05468   0.95426
   D131      -1.07825  -0.00065  -0.00175  -0.05024  -0.05200  -1.13025
         Item               Value     Threshold  Converged?
 Maximum Force            0.001600     0.000450     NO 
 RMS     Force            0.000312     0.000300     NO 
 Maximum Displacement     0.257287     0.001800     NO 
 RMS     Displacement     0.057169     0.001200     NO 
 Predicted change in Energy=-2.806096D-04
 GradGradGradGradGradGradGradGradGradGradGradGradGradGradGradGradGradGrad

                          Input orientation:                          
 ---------------------------------------------------------------------
 Center     Atomic      Atomic             Coordinates (Angstroms)
 Number     Number       Type             X           Y           Z
 ---------------------------------------------------------------------
      1          6           0        1.803245    0.628343    0.057388
      2          6           0        1.067309   -0.467935    0.355167
      3          6           0       -0.368858   -0.531178    0.792685
      4          6           0       -1.278503    0.520961    0.109980
      5          6           0       -1.126882    1.933828    0.727046
      6          6           0        0.292788    2.333561    1.170208
      7          6           0        1.435055    2.092129    0.162613
      8          6           0        3.148469    0.216016   -0.374684
      9          6           0        3.234193   -1.301633   -0.351649
     10          6           0        1.856164   -1.772496    0.159851
     11          8           0        4.068448    0.972753   -0.685622
     12          6           0        1.187168    2.732719   -1.219143
     13          6           0        1.948128   -2.603148    1.440871
     14          8           0        1.179261   -2.618906   -0.792394
     15          6           0       -2.767200    0.060480    0.060032
     16          8           0       -3.502785    1.148814   -0.541801
     17          6           0       -3.360791   -0.247767    1.442515
     18          6           0       -2.927103   -1.148693   -0.881582
     19          8           0       -4.330447   -1.405262   -1.016787
     20          1           0       -0.417974   -0.422158    1.886500
     21          1           0       -0.727315   -1.542289    0.579909
     22          1           0       -0.953799    0.580663   -0.936448
     23          1           0       -1.775402    2.024021    1.607683
     24          1           0       -1.499918    2.662019    0.000717
     25          1           0        0.550169    1.810294    2.100120
     26          1           0        0.273556    3.402984    1.420052
     27          1           0        2.331047    2.585942    0.567397
     28          1           0        3.451030   -1.701814   -1.348805
     29          1           0        4.058959   -1.615103    0.299852
     30          1           0        0.993971    3.807084   -1.109366
     31          1           0        0.330776    2.283981   -1.734361
     32          1           0        2.066598    2.613454   -1.861456
     33          1           0        0.951290   -2.875881    1.801031
     34          1           0        2.510854   -3.522259    1.243035
     35          1           0        2.464195   -2.044616    2.228956
     36          1           0        1.107426   -2.126709   -1.629642
     37          1           0       -4.345936    0.758738   -0.836062
     38          1           0       -2.843229   -1.085748    1.921473
     39          1           0       -3.296030    0.621649    2.104605
     40          1           0       -4.415972   -0.521810    1.341386
     41          1           0       -2.494170   -0.901872   -1.861038
     42          1           0       -2.415356   -2.036951   -0.491229
     43          1           0       -4.443328   -2.095806   -1.689900
 ---------------------------------------------------------------------
                    Distance matrix (angstroms):
                    1          2          3          4          5
     1  C    0.000000
     2  C    1.353550   0.000000
     3  C    2.569665   1.502663   0.000000
     4  C    3.084067   2.557512   1.549367   0.000000
     5  C    3.276946   3.274329   2.579760   1.549178   0.000000
     6  C    2.535274   3.018701   2.964293   2.622701   1.540014
     7  C    1.513046   2.593500   3.245433   3.136038   2.628148
     8  C    1.471845   2.309047   3.780560   4.463852   4.737437
     9  C    2.437156   2.426938   3.858118   4.888699   5.536313
    10  C    2.403607   1.536984   2.625275   3.884401   4.791358
    11  O    2.408698   3.487930   4.912930   5.424664   5.469072
    12  C    2.537220   3.568894   4.137837   3.569030   3.127412
    13  C    3.518174   2.552201   3.175158   4.684281   5.527150
    14  O    3.414104   2.440513   3.044298   4.088233   5.324883
    15  C    4.605588   3.881982   2.576604   1.559089   2.577787
    16  O    5.365059   4.929927   3.797990   2.401342   2.805554
    17  C    5.417879   4.564961   3.074779   2.588922   3.203373
    18  C    5.139621   4.236544   3.119153   2.547316   3.915407
    19  O    6.550693   5.647708   4.442117   3.780781   4.945028
    20  H    3.063170   2.133809   1.100331   2.187695   2.719844
    21  H    3.374671   2.103669   1.093669   2.186697   3.502098
    22  H    2.931087   2.617767   2.137346   1.097273   2.151331
    23  H    4.142227   3.982417   3.028471   2.179269   1.097377
    24  H    3.879425   4.063607   3.478940   2.155248   1.094063
    25  H    2.672071   2.915926   2.834871   2.994509   2.170966
    26  H    3.448976   4.092436   4.035333   3.525795   2.144739
    27  H    2.090665   3.311833   4.129973   4.183566   3.522501
    28  H    3.181541   3.179325   4.532980   5.425612   6.203574
    29  H    3.190624   3.204532   4.585121   5.752158   6.298440
    30  H    3.481470   4.519516   4.929059   4.177265   3.373354
    31  H    2.849503   3.532938   3.847151   3.016556   2.881995
    32  H    2.773443   3.925169   4.781696   4.410758   4.166599
    33  H    4.005708   2.811083   2.873531   4.401156   5.348415
    34  H    4.374238   3.492996   4.176376   5.656029   6.577860
    35  H    3.506746   2.819272   3.518459   5.007997   5.565930
    36  H    3.304625   2.587007   3.254658   3.965993   5.199430
    37  H    6.215117   5.676880   4.487076   3.218800   3.766490
    38  H    5.291752   4.257618   2.775648   2.882948   3.672920
    39  H    5.494883   4.825604   3.408590   2.838852   2.885253
    40  H    6.453693   5.571525   4.084152   3.528093   4.150383
    41  H    4.948706   4.217108   3.420031   2.717943   4.075396
    42  H    5.020096   3.912435   2.846742   2.863005   4.348729
    43  H    7.035173   6.099129   5.021214   4.483654   5.751381
                    6          7          8          9         10
     6  C    0.000000
     7  C    1.542177   0.000000
     8  C    3.876287   2.596974   0.000000
     9  C    4.917575   3.875434   1.520243   0.000000
    10  C    4.508289   3.887502   2.431041   1.543473   0.000000
    11  O    4.421708   2.984504   1.231136   2.445475   3.625661
    12  C    2.582293   1.543066   3.300547   4.606393   4.758797
    13  C    5.213877   4.893140   3.561564   2.561451   1.529527
    14  O    5.400423   4.813660   3.476930   2.480364   1.442698
    15  C    3.970255   4.668733   5.933659   6.167784   4.974461
    16  O    4.329085   5.076249   6.718423   7.171312   6.143671
    17  C    4.481746   5.487568   6.774051   6.915452   5.584501
    18  C    5.167556   5.533687   6.247555   6.185935   4.934912
    19  O    6.335302   6.845710   7.679520   7.594533   6.308208
    20  H    2.934663   3.567512   4.270799   4.372769   3.158549
    21  H    4.051084   4.249586   4.361718   4.076673   2.627510
    22  H    3.010753   3.033000   4.156579   4.628639   3.825588
    23  H    2.136496   3.521349   5.607421   6.324160   5.449591
    24  H    2.165500   2.994170   5.266057   6.184376   5.563591
    25  H    1.097629   2.148578   3.926517   4.785316   4.278628
    26  H    1.098388   2.156055   4.652199   5.834185   5.556829
    27  H    2.140461   1.100228   2.678104   4.095553   4.403134
    28  H    5.710006   4.554398   2.172217   1.096122   2.196505
    29  H    5.525713   4.543927   2.153366   1.096794   2.212844
    30  H    2.803459   2.180265   4.251751   5.629540   5.786709
    31  H    2.905240   2.203349   3.750279   4.816467   4.729678
    32  H    3.523595   2.183456   3.021365   4.355536   4.833893
    33  H    5.288653   5.253529   4.372774   3.510546   2.174794
    34  H    6.262248   5.817732   4.122895   2.827970   2.159531
    35  H    5.000439   4.737252   3.515341   2.793643   2.173694
    36  H    5.328865   4.595445   3.350990   2.614795   1.971892
    37  H    5.293670   6.016239   7.528181   7.870079   6.772373
    38  H    4.700073   5.612148   6.547317   6.492207   5.065494
    39  H    4.084527   5.321354   6.916862   7.237127   6.004923
    40  H    5.509526   6.515880   7.791665   7.873977   6.503839
    41  H    5.236757   5.338353   5.941237   5.937357   4.875181
    42  H    5.403313   5.683527   6.003798   5.698910   4.328940
    43  H    7.087334   7.451576   8.044233   7.833642   6.573409
                   11         12         13         14         15
    11  O    0.000000
    12  C    3.418172   0.000000
    13  C    4.669560   6.010509   0.000000
    14  O    4.610728   5.368619   2.361966   0.000000
    15  C    6.936449   4.941071   5.588914   4.845647   0.000000
    16  O    7.574645   4.996319   6.908014   6.014986   1.444908
    17  C    7.823824   6.054061   5.807964   5.588309   1.535782
    18  C    7.312774   5.666262   5.592595   4.362535   1.540878
    19  O    8.735334   6.899849   6.848031   5.646253   2.398266
    20  H    5.356264   4.709007   3.248653   3.814883   3.014596
    21  H    5.561146   5.017722   3.004110   2.584057   2.645803
    22  H    5.043770   3.048770   4.920313   3.848108   2.133539
    23  H    6.365139   4.155722   5.941650   6.003930   2.689681
    24  H    5.859299   2.951862   6.456397   5.974546   2.894396
    25  H    4.565097   3.503447   4.676256   5.327308   4.269514
    26  H    4.974041   2.872158   6.235242   6.479072   4.718918
    27  H    2.681603   2.126436   5.276006   5.501461   5.712049
    28  H    2.823885   4.980660   3.294451   2.512286   6.614899
    29  H    2.769159   5.427530   2.594950   3.239333   7.032890
    30  H    4.203022   1.097103   6.964567   6.436470   5.436078
    31  H    4.097483   1.095546   6.048302   5.064141   4.214411
    32  H    2.842866   1.095531   6.175138   5.413672   5.794428
    33  H    5.541849   6.374440   1.094433   2.616078   5.047818
    34  H    5.133317   6.851220   1.095702   2.594640   6.487940
    35  H    4.491425   6.028525   1.095153   3.333080   6.041784
    36  H    4.389247   4.877388   3.218979   0.973858   4.759362
    37  H    8.418449   5.887154   7.490124   6.475970   1.944982
    38  H    7.668484   6.378735   5.048820   5.088819   2.187369
    39  H    7.883157   5.966823   6.192016   6.238752   2.185143
    40  H    8.850302   6.967312   6.696539   6.344877   2.167805
    41  H    6.925589   5.212920   5.790593   4.193364   2.165912
    42  H    7.150931   6.021444   4.805579   3.653854   2.197020
    43  H    9.103568   7.432277   7.135113   5.717749   3.243645
                   16         17         18         19         20
    16  O    0.000000
    17  C    2.430661   0.000000
    18  C    2.392780   2.530056   0.000000
    19  O    2.726526   2.885861   1.432998   0.000000
    20  H    4.228552   2.981226   3.806030   4.970213   0.000000
    21  H    4.025357   3.058606   2.670195   3.943447   1.748590
    22  H    2.641187   3.484160   2.624426   3.918176   3.043319
    23  H    2.893116   2.775204   4.193921   5.017578   2.811431
    24  H    2.568188   3.742791   4.163753   5.058655   3.773450
    25  H    4.883005   4.468072   5.453217   6.623846   2.442699
    26  H    4.815693   5.151404   6.021586   7.089024   3.915034
    27  H    6.109766   6.418158   6.610233   7.925582   4.283201
    28  H    7.558629   7.503774   6.419098   7.794201   5.203259
    29  H    8.094911   7.630726   7.100591   8.494687   4.897295
    30  H    5.254459   6.474401   6.323482   7.451614   5.371712
    31  H    4.172168   5.489076   4.808769   5.987690   4.581969
    32  H    5.908019   6.968455   6.328582   7.601693   5.425422
    33  H    6.444053   5.062565   5.022104   6.164379   2.811218
    34  H    7.821023   6.725942   6.302316   7.509452   4.313085
    35  H    7.312997   6.146350   6.288420   7.557167   3.325138
    36  H    5.759036   5.738775   4.218239   5.519651   4.194710
    37  H    0.974501   2.678708   2.377699   2.171590   4.922981
    38  H    3.390575   1.095209   2.805017   3.308667   2.514645
    39  H    2.706310   1.094733   3.491064   3.862832   3.069252
    40  H    2.677926   1.094867   2.747963   2.519678   4.036219
    41  H    2.638750   3.477405   1.098947   2.082805   4.311004
    42  H    3.366624   2.798999   1.096933   2.083942   3.500098
    43  H    3.567956   3.794622   1.961973   0.970914   5.638724
                   21         22         23         24         25
    21  H    0.000000
    22  H    2.618694   0.000000
    23  H    3.856602   3.038243   0.000000
    24  H    4.313768   2.347034   1.750792   0.000000
    25  H    3.896515   3.604810   2.386725   3.055452   0.000000
    26  H    5.115008   3.876208   2.476888   2.389299   1.753758
    27  H    5.137706   4.131937   4.273274   3.873397   2.474347
    28  H    4.604775   4.978178   7.066701   6.736182   5.713579
    29  H    4.795013   5.610487   6.999530   7.020283   5.223592
    30  H    5.867902   3.772731   4.269789   2.960227   3.805907
    31  H    4.595187   2.277738   3.958892   2.550461   3.869852
    32  H    5.571034   3.756418   5.209926   4.023691   4.317257
    33  H    2.467250   4.803213   5.610818   6.318061   4.712811
    34  H    3.853019   5.795509   7.018987   7.474954   5.745868
    35  H    3.627317   5.347387   5.908805   6.544590   4.305859
    36  H    2.930860   3.472612   6.001628   5.691067   5.451757
    37  H    4.515985   3.398291   3.765697   3.524556   5.805065
    38  H    2.546628   3.809801   3.302936   4.420356   4.464765
    39  H    3.688580   3.838714   2.127414   3.437364   4.025686
    40  H    3.902232   4.288428   3.677605   4.520789   5.538678
    41  H    3.080606   2.329275   4.594508   4.141979   5.684595
    42  H    2.059492   3.030886   4.615893   4.812521   5.505518
    43  H    4.389437   4.461837   5.913109   5.844549   7.386263
                   26         27         28         29         30
    26  H    0.000000
    27  H    2.372308   0.000000
    28  H    6.619809   4.828151   0.000000
    29  H    6.384772   4.550388   1.759309   0.000000
    30  H    2.660874   2.467893   6.036756   6.385934   0.000000
    31  H    3.347500   3.064368   5.076535   5.765434   1.774905
    32  H    3.821865   2.443362   4.560811   5.149897   1.772264
    33  H    6.326816   5.766896   4.189105   3.674330   7.289324
    34  H    7.279822   6.148083   3.303874   2.631248   7.845635
    35  H    5.927020   4.921440   3.727161   2.539526   6.895530
    36  H    6.369731   5.341658   2.398308   3.563177   5.957639
    37  H    5.781158   7.063318   8.192063   8.807251   6.154812
    38  H    5.487667   6.487523   7.119828   7.109857   6.917362
    39  H    4.576722   6.155116   7.927631   7.896585   6.235441
    40  H    6.115707   7.468563   8.397574   8.608399   7.349353
    41  H    6.079280   6.429997   6.020606   6.936977   5.908164
    42  H    6.362085   6.709707   5.938201   6.536094   6.793993
    43  H    7.884001   8.538518   7.911539   8.745231   8.046449
                   31         32         33         34         35
    31  H    0.000000
    32  H    1.771379   0.000000
    33  H    6.285556   6.692572   0.000000
    34  H    6.879683   6.890732   1.778033   0.000000
    35  H    6.244686   6.211857   1.778483   1.776977   0.000000
    36  H    4.479771   4.841786   3.514990   3.488472   4.091006
    37  H    5.000494   6.753665   6.944445   8.346565   7.976905
    38  H    5.898687   7.218106   4.197316   5.921407   5.402104
    39  H    5.536671   6.960942   5.510408   7.185692   6.348592
    40  H    6.313818   7.881103   5.878811   7.549389   7.102353
    41  H    4.259816   5.758309   5.401728   6.446081   6.528346
    42  H    5.268498   6.602401   4.158434   5.429673   5.586545
    43  H    6.478934   8.036523   6.472791   7.680984   7.941909
                   36         37         38         39         40
    36  H    0.000000
    37  H    6.220509   0.000000
    38  H    5.413104   3.642013   0.000000
    39  H    6.394412   3.125479   1.775886   0.000000
    40  H    6.473842   2.527051   1.768629   1.773210   0.000000
    41  H    3.811203   2.690212   3.803031   4.323242   3.754103
    42  H    3.703247   3.414956   2.628497   3.818651   3.107505
    43  H    5.551167   2.981099   4.077076   4.806154   3.415684
                   41         42         43
    41  H    0.000000
    42  H    1.780728   0.000000
    43  H    2.292157   2.356468   0.000000
 Stoichiometry    C15H24O4
 Framework group  C1[X(C15H24O4)]
 Deg. of freedom   123
 Full point group                 C1      NOp   1
 Largest Abelian subgroup         C1      NOp   1
 Largest concise Abelian subgroup C1      NOp   1
                         Standard orientation:                         
 ---------------------------------------------------------------------
 Center     Atomic      Atomic             Coordinates (Angstroms)
 Number     Number       Type             X           Y           Z
 ---------------------------------------------------------------------
      1          6           0        1.835363    0.620453    0.044578
      2          6           0        1.095013   -0.476264    0.329521
      3          6           0       -0.341981   -0.538950    0.764393
      4          6           0       -1.246826    0.523821    0.091852
      5          6           0       -1.090899    1.929386    0.724328
      6          6           0        0.329607    2.319105    1.173690
      7          6           0        1.472381    2.084361    0.165091
      8          6           0        3.179670    0.207875   -0.390102
      9          6           0        3.259814   -1.310238   -0.383325
     10          6           0        1.879365   -1.781529    0.121206
     11          8           0        4.102840    0.964539   -0.691617
     12          6           0        1.228755    2.740718   -1.210007
     13          6           0        1.966514   -2.626277    1.393315
     14          8           0        1.200695   -2.615132   -0.841026
     15          6           0       -2.737126    0.069371    0.034932
     16          8           0       -3.467891    1.166824   -0.556116
     17          6           0       -3.333758   -0.251584    1.413208
     18          6           0       -2.900140   -1.128983   -0.919886
     19          8           0       -4.304223   -1.378928   -1.059743
     20          1           0       -0.392217   -0.441550    1.859254
     21          1           0       -0.703836   -1.546386    0.540239
     22          1           0       -0.920454    0.593611   -0.953432
     23          1           0       -1.740307    2.012458    1.605012
     24          1           0       -1.460262    2.666731    0.005395
     25          1           0        0.583783    1.784900    2.098250
     26          1           0        0.313937    3.385835    1.435030
     27          1           0        2.369609    2.570489    0.576387
     28          1           0        3.476571   -1.700437   -1.384447
     29          1           0        4.082524   -1.633739    0.265868
     30          1           0        1.039335    3.814539   -1.088907
     31          1           0        0.371445    2.300708   -1.731190
     32          1           0        2.108634    2.625159   -1.852383
     33          1           0        0.968187   -2.899218    1.749167
     34          1           0        2.526151   -3.545260    1.186333
     35          1           0        2.483525   -2.078173    2.188074
     36          1           0        1.131822   -2.113676   -1.673011
     37          1           0       -4.312053    0.783041   -0.855705
     38          1           0       -2.819927   -1.096574    1.883796
     39          1           0       -3.266738    0.610399    2.084725
     40          1           0       -4.389792   -0.520647    1.307705
     41          1           0       -2.464949   -0.873206   -1.896038
     42          1           0       -2.392185   -2.023270   -0.538448
     43          1           0       -4.418693   -2.061754   -1.740418
 ---------------------------------------------------------------------
 Rotational constants (GHZ):      0.5520558      0.2613810      0.2072826
 Standard basis: 6-31G(d) (6D, 7F)
 There are   333 symmetry adapted cartesian basis functions of A   symmetry.
 There are   333 symmetry adapted basis functions of A   symmetry.
   333 basis functions,   628 primitive gaussians,   333 cartesian basis functions
    73 alpha electrons       73 beta electrons
       nuclear repulsion energy      1599.3262354559 Hartrees.
 NAtoms=   43 NActive=   43 NUniq=   43 SFac= 1.00D+00 NAtFMM=   60 NAOKFM=F Big=F
 Integral buffers will be    131072 words long.
 Raffenetti 2 integral format.
 Two-electron integral symmetry is turned on.
 ------------------------------------------------------------------------------
 Polarizable Continuum Model (PCM)
 =================================
 Model                : PCM (using non-symmetric T matrix).
 Atomic radii         : SMD-Coulomb.
 Polarization charges : Total charges.
 Charge compensation  : None.
 Solution method      : On-the-fly selection.
 Cavity type          : VdW (van der Waals Surface) (Alpha=1.000).
 Cavity algorithm     : GePol (No added spheres)
                        Default sphere list used, NSphG=   43.
                        Lebedev-Laikov grids with approx.  5.0 points / Ang**2.
                        Smoothing algorithm: Karplus/York (Gamma=1.0000).
                        Polarization charges: spherical gaussians, with
                                              point-specific exponents (IZeta= 3).
                        Self-potential: point-specific (ISelfS= 7).
                        Self-field    : sphere-specific E.n sum rule (ISelfD= 2).
 1st derivatives      : Analytical E(r).r(x)/FMM algorithm (CHGder, D1EAlg=3).
                        Cavity 1st derivative terms included.
 Solvent              : Methanol, Eps=  32.613000 Eps(inf)=   1.765709
 ------------------------------------------------------------------------------
 ------------------------------------------------------------------------------
 Atomic radii for non-electrostatic terms: SMD-CDS.
 ------------------------------------------------------------------------------
 Nuclear repulsion after PCM non-electrostatic terms =     1599.3275970672 Hartrees.
 One-electron integrals computed using PRISM.
 NBasis=   333 RedAO= T EigKep=  9.13D-04  NBF=   333
 NBsUse=   333 1.00D-06 EigRej= -1.00D+00 NBFU=   333
 Initial guess from the checkpoint file:  "DY-202A-11R_6.chk"
 B after Tr=     0.000000    0.000000    0.000000
         Rot=    0.999949    0.009649    0.001172    0.002903 Ang=   1.16 deg.
 ExpMin= 1.61D-01 ExpMax= 5.48D+03 ExpMxC= 8.25D+02 IAcc=1 IRadAn=         1 AccDes= 0.00D+00
 Harris functional with IExCor=  402 and IRadAn=       1 diagonalized for initial guess.
 HarFok:  IExCor=  402 AccDes= 0.00D+00 IRadAn=         1 IDoV= 1 UseB2=F ITyADJ=14
 ICtDFT=  3500011 ScaDFX=  1.000000  1.000000  1.000000  1.000000
 FoFCou: FMM=F IPFlag=           0 FMFlag=      100000 FMFlg1=           0
         NFxFlg=           0 DoJE=T BraDBF=F KetDBF=T FulRan=T
         wScrn=  0.000000 ICntrl=     500 IOpCl=  0 I1Cent=   200000004 NGrid=           0
         NMat0=    1 NMatS0=      1 NMatT0=    0 NMatD0=    1 NMtDS0=    0 NMtDT0=    0
 Petite list used in FoFCou.
 Keep R1 ints in memory in canonical form, NReq=1565304907.
 Requested convergence on RMS density matrix=1.00D-08 within 128 cycles.
 Requested convergence on MAX density matrix=1.00D-06.
 Requested convergence on             energy=1.00D-06.
 No special actions if energy rises.
 Inv3:  Mode=1 IEnd=    21627675.
 Iteration    1 A*A^-1 deviation from unit magnitude is 6.00D-15 for   2658.
 Iteration    1 A*A^-1 deviation from orthogonality  is 6.39D-15 for   2656   2465.
 Iteration    1 A^-1*A deviation from unit magnitude is 5.11D-15 for   2658.
 Iteration    1 A^-1*A deviation from orthogonality  is 5.76D-12 for   1883   1874.
 Error on total polarization charges =  0.05165
 SCF Done:  E(RB3LYP) =  -886.950270727     A.U. after   11 cycles
            NFock= 11  Conv=0.27D-08     -V/T= 2.0094
 SMD-CDS (non-electrostatic) energy       (kcal/mol) =       0.85
 (included in total energy above)
 D1PCM: PCM CHGder 1st derivatives, ID1Alg=3 FixD1E=F DoIter=F DoCFld=F I1PDM=0.
 Calling FoFJK, ICntrl=      2127 FMM=F ISym2X=0 I1Cent= 0 IOpClX= 0 NMat=1 NMatS=1 NMatT=0.
 ***** Axes restored to original set *****
 -------------------------------------------------------------------
 Center     Atomic                   Forces (Hartrees/Bohr)
 Number     Number              X              Y              Z
 -------------------------------------------------------------------
      1        6          -0.001069908    0.002680394   -0.000616148
      2        6           0.001080880   -0.002099554    0.000123648
      3        6          -0.000048447   -0.000439611    0.001240424
      4        6          -0.000473412   -0.001456198    0.000232263
      5        6          -0.000274618   -0.000927563   -0.000127658
      6        6           0.000382606    0.000030470   -0.000731820
      7        6           0.000893788   -0.000773555   -0.000602000
      8        6           0.000560956   -0.001704776   -0.000109604
      9        6           0.001062083   -0.000203290    0.001488272
     10        6          -0.001189203   -0.000226421   -0.001260577
     11        8           0.000461434    0.000611995   -0.000064778
     12        6          -0.000039217   -0.000229324    0.000641331
     13        6           0.000071442    0.001354136   -0.000103166
     14        8          -0.000325090    0.000216404    0.000163331
     15        6           0.001210581   -0.000084044   -0.001072419
     16        8           0.000487627    0.000691186    0.000351166
     17        6           0.000609165   -0.000681658   -0.000710173
     18        6           0.000505599   -0.000229952    0.000342137
     19        8          -0.000545079    0.000444370    0.000576695
     20        1          -0.000107528   -0.000011522   -0.000241743
     21        1           0.000115046    0.000334745    0.000208642
     22        1          -0.000613667    0.000353597   -0.000367085
     23        1           0.000275264    0.000190529   -0.000311339
     24        1          -0.000367132    0.000658520   -0.000268426
     25        1          -0.000209033    0.000335194    0.000368515
     26        1          -0.000024777   -0.000151226    0.000034242
     27        1          -0.000269001    0.000132622    0.000325404
     28        1          -0.000809504    0.001074695   -0.000309811
     29        1           0.000083650    0.000612331   -0.000259186
     30        1          -0.000056960    0.000006675   -0.000238109
     31        1           0.000198420    0.000111747   -0.000078482
     32        1          -0.000077080    0.000070915   -0.000079270
     33        1          -0.000082788   -0.000597386    0.000350227
     34        1          -0.000224272   -0.000261883    0.000053318
     35        1          -0.000220746    0.000003613   -0.000140996
     36        1           0.000091353   -0.000229971    0.000403023
     37        1          -0.000465581   -0.000055530    0.000046105
     38        1          -0.000005189   -0.000238376    0.000614760
     39        1          -0.000552886   -0.000378186   -0.000174868
     40        1          -0.000038765    0.000369595    0.000409383
     41        1           0.000391088    0.000166361    0.000365219
     42        1          -0.000576569    0.000043416    0.000078689
     43        1           0.000185472    0.000486514   -0.000549138
 -------------------------------------------------------------------
 Cartesian Forces:  Max     0.002680394 RMS     0.000615919

 GradGradGradGradGradGradGradGradGradGradGradGradGradGradGradGradGradGrad
 Berny optimization.
 Using GEDIIS/GDIIS optimizer.
 FormGI is forming the generalized inverse of G from B-inverse, IUseBI=4.
 Internal  Forces:  Max     0.001421664 RMS     0.000390386
 Search for a local minimum.
 Step number   4 out of a maximum of  258
 All quantities printed in internal units (Hartrees-Bohrs-Radians)
 Mixed Optimization -- En-DIIS/RFO-DIIS
 Swapping is turned off.
 Update second derivatives using D2CorX and points    2    3    4
 DE=  3.08D-05 DEPred=-2.81D-04 R=-1.10D-01
 Trust test=-1.10D-01 RLast= 3.78D-01 DXMaxT set to 3.67D-01
 ITU= -1  1  1  0
     Eigenvalues ---    0.00227   0.00245   0.00302   0.00341   0.00381
     Eigenvalues ---    0.00442   0.00563   0.00704   0.00770   0.00888
     Eigenvalues ---    0.01079   0.01151   0.01169   0.01238   0.01347
     Eigenvalues ---    0.01386   0.02494   0.02615   0.03192   0.03856
     Eigenvalues ---    0.03958   0.04302   0.04420   0.04626   0.04721
     Eigenvalues ---    0.04910   0.04998   0.05053   0.05243   0.05420
     Eigenvalues ---    0.05433   0.05560   0.05591   0.05622   0.05637
     Eigenvalues ---    0.05642   0.05737   0.05823   0.05978   0.06028
     Eigenvalues ---    0.06139   0.06280   0.06842   0.07776   0.08173
     Eigenvalues ---    0.08613   0.08916   0.09077   0.09240   0.09734
     Eigenvalues ---    0.10330   0.11383   0.12121   0.13258   0.13617
     Eigenvalues ---    0.14635   0.15827   0.15990   0.16000   0.16000
     Eigenvalues ---    0.16000   0.16000   0.16000   0.16000   0.16000
     Eigenvalues ---    0.16000   0.16035   0.16059   0.16183   0.16380
     Eigenvalues ---    0.16933   0.17810   0.18374   0.20104   0.20748
     Eigenvalues ---    0.22941   0.23160   0.24777   0.24981   0.26625
     Eigenvalues ---    0.27045   0.27401   0.27815   0.28407   0.28735
     Eigenvalues ---    0.28914   0.28961   0.29415   0.29747   0.30690
     Eigenvalues ---    0.31082   0.31918   0.32467   0.33483   0.33753
     Eigenvalues ---    0.33757   0.33813   0.33859   0.33966   0.34027
     Eigenvalues ---    0.34100   0.34112   0.34154   0.34168   0.34184
     Eigenvalues ---    0.34207   0.34215   0.34234   0.34268   0.34331
     Eigenvalues ---    0.34343   0.34350   0.34379   0.34535   0.34923
     Eigenvalues ---    0.39835   0.40402   0.41589   0.51432   0.52319
     Eigenvalues ---    0.52605   0.52907   0.94508
 En-DIIS/RFO-DIIS IScMMF=        0 using points:     4    3    2
 RFO step:  Lambda=-1.14524647D-04.
 DidBck=T Rises=F RFO-DIIS coefs:    0.46521    0.73045   -0.19566
 Iteration  1 RMS(Cart)=  0.04400944 RMS(Int)=  0.00060206
 Iteration  2 RMS(Cart)=  0.00119862 RMS(Int)=  0.00000646
 Iteration  3 RMS(Cart)=  0.00000056 RMS(Int)=  0.00000645
 Variable       Old X    -DE/DX   Delta X   Delta X   Delta X     New X
                                 (Linear)    (Quad)   (Total)
    R1        2.55784   0.00142   0.00097  -0.00095   0.00003   2.55787
    R2        2.85924  -0.00105  -0.00281   0.00319   0.00038   2.85962
    R3        2.78138   0.00049   0.00305  -0.00446  -0.00141   2.77998
    R4        2.83962   0.00038   0.00194  -0.00251  -0.00057   2.83905
    R5        2.90448  -0.00133  -0.00160   0.00060  -0.00100   2.90348
    R6        2.92788   0.00048  -0.00011   0.00060   0.00049   2.92837
    R7        2.07932  -0.00024  -0.00020  -0.00002  -0.00022   2.07910
    R8        2.06673  -0.00039  -0.00029  -0.00005  -0.00035   2.06639
    R9        2.92752  -0.00018   0.00101  -0.00190  -0.00089   2.92663
   R10        2.94625  -0.00132   0.00151  -0.00350  -0.00200   2.94425
   R11        2.07355   0.00019   0.00032  -0.00026   0.00006   2.07361
   R12        2.91021  -0.00006  -0.00010  -0.00031  -0.00040   2.90980
   R13        2.07374  -0.00039  -0.00036   0.00004  -0.00032   2.07342
   R14        2.06748   0.00074   0.00041   0.00023   0.00064   2.06812
   R15        2.91429  -0.00008  -0.00051   0.00028  -0.00024   2.91405
   R16        2.07422   0.00011   0.00038  -0.00048  -0.00010   2.07412
   R17        2.07565  -0.00014   0.00018  -0.00042  -0.00024   2.07541
   R18        2.91597  -0.00027  -0.00060   0.00020  -0.00040   2.91557
   R19        2.07913  -0.00004  -0.00003  -0.00001  -0.00004   2.07909
   R20        2.87284  -0.00081  -0.00010  -0.00155  -0.00166   2.87118
   R21        2.32651   0.00074   0.00067  -0.00113  -0.00046   2.32605
   R22        2.91674   0.00080   0.00272  -0.00410  -0.00139   2.91535
   R23        2.07137  -0.00027  -0.00045   0.00046   0.00001   2.07138
   R24        2.07264  -0.00027  -0.00049   0.00047  -0.00002   2.07262
   R25        2.89039  -0.00018  -0.00068   0.00087   0.00019   2.89058
   R26        2.72630  -0.00026  -0.00001  -0.00073  -0.00074   2.72556
   R27        2.07322   0.00000   0.00006  -0.00016  -0.00010   2.07313
   R28        2.07028  -0.00017   0.00028  -0.00066  -0.00038   2.06990
   R29        2.07025  -0.00003   0.00024  -0.00043  -0.00019   2.07006
   R30        2.06818   0.00034   0.00026  -0.00009   0.00017   2.06835
   R31        2.07058   0.00010   0.00028  -0.00033  -0.00006   2.07052
   R32        2.06954  -0.00021  -0.00020   0.00014  -0.00006   2.06948
   R33        1.84033  -0.00046  -0.00020   0.00002  -0.00018   1.84015
   R34        2.73048   0.00030  -0.00079   0.00133   0.00054   2.73102
   R35        2.90221   0.00030   0.00109  -0.00135  -0.00026   2.90195
   R36        2.91184  -0.00119   0.00113  -0.00280  -0.00167   2.91016
   R37        1.84154   0.00041  -0.00009   0.00059   0.00049   1.84203
   R38        2.06965   0.00045  -0.00010   0.00059   0.00048   2.07013
   R39        2.06875  -0.00045   0.00011  -0.00073  -0.00061   2.06813
   R40        2.06900  -0.00009   0.00008  -0.00023  -0.00015   2.06885
   R41        2.70797   0.00018   0.00245  -0.00389  -0.00144   2.70653
   R42        2.07671  -0.00013  -0.00004  -0.00021  -0.00024   2.07647
   R43        2.07290  -0.00028  -0.00090   0.00095   0.00005   2.07296
   R44        1.83476   0.00002   0.00015  -0.00011   0.00004   1.83480
    A1        2.26004   0.00043   0.00269  -0.00231   0.00037   2.26041
    A2        1.91200  -0.00045  -0.00103  -0.00001  -0.00106   1.91094
    A3        2.11046   0.00001  -0.00168   0.00230   0.00061   2.11107
    A4        2.23673  -0.00028  -0.00133   0.00195   0.00063   2.23736
    A5        1.96106   0.00037   0.00143  -0.00133   0.00010   1.96117
    A6        2.08497  -0.00009  -0.00031  -0.00031  -0.00062   2.08434
    A7        1.98696  -0.00034   0.00183  -0.00380  -0.00197   1.98499
    A8        1.90491   0.00002  -0.00096   0.00182   0.00086   1.90577
    A9        1.87079   0.00029  -0.00106   0.00208   0.00102   1.87181
   A10        1.92254   0.00005   0.00035  -0.00082  -0.00047   1.92207
   A11        1.92800   0.00010  -0.00021   0.00093   0.00072   1.92872
   A12        1.84457  -0.00009  -0.00014   0.00017   0.00003   1.84460
   A13        1.96747  -0.00003   0.00173  -0.00238  -0.00064   1.96683
   A14        1.95428   0.00125   0.00359  -0.00052   0.00308   1.95736
   A15        1.85816   0.00031   0.00038   0.00303   0.00340   1.86156
   A16        1.95582  -0.00103  -0.00047  -0.00194  -0.00239   1.95343
   A17        1.87683  -0.00016  -0.00400   0.00239  -0.00163   1.87519
   A18        1.84219  -0.00035  -0.00184   0.00005  -0.00179   1.84040
   A19        2.02815   0.00036   0.00121  -0.00027   0.00094   2.02909
   A20        1.91428  -0.00002   0.00175  -0.00213  -0.00037   1.91391
   A21        1.88516   0.00006  -0.00092   0.00161   0.00068   1.88584
   A22        1.86767  -0.00002  -0.00063   0.00026  -0.00037   1.86729
   A23        1.90985  -0.00035  -0.00037  -0.00031  -0.00068   1.90917
   A24        1.85100  -0.00006  -0.00124   0.00093  -0.00031   1.85069
   A25        2.04222  -0.00004  -0.00005   0.00111   0.00105   2.04326
   A26        1.91369  -0.00018   0.00047  -0.00129  -0.00083   1.91286
   A27        1.87762   0.00006   0.00055  -0.00138  -0.00083   1.87679
   A28        1.88096   0.00035  -0.00012   0.00151   0.00138   1.88234
   A29        1.89021  -0.00006  -0.00049   0.00059   0.00011   1.89032
   A30        1.84996  -0.00015  -0.00040  -0.00070  -0.00110   1.84886
   A31        1.95750  -0.00011  -0.00003   0.00044   0.00040   1.95790
   A32        1.95891  -0.00008   0.00003  -0.00015  -0.00011   1.95880
   A33        1.83551   0.00024   0.00066   0.00020   0.00087   1.83637
   A34        1.98349   0.00013  -0.00166   0.00252   0.00086   1.98435
   A35        1.86769  -0.00020  -0.00063  -0.00098  -0.00160   1.86608
   A36        1.84829   0.00004   0.00192  -0.00249  -0.00058   1.84771
   A37        1.90366  -0.00014  -0.00003   0.00101   0.00097   1.90463
   A38        2.19558  -0.00016  -0.00022  -0.00058  -0.00080   2.19478
   A39        2.18378   0.00030   0.00031  -0.00042  -0.00011   2.18366
   A40        1.83301   0.00050   0.00018  -0.00067  -0.00051   1.83250
   A41        1.94103  -0.00063   0.00045  -0.00471  -0.00426   1.93677
   A42        1.91423  -0.00049  -0.00376   0.00518   0.00144   1.91566
   A43        1.94627  -0.00019   0.00089  -0.00192  -0.00104   1.94523
   A44        1.96853   0.00037  -0.00219   0.00606   0.00388   1.97242
   A45        1.86217   0.00040   0.00420  -0.00380   0.00038   1.86256
   A46        1.81462  -0.00027  -0.00018   0.00016  -0.00002   1.81459
   A47        1.96642  -0.00015   0.00218  -0.00503  -0.00286   1.96356
   A48        1.91881   0.00008   0.00014  -0.00034  -0.00019   1.91862
   A49        1.97094   0.00008  -0.00190   0.00262   0.00072   1.97165
   A50        1.95967   0.00042  -0.00054   0.00190   0.00137   1.96103
   A51        1.83631  -0.00014   0.00035   0.00057   0.00091   1.83722
   A52        1.92328   0.00028   0.00099  -0.00084   0.00015   1.92342
   A53        1.95698   0.00014  -0.00073   0.00147   0.00073   1.95771
   A54        1.92929   0.00008   0.00074  -0.00101  -0.00027   1.92902
   A55        1.88653  -0.00020   0.00003  -0.00039  -0.00036   1.88617
   A56        1.88245  -0.00018  -0.00032   0.00012  -0.00019   1.88226
   A57        1.88303  -0.00016  -0.00075   0.00064  -0.00010   1.88293
   A58        1.93498   0.00071   0.00079   0.00025   0.00104   1.93602
   A59        1.91262   0.00008   0.00134  -0.00192  -0.00058   1.91204
   A60        1.93270  -0.00019  -0.00016   0.00044   0.00028   1.93298
   A61        1.89458  -0.00052  -0.00202   0.00119  -0.00082   1.89376
   A62        1.89598  -0.00020  -0.00028   0.00019  -0.00010   1.89589
   A63        1.89202   0.00010   0.00026  -0.00011   0.00015   1.89217
   A64        1.88131  -0.00007   0.00038  -0.00070  -0.00031   1.88100
   A65        1.85145  -0.00084  -0.00296   0.00148  -0.00149   1.84996
   A66        1.98177   0.00049   0.00216  -0.00107   0.00108   1.98285
   A67        1.92883   0.00057   0.00362  -0.00271   0.00091   1.92974
   A68        1.90642   0.00023  -0.00093   0.00005  -0.00087   1.90555
   A69        1.85846   0.00007  -0.00179   0.00141  -0.00038   1.85808
   A70        1.93102  -0.00056  -0.00053   0.00106   0.00053   1.93155
   A71        1.83873   0.00013  -0.00015   0.00037   0.00021   1.83894
   A72        1.94399   0.00064   0.00152  -0.00047   0.00105   1.94504
   A73        1.94138   0.00019   0.00142  -0.00185  -0.00044   1.94095
   A74        1.91727   0.00029  -0.00024   0.00117   0.00092   1.91819
   A75        1.89147  -0.00032  -0.00049   0.00047  -0.00002   1.89145
   A76        1.88002  -0.00029  -0.00012   0.00019   0.00006   1.88008
   A77        1.88773  -0.00057  -0.00222   0.00058  -0.00165   1.88609
   A78        1.87526  -0.00117   0.00150  -0.00353  -0.00204   1.87323
   A79        1.90447  -0.00048   0.00016  -0.00231  -0.00215   1.90232
   A80        1.94934   0.00081   0.00093   0.00159   0.00252   1.95186
   A81        1.91976   0.00043  -0.00180   0.00100  -0.00081   1.91894
   A82        1.92353   0.00041  -0.00122   0.00294   0.00170   1.92523
   A83        1.89151   0.00001   0.00042   0.00027   0.00068   1.89220
   A84        1.88242  -0.00043   0.00115  -0.00292  -0.00177   1.88065
    D1        0.07815  -0.00005   0.00297  -0.00361  -0.00064   0.07751
    D2       -3.09546   0.00000  -0.00388   0.00764   0.00378  -3.09168
    D3       -3.10379  -0.00018   0.00109  -0.00404  -0.00296  -3.10675
    D4        0.00579  -0.00013  -0.00576   0.00722   0.00145   0.00724
    D5        0.39576  -0.00009   0.00317  -0.00635  -0.00320   0.39256
    D6       -1.86219  -0.00010   0.00546  -0.01009  -0.00465  -1.86684
    D7        2.41954  -0.00024   0.00279  -0.00718  -0.00440   2.41514
    D8       -2.70152   0.00006   0.00521  -0.00582  -0.00061  -2.70213
    D9        1.32372   0.00004   0.00750  -0.00956  -0.00206   1.32166
   D10       -0.67773  -0.00010   0.00483  -0.00665  -0.00181  -0.67955
   D11        0.01234   0.00001  -0.00375   0.01124   0.00749   0.01982
   D12       -3.11047  -0.00002  -0.00671   0.01082   0.00410  -3.10637
   D13        3.11764  -0.00009  -0.00537   0.01074   0.00539   3.12303
   D14       -0.00517  -0.00012  -0.00832   0.01031   0.00201  -0.00316
   D15        0.63865   0.00001  -0.00868   0.01185   0.00317   0.64182
   D16       -1.51709   0.00018  -0.00971   0.01424   0.00452  -1.51257
   D17        2.77618   0.00013  -0.00852   0.01207   0.00354   2.77972
   D18       -2.46894  -0.00005  -0.00145  -0.00009  -0.00153  -2.47047
   D19        1.65850   0.00012  -0.00248   0.00229  -0.00018   1.65832
   D20       -0.33141   0.00007  -0.00129   0.00013  -0.00116  -0.33257
   D21       -0.02086   0.00020   0.01262  -0.02205  -0.00944  -0.03030
   D22        2.11909   0.00004   0.01140  -0.02158  -0.01019   2.10890
   D23       -2.12204  -0.00017   0.01328  -0.02421  -0.01094  -2.13298
   D24        3.09182   0.00025   0.00640  -0.01184  -0.00544   3.08638
   D25       -1.05142   0.00008   0.00518  -0.01137  -0.00618  -1.05760
   D26        0.99064  -0.00013   0.00706  -0.01400  -0.00693   0.98371
   D27       -1.36531   0.00015   0.00520  -0.00728  -0.00210  -1.36741
   D28        2.69343   0.00054   0.00135  -0.00223  -0.00088   2.69255
   D29        0.68844   0.00013   0.00147  -0.00379  -0.00231   0.68614
   D30        0.78082  -0.00004   0.00554  -0.00828  -0.00275   0.77807
   D31       -1.44362   0.00035   0.00169  -0.00322  -0.00153  -1.44515
   D32        2.83458  -0.00006   0.00182  -0.00478  -0.00296   2.83162
   D33        2.81210  -0.00006   0.00546  -0.00801  -0.00257   2.80953
   D34        0.58766   0.00033   0.00160  -0.00296  -0.00135   0.58631
   D35       -1.41732  -0.00008   0.00173  -0.00452  -0.00278  -1.42011
   D36        0.64286   0.00011   0.00265  -0.00111   0.00153   0.64439
   D37       -1.47747  -0.00010   0.00122   0.00043   0.00165  -1.47582
   D38        2.79581  -0.00004   0.00227  -0.00043   0.00184   2.79765
   D39        2.86649   0.00093   0.00862  -0.00542   0.00320   2.86969
   D40        0.74616   0.00072   0.00720  -0.00388   0.00332   0.74948
   D41       -1.26375   0.00077   0.00825  -0.00473   0.00352  -1.26023
   D42       -1.39987  -0.00015   0.00375  -0.00498  -0.00123  -1.40110
   D43        2.76299  -0.00036   0.00232  -0.00344  -0.00112   2.76188
   D44        0.75308  -0.00031   0.00338  -0.00430  -0.00092   0.75216
   D45        3.09920  -0.00067  -0.04296  -0.01758  -0.06054   3.03866
   D46        1.00536  -0.00068  -0.04109  -0.01801  -0.05909   0.94626
   D47       -1.17631  -0.00077  -0.04492  -0.01644  -0.06135  -1.23766
   D48        0.86853  -0.00081  -0.04790  -0.01232  -0.06023   0.80830
   D49       -1.22531  -0.00082  -0.04602  -0.01275  -0.05879  -1.28410
   D50        2.87620  -0.00090  -0.04985  -0.01119  -0.06104   2.81516
   D51       -1.16925   0.00012  -0.04179  -0.01421  -0.05599  -1.22524
   D52        3.02010   0.00011  -0.03991  -0.01463  -0.05455   2.96555
   D53        0.83843   0.00003  -0.04374  -0.01307  -0.05681   0.78162
   D54        0.84414   0.00010  -0.00458   0.00286  -0.00173   0.84241
   D55       -1.30393  -0.00020  -0.00476   0.00107  -0.00370  -1.30762
   D56        2.97499   0.00003  -0.00482   0.00330  -0.00153   2.97346
   D57        2.98902   0.00029  -0.00197   0.00010  -0.00187   2.98715
   D58        0.84096   0.00000  -0.00214  -0.00169  -0.00383   0.83712
   D59       -1.16332   0.00023  -0.00220   0.00054  -0.00166  -1.16498
   D60       -1.29591   0.00004  -0.00394   0.00117  -0.00277  -1.29869
   D61        2.83920  -0.00026  -0.00411  -0.00063  -0.00474   2.83447
   D62        0.83493  -0.00003  -0.00417   0.00161  -0.00257   0.83237
   D63       -1.30333   0.00015   0.00023   0.00387   0.00410  -1.29923
   D64        0.94177   0.00005  -0.00119   0.00625   0.00505   0.94683
   D65        2.97563   0.00004  -0.00018   0.00397   0.00379   2.97942
   D66        0.86146   0.00017   0.00070   0.00420   0.00490   0.86636
   D67        3.10656   0.00007  -0.00073   0.00658   0.00586   3.11241
   D68       -1.14277   0.00006   0.00029   0.00431   0.00460  -1.13818
   D69        2.85556   0.00014  -0.00007   0.00445   0.00437   2.85993
   D70       -1.18253   0.00005  -0.00149   0.00682   0.00533  -1.17719
   D71        0.85133   0.00004  -0.00048   0.00455   0.00407   0.85540
   D72       -3.07103  -0.00014  -0.01030   0.01304   0.00275  -3.06828
   D73        1.10998  -0.00018  -0.01053   0.01314   0.00261   1.11259
   D74       -0.99190  -0.00013  -0.00959   0.01203   0.00243  -0.98946
   D75        0.96778  -0.00003  -0.00884   0.01036   0.00153   0.96930
   D76       -1.13440  -0.00007  -0.00907   0.01046   0.00139  -1.13301
   D77        3.04691  -0.00002  -0.00814   0.00935   0.00122   3.04812
   D78       -1.07739   0.00012  -0.00839   0.01177   0.00339  -1.07400
   D79        3.10362   0.00008  -0.00862   0.01187   0.00325   3.10687
   D80        1.00174   0.00013  -0.00768   0.01076   0.00307   1.00482
   D81       -0.02457   0.00011   0.01132  -0.02427  -0.01295  -0.03752
   D82        2.08312  -0.00016   0.01273  -0.02955  -0.01682   2.06630
   D83       -2.14444  -0.00035   0.01580  -0.03384  -0.01804  -2.16248
   D84        3.09840   0.00013   0.01425  -0.02385  -0.00960   3.08880
   D85       -1.07710  -0.00014   0.01566  -0.02912  -0.01346  -1.09056
   D86        0.97853  -0.00033   0.01873  -0.03342  -0.01469   0.96384
   D87        0.02629  -0.00017  -0.01374   0.02674   0.01299   0.03928
   D88       -2.11068   0.00015  -0.01521   0.03131   0.01610  -2.09458
   D89        2.09969  -0.00003  -0.01395   0.02740   0.01344   2.11313
   D90       -2.07795   0.00039  -0.01488   0.03387   0.01900  -2.05894
   D91        2.06827   0.00070  -0.01635   0.03845   0.02211   2.09038
   D92       -0.00454   0.00053  -0.01509   0.03454   0.01945   0.01491
   D93        2.11023  -0.00025  -0.01936   0.03590   0.01653   2.12676
   D94       -0.02674   0.00007  -0.02083   0.04048   0.01964  -0.00710
   D95       -2.09956  -0.00011  -0.01957   0.03657   0.01699  -2.08257
   D96        1.04192   0.00022   0.01260  -0.01558  -0.00298   1.03895
   D97        3.13288   0.00008   0.01146  -0.01518  -0.00372   3.12916
   D98       -1.06394   0.00013   0.01253  -0.01627  -0.00374  -1.06768
   D99        3.09151  -0.00017   0.01256  -0.01705  -0.00449   3.08702
   D100      -1.10072  -0.00032   0.01142  -0.01665  -0.00524  -1.10595
   D101       0.98564  -0.00027   0.01249  -0.01774  -0.00525   0.98039
   D102      -1.04851   0.00030   0.01100  -0.01275  -0.00175  -1.05026
   D103       1.04245   0.00015   0.00986  -0.01235  -0.00249   1.03996
   D104       3.12880   0.00020   0.01093  -0.01344  -0.00251   3.12630
   D105       1.02873   0.00009  -0.00752   0.01316   0.00564   1.03437
   D106      -0.98233   0.00013  -0.00707   0.01204   0.00498  -0.97735
   D107      -3.13272  -0.00013  -0.00463   0.00730   0.00267  -3.13005
   D108       2.82562   0.00015   0.00365  -0.00082   0.00282   2.82844
   D109      -1.31528   0.00037   0.00394  -0.00119   0.00274  -1.31254
   D110       0.77049  -0.00013   0.00179   0.00089   0.00269   0.77317
   D111      -1.10301  -0.00037  -0.00776   0.01265   0.00490  -1.09812
   D112       1.00913  -0.00021  -0.00635   0.01164   0.00529   1.01442
   D113       3.09863  -0.00061  -0.00839   0.01195   0.00356   3.10219
   D114       3.11782   0.00021  -0.00475   0.01143   0.00668   3.12450
   D115      -1.05323   0.00037  -0.00334   0.01042   0.00708  -1.04615
   D116       1.03627  -0.00002  -0.00538   0.01073   0.00535   1.04162
   D117       1.07749   0.00032  -0.00171   0.00906   0.00736   1.08485
   D118      -3.09356   0.00048  -0.00030   0.00805   0.00775  -3.08580
   D119      -1.00406   0.00008  -0.00234   0.00836   0.00602  -0.99803
   D120      -3.01133   0.00102   0.03713   0.00986   0.04699  -2.96434
   D121      -0.93045   0.00060   0.03592   0.00775   0.04367  -0.88678
   D122       1.16041   0.00080   0.03713   0.00756   0.04469   1.20510
   D123      -1.00807   0.00036   0.03446   0.01102   0.04548  -0.96259
   D124       1.07281  -0.00007   0.03325   0.00892   0.04217   1.11498
   D125      -3.11951   0.00013   0.03446   0.00873   0.04319  -3.07633
   D126       1.06164   0.00038   0.03201   0.01249   0.04450   1.10614
   D127      -3.14067  -0.00005   0.03080   0.01039   0.04119  -3.09948
   D128      -1.04981   0.00015   0.03201   0.01020   0.04220  -1.00760
   D129       3.02532  -0.00093   0.02168  -0.04942  -0.02774   2.99758
   D130       0.95426   0.00010   0.02160  -0.04514  -0.02353   0.93073
   D131      -1.13025  -0.00044   0.02301  -0.04793  -0.02493  -1.15518
         Item               Value     Threshold  Converged?
 Maximum Force            0.001422     0.000450     NO 
 RMS     Force            0.000390     0.000300     NO 
 Maximum Displacement     0.257946     0.001800     NO 
 RMS     Displacement     0.044046     0.001200     NO 
 Predicted change in Energy=-2.984454D-04
 GradGradGradGradGradGradGradGradGradGradGradGradGradGradGradGradGradGrad

                          Input orientation:                          
 ---------------------------------------------------------------------
 Center     Atomic      Atomic             Coordinates (Angstroms)
 Number     Number       Type             X           Y           Z
 ---------------------------------------------------------------------
      1          6           0        1.801433    0.626005    0.053519
      2          6           0        1.068885   -0.468873    0.364571
      3          6           0       -0.364812   -0.531687    0.809158
      4          6           0       -1.278820    0.510413    0.116369
      5          6           0       -1.129543    1.929669    0.717968
      6          6           0        0.289646    2.339536    1.152593
      7          6           0        1.431205    2.090328    0.146283
      8          6           0        3.145689    0.211159   -0.376612
      9          6           0        3.231700   -1.305495   -0.347743
     10          6           0        1.860849   -1.772990    0.183533
     11          8           0        4.064386    0.966516   -0.693676
     12          6           0        1.183189    2.718725   -1.240803
     13          6           0        1.966154   -2.578701    1.479490
     14          8           0        1.177755   -2.637856   -0.746862
     15          6           0       -2.766751    0.050321    0.073488
     16          8           0       -3.513091    1.165462   -0.463186
     17          6           0       -3.335489   -0.321377    1.450651
     18          6           0       -2.944970   -1.112658   -0.920139
     19          8           0       -4.352355   -1.320112   -1.086037
     20          1           0       -0.410483   -0.408511    1.901500
     21          1           0       -0.721601   -1.546122    0.610828
     22          1           0       -0.958586    0.562191   -0.931891
     23          1           0       -1.775381    2.026658    1.599642
     24          1           0       -1.507443    2.649855   -0.014313
     25          1           0        0.549511    1.829700    2.089189
     26          1           0        0.266437    3.411714    1.389391
     27          1           0        2.325969    2.589581    0.547035
     28          1           0        3.431773   -1.706151   -1.348211
     29          1           0        4.067725   -1.617398    0.289994
     30          1           0        0.991267    3.794207   -1.140687
     31          1           0        0.326320    2.266841   -1.752034
     32          1           0        2.062248    2.592872   -1.882195
     33          1           0        0.973544   -2.845668    1.855576
     34          1           0        2.527118   -3.501247    1.293142
     35          1           0        2.490086   -2.005221    2.251440
     36          1           0        1.100063   -2.162049   -1.592904
     37          1           0       -4.363037    0.789713   -0.757405
     38          1           0       -2.806138   -1.176452    1.885023
     39          1           0       -3.264455    0.518891    2.148244
     40          1           0       -4.391079   -0.595917    1.356231
     41          1           0       -2.491174   -0.834479   -1.881434
     42          1           0       -2.464165   -2.031687   -0.563014
     43          1           0       -4.474481   -1.959307   -1.806613
 ---------------------------------------------------------------------
                    Distance matrix (angstroms):
                    1          2          3          4          5
     1  C    0.000000
     2  C    1.353565   0.000000
     3  C    2.569797   1.502361   0.000000
     4  C    3.083061   2.555841   1.549626   0.000000
     5  C    3.275920   3.272764   2.579032   1.548707   0.000000
     6  C    2.535676   3.019164   2.964824   2.622886   1.539801
     7  C    1.513247   2.593923   3.246543   3.137078   2.628700
     8  C    1.471100   2.307576   3.779085   4.461934   4.735925
     9  C    2.436671   2.425922   3.856436   4.884436   5.533757
    10  C    2.403249   1.536457   2.624081   3.882777   4.789337
    11  O    2.407323   3.486151   4.911304   5.423472   5.467842
    12  C    2.537119   3.570864   4.142925   3.574918   3.131792
    13  C    3.511505   2.549414   3.173801   4.683010   5.521654
    14  O    3.417948   2.439595   3.039187   4.085526   5.322747
    15  C    4.604358   3.881545   2.578615   1.558031   2.574442
    16  O    5.366764   4.934647   3.796161   2.399362   2.767750
    17  C    5.407169   4.538704   3.046418   2.588836   3.235774
    18  C    5.147747   4.263329   3.159938   2.546520   3.903194
    19  O    6.554011   5.676154   4.484850   3.774020   4.919556
    20  H    3.062324   2.134086   1.100213   2.187492   2.717514
    21  H    3.375563   2.104031   1.093486   2.187309   3.501288
    22  H    2.931349   2.618119   2.140184   1.097306   2.149711
    23  H    4.140764   3.980317   3.026500   2.178456   1.097207
    24  H    3.879333   4.062940   3.479356   2.155587   1.094400
    25  H    2.675844   2.920187   2.837360   2.995885   2.170129
    26  H    3.449774   4.093060   4.035537   3.525046   2.143834
    27  H    2.091489   3.311751   4.129325   4.183648   3.522111
    28  H    3.172035   3.169814   4.521909   5.408127   6.188206
    29  H    3.197633   3.212120   4.593004   5.757019   6.306857
    30  H    3.481380   4.521690   4.934998   4.185306   3.380671
    31  H    2.851022   3.537733   3.856051   3.025300   2.886889
    32  H    2.771928   3.925432   4.785068   4.415159   4.169918
    33  H    3.998165   2.807372   2.870661   4.400144   5.340503
    34  H    4.370067   3.490555   4.173222   5.653616   6.572430
    35  H    3.496920   2.817880   3.521636   5.009151   5.562069
    36  H    3.312985   2.588345   3.251744   3.965193   5.201292
    37  H    6.219733   5.687587   4.492886   3.217745   3.732521
    38  H    5.275696   4.222351   2.744682   2.882074   3.717658
    39  H    5.482934   4.789050   3.362261   2.841009   2.931524
    40  H    6.444948   5.550742   4.063772   3.528085   4.174157
    41  H    4.929861   4.225190   3.442729   2.696248   4.031308
    42  H    5.063474   3.973065   2.922352   2.885980   4.372011
    43  H    7.037828   6.137128   5.076390   4.473212   5.717189
                    6          7          8          9         10
     6  C    0.000000
     7  C    1.542051   0.000000
     8  C    3.876266   2.596951   0.000000
     9  C    4.918632   3.875237   1.519365   0.000000
    10  C    4.507840   3.887313   2.429284   1.542738   0.000000
    11  O    4.420696   2.983643   1.230893   2.444395   3.623529
    12  C    2.582740   1.542855   3.299412   4.603075   4.760615
    13  C    5.206399   4.885023   3.552426   2.561531   1.529629
    14  O    5.401027   4.818472   3.482346   2.480559   1.442306
    15  C    3.968190   4.667950   5.931728   6.164178   4.975062
    16  O    4.295346   5.066842   6.727372   7.184091   6.158893
    17  C    4.506761   5.499006   6.754861   6.879729   5.542083
    18  C    5.164939   5.526959   6.256519   6.206132   4.974939
    19  O    6.320812   6.826367   7.685619   7.619921   6.357736
    20  H    2.933053   3.566062   4.268506   4.373691   3.157873
    21  H    4.051477   4.251370   4.361078   4.074966   2.627374
    22  H    3.010334   3.034594   4.156516   4.624714   3.827068
    23  H    2.135903   3.521151   5.605225   6.321900   5.446545
    24  H    2.165062   2.995749   5.265941   6.181864   5.562920
    25  H    1.097576   2.149464   3.929375   4.791891   4.281414
    26  H    1.098262   2.155937   4.653215   5.836307   5.556743
    27  H    2.139120   1.100208   2.679917   4.097876   4.402328
    28  H    5.700400   4.544122   2.168393   1.096126   2.195110
    29  H    5.538528   4.551827   2.153633   1.096781   2.214915
    30  H    2.804902   2.180147   4.250127   5.626301   5.788213
    31  H    2.905768   2.203528   3.750527   4.814027   4.735127
    32  H    3.523668   2.183000   3.018805   4.349647   4.834102
    33  H    5.277143   5.243586   4.364065   3.510843   2.175702
    34  H    6.256259   5.812230   4.117361   2.830241   2.159171
    35  H    4.992626   4.725086   3.499830   2.792017   2.173962
    36  H    5.334679   4.606207   3.360962   2.613042   1.971266
    37  H    5.262842   6.006787   7.540603   7.889091   6.796290
    38  H    4.741572   5.625846   6.516494   6.438741   5.003168
    39  H    4.115544   5.341019   6.896342   7.194328   5.948238
    40  H    5.528792   6.525249   7.775409   7.843073   6.468951
    41  H    5.197369   5.296337   5.927231   5.943513   4.907646
    42  H    5.443746   5.715595   6.044466   5.746006   4.396590
    43  H    7.066389   7.422295   8.051261   7.870260   6.643176
                   11         12         13         14         15
    11  O    0.000000
    12  C    3.416267   0.000000
    13  C    4.657659   6.006309   0.000000
    14  O    4.618112   5.379309   2.362566   0.000000
    15  C    6.934867   4.944670   5.593656   4.843386   0.000000
    16  O    7.583591   5.007230   6.914830   6.045637   1.445193
    17  C    7.811206   6.074915   5.762270   5.528517   1.535644
    18  C    7.314733   5.641278   5.659209   4.399217   1.539992
    19  O    8.730644   6.854080   6.934662   5.695051   2.395147
    20  H    5.352578   4.710993   3.245955   3.808714   3.017309
    21  H    5.560643   5.024508   3.007461   2.577355   2.649528
    22  H    5.044846   3.055039   4.922811   3.852076   2.131257
    23  H    6.362868   4.159354   5.934884   5.998732   2.686609
    24  H    5.860071   2.957790   6.452528   5.975516   2.889834
    25  H    4.565498   3.504391   4.670397   5.328877   4.269289
    26  H    4.974191   2.870294   6.227538   6.480075   4.714954
    27  H    2.682498   2.125791   5.264036   5.506238   5.710331
    28  H    2.823431   4.964594   3.302314   2.512029   6.597584
    29  H    2.764819   5.428245   2.599155   3.235481   7.038340
    30  H    4.199967   1.097051   6.959145   6.446806   5.441838
    31  H    4.096841   1.095345   6.050709   5.078520   4.220495
    32  H    2.840100   1.095431   6.168901   5.425111   5.797283
    33  H    5.530347   6.371340   1.094526   2.618697   5.054938
    34  H    5.125577   6.849457   1.095672   2.593808   6.490472
    35  H    4.470274   6.018255   1.095121   3.333505   6.050046
    36  H    4.402696   4.894164   3.219212   0.973764   4.756437
    37  H    8.429518   5.891976   7.510564   6.515267   1.945562
    38  H    7.645004   6.392020   4.990544   4.993388   2.188192
    39  H    7.873295   6.008864   6.115683   6.170892   2.184463
    40  H    8.839582   6.985979   6.660409   6.293205   2.168294
    41  H    6.901428   5.151370   5.848581   4.242695   2.163454
    42  H    7.185282   6.027355   4.909051   3.696596   2.198056
    43  H    9.094576   7.362972   7.256990   5.790619   3.238784
                   16         17         18         19         20
    16  O    0.000000
    17  C    2.430022   0.000000
    18  C    2.391944   2.529679   0.000000
    19  O    2.696366   2.909687   1.432234   0.000000
    20  H    4.206579   2.960830   3.857602   5.029388   0.000000
    21  H    4.037153   3.006278   2.734066   4.014076   1.748368
    22  H    2.666292   3.479492   2.598264   3.883877   3.044796
    23  H    2.831352   2.823013   4.191961   5.005451   2.807866
    24  H    2.535258   3.783661   4.128378   5.000276   3.771904
    25  H    4.843610   4.486433   5.470367   6.635636   2.442622
    26  H    4.771008   5.187831   6.009742   7.060536   3.913387
    27  H    6.094529   6.429798   6.606207   7.909022   4.279170
    28  H    7.567071   7.452990   6.418592   7.798103   5.196867
    29  H    8.110510   7.604891   7.134219   8.536955   4.910470
    30  H    5.259139   6.509522   6.294436   7.396860   5.374257
    31  H    4.197051   5.510436   4.776442   5.932941   4.587886
    32  H    5.927520   6.981137   6.303074   7.555955   5.425776
    33  H    6.449474   5.010366   5.105161   6.272608   2.803101
    34  H    7.832431   6.671321   6.367709   7.599012   4.308667
    35  H    7.311673   6.116691   6.355738   7.643764   3.329451
    36  H    5.799119   5.685545   4.232745   5.540274   4.191361
    37  H    0.974762   2.676918   2.378321   2.135293   4.912046
    38  H    3.390934   1.095465   2.809320   3.352406   2.515783
    39  H    2.701748   1.094409   3.489842   3.876343   3.010998
    40  H    2.680224   1.094787   2.745927   2.547671   4.022137
    41  H    2.656220   3.475476   1.098818   2.081464   4.338353
    42  H    3.366300   2.781944   1.096962   2.084503   3.595294
    43  H    3.534579   3.819671   1.960116   0.970934   5.715868
                   21         22         23         24         25
    21  H    0.000000
    22  H    2.623190   0.000000
    23  H    3.853954   3.036524   0.000000
    24  H    4.314460   2.345535   1.750719   0.000000
    25  H    3.898391   3.606640   2.384024   3.054248   0.000000
    26  H    5.114931   3.874121   2.476208   2.386936   1.752888
    27  H    5.137683   4.133501   4.271526   3.874763   2.472137
    28  H    4.594993   4.959229   7.052528   6.719369   5.711864
    29  H    4.800590   5.613147   7.009723   7.027414   5.243799
    30  H    5.875443   3.780403   4.276444   2.970153   3.806118
    31  H    4.606511   2.286799   3.963404   2.555202   3.872454
    32  H    5.576401   3.761939   5.212599   4.029259   4.317719
    33  H    2.472193   4.807973   5.600147   6.312888   4.700366
    34  H    3.852563   5.797623   7.011645   7.471490   5.741395
    35  H    3.635562   5.349630   5.905514   6.540917   4.301020
    36  H    2.924767   3.477996   6.000483   5.696091   5.458477
    37  H    4.537426   3.416504   3.712367   3.488084   5.772157
    38  H    2.470936   3.790954   3.376953   4.464831   4.509879
    39  H    3.618568   3.847874   2.188987   3.507813   4.033366
    40  H    3.863106   4.284709   3.712011   4.552887   5.552502
    41  H    3.138342   2.280602   4.562494   4.073629   5.666520
    42  H    2.156434   3.021762   4.649911   4.809701   5.570165
    43  H    4.483174   4.414137   5.897086   5.767150   7.400968
                   26         27         28         29         30
    26  H    0.000000
    27  H    2.372159   0.000000
    28  H    6.611079   4.823699   0.000000
    29  H    6.399253   4.560532   1.759553   0.000000
    30  H    2.659506   2.465961   6.021053   6.387246   0.000000
    31  H    3.344080   3.064062   5.058812   5.766741   1.774471
    32  H    3.820827   2.443506   4.543384   5.144581   1.772016
    33  H    6.314441   5.751805   4.195908   3.678812   7.284631
    34  H    7.273855   6.139651   3.319264   2.632236   7.842577
    35  H    5.918693   4.903482   3.732788   2.546886   6.883774
    36  H    6.376194   5.353519   2.388428   3.556539   5.974389
    37  H    5.737216   7.048680   8.205940   8.830005   6.151622
    38  H    5.544153   6.504747   7.045986   7.070258   6.948572
    39  H    4.627254   6.172881   7.874990   7.859879   6.297295
    40  H    6.144482   7.478030   8.351266   8.586715   7.380883
    41  H    6.027675   6.389563   6.010444   6.953216   5.839592
    42  H    6.395208   6.747867   5.956895   6.600368   6.798144
    43  H    7.844655   8.513410   7.923577   8.802383   7.963716
                   31         32         33         34         35
    31  H    0.000000
    32  H    1.771069   0.000000
    33  H    6.290588   6.688343   0.000000
    34  H    6.883854   6.887464   1.777556   0.000000
    35  H    6.241811   6.197777   1.778471   1.777020   0.000000
    36  H    4.498785   4.859914   3.517863   3.487005   4.090934
    37  H    5.016100   6.767631   6.965828   8.372055   7.989374
    38  H    5.907347   7.218097   4.131966   5.847958   5.373184
    39  H    5.582218   6.994255   5.419091   7.101762   6.284626
    40  H    6.333289   7.893112   5.838657   7.503757   7.080817
    41  H    4.192040   5.699157   5.478539   6.509442   6.577555
    42  H    5.260981   6.604181   4.281354   5.524294   5.697934
    43  H    6.396170   7.965982   6.624065   7.810790   8.060713
                   36         37         38         39         40
    36  H    0.000000
    37  H    6.265494   0.000000
    38  H    5.322198   3.643099   0.000000
    39  H    6.342921   3.118176   1.775817   0.000000
    40  H    6.426727   2.527491   1.768808   1.771825   0.000000
    41  H    3.839619   2.721270   3.795042   4.320634   3.761519
    42  H    3.712330   3.406435   2.615580   3.807470   3.075376
    43  H    5.582322   2.944548   4.126064   4.821464   3.445195
                   41         42         43
    41  H    0.000000
    42  H    1.781086   0.000000
    43  H    2.281303   2.364983   0.000000
 Stoichiometry    C15H24O4
 Framework group  C1[X(C15H24O4)]
 Deg. of freedom   123
 Full point group                 C1      NOp   1
 Largest Abelian subgroup         C1      NOp   1
 Largest concise Abelian subgroup C1      NOp   1
                         Standard orientation:                         
 ---------------------------------------------------------------------
 Center     Atomic      Atomic             Coordinates (Angstroms)
 Number     Number       Type             X           Y           Z
 ---------------------------------------------------------------------
      1          6           0        1.831357    0.626777    0.039360
      2          6           0        1.101722   -0.476404    0.327039
      3          6           0       -0.330954   -0.552299    0.772876
      4          6           0       -1.248516    0.503217    0.105561
      5          6           0       -1.101013    1.908850    0.738752
      6          6           0        0.318177    2.311834    1.179764
      7          6           0        1.458252    2.087840    0.165872
      8          6           0        3.175620    0.224617   -0.402633
      9          6           0        3.264862   -1.292115   -0.408173
     10          6           0        1.896050   -1.774408    0.115074
     11          8           0        4.092103    0.988898   -0.704347
     12          6           0        1.206165    2.746850   -1.206192
     13          6           0        2.005617   -2.608935    1.392307
     14          8           0        1.212919   -2.619513   -0.833280
     15          6           0       -2.735563    0.041032    0.055192
     16          8           0       -3.485300    1.166404   -0.454725
     17          6           0       -3.300783   -0.362867    1.424715
     18          6           0       -2.913324   -1.099604   -0.964085
     19          8           0       -4.320599   -1.306268   -1.131893
     20          1           0       -0.374712   -0.453904    1.867806
     21          1           0       -0.686014   -1.562759    0.552390
     22          1           0       -0.930475    0.579323   -0.941883
     23          1           0       -1.745298    1.984536    1.623642
     24          1           0       -1.481873    2.644569    0.023649
     25          1           0        0.580969    1.781547    2.104106
     26          1           0        0.293196    3.378343    1.440748
     27          1           0        2.352765    2.579831    0.576055
     28          1           0        3.463783   -1.669661   -1.417816
     29          1           0        4.102804   -1.616544    0.220737
     30          1           0        1.012193    3.819386   -1.081453
     31          1           0        0.349229    2.304789   -1.725830
     32          1           0        2.084209    2.637383   -1.851966
     33          1           0        1.014317   -2.886442    1.764196
     34          1           0        2.568138   -3.525839    1.184094
     35          1           0        2.529881   -2.051905    2.175987
     36          1           0        1.132550   -2.124901   -1.668214
     37          1           0       -4.335041    0.795575   -0.755701
     38          1           0       -2.768783   -1.226394    1.838647
     39          1           0       -3.230121    0.461594    2.140958
     40          1           0       -4.355983   -0.637459    1.326170
     41          1           0       -2.462023   -0.798833   -1.919735
     42          1           0       -2.429889   -2.025430   -0.628730
     43          1           0       -4.442820   -1.929297   -1.866475
 ---------------------------------------------------------------------
 Rotational constants (GHZ):      0.5530094      0.2604079      0.2074681
 Standard basis: 6-31G(d) (6D, 7F)
 There are   333 symmetry adapted cartesian basis functions of A   symmetry.
 There are   333 symmetry adapted basis functions of A   symmetry.
   333 basis functions,   628 primitive gaussians,   333 cartesian basis functions
    73 alpha electrons       73 beta electrons
       nuclear repulsion energy      1599.3777159748 Hartrees.
 NAtoms=   43 NActive=   43 NUniq=   43 SFac= 1.00D+00 NAtFMM=   60 NAOKFM=F Big=F
 Integral buffers will be    131072 words long.
 Raffenetti 2 integral format.
 Two-electron integral symmetry is turned on.
 ------------------------------------------------------------------------------
 Polarizable Continuum Model (PCM)
 =================================
 Model                : PCM (using non-symmetric T matrix).
 Atomic radii         : SMD-Coulomb.
 Polarization charges : Total charges.
 Charge compensation  : None.
 Solution method      : On-the-fly selection.
 Cavity type          : VdW (van der Waals Surface) (Alpha=1.000).
 Cavity algorithm     : GePol (No added spheres)
                        Default sphere list used, NSphG=   43.
                        Lebedev-Laikov grids with approx.  5.0 points / Ang**2.
                        Smoothing algorithm: Karplus/York (Gamma=1.0000).
                        Polarization charges: spherical gaussians, with
                                              point-specific exponents (IZeta= 3).
                        Self-potential: point-specific (ISelfS= 7).
                        Self-field    : sphere-specific E.n sum rule (ISelfD= 2).
 1st derivatives      : Analytical E(r).r(x)/FMM algorithm (CHGder, D1EAlg=3).
                        Cavity 1st derivative terms included.
 Solvent              : Methanol, Eps=  32.613000 Eps(inf)=   1.765709
 ------------------------------------------------------------------------------
 ------------------------------------------------------------------------------
 Atomic radii for non-electrostatic terms: SMD-CDS.
 ------------------------------------------------------------------------------
 Nuclear repulsion after PCM non-electrostatic terms =     1599.3790398274 Hartrees.
 One-electron integrals computed using PRISM.
 NBasis=   333 RedAO= T EigKep=  9.12D-04  NBF=   333
 NBsUse=   333 1.00D-06 EigRej= -1.00D+00 NBFU=   333
 Initial guess from the checkpoint file:  "DY-202A-11R_6.chk"
 B after Tr=     0.000000    0.000000    0.000000
         Rot=    0.999979   -0.005914   -0.001525   -0.002099 Ang=  -0.74 deg.
 ExpMin= 1.61D-01 ExpMax= 5.48D+03 ExpMxC= 8.25D+02 IAcc=1 IRadAn=         1 AccDes= 0.00D+00
 Harris functional with IExCor=  402 and IRadAn=       1 diagonalized for initial guess.
 HarFok:  IExCor=  402 AccDes= 0.00D+00 IRadAn=         1 IDoV= 1 UseB2=F ITyADJ=14
 ICtDFT=  3500011 ScaDFX=  1.000000  1.000000  1.000000  1.000000
 FoFCou: FMM=F IPFlag=           0 FMFlag=      100000 FMFlg1=           0
         NFxFlg=           0 DoJE=T BraDBF=F KetDBF=T FulRan=T
         wScrn=  0.000000 ICntrl=     500 IOpCl=  0 I1Cent=   200000004 NGrid=           0
         NMat0=    1 NMatS0=      1 NMatT0=    0 NMatD0=    1 NMtDS0=    0 NMtDT0=    0
 Petite list used in FoFCou.
 Keep R1 ints in memory in canonical form, NReq=1565304907.
 Requested convergence on RMS density matrix=1.00D-08 within 128 cycles.
 Requested convergence on MAX density matrix=1.00D-06.
 Requested convergence on             energy=1.00D-06.
 No special actions if energy rises.
 Inv3:  Mode=1 IEnd=    21740592.
 Iteration    1 A*A^-1 deviation from unit magnitude is 6.66D-15 for   2688.
 Iteration    1 A*A^-1 deviation from orthogonality  is 3.90D-15 for   2664   2474.
 Iteration    1 A^-1*A deviation from unit magnitude is 6.44D-15 for   2688.
 Iteration    1 A^-1*A deviation from orthogonality  is 1.57D-08 for   2531   2313.
 Iteration    2 A*A^-1 deviation from unit magnitude is 8.22D-15 for    668.
 Iteration    2 A*A^-1 deviation from orthogonality  is 3.75D-15 for   1788    669.
 Iteration    2 A^-1*A deviation from unit magnitude is 1.33D-15 for    673.
 Iteration    2 A^-1*A deviation from orthogonality  is 3.55D-16 for   1862   1144.
 Error on total polarization charges =  0.05162
 SCF Done:  E(RB3LYP) =  -886.950567487     A.U. after    9 cycles
            NFock=  9  Conv=0.91D-08     -V/T= 2.0094
 SMD-CDS (non-electrostatic) energy       (kcal/mol) =       0.83
 (included in total energy above)
 D1PCM: PCM CHGder 1st derivatives, ID1Alg=3 FixD1E=F DoIter=F DoCFld=F I1PDM=0.
 Calling FoFJK, ICntrl=      2127 FMM=F ISym2X=0 I1Cent= 0 IOpClX= 0 NMat=1 NMatS=1 NMatT=0.
 ***** Axes restored to original set *****
 -------------------------------------------------------------------
 Center     Atomic                   Forces (Hartrees/Bohr)
 Number     Number              X              Y              Z
 -------------------------------------------------------------------
      1        6          -0.001450819    0.002707918   -0.000292946
      2        6           0.001124938   -0.001933443    0.000368093
      3        6          -0.000354960   -0.000157909    0.000409889
      4        6          -0.000261923   -0.001007012    0.000183549
      5        6          -0.000089423   -0.000476869    0.000068357
      6        6           0.000253552   -0.000061901   -0.000586628
      7        6           0.000960809   -0.000850339   -0.000412202
      8        6           0.000442512   -0.001354810   -0.000379366
      9        6           0.001422289   -0.000257464    0.001322878
     10        6          -0.001675315   -0.000283625   -0.000958785
     11        8           0.001009193    0.000877065   -0.000140443
     12        6          -0.000088486   -0.000165403    0.000661514
     13        6           0.000183534    0.001112984   -0.000243192
     14        8          -0.000160869   -0.000103278    0.000144768
     15        6           0.000437814    0.000669510   -0.000282838
     16        8           0.000382805    0.000319727    0.000043966
     17        6           0.000607731   -0.000680666   -0.000367060
     18        6           0.000969557    0.000472721   -0.000594300
     19        8          -0.001057693   -0.000586677    0.000722337
     20        1          -0.000082067    0.000000879   -0.000261221
     21        1          -0.000412356   -0.000085842   -0.000122387
     22        1          -0.000032064    0.000284425   -0.000099600
     23        1          -0.000128860    0.000161200   -0.000065287
     24        1          -0.000220057    0.000324294   -0.000076765
     25        1           0.000000313    0.000214234    0.000304636
     26        1           0.000046153   -0.000037179    0.000017029
     27        1          -0.000122430    0.000001932    0.000266402
     28        1          -0.000729882    0.000909757   -0.000319009
     29        1          -0.000074217    0.000454345   -0.000204450
     30        1          -0.000065862    0.000042308   -0.000205628
     31        1           0.000038900   -0.000004194   -0.000104148
     32        1          -0.000025371    0.000081478   -0.000137131
     33        1          -0.000066043   -0.000466326    0.000259054
     34        1          -0.000149097   -0.000287014    0.000107562
     35        1          -0.000220778    0.000024824   -0.000128384
     36        1           0.000060845   -0.000222732    0.000355558
     37        1          -0.000094575   -0.000278049   -0.000115583
     38        1          -0.000160202   -0.000090090    0.000296867
     39        1          -0.000281098    0.000076398    0.000096864
     40        1          -0.000242245    0.000216253    0.000226514
     41        1           0.000219719   -0.000074099    0.000169884
     42        1           0.000131238    0.000097496    0.000397073
     43        1          -0.000045208    0.000415173   -0.000325445
 -------------------------------------------------------------------
 Cartesian Forces:  Max     0.002707918 RMS     0.000568987

 GradGradGradGradGradGradGradGradGradGradGradGradGradGradGradGradGradGrad
 Berny optimization.
 Using GEDIIS/GDIIS optimizer.
 FormGI is forming the generalized inverse of G from B-inverse, IUseBI=4.
 Internal  Forces:  Max     0.001508672 RMS     0.000279036
 Search for a local minimum.
 Step number   5 out of a maximum of  258
 All quantities printed in internal units (Hartrees-Bohrs-Radians)
 Mixed Optimization -- En-DIIS/RFO-DIIS
 Swapping is turned off.
 Update second derivatives using D2CorX and points    2    3    4    5
 DE= -2.97D-04 DEPred=-2.98D-04 R= 9.94D-01
 TightC=F SS=  1.41D+00  RLast= 2.37D-01 DXNew= 6.1642D-01 7.1088D-01
 Trust test= 9.94D-01 RLast= 2.37D-01 DXMaxT set to 6.16D-01
 ITU=  1 -1  1  1  0
     Eigenvalues ---    0.00190   0.00261   0.00297   0.00346   0.00378
     Eigenvalues ---    0.00432   0.00645   0.00712   0.00784   0.00878
     Eigenvalues ---    0.01054   0.01138   0.01191   0.01230   0.01348
     Eigenvalues ---    0.01387   0.02508   0.02616   0.03188   0.03847
     Eigenvalues ---    0.03938   0.04317   0.04432   0.04618   0.04735
     Eigenvalues ---    0.04911   0.04969   0.05044   0.05411   0.05425
     Eigenvalues ---    0.05465   0.05557   0.05586   0.05613   0.05640
     Eigenvalues ---    0.05706   0.05745   0.05943   0.05973   0.06069
     Eigenvalues ---    0.06131   0.06193   0.06849   0.07816   0.08177
     Eigenvalues ---    0.08589   0.08922   0.09087   0.09227   0.09745
     Eigenvalues ---    0.10452   0.11408   0.12131   0.13307   0.13666
     Eigenvalues ---    0.14642   0.15915   0.15992   0.15998   0.16000
     Eigenvalues ---    0.16000   0.16000   0.16000   0.16000   0.16000
     Eigenvalues ---    0.16001   0.16047   0.16146   0.16259   0.16319
     Eigenvalues ---    0.16928   0.17928   0.18439   0.20363   0.20729
     Eigenvalues ---    0.22963   0.23148   0.24754   0.24992   0.26973
     Eigenvalues ---    0.27057   0.27400   0.27909   0.28495   0.28825
     Eigenvalues ---    0.28907   0.29112   0.29415   0.29746   0.30676
     Eigenvalues ---    0.31554   0.32182   0.32492   0.33751   0.33756
     Eigenvalues ---    0.33812   0.33859   0.33920   0.34007   0.34083
     Eigenvalues ---    0.34111   0.34135   0.34165   0.34167   0.34187
     Eigenvalues ---    0.34206   0.34230   0.34245   0.34321   0.34333
     Eigenvalues ---    0.34345   0.34377   0.34444   0.34489   0.35658
     Eigenvalues ---    0.39788   0.41231   0.41853   0.51423   0.52575
     Eigenvalues ---    0.52650   0.54283   0.96014
 En-DIIS/RFO-DIIS IScMMF=        0 using points:     5    4    3    2
 RFO step:  Lambda=-4.10175462D-05.
 DidBck=F Rises=F RFO-DIIS coefs:    1.11487   -0.12414   -0.00209    0.01136
 Iteration  1 RMS(Cart)=  0.02726782 RMS(Int)=  0.00039466
 Iteration  2 RMS(Cart)=  0.00045754 RMS(Int)=  0.00001892
 Iteration  3 RMS(Cart)=  0.00000045 RMS(Int)=  0.00001891
 Variable       Old X    -DE/DX   Delta X   Delta X   Delta X     New X
                                 (Linear)    (Quad)   (Total)
    R1        2.55787   0.00151   0.00010   0.00104   0.00115   2.55902
    R2        2.85962  -0.00115  -0.00013  -0.00003  -0.00017   2.85946
    R3        2.77998   0.00094   0.00001  -0.00088  -0.00085   2.77912
    R4        2.83905   0.00054   0.00004  -0.00018  -0.00015   2.83890
    R5        2.90348  -0.00093  -0.00030  -0.00014  -0.00044   2.90304
    R6        2.92837  -0.00021  -0.00004   0.00064   0.00061   2.92898
    R7        2.07910  -0.00026  -0.00004  -0.00058  -0.00062   2.07848
    R8        2.06639   0.00024  -0.00001   0.00015   0.00014   2.06652
    R9        2.92663   0.00008  -0.00012  -0.00010  -0.00021   2.92642
   R10        2.94425  -0.00100  -0.00041  -0.00107  -0.00148   2.94277
   R11        2.07361   0.00010   0.00003  -0.00001   0.00001   2.07362
   R12        2.90980   0.00019  -0.00003  -0.00006  -0.00008   2.90972
   R13        2.07342   0.00004  -0.00003  -0.00001  -0.00005   2.07338
   R14        2.06812   0.00034   0.00012   0.00046   0.00057   2.06869
   R15        2.91405  -0.00014  -0.00001  -0.00108  -0.00108   2.91297
   R16        2.07412   0.00016   0.00001   0.00003   0.00004   2.07416
   R17        2.07541  -0.00003  -0.00003  -0.00007  -0.00011   2.07531
   R18        2.91557  -0.00020  -0.00007  -0.00065  -0.00071   2.91486
   R19        2.07909   0.00000  -0.00001   0.00009   0.00008   2.07917
   R20        2.87118  -0.00033  -0.00025  -0.00121  -0.00146   2.86972
   R21        2.32605   0.00133  -0.00001   0.00032   0.00031   2.32637
   R22        2.91535   0.00111   0.00004  -0.00068  -0.00067   2.91468
   R23        2.07138  -0.00017  -0.00005   0.00043   0.00038   2.07175
   R24        2.07262  -0.00031  -0.00003  -0.00039  -0.00042   2.07220
   R25        2.89058  -0.00023  -0.00003   0.00027   0.00024   2.89082
   R26        2.72556  -0.00008  -0.00010  -0.00052  -0.00061   2.72495
   R27        2.07313   0.00004  -0.00001   0.00000  -0.00001   2.07311
   R28        2.06990   0.00002  -0.00005  -0.00004  -0.00008   2.06982
   R29        2.07006   0.00005  -0.00001  -0.00015  -0.00016   2.06990
   R30        2.06835   0.00026   0.00006   0.00007   0.00013   2.06848
   R31        2.07052   0.00015   0.00001   0.00016   0.00017   2.07069
   R32        2.06948  -0.00019  -0.00003  -0.00013  -0.00016   2.06932
   R33        1.84015  -0.00042  -0.00005  -0.00038  -0.00043   1.83972
   R34        2.73102  -0.00009   0.00007  -0.00028  -0.00021   2.73081
   R35        2.90195   0.00037   0.00000   0.00066   0.00066   2.90260
   R36        2.91016  -0.00051  -0.00030  -0.00026  -0.00056   2.90960
   R37        1.84203   0.00022   0.00007   0.00048   0.00054   1.84258
   R38        2.07013   0.00011   0.00007   0.00013   0.00020   2.07033
   R39        2.06813   0.00010  -0.00006  -0.00006  -0.00012   2.06802
   R40        2.06885   0.00016   0.00000   0.00016   0.00016   2.06901
   R41        2.70653   0.00106  -0.00005   0.00011   0.00006   2.70659
   R42        2.07647  -0.00007  -0.00003  -0.00033  -0.00036   2.07610
   R43        2.07296   0.00010   0.00000   0.00046   0.00046   2.07342
   R44        1.83480  -0.00003   0.00000   0.00005   0.00006   1.83486
    A1        2.26041   0.00046   0.00024   0.00020   0.00043   2.26084
    A2        1.91094  -0.00030  -0.00021  -0.00058  -0.00085   1.91009
    A3        2.11107  -0.00017  -0.00005   0.00031   0.00032   2.11138
    A4        2.23736  -0.00043   0.00002   0.00039   0.00042   2.23777
    A5        1.96117   0.00037   0.00014  -0.00017  -0.00013   1.96104
    A6        2.08434   0.00006  -0.00014  -0.00010  -0.00018   2.08417
    A7        1.98499  -0.00027  -0.00021  -0.00223  -0.00245   1.98254
    A8        1.90577   0.00008   0.00011   0.00095   0.00104   1.90681
    A9        1.87181   0.00038   0.00018   0.00246   0.00265   1.87446
   A10        1.92207  -0.00002  -0.00001  -0.00186  -0.00186   1.92021
   A11        1.92872  -0.00015  -0.00005   0.00042   0.00037   1.92909
   A12        1.84460   0.00001   0.00000   0.00058   0.00058   1.84518
   A13        1.96683   0.00036   0.00009  -0.00043  -0.00034   1.96648
   A14        1.95736  -0.00006   0.00034   0.00155   0.00188   1.95923
   A15        1.86156   0.00005   0.00051   0.00067   0.00118   1.86275
   A16        1.95343  -0.00029  -0.00044   0.00004  -0.00039   1.95303
   A17        1.87519  -0.00018  -0.00028  -0.00177  -0.00205   1.87314
   A18        1.84040   0.00011  -0.00022  -0.00017  -0.00040   1.84000
   A19        2.02909  -0.00001   0.00018   0.00013   0.00031   2.02939
   A20        1.91391   0.00001  -0.00002   0.00073   0.00070   1.91461
   A21        1.88584   0.00009   0.00007   0.00020   0.00028   1.88612
   A22        1.86729   0.00010  -0.00003   0.00075   0.00072   1.86801
   A23        1.90917  -0.00009  -0.00009  -0.00123  -0.00132   1.90785
   A24        1.85069  -0.00011  -0.00014  -0.00068  -0.00081   1.84988
   A25        2.04326   0.00003   0.00022  -0.00005   0.00017   2.04343
   A26        1.91286  -0.00007  -0.00010   0.00045   0.00034   1.91321
   A27        1.87679   0.00008  -0.00014  -0.00024  -0.00038   1.87641
   A28        1.88234   0.00014   0.00023   0.00084   0.00107   1.88341
   A29        1.89032  -0.00010  -0.00004  -0.00006  -0.00010   1.89022
   A30        1.84886  -0.00010  -0.00022  -0.00108  -0.00129   1.84757
   A31        1.95790   0.00003   0.00007   0.00022   0.00028   1.95817
   A32        1.95880  -0.00006   0.00004  -0.00115  -0.00111   1.95769
   A33        1.83637   0.00011   0.00014   0.00109   0.00124   1.83761
   A34        1.98435  -0.00009   0.00004  -0.00008  -0.00003   1.98432
   A35        1.86608  -0.00012  -0.00029  -0.00119  -0.00148   1.86460
   A36        1.84771   0.00015  -0.00002   0.00128   0.00126   1.84897
   A37        1.90463  -0.00033   0.00009   0.00000  -0.00001   1.90462
   A38        2.19478   0.00008  -0.00012   0.00027   0.00018   2.19497
   A39        2.18366   0.00025   0.00004  -0.00019  -0.00010   2.18356
   A40        1.83250   0.00058  -0.00002   0.00014  -0.00006   1.83244
   A41        1.93677  -0.00057  -0.00066  -0.00775  -0.00838   1.92839
   A42        1.91566  -0.00041  -0.00008   0.00384   0.00380   1.91946
   A43        1.94523  -0.00024  -0.00010  -0.00266  -0.00274   1.94249
   A44        1.97242   0.00020   0.00046   0.00593   0.00642   1.97884
   A45        1.86256   0.00040   0.00037   0.00031   0.00066   1.86322
   A46        1.81459  -0.00030  -0.00006  -0.00079  -0.00094   1.81365
   A47        1.96356  -0.00011  -0.00032  -0.00554  -0.00583   1.95773
   A48        1.91862   0.00025  -0.00004   0.00379   0.00377   1.92239
   A49        1.97165   0.00004   0.00005  -0.00044  -0.00038   1.97127
   A50        1.96103   0.00038   0.00025   0.00321   0.00348   1.96452
   A51        1.83722  -0.00024   0.00012  -0.00009   0.00001   1.83723
   A52        1.92342   0.00026   0.00009   0.00054   0.00064   1.92406
   A53        1.95771   0.00003   0.00010  -0.00004   0.00007   1.95778
   A54        1.92902   0.00015   0.00002  -0.00007  -0.00005   1.92897
   A55        1.88617  -0.00015  -0.00007  -0.00050  -0.00057   1.88560
   A56        1.88226  -0.00018  -0.00008   0.00003  -0.00005   1.88221
   A57        1.88293  -0.00013  -0.00008   0.00002  -0.00006   1.88287
   A58        1.93602   0.00051   0.00025   0.00098   0.00123   1.93725
   A59        1.91204   0.00019   0.00000  -0.00022  -0.00022   1.91182
   A60        1.93298  -0.00020   0.00000   0.00009   0.00008   1.93306
   A61        1.89376  -0.00044  -0.00027  -0.00093  -0.00120   1.89256
   A62        1.89589  -0.00014  -0.00003  -0.00035  -0.00038   1.89551
   A63        1.89217   0.00006   0.00005   0.00040   0.00045   1.89262
   A64        1.88100   0.00001  -0.00003  -0.00009  -0.00012   1.88088
   A65        1.84996  -0.00013  -0.00018  -0.00008  -0.00026   1.84970
   A66        1.98285   0.00020   0.00013   0.00163   0.00176   1.98460
   A67        1.92974  -0.00005   0.00006  -0.00015  -0.00009   1.92965
   A68        1.90555   0.00009  -0.00004  -0.00012  -0.00016   1.90538
   A69        1.85808   0.00006   0.00002  -0.00141  -0.00139   1.85670
   A70        1.93155  -0.00018   0.00000  -0.00008  -0.00009   1.93146
   A71        1.83894  -0.00035   0.00005  -0.00279  -0.00275   1.83620
   A72        1.94504   0.00048   0.00029   0.00147   0.00176   1.94679
   A73        1.94095   0.00005  -0.00007  -0.00007  -0.00014   1.94081
   A74        1.91819   0.00014   0.00011   0.00073   0.00084   1.91903
   A75        1.89145  -0.00018  -0.00001   0.00000   0.00000   1.89145
   A76        1.88008  -0.00020   0.00002  -0.00044  -0.00042   1.87966
   A77        1.88609  -0.00032  -0.00036  -0.00182  -0.00219   1.88390
   A78        1.87323  -0.00052  -0.00042   0.00067   0.00025   1.87347
   A79        1.90232  -0.00002  -0.00025  -0.00013  -0.00039   1.90193
   A80        1.95186  -0.00016   0.00026  -0.00173  -0.00147   1.95039
   A81        1.91894   0.00044   0.00000   0.00232   0.00232   1.92126
   A82        1.92523   0.00023   0.00025  -0.00064  -0.00039   1.92484
   A83        1.89220   0.00004   0.00015  -0.00040  -0.00024   1.89195
   A84        1.88065   0.00006  -0.00028   0.00117   0.00089   1.88154
    D1        0.07751  -0.00004   0.00001   0.00118   0.00119   0.07870
    D2       -3.09168  -0.00006   0.00048   0.00624   0.00672  -3.08497
    D3       -3.10675  -0.00010  -0.00056  -0.00082  -0.00137  -3.10812
    D4        0.00724  -0.00012  -0.00009   0.00423   0.00415   0.01139
    D5        0.39256  -0.00004  -0.00050   0.00141   0.00091   0.39346
    D6       -1.86684   0.00010  -0.00065   0.00232   0.00167  -1.86516
    D7        2.41514  -0.00011  -0.00073   0.00074   0.00001   2.41515
    D8       -2.70213   0.00003   0.00012   0.00363   0.00375  -2.69838
    D9        1.32166   0.00017  -0.00003   0.00454   0.00452   1.32618
   D10       -0.67955  -0.00004  -0.00011   0.00296   0.00285  -0.67669
   D11        0.01982  -0.00003   0.00064   0.01565   0.01628   0.03610
   D12       -3.10637   0.00004   0.00033   0.00991   0.01024  -3.09614
   D13        3.12303  -0.00007   0.00014   0.01384   0.01398   3.13702
   D14       -0.00316   0.00001  -0.00017   0.00811   0.00794   0.00477
   D15        0.64182  -0.00011   0.00018  -0.00267  -0.00250   0.63932
   D16       -1.51257   0.00004   0.00026   0.00061   0.00087  -1.51171
   D17        2.77972  -0.00021   0.00011  -0.00182  -0.00171   2.77800
   D18       -2.47047  -0.00009  -0.00033  -0.00803  -0.00837  -2.47883
   D19        1.65832   0.00006  -0.00025  -0.00475  -0.00500   1.65332
   D20       -0.33257  -0.00019  -0.00040  -0.00718  -0.00758  -0.34015
   D21       -0.03030   0.00023  -0.00048  -0.02159  -0.02207  -0.05237
   D22        2.10890   0.00002  -0.00064  -0.02575  -0.02638   2.08252
   D23       -2.13298  -0.00018  -0.00071  -0.02683  -0.02753  -2.16051
   D24        3.08638   0.00020  -0.00005  -0.01703  -0.01707   3.06931
   D25       -1.05760   0.00000  -0.00021  -0.02118  -0.02138  -1.07898
   D26        0.98371  -0.00020  -0.00028  -0.02226  -0.02254   0.96117
   D27       -1.36741   0.00009  -0.00002  -0.00246  -0.00248  -1.36989
   D28        2.69255   0.00023   0.00022  -0.00345  -0.00323   2.68932
   D29        0.68614   0.00010   0.00001  -0.00445  -0.00443   0.68171
   D30        0.77807  -0.00002  -0.00004  -0.00425  -0.00428   0.77379
   D31       -1.44515   0.00012   0.00020  -0.00524  -0.00503  -1.45018
   D32        2.83162   0.00000   0.00000  -0.00623  -0.00623   2.82539
   D33        2.80953  -0.00011  -0.00008  -0.00440  -0.00448   2.80506
   D34        0.58631   0.00003   0.00017  -0.00539  -0.00522   0.58108
   D35       -1.42011  -0.00010  -0.00004  -0.00638  -0.00643  -1.42653
   D36        0.64439   0.00017   0.00018   0.00754   0.00773   0.65212
   D37       -1.47582   0.00004   0.00011   0.00587   0.00599  -1.46983
   D38        2.79765   0.00012   0.00025   0.00618   0.00643   2.80408
   D39        2.86969   0.00015   0.00035   0.00933   0.00968   2.87937
   D40        0.74948   0.00002   0.00028   0.00766   0.00794   0.75742
   D41       -1.26023   0.00010   0.00041   0.00796   0.00837  -1.25186
   D42       -1.40110   0.00002  -0.00032   0.00809   0.00777  -1.39333
   D43        2.76188  -0.00011  -0.00039   0.00642   0.00603   2.76791
   D44        0.75216  -0.00003  -0.00026   0.00672   0.00647   0.75863
   D45        3.03866   0.00008  -0.00729  -0.01354  -0.02083   3.01783
   D46        0.94626  -0.00007  -0.00720  -0.01429  -0.02149   0.92478
   D47       -1.23766   0.00005  -0.00734  -0.01531  -0.02265  -1.26031
   D48        0.80830  -0.00013  -0.00733  -0.01426  -0.02159   0.78670
   D49       -1.28410  -0.00028  -0.00723  -0.01501  -0.02224  -1.30634
   D50        2.81516  -0.00015  -0.00737  -0.01603  -0.02341   2.79175
   D51       -1.22524   0.00017  -0.00665  -0.01207  -0.01871  -1.24396
   D52        2.96555   0.00002  -0.00655  -0.01282  -0.01936   2.94618
   D53        0.78162   0.00014  -0.00669  -0.01384  -0.02053   0.76109
   D54        0.84241   0.00006  -0.00037  -0.00584  -0.00621   0.83620
   D55       -1.30762  -0.00009  -0.00076  -0.00732  -0.00808  -1.31570
   D56        2.97346   0.00002  -0.00038  -0.00615  -0.00653   2.96693
   D57        2.98715   0.00015  -0.00030  -0.00421  -0.00451   2.98264
   D58        0.83712   0.00000  -0.00069  -0.00569  -0.00638   0.83074
   D59       -1.16498   0.00010  -0.00031  -0.00452  -0.00483  -1.16981
   D60       -1.29869   0.00002  -0.00052  -0.00522  -0.00573  -1.30442
   D61        2.83447  -0.00013  -0.00091  -0.00670  -0.00761   2.82686
   D62        0.83237  -0.00003  -0.00053  -0.00552  -0.00606   0.82631
   D63       -1.29923   0.00014   0.00078   0.00105   0.00183  -1.29739
   D64        0.94683   0.00002   0.00093  -0.00043   0.00050   0.94733
   D65        2.97942   0.00007   0.00074   0.00033   0.00108   2.98050
   D66        0.86636   0.00019   0.00100   0.00232   0.00332   0.86967
   D67        3.11241   0.00006   0.00115   0.00084   0.00198   3.11440
   D68       -1.13818   0.00012   0.00096   0.00160   0.00256  -1.13562
   D69        2.85993   0.00010   0.00084   0.00146   0.00230   2.86223
   D70       -1.17719  -0.00003   0.00099  -0.00002   0.00096  -1.17623
   D71        0.85540   0.00002   0.00080   0.00074   0.00154   0.85694
   D72       -3.06828  -0.00013  -0.00016   0.00139   0.00123  -3.06705
   D73        1.11259  -0.00014  -0.00020   0.00168   0.00147   1.11406
   D74       -0.98946  -0.00009  -0.00018   0.00172   0.00154  -0.98793
   D75        0.96930  -0.00004  -0.00032   0.00218   0.00186   0.97116
   D76       -1.13301  -0.00005  -0.00037   0.00247   0.00210  -1.13091
   D77        3.04812  -0.00001  -0.00035   0.00251   0.00216   3.05029
   D78       -1.07400   0.00006   0.00002   0.00285   0.00287  -1.07113
   D79        3.10687   0.00005  -0.00003   0.00314   0.00312   3.10998
   D80        1.00482   0.00010   0.00000   0.00319   0.00318   1.00800
   D81       -0.03752   0.00016  -0.00091  -0.02822  -0.02913  -0.06665
   D82        2.06630  -0.00008  -0.00140  -0.03549  -0.03690   2.02941
   D83       -2.16248  -0.00019  -0.00140  -0.03743  -0.03882  -2.20129
   D84        3.08880   0.00009  -0.00060  -0.02252  -0.02313   3.06566
   D85       -1.09056  -0.00016  -0.00110  -0.02979  -0.03090  -1.12146
   D86        0.96384  -0.00026  -0.00109  -0.03173  -0.03282   0.93102
   D87        0.03928  -0.00021   0.00081   0.02888   0.02969   0.06897
   D88       -2.09458   0.00010   0.00121   0.03643   0.03764  -2.05695
   D89        2.11313   0.00010   0.00085   0.03457   0.03541   2.14855
   D90       -2.05894   0.00026   0.00168   0.03955   0.04124  -2.01771
   D91        2.09038   0.00056   0.00208   0.04709   0.04919   2.13956
   D92        0.01491   0.00056   0.00172   0.04524   0.04696   0.06187
   D93        2.12676  -0.00023   0.00095   0.03691   0.03785   2.16461
   D94       -0.00710   0.00007   0.00135   0.04445   0.04580   0.03870
   D95       -2.08257   0.00007   0.00099   0.04260   0.04357  -2.03900
   D96        1.03895   0.00026   0.00040  -0.00233  -0.00190   1.03705
   D97        3.12916   0.00015   0.00022  -0.00301  -0.00276   3.12640
   D98       -1.06768   0.00023   0.00027  -0.00260  -0.00229  -1.06997
   D99        3.08702  -0.00017   0.00013  -0.00747  -0.00737   3.07965
   D100      -1.10595  -0.00028  -0.00005  -0.00815  -0.00823  -1.11419
   D101       0.98039  -0.00021   0.00001  -0.00774  -0.00777   0.97262
   D102      -1.05026   0.00017   0.00055  -0.00382  -0.00327  -1.05353
   D103       1.03996   0.00006   0.00037  -0.00450  -0.00413   1.03583
   D104       3.12630   0.00013   0.00042  -0.00409  -0.00367   3.12263
   D105       1.03437   0.00007   0.00032   0.01145   0.01174   1.04611
   D106      -0.97735   0.00006   0.00028   0.00814   0.00845  -0.96890
   D107      -3.13005  -0.00007  -0.00001   0.00683   0.00682  -3.12322
   D108       2.82844  -0.00017   0.00039  -0.00808  -0.00769   2.82075
   D109      -1.31254   0.00005   0.00041  -0.00624  -0.00583  -1.31837
   D110       0.77317  -0.00008   0.00039  -0.00720  -0.00680   0.76637
   D111      -1.09812   0.00002   0.00040  -0.00117  -0.00077  -1.09888
   D112       1.01442   0.00015   0.00055  -0.00020   0.00035   1.01477
   D113       3.10219  -0.00013   0.00012  -0.00204  -0.00192   3.10027
   D114       3.12450  -0.00002   0.00058  -0.00202  -0.00144   3.12306
   D115      -1.04615   0.00012   0.00072  -0.00104  -0.00032  -1.04647
   D116       1.04162  -0.00016   0.00029  -0.00288  -0.00259   1.03903
   D117       1.08485  -0.00004   0.00058  -0.00018   0.00040   1.08524
   D118      -3.08580   0.00009   0.00072   0.00079   0.00151  -3.08429
   D119      -0.99803  -0.00019   0.00029  -0.00105  -0.00075  -0.99879
   D120      -2.96434  -0.00009   0.00584  -0.02325  -0.01741  -2.98175
   D121      -0.88678   0.00012   0.00546  -0.02018  -0.01472  -0.90150
   D122       1.20510   0.00006   0.00565  -0.02185  -0.01620   1.18890
   D123      -0.96259  -0.00024   0.00567  -0.02419  -0.01852  -0.98111
   D124       1.11498  -0.00002   0.00529  -0.02112  -0.01583   1.09915
   D125      -3.07633  -0.00008   0.00548  -0.02279  -0.01731  -3.09363
   D126       1.10614  -0.00018   0.00563  -0.02520  -0.01957   1.08656
   D127      -3.09948   0.00003   0.00525  -0.02214  -0.01688  -3.11637
   D128      -1.00760  -0.00003   0.00544  -0.02380  -0.01836  -1.02597
   D129       2.99758  -0.00021  -0.00230  -0.04917  -0.05147   2.94611
   D130       0.93073  -0.00013  -0.00175  -0.05068  -0.05243   0.87831
   D131      -1.15518  -0.00060  -0.00210  -0.05125  -0.05335  -1.20853
         Item               Value     Threshold  Converged?
 Maximum Force            0.001509     0.000450     NO 
 RMS     Force            0.000279     0.000300     YES
 Maximum Displacement     0.126557     0.001800     NO 
 RMS     Displacement     0.027266     0.001200     NO 
 Predicted change in Energy=-8.807343D-05
 GradGradGradGradGradGradGradGradGradGradGradGradGradGradGradGradGradGrad

                          Input orientation:                          
 ---------------------------------------------------------------------
 Center     Atomic      Atomic             Coordinates (Angstroms)
 Number     Number       Type             X           Y           Z
 ---------------------------------------------------------------------
      1          6           0        1.799228    0.621564    0.052833
      2          6           0        1.067320   -0.473323    0.367990
      3          6           0       -0.365624   -0.536260    0.814715
      4          6           0       -1.278044    0.507070    0.120964
      5          6           0       -1.128744    1.925495    0.724224
      6          6           0        0.291630    2.338215    1.152070
      7          6           0        1.429504    2.086073    0.143199
      8          6           0        3.142991    0.205266   -0.375893
      9          6           0        3.221667   -1.311236   -0.363586
     10          6           0        1.862177   -1.776735    0.196815
     11          8           0        4.065035    0.959574   -0.686312
     12          6           0        1.176487    2.709184   -1.244948
     13          6           0        1.991840   -2.550490    1.510070
     14          8           0        1.169071   -2.666756   -0.701391
     15          6           0       -2.765931    0.050021    0.072776
     16          8           0       -3.512096    1.177410   -0.437609
     17          6           0       -3.333232   -0.351922    1.442405
     18          6           0       -2.948918   -1.089209   -0.946697
     19          8           0       -4.356677   -1.307419   -1.094951
     20          1           0       -0.411088   -0.409540    1.906329
     21          1           0       -0.724939   -1.550375    0.618926
     22          1           0       -0.955504    0.561865   -0.926442
     23          1           0       -1.771142    2.020779    1.608563
     24          1           0       -1.511000    2.646643   -0.005296
     25          1           0        0.554888    1.833989    2.090779
     26          1           0        0.268082    3.411343    1.384225
     27          1           0        2.324675    2.587262    0.540729
     28          1           0        3.387089   -1.695149   -1.377083
     29          1           0        4.076268   -1.637141    0.241299
     30          1           0        0.986101    3.785306   -1.148928
     31          1           0        0.316895    2.256506   -1.750785
     32          1           0        2.052573    2.579550   -1.889501
     33          1           0        1.007053   -2.810637    1.910887
     34          1           0        2.550847   -3.476726    1.336041
     35          1           0        2.528144   -1.957684    2.258446
     36          1           0        1.081355   -2.214312   -1.558932
     37          1           0       -4.360095    0.805625   -0.743220
     38          1           0       -2.806073   -1.217851    1.857791
     39          1           0       -3.260141    0.472444    2.158420
     40          1           0       -4.390006   -0.621049    1.344704
     41          1           0       -2.511505   -0.782992   -1.906843
     42          1           0       -2.453443   -2.011644   -0.618860
     43          1           0       -4.487620   -1.892336   -1.858821
 ---------------------------------------------------------------------
                    Distance matrix (angstroms):
                    1          2          3          4          5
     1  C    0.000000
     2  C    1.354175   0.000000
     3  C    2.570527   1.502283   0.000000
     4  C    3.080155   2.554002   1.549948   0.000000
     5  C    3.274755   3.271685   2.578910   1.548594   0.000000
     6  C    2.535362   3.020135   2.967894   2.623004   1.539757
     7  C    1.513159   2.594652   3.248084   3.134416   2.628309
     8  C    1.470649   2.307001   3.778596   4.459092   4.734677
     9  C    2.435663   2.424564   3.854561   4.877338   5.530446
    10  C    2.403442   1.536223   2.623677   3.883621   4.788557
    11  O    2.407171   3.485835   4.911349   5.422634   5.467903
    12  C    2.535783   3.569570   4.141645   3.569278   3.131436
    13  C    3.496079   2.544348   3.177779   4.687263   5.512716
    14  O    3.432056   2.442351   3.031977   4.091187   5.329268
    15  C    4.600841   3.880059   2.579858   1.557248   2.573357
    16  O    5.362804   4.934062   3.795427   2.398405   2.754970
    17  C    5.405620   4.531442   3.038860   2.589955   3.249950
    18  C    5.144968   4.270584   3.175174   2.545550   3.897878
    19  O    6.552371   5.679407   4.491104   3.774759   4.917387
    20  H    3.063351   2.134536   1.099884   2.186165   2.713815
    21  H    3.377750   2.105992   1.093558   2.187915   3.500831
    22  H    2.924225   2.615145   2.141369   1.097312   2.148068
    23  H    4.138314   3.976988   3.023925   2.178856   1.097183
    24  H    3.880970   4.064636   3.480686   2.155918   1.094703
    25  H    2.677980   2.924769   2.844954   3.000088   2.170359
    26  H    3.449620   4.094159   4.038501   3.524363   2.143471
    27  H    2.092392   3.313300   4.131485   4.181266   3.521038
    28  H    3.151686   3.149518   4.497761   5.371906   6.157702
    29  H    3.212815   3.228667   4.612066   5.768950   6.325958
    30  H    3.480613   4.521455   4.935483   4.181604   3.382331
    31  H    2.850155   3.536144   3.853202   3.017913   2.885327
    32  H    2.769577   3.922629   4.782126   4.407964   4.168947
    33  H    3.982450   2.801286   2.873783   4.408251   5.329235
    34  H    4.359763   3.486890   4.174198   5.657513   6.564884
    35  H    3.471105   2.812678   3.532521   5.013074   5.550292
    36  H    3.339959   2.596973   3.247123   3.974259   5.218749
    37  H    6.213279   5.685713   4.492617   3.214807   3.721442
    38  H    5.277321   4.216278   2.740139   2.885619   3.738854
    39  H    5.482057   4.777765   3.346827   2.842733   2.951462
    40  H    6.443573   5.546008   4.060015   3.529093   4.183983
    41  H    4.939183   4.251911   3.474558   2.701423   4.021249
    42  H    5.046798   3.966873   2.931020   2.876251   4.365749
    43  H    7.035523   6.150582   5.096821   4.469684   5.703508
                    6          7          8          9         10
     6  C    0.000000
     7  C    1.541477   0.000000
     8  C    3.874842   2.596716   0.000000
     9  C    4.919433   3.874325   1.518591   0.000000
    10  C    4.506877   3.887334   2.428334   1.542385   0.000000
    11  O    4.418018   2.983809   1.231060   2.443768   3.622138
    12  C    2.581915   1.542477   3.300303   4.596013   4.761545
    13  C    5.188286   4.866444   3.532166   2.561018   1.529755
    14  O    5.408785   4.834309   3.500117   2.482881   1.441981
    15  C    3.968549   4.663919   5.927965   6.155872   4.977129
    16  O    4.282859   5.057906   6.725999   7.179304   6.165410
    17  C    4.523356   5.505943   6.749676   6.866483   5.529364
    18  C    5.162675   5.517324   6.254026   6.202051   4.992690
    19  O    6.320326   6.821195   7.684418   7.613555   6.368914
    20  H    2.934770   3.567141   4.268255   4.377497   3.155851
    21  H    4.054477   4.253433   4.362662   4.074091   2.631081
    22  H    3.005157   3.025822   4.150654   4.612382   3.830154
    23  H    2.136394   3.520751   5.602040   6.318215   5.441981
    24  H    2.164278   2.997140   5.268519   6.179912   5.566457
    25  H    1.097598   2.149783   3.928803   4.798756   4.281756
    26  H    1.098205   2.155316   4.652102   5.837916   5.555829
    27  H    2.137530   1.100251   2.680251   4.101301   4.401892
    28  H    5.678600   4.521177   2.161837   1.096325   2.192981
    29  H    5.563851   4.569169   2.155550   1.096560   2.218933
    30  H    2.805522   2.180273   4.250464   5.620432   5.789200
    31  H    2.904115   2.203207   3.752963   4.805289   4.737940
    32  H    3.522828   2.182568   3.019478   4.339748   4.833858
    33  H    5.253409   5.223118   4.345948   3.510833   2.176749
    34  H    6.241109   5.798709   4.103464   2.833387   2.159183
    35  H    4.967978   4.693960   3.463543   2.788175   2.174069
    36  H    5.357116   4.638078   3.391796   2.612534   1.970737
    37  H    5.251619   5.995393   7.536024   7.880884   6.802126
    38  H    4.768586   5.638781   6.511986   6.424709   4.986357
    39  H    4.136293   5.353287   6.891605   7.180241   5.928309
    40  H    5.541846   6.529840   7.771055   7.831486   6.460887
    41  H    5.191960   5.288266   5.940857   5.960700   4.953988
    42  H    5.439934   5.696428   6.024433   5.723863   4.398305
    43  H    7.057213   7.405956   8.051412   7.874422   6.675248
                   11         12         13         14         15
    11  O    0.000000
    12  C    3.422999   0.000000
    13  C    4.630636   5.993254   0.000000
    14  O    4.640810   5.403354   2.362420   0.000000
    15  C    6.932936   4.934592   5.609354   4.844012   0.000000
    16  O    7.584341   4.998094   6.927048   6.063045   1.445082
    17  C    7.809342   6.076989   5.761481   5.497731   1.535992
    18  C    7.311693   5.615666   5.708076   4.416634   1.539694
    19  O    8.731065   6.838970   6.973882   5.704084   2.395142
    20  H    5.350882   4.709286   3.242645   3.793696   3.019668
    21  H    5.563034   5.023274   3.029068   2.564530   2.650509
    22  H    5.041988   3.042664   4.930535   3.871493   2.130274
    23  H    6.360313   4.159921   5.921675   5.996142   2.689262
    24  H    5.865335   2.960275   6.447977   5.991622   2.885029
    25  H    4.560480   3.504201   4.650345   5.331993   4.275829
    26  H    4.971434   2.868933   6.207304   6.488826   4.714193
    27  H    2.680271   2.126462   5.238979   5.521141   5.707087
    28  H    2.825656   4.929743   3.318732   2.513998   6.558000
    29  H    2.757448   5.432145   2.605539   3.224992   7.049156
    30  H    4.204594   1.097044   6.944357   6.470153   5.433476
    31  H    4.106542   1.095302   6.045314   5.105481   4.206871
    32  H    2.849911   1.095344   6.154518   5.451230   5.785069
    33  H    5.505561   6.360536   1.094594   2.621249   5.079116
    34  H    5.105237   6.842211   1.095759   2.591619   6.503992
    35  H    4.420863   5.990025   1.095038   3.333242   6.069206
    36  H    4.442676   4.934414   3.218816   0.973538   4.753029
    37  H    8.426729   5.876138   7.529136   6.529230   1.943745
    38  H    7.643675   6.396044   4.991673   4.944745   2.189838
    39  H    7.873246   6.022423   6.094406   6.136042   2.184626
    40  H    8.838049   6.984453   6.669186   6.266957   2.169275
    41  H    6.912099   5.121980   5.922791   4.306775   2.162761
    42  H    7.164024   5.987870   4.958148   3.682198   2.196923
    43  H    9.091540   7.323451   7.332530   5.825592   3.235434
                   16         17         18         19         20
    16  O    0.000000
    17  C    2.430082   0.000000
    18  C    2.390377   2.529644   0.000000
    19  O    2.705511   2.898033   1.432265   0.000000
    20  H    4.198656   2.959302   3.878439   5.038010   0.000000
    21  H    4.040461   2.986235   2.758611   4.023174   1.748545
    22  H    2.674699   3.478510   2.588466   3.884663   3.043782
    23  H    2.815851   2.845600   4.193869   5.007084   2.800868
    24  H    2.519907   3.795755   4.112230   4.991978   3.768869
    25  H    4.833653   4.507335   5.481606   6.643854   2.449603
    26  H    4.753871   5.209127   6.003104   7.057013   3.915739
    27  H    6.083809   6.439234   6.598459   7.904711   4.281365
    28  H    7.532128   7.410565   6.379450   7.758598   5.182637
    29  H    8.121939   7.615454   7.145964   8.544522   4.941224
    30  H    5.247941   6.518305   6.267869   7.381332   5.374334
    31  H    4.189278   5.506703   4.744038   5.913879   4.583911
    32  H    5.919419   6.978683   6.274040   7.537793   5.423339
    33  H    6.468590   5.010272   5.174824   6.329639   2.788622
    34  H    7.846406   6.663190   6.415492   7.637375   4.301850
    35  H    7.319975   6.131894   6.405107   7.685629   3.340632
    36  H    5.819015   5.653768   4.228923   5.532624   4.182418
    37  H    0.975050   2.677932   2.371333   2.142122   4.908298
    38  H    3.391844   1.095572   2.811069   3.336328   2.528176
    39  H    2.701819   1.094348   3.489609   3.867134   2.993084
    40  H    2.679891   1.094873   2.747076   2.534588   4.023922
    41  H    2.646319   3.475416   1.098626   2.082992   4.369382
    42  H    3.365065   2.788820   1.097205   2.084442   3.621399
    43  H    3.520629   3.821463   1.960762   0.970964   5.743967
                   21         22         23         24         25
    21  H    0.000000
    22  H    2.627333   0.000000
    23  H    3.850592   3.036436   0.000000
    24  H    4.315380   2.345929   1.750406   0.000000
    25  H    3.906178   3.605995   2.382821   3.053167   0.000000
    26  H    5.117657   3.867281   2.478392   2.383415   1.752004
    27  H    5.140652   4.124851   4.270467   3.874799   2.470268
    28  H    4.573159   4.914804   7.023500   6.687617   5.701074
    29  H    4.816816   5.614087   7.031500   7.044798   5.279152
    30  H    5.875581   3.769602   4.280152   2.973207   3.806479
    31  H    4.603617   2.273840   3.962409   2.557369   3.872050
    32  H    5.573424   3.747940   5.212434   4.031597   4.317586
    33  H    2.501443   4.824504   5.581429   6.308269   4.670051
    34  H    3.867280   5.807197   6.998315   7.469500   5.723389
    35  H    3.665580   5.350462   5.893588   6.529857   4.277691
    36  H    2.906299   3.500857   6.008807   5.723894   5.475975
    37  H    4.540984   3.418220   3.702723   3.471487   5.765946
    38  H    2.444684   3.787341   3.409094   4.481364   4.545775
    39  H    3.590137   3.851716   2.217386   3.531049   4.051275
    40  H    3.850080   4.284063   3.729252   4.559494   5.570979
    41  H    3.187507   2.278369   4.557121   4.047133   5.677353
    42  H    2.175456   2.993556   4.656971   4.792108   5.584003
    43  H    4.518179   4.400941   5.891899   5.735691   7.410245
                   26         27         28         29         30
    26  H    0.000000
    27  H    2.370690   0.000000
    28  H    6.590090   4.811005   0.000000
    29  H    6.426177   4.582938   1.759969   0.000000
    30  H    2.659373   2.466177   5.987670   6.394122   0.000000
    31  H    3.341305   3.064574   5.018099   5.767302   1.774063
    32  H    3.820153   2.445427   4.507390   5.139663   1.771908
    33  H    6.287804   5.722830   4.209469   3.685743   7.271133
    34  H    7.256640   6.120101   3.351769   2.628583   7.833302
    35  H    5.890551   4.862971   3.744833   2.562873   6.853468
    36  H    6.400904   5.386050   2.370445   3.541675   6.014366
    37  H    5.721521   7.036256   8.165446   8.837907   6.133915
    38  H    5.577107   6.522125   7.003390   7.082053   6.960785
    39  H    4.656701   6.187047   7.834788   7.870743   6.320141
    40  H    6.161130   7.485090   8.309333   8.598124   7.384896
    41  H    6.012460   6.382621   5.992168   6.981607   5.803192
    42  H    6.389666   6.732384   5.898040   6.596761   6.761366
    43  H    7.827072   8.498942   7.891895   8.821328   7.918409
                   31         32         33         34         35
    31  H    0.000000
    32  H    1.770925   0.000000
    33  H    6.289682   6.677588   0.000000
    34  H    6.883966   6.879744   1.776913   0.000000
    35  H    6.222777   6.165884   1.778214   1.777311   0.000000
    36  H    4.539760   4.902413   3.521472   3.483384   4.090407
    37  H    4.999447   6.751523   6.994849   8.391839   8.005855
    38  H    5.903042   7.215878   4.132761   5.837065   5.400162
    39  H    5.591059   7.003605   5.389697   7.073883   6.278517
    40  H    6.325922   7.887378   5.851761   7.505358   7.105091
    41  H    4.154846   5.669020   5.573747   6.587860   6.642860
    42  H    5.212785   6.557268   4.360394   5.568753   5.753087
    43  H    6.348853   7.922931   6.726471   7.890339   8.134932
                   36         37         38         39         40
    36  H    0.000000
    37  H    6.276526   0.000000
    38  H    5.270581   3.643446   0.000000
    39  H    6.315532   3.120965   1.775853   0.000000
    40  H    6.395731   2.528976   1.768693   1.770438   0.000000
    41  H    3.883086   2.700927   3.801098   4.320062   3.758663
    42  H    3.663278   3.404085   2.624549   3.812445   3.088627
    43  H    5.586330   2.922298   4.134700   4.820489   3.447938
                   41         42         43
    41  H    0.000000
    42  H    1.780971   0.000000
    43  H    2.266712   2.385292   0.000000
 Stoichiometry    C15H24O4
 Framework group  C1[X(C15H24O4)]
 Deg. of freedom   123
 Full point group                 C1      NOp   1
 Largest Abelian subgroup         C1      NOp   1
 Largest concise Abelian subgroup C1      NOp   1
                         Standard orientation:                         
 ---------------------------------------------------------------------
 Center     Atomic      Atomic             Coordinates (Angstroms)
 Number     Number       Type             X           Y           Z
 ---------------------------------------------------------------------
      1          6           0        1.827784    0.629304    0.033066
      2          6           0        1.102842   -0.477403    0.321941
      3          6           0       -0.327665   -0.559680    0.773311
      4          6           0       -1.248525    0.497252    0.112063
      5          6           0       -1.103498    1.899676    0.752622
      6          6           0        0.316781    2.308006    1.184974
      7          6           0        1.451169    2.088938    0.164520
      8          6           0        3.171592    0.231584   -0.412815
      9          6           0        3.257906   -1.284277   -0.441714
     10          6           0        1.903397   -1.771647    0.112115
     11          8           0        4.088391    0.998688   -0.706991
     12          6           0        1.188549    2.747872   -1.205177
     13          6           0        2.043068   -2.579786    1.403452
     14          8           0        1.210554   -2.640715   -0.806579
     15          6           0       -2.734317    0.034048    0.058341
     16          8           0       -3.488489    1.170924   -0.418102
     17          6           0       -3.293188   -0.407507    1.419209
     18          6           0       -2.916372   -1.078259   -0.990604
     19          8           0       -4.323701   -1.299612   -1.138287
     20          1           0       -0.368654   -0.462615    1.868137
     21          1           0       -0.682816   -1.569986    0.551915
     22          1           0       -0.931165    0.581865   -0.934941
     23          1           0       -1.742220    1.967836    1.642115
     24          1           0       -1.492763    2.638226    0.044533
     25          1           0        0.586944    1.780059    2.108556
     26          1           0        0.288954    3.374363    1.446052
     27          1           0        2.345673    2.583828    0.571335
     28          1           0        3.420502   -1.639925   -1.465923
     29          1           0        4.116946   -1.621957    0.150287
     30          1           0        0.993237    3.820032   -1.079345
     31          1           0        0.328875    2.304572   -1.719114
     32          1           0        2.062248    2.640121   -1.856960
     33          1           0        1.061480   -2.855668    1.801585
     34          1           0        2.605878   -3.498127    1.202003
     35          1           0        2.579897   -2.004593    2.165079
     36          1           0        1.116567   -2.165814   -1.651216
     37          1           0       -4.336038    0.803158   -0.729761
     38          1           0       -2.759768   -1.281589    1.808725
     39          1           0       -3.220871    0.397656    2.156827
     40          1           0       -4.349048   -0.679319    1.319096
     41          1           0       -2.484992   -0.744079   -1.944131
     42          1           0       -2.414763   -2.006631   -0.689983
     43          1           0       -4.455290   -1.864424   -1.917030
 ---------------------------------------------------------------------
 Rotational constants (GHZ):      0.5532068      0.2601993      0.2075678
 Standard basis: 6-31G(d) (6D, 7F)
 There are   333 symmetry adapted cartesian basis functions of A   symmetry.
 There are   333 symmetry adapted basis functions of A   symmetry.
   333 basis functions,   628 primitive gaussians,   333 cartesian basis functions
    73 alpha electrons       73 beta electrons
       nuclear repulsion energy      1599.4461327311 Hartrees.
 NAtoms=   43 NActive=   43 NUniq=   43 SFac= 1.00D+00 NAtFMM=   60 NAOKFM=F Big=F
 Integral buffers will be    131072 words long.
 Raffenetti 2 integral format.
 Two-electron integral symmetry is turned on.
 ------------------------------------------------------------------------------
 Polarizable Continuum Model (PCM)
 =================================
 Model                : PCM (using non-symmetric T matrix).
 Atomic radii         : SMD-Coulomb.
 Polarization charges : Total charges.
 Charge compensation  : None.
 Solution method      : On-the-fly selection.
 Cavity type          : VdW (van der Waals Surface) (Alpha=1.000).
 Cavity algorithm     : GePol (No added spheres)
                        Default sphere list used, NSphG=   43.
                        Lebedev-Laikov grids with approx.  5.0 points / Ang**2.
                        Smoothing algorithm: Karplus/York (Gamma=1.0000).
                        Polarization charges: spherical gaussians, with
                                              point-specific exponents (IZeta= 3).
                        Self-potential: point-specific (ISelfS= 7).
                        Self-field    : sphere-specific E.n sum rule (ISelfD= 2).
 1st derivatives      : Analytical E(r).r(x)/FMM algorithm (CHGder, D1EAlg=3).
                        Cavity 1st derivative terms included.
 Solvent              : Methanol, Eps=  32.613000 Eps(inf)=   1.765709
 ------------------------------------------------------------------------------
 ------------------------------------------------------------------------------
 Atomic radii for non-electrostatic terms: SMD-CDS.
 ------------------------------------------------------------------------------
 Nuclear repulsion after PCM non-electrostatic terms =     1599.4474519153 Hartrees.
 One-electron integrals computed using PRISM.
 NBasis=   333 RedAO= T EigKep=  9.13D-04  NBF=   333
 NBsUse=   333 1.00D-06 EigRej= -1.00D+00 NBFU=   333
 Initial guess from the checkpoint file:  "DY-202A-11R_6.chk"
 B after Tr=     0.000000    0.000000    0.000000
         Rot=    0.999998   -0.001476   -0.001093   -0.001159 Ang=  -0.25 deg.
 ExpMin= 1.61D-01 ExpMax= 5.48D+03 ExpMxC= 8.25D+02 IAcc=1 IRadAn=         1 AccDes= 0.00D+00
 Harris functional with IExCor=  402 and IRadAn=       1 diagonalized for initial guess.
 HarFok:  IExCor=  402 AccDes= 0.00D+00 IRadAn=         1 IDoV= 1 UseB2=F ITyADJ=14
 ICtDFT=  3500011 ScaDFX=  1.000000  1.000000  1.000000  1.000000
 FoFCou: FMM=F IPFlag=           0 FMFlag=      100000 FMFlg1=           0
         NFxFlg=           0 DoJE=T BraDBF=F KetDBF=T FulRan=T
         wScrn=  0.000000 ICntrl=     500 IOpCl=  0 I1Cent=   200000004 NGrid=           0
         NMat0=    1 NMatS0=      1 NMatT0=    0 NMatD0=    1 NMtDS0=    0 NMtDT0=    0
 Petite list used in FoFCou.
 Keep R1 ints in memory in canonical form, NReq=1565304907.
 Requested convergence on RMS density matrix=1.00D-08 within 128 cycles.
 Requested convergence on MAX density matrix=1.00D-06.
 Requested convergence on             energy=1.00D-06.
 No special actions if energy rises.
 Inv3:  Mode=1 IEnd=    21708300.
 Iteration    1 A*A^-1 deviation from unit magnitude is 5.66D-15 for    666.
 Iteration    1 A*A^-1 deviation from orthogonality  is 3.18D-15 for   2588    986.
 Iteration    1 A^-1*A deviation from unit magnitude is 5.77D-15 for   2674.
 Iteration    1 A^-1*A deviation from orthogonality  is 8.70D-11 for   1753   1744.
 Error on total polarization charges =  0.05157
 SCF Done:  E(RB3LYP) =  -886.950682295     A.U. after   10 cycles
            NFock= 10  Conv=0.40D-08     -V/T= 2.0094
 SMD-CDS (non-electrostatic) energy       (kcal/mol) =       0.83
 (included in total energy above)
 D1PCM: PCM CHGder 1st derivatives, ID1Alg=3 FixD1E=F DoIter=F DoCFld=F I1PDM=0.
 Calling FoFJK, ICntrl=      2127 FMM=F ISym2X=0 I1Cent= 0 IOpClX= 0 NMat=1 NMatS=1 NMatT=0.
 ***** Axes restored to original set *****
 -------------------------------------------------------------------
 Center     Atomic                   Forces (Hartrees/Bohr)
 Number     Number              X              Y              Z
 -------------------------------------------------------------------
      1        6          -0.001771458    0.002276462    0.000175580
      2        6           0.001260012   -0.001669591    0.000084485
      3        6          -0.000633671    0.000385744    0.000006094
      4        6          -0.000022884   -0.000848804    0.000145998
      5        6          -0.000151036   -0.000146531    0.000038054
      6        6           0.000005807   -0.000029290   -0.000236795
      7        6           0.000996371   -0.000940921   -0.000287106
      8        6           0.000298203   -0.000957274   -0.000741520
      9        6           0.001720938   -0.000381272    0.000954883
     10        6          -0.002175827   -0.000260457   -0.000561183
     11        8           0.000975840    0.000814477   -0.000021745
     12        6          -0.000091898    0.000014102    0.000570492
     13        6           0.000418653    0.000691068   -0.000243092
     14        8           0.000292566   -0.000067562    0.000321984
     15        6           0.000113599    0.000664773   -0.000268693
     16        8          -0.000303322   -0.000018125   -0.000153956
     17        6           0.000543311   -0.000471954   -0.000155206
     18        6           0.001289751    0.000015894    0.000026026
     19        8          -0.001162267   -0.000261745    0.000162852
     20        1           0.000031716   -0.000068018   -0.000036991
     21        1          -0.000197019   -0.000092366   -0.000186151
     22        1           0.000123563    0.000131570   -0.000079316
     23        1          -0.000258286    0.000011686    0.000049362
     24        1          -0.000146760    0.000069726    0.000015498
     25        1           0.000068720    0.000063162    0.000212307
     26        1           0.000038923    0.000034292   -0.000004871
     27        1          -0.000022383   -0.000125093    0.000084917
     28        1          -0.000613955    0.000684666   -0.000265112
     29        1          -0.000242882    0.000226362   -0.000095609
     30        1          -0.000038128    0.000061171   -0.000167612
     31        1           0.000034990   -0.000019393   -0.000110360
     32        1           0.000049410    0.000097228   -0.000205716
     33        1          -0.000113899   -0.000302706    0.000136765
     34        1          -0.000080835   -0.000215880    0.000164909
     35        1          -0.000190128    0.000038459   -0.000099171
     36        1           0.000003291   -0.000076618    0.000203026
     37        1          -0.000090665   -0.000115688   -0.000015529
     38        1          -0.000142371    0.000012854    0.000092954
     39        1          -0.000015264    0.000301763    0.000098931
     40        1          -0.000128156    0.000196088    0.000103599
     41        1           0.000028686   -0.000031660    0.000144293
     42        1           0.000230814   -0.000022282    0.000319665
     43        1           0.000067931    0.000331686   -0.000176937
 -------------------------------------------------------------------
 Cartesian Forces:  Max     0.002276462 RMS     0.000529826

 GradGradGradGradGradGradGradGradGradGradGradGradGradGradGradGradGradGrad
 Berny optimization.
 Using GEDIIS/GDIIS optimizer.
 FormGI is forming the generalized inverse of G from B-inverse, IUseBI=4.
 Internal  Forces:  Max     0.001235624 RMS     0.000241640
 Search for a local minimum.
 Step number   6 out of a maximum of  258
 All quantities printed in internal units (Hartrees-Bohrs-Radians)
 Mixed Optimization -- En-DIIS/RFO-DIIS
 Swapping is turned off.
 Update second derivatives using D2CorX and points    3    4    5    6
 DE= -1.15D-04 DEPred=-8.81D-05 R= 1.30D+00
 TightC=F SS=  1.41D+00  RLast= 2.07D-01 DXNew= 1.0367D+00 6.2039D-01
 Trust test= 1.30D+00 RLast= 2.07D-01 DXMaxT set to 6.20D-01
 ITU=  1  1 -1  1  1  0
     Eigenvalues ---    0.00086   0.00293   0.00335   0.00375   0.00408
     Eigenvalues ---    0.00431   0.00692   0.00710   0.00793   0.00887
     Eigenvalues ---    0.01033   0.01145   0.01190   0.01233   0.01352
     Eigenvalues ---    0.01391   0.02516   0.02643   0.03190   0.03801
     Eigenvalues ---    0.03926   0.04353   0.04431   0.04628   0.04728
     Eigenvalues ---    0.04943   0.04978   0.05165   0.05395   0.05424
     Eigenvalues ---    0.05482   0.05561   0.05572   0.05589   0.05637
     Eigenvalues ---    0.05676   0.05738   0.05936   0.05974   0.06049
     Eigenvalues ---    0.06113   0.06147   0.06962   0.07869   0.08164
     Eigenvalues ---    0.08650   0.08948   0.09104   0.09236   0.09725
     Eigenvalues ---    0.10488   0.11376   0.12090   0.13335   0.13682
     Eigenvalues ---    0.14618   0.15806   0.15961   0.15998   0.16000
     Eigenvalues ---    0.16000   0.16000   0.16000   0.16000   0.16000
     Eigenvalues ---    0.16044   0.16048   0.16115   0.16262   0.16365
     Eigenvalues ---    0.17271   0.18302   0.18650   0.20326   0.20853
     Eigenvalues ---    0.22871   0.23558   0.24734   0.24995   0.26884
     Eigenvalues ---    0.27165   0.27418   0.27870   0.28550   0.28837
     Eigenvalues ---    0.28998   0.29242   0.29407   0.29756   0.30637
     Eigenvalues ---    0.31440   0.31698   0.32408   0.33751   0.33757
     Eigenvalues ---    0.33812   0.33859   0.33921   0.34027   0.34095
     Eigenvalues ---    0.34120   0.34138   0.34161   0.34177   0.34198
     Eigenvalues ---    0.34205   0.34236   0.34249   0.34322   0.34337
     Eigenvalues ---    0.34358   0.34384   0.34425   0.34676   0.36072
     Eigenvalues ---    0.39774   0.41648   0.42650   0.51402   0.52569
     Eigenvalues ---    0.52682   0.53535   0.96403
 En-DIIS/RFO-DIIS IScMMF=        0 using points:     6    5    4    3    2
 RFO step:  Lambda=-3.68921288D-05.
 DidBck=F Rises=F RFO-DIIS coefs:    1.42012    0.24965   -0.28867   -0.55679    0.17569
 Iteration  1 RMS(Cart)=  0.04816855 RMS(Int)=  0.00140990
 Iteration  2 RMS(Cart)=  0.00175978 RMS(Int)=  0.00015818
 Iteration  3 RMS(Cart)=  0.00000110 RMS(Int)=  0.00015818
 Iteration  4 RMS(Cart)=  0.00000000 RMS(Int)=  0.00015818
 Variable       Old X    -DE/DX   Delta X   Delta X   Delta X     New X
                                 (Linear)    (Quad)   (Total)
    R1        2.55902   0.00101   0.00002   0.00188   0.00201   2.56103
    R2        2.85946  -0.00108   0.00188  -0.00190  -0.00007   2.85939
    R3        2.77912   0.00107  -0.00318   0.00099  -0.00196   2.77716
    R4        2.83890   0.00052  -0.00166   0.00081  -0.00091   2.83799
    R5        2.90304  -0.00066  -0.00009   0.00000  -0.00018   2.90286
    R6        2.92898  -0.00040   0.00043   0.00101   0.00146   2.93044
    R7        2.07848  -0.00005  -0.00030  -0.00058  -0.00088   2.07760
    R8        2.06652   0.00019   0.00012  -0.00019  -0.00007   2.06646
    R9        2.92642   0.00004  -0.00149   0.00089  -0.00055   2.92587
   R10        2.94277  -0.00060  -0.00355   0.00088  -0.00267   2.94011
   R11        2.07362   0.00012  -0.00015   0.00023   0.00008   2.07370
   R12        2.90972   0.00032  -0.00019   0.00073   0.00060   2.91032
   R13        2.07338   0.00020   0.00004   0.00019   0.00023   2.07361
   R14        2.06869   0.00008   0.00046   0.00031   0.00077   2.06946
   R15        2.91297   0.00014  -0.00019  -0.00134  -0.00148   2.91149
   R16        2.07416   0.00018  -0.00027   0.00036   0.00009   2.07425
   R17        2.07531   0.00003  -0.00036   0.00022  -0.00014   2.07517
   R18        2.91486  -0.00003  -0.00017  -0.00084  -0.00101   2.91385
   R19        2.07917  -0.00004   0.00002   0.00005   0.00007   2.07924
   R20        2.86972   0.00000  -0.00179  -0.00061  -0.00244   2.86728
   R21        2.32637   0.00124  -0.00057   0.00129   0.00072   2.32708
   R22        2.91468   0.00110  -0.00278   0.00100  -0.00204   2.91265
   R23        2.07175  -0.00008   0.00038   0.00088   0.00126   2.07301
   R24        2.07220  -0.00031   0.00010  -0.00114  -0.00103   2.07116
   R25        2.89082  -0.00016   0.00060   0.00038   0.00098   2.89180
   R26        2.72495  -0.00037  -0.00077  -0.00138  -0.00216   2.72279
   R27        2.07311   0.00006  -0.00011   0.00015   0.00004   2.07315
   R28        2.06982   0.00003  -0.00050   0.00024  -0.00026   2.06956
   R29        2.06990   0.00015  -0.00034   0.00018  -0.00016   2.06974
   R30        2.06848   0.00022   0.00008   0.00014   0.00022   2.06870
   R31        2.07069   0.00012  -0.00014   0.00043   0.00029   2.07098
   R32        2.06932  -0.00015  -0.00002  -0.00028  -0.00030   2.06902
   R33        1.83972  -0.00021  -0.00021  -0.00046  -0.00067   1.83905
   R34        2.73081   0.00016   0.00088  -0.00045   0.00043   2.73124
   R35        2.90260   0.00003  -0.00065   0.00095   0.00030   2.90291
   R36        2.90960  -0.00041  -0.00247   0.00075  -0.00173   2.90787
   R37        1.84258   0.00012   0.00066   0.00053   0.00119   1.84376
   R38        2.07033  -0.00004   0.00053  -0.00031   0.00022   2.07055
   R39        2.06802   0.00029  -0.00052   0.00058   0.00006   2.06808
   R40        2.06901   0.00007  -0.00005   0.00003  -0.00001   2.06900
   R41        2.70659   0.00107  -0.00252   0.00223  -0.00029   2.70630
   R42        2.07610  -0.00012  -0.00029  -0.00076  -0.00105   2.07505
   R43        2.07342   0.00021   0.00089   0.00059   0.00148   2.07490
   R44        1.83486  -0.00007  -0.00007   0.00007   0.00000   1.83486
    A1        2.26084   0.00052  -0.00113   0.00146   0.00036   2.26120
    A2        1.91009  -0.00023  -0.00050  -0.00095  -0.00189   1.90821
    A3        2.11138  -0.00029   0.00152  -0.00072   0.00122   2.11260
    A4        2.23777  -0.00056   0.00146  -0.00074   0.00078   2.23856
    A5        1.96104   0.00039  -0.00076   0.00006  -0.00151   1.95953
    A6        2.08417   0.00016  -0.00042   0.00086   0.00092   2.08509
    A7        1.98254   0.00002  -0.00368  -0.00116  -0.00494   1.97760
    A8        1.90681  -0.00007   0.00175   0.00035   0.00208   1.90890
    A9        1.87446   0.00012   0.00276   0.00087   0.00369   1.87816
   A10        1.92021   0.00005  -0.00126  -0.00170  -0.00294   1.91727
   A11        1.92909  -0.00016   0.00047   0.00089   0.00141   1.93050
   A12        1.84518   0.00004   0.00036   0.00095   0.00128   1.84646
   A13        1.96648   0.00030  -0.00148  -0.00084  -0.00232   1.96416
   A14        1.95923  -0.00015   0.00010   0.00289   0.00294   1.96218
   A15        1.86275  -0.00013   0.00278  -0.00151   0.00130   1.86404
   A16        1.95303  -0.00025  -0.00182  -0.00046  -0.00225   1.95078
   A17        1.87314   0.00002   0.00085  -0.00148  -0.00063   1.87251
   A18        1.84000   0.00023  -0.00001   0.00125   0.00123   1.84123
   A19        2.02939  -0.00019   0.00002   0.00081   0.00083   2.03023
   A20        1.91461  -0.00005  -0.00122   0.00011  -0.00113   1.91348
   A21        1.88612   0.00010   0.00125   0.00016   0.00142   1.88754
   A22        1.86801   0.00015   0.00055   0.00046   0.00104   1.86905
   A23        1.90785   0.00010  -0.00076  -0.00046  -0.00125   1.90661
   A24        1.84988  -0.00010   0.00014  -0.00129  -0.00114   1.84874
   A25        2.04343   0.00013   0.00106  -0.00005   0.00100   2.04444
   A26        1.91321  -0.00008  -0.00078   0.00114   0.00035   1.91356
   A27        1.87641   0.00007  -0.00123   0.00044  -0.00078   1.87564
   A28        1.88341   0.00001   0.00163   0.00000   0.00166   1.88507
   A29        1.89022  -0.00011   0.00026  -0.00060  -0.00036   1.88986
   A30        1.84757  -0.00003  -0.00120  -0.00107  -0.00227   1.84530
   A31        1.95817  -0.00005   0.00046   0.00016   0.00058   1.95875
   A32        1.95769   0.00015  -0.00044  -0.00086  -0.00130   1.95639
   A33        1.83761   0.00000   0.00070   0.00034   0.00107   1.83868
   A34        1.98432  -0.00016   0.00168  -0.00108   0.00062   1.98494
   A35        1.86460   0.00004  -0.00149  -0.00046  -0.00193   1.86267
   A36        1.84897   0.00003  -0.00118   0.00219   0.00099   1.84996
   A37        1.90462  -0.00029   0.00062  -0.00088  -0.00105   1.90357
   A38        2.19497   0.00007  -0.00037   0.00095   0.00097   2.19594
   A39        2.18356   0.00022  -0.00023  -0.00006   0.00011   2.18366
   A40        1.83244   0.00036  -0.00041  -0.00020  -0.00212   1.83032
   A41        1.92839  -0.00041  -0.00714  -0.01238  -0.01923   1.90917
   A42        1.91946  -0.00017   0.00479   0.00733   0.01247   1.93193
   A43        1.94249  -0.00018  -0.00248  -0.00463  -0.00690   1.93559
   A44        1.97884   0.00002   0.00698   0.00730   0.01453   1.99336
   A45        1.86322   0.00035  -0.00184   0.00207   0.00017   1.86340
   A46        1.81365  -0.00021  -0.00043  -0.00170  -0.00290   1.81075
   A47        1.95773  -0.00003  -0.00598  -0.00759  -0.01331   1.94442
   A48        1.92239   0.00026   0.00131   0.00918   0.01069   1.93308
   A49        1.97127  -0.00006   0.00167  -0.00312  -0.00127   1.97000
   A50        1.96452   0.00020   0.00301   0.00401   0.00721   1.97172
   A51        1.83723  -0.00015   0.00039  -0.00047  -0.00027   1.83696
   A52        1.92406   0.00019  -0.00020   0.00120   0.00101   1.92507
   A53        1.95778   0.00003   0.00112  -0.00069   0.00043   1.95821
   A54        1.92897   0.00019  -0.00063   0.00061  -0.00003   1.92894
   A55        1.88560  -0.00011  -0.00057  -0.00066  -0.00123   1.88438
   A56        1.88221  -0.00018  -0.00005  -0.00025  -0.00030   1.88191
   A57        1.88287  -0.00014   0.00030  -0.00026   0.00004   1.88290
   A58        1.93725   0.00021   0.00093   0.00033   0.00126   1.93852
   A59        1.91182   0.00028  -0.00133   0.00122  -0.00011   1.91171
   A60        1.93306  -0.00017   0.00025  -0.00016   0.00009   1.93315
   A61        1.89256  -0.00031   0.00003  -0.00155  -0.00152   1.89103
   A62        1.89551  -0.00004  -0.00005  -0.00067  -0.00072   1.89479
   A63        1.89262   0.00001   0.00017   0.00079   0.00096   1.89357
   A64        1.88088  -0.00003  -0.00054  -0.00013  -0.00067   1.88021
   A65        1.84970   0.00041   0.00111   0.00194   0.00305   1.85275
   A66        1.98460  -0.00027  -0.00016   0.00062   0.00047   1.98507
   A67        1.92965  -0.00025  -0.00228   0.00121  -0.00106   1.92859
   A68        1.90538  -0.00013   0.00019  -0.00210  -0.00191   1.90347
   A69        1.85670  -0.00007   0.00068  -0.00342  -0.00274   1.85396
   A70        1.93146   0.00032   0.00056   0.00139   0.00196   1.93342
   A71        1.83620  -0.00013  -0.00084  -0.00427  -0.00511   1.83109
   A72        1.94679   0.00029   0.00070   0.00226   0.00295   1.94975
   A73        1.94081  -0.00023  -0.00147  -0.00082  -0.00228   1.93852
   A74        1.91903   0.00007   0.00116   0.00096   0.00212   1.92116
   A75        1.89145   0.00000   0.00035   0.00001   0.00035   1.89180
   A76        1.87966  -0.00007   0.00000  -0.00026  -0.00026   1.87940
   A77        1.88390  -0.00007  -0.00077  -0.00228  -0.00305   1.88085
   A78        1.87347  -0.00026  -0.00285   0.00380   0.00096   1.87443
   A79        1.90193  -0.00006  -0.00174  -0.00188  -0.00363   1.89830
   A80        1.95039  -0.00014   0.00028  -0.00098  -0.00070   1.94969
   A81        1.92126   0.00009   0.00203  -0.00101   0.00102   1.92229
   A82        1.92484   0.00031   0.00203   0.00090   0.00295   1.92779
   A83        1.89195   0.00006   0.00022  -0.00087  -0.00065   1.89130
   A84        1.88154  -0.00015  -0.00188   0.00239   0.00051   1.88205
    D1        0.07870  -0.00002  -0.00197   0.00296   0.00096   0.07966
    D2       -3.08497   0.00002   0.00840   0.01276   0.02112  -3.06385
    D3       -3.10812  -0.00010  -0.00393  -0.00241  -0.00630  -3.11442
    D4        0.01139  -0.00006   0.00644   0.00739   0.01386   0.02526
    D5        0.39346  -0.00011  -0.00449  -0.00128  -0.00576   0.38770
    D6       -1.86516   0.00002  -0.00682   0.00081  -0.00599  -1.87116
    D7        2.41515  -0.00009  -0.00561  -0.00155  -0.00715   2.40800
    D8       -2.69838  -0.00002  -0.00229   0.00462   0.00230  -2.69608
    D9        1.32618   0.00010  -0.00463   0.00672   0.00207   1.32825
   D10       -0.67669  -0.00001  -0.00342   0.00435   0.00092  -0.67578
   D11        0.03610  -0.00007   0.01414   0.02232   0.03642   0.07253
   D12       -3.09614   0.00011   0.01177   0.02040   0.03214  -3.06400
   D13        3.13702  -0.00011   0.01237   0.01756   0.02988  -3.11629
   D14        0.00477   0.00006   0.00999   0.01563   0.02559   0.03037
   D15        0.63932   0.00000   0.00717  -0.00220   0.00495   0.64428
   D16       -1.51171  -0.00002   0.01008   0.00056   0.01067  -1.50104
   D17        2.77800  -0.00010   0.00736  -0.00119   0.00617   2.78417
   D18       -2.47883  -0.00004  -0.00383  -0.01259  -0.01645  -2.49528
   D19        1.65332  -0.00006  -0.00092  -0.00983  -0.01073   1.64259
   D20       -0.34015  -0.00014  -0.00364  -0.01158  -0.01523  -0.35539
   D21       -0.05237   0.00018  -0.02364  -0.03288  -0.05650  -0.10887
   D22        2.08252  -0.00004  -0.02521  -0.04192  -0.06704   2.01548
   D23       -2.16051  -0.00008  -0.02759  -0.04129  -0.06882  -2.22934
   D24        3.06931   0.00020  -0.01423  -0.02407  -0.03832   3.03099
   D25       -1.07898  -0.00002  -0.01581  -0.03311  -0.04886  -1.12784
   D26        0.96117  -0.00006  -0.01819  -0.03247  -0.05064   0.91053
   D27       -1.36989  -0.00004  -0.00583  -0.00075  -0.00652  -1.37641
   D28        2.68932   0.00018  -0.00216  -0.00184  -0.00397   2.68535
   D29        0.68171   0.00007  -0.00383  -0.00397  -0.00777   0.67394
   D30        0.77379  -0.00009  -0.00715  -0.00240  -0.00952   0.76427
   D31       -1.45018   0.00014  -0.00348  -0.00349  -0.00697  -1.45715
   D32        2.82539   0.00002  -0.00515  -0.00562  -0.01077   2.81462
   D33        2.80506  -0.00011  -0.00719  -0.00173  -0.00888   2.79617
   D34        0.58108   0.00012  -0.00352  -0.00282  -0.00633   0.57475
   D35       -1.42653   0.00001  -0.00519  -0.00495  -0.01013  -1.43666
   D36        0.65212   0.00003   0.00229   0.00389   0.00621   0.65833
   D37       -1.46983   0.00002   0.00251   0.00260   0.00513  -1.46470
   D38        2.80408   0.00011   0.00230   0.00398   0.00630   2.81038
   D39        2.87937  -0.00015  -0.00035   0.00675   0.00642   2.88579
   D40        0.75742  -0.00016  -0.00013   0.00546   0.00534   0.76276
   D41       -1.25186  -0.00007  -0.00034   0.00684   0.00652  -1.24534
   D42       -1.39333   0.00001  -0.00083   0.00713   0.00633  -1.38700
   D43        2.76791  -0.00001  -0.00061   0.00585   0.00525   2.77316
   D44        0.75863   0.00008  -0.00082   0.00723   0.00642   0.76505
   D45        3.01783   0.00021  -0.01769   0.02602   0.00833   3.02615
   D46        0.92478   0.00026  -0.01858   0.02696   0.00837   0.93315
   D47       -1.26031   0.00023  -0.01739   0.02366   0.00625  -1.25406
   D48        0.78670   0.00015  -0.01425   0.02516   0.01092   0.79763
   D49       -1.30634   0.00019  -0.01514   0.02610   0.01097  -1.29538
   D50        2.79175   0.00017  -0.01395   0.02280   0.00885   2.80060
   D51       -1.24396   0.00011  -0.01433   0.02642   0.01210  -1.23186
   D52        2.94618   0.00016  -0.01522   0.02736   0.01214   2.95833
   D53        0.76109   0.00014  -0.01404   0.02406   0.01003   0.77112
   D54        0.83620   0.00009  -0.00073  -0.00323  -0.00393   0.83227
   D55       -1.31570   0.00004  -0.00311  -0.00415  -0.00724  -1.32295
   D56        2.96693   0.00008  -0.00064  -0.00371  -0.00433   2.96260
   D57        2.98264   0.00000  -0.00187  -0.00217  -0.00402   2.97863
   D58        0.83074  -0.00004  -0.00425  -0.00309  -0.00733   0.82341
   D59       -1.16981   0.00000  -0.00178  -0.00265  -0.00442  -1.17423
   D60       -1.30442   0.00002  -0.00179  -0.00366  -0.00543  -1.30985
   D61        2.82686  -0.00003  -0.00417  -0.00458  -0.00874   2.81812
   D62        0.82631   0.00001  -0.00170  -0.00414  -0.00583   0.82048
   D63       -1.29739   0.00010   0.00409   0.00179   0.00592  -1.29148
   D64        0.94733   0.00013   0.00534  -0.00021   0.00515   0.95248
   D65        2.98050   0.00011   0.00388   0.00157   0.00547   2.98597
   D66        0.86967   0.00009   0.00522   0.00328   0.00852   0.87819
   D67        3.11440   0.00012   0.00646   0.00128   0.00775   3.12215
   D68       -1.13562   0.00010   0.00501   0.00307   0.00808  -1.12754
   D69        2.86223   0.00001   0.00478   0.00173   0.00653   2.86876
   D70       -1.17623   0.00004   0.00602  -0.00027   0.00576  -1.17047
   D71        0.85694   0.00002   0.00456   0.00151   0.00609   0.86303
   D72       -3.06705  -0.00008   0.00897  -0.00269   0.00625  -3.06080
   D73        1.11406  -0.00009   0.00908  -0.00223   0.00683   1.12089
   D74       -0.98793  -0.00007   0.00838  -0.00185   0.00651  -0.98142
   D75        0.97116  -0.00001   0.00725  -0.00121   0.00606   0.97722
   D76       -1.13091  -0.00002   0.00736  -0.00075   0.00663  -1.12428
   D77        3.05029   0.00000   0.00667  -0.00037   0.00631   3.05660
   D78       -1.07113   0.00001   0.00890  -0.00146   0.00745  -1.06368
   D79        3.10998   0.00000   0.00901  -0.00099   0.00802   3.11800
   D80        1.00800   0.00002   0.00832  -0.00062   0.00770   1.01570
   D81       -0.06665   0.00017  -0.02803  -0.04155  -0.06962  -0.13627
   D82        2.02941  -0.00005  -0.03507  -0.05369  -0.08882   1.94059
   D83       -2.20129   0.00002  -0.03866  -0.05417  -0.09277  -2.29406
   D84        3.06566   0.00000  -0.02568  -0.03964  -0.06537   3.00030
   D85       -1.12146  -0.00023  -0.03272  -0.05178  -0.08457  -1.20603
   D86        0.93102  -0.00015  -0.03631  -0.05226  -0.08851   0.84251
   D87        0.06897  -0.00018   0.02987   0.04313   0.07298   0.14195
   D88       -2.05695   0.00002   0.03651   0.05522   0.09171  -1.96523
   D89        2.14855   0.00011   0.03271   0.05517   0.08780   2.23634
   D90       -2.01771   0.00019   0.04004   0.06052   0.10066  -1.91705
   D91        2.13956   0.00039   0.04668   0.07260   0.11939   2.25895
   D92        0.06187   0.00048   0.04288   0.07256   0.11548   0.17735
   D93        2.16461  -0.00014   0.03926   0.05606   0.09525   2.25986
   D94        0.03870   0.00006   0.04590   0.06814   0.11398   0.15268
   D95       -2.03900   0.00015   0.04210   0.06810   0.11007  -1.92893
   D96        1.03705   0.00023  -0.01048   0.00419  -0.00603   1.03103
   D97        3.12640   0.00017  -0.01072   0.00325  -0.00719   3.11921
   D98       -1.06997   0.00025  -0.01120   0.00491  -0.00602  -1.07599
   D99        3.07965  -0.00009  -0.01400  -0.00526  -0.01952   3.06013
   D100      -1.11419  -0.00016  -0.01423  -0.00620  -0.02069  -1.13487
   D101       0.97262  -0.00007  -0.01472  -0.00454  -0.01951   0.95311
   D102      -1.05353   0.00003  -0.00901  -0.00249  -0.01151  -1.06504
   D103       1.03583  -0.00004  -0.00925  -0.00342  -0.01268   1.02314
   D104       3.12263   0.00005  -0.00973  -0.00176  -0.01151   3.11112
   D105       1.04611  -0.00001   0.01359   0.01391   0.02723   1.07334
   D106      -0.96890  -0.00005   0.01150   0.00776   0.01952  -0.94938
   D107      -3.12322   0.00001   0.00739   0.00953   0.01693  -3.10630
   D108       2.82075   0.00002  -0.00394  -0.00537  -0.00931   2.81144
   D109      -1.31837  -0.00014  -0.00336  -0.00465  -0.00801  -1.32638
   D110       0.76637   0.00014  -0.00220  -0.00606  -0.00825   0.75812
   D111      -1.09888   0.00017   0.00843  -0.01450  -0.00607  -1.10495
   D112       1.01477   0.00021   0.00833  -0.01350  -0.00517   1.00960
   D113       3.10027   0.00003   0.00721  -0.01625  -0.00904   3.09123
   D114       3.12306  -0.00009   0.00699  -0.01590  -0.00890   3.11416
   D115      -1.04647  -0.00004   0.00690  -0.01490  -0.00800  -1.05447
   D116       1.03903  -0.00023   0.00577  -0.01765  -0.01187   1.02716
   D117       1.08524  -0.00011   0.00573  -0.01129  -0.00556   1.07968
   D118      -3.08429  -0.00007   0.00564  -0.01030  -0.00466  -3.08895
   D119      -0.99879  -0.00026   0.00451  -0.01304  -0.00853  -1.00732
   D120      -2.98175  -0.00010  -0.00280   0.02438   0.02157  -2.96019
   D121      -0.90150  -0.00018  -0.00296   0.02431   0.02133  -0.88016
   D122       1.18890  -0.00023  -0.00366   0.02138   0.01772   1.20662
   D123      -0.98111   0.00022  -0.00225   0.02539   0.02314  -0.95797
   D124       1.09915   0.00015  -0.00241   0.02532   0.02290   1.12206
   D125      -3.09363   0.00010  -0.00310   0.02239   0.01929  -3.07434
   D126       1.08656   0.00020  -0.00132   0.02161   0.02029   1.10685
   D127      -3.11637   0.00012  -0.00148   0.02154   0.02005  -3.09631
   D128      -1.02597   0.00007  -0.00217   0.01861   0.01644  -1.00953
   D129       2.94611  -0.00023  -0.05440  -0.07867  -0.13307   2.81304
   D130       0.87831  -0.00005  -0.05176  -0.07808  -0.12984   0.74847
   D131      -1.20853  -0.00038  -0.05462  -0.07693  -0.13154  -1.34007
         Item               Value     Threshold  Converged?
 Maximum Force            0.001236     0.000450     NO 
 RMS     Force            0.000242     0.000300     YES
 Maximum Displacement     0.266390     0.001800     NO 
 RMS     Displacement     0.048124     0.001200     NO 
 Predicted change in Energy=-1.660889D-04
 GradGradGradGradGradGradGradGradGradGradGradGradGradGradGradGradGradGrad

                          Input orientation:                          
 ---------------------------------------------------------------------
 Center     Atomic      Atomic             Coordinates (Angstroms)
 Number     Number       Type             X           Y           Z
 ---------------------------------------------------------------------
      1          6           0        1.793252    0.611979    0.050646
      2          6           0        1.060507   -0.485101    0.360769
      3          6           0       -0.370234   -0.550588    0.812541
      4          6           0       -1.280615    0.497103    0.120959
      5          6           0       -1.131537    1.910510    0.735210
      6          6           0        0.289192    2.322573    1.163644
      7          6           0        1.426791    2.076399    0.154184
      8          6           0        3.135915    0.195178   -0.377473
      9          6           0        3.194535   -1.320407   -0.419523
     10          6           0        1.863489   -1.785147    0.203343
     11          8           0        4.070325    0.948132   -0.653844
     12          6           0        1.177257    2.710962   -1.228805
     13          6           0        2.050624   -2.492288    1.547468
     14          8           0        1.153630   -2.726711   -0.624650
     15          6           0       -2.768586    0.045996    0.065500
     16          8           0       -3.511260    1.172445   -0.452640
     17          6           0       -3.346183   -0.349528    1.432872
     18          6           0       -2.948761   -1.093044   -0.953307
     19          8           0       -4.356096   -1.288498   -1.132623
     20          1           0       -0.414456   -0.421499    1.903461
     21          1           0       -0.732625   -1.563769    0.617782
     22          1           0       -0.954161    0.559951   -0.924826
     23          1           0       -1.773322    1.997136    1.621036
     24          1           0       -1.516138    2.638524    0.013165
     25          1           0        0.552746    1.817276    2.101746
     26          1           0        0.264284    3.394712    1.399847
     27          1           0        2.321719    2.572685    0.558461
     28          1           0        3.276102   -1.652897   -1.461727
     29          1           0        4.086639   -1.688026    0.100331
     30          1           0        0.995289    3.787946   -1.126134
     31          1           0        0.313432    2.269325   -1.736886
     32          1           0        2.051454    2.578763   -1.875254
     33          1           0        1.084897   -2.735964    2.001762
     34          1           0        2.606060   -3.424904    1.396652
     35          1           0        2.613663   -1.861310    2.242895
     36          1           0        1.043110   -2.323893   -1.503631
     37          1           0       -4.353668    0.794283   -0.767742
     38          1           0       -2.830951   -1.219944    1.854116
     39          1           0       -3.268582    0.476476    2.146568
     40          1           0       -4.405804   -0.606411    1.333149
     41          1           0       -2.484541   -0.794576   -1.902608
     42          1           0       -2.472732   -2.021907   -0.612438
     43          1           0       -4.485557   -1.771541   -1.964897
 ---------------------------------------------------------------------
                    Distance matrix (angstroms):
                    1          2          3          4          5
     1  C    0.000000
     2  C    1.355240   0.000000
     3  C    2.571521   1.501802   0.000000
     4  C    3.076816   2.550115   1.550722   0.000000
     5  C    3.272491   3.268671   2.577318   1.548305   0.000000
     6  C    2.535171   3.020358   2.968699   2.623705   1.540072
     7  C    1.513123   2.595790   3.250200   3.134539   2.628718
     8  C    1.469610   2.305450   3.776955   4.454810   4.731974
     9  C    2.432852   2.420881   3.849439   4.860291   5.521515
    10  C    2.403011   1.536126   2.623886   3.885980   4.786538
    11  O    2.407149   3.484623   4.910704   5.425524   5.469462
    12  C    2.534200   3.571441   4.147232   3.572698   3.135061
    13  C    3.455892   2.533256   3.189180   4.697717   5.492772
    14  O    3.465832   2.450416   3.020462   4.107853   5.345561
    15  C    4.596838   3.877009   2.581874   1.555837   2.569991
    16  O    5.357729   4.930531   3.799416   2.400182   2.760219
    17  C    5.408219   4.537257   3.046557   2.589299   3.240241
    18  C    5.138260   4.262701   3.171952   2.542701   3.895476
    19  O    6.544189   5.675848   4.496139   3.770732   4.911235
    20  H    3.061858   2.135289   1.099420   2.184348   2.705047
    21  H    3.381653   2.108294   1.093523   2.189593   3.499076
    22  H    2.915910   2.608405   2.143062   1.097355   2.147368
    23  H    4.135847   3.972450   3.018811   2.177864   1.097306
    24  H    3.880767   4.064106   3.481743   2.157029   1.095112
    25  H    2.683022   2.930830   2.849688   3.004595   2.170926
    26  H    3.449883   4.094704   4.038928   3.523976   2.143109
    27  H    2.093209   3.313577   4.131102   4.180462   3.520610
    28  H    3.100932   3.097434   4.436569   5.281199   6.078789
    29  H    3.248402   3.266854   4.654539   5.795053   6.370392
    30  H    3.479702   4.524828   4.944290   4.191018   3.393046
    31  H    2.851654   3.541911   3.862498   3.022142   2.885817
    32  H    2.764778   3.920336   4.783478   4.406910   4.170433
    33  H    3.939206   2.785648   2.882276   4.425583   5.301551
    34  H    4.332299   3.479114   4.178661   5.667078   6.547807
    35  H    3.405318   2.801543   3.559150   5.022960   5.525058
    36  H    3.405559   2.618672   3.241420   3.999626   5.260386
    37  H    6.203839   5.676588   4.491516   3.212749   3.726521
    38  H    5.290718   4.232437   2.754640   2.890610   3.733591
    39  H    5.480275   4.780661   3.351851   2.838227   2.935191
    40  H    6.446517   5.553449   4.069395   3.529016   4.172918
    41  H    4.908473   4.217346   3.449907   2.685646   4.013252
    42  H    5.057238   3.974000   2.935275   2.881739   4.367935
    43  H    7.011920   6.149998   5.112804   4.446256   5.665468
                    6          7          8          9         10
     6  C    0.000000
     7  C    1.540695   0.000000
     8  C    3.873588   2.596682   0.000000
     9  C    4.921253   3.871996   1.517301   0.000000
    10  C    4.502660   3.886472   2.424480   1.541307   0.000000
    11  O    4.414670   2.985660   1.231439   2.442987   3.616035
    12  C    2.581339   1.541945   3.300042   4.579987   4.768329
    13  C    5.141288   4.816981   3.479329   2.559470   1.530275
    14  O    5.425911   4.873507   3.539490   2.486978   1.440838
    15  C    3.967207   4.661716   5.922973   6.136865   4.982790
    16  O    4.287027   5.056651   6.719050   7.154235   6.169731
    17  C    4.519797   5.504676   6.752159   6.866947   5.541970
    18  C    5.160646   5.515195   6.246150   6.170632   4.997459
    19  O    6.315962   6.813236   7.674749   7.584296   6.380807
    20  H    2.927863   3.562255   4.264749   4.385100   3.152613
    21  H    4.055333   4.257796   4.364634   4.069129   2.638290
    22  H    3.002410   3.022055   4.142630   4.582877   3.835545
    23  H    2.137541   3.521173   5.598366   6.312652   5.435247
    24  H    2.163942   2.999451   5.269169   6.168532   5.570180
    25  H    1.097643   2.150372   3.930712   4.814655   4.277784
    26  H    1.098133   2.154309   4.652113   5.841988   5.551578
    27  H    2.135408   1.100288   2.681684   4.107850   4.396224
    28  H    5.623038   4.465284   2.147240   1.096992   2.187561
    29  H    5.624601   4.609619   2.163014   1.096012   2.227654
    30  H    2.808732   2.180551   4.248619   5.606359   5.794882
    31  H    2.901119   2.202937   3.757193   4.787732   4.754567
    32  H    3.522229   2.182015   3.016767   4.316169   4.837314
    33  H    5.188871   5.166166   4.296397   3.509557   2.178203
    34  H    6.201263   5.761835   4.066111   2.841425   2.159676
    35  H    4.906406   4.612693   3.371679   2.778211   2.174473
    36  H    5.410396   4.717853   3.463204   2.609770   1.969017
    37  H    5.255671   5.992285   7.523636   7.846562   6.800699
    38  H    4.770899   5.646594   6.525799   6.440963   5.008220
    39  H    4.126981   5.345641   6.889666   7.182304   5.935420
    40  H    5.536305   6.527374   7.774722   7.832420   6.478419
    41  H    5.178041   5.269859   5.907214   5.893041   4.931696
    42  H    5.445842   5.708774   6.035528   5.713775   4.418638
    43  H    7.024796   7.365664   8.029616   7.847006   6.709086
                   11         12         13         14         15
    11  O    0.000000
    12  C    3.436276   0.000000
    13  C    4.556474   5.961901   0.000000
    14  O    4.691741   5.471183   2.361705   0.000000
    15  C    6.935561   4.934262   5.644812   4.852627   0.000000
    16  O    7.587570   4.995163   6.954513   6.082285   1.445310
    17  C    7.812996   6.075577   5.807761   5.489328   1.536152
    18  C    7.315986   5.618753   5.762431   4.427922   1.538780
    19  O    8.731341   6.828098   7.048267   5.716955   2.395112
    20  H    5.341251   4.707117   3.239061   3.763542   3.023008
    21  H    5.567316   5.032977   3.077815   2.540479   2.653581
    22  H    5.046739   3.043385   4.945416   3.915998   2.130031
    23  H    6.357963   4.163779   5.897703   5.993737   2.686483
    24  H    5.874598   2.966836   6.434369   6.026625   2.879681
    25  H    4.552148   3.504462   4.595999   5.333115   4.279600
    26  H    4.968838   2.865457   6.153826   6.508559   4.710911
    27  H    2.677029   2.126789   5.167744   5.554078   5.704241
    28  H    2.837043   4.847955   3.355835   2.521639   6.461958
    29  H    2.741966   5.438952   2.624195   3.194841   7.071220
    30  H    4.212298   1.097064   6.906752   6.535849   5.439572
    31  H    4.127078   1.095163   6.039683   5.186846   4.206022
    32  H    2.868212   1.095259   6.118054   5.524324   5.780503
    33  H    5.434849   6.333568   1.094710   2.627328   5.132030
    34  H    5.046984   6.825199   1.095914   2.585090   6.534977
    35  H    4.290213   5.917908   1.094880   3.332181   6.111257
    36  H    4.537876   5.044134   3.217553   0.973182   4.754742
    37  H    8.426168   5.871743   7.561528   6.538211   1.940802
    38  H    7.656241   6.404854   5.053976   4.928642   2.192177
    39  H    7.869201   6.012616   6.120983   6.123399   2.183152
    40  H    8.843614   6.981343   6.729631   6.263862   2.170957
    41  H    6.896572   5.113860   5.945837   4.313074   2.158864
    42  H    7.185711   6.008525   5.034601   3.694239   2.196213
    43  H    9.072960   7.259623   7.455055   5.874439   3.220861
                   16         17         18         19         20
    16  O    0.000000
    17  C    2.428746   0.000000
    18  C    2.387365   2.530733   0.000000
    19  O    2.689305   2.912619   1.432113   0.000000
    20  H    4.205004   2.970128   3.877474   5.050348   0.000000
    21  H    4.043943   2.994902   2.757020   4.033513   1.748995
    22  H    2.671490   3.479607   2.590682   3.877254   3.041995
    23  H    2.828547   2.831278   4.190241   5.004873   2.788561
    24  H    2.519300   3.780620   4.112308   4.979928   3.761736
    25  H    4.843226   4.510441   5.483053   6.648586   2.446816
    26  H    4.756565   5.201528   6.000079   7.049380   3.908680
    27  H    6.083308   6.436539   6.595527   7.896943   4.273267
    28  H    7.420855   7.343850   6.270634   7.647976   5.144030
    29  H    8.137330   7.669035   7.138699   8.541638   5.011509
    30  H    5.253896   6.520398   6.277696   7.376154   5.374501
    31  H    4.180993   5.504411   4.749887   5.901502   4.585028
    32  H    5.911458   6.975175   6.271707   7.520898   5.418576
    33  H    6.513401   5.064897   5.263270   6.443906   2.759433
    34  H    7.872553   6.699885   6.466523   7.709285   4.289617
    35  H    7.347398   6.201725   6.461153   7.765293   3.370130
    36  H    5.837057   5.638001   4.213417   5.510092   4.165558
    37  H    0.975678   2.676945   2.360128   2.114502   4.912316
    38  H    3.392266   1.095689   2.812758   3.354307   2.545466
    39  H    2.701693   1.094379   3.489256   3.879550   3.001915
    40  H    2.674618   1.094865   2.754572   2.558856   4.036125
    41  H    2.650609   3.473604   1.098069   2.083160   4.348632
    42  H    3.362730   2.782636   1.097990   2.086993   3.623196
    43  H    3.450106   3.855532   1.960972   0.970964   5.775870
                   21         22         23         24         25
    21  H    0.000000
    22  H    2.634180   0.000000
    23  H    3.843125   3.036106   0.000000
    24  H    4.317258   2.348640   1.750077   0.000000
    25  H    3.909705   3.607183   2.382020   3.052359   0.000000
    26  H    5.117810   3.863235   2.480721   2.380044   1.750479
    27  H    5.142255   4.120999   4.269623   3.876961   2.466097
    28  H    4.516879   4.804174   6.951464   6.599785   5.670723
    29  H    4.848557   5.613735   7.087461   7.079389   5.364812
    30  H    5.887936   3.776352   4.291754   2.987715   3.807702
    31  H    4.618582   2.277761   3.962861   2.558577   3.872559
    32  H    5.579148   3.743346   5.214522   4.037005   4.317698
    33  H    2.567650   4.856514   5.542256   6.293251   4.585322
    34  H    3.900934   5.826106   6.973368   7.461348   5.673950
    35  H    3.731912   5.350358   5.875368   6.501958   4.218922
    36  H    2.869045   3.555371   6.030516   5.785845   5.512575
    37  H    4.537845   3.411192   3.716357   3.473128   5.775238
    38  H    2.459615   3.796431   3.394483   4.472763   4.553618
    39  H    3.595950   3.846683   2.196451   3.506696   4.049975
    40  H    3.862710   4.286338   3.713665   4.541160   5.572452
    41  H    3.164369   2.265582   4.551435   4.048970   5.664074
    42  H    2.179748   3.011583   4.650837   4.798548   5.591032
    43  H    4.560471   4.357563   5.866691   5.672640   7.402816
                   26         27         28         29         30
    26  H    0.000000
    27  H    2.369957   0.000000
    28  H    6.537431   4.779911   0.000000
    29  H    6.491022   4.634489   1.760179   0.000000
    30  H    2.658869   2.464577   5.909103   6.406789   0.000000
    31  H    3.332867   3.064940   4.923103   5.768282   1.773177
    32  H    3.819167   2.448683   4.424671   5.123515   1.771663
    33  H    6.214571   5.638670   4.239123   3.704601   7.235549
    34  H    7.210485   6.062548   3.429182   2.624748   7.809241
    35  H    5.818598   4.752143   3.769149   2.605814   6.773743
    36  H    6.460588   5.464755   2.332005   3.498584   6.123673
    37  H    5.725919   7.034367   8.042617   8.840486   6.140180
    38  H    5.575113   6.527845   6.962640   7.151777   6.971440
    39  H    4.642718   6.177996   7.770901   7.935454   6.313241
    40  H    6.150053   7.481067   8.241247   8.649354   7.384461
    41  H    6.001031   6.363603   5.840898   6.927512   5.806172
    42  H    6.393771   6.742999   5.822933   6.606426   6.785680
    43  H    7.782844   8.460416   7.778856   8.817862   7.851821
                   31         32         33         34         35
    31  H    0.000000
    32  H    1.770767   0.000000
    33  H    6.294883   6.649195   0.000000
    34  H    6.891984   6.859808   1.776157   0.000000
    35  H    6.179956   6.081897   1.777720   1.777923   0.000000
    36  H    4.656661   5.019053   3.529777   3.473712   4.088652
    37  H    4.989671   6.740663   7.050587   8.421636   8.041133
    38  H    5.912482   7.223313   4.201664   5.884914   5.496028
    39  H    5.579099   6.992671   5.412348   7.091866   6.330508
    40  H    6.321880   7.882599   5.927043   7.557392   7.188555
    41  H    4.152542   5.652912   5.635066   6.611956   6.656936
    42  H    5.238489   6.574886   4.472207   5.639058   5.835249
    43  H    6.277809   7.852750   6.906117   8.020265   8.253029
                   36         37         38         39         40
    36  H    0.000000
    37  H    6.276127   0.000000
    38  H    5.244189   3.640044   0.000000
    39  H    6.305292   3.125959   1.776201   0.000000
    40  H    6.378694   2.525551   1.768613   1.768493   0.000000
    41  H    3.865529   2.702967   3.796566   4.315799   3.767862
    42  H    3.639583   3.390128   2.618273   3.806232   3.086374
    43  H    5.575304   2.834436   4.198433   4.841359   3.498714
                   41         42         43
    41  H    0.000000
    42  H    1.780736   0.000000
    43  H    2.227646   2.437887   0.000000
 Stoichiometry    C15H24O4
 Framework group  C1[X(C15H24O4)]
 Deg. of freedom   123
 Full point group                 C1      NOp   1
 Largest Abelian subgroup         C1      NOp   1
 Largest concise Abelian subgroup C1      NOp   1
                         Standard orientation:                         
 ---------------------------------------------------------------------
 Center     Atomic      Atomic             Coordinates (Angstroms)
 Number     Number       Type             X           Y           Z
 ---------------------------------------------------------------------
      1          6           0        1.820410    0.631936    0.016815
      2          6           0        1.100649   -0.479214    0.306583
      3          6           0       -0.324717   -0.569055    0.770983
      4          6           0       -1.251430    0.487326    0.115239
      5          6           0       -1.108542    1.886169    0.763366
      6          6           0        0.312829    2.300278    1.187680
      7          6           0        1.442084    2.089896    0.160906
      8          6           0        3.162222    0.238264   -0.435200
      9          6           0        3.233823   -1.275191   -0.516007
     10          6           0        1.913444   -1.767528    0.108358
     11          8           0        4.087025    1.006401   -0.701934
     12          6           0        1.172680    2.756672   -1.203067
     13          6           0        2.120697   -2.506450    1.432285
     14          8           0        1.203444   -2.694442   -0.735885
     15          6           0       -2.735840    0.024213    0.063457
     16          8           0       -3.493768    1.156499   -0.418617
     17          6           0       -3.295769   -0.410754    1.426192
     18          6           0       -2.916427   -1.090490   -0.981851
     19          8           0       -4.323752   -1.294197   -1.151817
     20          1           0       -0.358819   -0.467797    1.865199
     21          1           0       -0.680113   -1.580288    0.554429
     22          1           0       -0.936356    0.579376   -0.931873
     23          1           0       -1.741892    1.944682    1.657527
     24          1           0       -1.507007    2.628543    0.063810
     25          1           0        0.590515    1.774016    2.110047
     26          1           0        0.280866    3.365879    1.451057
     27          1           0        2.336706    2.584012    0.568503
     28          1           0        3.307571   -1.580659   -1.567027
     29          1           0        4.134466   -1.647598   -0.014612
     30          1           0        0.982251    3.829037   -1.071467
     31          1           0        0.307602    2.320074   -1.713367
     32          1           0        2.041294    2.648712   -1.861434
     33          1           0        1.161906   -2.770242    1.890021
     34          1           0        2.682784   -3.429886    1.252422
     35          1           0        2.685274   -1.888022    2.137667
     36          1           0        1.080295   -2.270711   -1.603278
     37          1           0       -4.336002    0.778705   -0.734626
     38          1           0       -2.768529   -1.286739    1.820152
     39          1           0       -3.218124    0.397748    2.159651
     40          1           0       -4.354047   -0.674699    1.330732
     41          1           0       -2.464691   -0.764070   -1.927969
     42          1           0       -2.428698   -2.023240   -0.669313
     43          1           0       -4.457513   -1.757357   -1.994647
 ---------------------------------------------------------------------
 Rotational constants (GHZ):      0.5535828      0.2597638      0.2076149
 Standard basis: 6-31G(d) (6D, 7F)
 There are   333 symmetry adapted cartesian basis functions of A   symmetry.
 There are   333 symmetry adapted basis functions of A   symmetry.
   333 basis functions,   628 primitive gaussians,   333 cartesian basis functions
    73 alpha electrons       73 beta electrons
       nuclear repulsion energy      1599.5125455529 Hartrees.
 NAtoms=   43 NActive=   43 NUniq=   43 SFac= 1.00D+00 NAtFMM=   60 NAOKFM=F Big=F
 Integral buffers will be    131072 words long.
 Raffenetti 2 integral format.
 Two-electron integral symmetry is turned on.
 ------------------------------------------------------------------------------
 Polarizable Continuum Model (PCM)
 =================================
 Model                : PCM (using non-symmetric T matrix).
 Atomic radii         : SMD-Coulomb.
 Polarization charges : Total charges.
 Charge compensation  : None.
 Solution method      : On-the-fly selection.
 Cavity type          : VdW (van der Waals Surface) (Alpha=1.000).
 Cavity algorithm     : GePol (No added spheres)
                        Default sphere list used, NSphG=   43.
                        Lebedev-Laikov grids with approx.  5.0 points / Ang**2.
                        Smoothing algorithm: Karplus/York (Gamma=1.0000).
                        Polarization charges: spherical gaussians, with
                                              point-specific exponents (IZeta= 3).
                        Self-potential: point-specific (ISelfS= 7).
                        Self-field    : sphere-specific E.n sum rule (ISelfD= 2).
 1st derivatives      : Analytical E(r).r(x)/FMM algorithm (CHGder, D1EAlg=3).
                        Cavity 1st derivative terms included.
 Solvent              : Methanol, Eps=  32.613000 Eps(inf)=   1.765709
 ------------------------------------------------------------------------------
 ------------------------------------------------------------------------------
 Atomic radii for non-electrostatic terms: SMD-CDS.
 ------------------------------------------------------------------------------
 Nuclear repulsion after PCM non-electrostatic terms =     1599.5138395806 Hartrees.
 One-electron integrals computed using PRISM.
 NBasis=   333 RedAO= T EigKep=  9.14D-04  NBF=   333
 NBsUse=   333 1.00D-06 EigRej= -1.00D+00 NBFU=   333
 Initial guess from the checkpoint file:  "DY-202A-11R_6.chk"
 B after Tr=     0.000000    0.000000    0.000000
         Rot=    0.999996    0.001820   -0.001552   -0.001693 Ang=   0.34 deg.
 ExpMin= 1.61D-01 ExpMax= 5.48D+03 ExpMxC= 8.25D+02 IAcc=1 IRadAn=         1 AccDes= 0.00D+00
 Harris functional with IExCor=  402 and IRadAn=       1 diagonalized for initial guess.
 HarFok:  IExCor=  402 AccDes= 0.00D+00 IRadAn=         1 IDoV= 1 UseB2=F ITyADJ=14
 ICtDFT=  3500011 ScaDFX=  1.000000  1.000000  1.000000  1.000000
 FoFCou: FMM=F IPFlag=           0 FMFlag=      100000 FMFlg1=           0
         NFxFlg=           0 DoJE=T BraDBF=F KetDBF=T FulRan=T
         wScrn=  0.000000 ICntrl=     500 IOpCl=  0 I1Cent=   200000004 NGrid=           0
         NMat0=    1 NMatS0=      1 NMatT0=    0 NMatD0=    1 NMtDS0=    0 NMtDT0=    0
 Petite list used in FoFCou.
 Keep R1 ints in memory in canonical form, NReq=1565304907.
 Requested convergence on RMS density matrix=1.00D-08 within 128 cycles.
 Requested convergence on MAX density matrix=1.00D-06.
 Requested convergence on             energy=1.00D-06.
 No special actions if energy rises.
 Inv3:  Mode=1 IEnd=    21563283.
 Iteration    1 A*A^-1 deviation from unit magnitude is 6.77D-15 for   2674.
 Iteration    1 A*A^-1 deviation from orthogonality  is 5.77D-15 for   2681   1488.
 Iteration    1 A^-1*A deviation from unit magnitude is 6.66D-15 for   2674.
 Iteration    1 A^-1*A deviation from orthogonality  is 1.66D-10 for   1796   1737.
 Iteration    2 A*A^-1 deviation from unit magnitude is 6.66D-15 for    665.
 Iteration    2 A*A^-1 deviation from orthogonality  is 4.22D-15 for   2007   1067.
 Iteration    2 A^-1*A deviation from unit magnitude is 1.33D-15 for    498.
 Iteration    2 A^-1*A deviation from orthogonality  is 5.90D-16 for   2668    981.
 Error on total polarization charges =  0.05164
 SCF Done:  E(RB3LYP) =  -886.950815739     A.U. after   11 cycles
            NFock= 11  Conv=0.29D-08     -V/T= 2.0094
 SMD-CDS (non-electrostatic) energy       (kcal/mol) =       0.81
 (included in total energy above)
 D1PCM: PCM CHGder 1st derivatives, ID1Alg=3 FixD1E=F DoIter=F DoCFld=F I1PDM=0.
 Calling FoFJK, ICntrl=      2127 FMM=F ISym2X=0 I1Cent= 0 IOpClX= 0 NMat=1 NMatS=1 NMatT=0.
 ***** Axes restored to original set *****
 -------------------------------------------------------------------
 Center     Atomic                   Forces (Hartrees/Bohr)
 Number     Number              X              Y              Z
 -------------------------------------------------------------------
      1        6          -0.002711076    0.001707079    0.000626196
      2        6           0.001805014   -0.001206519   -0.000014162
      3        6          -0.001389891    0.001165068   -0.000652902
      4        6           0.000175682   -0.000115870    0.000467973
      5        6          -0.000097220    0.000337142   -0.000097157
      6        6          -0.000499998    0.000219700    0.000210550
      7        6           0.001082429   -0.001141149   -0.000191209
      8        6           0.000854816   -0.000285969   -0.000383790
      9        6           0.002413453   -0.000688399   -0.000205176
     10        6          -0.002973650   -0.000349030    0.000281867
     11        8           0.000680615    0.000700169   -0.000184639
     12        6          -0.000147333    0.000278652    0.000451366
     13        6           0.000945728   -0.000189664   -0.000003261
     14        8           0.001211843    0.000394253    0.000343994
     15        6          -0.000537320    0.000666533   -0.000017593
     16        8           0.000204978    0.000141912    0.000142813
     17        6           0.000588301   -0.000348715    0.000069170
     18        6           0.002129583   -0.000010447   -0.000197821
     19        8          -0.001408379   -0.000684043   -0.000058896
     20        1           0.000136184   -0.000185879    0.000246438
     21        1           0.000128884   -0.000185160   -0.000172818
     22        1           0.000027835   -0.000029227   -0.000039108
     23        1           0.000000828    0.000124943    0.000052562
     24        1          -0.000090849   -0.000238236    0.000015210
     25        1           0.000149598   -0.000164553    0.000046503
     26        1           0.000041071    0.000147732   -0.000044758
     27        1           0.000122567   -0.000265157   -0.000104215
     28        1          -0.000706850    0.000200479   -0.000189397
     29        1          -0.000598098    0.000105684    0.000337031
     30        1          -0.000010219    0.000065108   -0.000081553
     31        1          -0.000032319   -0.000167513   -0.000112769
     32        1           0.000144965    0.000112431   -0.000281795
     33        1          -0.000238866   -0.000105586   -0.000022678
     34        1           0.000007508   -0.000081808    0.000206664
     35        1          -0.000137046    0.000053312   -0.000129669
     36        1          -0.000490034    0.000020689   -0.000295154
     37        1           0.000179614   -0.000190521   -0.000141394
     38        1           0.000028335    0.000090769   -0.000033504
     39        1          -0.000074985    0.000127570    0.000258238
     40        1          -0.000256583    0.000013434   -0.000224022
     41        1          -0.000296205   -0.000251734   -0.000083138
     42        1          -0.000339782    0.000097112    0.000098764
     43        1          -0.000023129    0.000115408    0.000107239
 -------------------------------------------------------------------
 Cartesian Forces:  Max     0.002973650 RMS     0.000645464

 GradGradGradGradGradGradGradGradGradGradGradGradGradGradGradGradGradGrad
 Berny optimization.
 Using GEDIIS/GDIIS optimizer.
 FormGI is forming the generalized inverse of G from B-inverse, IUseBI=4.
 Internal  Forces:  Max     0.001530086 RMS     0.000274455
 Search for a local minimum.
 Step number   7 out of a maximum of  258
 All quantities printed in internal units (Hartrees-Bohrs-Radians)
 Mixed Optimization -- En-DIIS/RFO-DIIS
 Swapping is turned off.
 Update second derivatives using D2CorX and points    6    7
 DE= -1.33D-04 DEPred=-1.66D-04 R= 8.03D-01
 TightC=F SS=  1.41D+00  RLast= 4.71D-01 DXNew= 1.0434D+00 1.4142D+00
 Trust test= 8.03D-01 RLast= 4.71D-01 DXMaxT set to 1.04D+00
 ITU=  1  1  1 -1  1  1  0
     Eigenvalues ---    0.00101   0.00294   0.00345   0.00374   0.00412
     Eigenvalues ---    0.00445   0.00694   0.00710   0.00802   0.00876
     Eigenvalues ---    0.01030   0.01148   0.01208   0.01243   0.01372
     Eigenvalues ---    0.01393   0.02522   0.02651   0.03189   0.03783
     Eigenvalues ---    0.03931   0.04330   0.04429   0.04625   0.04729
     Eigenvalues ---    0.04948   0.05029   0.05195   0.05375   0.05418
     Eigenvalues ---    0.05488   0.05564   0.05576   0.05610   0.05631
     Eigenvalues ---    0.05702   0.05736   0.05947   0.05983   0.06049
     Eigenvalues ---    0.06120   0.06166   0.06976   0.07873   0.08153
     Eigenvalues ---    0.08745   0.08959   0.09121   0.09248   0.09719
     Eigenvalues ---    0.10475   0.11430   0.12107   0.13373   0.13685
     Eigenvalues ---    0.14752   0.15733   0.15970   0.15998   0.16000
     Eigenvalues ---    0.16000   0.16000   0.16000   0.16000   0.16033
     Eigenvalues ---    0.16047   0.16099   0.16142   0.16342   0.16498
     Eigenvalues ---    0.17609   0.18295   0.18918   0.20233   0.20873
     Eigenvalues ---    0.22815   0.23522   0.24706   0.24996   0.26806
     Eigenvalues ---    0.27166   0.27441   0.27859   0.28551   0.28839
     Eigenvalues ---    0.29009   0.29352   0.29360   0.29849   0.30662
     Eigenvalues ---    0.31147   0.31682   0.32410   0.33753   0.33757
     Eigenvalues ---    0.33813   0.33859   0.33909   0.34029   0.34099
     Eigenvalues ---    0.34133   0.34137   0.34156   0.34190   0.34198
     Eigenvalues ---    0.34204   0.34237   0.34248   0.34321   0.34339
     Eigenvalues ---    0.34356   0.34388   0.34408   0.34834   0.35670
     Eigenvalues ---    0.39832   0.41680   0.42294   0.51412   0.52513
     Eigenvalues ---    0.52652   0.53122   0.95829
 En-DIIS/RFO-DIIS IScMMF=        0 using points:     7    6    5    4    3
 RFO step:  Lambda=-4.02744751D-05.
 DidBck=F Rises=F RFO-DIIS coefs:    0.97578    0.05294   -0.42995    0.22305    0.17818
 Iteration  1 RMS(Cart)=  0.01523223 RMS(Int)=  0.00009076
 Iteration  2 RMS(Cart)=  0.00010897 RMS(Int)=  0.00006667
 Iteration  3 RMS(Cart)=  0.00000000 RMS(Int)=  0.00006667
 Variable       Old X    -DE/DX   Delta X   Delta X   Delta X     New X
                                 (Linear)    (Quad)   (Total)
    R1        2.56103   0.00026   0.00067  -0.00024   0.00039   2.56142
    R2        2.85939  -0.00106  -0.00165  -0.00192  -0.00356   2.85583
    R3        2.77716   0.00153   0.00212   0.00212   0.00413   2.78129
    R4        2.83799   0.00066   0.00119   0.00070   0.00192   2.83991
    R5        2.90286  -0.00022  -0.00082  -0.00072  -0.00149   2.90137
    R6        2.93044  -0.00059  -0.00067  -0.00103  -0.00170   2.92873
    R7        2.07760   0.00022  -0.00004   0.00053   0.00049   2.07809
    R8        2.06646   0.00016   0.00020  -0.00005   0.00014   2.06660
    R9        2.92587   0.00027   0.00055   0.00031   0.00084   2.92671
   R10        2.94011  -0.00012   0.00039  -0.00132  -0.00093   2.93918
   R11        2.07370   0.00004   0.00014   0.00009   0.00023   2.07393
   R12        2.91032   0.00023   0.00019   0.00056   0.00073   2.91104
   R13        2.07361   0.00005   0.00004  -0.00015  -0.00011   2.07350
   R14        2.06946  -0.00014   0.00004  -0.00004  -0.00001   2.06946
   R15        2.91149   0.00039   0.00005   0.00127   0.00130   2.91279
   R16        2.07425   0.00015   0.00024   0.00022   0.00047   2.07471
   R17        2.07517   0.00013   0.00012   0.00019   0.00031   2.07548
   R18        2.91385   0.00014  -0.00008   0.00022   0.00014   2.91399
   R19        2.07924  -0.00006  -0.00002  -0.00018  -0.00020   2.07905
   R20        2.86728   0.00056   0.00041   0.00048   0.00090   2.86818
   R21        2.32708   0.00099   0.00055   0.00034   0.00089   2.32797
   R22        2.91265   0.00114   0.00216   0.00133   0.00361   2.91625
   R23        2.07301   0.00007  -0.00036   0.00050   0.00014   2.07315
   R24        2.07116  -0.00036  -0.00024  -0.00091  -0.00115   2.07001
   R25        2.89180   0.00026  -0.00052   0.00135   0.00083   2.89263
   R26        2.72279  -0.00065   0.00028  -0.00224  -0.00196   2.72083
   R27        2.07315   0.00006   0.00007   0.00006   0.00013   2.07328
   R28        2.06956   0.00014   0.00021   0.00006   0.00027   2.06983
   R29        2.06974   0.00027   0.00019   0.00053   0.00072   2.07046
   R30        2.06870   0.00022   0.00018   0.00058   0.00077   2.06947
   R31        2.07098   0.00005   0.00016   0.00000   0.00016   2.07113
   R32        2.06902  -0.00013  -0.00013  -0.00029  -0.00042   2.06860
   R33        1.83905   0.00033  -0.00010   0.00061   0.00051   1.83956
   R34        2.73124  -0.00023  -0.00040  -0.00005  -0.00045   2.73078
   R35        2.90291  -0.00001   0.00053  -0.00051   0.00002   2.90293
   R36        2.90787   0.00061   0.00052   0.00111   0.00162   2.90950
   R37        1.84376  -0.00004  -0.00018   0.00034   0.00016   1.84392
   R38        2.07055  -0.00007  -0.00014   0.00015   0.00001   2.07056
   R39        2.06808   0.00026   0.00032   0.00012   0.00044   2.06852
[truncated: 1,096,138 more chars]
