# Supplementary material for: New patchoulol- and guaiane-type sesquiterpenoids from Sanguisorba officinalis with anti-melanogenic activity
Source: Nat Prod Bioprospect. 2026 May 12;16(1):63. doi: 10.1007/s13659-026-00616-0 (PMC13161421; doi:10.1007/s13659-026-00616-0)
Supplement: Supplementary file 2 — Additional file 2. It includes the calculated NMR data of compound 11. [file 13659_2026_616_MOESM2_ESM.zip › New folder/11R-opt_freq-conf-60.log]

 Entering Gaussian System, Link 0=/gpfs/home/zhengshan/software/Gaussian/g09/g09
 Input=DY-202A-11R_60.gjf
 Output=DY-202A-11R_60.log
 Initial command:
 /gpfs/home/zhengshan/software/Gaussian/g09/l1.exe "/gpfs/home/zhengshan/software/Gaussian/g09/scratch/zhengshan/%J/Gau-26300.inp" -scrdir="/gpfs/home/zhengshan/software/Gaussian/g09/scratch/zhengshan/%J/"
 Entering Link 1 = /gpfs/home/zhengshan/software/Gaussian/g09/l1.exe PID=     26301.
  
 Copyright (c) 1988,1990,1992,1993,1995,1998,2003,2009,2013,
            Gaussian, Inc.  All Rights Reserved.
  
 This is part of the Gaussian(R) 09 program.  It is based on
 the Gaussian(R) 03 system (copyright 2003, Gaussian, Inc.),
 the Gaussian(R) 98 system (copyright 1998, Gaussian, Inc.),
 the Gaussian(R) 94 system (copyright 1995, Gaussian, Inc.),
 the Gaussian 92(TM) system (copyright 1992, Gaussian, Inc.),
 the Gaussian 90(TM) system (copyright 1990, Gaussian, Inc.),
 the Gaussian 88(TM) system (copyright 1988, Gaussian, Inc.),
 the Gaussian 86(TM) system (copyright 1986, Carnegie Mellon
 University), and the Gaussian 82(TM) system (copyright 1983,
 Carnegie Mellon University). Gaussian is a federally registered
 trademark of Gaussian, Inc.
  
 This software contains proprietary and confidential information,
 including trade secrets, belonging to Gaussian, Inc.
  
 This software is provided under written license and may be
 used, copied, transmitted, or stored only in accord with that
 written license.
  
 The following legend is applicable only to US Government
 contracts under FAR:
  
                    RESTRICTED RIGHTS LEGEND
  
 Use, reproduction and disclosure by the US Government is
 subject to restrictions as set forth in subparagraphs (a)
 and (c) of the Commercial Computer Software - Restricted
 Rights clause in FAR 52.227-19.
  
 Gaussian, Inc.
 340 Quinnipiac St., Bldg. 40, Wallingford CT 06492
  
  
 ---------------------------------------------------------------
 Warning -- This program may not be used in any manner that
 competes with the business of Gaussian, Inc. or will provide
 assistance to any competitor of Gaussian, Inc.  The licensee
 of this program is prohibited from giving any competitor of
 Gaussian, Inc. access to this program.  By using this program,
 the user acknowledges that Gaussian, Inc. is engaged in the
 business of creating and licensing software in the field of
 computational chemistry and represents and warrants to the
 licensee that it is not a competitor of Gaussian, Inc. and that
 it will not use this program in any manner prohibited above.
 ---------------------------------------------------------------
  

 Cite this work as:
 Gaussian 09, Revision D.01,
 M. J. Frisch, G. W. Trucks, H. B. Schlegel, G. E. Scuseria, 
 M. A. Robb, J. R. Cheeseman, G. Scalmani, V. Barone, B. Mennucci, 
 G. A. Petersson, H. Nakatsuji, M. Caricato, X. Li, H. P. Hratchian, 
 A. F. Izmaylov, J. Bloino, G. Zheng, J. L. Sonnenberg, M. Hada, 
 M. Ehara, K. Toyota, R. Fukuda, J. Hasegawa, M. Ishida, T. Nakajima, 
 Y. Honda, O. Kitao, H. Nakai, T. Vreven, J. A. Montgomery, Jr., 
 J. E. Peralta, F. Ogliaro, M. Bearpark, J. J. Heyd, E. Brothers, 
 K. N. Kudin, V. N. Staroverov, T. Keith, R. Kobayashi, J. Normand, 
 K. Raghavachari, A. Rendell, J. C. Burant, S. S. Iyengar, J. Tomasi, 
 M. Cossi, N. Rega, J. M. Millam, M. Klene, J. E. Knox, J. B. Cross, 
 V. Bakken, C. Adamo, J. Jaramillo, R. Gomperts, R. E. Stratmann, 
 O. Yazyev, A. J. Austin, R. Cammi, C. Pomelli, J. W. Ochterski, 
 R. L. Martin, K. Morokuma, V. G. Zakrzewski, G. A. Voth, 
 P. Salvador, J. J. Dannenberg, S. Dapprich, A. D. Daniels, 
 O. Farkas, J. B. Foresman, J. V. Ortiz, J. Cioslowski, 
 and D. J. Fox, Gaussian, Inc., Wallingford CT, 2013.
 
 ******************************************
 Gaussian 09:  ES64L-G09RevD.01 24-Apr-2013
                10-Mar-2024 
 ******************************************
 %nprocshared=4
 Will use up to    4 processors via shared memory.
 %mem=12GB
 %chk=DY-202A-11R_60.chk
 ----------------------------------------------------------
 # opt freq b3lyp/6-31g(d) scrf=(smd,solvent=methanol,read)
 ----------------------------------------------------------
 1/14=-1,18=20,19=15,26=3,38=1,40=2/1,3;
 2/9=110,12=2,17=6,18=5,40=1/2;
 3/5=1,6=6,7=1,11=2,16=1,25=1,30=1,70=32203,71=1,72=3,74=-5/1,2,3;
 4//1;
 5/5=2,38=5,53=3/2;
 6/7=2,8=2,9=2,10=2,28=1/1;
 7//1,2,3,16;
 1/14=-1,18=20,19=15,26=3/3(2);
 2/9=110/2;
 99//99;
 2/9=110/2;
 3/5=1,6=6,7=1,11=2,16=1,25=1,30=1,70=32205,71=1,72=3,74=-5/1,2,3;
 4/5=5,16=3,69=1/1;
 5/5=2,38=5,53=3/2;
 7//1,2,3,16;
 1/14=-1,18=20,19=15,26=3/3(-5);
 2/9=110/2;
 6/7=2,8=2,9=2,10=2,19=2,28=1/1;
 99/9=1/99;
 --------
 opt+freq
 --------
 Symbolic Z-matrix:
 Charge =  0 Multiplicity = 1
 C                     1.7484    0.739     0.0932 
 C                     1.1834   -0.4621    0.2866 
 C                    -0.253    -0.7254    0.6641 
 C                    -1.2691    0.2402    0.0063 
 C                    -1.2948    1.6138    0.7251 
 C                     0.0316    2.1819    1.2396 
 C                     1.2338    2.128     0.2849 
 C                     3.1484    0.471    -0.2905 
 C                     3.452    -0.9931   -0.3525 
 C                     2.1166   -1.6248    0.0453 
 O                     3.9656    1.3533   -0.5123 
 C                     0.9564    2.8259   -1.0478 
 C                     2.2606   -2.5382    1.2618 
 O                     1.594    -2.372    -1.0486 
 C                    -2.7025   -0.3946   -0.1092 
 O                    -3.1152   -0.9219    1.1647 
 C                    -2.7091   -1.5812   -1.0931 
 C                    -3.7791    0.6286   -0.5578 
 O                    -5.0732    0.0238   -0.6 
 H                    -0.3508   -0.7059    1.7568 
 H                    -0.4837   -1.7521    0.3706 
 H                    -0.9412    0.4265   -1.0258 
 H                    -1.9704    1.5689    1.5878 
 H                    -1.731     2.352     0.0399 
 H                     0.2939    1.6756    2.1787 
 H                    -0.1434    3.2295    1.5202 
 H                     2.0293    2.6989    0.7847 
 H                     3.7634   -1.261    -1.3666 
 H                     4.252    -1.211     0.3621 
 H                     0.5816    3.8415   -0.8804 
 H                     0.2194    2.2907   -1.6536 
 H                     1.8715    2.9085   -1.6448 
 H                     1.3135   -3.0341    1.5025 
 H                     2.9817   -3.3386    1.0593 
 H                     2.597    -1.9876    2.147 
 H                     2.1764   -3.1366   -1.1968 
 H                    -3.1609   -0.1873    1.8007 
 H                    -2.3675   -1.2751   -2.0872 
 H                    -2.0845   -2.4101   -0.7487 
 H                    -3.712    -2.0111   -1.1948 
 H                    -3.8673    1.4542    0.1535 
 H                    -3.5554    1.0387   -1.5475 
 H                    -5.0919   -0.6261    0.1296 
 

 GradGradGradGradGradGradGradGradGradGradGradGradGradGradGradGradGradGrad
 Berny optimization.
 Initialization pass.
                           ----------------------------
                           !    Initial Parameters    !
                           ! (Angstroms and Degrees)  !
 --------------------------                            --------------------------
 ! Name  Definition              Value          Derivative Info.                !
 --------------------------------------------------------------------------------
 ! R1    R(1,2)                  1.3414         estimate D2E/DX2                !
 ! R2    R(1,7)                  1.4936         estimate D2E/DX2                !
 ! R3    R(1,8)                  1.4762         estimate D2E/DX2                !
 ! R4    R(2,3)                  1.5083         estimate D2E/DX2                !
 ! R5    R(2,10)                 1.5103         estimate D2E/DX2                !
 ! R6    R(3,4)                  1.5484         estimate D2E/DX2                !
 ! R7    R(3,20)                 1.0972         estimate D2E/DX2                !
 ! R8    R(3,21)                 1.0925         estimate D2E/DX2                !
 ! R9    R(4,5)                  1.5505         estimate D2E/DX2                !
 ! R10   R(4,15)                 1.5719         estimate D2E/DX2                !
 ! R11   R(4,22)                 1.0988         estimate D2E/DX2                !
 ! R12   R(5,6)                  1.5319         estimate D2E/DX2                !
 ! R13   R(5,23)                 1.0967         estimate D2E/DX2                !
 ! R14   R(5,24)                 1.0976         estimate D2E/DX2                !
 ! R15   R(6,7)                  1.5361         estimate D2E/DX2                !
 ! R16   R(6,25)                 1.0987         estimate D2E/DX2                !
 ! R17   R(6,26)                 1.0986         estimate D2E/DX2                !
 ! R18   R(7,12)                 1.5297         estimate D2E/DX2                !
 ! R19   R(7,27)                 1.0993         estimate D2E/DX2                !
 ! R20   R(8,9)                  1.4965         estimate D2E/DX2                !
 ! R21   R(8,11)                 1.2229         estimate D2E/DX2                !
 ! R22   R(9,10)                 1.5299         estimate D2E/DX2                !
 ! R23   R(9,28)                 1.0941         estimate D2E/DX2                !
 ! R24   R(9,29)                 1.0946         estimate D2E/DX2                !
 ! R25   R(10,13)                1.528          estimate D2E/DX2                !
 ! R26   R(10,14)                1.4241         estimate D2E/DX2                !
 ! R27   R(12,30)                1.0954         estimate D2E/DX2                !
 ! R28   R(12,31)                1.0939         estimate D2E/DX2                !
 ! R29   R(12,32)                1.0957         estimate D2E/DX2                !
 ! R30   R(13,33)                1.0958         estimate D2E/DX2                !
 ! R31   R(13,34)                1.0962         estimate D2E/DX2                !
 ! R32   R(13,35)                1.0954         estimate D2E/DX2                !
 ! R33   R(14,36)                0.9725         estimate D2E/DX2                !
 ! R34   R(15,16)                1.4392         estimate D2E/DX2                !
 ! R35   R(15,17)                1.5415         estimate D2E/DX2                !
 ! R36   R(15,18)                1.5515         estimate D2E/DX2                !
 ! R37   R(16,37)                0.9727         estimate D2E/DX2                !
 ! R38   R(17,38)                1.0948         estimate D2E/DX2                !
 ! R39   R(17,39)                1.0935         estimate D2E/DX2                !
 ! R40   R(17,40)                1.0959         estimate D2E/DX2                !
 ! R41   R(18,19)                1.4291         estimate D2E/DX2                !
 ! R42   R(18,41)                1.0933         estimate D2E/DX2                !
 ! R43   R(18,42)                1.0944         estimate D2E/DX2                !
 ! R44   R(19,43)                0.9773         estimate D2E/DX2                !
 ! A1    A(2,1,7)              131.9965         estimate D2E/DX2                !
 ! A2    A(2,1,8)              105.9257         estimate D2E/DX2                !
 ! A3    A(7,1,8)              121.9349         estimate D2E/DX2                !
 ! A4    A(1,2,3)              126.407          estimate D2E/DX2                !
 ! A5    A(1,2,10)             113.9569         estimate D2E/DX2                !
 ! A6    A(3,2,10)             119.6056         estimate D2E/DX2                !
 ! A7    A(2,3,4)              114.1889         estimate D2E/DX2                !
 ! A8    A(2,3,20)             109.3307         estimate D2E/DX2                !
 ! A9    A(2,3,21)             107.3326         estimate D2E/DX2                !
 ! A10   A(4,3,20)             110.7011         estimate D2E/DX2                !
 ! A11   A(4,3,21)             109.4729         estimate D2E/DX2                !
 ! A12   A(20,3,21)            105.3923         estimate D2E/DX2                !
 ! A13   A(3,4,5)              111.4931         estimate D2E/DX2                !
 ! A14   A(3,4,15)             112.1959         estimate D2E/DX2                !
 ! A15   A(3,4,22)             107.9947         estimate D2E/DX2                !
 ! A16   A(5,4,15)             112.1298         estimate D2E/DX2                !
 ! A17   A(5,4,22)             106.8686         estimate D2E/DX2                !
 ! A18   A(15,4,22)            105.7572         estimate D2E/DX2                !
 ! A19   A(4,5,6)              118.026          estimate D2E/DX2                !
 ! A20   A(4,5,23)             109.7928         estimate D2E/DX2                !
 ! A21   A(4,5,24)             108.2403         estimate D2E/DX2                !
 ! A22   A(6,5,23)             106.5218         estimate D2E/DX2                !
 ! A23   A(6,5,24)             107.719          estimate D2E/DX2                !
 ! A24   A(23,5,24)            105.8903         estimate D2E/DX2                !
 ! A25   A(5,6,7)              117.1217         estimate D2E/DX2                !
 ! A26   A(5,6,25)             108.8381         estimate D2E/DX2                !
 ! A27   A(5,6,26)             107.5475         estimate D2E/DX2                !
 ! A28   A(7,6,25)             109.161          estimate D2E/DX2                !
 ! A29   A(7,6,26)             108.4744         estimate D2E/DX2                !
 ! A30   A(25,6,26)            105.0203         estimate D2E/DX2                !
 ! A31   A(1,7,6)              112.4601         estimate D2E/DX2                !
 ! A32   A(1,7,12)             112.02           estimate D2E/DX2                !
 ! A33   A(1,7,27)             106.9765         estimate D2E/DX2                !
 ! A34   A(6,7,12)             112.552          estimate D2E/DX2                !
 ! A35   A(6,7,27)             105.399          estimate D2E/DX2                !
 ! A36   A(12,7,27)            106.8804         estimate D2E/DX2                !
 ! A37   A(1,8,9)              112.3825         estimate D2E/DX2                !
 ! A38   A(1,8,11)             123.3623         estimate D2E/DX2                !
 ! A39   A(9,8,11)             124.2475         estimate D2E/DX2                !
 ! A40   A(8,9,10)             102.4804         estimate D2E/DX2                !
 ! A41   A(8,9,28)             109.6139         estimate D2E/DX2                !
 ! A42   A(8,9,29)             108.4199         estimate D2E/DX2                !
 ! A43   A(10,9,28)            112.8502         estimate D2E/DX2                !
 ! A44   A(10,9,29)            112.706          estimate D2E/DX2                !
 ! A45   A(28,9,29)            110.3856         estimate D2E/DX2                !
 ! A46   A(2,10,9)             105.2488         estimate D2E/DX2                !
 ! A47   A(2,10,13)            113.0305         estimate D2E/DX2                !
 ! A48   A(2,10,14)            107.4521         estimate D2E/DX2                !
 ! A49   A(9,10,13)            111.8121         estimate D2E/DX2                !
 ! A50   A(9,10,14)            109.7084         estimate D2E/DX2                !
 ! A51   A(13,10,14)           109.4191         estimate D2E/DX2                !
 ! A52   A(7,12,30)            110.6029         estimate D2E/DX2                !
 ! A53   A(7,12,31)            112.4224         estimate D2E/DX2                !
 ! A54   A(7,12,32)            110.9534         estimate D2E/DX2                !
 ! A55   A(30,12,31)           107.9219         estimate D2E/DX2                !
 ! A56   A(30,12,32)           107.4046         estimate D2E/DX2                !
 ! A57   A(31,12,32)           107.3268         estimate D2E/DX2                !
 ! A58   A(10,13,33)           111.3414         estimate D2E/DX2                !
 ! A59   A(10,13,34)           110.5722         estimate D2E/DX2                !
 ! A60   A(10,13,35)           111.8283         estimate D2E/DX2                !
 ! A61   A(33,13,34)           106.1822         estimate D2E/DX2                !
 ! A62   A(33,13,35)           108.384          estimate D2E/DX2                !
 ! A63   A(34,13,35)           108.3172         estimate D2E/DX2                !
 ! A64   A(10,14,36)           108.0476         estimate D2E/DX2                !
 ! A65   A(4,15,16)            110.1462         estimate D2E/DX2                !
 ! A66   A(4,15,17)            111.2029         estimate D2E/DX2                !
 ! A67   A(4,15,18)            112.8096         estimate D2E/DX2                !
 ! A68   A(16,15,17)           106.3628         estimate D2E/DX2                !
 ! A69   A(16,15,18)           107.3721         estimate D2E/DX2                !
 ! A70   A(17,15,18)           108.6711         estimate D2E/DX2                !
 ! A71   A(15,16,37)           108.3922         estimate D2E/DX2                !
 ! A72   A(15,17,38)           111.2851         estimate D2E/DX2                !
 ! A73   A(15,17,39)           112.3355         estimate D2E/DX2                !
 ! A74   A(15,17,40)           111.4155         estimate D2E/DX2                !
 ! A75   A(38,17,39)           108.6438         estimate D2E/DX2                !
 ! A76   A(38,17,40)           108.1169         estimate D2E/DX2                !
 ! A77   A(39,17,40)           104.7491         estimate D2E/DX2                !
 ! A78   A(15,18,19)           110.965          estimate D2E/DX2                !
 ! A79   A(15,18,41)           111.4608         estimate D2E/DX2                !
 ! A80   A(15,18,42)           111.5158         estimate D2E/DX2                !
 ! A81   A(19,18,41)           105.4109         estimate D2E/DX2                !
 ! A82   A(19,18,42)           108.4803         estimate D2E/DX2                !
 ! A83   A(41,18,42)           108.7759         estimate D2E/DX2                !
 ! A84   A(18,19,43)           106.0649         estimate D2E/DX2                !
 ! D1    D(7,1,2,3)              5.8649         estimate D2E/DX2                !
 ! D2    D(7,1,2,10)          -176.1702         estimate D2E/DX2                !
 ! D3    D(8,1,2,3)           -178.5448         estimate D2E/DX2                !
 ! D4    D(8,1,2,10)            -0.5799         estimate D2E/DX2                !
 ! D5    D(2,1,7,6)             20.4667         estimate D2E/DX2                !
 ! D6    D(2,1,7,12)          -107.4742         estimate D2E/DX2                !
 ! D7    D(2,1,7,27)           135.7205         estimate D2E/DX2                !
 ! D8    D(8,1,7,6)           -154.5352         estimate D2E/DX2                !
 ! D9    D(8,1,7,12)            77.524          estimate D2E/DX2                !
 ! D10   D(8,1,7,27)           -39.2813         estimate D2E/DX2                !
 ! D11   D(2,1,8,9)              0.8048         estimate D2E/DX2                !
 ! D12   D(2,1,8,11)          -178.2309         estimate D2E/DX2                !
 ! D13   D(7,1,8,9)            176.9439         estimate D2E/DX2                !
 ! D14   D(7,1,8,11)            -2.0917         estimate D2E/DX2                !
 ! D15   D(1,2,3,4)             36.986          estimate D2E/DX2                !
 ! D16   D(1,2,3,20)           -87.6416         estimate D2E/DX2                !
 ! D17   D(1,2,3,21)           158.5208         estimate D2E/DX2                !
 ! D18   D(10,2,3,4)          -140.8749         estimate D2E/DX2                !
 ! D19   D(10,2,3,20)           94.4975         estimate D2E/DX2                !
 ! D20   D(10,2,3,21)          -19.34           estimate D2E/DX2                !
 ! D21   D(1,2,10,9)             0.1678         estimate D2E/DX2                !
 ! D22   D(1,2,10,13)          122.4685         estimate D2E/DX2                !
 ! D23   D(1,2,10,14)         -116.7112         estimate D2E/DX2                !
 ! D24   D(3,2,10,9)           178.284          estimate D2E/DX2                !
 ! D25   D(3,2,10,13)          -59.4153         estimate D2E/DX2                !
 ! D26   D(3,2,10,14)           61.405          estimate D2E/DX2                !
 ! D27   D(2,3,4,5)            -78.2419         estimate D2E/DX2                !
 ! D28   D(2,3,4,15)           155.0369         estimate D2E/DX2                !
 ! D29   D(2,3,4,22)            38.875          estimate D2E/DX2                !
 ! D30   D(20,3,4,5)            45.6528         estimate D2E/DX2                !
 ! D31   D(20,3,4,15)          -81.0684         estimate D2E/DX2                !
 ! D32   D(20,3,4,22)          162.7697         estimate D2E/DX2                !
 ! D33   D(21,3,4,5)           161.4113         estimate D2E/DX2                !
 ! D34   D(21,3,4,15)           34.69           estimate D2E/DX2                !
 ! D35   D(21,3,4,22)          -81.4718         estimate D2E/DX2                !
 ! D36   D(3,4,5,6)             37.484          estimate D2E/DX2                !
 ! D37   D(3,4,5,23)           -84.7884         estimate D2E/DX2                !
 ! D38   D(3,4,5,24)           160.0618         estimate D2E/DX2                !
 ! D39   D(15,4,5,6)           164.2414         estimate D2E/DX2                !
 ! D40   D(15,4,5,23)           41.9689         estimate D2E/DX2                !
 ! D41   D(15,4,5,24)          -73.1809         estimate D2E/DX2                !
 ! D42   D(22,4,5,6)           -80.3134         estimate D2E/DX2                !
 ! D43   D(22,4,5,23)          157.4142         estimate D2E/DX2                !
 ! D44   D(22,4,5,24)           42.2644         estimate D2E/DX2                !
 ! D45   D(3,4,15,16)           51.0489         estimate D2E/DX2                !
 ! D46   D(3,4,15,17)          -66.6086         estimate D2E/DX2                !
 ! D47   D(3,4,15,18)          171.0028         estimate D2E/DX2                !
 ! D48   D(5,4,15,16)          -75.3286         estimate D2E/DX2                !
 ! D49   D(5,4,15,17)          167.0138         estimate D2E/DX2                !
 ! D50   D(5,4,15,18)           44.6252         estimate D2E/DX2                !
 ! D51   D(22,4,15,16)         168.5527         estimate D2E/DX2                !
 ! D52   D(22,4,15,17)          50.8952         estimate D2E/DX2                !
 ! D53   D(22,4,15,18)         -71.4934         estimate D2E/DX2                !
 ! D54   D(4,5,6,7)             45.9378         estimate D2E/DX2                !
 ! D55   D(4,5,6,25)           -78.4225         estimate D2E/DX2                !
 ! D56   D(4,5,6,26)           168.3069         estimate D2E/DX2                !
 ! D57   D(23,5,6,7)           169.8566         estimate D2E/DX2                !
 ! D58   D(23,5,6,25)           45.4962         estimate D2E/DX2                !
 ! D59   D(23,5,6,26)          -67.7744         estimate D2E/DX2                !
 ! D60   D(24,5,6,7)           -76.9034         estimate D2E/DX2                !
 ! D61   D(24,5,6,25)          158.7363         estimate D2E/DX2                !
 ! D62   D(24,5,6,26)           45.4657         estimate D2E/DX2                !
 ! D63   D(5,6,7,1)            -71.2916         estimate D2E/DX2                !
 ! D64   D(5,6,7,12)            56.3681         estimate D2E/DX2                !
 ! D65   D(5,6,7,27)           172.5042         estimate D2E/DX2                !
 ! D66   D(25,6,7,1)            52.9056         estimate D2E/DX2                !
 ! D67   D(25,6,7,12)         -179.4347         estimate D2E/DX2                !
 ! D68   D(25,6,7,27)          -63.2986         estimate D2E/DX2                !
 ! D69   D(26,6,7,1)           166.8192         estimate D2E/DX2                !
 ! D70   D(26,6,7,12)          -65.5211         estimate D2E/DX2                !
 ! D71   D(26,6,7,27)           50.615          estimate D2E/DX2                !
 ! D72   D(1,7,12,30)         -179.9423         estimate D2E/DX2                !
 ! D73   D(1,7,12,31)           59.3437         estimate D2E/DX2                !
 ! D74   D(1,7,12,32)          -60.855          estimate D2E/DX2                !
 ! D75   D(6,7,12,30)           52.1658         estimate D2E/DX2                !
 ! D76   D(6,7,12,31)          -68.5483         estimate D2E/DX2                !
 ! D77   D(6,7,12,32)          171.2531         estimate D2E/DX2                !
 ! D78   D(27,7,12,30)         -63.0791         estimate D2E/DX2                !
 ! D79   D(27,7,12,31)         176.2068         estimate D2E/DX2                !
 ! D80   D(27,7,12,32)          56.0081         estimate D2E/DX2                !
 ! D81   D(1,8,9,10)            -0.6809         estimate D2E/DX2                !
 ! D82   D(1,8,9,28)           119.3915         estimate D2E/DX2                !
 ! D83   D(1,8,9,29)          -120.0482         estimate D2E/DX2                !
 ! D84   D(11,8,9,10)          178.3447         estimate D2E/DX2                !
 ! D85   D(11,8,9,28)          -61.5829         estimate D2E/DX2                !
 ! D86   D(11,8,9,29)           58.9774         estimate D2E/DX2                !
 ! D87   D(8,9,10,2)             0.314          estimate D2E/DX2                !
 ! D88   D(8,9,10,13)         -122.7701         estimate D2E/DX2                !
 ! D89   D(8,9,10,14)          115.645          estimate D2E/DX2                !
 ! D90   D(28,9,10,2)         -117.4838         estimate D2E/DX2                !
 ! D91   D(28,9,10,13)         119.4322         estimate D2E/DX2                !
 ! D92   D(28,9,10,14)          -2.1527         estimate D2E/DX2                !
 ! D93   D(29,9,10,2)          116.6368         estimate D2E/DX2                !
 ! D94   D(29,9,10,13)          -6.4472         estimate D2E/DX2                !
 ! D95   D(29,9,10,14)        -128.0322         estimate D2E/DX2                !
 ! D96   D(2,10,13,33)          64.9372         estimate D2E/DX2                !
 ! D97   D(2,10,13,34)        -177.2727         estimate D2E/DX2                !
 ! D98   D(2,10,13,35)         -56.4792         estimate D2E/DX2                !
 ! D99   D(9,10,13,33)        -176.5106         estimate D2E/DX2                !
 ! D100  D(9,10,13,34)         -58.7204         estimate D2E/DX2                !
 ! D101  D(9,10,13,35)          62.073          estimate D2E/DX2                !
 ! D102  D(14,10,13,33)        -54.759          estimate D2E/DX2                !
 ! D103  D(14,10,13,34)         63.0311         estimate D2E/DX2                !
 ! D104  D(14,10,13,35)       -176.1754         estimate D2E/DX2                !
 ! D105  D(2,10,14,36)        -178.5557         estimate D2E/DX2                !
 ! D106  D(9,10,14,36)          67.5236         estimate D2E/DX2                !
 ! D107  D(13,10,14,36)        -55.4856         estimate D2E/DX2                !
 ! D108  D(4,15,16,37)          61.9556         estimate D2E/DX2                !
 ! D109  D(17,15,16,37)       -177.4326         estimate D2E/DX2                !
 ! D110  D(18,15,16,37)        -61.2361         estimate D2E/DX2                !
 ! D111  D(4,15,17,38)         -57.8712         estimate D2E/DX2                !
 ! D112  D(4,15,17,39)          64.2004         estimate D2E/DX2                !
 ! D113  D(4,15,17,40)        -178.6195         estimate D2E/DX2                !
 ! D114  D(16,15,17,38)       -177.7998         estimate D2E/DX2                !
 ! D115  D(16,15,17,39)        -55.7282         estimate D2E/DX2                !
 ! D116  D(16,15,17,40)         61.4519         estimate D2E/DX2                !
 ! D117  D(18,15,17,38)         66.8796         estimate D2E/DX2                !
 ! D118  D(18,15,17,39)       -171.0489         estimate D2E/DX2                !
 ! D119  D(18,15,17,40)        -53.8688         estimate D2E/DX2                !
 ! D120  D(4,15,18,19)        -177.7644         estimate D2E/DX2                !
 ! D121  D(4,15,18,41)         -60.6089         estimate D2E/DX2                !
 ! D122  D(4,15,18,42)          61.1759         estimate D2E/DX2                !
 ! D123  D(16,15,18,19)        -56.2264         estimate D2E/DX2                !
 ! D124  D(16,15,18,41)         60.9291         estimate D2E/DX2                !
 ! D125  D(16,15,18,42)       -177.2861         estimate D2E/DX2                !
 ! D126  D(17,15,18,19)         58.4377         estimate D2E/DX2                !
 ! D127  D(17,15,18,41)        175.5933         estimate D2E/DX2                !
 ! D128  D(17,15,18,42)        -62.622          estimate D2E/DX2                !
 ! D129  D(15,18,19,43)         34.427          estimate D2E/DX2                !
 ! D130  D(41,18,19,43)        -86.3724         estimate D2E/DX2                !
 ! D131  D(42,18,19,43)        157.2586         estimate D2E/DX2                !
 --------------------------------------------------------------------------------
 Trust Radius=3.00D-01 FncErr=1.00D-07 GrdErr=1.00D-06
 Number of steps in this run=    258 maximum allowed number of steps=    258.
 GradGradGradGradGradGradGradGradGradGradGradGradGradGradGradGradGradGrad

                          Input orientation:                          
 ---------------------------------------------------------------------
 Center     Atomic      Atomic             Coordinates (Angstroms)
 Number     Number       Type             X           Y           Z
 ---------------------------------------------------------------------
      1          6           0        1.748400    0.739000    0.093200
      2          6           0        1.183400   -0.462100    0.286600
      3          6           0       -0.253000   -0.725400    0.664100
      4          6           0       -1.269100    0.240200    0.006300
      5          6           0       -1.294800    1.613800    0.725100
      6          6           0        0.031600    2.181900    1.239600
      7          6           0        1.233800    2.128000    0.284900
      8          6           0        3.148400    0.471000   -0.290500
      9          6           0        3.452000   -0.993100   -0.352500
     10          6           0        2.116600   -1.624800    0.045300
     11          8           0        3.965600    1.353300   -0.512300
     12          6           0        0.956400    2.825900   -1.047800
     13          6           0        2.260600   -2.538200    1.261800
     14          8           0        1.594000   -2.372000   -1.048600
     15          6           0       -2.702500   -0.394600   -0.109200
     16          8           0       -3.115200   -0.921900    1.164700
     17          6           0       -2.709100   -1.581200   -1.093100
     18          6           0       -3.779100    0.628600   -0.557800
     19          8           0       -5.073200    0.023800   -0.600000
     20          1           0       -0.350800   -0.705900    1.756800
     21          1           0       -0.483700   -1.752100    0.370600
     22          1           0       -0.941200    0.426500   -1.025800
     23          1           0       -1.970400    1.568900    1.587800
     24          1           0       -1.731000    2.352000    0.039900
     25          1           0        0.293900    1.675600    2.178700
     26          1           0       -0.143400    3.229500    1.520200
     27          1           0        2.029300    2.698900    0.784700
     28          1           0        3.763400   -1.261000   -1.366600
     29          1           0        4.252000   -1.211000    0.362100
     30          1           0        0.581600    3.841500   -0.880400
     31          1           0        0.219400    2.290700   -1.653600
     32          1           0        1.871500    2.908500   -1.644800
     33          1           0        1.313500   -3.034100    1.502500
     34          1           0        2.981700   -3.338600    1.059300
     35          1           0        2.597000   -1.987600    2.147000
     36          1           0        2.176400   -3.136600   -1.196800
     37          1           0       -3.160900   -0.187300    1.800700
     38          1           0       -2.367500   -1.275100   -2.087200
     39          1           0       -2.084500   -2.410100   -0.748700
     40          1           0       -3.712000   -2.011100   -1.194800
     41          1           0       -3.867300    1.454200    0.153500
     42          1           0       -3.555400    1.038700   -1.547500
     43          1           0       -5.091900   -0.626100    0.129600
 ---------------------------------------------------------------------
                    Distance matrix (angstroms):
                    1          2          3          4          5
     1  C    0.000000
     2  C    1.341369   0.000000
     3  C    2.544798   1.508336   0.000000
     4  C    3.059683   2.566427   1.548400   0.000000
     5  C    3.228876   3.262379   2.561430   1.550520   0.000000
     6  C    2.518650   3.037365   2.977346   2.642546   1.531922
     7  C    1.493614   2.590591   3.239793   3.147366   2.617632
     8  C    1.476160   2.250543   3.729900   4.433471   4.698879
     9  C    2.470035   2.415979   3.851255   4.892704   5.521708
    10  C    2.392784   1.510284   2.608992   3.865580   4.752716
    11  O    2.379069   3.416805   4.847834   5.376804   5.410252
    12  C    2.506850   3.555713   4.123710   3.570689   3.111312
    13  C    3.516819   2.534081   3.156212   4.664179   5.492542
    14  O    3.317509   2.366235   3.009326   4.016683   5.232378
    15  C    4.597448   3.906588   2.589879   1.571925   2.590627
    16  O    5.249886   4.411399   2.912285   2.469909   3.152282
    17  C    5.163327   4.278728   3.138881   2.569003   3.938797
    18  C    5.566798   5.150635   3.969854   2.601762   2.964489
    19  O    6.893929   6.337760   5.039204   3.858187   4.308166
    20  H    3.043344   2.138854   1.097241   2.191490   2.708606
    21  H    3.356308   2.109592   1.092464   2.172286   3.480350
    22  H    2.929806   2.650647   2.157836   1.098843   2.144846
    23  H    4.092925   3.970458   3.011062   2.181377   1.096678
    24  H    3.835471   4.058786   3.470519   2.161985   1.097592
    25  H    2.709631   2.990153   2.891006   3.036884   2.154238
    26  H    3.437707   4.112186   4.047981   3.534828   2.137380
    27  H    2.097209   3.309920   4.116949   4.186951   3.497232
    28  H    3.192372   3.166656   4.532337   5.428122   6.182643
    29  H    3.184779   3.159566   4.541149   5.719713   6.235243
    30  H    3.454682   4.499447   4.892710   4.144959   3.325831
    31  H    2.792297   3.503081   3.832982   3.029101   2.899864
    32  H    2.782540   3.945216   4.801015   4.439518   4.161506
    33  H    4.051117   2.847898   2.913234   4.430517   5.386145
    34  H    4.368203   3.479253   4.177114   5.655610   6.551825
    35  H    3.517466   2.790431   3.451759   4.948982   5.489808
    36  H    4.107013   3.215505   3.896000   4.972092   6.189445
    37  H    5.279660   4.608791   3.168169   2.642259   2.807705
    38  H    5.074581   4.347963   3.513251   2.808088   4.171985
    39  H    5.031575   3.942806   2.861575   2.873846   4.357463
    40  H    6.248037   5.344052   4.131975   3.532528   4.761173
    41  H    5.661381   5.403655   4.251415   2.871604   2.640067
    42  H    5.559857   5.298353   4.348456   2.877336   3.256649
    43  H    6.975280   6.279406   4.869343   3.921668   4.448566
                    6          7          8          9         10
     6  C    0.000000
     7  C    1.536113   0.000000
     8  C    3.870766   2.596618   0.000000
     9  C    4.930978   3.881746   1.496531   0.000000
    10  C    4.501616   3.862674   2.360032   1.529896   0.000000
    11  O    4.385440   2.949308   1.222892   2.407263   3.549479
    12  C    2.549939   1.529740   3.305136   4.614783   4.727543
    13  C    5.219988   4.876687   3.500444   2.532337   1.528041
    14  O    5.330568   4.707225   3.327690   2.416213   1.424091
    15  C    3.991606   4.691832   5.917361   6.188317   4.976041
    16  O    4.420581   5.384212   6.579549   6.740555   5.396189
    17  C    5.207096   5.586010   6.258274   6.233258   4.958350
    18  C    4.490526   5.299765   6.934446   7.413560   6.340412
    19  O    5.839564   6.707381   8.239568   8.589201   7.404561
    20  H    2.958566   3.564889   4.221485   4.358087   3.140330
    21  H    4.061656   4.244093   4.309452   4.072921   2.623659
    22  H    3.026517   3.056740   4.155415   4.665705   3.834740
    23  H    2.122502   3.503861   5.561970   6.303255   5.411339
    24  H    2.138919   2.983327   5.239835   6.181194   5.533443
    25  H    1.098658   2.162072   3.961840   4.847941   4.332005
    26  H    1.098557   2.153125   4.660891   5.853568   5.554022
    27  H    2.113061   1.099339   2.715139   4.116815   4.387336
    28  H    5.707203   4.540005   2.129798   1.094139   2.199491
    29  H    5.485759   4.501601   2.114934   1.094593   2.198073
    30  H    2.747940   2.172411   4.277466   5.647232   5.752702
    31  H    2.901329   2.193915   3.707882   4.788101   4.670842
    32  H    3.497562   2.177058   3.066922   4.403465   4.844308
    33  H    5.377643   5.304355   4.343666   3.489970   2.180488
    34  H    6.261910   5.791249   4.045096   2.777721   2.171107
    35  H    4.978894   4.718463   3.505733   2.822686   2.186218
    36  H    6.230783   5.549770   3.844599   2.633361   1.957531
    37  H    4.014972   5.193424   6.679352   7.001145   5.744549
    38  H    5.364152   5.493388   6.058230   6.079086   4.977650
    39  H    5.433018   5.716100   5.991154   5.728673   4.346996
    40  H    6.125528   6.616842   7.351440   7.284826   5.971570
    41  H    4.112248   5.147086   7.098159   7.734175   6.730454
    42  H    4.684165   5.242204   6.844214   7.393233   6.465511
    43  H    5.947034   6.900990   8.323620   8.565357   7.277842
                   11         12         13         14         15
    11  O    0.000000
    12  C    3.392727   0.000000
    13  C    4.604153   5.984042   0.000000
    14  O    4.448591   5.236860   2.410379   0.000000
    15  C    6.905158   4.963884   5.577367   4.822084   0.000000
    16  O    7.624080   5.959789   5.614364   5.401671   1.439162
    17  C    7.314386   5.732405   5.582053   4.375387   1.541468
    18  C    7.778666   5.243395   7.058154   6.173709   1.551531
    19  O    9.136475   6.663960   7.988414   7.098778   2.456860
    20  H    5.293433   4.695547   3.228275   3.798474   3.018171
    21  H    5.497208   5.004381   2.990547   2.591378   2.645012
    22  H    5.019893   3.059165   4.926874   3.776157   2.148613
    23  H    6.300238   4.134319   5.905583   5.931799   2.696500
    24  H    5.809783   2.937651   6.429616   5.878489   2.917166
    25  H    4.563632   3.488896   4.739697   5.337489   4.301003
    26  H    4.953288   2.822601   6.253987   6.402663   4.726313
    27  H    2.691116   2.127275   5.263871   5.409667   5.723524
    28  H    2.757767   4.968263   3.286051   2.457995   6.643761
    29  H    2.724378   5.398644   2.556676   3.225362   7.018098
    30  H    4.216408   1.095418   6.936039   6.297684   5.415220
    31  H    4.026822   1.093893   5.998694   4.898604   4.258346
    32  H    2.843670   1.095737   6.185973   5.321291   5.847223
    33  H    5.508387   6.400871   1.095834   2.650503   5.068806
    34  H    5.044989   6.822226   1.096190   2.702456   6.507124
    35  H    4.484033   6.005672   1.095401   3.371295   5.976018
    36  H    4.881494   6.087857   2.531775   0.972505   5.701325
    37  H    7.649210   5.843414   5.933785   5.958229   1.975050
    38  H    7.035407   5.380229   5.850686   4.239736   2.190888
    39  H    7.129009   6.062362   4.789406   3.690901   2.202981
    40  H    8.410145   6.723997   6.479558   5.320269   2.193328
    41  H    7.861793   5.156817   7.397212   6.775740   2.200871
    42  H    7.598424   4.878537   7.383240   6.196620   2.202384
    43  H    9.293458   7.062897   7.680967   7.009820   2.412437
                   16         17         18         19         20
    16  O    0.000000
    17  C    2.386892   0.000000
    18  C    2.410772   2.512899   0.000000
    19  O    2.800407   2.899680   1.429076   0.000000
    20  H    2.835339   3.801271   4.346436   5.328042   0.000000
    21  H    2.871344   2.669088   4.170050   5.015914   1.741766
    22  H    3.367900   2.675978   2.883322   4.173356   3.061660
    23  H    2.773746   4.201908   2.959588   4.098923   2.797567
    24  H    3.728218   4.208376   2.742639   4.123141   3.768746
    25  H    4.404221   5.507216   5.017367   6.265411   2.503034
    26  H    5.117822   6.046072   4.929612   6.250975   3.947957
    27  H    6.302418   6.655661   6.310781   7.714860   4.266441
    28  H    7.337411   6.486184   7.817548   8.962359   5.195229
    29  H    7.416426   7.121206   8.290290   9.455671   4.835916
    30  H    6.367004   6.346623   5.426095   6.828632   5.338824
    31  H    5.420625   4.886909   4.466694   5.853249   4.575540
    32  H    6.887121   6.437676   6.189410   7.592230   5.438142
    33  H    4.918219   5.002936   6.602634   7.386555   2.873165
    34  H    6.559248   6.332968   8.003881   8.884842   4.303855
    35  H    5.893204   6.230418   7.403722   8.391883   3.237983
    36  H    6.203435   5.128171   7.074817   7.931015   4.584626
    37  H    0.972739   3.243634   2.571067   3.076494   2.857890
    38  H    3.355393   1.094816   2.820594   3.349585   4.378059
    39  H    2.634043   1.093532   3.484510   3.857241   3.491066
    40  H    2.666415   1.095886   2.716300   2.519419   4.659738
    41  H    2.689615   3.479812   1.093317   2.016929   4.427457
    42  H    3.375464   2.790444   1.094408   2.057060   4.922549
    43  H    2.250838   2.843404   1.941709   0.977259   5.013200
                   21         22         23         24         25
    21  H    0.000000
    22  H    2.627839   0.000000
    23  H    3.836782   3.032365   0.000000
    24  H    4.302180   2.338173   1.751157   0.000000
    25  H    3.952596   3.654387   2.342563   3.021953   0.000000
    26  H    5.123839   3.869807   2.469836   2.341318   1.743404
    27  H    5.128162   4.155187   4.233139   3.849016   2.449896
    28  H    4.614857   5.009697   7.043669   6.724615   5.764564
    29  H    4.766520   5.619342   6.924482   6.971016   5.224849
    30  H    5.829942   3.741963   4.215380   2.900635   3.759254
    31  H    4.575584   2.283937   3.977800   2.583749   3.882064
    32  H    5.597320   3.801942   5.196578   4.015708   4.316019
    33  H    2.480857   4.842698   5.654988   6.357535   4.866015
    34  H    3.873020   5.823467   6.991864   7.458662   5.798235
    35  H    3.563954   5.330422   5.815715   6.481017   4.327159
    36  H    3.383743   4.737547   6.862338   6.849959   6.172121
    37  H    3.414848   3.645946   2.132336   3.404861   3.943212
    38  H    3.133211   2.460964   4.663866   4.252710   5.829887
    39  H    2.061154   3.070866   4.615701   4.839881   5.560522
    40  H    3.597149   3.694291   4.857204   4.948281   6.404646
    41  H    4.666502   3.317978   2.380883   2.320071   4.633146
    42  H    4.571981   2.735142   3.552949   2.751914   5.395120
    43  H    4.749891   4.435226   4.085111   4.491411   6.205117
                   26         27         28         29         30
    26  H    0.000000
    27  H    2.354384   0.000000
    28  H    6.615232   4.828665   0.000000
    29  H    6.354430   4.517334   1.797118   0.000000
    30  H    2.581288   2.484739   6.032889   6.367370   0.000000
    31  H    3.329561   3.063931   5.025622   5.708486   1.770313
    32  H    3.765646   2.443625   4.587092   5.163788   1.765967
    33  H    6.430829   5.821932   4.168648   3.641289   7.313533
    34  H    7.288252   6.118323   3.288232   2.574186   7.815162
    35  H    5.926281   4.913393   3.772774   2.554995   6.870618
    36  H    7.300054   6.164498   2.462778   3.232061   7.165011
    37  H    4.567112   6.024996   7.689639   7.620277   6.117666
    38  H    6.184770   6.585768   6.173119   7.058396   6.027699
    39  H    6.381290   6.736212   5.991675   6.543925   6.797642
    40  H    6.897102   7.685379   7.514903   8.154103   7.265451
    41  H    4.345916   6.059504   8.240789   8.548090   5.153723
    42  H    5.084499   6.275691   7.673733   8.346449   5.041377
    43  H    6.425502   7.886461   9.003224   9.365075   7.291649
                   31         32         33         34         35
    31  H    0.000000
    32  H    1.763856   0.000000
    33  H    6.285819   6.747693   0.000000
    34  H    6.832214   6.897170   1.752723   0.000000
    35  H    6.196886   6.235054   1.777052   1.776594   0.000000
    36  H    5.787409   6.069341   2.835723   2.404017   3.560632
    37  H    5.431307   6.839627   5.311633   6.943479   6.042716
    38  H    4.426623   5.972215   5.434132   6.540064   6.563716
    39  H    5.312657   6.688829   4.123552   5.458696   5.520872
    40  H    5.845672   7.455229   5.794619   7.186713   7.139444
    41  H    4.546038   6.187301   6.986081   8.408341   7.589941
    42  H    3.978426   5.740807   7.042470   8.287933   7.788443
    43  H    6.316441   8.008173   6.979432   8.567673   8.064910
                   36         37         38         39         40
    36  H    0.000000
    37  H    6.794862   0.000000
    38  H    4.990493   4.114433   0.000000
    39  H    4.345557   3.549495   1.777610   0.000000
    40  H    5.994999   3.550067   1.773627   1.734060   0.000000
    41  H    7.708765   2.430389   3.836563   4.350305   3.721604
    42  H    7.099975   3.587360   2.656323   3.833517   3.074118
    43  H    7.803213   2.591116   3.571800   3.605346   2.361437
                   41         42         43
    41  H    0.000000
    42  H    1.778573   0.000000
    43  H    2.414097   2.818698   0.000000
 Stoichiometry    C15H24O4
 Framework group  C1[X(C15H24O4)]
 Deg. of freedom   123
 Full point group                 C1      NOp   1
 Largest Abelian subgroup         C1      NOp   1
 Largest concise Abelian subgroup C1      NOp   1
                         Standard orientation:                         
 ---------------------------------------------------------------------
 Center     Atomic      Atomic             Coordinates (Angstroms)
 Number     Number       Type             X           Y           Z
 ---------------------------------------------------------------------
      1          6           0        1.762839    0.762879    0.081721
      2          6           0        1.216653   -0.447541    0.271022
      3          6           0       -0.213779   -0.734240    0.654096
      4          6           0       -1.247348    0.219894    0.006867
      5          6           0       -1.289761    1.588874    0.733646
      6          6           0        0.030655    2.173658    1.244836
      7          6           0        1.228710    2.142990    0.283917
      8          6           0        3.164706    0.517841   -0.310419
      9          6           0        3.489624   -0.941223   -0.382307
     10          6           0        2.165733   -1.594893    0.018457
     11          8           0        3.967636    1.413401   -0.531192
     12          6           0        0.934322    2.844228   -1.043375
     13          6           0        2.329343   -2.512925    1.228976
     14          8           0        1.648760   -2.343559   -1.077113
     15          6           0       -2.671759   -0.435425   -0.105188
     16          8           0       -3.070207   -0.975984    1.167692
     17          6           0       -2.665741   -1.616407   -1.095828
     18          6           0       -3.765623    0.574222   -0.542594
     19          8           0       -5.050826   -0.049451   -0.581868
     20          1           0       -0.306366   -0.722374    1.747360
     21          1           0       -0.430731   -1.762571    0.355860
     22          1           0       -0.927429    0.416871   -1.025755
     23          1           0       -1.960281    1.529082    1.599400
     24          1           0       -1.740274    2.324390    0.054850
     25          1           0        0.305132    1.665998    2.179712
     26          1           0       -0.158417    3.216944    1.532296
     27          1           0        2.018175    2.722785    0.783046
     28          1           0        3.799856   -1.198735   -1.399451
     29          1           0        4.296340   -1.151277    0.327073
     30          1           0        0.545379    3.853196   -0.868309
     31          1           0        0.202289    2.301596   -1.648585
     32          1           0        1.845089    2.943763   -1.644404
     33          1           0        1.390906   -3.024167    1.471505
     34          1           0        3.061182   -3.301387    1.018334
     35          1           0        2.662000   -1.962414    2.115645
     36          1           0        2.241659   -3.098589   -1.232567
     37          1           0       -3.123577   -0.245752    1.808109
     38          1           0       -2.333706   -1.299657   -2.089832
     39          1           0       -2.027221   -2.437891   -0.759273
     40          1           0       -3.662668   -2.060547   -1.195036
     41          1           0       -3.862456    1.394386    0.173852
     42          1           0       -3.552990    0.993186   -1.531021
     43          1           0       -5.056242   -0.703673    0.144079
 ---------------------------------------------------------------------
 Rotational constants (GHZ):      0.6013438      0.2472449      0.2000100
 Standard basis: 6-31G(d) (6D, 7F)
 There are   333 symmetry adapted cartesian basis functions of A   symmetry.
 There are   333 symmetry adapted basis functions of A   symmetry.
   333 basis functions,   628 primitive gaussians,   333 cartesian basis functions
    73 alpha electrons       73 beta electrons
       nuclear repulsion energy      1600.0651621492 Hartrees.
 NAtoms=   43 NActive=   43 NUniq=   43 SFac= 1.00D+00 NAtFMM=   60 NAOKFM=F Big=F
 Integral buffers will be    131072 words long.
 Raffenetti 2 integral format.
 Two-electron integral symmetry is turned on.
 Using the following non-standard input for PCM:
 --- end of non-standard input.
 ------------------------------------------------------------------------------
 Polarizable Continuum Model (PCM)
 =================================
 Model                : PCM (using non-symmetric T matrix).
 Atomic radii         : SMD-Coulomb.
 Polarization charges : Total charges.
 Charge compensation  : None.
 Solution method      : On-the-fly selection.
 Cavity type          : VdW (van der Waals Surface) (Alpha=1.000).
 Cavity algorithm     : GePol (No added spheres)
                        Default sphere list used, NSphG=   43.
                        Lebedev-Laikov grids with approx.  5.0 points / Ang**2.
                        Smoothing algorithm: Karplus/York (Gamma=1.0000).
                        Polarization charges: spherical gaussians, with
                                              point-specific exponents (IZeta= 3).
                        Self-potential: point-specific (ISelfS= 7).
                        Self-field    : sphere-specific E.n sum rule (ISelfD= 2).
 1st derivatives      : Analytical E(r).r(x)/FMM algorithm (CHGder, D1EAlg=3).
                        Cavity 1st derivative terms included.
 Solvent              : Methanol, Eps=  32.613000 Eps(inf)=   1.765709
 ------------------------------------------------------------------------------
 ------------------------------------------------------------------------------
 Atomic radii for non-electrostatic terms: SMD-CDS.
 ------------------------------------------------------------------------------
 Nuclear repulsion after PCM non-electrostatic terms =     1600.0664780480 Hartrees.
 One-electron integrals computed using PRISM.
 NBasis=   333 RedAO= T EigKep=  8.73D-04  NBF=   333
 NBsUse=   333 1.00D-06 EigRej= -1.00D+00 NBFU=   333
 ExpMin= 1.61D-01 ExpMax= 5.48D+03 ExpMxC= 8.25D+02 IAcc=1 IRadAn=         1 AccDes= 0.00D+00
 Harris functional with IExCor=  402 and IRadAn=       1 diagonalized for initial guess.
 HarFok:  IExCor=  402 AccDes= 0.00D+00 IRadAn=         1 IDoV= 1 UseB2=F ITyADJ=14
 ICtDFT=  3500011 ScaDFX=  1.000000  1.000000  1.000000  1.000000
 FoFCou: FMM=F IPFlag=           0 FMFlag=      100000 FMFlg1=           0
         NFxFlg=           0 DoJE=T BraDBF=F KetDBF=T FulRan=T
         wScrn=  0.000000 ICntrl=     500 IOpCl=  0 I1Cent=   200000004 NGrid=           0
         NMat0=    1 NMatS0=      1 NMatT0=    0 NMatD0=    1 NMtDS0=    0 NMtDT0=    0
 Petite list used in FoFCou.
 Keep R1 ints in memory in canonical form, NReq=1565304907.
 Requested convergence on RMS density matrix=1.00D-08 within 128 cycles.
 Requested convergence on MAX density matrix=1.00D-06.
 Requested convergence on             energy=1.00D-06.
 No special actions if energy rises.
 Inv3:  Mode=1 IEnd=    21676032.
 Iteration    1 A*A^-1 deviation from unit magnitude is 6.22D-15 for   2681.
 Iteration    1 A*A^-1 deviation from orthogonality  is 3.01D-15 for   2340    862.
 Iteration    1 A^-1*A deviation from unit magnitude is 6.22D-15 for   2681.
 Iteration    1 A^-1*A deviation from orthogonality  is 1.83D-11 for   2188   2120.
 Error on total polarization charges =  0.05192
 SCF Done:  E(RB3LYP) =  -886.943340299     A.U. after   12 cycles
            NFock= 12  Conv=0.65D-08     -V/T= 2.0091
 SMD-CDS (non-electrostatic) energy       (kcal/mol) =       0.83
 (included in total energy above)

 **********************************************************************

            Population analysis using the SCF density.

 **********************************************************************

 Orbital symmetries:
       Occupied  (A) (A) (A) (A) (A) (A) (A) (A) (A) (A) (A) (A)
                 (A) (A) (A) (A) (A) (A) (A) (A) (A) (A) (A) (A)
                 (A) (A) (A) (A) (A) (A) (A) (A) (A) (A) (A) (A)
                 (A) (A) (A) (A) (A) (A) (A) (A) (A) (A) (A) (A)
                 (A) (A) (A) (A) (A) (A) (A) (A) (A) (A) (A) (A)
                 (A) (A) (A) (A) (A) (A) (A) (A) (A) (A) (A) (A)
                 (A)
       Virtual   (A) (A) (A) (A) (A) (A) (A) (A) (A) (A) (A) (A)
                 (A) (A) (A) (A) (A) (A) (A) (A) (A) (A) (A) (A)
                 (A) (A) (A) (A) (A) (A) (A) (A) (A) (A) (A) (A)
                 (A) (A) (A) (A) (A) (A) (A) (A) (A) (A) (A) (A)
                 (A) (A) (A) (A) (A) (A) (A) (A) (A) (A) (A) (A)
                 (A) (A) (A) (A) (A) (A) (A) (A) (A) (A) (A) (A)
                 (A) (A) (A) (A) (A) (A) (A) (A) (A) (A) (A) (A)
                 (A) (A) (A) (A) (A) (A) (A) (A) (A) (A) (A) (A)
                 (A) (A) (A) (A) (A) (A) (A) (A) (A) (A) (A) (A)
                 (A) (A) (A) (A) (A) (A) (A) (A) (A) (A) (A) (A)
                 (A) (A) (A) (A) (A) (A) (A) (A) (A) (A) (A) (A)
                 (A) (A) (A) (A) (A) (A) (A) (A) (A) (A) (A) (A)
                 (A) (A) (A) (A) (A) (A) (A) (A) (A) (A) (A) (A)
                 (A) (A) (A) (A) (A) (A) (A) (A) (A) (A) (A) (A)
                 (A) (A) (A) (A) (A) (A) (A) (A) (A) (A) (A) (A)
                 (A) (A) (A) (A) (A) (A) (A) (A) (A) (A) (A) (A)
                 (A) (A) (A) (A) (A) (A) (A) (A) (A) (A) (A) (A)
                 (A) (A) (A) (A) (A) (A) (A) (A) (A) (A) (A) (A)
                 (A) (A) (A) (A) (A) (A) (A) (A) (A) (A) (A) (A)
                 (A) (A) (A) (A) (A) (A) (A) (A) (A) (A) (A) (A)
                 (A) (A) (A) (A) (A) (A) (A) (A) (A) (A) (A) (A)
                 (A) (A) (A) (A) (A) (A) (A) (A)
 The electronic state is 1-A.
 Alpha  occ. eigenvalues --  -19.14933 -19.14309 -19.13802 -19.12995 -10.26351
 Alpha  occ. eigenvalues --  -10.24359 -10.24180 -10.21947 -10.20343 -10.18735
 Alpha  occ. eigenvalues --  -10.18609 -10.18444 -10.18005 -10.17592 -10.17226
 Alpha  occ. eigenvalues --  -10.17184 -10.17023 -10.16627 -10.16614  -1.03285
 Alpha  occ. eigenvalues --   -1.02856  -1.02187  -0.99974  -0.85881  -0.81000
 Alpha  occ. eigenvalues --   -0.78791  -0.74588  -0.74014  -0.71965  -0.68668
 Alpha  occ. eigenvalues --   -0.67764  -0.65072  -0.63648  -0.60044  -0.57487
 Alpha  occ. eigenvalues --   -0.55345  -0.54550  -0.51094  -0.50194  -0.49426
 Alpha  occ. eigenvalues --   -0.47324  -0.46416  -0.46167  -0.45473  -0.44277
 Alpha  occ. eigenvalues --   -0.43884  -0.43449  -0.43094  -0.41937  -0.41182
 Alpha  occ. eigenvalues --   -0.39980  -0.39291  -0.38933  -0.38389  -0.37469
 Alpha  occ. eigenvalues --   -0.37446  -0.37117  -0.36768  -0.35845  -0.34917
 Alpha  occ. eigenvalues --   -0.34521  -0.34164  -0.33689  -0.32769  -0.31898
 Alpha  occ. eigenvalues --   -0.30988  -0.30451  -0.29847  -0.27865  -0.27602
 Alpha  occ. eigenvalues --   -0.26019  -0.24822  -0.23796
 Alpha virt. eigenvalues --   -0.03845   0.05544   0.06970   0.08907   0.10041
 Alpha virt. eigenvalues --    0.10802   0.11995   0.12535   0.13417   0.13960
 Alpha virt. eigenvalues --    0.15091   0.15255   0.15588   0.16161   0.16338
 Alpha virt. eigenvalues --    0.17004   0.17567   0.18133   0.18286   0.18408
 Alpha virt. eigenvalues --    0.18840   0.19635   0.20116   0.20591   0.21244
 Alpha virt. eigenvalues --    0.22447   0.22585   0.22755   0.23768   0.24033
 Alpha virt. eigenvalues --    0.25294   0.25437   0.25805   0.26535   0.27293
 Alpha virt. eigenvalues --    0.28330   0.28941   0.29786   0.30429   0.32385
 Alpha virt. eigenvalues --    0.33610   0.34309   0.36244   0.36747   0.45132
 Alpha virt. eigenvalues --    0.47359   0.50412   0.51425   0.52003   0.52701
 Alpha virt. eigenvalues --    0.53368   0.54482   0.55763   0.56176   0.57178
 Alpha virt. eigenvalues --    0.57947   0.59247   0.59850   0.60331   0.60966
 Alpha virt. eigenvalues --    0.62191   0.62636   0.63650   0.64682   0.65537
 Alpha virt. eigenvalues --    0.66239   0.66935   0.69284   0.69620   0.70650
 Alpha virt. eigenvalues --    0.71685   0.73469   0.74186   0.74534   0.76251
 Alpha virt. eigenvalues --    0.77302   0.78179   0.78729   0.79437   0.80193
 Alpha virt. eigenvalues --    0.80993   0.81860   0.81957   0.83550   0.83846
 Alpha virt. eigenvalues --    0.84259   0.85489   0.86013   0.87139   0.87503
 Alpha virt. eigenvalues --    0.87939   0.88477   0.89292   0.89878   0.90251
 Alpha virt. eigenvalues --    0.91014   0.91348   0.92286   0.93003   0.93674
 Alpha virt. eigenvalues --    0.94042   0.95255   0.95808   0.96269   0.97810
 Alpha virt. eigenvalues --    0.97895   0.98122   0.98774   0.99962   1.00553
 Alpha virt. eigenvalues --    1.02632   1.02898   1.03562   1.04548   1.04943
 Alpha virt. eigenvalues --    1.06380   1.07961   1.08848   1.09504   1.10337
 Alpha virt. eigenvalues --    1.10704   1.12874   1.15457   1.16112   1.16923
 Alpha virt. eigenvalues --    1.18957   1.19872   1.21924   1.24926   1.26605
 Alpha virt. eigenvalues --    1.28444   1.32168   1.36090   1.38083   1.40096
 Alpha virt. eigenvalues --    1.40822   1.42232   1.44374   1.45439   1.46899
 Alpha virt. eigenvalues --    1.51129   1.52392   1.56434   1.58455   1.59170
 Alpha virt. eigenvalues --    1.61955   1.62357   1.64707   1.66863   1.67946
 Alpha virt. eigenvalues --    1.68489   1.69028   1.69741   1.71883   1.73551
 Alpha virt. eigenvalues --    1.76062   1.76105   1.76505   1.79004   1.79688
 Alpha virt. eigenvalues --    1.81393   1.82726   1.83799   1.84844   1.85183
 Alpha virt. eigenvalues --    1.86323   1.87067   1.88878   1.89982   1.90287
 Alpha virt. eigenvalues --    1.91103   1.91919   1.92984   1.94339   1.95557
 Alpha virt. eigenvalues --    1.96983   1.98654   1.99848   2.00650   2.03661
 Alpha virt. eigenvalues --    2.04204   2.05541   2.06414   2.07179   2.09672
 Alpha virt. eigenvalues --    2.10113   2.11937   2.12771   2.14795   2.15980
 Alpha virt. eigenvalues --    2.18888   2.19508   2.20752   2.23208   2.24058
 Alpha virt. eigenvalues --    2.25116   2.26299   2.26460   2.27361   2.29367
 Alpha virt. eigenvalues --    2.30970   2.31618   2.33285   2.34754   2.36041
 Alpha virt. eigenvalues --    2.36700   2.37371   2.39853   2.41200   2.43421
 Alpha virt. eigenvalues --    2.43566   2.44662   2.45519   2.46352   2.47900
 Alpha virt. eigenvalues --    2.50054   2.51964   2.53817   2.56758   2.58076
 Alpha virt. eigenvalues --    2.61172   2.63114   2.64418   2.66529   2.68495
 Alpha virt. eigenvalues --    2.69347   2.73316   2.75129   2.76217   2.78301
 Alpha virt. eigenvalues --    2.80885   2.81944   2.83962   2.86687   2.89411
 Alpha virt. eigenvalues --    2.95429   2.95591   2.99457   3.00572   3.18052
 Alpha virt. eigenvalues --    3.21132   3.81360   3.82694   3.86462   4.01150
 Alpha virt. eigenvalues --    4.14269   4.21697   4.23820   4.27157   4.29525
 Alpha virt. eigenvalues --    4.32596   4.37447   4.40349   4.45214   4.54870
 Alpha virt. eigenvalues --    4.60117   4.66485   4.73689   4.77000   4.78022
          Condensed to atoms (all electrons):
               1          2          3          4          5          6
     1  C    5.093486   0.545652  -0.052792  -0.003460  -0.005104  -0.027475
     2  C    0.545652   4.962355   0.300840  -0.018328  -0.005836  -0.007455
     3  C   -0.052792   0.300840   5.266418   0.332544  -0.044123  -0.000721
     4  C   -0.003460  -0.018328   0.332544   5.072999   0.359758  -0.039767
     5  C   -0.005104  -0.005836  -0.044123   0.359758   5.073788   0.359500
     6  C   -0.027475  -0.007455  -0.000721  -0.039767   0.359500   5.076898
     7  C    0.344985  -0.069853  -0.011921  -0.000447  -0.039187   0.356291
     8  C    0.340600   0.017309   0.005334  -0.000113  -0.000063   0.004420
     9  C   -0.142228  -0.081240   0.007939  -0.000172  -0.000004  -0.000103
    10  C   -0.001766   0.406762  -0.062238   0.002267  -0.000040  -0.000207
    11  O   -0.086070   0.004839  -0.000115   0.000002  -0.000005   0.000274
    12  C   -0.036285  -0.002029   0.001417  -0.003307  -0.003864  -0.049759
    13  C    0.001744  -0.058917  -0.006689   0.000226  -0.000004   0.000016
    14  O   -0.000301  -0.051801  -0.002540  -0.000294  -0.000002   0.000000
    15  C    0.000280   0.002260  -0.025925   0.338699  -0.024138   0.003396
    16  O   -0.000009   0.000850   0.005313  -0.053917  -0.004513  -0.000004
    17  C    0.000021  -0.000156  -0.010994  -0.049198   0.004503  -0.000089
    18  C   -0.000014   0.000031   0.004101  -0.054348  -0.007641   0.000319
    19  O    0.000000   0.000000  -0.000035   0.002654  -0.000009  -0.000001
    20  H   -0.005650  -0.019740   0.347792  -0.028109  -0.006885  -0.000403
    21  H    0.004403  -0.039752   0.362561  -0.041577   0.004734   0.000023
    22  H   -0.002183   0.003115  -0.054732   0.363725  -0.042712  -0.002997
    23  H   -0.000053   0.000138  -0.004560  -0.042690   0.363444  -0.033893
    24  H   -0.000351   0.000012   0.005165  -0.030517   0.370815  -0.038261
    25  H   -0.004448  -0.000295   0.004078  -0.004948  -0.037622   0.370354
    26  H    0.005276   0.000344  -0.000132   0.004581  -0.033029   0.365640
    27  H   -0.050792   0.004288  -0.000214  -0.000064   0.004894  -0.042183
    28  H    0.004491   0.000037  -0.000102   0.000004   0.000000   0.000001
    29  H    0.004092   0.001112  -0.000152   0.000001   0.000000   0.000003
    30  H    0.004566  -0.000007  -0.000035   0.000206  -0.001106  -0.003335
    31  H   -0.005770   0.001424  -0.000382  -0.000745   0.003533  -0.006441
    32  H   -0.007811  -0.000062  -0.000014   0.000053  -0.000006   0.005274
    33  H   -0.000099  -0.008907   0.003146   0.000024   0.000002   0.000000
    34  H   -0.000055   0.004908  -0.000030  -0.000003   0.000000   0.000000
    35  H    0.000278   0.001297   0.000219  -0.000010   0.000000  -0.000001
    36  H   -0.000112   0.006285  -0.000119   0.000015   0.000000   0.000000
    37  H    0.000004  -0.000061  -0.000769  -0.003412   0.002979  -0.000250
    38  H   -0.000001  -0.000016   0.000284  -0.002905  -0.000001   0.000000
    39  H   -0.000003   0.000084  -0.000699  -0.005724   0.000003   0.000000
    40  H    0.000000   0.000000   0.000076   0.004917  -0.000100   0.000002
    41  H    0.000001  -0.000005  -0.000096  -0.006513   0.005419   0.000064
    42  H    0.000000  -0.000009  -0.000100   0.001912  -0.001106  -0.000049
    43  H    0.000000   0.000000  -0.000032   0.001292  -0.000026   0.000000
               7          8          9         10         11         12
     1  C    0.344985   0.340600  -0.142228  -0.001766  -0.086070  -0.036285
     2  C   -0.069853   0.017309  -0.081240   0.406762   0.004839  -0.002029
     3  C   -0.011921   0.005334   0.007939  -0.062238  -0.000115   0.001417
     4  C   -0.000447  -0.000113  -0.000172   0.002267   0.000002  -0.003307
     5  C   -0.039187  -0.000063  -0.000004  -0.000040  -0.000005  -0.003864
     6  C    0.356291   0.004420  -0.000103  -0.000207   0.000274  -0.049759
     7  C    5.027458  -0.054832   0.008154   0.006775   0.000873   0.354882
     8  C   -0.054832   4.535445   0.328811  -0.062133   0.526414  -0.001132
     9  C    0.008154   0.328811   5.488534   0.289271  -0.078648  -0.000250
    10  C    0.006775  -0.062133   0.289271   4.752917   0.004388  -0.000191
    11  O    0.000873   0.526414  -0.078648   0.004388   8.202379  -0.003798
    12  C    0.354882  -0.001132  -0.000250  -0.000191  -0.003798   5.150333
    13  C   -0.000163  -0.000617  -0.054263   0.353172  -0.000080  -0.000003
    14  O   -0.000053   0.001103  -0.050087   0.201482  -0.000023   0.000007
    15  C   -0.000076   0.000000   0.000002  -0.000099   0.000000   0.000028
    16  O    0.000002   0.000000   0.000000   0.000003   0.000000   0.000000
    17  C   -0.000003   0.000000   0.000000  -0.000033   0.000000   0.000000
    18  C   -0.000010   0.000000   0.000000   0.000001   0.000000   0.000001
    19  O    0.000000   0.000000   0.000000   0.000000   0.000000   0.000000
    20  H    0.001216  -0.000121  -0.000202   0.001314   0.000002  -0.000069
    21  H   -0.000033  -0.000152   0.000605  -0.005664   0.000001   0.000002
    22  H    0.003653  -0.000092  -0.000046   0.000366   0.000000  -0.001220
    23  H    0.005089   0.000004   0.000000   0.000001   0.000000  -0.000018
    24  H   -0.005866  -0.000002   0.000000   0.000005   0.000000   0.004760
    25  H   -0.036917   0.000076  -0.000010  -0.000059  -0.000002   0.005732
    26  H   -0.031668  -0.000111   0.000004   0.000003   0.000003  -0.004655
    27  H    0.374956  -0.006619   0.000582  -0.000222   0.009519  -0.044099
    28  H   -0.000103  -0.015984   0.343540  -0.024027  -0.000576   0.000022
    29  H   -0.000078  -0.017482   0.339617  -0.025327  -0.000284  -0.000004
    30  H   -0.031101  -0.000038   0.000004   0.000003   0.000026   0.368317
    31  H   -0.030912  -0.000200   0.000020  -0.000023   0.000053   0.373149
    32  H   -0.027095   0.003148   0.000107  -0.000005   0.006918   0.365505
    33  H   -0.000001  -0.000099   0.005423  -0.023722   0.000001   0.000000
    34  H    0.000003   0.000245  -0.008056  -0.021818  -0.000001   0.000000
    35  H   -0.000031   0.000236  -0.000923  -0.021991  -0.000007   0.000000
    36  H    0.000006   0.000086  -0.003970  -0.017100   0.000001   0.000000
    37  H    0.000005   0.000000   0.000000   0.000000   0.000000   0.000000
    38  H    0.000001   0.000000   0.000000  -0.000001   0.000000  -0.000001
    39  H    0.000000   0.000000   0.000000  -0.000038   0.000000   0.000000
    40  H    0.000000   0.000000   0.000000   0.000000   0.000000   0.000000
    41  H    0.000003   0.000000   0.000000   0.000000   0.000000  -0.000003
    42  H    0.000004   0.000000   0.000000   0.000000   0.000000  -0.000004
    43  H    0.000000   0.000000   0.000000   0.000000   0.000000   0.000000
              13         14         15         16         17         18
     1  C    0.001744  -0.000301   0.000280  -0.000009   0.000021  -0.000014
     2  C   -0.058917  -0.051801   0.002260   0.000850  -0.000156   0.000031
     3  C   -0.006689  -0.002540  -0.025925   0.005313  -0.010994   0.004101
     4  C    0.000226  -0.000294   0.338699  -0.053917  -0.049198  -0.054348
     5  C   -0.000004  -0.000002  -0.024138  -0.004513   0.004503  -0.007641
     6  C    0.000016   0.000000   0.003396  -0.000004  -0.000089   0.000319
     7  C   -0.000163  -0.000053  -0.000076   0.000002  -0.000003  -0.000010
     8  C   -0.000617   0.001103   0.000000   0.000000   0.000000   0.000000
     9  C   -0.054263  -0.050087   0.000002   0.000000   0.000000   0.000000
    10  C    0.353172   0.201482  -0.000099   0.000003  -0.000033   0.000001
    11  O   -0.000080  -0.000023   0.000000   0.000000   0.000000   0.000000
    12  C   -0.000003   0.000007   0.000028   0.000000   0.000000   0.000001
    13  C    5.245205  -0.055024   0.000002   0.000000   0.000003   0.000000
    14  O   -0.055024   8.403956  -0.000033   0.000000  -0.000038   0.000000
    15  C    0.000002  -0.000033   4.755585   0.199614   0.365592   0.378607
    16  O    0.000000   0.000000   0.199614   8.388747  -0.055872  -0.045353
    17  C    0.000003  -0.000038   0.365592  -0.055872   5.210927  -0.062595
    18  C    0.000000   0.000000   0.378607  -0.045353  -0.062595   4.903679
    19  O    0.000000   0.000000  -0.029528  -0.010107  -0.007066   0.247481
    20  H    0.001443   0.000196  -0.004790   0.004880   0.000108   0.000043
    21  H   -0.001810   0.010629  -0.003717   0.000089   0.002280   0.000154
    22  H    0.000016   0.000239  -0.034082   0.003537  -0.004293  -0.001214
    23  H    0.000000   0.000000  -0.005019   0.003666   0.000274  -0.003754
    24  H    0.000000   0.000000  -0.005486   0.000167  -0.000084   0.002853
    25  H   -0.000006   0.000000  -0.000119   0.000014  -0.000003   0.000010
    26  H    0.000000   0.000000  -0.000071  -0.000001   0.000002  -0.000005
    27  H    0.000022  -0.000001   0.000002   0.000000   0.000000   0.000000
    28  H    0.003021   0.003684   0.000000   0.000000   0.000000   0.000000
    29  H   -0.001393   0.002398   0.000000   0.000000   0.000000   0.000000
    30  H    0.000000   0.000000  -0.000001   0.000000   0.000000  -0.000001
    31  H    0.000001  -0.000001   0.000031   0.000000  -0.000005  -0.000003
    32  H    0.000000   0.000000   0.000000   0.000000   0.000000   0.000000
    33  H    0.362273   0.000308  -0.000002   0.000000  -0.000008   0.000000
    34  H    0.362433  -0.001481   0.000000   0.000000   0.000000   0.000000
    35  H    0.347061   0.003905   0.000000   0.000000   0.000000   0.000000
    36  H   -0.004181   0.237866   0.000000   0.000000   0.000002   0.000000
    37  H    0.000000   0.000000  -0.024286   0.235418   0.006723  -0.002628
    38  H    0.000000   0.000007  -0.025103   0.003002   0.365970  -0.000878
    39  H    0.000001   0.000230  -0.025052  -0.000039   0.363245   0.004924
    40  H    0.000000   0.000001  -0.025143  -0.000799   0.356073  -0.010247
    41  H    0.000000   0.000000  -0.031305  -0.004415   0.006207   0.364016
    42  H    0.000000   0.000000  -0.025506   0.003744  -0.005756   0.358458
    43  H    0.000000   0.000000  -0.011360   0.029963  -0.001361  -0.039353
              19         20         21         22         23         24
     1  C    0.000000  -0.005650   0.004403  -0.002183  -0.000053  -0.000351
     2  C    0.000000  -0.019740  -0.039752   0.003115   0.000138   0.000012
     3  C   -0.000035   0.347792   0.362561  -0.054732  -0.004560   0.005165
     4  C    0.002654  -0.028109  -0.041577   0.363725  -0.042690  -0.030517
     5  C   -0.000009  -0.006885   0.004734  -0.042712   0.363444   0.370815
     6  C   -0.000001  -0.000403   0.000023  -0.002997  -0.033893  -0.038261
     7  C    0.000000   0.001216  -0.000033   0.003653   0.005089  -0.005866
     8  C    0.000000  -0.000121  -0.000152  -0.000092   0.000004  -0.000002
     9  C    0.000000  -0.000202   0.000605  -0.000046   0.000000   0.000000
    10  C    0.000000   0.001314  -0.005664   0.000366   0.000001   0.000005
    11  O    0.000000   0.000002   0.000001   0.000000   0.000000   0.000000
    12  C    0.000000  -0.000069   0.000002  -0.001220  -0.000018   0.004760
    13  C    0.000000   0.001443  -0.001810   0.000016   0.000000   0.000000
    14  O    0.000000   0.000196   0.010629   0.000239   0.000000   0.000000
    15  C   -0.029528  -0.004790  -0.003717  -0.034082  -0.005019  -0.005486
    16  O   -0.010107   0.004880   0.000089   0.003537   0.003666   0.000167
    17  C   -0.007066   0.000108   0.002280  -0.004293   0.000274  -0.000084
    18  C    0.247481   0.000043   0.000154  -0.001214  -0.003754   0.002853
    19  O    8.332110   0.000001  -0.000002  -0.000030  -0.000015   0.000023
    20  H    0.000001   0.551015  -0.030928   0.005350   0.002904   0.000118
    21  H   -0.000002  -0.030928   0.558178  -0.000947  -0.000113  -0.000154
    22  H   -0.000030   0.005350  -0.000947   0.603359   0.006334  -0.008020
    23  H   -0.000015   0.002904  -0.000113   0.006334   0.600507  -0.037152
    24  H    0.000023   0.000118  -0.000154  -0.008020  -0.037152   0.590238
    25  H    0.000000   0.001078  -0.000012  -0.000152  -0.006688   0.005837
    26  H    0.000000  -0.000079   0.000001  -0.000085  -0.000655  -0.006784
    27  H    0.000000   0.000049   0.000003   0.000027  -0.000162  -0.000084
    28  H    0.000000  -0.000003   0.000003   0.000000   0.000000   0.000000
    29  H    0.000000   0.000014  -0.000028   0.000001   0.000000   0.000000
    30  H    0.000000   0.000003   0.000000   0.000012  -0.000015   0.000607
    31  H    0.000000   0.000013   0.000004   0.005505  -0.000013  -0.000295
    32  H    0.000000   0.000000   0.000000  -0.000030   0.000000  -0.000055
    33  H    0.000000   0.000066   0.003265   0.000000   0.000000   0.000000
    34  H    0.000000   0.000006  -0.000113   0.000000   0.000000   0.000000
    35  H    0.000000   0.000084   0.000158   0.000000   0.000000   0.000000
    36  H    0.000000  -0.000004  -0.000429  -0.000001   0.000000   0.000000
    37  H    0.000381   0.000465   0.000066   0.000042   0.007688  -0.000180
    38  H   -0.000128   0.000006  -0.000001   0.003423   0.000002  -0.000028
    39  H    0.000269   0.000170   0.006813   0.000262   0.000002  -0.000002
    40  H    0.014069  -0.000010  -0.000246  -0.000034  -0.000002   0.000000
    41  H   -0.045760  -0.000011   0.000000  -0.000174   0.002505   0.000353
    42  H   -0.036225  -0.000001  -0.000009   0.002030   0.000189   0.000648
    43  H    0.234029  -0.000004  -0.000004  -0.000039  -0.000060  -0.000002
              25         26         27         28         29         30
     1  C   -0.004448   0.005276  -0.050792   0.004491   0.004092   0.004566
     2  C   -0.000295   0.000344   0.004288   0.000037   0.001112  -0.000007
     3  C    0.004078  -0.000132  -0.000214  -0.000102  -0.000152  -0.000035
     4  C   -0.004948   0.004581  -0.000064   0.000004   0.000001   0.000206
     5  C   -0.037622  -0.033029   0.004894   0.000000   0.000000  -0.001106
     6  C    0.370354   0.365640  -0.042183   0.000001   0.000003  -0.003335
     7  C   -0.036917  -0.031668   0.374956  -0.000103  -0.000078  -0.031101
     8  C    0.000076  -0.000111  -0.006619  -0.015984  -0.017482  -0.000038
     9  C   -0.000010   0.000004   0.000582   0.343540   0.339617   0.000004
    10  C   -0.000059   0.000003  -0.000222  -0.024027  -0.025327   0.000003
    11  O   -0.000002   0.000003   0.009519  -0.000576  -0.000284   0.000026
    12  C    0.005732  -0.004655  -0.044099   0.000022  -0.000004   0.368317
    13  C   -0.000006   0.000000   0.000022   0.003021  -0.001393   0.000000
    14  O    0.000000   0.000000  -0.000001   0.003684   0.002398   0.000000
    15  C   -0.000119  -0.000071   0.000002   0.000000   0.000000  -0.000001
    16  O    0.000014  -0.000001   0.000000   0.000000   0.000000   0.000000
    17  C   -0.000003   0.000002   0.000000   0.000000   0.000000   0.000000
    18  C    0.000010  -0.000005   0.000000   0.000000   0.000000  -0.000001
    19  O    0.000000   0.000000   0.000000   0.000000   0.000000   0.000000
    20  H    0.001078  -0.000079   0.000049  -0.000003   0.000014   0.000003
    21  H   -0.000012   0.000001   0.000003   0.000003  -0.000028   0.000000
    22  H   -0.000152  -0.000085   0.000027   0.000000   0.000001   0.000012
    23  H   -0.006688  -0.000655  -0.000162   0.000000   0.000000  -0.000015
    24  H    0.005837  -0.006784  -0.000084   0.000000   0.000000   0.000607
    25  H    0.599755  -0.036398  -0.002914   0.000000   0.000000  -0.000013
    26  H   -0.036398   0.595183  -0.004844   0.000000   0.000000   0.003929
    27  H   -0.002914  -0.004844   0.610875  -0.000014  -0.000002  -0.002805
    28  H    0.000000   0.000000  -0.000014   0.504768  -0.017287   0.000000
    29  H    0.000000   0.000000  -0.000002  -0.017287   0.516954   0.000000
    30  H   -0.000013   0.003929  -0.002805   0.000000   0.000000   0.563912
    31  H   -0.000057  -0.000150   0.005515  -0.000003   0.000000  -0.029007
    32  H   -0.000161  -0.000030  -0.004318  -0.000002   0.000001  -0.028397
    33  H   -0.000002   0.000000   0.000000  -0.000176   0.000113   0.000000
    34  H    0.000000   0.000000   0.000000   0.000344   0.001556   0.000000
    35  H    0.000015   0.000000  -0.000002  -0.000054   0.000439   0.000000
    36  H    0.000000   0.000000   0.000000   0.000952   0.000232   0.000000
    37  H   -0.000044   0.000009   0.000000   0.000000   0.000000   0.000000
    38  H    0.000000   0.000000   0.000000   0.000000   0.000000   0.000000
    39  H    0.000000   0.000000   0.000000   0.000000   0.000000   0.000000
    40  H    0.000000   0.000000   0.000000   0.000000   0.000000   0.000000
    41  H   -0.000003   0.000014   0.000000   0.000000   0.000000   0.000000
    42  H    0.000000  -0.000001   0.000000   0.000000   0.000000   0.000000
    43  H    0.000000   0.000000   0.000000   0.000000   0.000000   0.000000
              31         32         33         34         35         36
     1  C   -0.005770  -0.007811  -0.000099  -0.000055   0.000278  -0.000112
     2  C    0.001424  -0.000062  -0.008907   0.004908   0.001297   0.006285
     3  C   -0.000382  -0.000014   0.003146  -0.000030   0.000219  -0.000119
     4  C   -0.000745   0.000053   0.000024  -0.000003  -0.000010   0.000015
     5  C    0.003533  -0.000006   0.000002   0.000000   0.000000   0.000000
     6  C   -0.006441   0.005274   0.000000   0.000000  -0.000001   0.000000
     7  C   -0.030912  -0.027095  -0.000001   0.000003  -0.000031   0.000006
     8  C   -0.000200   0.003148  -0.000099   0.000245   0.000236   0.000086
     9  C    0.000020   0.000107   0.005423  -0.008056  -0.000923  -0.003970
    10  C   -0.000023  -0.000005  -0.023722  -0.021818  -0.021991  -0.017100
    11  O    0.000053   0.006918   0.000001  -0.000001  -0.000007   0.000001
    12  C    0.373149   0.365505   0.000000   0.000000   0.000000   0.000000
    13  C    0.000001   0.000000   0.362273   0.362433   0.347061  -0.004181
    14  O   -0.000001   0.000000   0.000308  -0.001481   0.003905   0.237866
    15  C    0.000031   0.000000  -0.000002   0.000000   0.000000   0.000000
    16  O    0.000000   0.000000   0.000000   0.000000   0.000000   0.000000
    17  C   -0.000005   0.000000  -0.000008   0.000000   0.000000   0.000002
    18  C   -0.000003   0.000000   0.000000   0.000000   0.000000   0.000000
    19  O    0.000000   0.000000   0.000000   0.000000   0.000000   0.000000
    20  H    0.000013   0.000000   0.000066   0.000006   0.000084  -0.000004
    21  H    0.000004   0.000000   0.003265  -0.000113   0.000158  -0.000429
    22  H    0.005505  -0.000030   0.000000   0.000000   0.000000  -0.000001
    23  H   -0.000013   0.000000   0.000000   0.000000   0.000000   0.000000
    24  H   -0.000295  -0.000055   0.000000   0.000000   0.000000   0.000000
    25  H   -0.000057  -0.000161  -0.000002   0.000000   0.000015   0.000000
    26  H   -0.000150  -0.000030   0.000000   0.000000   0.000000   0.000000
    27  H    0.005515  -0.004318   0.000000   0.000000  -0.000002   0.000000
    28  H   -0.000003  -0.000002  -0.000176   0.000344  -0.000054   0.000952
    29  H    0.000000   0.000001   0.000113   0.001556   0.000439   0.000232
    30  H   -0.029007  -0.028397   0.000000   0.000000   0.000000   0.000000
    31  H    0.551371  -0.030060   0.000000   0.000000   0.000000   0.000000
    32  H   -0.030060   0.562556   0.000000   0.000000   0.000000   0.000000
    33  H    0.000000   0.000000   0.550066  -0.031357  -0.025223  -0.000263
    34  H    0.000000   0.000000  -0.031357   0.548725  -0.025294   0.004325
    35  H    0.000000   0.000000  -0.025223  -0.025294   0.555999  -0.000092
    36  H    0.000000   0.000000  -0.000263   0.004325  -0.000092   0.340195
    37  H    0.000000   0.000000   0.000000   0.000000   0.000000   0.000000
    38  H   -0.000009   0.000000   0.000000   0.000000   0.000000   0.000000
    39  H    0.000000   0.000000   0.000002   0.000000   0.000000  -0.000001
    40  H    0.000000   0.000000   0.000000   0.000000   0.000000   0.000000
    41  H   -0.000003   0.000000   0.000000   0.000000   0.000000   0.000000
    42  H    0.000032   0.000000   0.000000   0.000000   0.000000   0.000000
    43  H    0.000000   0.000000   0.000000   0.000000   0.000000   0.000000
              37         38         39         40         41         42
     1  C    0.000004  -0.000001  -0.000003   0.000000   0.000001   0.000000
     2  C   -0.000061  -0.000016   0.000084   0.000000  -0.000005  -0.000009
     3  C   -0.000769   0.000284  -0.000699   0.000076  -0.000096  -0.000100
     4  C   -0.003412  -0.002905  -0.005724   0.004917  -0.006513   0.001912
     5  C    0.002979  -0.000001   0.000003  -0.000100   0.005419  -0.001106
     6  C   -0.000250   0.000000   0.000000   0.000002   0.000064  -0.000049
     7  C    0.000005   0.000001   0.000000   0.000000   0.000003   0.000004
     8  C    0.000000   0.000000   0.000000   0.000000   0.000000   0.000000
     9  C    0.000000   0.000000   0.000000   0.000000   0.000000   0.000000
    10  C    0.000000  -0.000001  -0.000038   0.000000   0.000000   0.000000
    11  O    0.000000   0.000000   0.000000   0.000000   0.000000   0.000000
    12  C    0.000000  -0.000001   0.000000   0.000000  -0.000003  -0.000004
    13  C    0.000000   0.000000   0.000001   0.000000   0.000000   0.000000
    14  O    0.000000   0.000007   0.000230   0.000001   0.000000   0.000000
    15  C   -0.024286  -0.025103  -0.025052  -0.025143  -0.031305  -0.025506
    16  O    0.235418   0.003002  -0.000039  -0.000799  -0.004415   0.003744
    17  C    0.006723   0.365970   0.363245   0.356073   0.006207  -0.005756
    18  C   -0.002628  -0.000878   0.004924  -0.010247   0.364016   0.358458
    19  O    0.000381  -0.000128   0.000269   0.014069  -0.045760  -0.036225
    20  H    0.000465   0.000006   0.000170  -0.000010  -0.000011  -0.000001
    21  H    0.000066  -0.000001   0.006813  -0.000246   0.000000  -0.000009
    22  H    0.000042   0.003423   0.000262  -0.000034  -0.000174   0.002030
    23  H    0.007688   0.000002   0.000002  -0.000002   0.002505   0.000189
    24  H   -0.000180  -0.000028  -0.000002   0.000000   0.000353   0.000648
    25  H   -0.000044   0.000000   0.000000   0.000000  -0.000003   0.000000
    26  H    0.000009   0.000000   0.000000   0.000000   0.000014  -0.000001
    27  H    0.000000   0.000000   0.000000   0.000000   0.000000   0.000000
    28  H    0.000000   0.000000   0.000000   0.000000   0.000000   0.000000
    29  H    0.000000   0.000000   0.000000   0.000000   0.000000   0.000000
    30  H    0.000000   0.000000   0.000000   0.000000   0.000000   0.000000
    31  H    0.000000  -0.000009   0.000000   0.000000  -0.000003   0.000032
    32  H    0.000000   0.000000   0.000000   0.000000   0.000000   0.000000
    33  H    0.000000   0.000000   0.000002   0.000000   0.000000   0.000000
    34  H    0.000000   0.000000   0.000000   0.000000   0.000000   0.000000
    35  H    0.000000   0.000000   0.000000   0.000000   0.000000   0.000000
    36  H    0.000000   0.000000  -0.000001   0.000000   0.000000   0.000000
    37  H    0.336193  -0.000227  -0.000112  -0.000144   0.003159  -0.000005
    38  H   -0.000227   0.541730  -0.025332  -0.026105  -0.000052   0.001835
    39  H   -0.000112  -0.025332   0.544300  -0.030619  -0.000128  -0.000115
    40  H   -0.000144  -0.026105  -0.030619   0.560693   0.000449  -0.000491
    41  H    0.003159  -0.000052  -0.000128   0.000449   0.603491  -0.042752
    42  H   -0.000005   0.001835  -0.000115  -0.000491  -0.042752   0.576956
    43  H   -0.000343   0.000056  -0.000260   0.002507  -0.000246   0.006445
              43
     1  C    0.000000
     2  C    0.000000
     3  C   -0.000032
     4  C    0.001292
     5  C   -0.000026
     6  C    0.000000
     7  C    0.000000
     8  C    0.000000
     9  C    0.000000
    10  C    0.000000
    11  O    0.000000
    12  C    0.000000
    13  C    0.000000
    14  O    0.000000
    15  C   -0.011360
    16  O    0.029963
    17  C   -0.001361
    18  C   -0.039353
    19  O    0.234029
    20  H   -0.000004
    21  H   -0.000004
    22  H   -0.000039
    23  H   -0.000060
    24  H   -0.000002
    25  H    0.000000
    26  H    0.000000
    27  H    0.000000
    28  H    0.000000
    29  H    0.000000
    30  H    0.000000
    31  H    0.000000
    32  H    0.000000
    33  H    0.000000
    34  H    0.000000
    35  H    0.000000
    36  H    0.000000
    37  H   -0.000343
    38  H    0.000056
    39  H   -0.000260
    40  H    0.002507
    41  H   -0.000246
    42  H    0.006445
    43  H    0.356296
 Mulliken charges:
               1
     1  C    0.082953
     2  C    0.100527
     3  C   -0.366963
     4  C   -0.095311
     5  C   -0.296245
     6  C   -0.289079
     7  C   -0.144005
     8  C    0.396559
     9  C   -0.392408
    10  C    0.247974
    11  O   -0.586087
    12  C   -0.473462
    13  C   -0.493489
    14  O   -0.704332
    15  C    0.256745
    16  O   -0.703981
    17  C   -0.484378
    18  C   -0.036634
    19  O   -0.702112
    20  H    0.178675
    21  H    0.171716
    22  H    0.152088
    23  H    0.142113
    24  H    0.151721
    25  H    0.143924
    26  H    0.143713
    27  H    0.148608
    28  H    0.197462
    29  H    0.195506
    30  H    0.154279
    31  H    0.163426
    32  H    0.154484
    33  H    0.165172
    34  H    0.165662
    35  H    0.163938
    36  H    0.436309
    37  H    0.439331
    38  H    0.164471
    39  H    0.167816
    40  H    0.155152
    41  H    0.145783
    42  H    0.159876
    43  H    0.422501
 Sum of Mulliken charges =   0.00000
 Mulliken charges with hydrogens summed into heavy atoms:
               1
     1  C    0.082953
     2  C    0.100527
     3  C   -0.016571
     4  C    0.056778
     5  C   -0.002411
     6  C   -0.001442
     7  C    0.004603
     8  C    0.396559
     9  C    0.000559
    10  C    0.247974
    11  O   -0.586087
    12  C   -0.001272
    13  C    0.001283
    14  O   -0.268022
    15  C    0.256745
    16  O   -0.264650
    17  C    0.003060
    18  C    0.269025
    19  O   -0.279611
 Electronic spatial extent (au):  <R**2>=           5659.7585
 Charge=              0.0000 electrons
 Dipole moment (field-independent basis, Debye):
    X=              0.0582    Y=             -2.3842    Z=              3.3566  Tot=              4.1176
 Quadrupole moment (field-independent basis, Debye-Ang):
   XX=           -143.2192   YY=           -109.4051   ZZ=           -111.2946
   XY=            -23.0261   XZ=             -4.1718   YZ=              3.7885
 Traceless Quadrupole moment (field-independent basis, Debye-Ang):
   XX=            -21.9129   YY=             11.9012   ZZ=             10.0117
   XY=            -23.0261   XZ=             -4.1718   YZ=              3.7885
 Octapole moment (field-independent basis, Debye-Ang**2):
  XXX=             33.3749  YYY=            -37.7251  ZZZ=              5.3756  XYY=              5.9196
  XXY=            -84.3460  XXZ=             56.4408  XZZ=             -6.8419  YZZ=             -1.5295
  YYZ=             -4.9354  XYZ=              6.9569
 Hexadecapole moment (field-independent basis, Debye-Ang**3):
 XXXX=          -5657.2772 YYYY=          -1790.6490 ZZZZ=           -591.2277 XXXY=           -243.6335
 XXXZ=           -209.0239 YYYX=           -120.2422 YYYZ=             50.2984 ZZZX=            -47.6945
 ZZZY=             10.6464 XXYY=          -1078.7354 XXZZ=           -861.1881 YYZZ=           -421.3362
 XXYZ=             62.9987 YYXZ=             -6.5561 ZZXY=            -26.4655
 N-N= 1.600066478048D+03 E-N=-5.265751252819D+03  KE= 8.789765577297D+02
 D1PCM: PCM CHGder 1st derivatives, ID1Alg=3 FixD1E=F DoIter=F DoCFld=F I1PDM=0.
 Calling FoFJK, ICntrl=      2127 FMM=F ISym2X=0 I1Cent= 0 IOpClX= 0 NMat=1 NMatS=1 NMatT=0.
 ***** Axes restored to original set *****
 -------------------------------------------------------------------
 Center     Atomic                   Forces (Hartrees/Bohr)
 Number     Number              X              Y              Z
 -------------------------------------------------------------------
      1        6           0.018795536   -0.011884909   -0.001013473
      2        6          -0.025989668   -0.000778499    0.004006081
      3        6          -0.000811436   -0.006429942   -0.003972691
      4        6          -0.001062548    0.006117690   -0.000248998
      5        6          -0.005578115    0.003595089   -0.004718392
      6        6          -0.000138273   -0.002973125    0.005985724
      7        6          -0.004181023    0.004635222    0.005361624
      8        6          -0.000751642    0.018904781   -0.001175289
      9        6          -0.003557321    0.005508072    0.006870261
     10        6           0.011814534   -0.015129844    0.000535284
     11        8           0.014528240    0.012412512   -0.003877950
     12        6           0.001601566    0.003748207   -0.006551550
     13        6          -0.003938303   -0.004100920    0.005998534
     14        8          -0.012521213   -0.005829759   -0.009804404
     15        6           0.005824890    0.002156526   -0.005868419
     16        8          -0.003682915   -0.005336545    0.000838375
     17        6          -0.002214614   -0.004171471    0.004333906
     18        6          -0.002670532   -0.002200138    0.007880684
     19        8          -0.002763021   -0.007418087   -0.006048526
     20        1          -0.001142813    0.000993170    0.001012204
     21        1          -0.000113890   -0.001069959    0.000770792
     22        1           0.000386498   -0.002446456    0.000955584
     23        1          -0.001162709   -0.000032848    0.001195568
     24        1          -0.001575506   -0.001255155    0.000192969
     25        1           0.002513614   -0.000616308   -0.001010300
     26        1           0.000179341   -0.000015406   -0.001080935
     27        1           0.002738134   -0.001252353   -0.001970703
     28        1           0.000833719   -0.002560282    0.001353024
     29        1           0.002833649   -0.001471323   -0.002747393
     30        1          -0.000305956    0.001076097    0.000489266
     31        1          -0.001090009   -0.000548635   -0.000023424
     32        1           0.000450032   -0.000323491    0.000080577
     33        1          -0.001413142    0.002307266    0.000395045
     34        1           0.002198990    0.001248813   -0.001328069
     35        1           0.000868585    0.000142591   -0.000000609
     36        1           0.000051147    0.000139429    0.001322880
     37        1           0.000016877    0.000558513    0.000271626
     38        1           0.000387891    0.001142153    0.000892362
     39        1           0.003657701    0.001962802    0.000506504
     40        1          -0.001202143    0.004323872   -0.000210682
     41        1           0.008314277    0.003991052    0.001212884
     42        1          -0.000817992   -0.000971598   -0.000732992
     43        1           0.000689564    0.003853193   -0.000076960
 -------------------------------------------------------------------
 Cartesian Forces:  Max     0.025989668 RMS     0.005311726

 GradGradGradGradGradGradGradGradGradGradGradGradGradGradGradGradGradGrad
 Berny optimization.
 FormGI is forming the generalized inverse of G from B-inverse, IUseBI=4.
 Internal  Forces:  Max     0.019365539 RMS     0.003364039
 Search for a local minimum.
 Step number   1 out of a maximum of  258
 All quantities printed in internal units (Hartrees-Bohrs-Radians)
 Mixed Optimization -- RFO/linear search
 Second derivative matrix not updated -- first step.
 ITU=  0
     Eigenvalues ---    0.00230   0.00230   0.00230   0.00336   0.00373
     Eigenvalues ---    0.00395   0.00541   0.00683   0.00777   0.00917
     Eigenvalues ---    0.01109   0.01174   0.01213   0.01307   0.01373
     Eigenvalues ---    0.01403   0.02442   0.02586   0.03157   0.03910
     Eigenvalues ---    0.04188   0.04285   0.04423   0.04599   0.04688
     Eigenvalues ---    0.04801   0.04881   0.04887   0.05054   0.05218
     Eigenvalues ---    0.05367   0.05383   0.05390   0.05444   0.05485
     Eigenvalues ---    0.05566   0.05607   0.05610   0.05710   0.05776
     Eigenvalues ---    0.05836   0.06051   0.06751   0.07772   0.08126
     Eigenvalues ---    0.08474   0.09100   0.09109   0.09207   0.09700
     Eigenvalues ---    0.10316   0.11688   0.12091   0.13588   0.13848
     Eigenvalues ---    0.14579   0.15886   0.16000   0.16000   0.16000
     Eigenvalues ---    0.16000   0.16000   0.16000   0.16000   0.16000
     Eigenvalues ---    0.16000   0.16000   0.16000   0.16000   0.16161
     Eigenvalues ---    0.16389   0.17086   0.18237   0.19566   0.20752
     Eigenvalues ---    0.22031   0.23353   0.24663   0.24994   0.25868
     Eigenvalues ---    0.26788   0.26868   0.27521   0.27910   0.28389
     Eigenvalues ---    0.28522   0.28774   0.29447   0.29605   0.30107
     Eigenvalues ---    0.30970   0.32173   0.32348   0.33755   0.33810
     Eigenvalues ---    0.33831   0.33842   0.33950   0.33989   0.34009
     Eigenvalues ---    0.34052   0.34107   0.34141   0.34147   0.34158
     Eigenvalues ---    0.34194   0.34196   0.34262   0.34287   0.34308
     Eigenvalues ---    0.34339   0.34367   0.34408   0.34432   0.34529
     Eigenvalues ---    0.39701   0.41122   0.41850   0.51558   0.51921
     Eigenvalues ---    0.52821   0.52868   0.94113
 RFO step:  Lambda=-1.27878548D-02 EMin= 2.30000000D-03
 Linear search not attempted -- first point.
 Iteration  1 RMS(Cart)=  0.03392111 RMS(Int)=  0.00059196
 Iteration  2 RMS(Cart)=  0.00069869 RMS(Int)=  0.00019382
 Iteration  3 RMS(Cart)=  0.00000073 RMS(Int)=  0.00019382
 Variable       Old X    -DE/DX   Delta X   Delta X   Delta X     New X
                                 (Linear)    (Quad)   (Total)
    R1        2.53482   0.01534   0.00000   0.03057   0.03063   2.56545
    R2        2.82252   0.00566   0.00000   0.01823   0.01832   2.84084
    R3        2.78954   0.00300   0.00000   0.00659   0.00682   2.79636
    R4        2.85034  -0.00092   0.00000   0.00044   0.00038   2.85073
    R5        2.85402   0.00628   0.00000   0.02335   0.02315   2.87717
    R6        2.92605  -0.00120   0.00000  -0.00521  -0.00529   2.92077
    R7        2.07349   0.00112   0.00000   0.00319   0.00319   2.07667
    R8        2.06446   0.00083   0.00000   0.00231   0.00231   2.06676
    R9        2.93006   0.00100   0.00000   0.00122   0.00115   2.93120
   R10        2.97051  -0.00444   0.00000  -0.01635  -0.01635   2.95416
   R11        2.07651  -0.00120   0.00000  -0.00341  -0.00341   2.07310
   R12        2.89491   0.00660   0.00000   0.01868   0.01870   2.91361
   R13        2.07242   0.00166   0.00000   0.00470   0.00470   2.07712
   R14        2.07415  -0.00034   0.00000  -0.00097  -0.00097   2.07318
   R15        2.90283   0.00464   0.00000   0.01240   0.01247   2.91530
   R16        2.07616   0.00003   0.00000   0.00009   0.00009   2.07625
   R17        2.07597  -0.00032   0.00000  -0.00092  -0.00092   2.07506
   R18        2.89079   0.00688   0.00000   0.02238   0.02238   2.91317
   R19        2.07745   0.00044   0.00000   0.00126   0.00126   2.07871
   R20        2.82803   0.01390   0.00000   0.03652   0.03664   2.86467
   R21        2.31093   0.01937   0.00000   0.02030   0.02030   2.33123
   R22        2.89109   0.01389   0.00000   0.04433   0.04416   2.93525
   R23        2.06762  -0.00039   0.00000  -0.00110  -0.00110   2.06652
   R24        2.06848   0.00057   0.00000   0.00161   0.00161   2.07009
   R25        2.88758   0.00405   0.00000   0.01312   0.01312   2.90070
   R26        2.69114   0.01409   0.00000   0.03266   0.03266   2.72380
   R27        2.07004   0.00118   0.00000   0.00333   0.00333   2.07337
   R28        2.06716   0.00100   0.00000   0.00282   0.00282   2.06998
   R29        2.07064   0.00030   0.00000   0.00086   0.00086   2.07150
   R30        2.07083   0.00027   0.00000   0.00076   0.00076   2.07159
   R31        2.07150   0.00078   0.00000   0.00221   0.00221   2.07371
   R32        2.07001   0.00033   0.00000   0.00092   0.00092   2.07093
   R33        1.83777  -0.00028   0.00000  -0.00052  -0.00052   1.83725
   R34        2.71962   0.00378   0.00000   0.00921   0.00921   2.72884
   R35        2.91295  -0.00603   0.00000  -0.02032  -0.02032   2.89263
   R36        2.93197  -0.00435   0.00000  -0.01509  -0.01509   2.91688
   R37        1.83821   0.00059   0.00000   0.00109   0.00109   1.83931
   R38        2.06890  -0.00036   0.00000  -0.00101  -0.00101   2.06789
   R39        2.06648   0.00075   0.00000   0.00211   0.00211   2.06858
   R40        2.07092  -0.00058   0.00000  -0.00163  -0.00163   2.06929
   R41        2.70056   0.00356   0.00000   0.00840   0.00840   2.70896
   R42        2.06607   0.00313   0.00000   0.00878   0.00878   2.07485
   R43        2.06813   0.00014   0.00000   0.00038   0.00038   2.06852
   R44        1.84675  -0.00264   0.00000  -0.00497  -0.00497   1.84178
    A1        2.30377  -0.00812   0.00000  -0.02955  -0.02956   2.27422
    A2        1.84875   0.01424   0.00000   0.05669   0.05680   1.90556
    A3        2.12816  -0.00610   0.00000  -0.02622  -0.02640   2.10176
    A4        2.20622   0.00644   0.00000   0.02514   0.02523   2.23145
    A5        1.98892  -0.00640   0.00000  -0.01730  -0.01752   1.97140
    A6        2.08751  -0.00003   0.00000  -0.00758  -0.00749   2.08003
    A7        1.99297  -0.00107   0.00000  -0.00927  -0.00930   1.98367
    A8        1.90818   0.00104   0.00000   0.00499   0.00481   1.91299
    A9        1.87331   0.00039   0.00000   0.00691   0.00698   1.88029
   A10        1.93210  -0.00131   0.00000  -0.01152  -0.01150   1.92060
   A11        1.91066   0.00127   0.00000   0.01037   0.01037   1.92103
   A12        1.83944  -0.00019   0.00000  -0.00012  -0.00011   1.83933
   A13        1.94592   0.00248   0.00000   0.01376   0.01381   1.95973
   A14        1.95819  -0.00372   0.00000  -0.01855  -0.01870   1.93949
   A15        1.88486  -0.00007   0.00000  -0.01315  -0.01334   1.87153
   A16        1.95703   0.00095   0.00000   0.00783   0.00798   1.96502
   A17        1.86521  -0.00007   0.00000   0.01305   0.01306   1.87827
   A18        1.84581   0.00045   0.00000  -0.00323  -0.00351   1.84230
   A19        2.05994  -0.00226   0.00000  -0.01869  -0.01876   2.04118
   A20        1.91625  -0.00038   0.00000  -0.00276  -0.00283   1.91341
   A21        1.88915   0.00075   0.00000   0.00384   0.00396   1.89311
   A22        1.85916   0.00126   0.00000   0.00076   0.00065   1.85981
   A23        1.88005   0.00142   0.00000   0.02177   0.02179   1.90184
   A24        1.84813  -0.00065   0.00000  -0.00337  -0.00341   1.84472
   A25        2.04416   0.00287   0.00000   0.00643   0.00637   2.05053
   A26        1.89958   0.00068   0.00000   0.01383   0.01394   1.91352
   A27        1.87706  -0.00089   0.00000  -0.00362  -0.00363   1.87342
   A28        1.90522  -0.00195   0.00000  -0.01606  -0.01610   1.88912
   A29        1.89324  -0.00189   0.00000  -0.00864  -0.00861   1.88462
   A30        1.83295   0.00103   0.00000   0.00859   0.00849   1.84144
   A31        1.96280   0.00010   0.00000  -0.00273  -0.00271   1.96009
   A32        1.95512   0.00036   0.00000   0.00662   0.00656   1.96168
   A33        1.86709  -0.00147   0.00000  -0.02506  -0.02511   1.84198
   A34        1.96440   0.00036   0.00000   0.01258   0.01242   1.97683
   A35        1.83956   0.00155   0.00000   0.01866   0.01870   1.85826
   A36        1.86541  -0.00100   0.00000  -0.01228  -0.01242   1.85300
   A37        1.96145  -0.01455   0.00000  -0.06140  -0.06112   1.90032
   A38        2.15308   0.00989   0.00000   0.04060   0.04045   2.19353
   A39        2.16853   0.00466   0.00000   0.02074   0.02060   2.18913
   A40        1.78862   0.01016   0.00000   0.04705   0.04660   1.83522
   A41        1.91312  -0.00223   0.00000   0.00426   0.00464   1.91777
   A42        1.89228  -0.00242   0.00000   0.00280   0.00225   1.89454
   A43        1.96961  -0.00371   0.00000  -0.02469  -0.02498   1.94462
   A44        1.96709  -0.00085   0.00000   0.00736   0.00671   1.97380
   A45        1.92659  -0.00038   0.00000  -0.02999  -0.03021   1.89638
   A46        1.83694  -0.00344   0.00000  -0.02485  -0.02467   1.81227
   A47        1.97275   0.00041   0.00000  -0.01537  -0.01531   1.95744
   A48        1.87539  -0.00163   0.00000  -0.02731  -0.02685   1.84854
   A49        1.95149   0.00123   0.00000   0.01305   0.01225   1.96374
   A50        1.91477   0.00466   0.00000   0.04913   0.04879   1.96357
   A51        1.90972  -0.00118   0.00000   0.00514   0.00387   1.91359
   A52        1.93039  -0.00031   0.00000  -0.00213  -0.00213   1.92825
   A53        1.96214  -0.00048   0.00000  -0.00292  -0.00293   1.95922
   A54        1.93650  -0.00041   0.00000  -0.00187  -0.00187   1.93463
   A55        1.88359   0.00030   0.00000   0.00081   0.00081   1.88440
   A56        1.87456   0.00041   0.00000   0.00265   0.00265   1.87721
   A57        1.87321   0.00057   0.00000   0.00393   0.00393   1.87713
   A58        1.94327  -0.00120   0.00000  -0.00397  -0.00396   1.93931
   A59        1.92985  -0.00242   0.00000  -0.01326  -0.01330   1.91655
   A60        1.95177   0.00014   0.00000  -0.00300  -0.00305   1.94872
   A61        1.85323   0.00293   0.00000   0.02446   0.02449   1.87772
   A62        1.89166   0.00037   0.00000   0.00068   0.00067   1.89233
   A63        1.89049   0.00041   0.00000  -0.00335  -0.00345   1.88704
   A64        1.88579  -0.00196   0.00000  -0.01135  -0.01135   1.87443
   A65        1.92241   0.00318   0.00000   0.02664   0.02668   1.94909
   A66        1.94086   0.00000   0.00000  -0.00238  -0.00235   1.93851
   A67        1.96890  -0.00287   0.00000  -0.01480  -0.01483   1.95407
   A68        1.85638  -0.00275   0.00000  -0.01912  -0.01910   1.83729
   A69        1.87400   0.00022   0.00000   0.00368   0.00373   1.87773
   A70        1.89667   0.00222   0.00000   0.00571   0.00566   1.90233
   A71        1.89180  -0.00031   0.00000  -0.00178  -0.00178   1.89003
   A72        1.94229  -0.00151   0.00000  -0.01608  -0.01631   1.92598
   A73        1.96063  -0.00186   0.00000  -0.00732  -0.00739   1.95323
   A74        1.94457  -0.00330   0.00000  -0.01531  -0.01542   1.92915
   A75        1.89619   0.00094   0.00000  -0.00132  -0.00150   1.89470
   A76        1.88700   0.00166   0.00000   0.00308   0.00281   1.88981
   A77        1.82822   0.00461   0.00000   0.04061   0.04067   1.86888
   A78        1.93670   0.00018   0.00000   0.00550   0.00522   1.94193
   A79        1.94536  -0.00432   0.00000  -0.02071  -0.02152   1.92384
   A80        1.94632  -0.00052   0.00000  -0.02096  -0.02143   1.92489
   A81        1.83977   0.00662   0.00000   0.07232   0.07237   1.91214
   A82        1.89334  -0.00186   0.00000  -0.02270  -0.02277   1.87057
   A83        1.89850   0.00031   0.00000  -0.00904  -0.00949   1.88901
   A84        1.85118  -0.00293   0.00000  -0.01693  -0.01693   1.83425
    D1        0.10236  -0.00088   0.00000  -0.01093  -0.01091   0.09145
    D2       -3.07475  -0.00050   0.00000  -0.00272  -0.00257  -3.07732
    D3       -3.11619  -0.00057   0.00000   0.00306   0.00326  -3.11293
    D4       -0.01012  -0.00020   0.00000   0.01128   0.01161   0.00149
    D5        0.35721   0.00028   0.00000   0.00954   0.00930   0.36651
    D6       -1.87578  -0.00059   0.00000  -0.01093  -0.01108  -1.88686
    D7        2.36877   0.00132   0.00000   0.01553   0.01538   2.38416
    D8       -2.69715  -0.00075   0.00000  -0.00917  -0.00916  -2.70630
    D9        1.35305  -0.00163   0.00000  -0.02964  -0.02953   1.32352
   D10       -0.68559   0.00028   0.00000  -0.00319  -0.00307  -0.68866
   D11        0.01405  -0.00021   0.00000  -0.01322  -0.01323   0.00082
   D12       -3.11072  -0.00038   0.00000  -0.00905  -0.00911  -3.11983
   D13        3.08825  -0.00018   0.00000  -0.00166  -0.00136   3.08689
   D14       -0.03651  -0.00034   0.00000   0.00251   0.00275  -0.03375
   D15        0.64553  -0.00090   0.00000   0.00034   0.00047   0.64599
   D16       -1.52964   0.00080   0.00000   0.01846   0.01861  -1.51102
   D17        2.76671   0.00030   0.00000   0.01253   0.01264   2.77935
   D18       -2.45873  -0.00119   0.00000  -0.00816  -0.00821  -2.46694
   D19        1.64929   0.00051   0.00000   0.00995   0.00994   1.65923
   D20       -0.33755   0.00001   0.00000   0.00402   0.00396  -0.33359
   D21        0.00293   0.00035   0.00000  -0.00621  -0.00601  -0.00308
   D22        2.13748  -0.00022   0.00000  -0.01592  -0.01581   2.12167
   D23       -2.03700  -0.00255   0.00000  -0.03765  -0.03766  -2.07466
   D24        3.11164   0.00085   0.00000   0.00215   0.00230   3.11394
   D25       -1.03699   0.00029   0.00000  -0.00757  -0.00750  -1.04449
   D26        1.07172  -0.00205   0.00000  -0.02930  -0.02936   1.04236
   D27       -1.36558   0.00009   0.00000  -0.00120  -0.00112  -1.36670
   D28        2.70590  -0.00022   0.00000  -0.00800  -0.00787   2.69803
   D29        0.67850   0.00136   0.00000   0.01444   0.01437   0.69287
   D30        0.79679  -0.00038   0.00000  -0.01074  -0.01062   0.78617
   D31       -1.41491  -0.00069   0.00000  -0.01753  -0.01738  -1.43229
   D32        2.84087   0.00089   0.00000   0.00491   0.00487   2.84574
   D33        2.81716  -0.00061   0.00000  -0.01139  -0.01133   2.80583
   D34        0.60545  -0.00092   0.00000  -0.01818  -0.01809   0.58737
   D35       -1.42195   0.00066   0.00000   0.00425   0.00416  -1.41779
   D36        0.65422   0.00142   0.00000  -0.00365  -0.00355   0.65066
   D37       -1.47984   0.00174   0.00000   0.01191   0.01190  -1.46793
   D38        2.79361   0.00231   0.00000   0.01527   0.01529   2.80890
   D39        2.86655  -0.00082   0.00000  -0.01127  -0.01116   2.85539
   D40        0.73250  -0.00049   0.00000   0.00430   0.00430   0.73679
   D41       -1.27725   0.00007   0.00000   0.00766   0.00769  -1.26956
   D42       -1.40173   0.00019   0.00000  -0.00324  -0.00317  -1.40491
   D43        2.74740   0.00051   0.00000   0.01233   0.01229   2.75968
   D44        0.73765   0.00108   0.00000   0.01568   0.01567   0.75333
   D45        0.89097   0.00035   0.00000   0.00803   0.00802   0.89899
   D46       -1.16254   0.00175   0.00000   0.01637   0.01635  -1.14619
   D47        2.98456   0.00094   0.00000   0.02144   0.02136   3.00592
   D48       -1.31473  -0.00077   0.00000  -0.00188  -0.00184  -1.31657
   D49        2.91494   0.00063   0.00000   0.00646   0.00649   2.92143
   D50        0.77886  -0.00018   0.00000   0.01153   0.01150   0.79036
   D51        2.94180  -0.00144   0.00000  -0.01959  -0.01954   2.92226
   D52        0.88829  -0.00004   0.00000  -0.01126  -0.01121   0.87707
   D53       -1.24780  -0.00085   0.00000  -0.00619  -0.00621  -1.25400
   D54        0.80177   0.00185   0.00000   0.02445   0.02439   0.82616
   D55       -1.36873   0.00173   0.00000   0.02955   0.02945  -1.33928
   D56        2.93751   0.00065   0.00000   0.01459   0.01449   2.95200
   D57        2.96456   0.00079   0.00000   0.00801   0.00804   2.97259
   D58        0.79406   0.00066   0.00000   0.01312   0.01310   0.80716
   D59       -1.18289  -0.00042   0.00000  -0.00184  -0.00186  -1.18475
   D60       -1.34222   0.00129   0.00000   0.01453   0.01461  -1.32761
   D61        2.77047   0.00117   0.00000   0.01963   0.01967   2.79014
   D62        0.79353   0.00009   0.00000   0.00467   0.00471   0.79823
   D63       -1.24427  -0.00120   0.00000  -0.02270  -0.02280  -1.26708
   D64        0.98381  -0.00032   0.00000  -0.00532  -0.00543   0.97838
   D65        3.01077  -0.00041   0.00000  -0.00245  -0.00244   3.00833
   D66        0.92338   0.00026   0.00000  -0.01268  -0.01279   0.91058
   D67       -3.13173   0.00115   0.00000   0.00470   0.00458  -3.12715
   D68       -1.10477   0.00105   0.00000   0.00757   0.00757  -1.09720
   D69        2.91154  -0.00053   0.00000  -0.01546  -0.01549   2.89605
   D70       -1.14356   0.00035   0.00000   0.00192   0.00188  -1.14168
   D71        0.88340   0.00026   0.00000   0.00479   0.00488   0.88828
   D72       -3.14058   0.00106   0.00000   0.02406   0.02412  -3.11647
   D73        1.03574   0.00123   0.00000   0.02651   0.02656   1.06231
   D74       -1.06212   0.00111   0.00000   0.02478   0.02484  -1.03728
   D75        0.91047   0.00033   0.00000   0.01171   0.01162   0.92208
   D76       -1.19639   0.00049   0.00000   0.01416   0.01406  -1.18233
   D77        2.98893   0.00038   0.00000   0.01244   0.01234   3.00127
   D78       -1.10094  -0.00113   0.00000  -0.01008  -0.01003  -1.11097
   D79        3.07539  -0.00096   0.00000  -0.00763  -0.00759   3.06780
   D80        0.97753  -0.00108   0.00000  -0.00935  -0.00931   0.96822
   D81       -0.01188   0.00045   0.00000   0.00932   0.00923  -0.00265
   D82        2.08378   0.00061   0.00000   0.00810   0.00821   2.09199
   D83       -2.09524  -0.00266   0.00000  -0.02418  -0.02439  -2.11962
   D84        3.11270   0.00067   0.00000   0.00532   0.00536   3.11806
   D85       -1.07482   0.00083   0.00000   0.00410   0.00434  -1.07049
   D86        1.02935  -0.00244   0.00000  -0.02818  -0.02826   1.00109
   D87        0.00548  -0.00041   0.00000  -0.00202  -0.00218   0.00330
   D88       -2.14274   0.00062   0.00000   0.02545   0.02549  -2.11725
   D89        2.01839  -0.00191   0.00000  -0.02366  -0.02437   1.99402
   D90       -2.05048  -0.00205   0.00000  -0.02330  -0.02297  -2.07345
   D91        2.08448  -0.00102   0.00000   0.00418   0.00470   2.08919
   D92       -0.03757  -0.00355   0.00000  -0.04494  -0.04516  -0.08273
   D93        2.03570   0.00221   0.00000   0.03173   0.03190   2.06760
   D94       -0.11253   0.00324   0.00000   0.05921   0.05958  -0.05295
   D95       -2.23458   0.00071   0.00000   0.01009   0.00971  -2.22487
   D96        1.13337  -0.00058   0.00000  -0.02625  -0.02611   1.10726
   D97       -3.09399   0.00076   0.00000  -0.00678  -0.00667  -3.10066
   D98       -0.98575  -0.00030   0.00000  -0.02222  -0.02205  -1.00780
   D99       -3.08069  -0.00386   0.00000  -0.05960  -0.05962  -3.14031
   D100      -1.02486  -0.00252   0.00000  -0.04012  -0.04019  -1.06505
   D101       1.08338  -0.00358   0.00000  -0.05556  -0.05557   1.02781
   D102      -0.95573   0.00202   0.00000   0.01471   0.01461  -0.94111
   D103       1.10010   0.00337   0.00000   0.03419   0.03405   1.13415
   D104      -3.07484   0.00231   0.00000   0.01875   0.01866  -3.05618
   D105      -3.11638  -0.00002   0.00000   0.02057   0.02025  -3.09614
   D106       1.17851   0.00254   0.00000   0.03958   0.04006   1.21857
   D107      -0.96841  -0.00125   0.00000  -0.01216  -0.01232  -0.98073
   D108       1.08133  -0.00051   0.00000   0.00014   0.00031   1.08164
   D109      -3.09678  -0.00039   0.00000   0.00068   0.00062  -3.09617
   D110      -1.06877   0.00092   0.00000  -0.00039  -0.00048  -1.06926
   D111      -1.01004   0.00144   0.00000   0.01334   0.01339  -0.99666
   D112       1.12051   0.00022   0.00000  -0.00535  -0.00527   1.11524
   D113      -3.11750   0.00263   0.00000   0.03099   0.03093  -3.08657
   D114      -3.10319  -0.00072   0.00000  -0.00580  -0.00579  -3.10898
   D115      -0.97264  -0.00194   0.00000  -0.02449  -0.02444  -0.99708
   D116       1.07254   0.00048   0.00000   0.01185   0.01176   1.08430
   D117       1.16727  -0.00064   0.00000  -0.00305  -0.00304   1.16423
   D118      -2.98537  -0.00186   0.00000  -0.02173  -0.02169  -3.00706
   D119      -0.94019   0.00055   0.00000   0.01461   0.01450  -0.92568
   D120      -3.10257  -0.00316   0.00000  -0.01963  -0.01950  -3.12207
   D121      -1.05782   0.00248   0.00000   0.06094   0.06070  -0.99712
   D122       1.06772  -0.00055   0.00000   0.01985   0.02000   1.08772
   D123      -0.98134  -0.00082   0.00000   0.00700   0.00711  -0.97422
   D124       1.06341   0.00482   0.00000   0.08758   0.08731   1.15072
   D125      -3.09423   0.00179   0.00000   0.04648   0.04661  -3.04762
   D126       1.01993  -0.00280   0.00000  -0.01057  -0.01045   1.00948
   D127       3.06468   0.00283   0.00000   0.07001   0.06974   3.13442
   D128      -1.09296  -0.00020   0.00000   0.02891   0.02905  -1.06391
   D129       0.60086   0.00168   0.00000   0.07545   0.07592   0.67678
   D130      -1.50748   0.00273   0.00000   0.05321   0.05252  -1.45496
   D131       2.74468  -0.00011   0.00000   0.03754   0.03776   2.78244
         Item               Value     Threshold  Converged?
 Maximum Force            0.019366     0.000450     NO 
 RMS     Force            0.003364     0.000300     NO 
 Maximum Displacement     0.195536     0.001800     NO 
 RMS     Displacement     0.033922     0.001200     NO 
 Predicted change in Energy=-7.140633D-03
 GradGradGradGradGradGradGradGradGradGradGradGradGradGradGradGradGradGrad

                          Input orientation:                          
 ---------------------------------------------------------------------
 Center     Atomic      Atomic             Coordinates (Angstroms)
 Number     Number       Type             X           Y           Z
 ---------------------------------------------------------------------
      1          6           0        1.764041    0.738711    0.085277
      2          6           0        1.165383   -0.463888    0.281182
      3          6           0       -0.268492   -0.732509    0.665288
      4          6           0       -1.277386    0.242031    0.016217
      5          6           0       -1.311028    1.617309    0.732786
      6          6           0        0.032569    2.168543    1.250557
      7          6           0        1.236252    2.131892    0.286317
      8          6           0        3.171274    0.521398   -0.317444
      9          6           0        3.442240   -0.969225   -0.368710
     10          6           0        2.100697   -1.639822    0.035267
     11          8           0        3.997928    1.406929   -0.550539
     12          6           0        0.970131    2.857345   -1.047613
     13          6           0        2.241141   -2.536419    1.273234
     14          8           0        1.513329   -2.392940   -1.044257
     15          6           0       -2.693892   -0.408839   -0.100838
     16          8           0       -3.135127   -0.956381    1.160414
     17          6           0       -2.676883   -1.593102   -1.070534
     18          6           0       -3.759015    0.606608   -0.566579
     19          8           0       -5.056007    0.000959   -0.643946
     20          1           0       -0.368573   -0.704788    1.759298
     21          1           0       -0.503015   -1.761516    0.378425
     22          1           0       -0.946103    0.413223   -1.015501
     23          1           0       -1.983552    1.565162    1.600633
     24          1           0       -1.759906    2.352349    0.053224
     25          1           0        0.315498    1.644435    2.173818
     26          1           0       -0.134014    3.213137    1.545236
     27          1           0        2.048165    2.686214    0.779807
     28          1           0        3.744491   -1.257699   -1.379302
     29          1           0        4.261880   -1.198344    0.320993
     30          1           0        0.610937    3.877788   -0.864643
     31          1           0        0.222508    2.340480   -1.658987
     32          1           0        1.888642    2.931587   -1.641299
     33          1           0        1.282653   -2.998440    1.536998
     34          1           0        2.953666   -3.345287    1.067704
     35          1           0        2.604860   -1.974050    2.140659
     36          1           0        2.072927   -3.174155   -1.191853
     37          1           0       -3.201936   -0.228271    1.802864
     38          1           0       -2.319207   -1.274283   -2.054341
     39          1           0       -2.035410   -2.404782   -0.712846
     40          1           0       -3.683683   -2.007166   -1.188759
     41          1           0       -3.793443    1.462557    0.120215
     42          1           0       -3.516226    0.979518   -1.566663
     43          1           0       -5.103814   -0.595670    0.125244
 ---------------------------------------------------------------------
                    Distance matrix (angstroms):
                    1          2          3          4          5
     1  C    0.000000
     2  C    1.357577   0.000000
     3  C    2.575284   1.508539   0.000000
     4  C    3.082489   2.556491   1.545603   0.000000
     5  C    3.263012   3.266181   2.571592   1.551127   0.000000
     6  C    2.529880   3.025334   2.974774   2.636480   1.541816
     7  C    1.503307   2.596753   3.257709   3.156408   2.636810
     8  C    1.479769   2.313600   3.790783   4.469894   4.732339
     9  C    2.437110   2.421117   3.859368   4.887758   5.522410
    10  C    2.402760   1.522533   2.614038   3.866933   4.768155
    11  O    2.416822   3.495000   4.925217   5.432047   5.465912
    12  C    2.530285   3.582515   4.165966   3.608731   3.148205
    13  C    3.516439   2.537086   3.149912   4.656169   5.492126
    14  O    3.338554   2.366241   2.975644   3.981930   5.216989
    15  C    4.607024   3.878527   2.564035   1.563272   2.590852
    16  O    5.294441   4.417011   2.917682   2.489293   3.183408
    17  C    5.147335   4.226733   3.090962   2.550947   3.927373
    18  C    5.562959   5.110221   3.936303   2.575083   2.950001
    19  O    6.898485   6.306952   5.017208   3.843424   4.304980
    20  H    3.071494   2.143800   1.098929   2.181912   2.708152
    21  H    3.387715   2.115856   1.093684   2.178312   3.492122
    22  H    2.943218   2.628514   2.144041   1.097040   2.153950
    23  H    4.125988   3.971622   3.015890   2.181679   1.099166
    24  H    3.875959   4.066998   3.480703   2.165096   1.097078
    25  H    2.698261   2.957938   2.875164   3.026427   2.173223
    26  H    3.443381   4.099607   4.044813   3.531667   2.142919
    27  H    2.087072   3.309241   4.131305   4.197189   3.525471
    28  H    3.170619   3.168461   4.534336   5.423643   6.187476
    29  H    3.169692   3.182657   4.567254   5.731583   6.257378
    30  H    3.476464   4.524431   4.936489   4.190515   3.369792
    31  H    2.825675   3.538043   3.884146   3.075626   2.931771
    32  H    2.793796   3.968412   4.837269   4.472673   4.195413
    33  H    4.038010   2.831038   2.881036   4.400821   5.355285
    34  H    4.365708   3.481240   4.167835   5.645907   6.551881
    35  H    3.505802   2.794698   3.460389   4.949354   5.496740
    36  H    4.127589   3.215434   3.859125   4.935013   6.173614
    37  H    5.342853   4.630821   3.186445   2.667805   2.850749
    38  H    5.030211   4.272444   3.448961   2.769802   4.140749
    39  H    4.995435   3.873013   2.796023   2.848113   4.334950
    40  H    6.232231   5.296780   4.089715   3.507295   4.739056
    41  H    5.604534   5.322317   4.188162   2.798401   2.561558
    42  H    5.537880   5.235973   4.296559   2.839331   3.249176
    43  H    6.996399   6.272521   4.867311   3.918569   4.433014
                    6          7          8          9         10
     6  C    0.000000
     7  C    1.542710   0.000000
     8  C    3.875975   2.588925   0.000000
     9  C    4.908510   3.861654   1.515918   0.000000
    10  C    4.500858   3.877643   2.437501   1.553267   0.000000
    11  O    4.421320   2.975358   1.233635   2.447031   3.636667
    12  C    2.575860   1.541581   3.291630   4.605961   4.761861
    13  C    5.197593   4.876160   3.570105   2.568019   1.534983
    14  O    5.316573   4.724543   3.430803   2.490788   1.441375
    15  C    3.987825   4.695874   5.942426   6.167488   4.951962
    16  O    4.450570   5.423139   6.643688   6.752788   5.398787
    17  C    5.184454   5.570391   6.264120   6.190756   4.904106
    18  C    4.485279   5.292128   6.935289   7.374312   6.304355
    19  O    5.846467   6.708114   8.250189   8.557875   7.373731
    20  H    2.945465   3.576576   4.283329   4.372716   3.153389
    21  H    4.061136   4.265227   4.381362   4.092796   2.629046
    22  H    3.028855   3.067773   4.177533   4.646188   3.821269
    23  H    2.133393   3.523599   5.598276   6.304019   5.422488
    24  H    2.163413   3.013287   5.273170   6.186535   5.553558
    25  H    1.098704   2.155937   3.952601   4.803351   4.306585
    26  H    1.098072   2.152114   4.651877   5.826228   5.552039
    27  H    2.133592   1.100004   2.674278   4.077349   4.389953
    28  H    5.695055   4.533749   2.149722   1.093558   2.202064
    29  H    5.485170   4.499567   2.134136   1.095443   2.224243
    30  H    2.780306   2.182631   4.256772   5.635226   5.785607
    31  H    2.920802   2.203495   3.715376   4.794334   4.716025
    32  H    3.519954   2.186510   3.034263   4.387424   4.873769
    33  H    5.323764   5.280783   4.403987   3.523245   2.184087
    34  H    6.242480   5.793062   4.113057   2.819160   2.168431
    35  H    4.956817   4.708549   3.548289   2.829808   2.190563
    36  H    6.218749   5.571279   3.953235   2.722921   1.964885
    37  H    4.063469   5.250505   6.758366   7.029212   5.764962
    38  H    5.320361   5.451789   6.032137   6.010715   4.902615
    39  H    5.389507   5.681858   5.985685   5.673086   4.272261
    40  H    6.098962   6.596470   7.358211   7.247661   5.923870
    41  H    4.051476   5.076755   7.041635   7.649035   6.661296
    42  H    4.684491   5.229489   6.818584   7.324817   6.401324
    43  H    5.940508   6.903766   8.361872   8.568465   7.280339
                   11         12         13         14         15
    11  O    0.000000
    12  C    3.393869   0.000000
    13  C    4.686411   6.007869   0.000000
    14  O    4.566836   5.278312   2.433323   0.000000
    15  C    6.948359   4.998940   5.547001   4.746305   0.000000
    16  O    7.706690   6.022710   5.604775   5.341575   1.444038
    17  C    7.336463   5.753930   5.529020   4.265948   1.530712
    18  C    7.798136   5.259470   7.018932   6.084660   1.543546
    19  O    9.162926   6.681035   7.960040   7.003369   2.458148
    20  H    5.372246   4.728602   3.225172   3.775094   2.992457
    21  H    5.582159   5.053476   2.988570   2.547227   2.619040
    22  H    5.064295   3.105916   4.908892   3.731513   2.137091
    23  H    6.358512   4.172192   5.897303   5.906792   2.701159
    24  H    5.866089   2.986631   6.434039   5.868246   2.918942
    25  H    4.586809   3.503900   4.690276   5.300113   4.294929
    26  H    4.972685   2.840526   6.226776   6.391190   4.730881
    27  H    2.684765   2.128593   5.249439   5.423197   5.730793
    28  H    2.802021   4.974000   3.306227   2.525690   6.618746
    29  H    2.759835   5.399751   2.603958   3.293251   7.013132
    30  H    4.204226   1.097179   6.954865   6.337871   5.466302
    31  H    4.044004   1.095384   6.037958   4.944631   4.300229
    32  H    2.821955   1.096192   6.206276   5.371025   5.876315
    33  H    5.580126   6.408440   1.096236   2.661338   5.020104
    34  H    5.127646   6.847016   1.097361   2.727987   6.471717
    35  H    4.540287   6.014965   1.095891   3.392728   5.962463
    36  H    5.010313   6.133185   2.551795   0.972230   5.617815
    37  H    7.749221   5.920506   5.935919   5.918244   1.978584
    38  H    7.025419   5.376206   5.784680   4.118252   2.169229
    39  H    7.138392   6.069211   4.717068   3.564200   2.189050
    40  H    8.430333   6.733600   6.437784   5.213314   2.172075
    41  H    7.820388   5.099108   7.330584   6.662033   2.181742
    42  H    7.594583   4.891119   7.319433   6.078060   2.180002
    43  H    9.343917   7.084611   7.683278   6.955897   2.427704
                   16         17         18         19         20
    16  O    0.000000
    17  C    2.364853   0.000000
    18  C    2.411364   2.502739   0.000000
    19  O    2.803925   2.895382   1.433523   0.000000
    20  H    2.841792   3.758371   4.315619   5.314669   0.000000
    21  H    2.861427   2.617929   4.135527   4.988116   1.744006
    22  H    3.376721   2.650277   2.855066   4.147207   3.046802
    23  H    2.806795   4.194099   2.961064   4.113982   2.790342
    24  H    3.750306   4.203601   2.725473   4.108451   3.767305
    25  H    4.438248   5.473738   5.018817   6.284416   2.481658
    26  H    5.151665   6.033935   4.939067   6.271892   3.930773
    27  H    6.346643   6.637951   6.313545   7.727026   4.277724
    28  H    7.339625   6.437537   7.774237   8.920411   5.203250
    29  H    7.448415   7.087921   8.269244   9.444176   4.873748
    30  H    6.442286   6.386141   5.466804   6.869700   5.370709
    31  H    5.485620   4.921972   4.477967   5.862286   4.616027
    32  H    6.942920   6.453108   6.201336   7.603384   5.466471
    33  H    4.881455   4.944909   6.545214   7.343808   2.834925
    34  H    6.541320   6.272583   7.959173   8.847710   4.299745
    35  H    5.911343   6.193036   7.381588   8.387107   3.255420
    36  H    6.129886   5.007509   6.978301   7.823251   4.557191
    37  H    0.973319   3.224106   2.573251   3.078474   2.873484
    38  H    3.331882   1.094282   2.797183   3.332496   4.321243
    39  H    2.610813   1.094648   3.472849   3.862168   3.432174
    40  H    2.631288   1.095021   2.687862   2.492521   4.623547
    41  H    2.714158   3.464338   1.097962   2.077084   4.371924
    42  H    3.365990   2.751183   1.094612   2.044483   4.879204
    43  H    2.253313   2.883531   1.931988   0.974630   5.010444
                   21         22         23         24         25
    21  H    0.000000
    22  H    2.620848   0.000000
    23  H    3.840907   3.040957   0.000000
    24  H    4.313863   2.358953   1.750473   0.000000
    25  H    3.936229   3.644074   2.370750   3.050470   0.000000
    26  H    5.122966   3.880255   2.477838   2.368666   1.748715
    27  H    5.143144   4.165965   4.264417   3.891117   2.455750
    28  H    4.624364   4.992595   7.046916   6.736688   5.727568
    29  H    4.798405   5.613061   6.948372   6.995787   5.204641
    30  H    5.881144   3.801361   4.261127   2.964851   3.782512
    31  H    4.637219   2.343938   4.011601   2.619499   3.896603
    32  H    5.641323   3.843118   5.231742   4.064336   4.322807
    33  H    2.461886   4.808539   5.612361   6.331642   4.785103
    34  H    3.864205   5.802960   6.983741   7.463913   5.751586
    35  H    3.579040   5.316931   5.819894   6.490478   4.282021
    36  H    3.331186   4.692006   6.834773   6.839816   6.134745
    37  H    3.415265   3.666535   2.177558   3.435155   4.002122
    38  H    3.074785   2.410867   4.640468   4.231679   5.773899
    39  H    1.988189   3.036336   4.595141   4.826288   5.500523
    40  H    3.554302   3.658230   4.840731   4.924309   6.374525
    41  H    4.613918   3.240108   2.340485   2.220696   4.597148
    42  H    4.513986   2.688866   3.567048   2.755605   5.395871
    43  H    4.752962   4.427835   4.072100   4.458444   6.211576
                   26         27         28         29         30
    26  H    0.000000
    27  H    2.371799   0.000000
    28  H    6.601825   4.805593   0.000000
    29  H    6.346954   4.494535   1.778263   0.000000
    30  H    2.608492   2.487908   6.037985   6.364137   0.000000
    31  H    3.340012   3.065986   5.042764   5.723646   1.773464
    32  H    3.784760   2.438731   4.589438   5.151620   1.769469
    33  H    6.371083   5.785727   4.194715   3.687114   7.314479
    34  H    7.264621   6.105884   3.312291   2.622664   7.835506
    35  H    5.896004   4.886706   3.768561   2.580431   6.873979
    36  H    7.291072   6.183202   2.549915   3.314219   7.209326
    37  H    4.617554   6.091341   7.709653   7.671084   6.205910
    38  H    6.153776   6.541550   6.101179   6.997049   6.045243
    39  H    6.346278   6.694911   5.930195   6.494626   6.818862
    40  H    6.879422   7.665322   7.468318   8.128070   7.292565
    41  H    4.299609   6.004731   8.152840   8.485809   5.118775
    42  H    5.110022   6.275443   7.599885   8.294894   5.091786
    43  H    6.420459   7.896203   8.999691   9.387107   7.324622
                   31         32         33         34         35
    31  H    0.000000
    32  H    1.767971   0.000000
    33  H    6.312075   6.755296   0.000000
    34  H    6.871827   6.918969   1.769978   0.000000
    35  H    6.223189   6.235500   1.778205   1.775722   0.000000
    36  H    5.835534   6.125035   2.846408   2.431170   3.581738
    37  H    5.505425   6.910929   5.277883   6.938853   6.072950
    38  H    4.436567   5.963718   5.370645   6.468339   6.506469
    39  H    5.339558   6.688575   4.052625   5.380128   5.464442
    40  H    5.863571   7.459684   5.751249   7.136988   7.115609
    41  H    4.479306   6.127567   6.904674   8.338860   7.538617
    42  H    3.979809   5.747064   6.963196   8.216041   7.741802
    43  H    6.338309   8.028490   6.968021   8.565723   8.086129
                   36         37         38         39         40
    36  H    0.000000
    37  H    6.743199   0.000000
    38  H    4.862535   4.092845   0.000000
    39  H    4.207114   3.525163   1.777126   0.000000
    40  H    5.873707   3.513738   1.774301   1.761078   0.000000
    41  H    7.591767   2.457659   3.793726   4.329085   3.710046
    42  H    6.973673   3.593222   2.598134   3.791478   3.015150
    43  H    7.738795   2.562524   3.600714   3.659288   2.394932
                   41         42         43
    41  H    0.000000
    42  H    1.776439   0.000000
    43  H    2.439958   2.804318   0.000000
 Stoichiometry    C15H24O4
 Framework group  C1[X(C15H24O4)]
 Deg. of freedom   123
 Full point group                 C1      NOp   1
 Largest Abelian subgroup         C1      NOp   1
 Largest concise Abelian subgroup C1      NOp   1
                         Standard orientation:                         
 ---------------------------------------------------------------------
 Center     Atomic      Atomic             Coordinates (Angstroms)
 Number     Number       Type             X           Y           Z
 ---------------------------------------------------------------------
      1          6           0        1.791362    0.736294    0.084189
      2          6           0        1.193468   -0.468400    0.269257
      3          6           0       -0.239089   -0.741280    0.655271
      4          6           0       -1.250236    0.240004    0.020013
      5          6           0       -1.281599    1.607556    0.751322
      6          6           0        0.063676    2.153400    1.270444
      7          6           0        1.264127    2.127187    0.301845
      8          6           0        3.197258    0.523463   -0.325534
      9          6           0        3.468181   -0.966495   -0.393606
     10          6           0        2.128056   -1.641528    0.007682
     11          8           0        4.023049    1.411532   -0.551935
     12          6           0        0.993478    2.866795   -1.023372
     13          6           0        2.272723   -2.551263    1.235537
     14          8           0        1.537144   -2.383160   -1.077843
     15          6           0       -2.667068   -0.409754   -0.099236
     16          8           0       -3.104031   -0.970774    1.157572
     17          6           0       -2.653203   -1.583603   -1.081563
     18          6           0       -3.733834    0.610472   -0.550552
     19          8           0       -5.031025    0.005522   -0.630034
     20          1           0       -0.335509   -0.725244    1.749844
     21          1           0       -0.474481   -1.767197    0.358234
     22          1           0       -0.922424    0.422234   -1.010922
     23          1           0       -1.951209    1.546071    1.620809
     24          1           0       -1.732814    2.349748    0.081146
     25          1           0        0.349740    1.619508    2.187110
     26          1           0       -0.102011    3.194771    1.576806
     27          1           0        2.077639    2.676313    0.798501
     28          1           0        3.767072   -1.244134   -1.408224
     29          1           0        4.290146   -1.202857    0.290866
     30          1           0        0.634810    3.885184   -0.828325
     31          1           0        0.243858    2.356389   -1.637719
     32          1           0        1.909989    2.947480   -1.619302
     33          1           0        1.315164   -3.016190    1.497563
     34          1           0        2.984626   -3.357805    1.019006
     35          1           0        2.639294   -1.998135    2.107690
     36          1           0        2.096313   -3.162687   -1.235637
     37          1           0       -3.168752   -0.249568    1.807973
     38          1           0       -2.298851   -1.254263   -2.063104
     39          1           0       -2.010464   -2.398974   -0.734703
     40          1           0       -3.660357   -1.996507   -1.200828
     41          1           0       -3.766038    1.459041    0.145447
     42          1           0       -3.494427    0.994059   -1.547407
     43          1           0       -5.076204   -0.599283    0.132904
 ---------------------------------------------------------------------
 Rotational constants (GHZ):      0.5946340      0.2477315      0.1998664
 Standard basis: 6-31G(d) (6D, 7F)
 There are   333 symmetry adapted cartesian basis functions of A   symmetry.
 There are   333 symmetry adapted basis functions of A   symmetry.
   333 basis functions,   628 primitive gaussians,   333 cartesian basis functions
    73 alpha electrons       73 beta electrons
       nuclear repulsion energy      1596.2685322631 Hartrees.
 NAtoms=   43 NActive=   43 NUniq=   43 SFac= 1.00D+00 NAtFMM=   60 NAOKFM=F Big=F
 Integral buffers will be    131072 words long.
 Raffenetti 2 integral format.
 Two-electron integral symmetry is turned on.
 ------------------------------------------------------------------------------
 Polarizable Continuum Model (PCM)
 =================================
 Model                : PCM (using non-symmetric T matrix).
 Atomic radii         : SMD-Coulomb.
 Polarization charges : Total charges.
 Charge compensation  : None.
 Solution method      : On-the-fly selection.
 Cavity type          : VdW (van der Waals Surface) (Alpha=1.000).
 Cavity algorithm     : GePol (No added spheres)
                        Default sphere list used, NSphG=   43.
                        Lebedev-Laikov grids with approx.  5.0 points / Ang**2.
                        Smoothing algorithm: Karplus/York (Gamma=1.0000).
                        Polarization charges: spherical gaussians, with
                                              point-specific exponents (IZeta= 3).
                        Self-potential: point-specific (ISelfS= 7).
                        Self-field    : sphere-specific E.n sum rule (ISelfD= 2).
 1st derivatives      : Analytical E(r).r(x)/FMM algorithm (CHGder, D1EAlg=3).
                        Cavity 1st derivative terms included.
 Solvent              : Methanol, Eps=  32.613000 Eps(inf)=   1.765709
 ------------------------------------------------------------------------------
 ------------------------------------------------------------------------------
 Atomic radii for non-electrostatic terms: SMD-CDS.
 ------------------------------------------------------------------------------
 Nuclear repulsion after PCM non-electrostatic terms =     1596.2700250475 Hartrees.
 One-electron integrals computed using PRISM.
 NBasis=   333 RedAO= T EigKep=  9.56D-04  NBF=   333
 NBsUse=   333 1.00D-06 EigRej= -1.00D+00 NBFU=   333
 Initial guess from the checkpoint file:  "DY-202A-11R_60.chk"
 B after Tr=     0.000000    0.000000    0.000000
         Rot=    0.999976   -0.002444    0.000705    0.006469 Ang=  -0.80 deg.
 ExpMin= 1.61D-01 ExpMax= 5.48D+03 ExpMxC= 8.25D+02 IAcc=1 IRadAn=         1 AccDes= 0.00D+00
 Harris functional with IExCor=  402 and IRadAn=       1 diagonalized for initial guess.
 HarFok:  IExCor=  402 AccDes= 0.00D+00 IRadAn=         1 IDoV= 1 UseB2=F ITyADJ=14
 ICtDFT=  3500011 ScaDFX=  1.000000  1.000000  1.000000  1.000000
 FoFCou: FMM=F IPFlag=           0 FMFlag=      100000 FMFlg1=           0
         NFxFlg=           0 DoJE=T BraDBF=F KetDBF=T FulRan=T
         wScrn=  0.000000 ICntrl=     500 IOpCl=  0 I1Cent=   200000004 NGrid=           0
         NMat0=    1 NMatS0=      1 NMatT0=    0 NMatD0=    1 NMtDS0=    0 NMtDT0=    0
 Petite list used in FoFCou.
 Keep R1 ints in memory in canonical form, NReq=1565304907.
 Requested convergence on RMS density matrix=1.00D-08 within 128 cycles.
 Requested convergence on MAX density matrix=1.00D-06.
 Requested convergence on             energy=1.00D-06.
 No special actions if energy rises.
 Inv3:  Mode=1 IEnd=    21886203.
 Iteration    1 A*A^-1 deviation from unit magnitude is 5.44D-15 for   2668.
 Iteration    1 A*A^-1 deviation from orthogonality  is 3.71D-15 for   1974    922.
 Iteration    1 A^-1*A deviation from unit magnitude is 5.33D-15 for   2668.
 Iteration    1 A^-1*A deviation from orthogonality  is 2.86D-11 for   2590   2571.
 Error on total polarization charges =  0.05190
 SCF Done:  E(RB3LYP) =  -886.949429768     A.U. after   11 cycles
            NFock= 11  Conv=0.39D-08     -V/T= 2.0094
 SMD-CDS (non-electrostatic) energy       (kcal/mol) =       0.94
 (included in total energy above)
 D1PCM: PCM CHGder 1st derivatives, ID1Alg=3 FixD1E=F DoIter=F DoCFld=F I1PDM=0.
 Calling FoFJK, ICntrl=      2127 FMM=F ISym2X=0 I1Cent= 0 IOpClX= 0 NMat=1 NMatS=1 NMatT=0.
 ***** Axes restored to original set *****
 -------------------------------------------------------------------
 Center     Atomic                   Forces (Hartrees/Bohr)
 Number     Number              X              Y              Z
 -------------------------------------------------------------------
      1        6           0.005394851   -0.006017271   -0.000373563
      2        6          -0.004884672    0.005488100    0.000471321
      3        6           0.002175329   -0.000775715   -0.000781291
      4        6          -0.001529647    0.002746945    0.001362260
      5        6           0.000616829    0.000530714   -0.000744320
      6        6           0.000047879    0.000133813    0.000637935
      7        6          -0.003668784    0.002202090    0.001346466
      8        6          -0.003650956    0.003238822    0.000454820
      9        6          -0.002976623   -0.000543033    0.001181136
     10        6           0.005051079   -0.000345267    0.000749902
     11        8          -0.002055793   -0.003037694    0.000827916
     12        6           0.000313261    0.000457992   -0.001405048
     13        6          -0.000392846   -0.001488489   -0.000053548
     14        8           0.001004697    0.001253907   -0.000765268
     15        6           0.001404692    0.000165999   -0.003794955
     16        8          -0.000965949   -0.000595702    0.001451104
     17        6          -0.000853826   -0.003546421    0.000177577
     18        6          -0.001506464   -0.001346981    0.000461092
     19        8           0.002505793    0.000477692   -0.000703855
     20        1           0.000148176    0.000497257    0.000260018
     21        1           0.001247256    0.001090865    0.000650103
     22        1          -0.000131004   -0.000254024   -0.000117070
     23        1           0.000163075    0.000034075    0.000541599
     24        1           0.000810980   -0.000270531    0.000260533
     25        1           0.000038345   -0.000467823   -0.000935508
     26        1          -0.000099324    0.000087690    0.000002959
     27        1           0.000158845    0.000245083   -0.000199307
     28        1           0.001026641   -0.001410684   -0.000590509
     29        1           0.000935237   -0.001828651   -0.001115713
     30        1           0.000096229   -0.000075583    0.000390686
     31        1          -0.000413377   -0.000277210    0.000401505
     32        1          -0.000053293   -0.000339360    0.000397986
     33        1           0.000179454    0.001249831   -0.000355298
     34        1           0.000316855    0.000215209    0.000001872
     35        1           0.000532559    0.000291078   -0.000607751
     36        1           0.000453012   -0.000772783    0.000469566
     37        1           0.000054060   -0.000038168    0.000379555
     38        1           0.000254817   -0.000229134   -0.000443839
     39        1          -0.000062928    0.000855609   -0.000764495
     40        1           0.000211866    0.001190677   -0.000203775
     41        1          -0.000752211   -0.000519861   -0.000075823
     42        1          -0.000406651    0.000658178   -0.000208310
     43        1          -0.000737472    0.001068760    0.001361331
 -------------------------------------------------------------------
 Cartesian Forces:  Max     0.006017271 RMS     0.001559854

 GradGradGradGradGradGradGradGradGradGradGradGradGradGradGradGradGradGrad
 Berny optimization.
 Using GEDIIS/GDIIS optimizer.
 FormGI is forming the generalized inverse of G from B-inverse, IUseBI=4.
 Internal  Forces:  Max     0.004361399 RMS     0.000844783
 Search for a local minimum.
 Step number   2 out of a maximum of  258
 All quantities printed in internal units (Hartrees-Bohrs-Radians)
 Mixed Optimization -- En-DIIS/RFO-DIIS
 Update second derivatives using D2CorX and points    1    2
 DE= -6.09D-03 DEPred=-7.14D-03 R= 8.53D-01
 TightC=F SS=  1.41D+00  RLast= 3.40D-01 DXNew= 5.0454D-01 1.0208D+00
 Trust test= 8.53D-01 RLast= 3.40D-01 DXMaxT set to 5.05D-01
 ITU=  1  0
 Use linear search instead of GDIIS.
     Eigenvalues ---    0.00230   0.00230   0.00232   0.00337   0.00373
     Eigenvalues ---    0.00395   0.00536   0.00684   0.00777   0.00919
     Eigenvalues ---    0.01116   0.01174   0.01238   0.01292   0.01372
     Eigenvalues ---    0.01395   0.02469   0.02597   0.03158   0.03872
     Eigenvalues ---    0.04049   0.04269   0.04422   0.04583   0.04719
     Eigenvalues ---    0.04804   0.04926   0.05008   0.05116   0.05353
     Eigenvalues ---    0.05394   0.05453   0.05484   0.05517   0.05537
     Eigenvalues ---    0.05587   0.05620   0.05634   0.05681   0.05855
     Eigenvalues ---    0.05931   0.06084   0.06799   0.07769   0.08486
     Eigenvalues ---    0.08700   0.09048   0.09147   0.09357   0.09641
     Eigenvalues ---    0.10286   0.11624   0.12061   0.13413   0.13919
     Eigenvalues ---    0.14580   0.15711   0.15977   0.16000   0.16000
     Eigenvalues ---    0.16000   0.16000   0.16000   0.16000   0.16000
     Eigenvalues ---    0.16000   0.16000   0.16000   0.16061   0.16221
     Eigenvalues ---    0.16274   0.17278   0.18200   0.19900   0.20701
     Eigenvalues ---    0.22023   0.23161   0.24640   0.25027   0.25978
     Eigenvalues ---    0.26831   0.26920   0.27532   0.27853   0.28397
     Eigenvalues ---    0.28677   0.28756   0.29363   0.29610   0.30572
     Eigenvalues ---    0.31487   0.31591   0.32294   0.33755   0.33809
     Eigenvalues ---    0.33832   0.33842   0.33948   0.33986   0.34046
     Eigenvalues ---    0.34106   0.34134   0.34143   0.34157   0.34190
     Eigenvalues ---    0.34195   0.34253   0.34282   0.34294   0.34310
     Eigenvalues ---    0.34363   0.34375   0.34414   0.34489   0.35017
     Eigenvalues ---    0.39612   0.41215   0.42086   0.51913   0.52680
     Eigenvalues ---    0.52822   0.53016   0.95032
 RFO step:  Lambda=-1.41200971D-03 EMin= 2.29663849D-03
 Quartic linear search produced a step of -0.03301.
 Iteration  1 RMS(Cart)=  0.04344719 RMS(Int)=  0.00056544
 Iteration  2 RMS(Cart)=  0.00100496 RMS(Int)=  0.00002849
 Iteration  3 RMS(Cart)=  0.00000103 RMS(Int)=  0.00002848
 Iteration  4 RMS(Cart)=  0.00000000 RMS(Int)=  0.00002848
 Variable       Old X    -DE/DX   Delta X   Delta X   Delta X     New X
                                 (Linear)    (Quad)   (Total)
    R1        2.56545  -0.00392  -0.00101  -0.00439  -0.00537   2.56008
    R2        2.84084   0.00338  -0.00060   0.01111   0.01050   2.85134
    R3        2.79636  -0.00322  -0.00023  -0.00809  -0.00828   2.78808
    R4        2.85073  -0.00203  -0.00001  -0.00656  -0.00654   2.84418
    R5        2.87717   0.00436  -0.00076   0.01511   0.01432   2.89149
    R6        2.92077   0.00177   0.00017   0.00620   0.00635   2.92712
    R7        2.07667   0.00026  -0.00011   0.00105   0.00094   2.07762
    R8        2.06676  -0.00146  -0.00008  -0.00383  -0.00390   2.06286
    R9        2.93120  -0.00017  -0.00004  -0.00001  -0.00003   2.93117
   R10        2.95416   0.00171   0.00054   0.00467   0.00521   2.95937
   R11        2.07310   0.00003   0.00011  -0.00026  -0.00015   2.07296
   R12        2.91361  -0.00095  -0.00062  -0.00092  -0.00154   2.91207
   R13        2.07712   0.00033  -0.00016   0.00139   0.00124   2.07836
   R14        2.07318  -0.00068   0.00003  -0.00200  -0.00197   2.07120
   R15        2.91530  -0.00102  -0.00041  -0.00163  -0.00208   2.91322
   R16        2.07625  -0.00055   0.00000  -0.00155  -0.00155   2.07470
   R17        2.07506   0.00010   0.00003   0.00019   0.00022   2.07527
   R18        2.91317   0.00008  -0.00074   0.00252   0.00178   2.91494
   R19        2.07871   0.00015  -0.00004   0.00056   0.00052   2.07922
   R20        2.86467   0.00124  -0.00121   0.00809   0.00690   2.87157
   R21        2.33123  -0.00372  -0.00067  -0.00174  -0.00241   2.32882
   R22        2.93525  -0.00429  -0.00146  -0.00897  -0.01046   2.92479
   R23        2.06652   0.00120   0.00004   0.00325   0.00328   2.06981
   R24        2.07009   0.00038  -0.00005   0.00122   0.00117   2.07125
   R25        2.90070  -0.00092  -0.00043  -0.00164  -0.00207   2.89863
   R26        2.72380  -0.00062  -0.00108   0.00190   0.00082   2.72462
   R27        2.07337  -0.00004  -0.00011   0.00023   0.00012   2.07349
   R28        2.06998   0.00019  -0.00009   0.00080   0.00071   2.07069
   R29        2.07150  -0.00028  -0.00003  -0.00070  -0.00073   2.07077
   R30        2.07159  -0.00077  -0.00003  -0.00207  -0.00210   2.06949
   R31        2.07371   0.00005  -0.00007   0.00036   0.00029   2.07400
   R32        2.07093  -0.00016  -0.00003  -0.00035  -0.00038   2.07055
   R33        1.83725   0.00081   0.00002   0.00142   0.00143   1.83868
   R34        2.72884   0.00212  -0.00030   0.00604   0.00574   2.73458
   R35        2.89263   0.00211   0.00067   0.00503   0.00570   2.89833
   R36        2.91688   0.00060   0.00050   0.00056   0.00106   2.91794
   R37        1.83931   0.00022  -0.00004   0.00051   0.00047   1.83978
   R38        2.06789   0.00042   0.00003   0.00106   0.00110   2.06899
   R39        2.06858  -0.00093  -0.00007  -0.00236  -0.00243   2.06615
   R40        2.06929  -0.00062   0.00005  -0.00191  -0.00186   2.06743
   R41        2.70896  -0.00229  -0.00028  -0.00449  -0.00477   2.70420
   R42        2.07485  -0.00042  -0.00029  -0.00029  -0.00058   2.07427
   R43        2.06852   0.00032  -0.00001   0.00094   0.00093   2.06945
   R44        1.84178   0.00045   0.00016   0.00034   0.00050   1.84228
    A1        2.27422  -0.00118   0.00098  -0.01168  -0.01078   2.26344
    A2        1.90556   0.00016  -0.00187   0.00627   0.00434   1.90989
    A3        2.10176   0.00102   0.00087   0.00626   0.00716   2.10893
    A4        2.23145   0.00080  -0.00083   0.00159   0.00079   2.23224
    A5        1.97140  -0.00106   0.00058  -0.00678  -0.00631   1.96509
    A6        2.08003   0.00026   0.00025   0.00529   0.00561   2.08564
    A7        1.98367   0.00070   0.00031  -0.00014   0.00011   1.98378
    A8        1.91299   0.00001  -0.00016  -0.00226  -0.00240   1.91059
    A9        1.88029  -0.00115  -0.00023  -0.00475  -0.00498   1.87531
   A10        1.92060  -0.00031   0.00038  -0.00403  -0.00365   1.91696
   A11        1.92103   0.00057  -0.00034   0.00975   0.00944   1.93046
   A12        1.83933   0.00014   0.00000   0.00159   0.00158   1.84092
   A13        1.95973  -0.00122  -0.00046  -0.00751  -0.00802   1.95170
   A14        1.93949   0.00068   0.00062   0.00491   0.00557   1.94505
   A15        1.87153   0.00015   0.00044  -0.00255  -0.00213   1.86939
   A16        1.96502   0.00087  -0.00026   0.01106   0.01079   1.97581
   A17        1.87827   0.00025  -0.00043   0.00002  -0.00041   1.87786
   A18        1.84230  -0.00075   0.00012  -0.00677  -0.00664   1.83566
   A19        2.04118   0.00033   0.00062  -0.00754  -0.00694   2.03423
   A20        1.91341   0.00021   0.00009   0.00294   0.00306   1.91647
   A21        1.89311  -0.00006  -0.00013   0.00275   0.00257   1.89568
   A22        1.85981  -0.00043  -0.00002  -0.00070  -0.00073   1.85907
   A23        1.90184  -0.00031  -0.00072  -0.00082  -0.00151   1.90033
   A24        1.84472   0.00025   0.00011   0.00450   0.00460   1.84933
   A25        2.05053  -0.00038  -0.00021  -0.00652  -0.00681   2.04372
   A26        1.91352   0.00041  -0.00046   0.00086   0.00039   1.91391
   A27        1.87342  -0.00026   0.00012   0.00192   0.00205   1.87547
   A28        1.88912  -0.00030   0.00053  -0.00426  -0.00376   1.88535
   A29        1.88462   0.00040   0.00028   0.00298   0.00332   1.88794
   A30        1.84144   0.00019  -0.00028   0.00662   0.00633   1.84777
   A31        1.96009   0.00021   0.00009  -0.00194  -0.00195   1.95814
   A32        1.96168   0.00006  -0.00022  -0.00101  -0.00117   1.96051
   A33        1.84198  -0.00033   0.00083  -0.00271  -0.00187   1.84011
   A34        1.97683  -0.00012  -0.00041   0.00083   0.00044   1.97727
   A35        1.85826   0.00006  -0.00062   0.00565   0.00506   1.86332
   A36        1.85300   0.00009   0.00041  -0.00055  -0.00016   1.85283
   A37        1.90032   0.00186   0.00202  -0.00050   0.00146   1.90178
   A38        2.19353  -0.00030  -0.00134   0.00371   0.00240   2.19593
   A39        2.18913  -0.00156  -0.00068  -0.00312  -0.00378   2.18535
   A40        1.83522  -0.00180  -0.00154  -0.00094  -0.00258   1.83264
   A41        1.91777   0.00122  -0.00015   0.01007   0.00992   1.92769
   A42        1.89454   0.00134  -0.00007   0.01437   0.01436   1.90889
   A43        1.94462   0.00027   0.00082  -0.00454  -0.00367   1.94095
   A44        1.97380   0.00020  -0.00022  -0.00042  -0.00065   1.97316
   A45        1.89638  -0.00112   0.00100  -0.01668  -0.01578   1.88061
   A46        1.81227   0.00084   0.00081   0.00184   0.00256   1.81483
   A47        1.95744  -0.00017   0.00051   0.00200   0.00252   1.95996
   A48        1.84854  -0.00003   0.00089  -0.00010   0.00081   1.84935
   A49        1.96374  -0.00017  -0.00040   0.00034   0.00000   1.96374
   A50        1.96357  -0.00110  -0.00161  -0.00612  -0.00770   1.95587
   A51        1.91359   0.00061  -0.00013   0.00196   0.00183   1.91543
   A52        1.92825  -0.00039   0.00007  -0.00279  -0.00273   1.92552
   A53        1.95922  -0.00056   0.00010  -0.00385  -0.00376   1.95545
   A54        1.93463  -0.00036   0.00006  -0.00188  -0.00182   1.93282
   A55        1.88440   0.00041  -0.00003   0.00170   0.00166   1.88607
   A56        1.87721   0.00044  -0.00009   0.00329   0.00320   1.88041
   A57        1.87713   0.00054  -0.00013   0.00408   0.00395   1.88108
   A58        1.93931  -0.00085   0.00013  -0.00453  -0.00441   1.93490
   A59        1.91655   0.00018   0.00044   0.00056   0.00099   1.91754
   A60        1.94872  -0.00080   0.00010  -0.00683  -0.00675   1.94197
   A61        1.87772   0.00074  -0.00081   0.01041   0.00960   1.88732
   A62        1.89233   0.00071  -0.00002   0.00278   0.00274   1.89506
   A63        1.88704   0.00009   0.00011  -0.00166  -0.00155   1.88549
   A64        1.87443  -0.00071   0.00037  -0.00540  -0.00503   1.86941
   A65        1.94909  -0.00023  -0.00088   0.00011  -0.00079   1.94831
   A66        1.93851   0.00110   0.00008   0.01089   0.01097   1.94948
   A67        1.95407  -0.00034   0.00049  -0.00313  -0.00267   1.95140
   A68        1.83729  -0.00022   0.00063  -0.00313  -0.00251   1.83477
   A69        1.87773  -0.00001  -0.00012  -0.00546  -0.00559   1.87214
   A70        1.90233  -0.00033  -0.00019   0.00028   0.00008   1.90241
   A71        1.89003   0.00050   0.00006   0.00282   0.00288   1.89291
   A72        1.92598   0.00039   0.00054  -0.00116  -0.00063   1.92535
   A73        1.95323   0.00044   0.00024   0.00326   0.00351   1.95675
   A74        1.92915  -0.00094   0.00051  -0.00676  -0.00626   1.92289
   A75        1.89470  -0.00052   0.00005  -0.00396  -0.00390   1.89079
   A76        1.88981  -0.00004  -0.00009  -0.00273  -0.00284   1.88697
   A77        1.86888   0.00066  -0.00134   0.01152   0.01018   1.87906
   A78        1.94193   0.00090  -0.00017   0.00434   0.00417   1.94610
   A79        1.92384   0.00058   0.00071   0.00134   0.00208   1.92592
   A80        1.92489  -0.00003   0.00071   0.00078   0.00150   1.92639
   A81        1.91214  -0.00126  -0.00239  -0.00406  -0.00645   1.90569
   A82        1.87057  -0.00013   0.00075  -0.00061   0.00013   1.87070
   A83        1.88901  -0.00013   0.00031  -0.00205  -0.00172   1.88729
   A84        1.83425   0.00004   0.00056  -0.00147  -0.00091   1.83334
    D1        0.09145   0.00037   0.00036  -0.00248  -0.00210   0.08935
    D2       -3.07732   0.00029   0.00008   0.00213   0.00222  -3.07510
    D3       -3.11293   0.00053  -0.00011   0.01400   0.01384  -3.09909
    D4        0.00149   0.00044  -0.00038   0.01861   0.01816   0.01965
    D5        0.36651   0.00021  -0.00031   0.01309   0.01275   0.37926
    D6       -1.88686   0.00014   0.00037   0.01450   0.01483  -1.87202
    D7        2.38416   0.00019  -0.00051   0.01726   0.01671   2.40087
    D8       -2.70630   0.00008   0.00030  -0.00486  -0.00457  -2.71088
    D9        1.32352   0.00000   0.00097  -0.00346  -0.00249   1.32102
   D10       -0.68866   0.00006   0.00010  -0.00070  -0.00062  -0.68927
   D11        0.00082  -0.00022   0.00044  -0.00093  -0.00055   0.00027
   D12       -3.11983  -0.00009   0.00030  -0.00548  -0.00526  -3.12509
   D13        3.08689  -0.00018   0.00005   0.01289   0.01299   3.09988
   D14       -0.03375  -0.00004  -0.00009   0.00834   0.00828  -0.02548
   D15        0.64599   0.00007  -0.00002   0.00361   0.00359   0.64959
   D16       -1.51102  -0.00003  -0.00061   0.01070   0.01009  -1.50094
   D17        2.77935   0.00042  -0.00042   0.01252   0.01209   2.79143
   D18       -2.46694   0.00018   0.00027  -0.00108  -0.00083  -2.46776
   D19        1.65923   0.00008  -0.00033   0.00601   0.00567   1.66490
   D20       -0.33359   0.00053  -0.00013   0.00782   0.00767  -0.32592
   D21       -0.00308  -0.00047   0.00020  -0.02791  -0.02773  -0.03081
   D22        2.12167  -0.00024   0.00052  -0.02525  -0.02473   2.09694
   D23       -2.07466   0.00039   0.00124  -0.02181  -0.02057  -2.09523
   D24        3.11394  -0.00054  -0.00008  -0.02379  -0.02387   3.09007
   D25       -1.04449  -0.00031   0.00025  -0.02112  -0.02088  -1.06537
   D26        1.04236   0.00032   0.00097  -0.01769  -0.01671   1.02564
   D27       -1.36670  -0.00019   0.00004  -0.01373  -0.01370  -1.38040
   D28        2.69803  -0.00094   0.00026  -0.02655  -0.02629   2.67174
   D29        0.69287  -0.00049  -0.00047  -0.01958  -0.02005   0.67282
   D30        0.78617   0.00008   0.00035  -0.01987  -0.01953   0.76664
   D31       -1.43229  -0.00066   0.00057  -0.03269  -0.03212  -1.46441
   D32        2.84574  -0.00021  -0.00016  -0.02572  -0.02588   2.81986
   D33        2.80583   0.00040   0.00037  -0.01462  -0.01426   2.79157
   D34        0.58737  -0.00035   0.00060  -0.02744  -0.02684   0.56053
   D35       -1.41779   0.00010  -0.00014  -0.02047  -0.02060  -1.43839
   D36        0.65066  -0.00038   0.00012   0.00436   0.00444   0.65511
   D37       -1.46793  -0.00022  -0.00039   0.00840   0.00799  -1.45994
   D38        2.80890  -0.00060  -0.00050  -0.00003  -0.00057   2.80833
   D39        2.85539   0.00024   0.00037   0.01388   0.01421   2.86960
   D40        0.73679   0.00041  -0.00014   0.01792   0.01776   0.75455
   D41       -1.26956   0.00002  -0.00025   0.00949   0.00920  -1.26036
   D42       -1.40491  -0.00003   0.00010   0.01179   0.01187  -1.39303
   D43        2.75968   0.00013  -0.00041   0.01582   0.01542   2.77510
   D44        0.75333  -0.00025  -0.00052   0.00739   0.00686   0.76019
   D45        0.89899  -0.00008  -0.00026  -0.03038  -0.03061   0.86839
   D46       -1.14619  -0.00036  -0.00054  -0.03356  -0.03406  -1.18025
   D47        3.00592  -0.00049  -0.00070  -0.03952  -0.04019   2.96573
   D48       -1.31657   0.00032   0.00006  -0.03307  -0.03304  -1.34961
   D49        2.92143   0.00004  -0.00021  -0.03625  -0.03650   2.88493
   D50        0.79036  -0.00009  -0.00038  -0.04221  -0.04262   0.74773
   D51        2.92226   0.00002   0.00065  -0.03478  -0.03413   2.88812
   D52        0.87707  -0.00027   0.00037  -0.03796  -0.03759   0.83948
   D53       -1.25400  -0.00039   0.00020  -0.04392  -0.04371  -1.29772
   D54        0.82616  -0.00030  -0.00081   0.00850   0.00763   0.83379
   D55       -1.33928   0.00006  -0.00097   0.01870   0.01771  -1.32157
   D56        2.95200  -0.00023  -0.00048   0.00948   0.00897   2.96097
   D57        2.97259  -0.00013  -0.00027   0.00664   0.00634   2.97893
   D58        0.80716   0.00022  -0.00043   0.01685   0.01641   0.82357
   D59       -1.18475  -0.00007   0.00006   0.00762   0.00767  -1.17708
   D60       -1.32761  -0.00020  -0.00048   0.01111   0.01058  -1.31703
   D61        2.79014   0.00015  -0.00065   0.02132   0.02066   2.81080
   D62        0.79823  -0.00014  -0.00016   0.01209   0.01192   0.81015
   D63       -1.26708  -0.00059   0.00075  -0.02405  -0.02332  -1.29040
   D64        0.97838  -0.00042   0.00018  -0.02645  -0.02628   0.95210
   D65        3.00833  -0.00034   0.00008  -0.02313  -0.02306   2.98527
   D66        0.91058  -0.00059   0.00042  -0.03153  -0.03112   0.87946
   D67       -3.12715  -0.00042  -0.00015  -0.03393  -0.03408   3.12196
   D68       -1.09720  -0.00033  -0.00025  -0.03061  -0.03086  -1.12805
   D69        2.89605  -0.00031   0.00051  -0.02445  -0.02396   2.87210
   D70       -1.14168  -0.00014  -0.00006  -0.02684  -0.02691  -1.16859
   D71        0.88828  -0.00006  -0.00016  -0.02353  -0.02369   0.86458
   D72       -3.11647   0.00024  -0.00080   0.02168   0.02085  -3.09561
   D73        1.06231   0.00036  -0.00088   0.02406   0.02315   1.08546
   D74       -1.03728   0.00030  -0.00082   0.02278   0.02193  -1.01535
   D75        0.92208  -0.00001  -0.00038   0.02456   0.02421   0.94629
   D76       -1.18233   0.00011  -0.00046   0.02694   0.02651  -1.15582
   D77        3.00127   0.00005  -0.00041   0.02566   0.02529   3.02656
   D78       -1.11097  -0.00007   0.00033   0.01760   0.01793  -1.09305
   D79        3.06780   0.00005   0.00025   0.01998   0.02022   3.08802
   D80        0.96822  -0.00001   0.00031   0.01870   0.01900   0.98722
   D81       -0.00265  -0.00007  -0.00030  -0.01600  -0.01633  -0.01898
   D82        2.09199  -0.00015  -0.00027  -0.01666  -0.01698   2.07501
   D83       -2.11962   0.00000   0.00080  -0.02246  -0.02165  -2.14127
   D84        3.11806  -0.00018  -0.00018  -0.01136  -0.01156   3.10650
   D85       -1.07049  -0.00027  -0.00014  -0.01202  -0.01221  -1.08270
   D86        1.00109  -0.00012   0.00093  -0.01782  -0.01688   0.98420
   D87        0.00330   0.00030   0.00007   0.02500   0.02506   0.02836
   D88       -2.11725   0.00006  -0.00084   0.02122   0.02037  -2.09688
   D89        1.99402   0.00023   0.00080   0.02314   0.02394   2.01796
   D90       -2.07345  -0.00023   0.00076   0.01590   0.01666  -2.05678
   D91        2.08919  -0.00047  -0.00016   0.01212   0.01197   2.10116
   D92       -0.08273  -0.00029   0.00149   0.01404   0.01555  -0.06718
   D93        2.06760   0.00089  -0.00105   0.04160   0.04050   2.10810
   D94       -0.05295   0.00065  -0.00197   0.03782   0.03581  -0.01714
   D95       -2.22487   0.00083  -0.00032   0.03974   0.03939  -2.18548
   D96        1.10726  -0.00065   0.00086  -0.04461  -0.04370   1.06356
   D97       -3.10066  -0.00014   0.00022  -0.03417  -0.03391  -3.13457
   D98       -1.00780  -0.00042   0.00073  -0.04028  -0.03952  -1.04732
   D99       -3.14031   0.00019   0.00197  -0.04070  -0.03876   3.10412
   D100      -1.06505   0.00070   0.00133  -0.03026  -0.02897  -1.09402
   D101       1.02781   0.00042   0.00183  -0.03637  -0.03458   0.99323
   D102      -0.94111  -0.00090  -0.00048  -0.04697  -0.04745  -0.98856
   D103       1.13415  -0.00039  -0.00112  -0.03653  -0.03766   1.09649
   D104      -3.05618  -0.00067  -0.00062  -0.04264  -0.04326  -3.09944
   D105      -3.09614   0.00038  -0.00067   0.01750   0.01680  -3.07933
   D106       1.21857  -0.00007  -0.00132   0.01833   0.01703   1.23560
   D107      -0.98073   0.00050   0.00041   0.02091   0.02131  -0.95941
   D108       1.08164  -0.00064  -0.00001  -0.01304  -0.01306   1.06858
   D109      -3.09617   0.00042  -0.00002  -0.00176  -0.00178  -3.09795
   D110      -1.06926  -0.00006   0.00002  -0.00547  -0.00544  -1.07470
   D111      -0.99666   0.00002  -0.00044   0.01958   0.01913  -0.97753
   D112       1.11524  -0.00008   0.00017   0.01594   0.01610   1.13134
   D113      -3.08657   0.00041  -0.00102   0.02806   0.02703  -3.05954
   D114      -3.10898  -0.00017   0.00019   0.01537   0.01557  -3.09341
   D115      -0.99708  -0.00027   0.00081   0.01173   0.01254  -0.98454
   D116       1.08430   0.00022  -0.00039   0.02385   0.02346   1.10776
   D117       1.16423   0.00010   0.00010   0.02313   0.02325   1.18747
   D118      -3.00706   0.00000   0.00072   0.01950   0.02022  -2.98684
   D119      -0.92568   0.00049  -0.00048   0.03162   0.03114  -0.89454
   D120      -3.12207   0.00101   0.00064   0.06433   0.06496  -3.05711
   D121      -0.99712   0.00042  -0.00200   0.06302   0.06102  -0.93611
   D122       1.08772   0.00062  -0.00066   0.06183   0.06115   1.14887
   D123      -0.97422   0.00050  -0.00023   0.05871   0.05848  -0.91575
   D124       1.15072  -0.00009  -0.00288   0.05741   0.05454   1.20526
   D125      -3.04762   0.00010  -0.00154   0.05621   0.05467  -2.99295
   D126       1.00948   0.00008   0.00035   0.05238   0.05273   1.06220
   D127       3.13442  -0.00051  -0.00230   0.05108   0.04879  -3.09997
   D128      -1.06391  -0.00032  -0.00096   0.04988   0.04892  -1.01499
   D129       0.67678   0.00110  -0.00251   0.07787   0.07535   0.75213
   D130      -1.45496   0.00063  -0.00173   0.07607   0.07437  -1.38058
   D131       2.78244   0.00152  -0.00125   0.08100   0.07974   2.86218
         Item               Value     Threshold  Converged?
 Maximum Force            0.004361     0.000450     NO 
 RMS     Force            0.000845     0.000300     NO 
 Maximum Displacement     0.208907     0.001800     NO 
 RMS     Displacement     0.043354     0.001200     NO 
 Predicted change in Energy=-8.013835D-04
 GradGradGradGradGradGradGradGradGradGradGradGradGradGradGradGradGradGrad

                          Input orientation:                          
 ---------------------------------------------------------------------
 Center     Atomic      Atomic             Coordinates (Angstroms)
 Number     Number       Type             X           Y           Z
 ---------------------------------------------------------------------
      1          6           0        1.765418    0.732356    0.092085
      2          6           0        1.164681   -0.464903    0.294545
      3          6           0       -0.266832   -0.727926    0.677749
      4          6           0       -1.275990    0.243254    0.016158
      5          6           0       -1.315292    1.614844    0.739442
      6          6           0        0.029465    2.157424    1.260907
      7          6           0        1.224014    2.127206    0.286898
      8          6           0        3.163833    0.515437   -0.325236
      9          6           0        3.436495   -0.978431   -0.380923
     10          6           0        2.110691   -1.644387    0.059780
     11          8           0        3.987923    1.397846   -0.572091
     12          6           0        0.937056    2.836808   -1.052315
     13          6           0        2.278219   -2.514255    1.312007
     14          8           0        1.517911   -2.423433   -0.998762
     15          6           0       -2.688813   -0.415054   -0.135564
     16          8           0       -3.134739   -1.012746    1.104572
     17          6           0       -2.672669   -1.564602   -1.150752
     18          6           0       -3.758884    0.614504   -0.558910
     19          8           0       -5.065406    0.031464   -0.587591
     20          1           0       -0.367634   -0.682455    1.771601
     21          1           0       -0.493641   -1.760830    0.407006
     22          1           0       -0.929492    0.419172   -1.009668
     23          1           0       -1.987849    1.559055    1.607869
     24          1           0       -1.757801    2.354711    0.062630
     25          1           0        0.318948    1.614862    2.170397
     26          1           0       -0.133256    3.198245    1.571107
     27          1           0        2.037641    2.692914    0.765018
     28          1           0        3.712414   -1.279425   -1.397260
     29          1           0        4.277868   -1.219272    0.278951
     30          1           0        0.590060    3.862279   -0.873572
     31          1           0        0.170982    2.316071   -1.637682
     32          1           0        1.844574    2.893242   -1.663883
     33          1           0        1.318386   -2.941032    1.621659
     34          1           0        2.968061   -3.341597    1.101867
     35          1           0        2.688059   -1.934623    2.146626
     36          1           0        2.077119   -3.209920   -1.122978
     37          1           0       -3.201149   -0.312583    1.777773
     38          1           0       -2.297299   -1.212927   -2.117263
     39          1           0       -2.045229   -2.396790   -0.820263
     40          1           0       -3.685355   -1.951020   -1.299308
     41          1           0       -3.760164    1.468921    0.130157
     42          1           0       -3.549733    0.989433   -1.566352
     43          1           0       -5.118092   -0.511234    0.220569
 ---------------------------------------------------------------------
                    Distance matrix (angstroms):
                    1          2          3          4          5
     1  C    0.000000
     2  C    1.354734   0.000000
     3  C    2.570111   1.505077   0.000000
     4  C    3.081421   2.556533   1.548966   0.000000
     5  C    3.269348   3.267040   2.567420   1.551111   0.000000
     6  C    2.531896   3.016483   2.958565   2.630144   1.541003
     7  C    1.508866   2.592799   3.244559   3.142069   2.629713
     8  C    1.475389   2.311234   3.784361   4.461240   4.733371
     9  C    2.437832   2.425099   3.859815   4.884435   5.528089
    10  C    2.401909   1.530108   2.621908   3.877460   4.777226
    11  O    2.413200   3.491645   4.917718   5.421061   5.467294
    12  C    2.534670   3.573114   4.141232   3.572917   3.126766
    13  C    3.505946   2.544610   3.173411   4.681398   5.503691
    14  O    3.348166   2.373448   2.978379   3.993390   5.230304
    15  C    4.605274   3.877744   2.573977   1.566032   2.602437
    16  O    5.299251   4.409228   2.913450   2.493417   3.216821
    17  C    5.149493   4.245407   3.135522   2.565294   3.940074
    18  C    5.563776   5.112240   3.940288   2.575517   2.942369
    19  O    6.900245   6.311778   5.020366   3.843051   4.281526
    20  H    3.061434   2.139396   1.099428   2.182574   2.690909
    21  H    3.379127   2.107631   1.091620   2.186592   3.490100
    22  H    2.928222   2.620710   2.145304   1.096962   2.153569
    23  H    4.131349   3.969845   3.009535   2.184403   1.099822
    24  H    3.878914   4.067543   3.479082   2.166230   1.096034
    25  H    2.681506   2.925663   2.838977   3.010960   2.172182
    26  H    3.445733   4.090588   4.028741   3.529262   2.143837
    27  H    2.090629   3.309866   4.125574   4.188290   3.522080
    28  H    3.171152   3.164901   4.521528   5.403747   6.182243
    29  H    3.186876   3.203319   4.588547   5.749208   6.287107
    30  H    3.479997   4.518760   4.920451   4.167866   3.359039
    31  H    2.835925   3.529129   3.849522   3.020842   2.889887
    32  H    2.785519   3.946496   4.801472   4.425256   4.170734
    33  H    4.004150   2.813552   2.881271   4.410000   5.335783
    34  H    4.366131   3.489888   4.180393   5.660556   6.560852
    35  H    3.490728   2.812643   3.513559   4.999573   5.532242
    36  H    4.137038   3.221341   3.859666   4.946250   6.185096
    37  H    5.347919   4.613420   3.161136   2.668048   2.889561
    38  H    5.017073   4.285052   3.488570   2.777592   4.137800
    39  H    5.014476   3.908773   2.862139   2.874223   4.365626
    40  H    6.232769   5.317120   4.134128   3.514303   4.742266
    41  H    5.574589   5.293468   4.162855   2.772431   2.523870
    42  H    5.573809   5.272925   4.331599   2.868977   3.271170
    43  H    6.996124   6.283380   4.877571   3.920814   4.387565
                    6          7          8          9         10
     6  C    0.000000
     7  C    1.541608   0.000000
     8  C    3.877658   2.595266   0.000000
     9  C    4.912946   3.871180   1.519567   0.000000
    10  C    4.497552   3.881068   2.433554   1.547732   0.000000
    11  O    4.427893   2.984798   1.232359   2.446898   3.630213
    12  C    2.576099   1.542522   3.297870   4.610207   4.763957
    13  C    5.184987   4.868815   3.555827   2.562493   1.533887
    14  O    5.320322   4.737891   3.435062   2.480065   1.441808
    15  C    3.994597   4.685272   5.929186   6.156053   4.958291
    16  O    4.481808   5.433840   6.637146   6.737135   5.385638
    17  C    5.193371   5.557016   6.250823   6.185314   4.934803
    18  C    4.477043   5.275692   6.927368   7.371743   6.319594
    19  O    5.821886   6.686828   8.247632   8.564165   7.397563
    20  H    2.912629   3.554135   4.278192   4.380908   3.161920
    21  H    4.044193   4.252245   4.369746   4.083987   2.629956
    22  H    3.016061   3.039087   4.151268   4.627143   3.826840
    23  H    2.132599   3.519065   5.600523   6.310121   5.427397
    24  H    2.160811   2.998879   5.268382   6.187672   5.563993
    25  H    1.097883   2.151559   3.940849   4.790981   4.276418
    26  H    1.098186   2.153718   4.654500   5.830794   5.547116
    27  H    2.136686   1.100278   2.682978   4.092523   4.394869
    28  H    5.695779   4.542429   2.161413   1.095295   2.195833
    29  H    5.515002   4.530453   2.148332   1.096060   2.219329
    30  H    2.788691   2.181529   4.257503   5.637142   5.788509
    31  H    2.906374   2.201943   3.731213   4.805908   4.725364
    32  H    3.520006   2.185739   3.030904   4.378361   4.861266
    33  H    5.271215   5.241901   4.375300   3.514046   2.179106
    34  H    6.236976   5.797730   4.117239   2.828895   2.168306
    35  H    4.959583   4.701113   3.512728   2.804098   2.184610
    36  H    6.219661   5.585737   3.961771   2.716265   1.962381
    37  H    4.099384   5.268525   6.754351   7.011536   5.739412
    38  H    5.308966   5.416283   6.001880   5.995520   4.935185
    39  H    5.420007   5.690368   5.988358   5.679265   4.314192
    40  H    6.101958   6.576464   7.344630   7.246385   5.961148
    41  H    4.014214   5.029905   7.004160   7.618572   6.645643
    42  H    4.708317   5.245734   6.843757   7.354258   6.451489
    43  H    5.890787   6.869358   8.363148   8.588424   7.318824
                   11         12         13         14         15
    11  O    0.000000
    12  C    3.407201   0.000000
    13  C    4.666631   6.001885   0.000000
    14  O    4.570031   5.292485   2.434331   0.000000
    15  C    6.932241   4.956003   5.583325   4.740804   0.000000
    16  O    7.704186   6.004228   5.621181   5.297283   1.447075
    17  C    7.312622   5.693173   5.610554   4.280380   1.533730
    18  C    7.786322   5.218615   7.052381   6.104678   1.544106
    19  O    9.155873   6.641949   8.001124   7.038157   2.460062
    20  H    5.365764   4.697013   3.250732   3.776400   3.016067
    21  H    5.569585   5.031381   3.011624   2.541961   2.631402
    22  H    5.032917   3.054634   4.927939   3.751041   2.134291
    23  H    6.363023   4.155033   5.905821   5.911437   2.725439
    24  H    5.859335   2.955973   6.446490   5.889610   2.928765
    25  H    4.585816   3.501583   4.650289   5.271518   4.299377
    26  H    4.981852   2.856318   6.206046   6.397957   4.743367
    27  H    2.696045   2.129481   5.241344   5.436731   5.727991
    28  H    2.815065   4.976442   3.304822   2.506671   6.581392
    29  H    2.767245   5.420801   2.596687   3.271073   7.025186
    30  H    4.208301   1.097245   6.948872   6.355058   5.439783
    31  H    4.067881   1.095760   6.039301   4.968434   4.230110
    32  H    2.832343   1.095804   6.187487   5.368065   5.816543
    33  H    5.546605   6.378008   1.095126   2.678493   5.052331
    34  H    5.128798   6.851144   1.097513   2.712674   6.488152
    35  H    4.492930   6.005480   1.095687   3.391408   6.035580
    36  H    5.018582   6.153671   2.540383   0.972988   5.612519
    37  H    7.754366   5.920542   5.923494   5.868080   1.983393
    38  H    6.979091   5.291080   5.864189   4.155983   2.171869
    39  H    7.131604   6.028136   4.822092   3.567707   2.193237
    40  H    8.403746   6.659654   6.534555   5.233304   2.169467
    41  H    7.780171   5.033214   7.329702   6.654544   2.183521
    42  H    7.613910   4.879376   7.384159   6.136027   2.181953
    43  H    9.337688   7.035229   7.740074   7.012832   2.457128
                   16         17         18         19         20
    16  O    0.000000
    17  C    2.367392   0.000000
    18  C    2.409289   2.505722   0.000000
    19  O    2.771510   2.930831   1.430999   0.000000
    20  H    2.865466   3.825117   4.314390   5.305143   0.000000
    21  H    2.832248   2.685755   4.151749   5.010248   1.743815
    22  H    3.373947   2.644604   2.871723   4.175435   3.043801
    23  H    2.860564   4.223293   2.953586   4.077369   2.770608
    24  H    3.784359   4.203605   2.723778   4.093961   3.752002
    25  H    4.468586   5.485325   5.007848   6.253392   2.430657
    26  H    5.192207   6.044986   4.935370   6.246166   3.892938
    27  H    6.371870   6.632016   6.298593   7.704943   4.265169
    28  H    7.294779   6.396200   7.753070   8.912022   5.200466
    29  H    7.461304   7.104454   8.285779   9.466363   4.908856
    30  H    6.446166   6.338238   5.436945   6.836755   5.344972
    31  H    5.434039   4.835605   4.416212   5.808776   4.572141
    32  H    6.907579   6.367193   6.149174   7.556189   5.429735
    33  H    4.880163   5.050678   6.570798   7.380334   2.822467
    34  H    6.532054   6.328494   7.978765   8.875157   4.318153
    35  H    5.986711   6.304524   7.441844   8.453263   3.323526
    36  H    6.078900   5.026761   7.000237   7.861862   4.554502
    37  H    0.973569   3.228483   2.575004   3.031298   2.857561
    38  H    3.334907   1.094861   2.811440   3.398650   4.373589
    39  H    2.609138   1.093362   3.474594   3.882271   3.531435
    40  H    2.638594   1.094039   2.671237   2.518199   4.695425
    41  H    2.738487   3.467800   1.097654   2.070049   4.339588
    42  H    3.363745   2.732226   1.095105   2.042778   4.905395
    43  H    2.228602   2.995030   1.929331   0.974895   5.000188
                   21         22         23         24         25
    21  H    0.000000
    22  H    2.636160   0.000000
    23  H    3.833584   3.044823   0.000000
    24  H    4.319071   2.362674   1.753212   0.000000
    25  H    3.894245   3.619542   2.375050   3.050072   0.000000
    26  H    5.106607   3.875260   2.475442   2.371961   1.752353
    27  H    5.135308   4.138029   4.266216   3.874675   2.468034
    28  H    4.601959   4.958100   7.041361   6.727665   5.711452
    29  H    4.803851   5.609068   6.981714   7.017795   5.223307
    30  H    5.868018   3.765972   4.255349   2.943074   3.793433
    31  H    4.609077   2.281155   3.970796   2.571528   3.874926
    32  H    5.605017   3.774183   5.212665   4.030876   4.320126
    33  H    2.480262   4.823672   5.584099   6.319683   4.696398
    34  H    3.868467   5.813165   6.988095   7.474069   5.720668
    35  H    3.630385   5.346889   5.861754   6.519746   4.267563
    36  H    3.324082   4.714113   6.835540   6.861297   6.100492
    37  H    3.362592   3.669567   2.236962   3.484168   4.032404
    38  H    3.150447   2.400294   4.653628   4.215571   5.764128
    39  H    2.077994   3.034861   4.641963   4.841371   5.534142
    40  H    3.624185   3.646434   4.863520   4.910159   6.386611
    41  H    4.601968   3.227054   2.309298   2.190581   4.563226
    42  H    4.560460   2.738752   3.583243   2.780034   5.414900
    43  H    4.793934   4.463576   4.001140   4.419292   6.154959
                   26         27         28         29         30
    26  H    0.000000
    27  H    2.370218   0.000000
    28  H    6.606808   4.822841   0.000000
    29  H    6.375119   4.534322   1.770040   0.000000
    30  H    2.634499   2.479492   6.038251   6.383604   0.000000
    31  H    3.341724   3.065842   5.052439   5.747925   1.774894
    32  H    3.803945   2.444783   4.579418   5.158323   1.771279
    33  H    6.308768   5.743911   4.195972   3.677752   7.282972
    34  H    7.253130   6.115102   3.324492   2.626223   7.839201
    35  H    5.885353   4.872985   3.746694   2.554884   6.864930
    36  H    7.294412   6.197543   2.544844   3.281979   7.231151
    37  H    4.666969   6.124019   7.668962   7.681423   6.231562
    38  H    6.143745   6.508060   6.053056   6.998193   5.970035
    39  H    6.377987   6.714762   5.893376   6.525058   6.791430
    40  H    6.882705   7.653773   7.428837   8.151029   7.228753
    41  H    4.268649   5.959509   8.107148   8.476939   5.065578
    42  H    5.137589   6.289347   7.610197   8.339956   5.086362
    43  H    6.358678   7.859230   9.010291   9.422781   7.273772
                   31         32         33         34         35
    31  H    0.000000
    32  H    1.770514   0.000000
    33  H    6.291023   6.716428   0.000000
    34  H    6.880260   6.912656   1.775405   0.000000
    35  H    6.222946   6.208037   1.778891   1.774683   0.000000
    36  H    5.868122   6.131496   2.860247   2.400219   3.562295
    37  H    5.472333   6.897944   5.230614   6.905862   6.119627
    38  H    4.333156   5.849896   5.480791   6.528250   6.599651
    39  H    5.271700   6.620173   4.192027   5.451635   5.605358
    40  H    5.761414   7.360699   5.877891   7.208834   7.245352
    41  H    4.392816   6.054780   6.889408   8.327924   7.565041
    42  H    3.950795   5.721237   7.022148   8.267941   7.826005
    43  H    6.278619   7.976235   7.021056   8.612405   8.165276
                   36         37         38         39         40
    36  H    0.000000
    37  H    6.683490   0.000000
    38  H    4.910409   4.098643   0.000000
    39  H    4.212668   3.525601   1.774058   0.000000
    40  H    5.901019   3.519568   1.772154   1.765845   0.000000
    41  H    7.585234   2.490159   3.792517   4.334515   3.707420
    42  H    7.035099   3.605541   2.592775   3.779773   2.955667
    43  H    7.801224   2.477704   3.730242   3.752485   2.536877
                   41         42         43
    41  H    0.000000
    42  H    1.775481   0.000000
    43  H    2.402739   2.811554   0.000000
 Stoichiometry    C15H24O4
 Framework group  C1[X(C15H24O4)]
 Deg. of freedom   123
 Full point group                 C1      NOp   1
 Largest Abelian subgroup         C1      NOp   1
 Largest concise Abelian subgroup C1      NOp   1
                         Standard orientation:                         
 ---------------------------------------------------------------------
 Center     Atomic      Atomic             Coordinates (Angstroms)
 Number     Number       Type             X           Y           Z
 ---------------------------------------------------------------------
      1          6           0        1.788587    0.745805    0.088128
      2          6           0        1.197758   -0.458534    0.277320
      3          6           0       -0.229446   -0.737360    0.665392
      4          6           0       -1.249620    0.235616    0.023630
      5          6           0       -1.294393    1.596593    0.766382
      6          6           0        0.049579    2.141606    1.287332
      7          6           0        1.238331    2.133791    0.305821
      8          6           0        3.185950    0.544985   -0.340617
      9          6           0        3.469042   -0.945922   -0.418977
     10          6           0        2.150802   -1.627665    0.020277
     11          8           0        4.002122    1.436769   -0.579977
     12          6           0        0.938065    2.860009   -1.021515
     13          6           0        2.332268   -2.513780    1.259098
     14          8           0        1.557192   -2.396083   -1.045543
     15          6           0       -2.658556   -0.430799   -0.128840
     16          8           0       -3.092556   -1.049083    1.105419
     17          6           0       -2.640329   -1.565833   -1.160195
     18          6           0       -3.738603    0.596757   -0.531195
     19          8           0       -5.041034    0.004651   -0.560219
     20          1           0       -0.323875   -0.707987    1.760363
     21          1           0       -0.450446   -1.767990    0.381500
     22          1           0       -0.910687    0.428444   -1.001683
     23          1           0       -1.961200    1.523707    1.637970
     24          1           0       -1.746366    2.342637    0.102733
     25          1           0        0.348534    1.588458    2.187332
     26          1           0       -0.118748    3.176754    1.613133
     27          1           0        2.050764    2.698659    0.786953
     28          1           0        3.740900   -1.230595   -1.441094
     29          1           0        4.316156   -1.189851    0.232363
     30          1           0        0.584775    3.880308   -0.826262
     31          1           0        0.172200    2.341960   -1.609534
     32          1           0        1.841390    2.931650   -1.637679
     33          1           0        1.377455   -2.951861    1.568482
     34          1           0        3.026765   -3.333030    1.033179
     35          1           0        2.743015   -1.942944    2.099315
     36          1           0        2.121292   -3.176643   -1.184188
     37          1           0       -3.159896   -0.358944    1.788800
     38          1           0       -2.273432   -1.197892   -2.123900
     39          1           0       -2.004887   -2.397973   -0.845241
     40          1           0       -3.651090   -1.957514   -1.308079
     41          1           0       -3.741832    1.441385    0.169831
     42          1           0       -3.538336    0.987311   -1.534498
     43          1           0       -5.084852   -0.549710    0.240521
 ---------------------------------------------------------------------
 Rotational constants (GHZ):      0.5950471      0.2475356      0.1999701
 Standard basis: 6-31G(d) (6D, 7F)
 There are   333 symmetry adapted cartesian basis functions of A   symmetry.
 There are   333 symmetry adapted basis functions of A   symmetry.
   333 basis functions,   628 primitive gaussians,   333 cartesian basis functions
    73 alpha electrons       73 beta electrons
       nuclear repulsion energy      1596.0607430595 Hartrees.
 NAtoms=   43 NActive=   43 NUniq=   43 SFac= 1.00D+00 NAtFMM=   60 NAOKFM=F Big=F
 Integral buffers will be    131072 words long.
 Raffenetti 2 integral format.
 Two-electron integral symmetry is turned on.
 ------------------------------------------------------------------------------
 Polarizable Continuum Model (PCM)
 =================================
 Model                : PCM (using non-symmetric T matrix).
 Atomic radii         : SMD-Coulomb.
 Polarization charges : Total charges.
 Charge compensation  : None.
 Solution method      : On-the-fly selection.
 Cavity type          : VdW (van der Waals Surface) (Alpha=1.000).
 Cavity algorithm     : GePol (No added spheres)
                        Default sphere list used, NSphG=   43.
                        Lebedev-Laikov grids with approx.  5.0 points / Ang**2.
                        Smoothing algorithm: Karplus/York (Gamma=1.0000).
                        Polarization charges: spherical gaussians, with
                                              point-specific exponents (IZeta= 3).
                        Self-potential: point-specific (ISelfS= 7).
                        Self-field    : sphere-specific E.n sum rule (ISelfD= 2).
 1st derivatives      : Analytical E(r).r(x)/FMM algorithm (CHGder, D1EAlg=3).
                        Cavity 1st derivative terms included.
 Solvent              : Methanol, Eps=  32.613000 Eps(inf)=   1.765709
 ------------------------------------------------------------------------------
 ------------------------------------------------------------------------------
 Atomic radii for non-electrostatic terms: SMD-CDS.
 ------------------------------------------------------------------------------
 Nuclear repulsion after PCM non-electrostatic terms =     1596.0622531031 Hartrees.
 One-electron integrals computed using PRISM.
 NBasis=   333 RedAO= T EigKep=  9.55D-04  NBF=   333
 NBsUse=   333 1.00D-06 EigRej= -1.00D+00 NBFU=   333
 Initial guess from the checkpoint file:  "DY-202A-11R_60.chk"
 B after Tr=     0.000000    0.000000    0.000000
         Rot=    0.999991   -0.001546   -0.001110   -0.003692 Ang=  -0.48 deg.
 ExpMin= 1.61D-01 ExpMax= 5.48D+03 ExpMxC= 8.25D+02 IAcc=1 IRadAn=         1 AccDes= 0.00D+00
 Harris functional with IExCor=  402 and IRadAn=       1 diagonalized for initial guess.
 HarFok:  IExCor=  402 AccDes= 0.00D+00 IRadAn=         1 IDoV= 1 UseB2=F ITyADJ=14
 ICtDFT=  3500011 ScaDFX=  1.000000  1.000000  1.000000  1.000000
 FoFCou: FMM=F IPFlag=           0 FMFlag=      100000 FMFlg1=           0
         NFxFlg=           0 DoJE=T BraDBF=F KetDBF=T FulRan=T
         wScrn=  0.000000 ICntrl=     500 IOpCl=  0 I1Cent=   200000004 NGrid=           0
         NMat0=    1 NMatS0=      1 NMatT0=    0 NMatD0=    1 NMtDS0=    0 NMtDT0=    0
 Petite list used in FoFCou.
 Keep R1 ints in memory in canonical form, NReq=1565304907.
 Requested convergence on RMS density matrix=1.00D-08 within 128 cycles.
 Requested convergence on MAX density matrix=1.00D-06.
 Requested convergence on             energy=1.00D-06.
 No special actions if energy rises.
 Inv3:  Mode=1 IEnd=    21934848.
 Iteration    1 A*A^-1 deviation from unit magnitude is 4.00D-15 for   2683.
 Iteration    1 A*A^-1 deviation from orthogonality  is 3.88D-15 for   1869     67.
 Iteration    1 A^-1*A deviation from unit magnitude is 4.44D-15 for   2683.
 Iteration    1 A^-1*A deviation from orthogonality  is 5.73D-08 for   2454   2380.
 Iteration    2 A*A^-1 deviation from unit magnitude is 2.89D-15 for    664.
 Iteration    2 A*A^-1 deviation from orthogonality  is 2.82D-15 for   2346    861.
 Iteration    2 A^-1*A deviation from unit magnitude is 9.99D-16 for    851.
 Iteration    2 A^-1*A deviation from orthogonality  is 3.25D-16 for   1803    628.
 Error on total polarization charges =  0.05194
 SCF Done:  E(RB3LYP) =  -886.950083780     A.U. after   10 cycles
            NFock= 10  Conv=0.78D-08     -V/T= 2.0094
 SMD-CDS (non-electrostatic) energy       (kcal/mol) =       0.95
 (included in total energy above)
 D1PCM: PCM CHGder 1st derivatives, ID1Alg=3 FixD1E=F DoIter=F DoCFld=F I1PDM=0.
 Calling FoFJK, ICntrl=      2127 FMM=F ISym2X=0 I1Cent= 0 IOpClX= 0 NMat=1 NMatS=1 NMatT=0.
 ***** Axes restored to original set *****
 -------------------------------------------------------------------
 Center     Atomic                   Forces (Hartrees/Bohr)
 Number     Number              X              Y              Z
 -------------------------------------------------------------------
      1        6           0.002272688   -0.001143601   -0.000478174
      2        6          -0.001126952    0.000981178    0.000201046
      3        6           0.000588339   -0.000422958   -0.000211666
      4        6          -0.001075943    0.000481039    0.000131138
      5        6           0.000364513   -0.000124932    0.000279271
      6        6           0.000448849   -0.000195831   -0.000057136
      7        6          -0.000857517    0.000790665   -0.000148083
      8        6          -0.000782481    0.000305242    0.000040779
      9        6          -0.001107672    0.000027357    0.001099218
     10        6           0.001761097    0.000301471   -0.000598336
     11        8          -0.001061416   -0.001062369    0.000522052
     12        6           0.000089741   -0.000055985   -0.000295779
     13        6          -0.000576325    0.000088064   -0.000079047
     14        8           0.000503107    0.000071800   -0.000036727
     15        6           0.000744040   -0.000020375   -0.001349167
     16        8          -0.000434975    0.000144314    0.001151560
     17        6           0.000215285    0.000006122    0.000307738
     18        6          -0.001380229    0.000410192    0.000678724
     19        8           0.001493963   -0.000524892   -0.001433838
     20        1          -0.000107729    0.000102442   -0.000061206
     21        1          -0.000661780   -0.000475003   -0.000131815
     22        1          -0.000077935   -0.000109453    0.000069125
     23        1          -0.000142872   -0.000292500   -0.000126894
     24        1           0.000335909    0.000038782    0.000114452
     25        1          -0.000225448    0.000069601   -0.000063271
     26        1          -0.000034657   -0.000162548    0.000105933
     27        1          -0.000096335    0.000096292   -0.000036502
     28        1          -0.000152156    0.000234949   -0.000221785
     29        1           0.000456353   -0.000164955   -0.000637483
     30        1           0.000109730   -0.000073829    0.000021980
     31        1           0.000117824    0.000316939    0.000088878
     32        1          -0.000028783   -0.000099162    0.000126806
     33        1           0.000085724    0.000057192    0.000102424
     34        1          -0.000136949    0.000096294   -0.000054722
     35        1           0.000117514    0.000086601   -0.000116300
     36        1          -0.000180280   -0.000246850    0.000269080
     37        1           0.000689905    0.000166114    0.000096924
     38        1           0.000152474   -0.000038472   -0.000144846
     39        1           0.000665345    0.000059522    0.000226936
     40        1          -0.000211981    0.000336251    0.000331987
     41        1          -0.000291394   -0.000577937   -0.000097436
     42        1          -0.000460257    0.000365490    0.000061706
     43        1          -0.000000332    0.000157736    0.000352459
 -------------------------------------------------------------------
 Cartesian Forces:  Max     0.002272688 RMS     0.000545704

 GradGradGradGradGradGradGradGradGradGradGradGradGradGradGradGradGradGrad
 Berny optimization.
 Using GEDIIS/GDIIS optimizer.
 FormGI is forming the generalized inverse of G from B-inverse, IUseBI=4.
 Internal  Forces:  Max     0.001882979 RMS     0.000439676
 Search for a local minimum.
 Step number   3 out of a maximum of  258
 All quantities printed in internal units (Hartrees-Bohrs-Radians)
 Mixed Optimization -- En-DIIS/RFO-DIIS
 Swapping is turned off.
 Update second derivatives using D2CorX and points    1    2    3
 DE= -6.54D-04 DEPred=-8.01D-04 R= 8.16D-01
 TightC=F SS=  1.41D+00  RLast= 3.36D-01 DXNew= 8.4853D-01 1.0068D+00
 Trust test= 8.16D-01 RLast= 3.36D-01 DXMaxT set to 8.49D-01
 ITU=  1  1  0
     Eigenvalues ---    0.00229   0.00232   0.00292   0.00337   0.00377
     Eigenvalues ---    0.00435   0.00498   0.00709   0.00789   0.00915
     Eigenvalues ---    0.01093   0.01116   0.01239   0.01266   0.01380
     Eigenvalues ---    0.01392   0.02489   0.02598   0.03175   0.03874
     Eigenvalues ---    0.03956   0.04148   0.04415   0.04531   0.04693
     Eigenvalues ---    0.04775   0.04882   0.05030   0.05106   0.05256
     Eigenvalues ---    0.05409   0.05435   0.05522   0.05546   0.05567
     Eigenvalues ---    0.05604   0.05612   0.05691   0.05763   0.05893
     Eigenvalues ---    0.05975   0.06167   0.06919   0.07780   0.08439
     Eigenvalues ---    0.08673   0.08975   0.09083   0.09358   0.09716
     Eigenvalues ---    0.10391   0.11664   0.11968   0.13393   0.13908
     Eigenvalues ---    0.14387   0.15290   0.15965   0.16000   0.16000
     Eigenvalues ---    0.16000   0.16000   0.16000   0.16000   0.16000
     Eigenvalues ---    0.16000   0.16000   0.16015   0.16065   0.16254
     Eigenvalues ---    0.16837   0.18032   0.18311   0.19873   0.20745
     Eigenvalues ---    0.22448   0.22924   0.24733   0.25029   0.26178
     Eigenvalues ---    0.26698   0.26985   0.27557   0.27796   0.28387
     Eigenvalues ---    0.28617   0.28754   0.29356   0.29618   0.30531
     Eigenvalues ---    0.31107   0.31645   0.32273   0.33755   0.33808
     Eigenvalues ---    0.33831   0.33845   0.33944   0.33982   0.34036
     Eigenvalues ---    0.34104   0.34137   0.34151   0.34156   0.34174
     Eigenvalues ---    0.34196   0.34228   0.34265   0.34288   0.34308
     Eigenvalues ---    0.34341   0.34375   0.34440   0.34532   0.34885
     Eigenvalues ---    0.39439   0.41082   0.42060   0.51915   0.52478
     Eigenvalues ---    0.52815   0.52899   0.94855
 En-DIIS/RFO-DIIS IScMMF=        0 using points:     3    2
 RFO step:  Lambda=-1.59578557D-04.
 DidBck=F Rises=F RFO-DIIS coefs:    0.91452    0.08548
 Iteration  1 RMS(Cart)=  0.07125167 RMS(Int)=  0.00214300
 Iteration  2 RMS(Cart)=  0.00284859 RMS(Int)=  0.00006100
 Iteration  3 RMS(Cart)=  0.00001106 RMS(Int)=  0.00006058
 Iteration  4 RMS(Cart)=  0.00000000 RMS(Int)=  0.00006058
 Variable       Old X    -DE/DX   Delta X   Delta X   Delta X     New X
                                 (Linear)    (Quad)   (Total)
    R1        2.56008  -0.00049   0.00046  -0.00307  -0.00256   2.55751
    R2        2.85134   0.00082  -0.00090   0.01515   0.01426   2.86560
    R3        2.78808  -0.00165   0.00071  -0.01190  -0.01106   2.77702
    R4        2.84418  -0.00040   0.00056  -0.00844  -0.00789   2.83630
    R5        2.89149   0.00042  -0.00122   0.01824   0.01692   2.90840
    R6        2.92712  -0.00039  -0.00054   0.00476   0.00419   2.93131
    R7        2.07762  -0.00005  -0.00008   0.00119   0.00111   2.07873
    R8        2.06286   0.00062   0.00033  -0.00206  -0.00172   2.06114
    R9        2.93117  -0.00025   0.00000  -0.00111  -0.00110   2.93008
   R10        2.95937  -0.00132  -0.00045  -0.00121  -0.00166   2.95771
   R11        2.07296  -0.00011   0.00001  -0.00082  -0.00081   2.07215
   R12        2.91207   0.00011   0.00013   0.00103   0.00118   2.91326
   R13        2.07836   0.00000  -0.00011   0.00179   0.00169   2.08005
   R14        2.07120  -0.00018   0.00017  -0.00259  -0.00243   2.06878
   R15        2.91322  -0.00008   0.00018   0.00009   0.00027   2.91349
   R16        2.07470  -0.00014   0.00013  -0.00195  -0.00181   2.07288
   R17        2.07527  -0.00012  -0.00002  -0.00021  -0.00023   2.07504
   R18        2.91494   0.00002  -0.00015   0.00440   0.00425   2.91919
   R19        2.07922  -0.00003  -0.00004   0.00058   0.00053   2.07976
   R20        2.87157  -0.00053  -0.00059   0.00985   0.00930   2.88086
   R21        2.32882  -0.00158   0.00021  -0.00166  -0.00146   2.32736
   R22        2.92479  -0.00119   0.00089  -0.00915  -0.00837   2.91642
   R23        2.06981   0.00010  -0.00028   0.00348   0.00320   2.07300
   R24        2.07125   0.00000  -0.00010   0.00137   0.00127   2.07253
   R25        2.89863  -0.00035   0.00018  -0.00169  -0.00151   2.89712
   R26        2.72462  -0.00020  -0.00007   0.00412   0.00405   2.72867
   R27        2.07349  -0.00010  -0.00001   0.00023   0.00022   2.07371
   R28        2.07069  -0.00029  -0.00006   0.00028   0.00022   2.07091
   R29        2.07077  -0.00009   0.00006  -0.00090  -0.00083   2.06994
   R30        2.06949  -0.00006   0.00018  -0.00220  -0.00202   2.06747
   R31        2.07400  -0.00015  -0.00002   0.00015   0.00013   2.07413
   R32        2.07055  -0.00001   0.00003  -0.00030  -0.00027   2.07028
   R33        1.83868   0.00006  -0.00012   0.00150   0.00138   1.84006
   R34        2.73458   0.00086  -0.00049   0.00883   0.00833   2.74291
   R35        2.89833  -0.00076  -0.00049   0.00104   0.00055   2.89888
   R36        2.91794   0.00048  -0.00009   0.00096   0.00087   2.91880
   R37        1.83978   0.00014  -0.00004   0.00085   0.00081   1.84059
   R38        2.06899   0.00017  -0.00009   0.00145   0.00136   2.07035
   R39        2.06615   0.00040   0.00021  -0.00117  -0.00097   2.06519
   R40        2.06743   0.00003   0.00016  -0.00198  -0.00182   2.06561
   R41        2.70420  -0.00120   0.00041  -0.00654  -0.00613   2.69807
   R42        2.07427  -0.00050   0.00005  -0.00092  -0.00087   2.07339
   R43        2.06945  -0.00001  -0.00008   0.00095   0.00087   2.07032
   R44        1.84228   0.00019  -0.00004   0.00028   0.00024   1.84252
    A1        2.26344  -0.00023   0.00092  -0.01580  -0.01494   2.24850
    A2        1.90989  -0.00004  -0.00037   0.01036   0.00986   1.91976
    A3        2.10893   0.00027  -0.00061   0.00614   0.00561   2.11454
    A4        2.23224   0.00059  -0.00007   0.00425   0.00422   2.23646
    A5        1.96509  -0.00033   0.00054  -0.00951  -0.00928   1.95581
    A6        2.08564  -0.00026  -0.00048   0.00551   0.00523   2.09087
    A7        1.98378  -0.00017  -0.00001  -0.00212  -0.00221   1.98157
    A8        1.91059   0.00029   0.00021  -0.00102  -0.00083   1.90976
    A9        1.87531   0.00026   0.00043  -0.00008   0.00038   1.87569
   A10        1.91696  -0.00015   0.00031  -0.00564  -0.00533   1.91163
   A11        1.93046  -0.00022  -0.00081   0.00755   0.00678   1.93725
   A12        1.84092   0.00002  -0.00014   0.00171   0.00157   1.84249
   A13        1.95170   0.00007   0.00069  -0.00679  -0.00610   1.94561
   A14        1.94505  -0.00185  -0.00048  -0.00931  -0.00977   1.93528
   A15        1.86939   0.00029   0.00018  -0.00589  -0.00576   1.86363
   A16        1.97581   0.00169  -0.00092   0.02258   0.02168   1.99749
   A17        1.87786  -0.00021   0.00004   0.00510   0.00510   1.88296
   A18        1.83566   0.00000   0.00057  -0.00667  -0.00626   1.82940
   A19        2.03423  -0.00010   0.00059  -0.01093  -0.01043   2.02381
   A20        1.91647  -0.00023  -0.00026   0.00030   0.00006   1.91653
   A21        1.89568   0.00020  -0.00022   0.00528   0.00506   1.90074
   A22        1.85907   0.00014   0.00006   0.00128   0.00134   1.86041
   A23        1.90033  -0.00006   0.00013  -0.00024  -0.00007   1.90026
   A24        1.84933   0.00005  -0.00039   0.00574   0.00532   1.85465
   A25        2.04372   0.00024   0.00058  -0.00496  -0.00448   2.03924
   A26        1.91391  -0.00023  -0.00003   0.00018   0.00016   1.91406
   A27        1.87547  -0.00007  -0.00018   0.00153   0.00137   1.87685
   A28        1.88535   0.00003   0.00032  -0.00459  -0.00427   1.88108
   A29        1.88794   0.00002  -0.00028   0.00282   0.00259   1.89054
   A30        1.84777  -0.00001  -0.00054   0.00633   0.00578   1.85355
   A31        1.95814  -0.00042   0.00017  -0.00258  -0.00247   1.95567
   A32        1.96051   0.00008   0.00010   0.00057   0.00070   1.96121
   A33        1.84011   0.00010   0.00016  -0.00568  -0.00552   1.83459
   A34        1.97727   0.00048  -0.00004   0.00503   0.00499   1.98226
   A35        1.86332   0.00003  -0.00043   0.00661   0.00621   1.86953
   A36        1.85283  -0.00030   0.00001  -0.00455  -0.00457   1.84826
   A37        1.90178   0.00059  -0.00012  -0.00379  -0.00409   1.89769
   A38        2.19593  -0.00039  -0.00021   0.00593   0.00576   2.20169
   A39        2.18535  -0.00020   0.00032  -0.00191  -0.00155   2.18380
   A40        1.83264  -0.00027   0.00022   0.00143   0.00121   1.83385
   A41        1.92769   0.00002  -0.00085   0.00774   0.00703   1.93472
   A42        1.90889   0.00003  -0.00123   0.01713   0.01598   1.92488
   A43        1.94095   0.00005   0.00031  -0.00722  -0.00677   1.93419
   A44        1.97316   0.00039   0.00006   0.00418   0.00419   1.97735
   A45        1.88061  -0.00022   0.00135  -0.02152  -0.02026   1.86035
   A46        1.81483   0.00005  -0.00022  -0.00026  -0.00075   1.81408
   A47        1.95996  -0.00031  -0.00022  -0.00219  -0.00229   1.95767
   A48        1.84935   0.00015  -0.00007  -0.00094  -0.00094   1.84841
   A49        1.96374   0.00029   0.00000   0.00401   0.00409   1.96783
   A50        1.95587  -0.00006   0.00066  -0.00234  -0.00159   1.95427
   A51        1.91543  -0.00012  -0.00016   0.00124   0.00100   1.91643
   A52        1.92552  -0.00009   0.00023  -0.00373  -0.00350   1.92203
   A53        1.95545   0.00030   0.00032  -0.00211  -0.00179   1.95366
   A54        1.93282  -0.00023   0.00016  -0.00348  -0.00333   1.92949
   A55        1.88607  -0.00008  -0.00014   0.00161   0.00146   1.88753
   A56        1.88041   0.00009  -0.00027   0.00338   0.00310   1.88351
   A57        1.88108   0.00001  -0.00034   0.00483   0.00449   1.88558
   A58        1.93490   0.00019   0.00038  -0.00361  -0.00324   1.93166
   A59        1.91754  -0.00009  -0.00008  -0.00114  -0.00124   1.91630
   A60        1.94197  -0.00021   0.00058  -0.00856  -0.00801   1.93396
   A61        1.88732  -0.00001  -0.00082   0.01274   0.01192   1.89924
   A62        1.89506   0.00003  -0.00023   0.00318   0.00292   1.89798
   A63        1.88549   0.00010   0.00013  -0.00192  -0.00181   1.88368
   A64        1.86941   0.00000   0.00043  -0.00640  -0.00597   1.86344
   A65        1.94831  -0.00072   0.00007  -0.00459  -0.00451   1.94380
   A66        1.94948  -0.00121  -0.00094   0.00254   0.00156   1.95105
   A67        1.95140   0.00188   0.00023   0.00942   0.00964   1.96104
   A68        1.83477   0.00082   0.00021  -0.00439  -0.00417   1.83060
   A69        1.87214  -0.00043   0.00048  -0.00495  -0.00446   1.86768
   A70        1.90241  -0.00040  -0.00001   0.00092   0.00087   1.90328
   A71        1.89291  -0.00048  -0.00025  -0.00001  -0.00025   1.89265
   A72        1.92535   0.00026   0.00005  -0.00120  -0.00116   1.92419
   A73        1.95675  -0.00045  -0.00030  -0.00013  -0.00042   1.95633
   A74        1.92289  -0.00063   0.00053  -0.01124  -0.01072   1.91217
   A75        1.89079   0.00000   0.00033  -0.00502  -0.00470   1.88610
   A76        1.88697   0.00025   0.00024  -0.00058  -0.00038   1.88660
   A77        1.87906   0.00060  -0.00087   0.01867   0.01781   1.89687
   A78        1.94610  -0.00138  -0.00036  -0.00163  -0.00200   1.94409
   A79        1.92592   0.00043  -0.00018   0.00413   0.00394   1.92986
   A80        1.92639   0.00078  -0.00013   0.00191   0.00176   1.92815
   A81        1.90569   0.00071   0.00055   0.00689   0.00744   1.91312
   A82        1.87070  -0.00029  -0.00001  -0.00989  -0.00990   1.86080
   A83        1.88729  -0.00024   0.00015  -0.00173  -0.00158   1.88571
   A84        1.83334  -0.00024   0.00008  -0.00422  -0.00414   1.82920
    D1        0.08935  -0.00010   0.00018  -0.00608  -0.00590   0.08345
    D2       -3.07510  -0.00013  -0.00019   0.00693   0.00670  -3.06840
    D3       -3.09909   0.00003  -0.00118   0.01202   0.01082  -3.08827
    D4        0.01965   0.00000  -0.00155   0.02503   0.02342   0.04307
    D5        0.37926   0.00007  -0.00109   0.00502   0.00387   0.38313
    D6       -1.87202  -0.00029  -0.00127  -0.00020  -0.00150  -1.87352
    D7        2.40087  -0.00004  -0.00143   0.00825   0.00679   2.40765
    D8       -2.71088  -0.00005   0.00039  -0.01487  -0.01451  -2.72538
    D9        1.32102  -0.00042   0.00021  -0.02008  -0.01987   1.30115
   D10       -0.68927  -0.00017   0.00005  -0.01163  -0.01158  -0.70086
   D11        0.00027   0.00002   0.00005   0.00905   0.00895   0.00921
   D12       -3.12509  -0.00004   0.00045  -0.00639  -0.00614  -3.13123
   D13        3.09988   0.00011  -0.00111   0.02456   0.02351   3.12338
   D14       -0.02548   0.00006  -0.00071   0.00912   0.00842  -0.01706
   D15        0.64959  -0.00011  -0.00031   0.01602   0.01571   0.66529
   D16       -1.50094  -0.00002  -0.00086   0.02564   0.02481  -1.47613
   D17        2.79143  -0.00032  -0.00103   0.02420   0.02317   2.81461
   D18       -2.46776  -0.00008   0.00007   0.00239   0.00242  -2.46534
   D19        1.66490   0.00001  -0.00048   0.01201   0.01152   1.67642
   D20       -0.32592  -0.00029  -0.00066   0.01057   0.00989  -0.31603
   D21       -0.03081  -0.00002   0.00237  -0.04769  -0.04524  -0.07605
   D22        2.09694   0.00019   0.00211  -0.04419  -0.04202   2.05492
   D23       -2.09523  -0.00004   0.00176  -0.04452  -0.04269  -2.13792
   D24        3.09007  -0.00003   0.00204  -0.03589  -0.03382   3.05625
   D25       -1.06537   0.00018   0.00178  -0.03239  -0.03060  -1.09597
   D26        1.02564  -0.00005   0.00143  -0.03272  -0.03127   0.99437
   D27       -1.38040   0.00008   0.00117  -0.01759  -0.01637  -1.39677
   D28        2.67174  -0.00075   0.00225  -0.03494  -0.03267   2.63908
   D29        0.67282   0.00004   0.00171  -0.01880  -0.01706   0.65576
   D30        0.76664   0.00022   0.00167  -0.02470  -0.02301   0.74362
   D31       -1.46441  -0.00060   0.00275  -0.04205  -0.03931  -1.50372
   D32        2.81986   0.00018   0.00221  -0.02591  -0.02370   2.79615
   D33        2.79157   0.00002   0.00122  -0.02156  -0.02032   2.77125
   D34        0.56053  -0.00080   0.00229  -0.03891  -0.03662   0.52391
   D35       -1.43839  -0.00001   0.00176  -0.02277  -0.02101  -1.45940
   D36        0.65511   0.00025  -0.00038  -0.00599  -0.00639   0.64872
   D37       -1.45994   0.00032  -0.00068  -0.00002  -0.00074  -1.46068
   D38        2.80833   0.00027   0.00005  -0.00999  -0.00999   2.79834
   D39        2.86960  -0.00083  -0.00121  -0.00581  -0.00704   2.86256
   D40        0.75455  -0.00076  -0.00152   0.00016  -0.00138   0.75317
   D41       -1.26036  -0.00081  -0.00079  -0.00981  -0.01064  -1.27100
   D42       -1.39303  -0.00001  -0.00101   0.00187   0.00092  -1.39211
   D43        2.77510   0.00006  -0.00132   0.00784   0.00658   2.78168
   D44        0.76019   0.00001  -0.00059  -0.00213  -0.00268   0.75751
   D45        0.86839   0.00027   0.00262   0.06995   0.07253   0.94091
   D46       -1.18025   0.00050   0.00291   0.07682   0.07969  -1.10056
   D47        2.96573   0.00053   0.00344   0.06695   0.07032   3.03605
   D48       -1.34961   0.00034   0.00282   0.06853   0.07137  -1.27825
   D49        2.88493   0.00057   0.00312   0.07539   0.07853   2.96347
   D50        0.74773   0.00060   0.00364   0.06552   0.06916   0.81690
   D51        2.88812  -0.00030   0.00292   0.05465   0.05761   2.94573
   D52        0.83948  -0.00007   0.00321   0.06152   0.06477   0.90426
   D53       -1.29772  -0.00004   0.00374   0.05164   0.05540  -1.24232
   D54        0.83379   0.00008  -0.00065   0.02115   0.02046   0.85425
   D55       -1.32157   0.00005  -0.00151   0.03104   0.02952  -1.29205
   D56        2.96097   0.00022  -0.00077   0.02267   0.02188   2.98285
   D57        2.97893  -0.00018  -0.00054   0.01515   0.01458   2.99351
   D58        0.82357  -0.00021  -0.00140   0.02505   0.02365   0.84721
   D59       -1.17708  -0.00004  -0.00066   0.01667   0.01601  -1.16107
   D60       -1.31703  -0.00007  -0.00090   0.02233   0.02140  -1.29563
   D61        2.81080  -0.00010  -0.00177   0.03222   0.03046   2.84126
   D62        0.81015   0.00006  -0.00102   0.02385   0.02282   0.83298
   D63       -1.29040  -0.00001   0.00199  -0.02419  -0.02221  -1.31261
   D64        0.95210   0.00015   0.00225  -0.02132  -0.01909   0.93302
   D65        2.98527   0.00007   0.00197  -0.01993  -0.01795   2.96732
   D66        0.87946  -0.00011   0.00266  -0.03150  -0.02885   0.85061
   D67        3.12196   0.00005   0.00291  -0.02863  -0.02573   3.09623
   D68       -1.12805  -0.00003   0.00264  -0.02724  -0.02459  -1.15265
   D69        2.87210  -0.00010   0.00205  -0.02501  -0.02297   2.84913
   D70       -1.16859   0.00006   0.00230  -0.02213  -0.01984  -1.18843
   D71        0.86458  -0.00002   0.00203  -0.02074  -0.01871   0.84587
   D72       -3.09561   0.00007  -0.00178   0.04058   0.03878  -3.05684
   D73        1.08546   0.00003  -0.00198   0.04251   0.04051   1.12596
   D74       -1.01535  -0.00003  -0.00187   0.04019   0.03830  -0.97705
   D75        0.94629   0.00017  -0.00207   0.03932   0.03726   0.98356
   D76       -1.15582   0.00013  -0.00227   0.04125   0.03900  -1.11683
   D77        3.02656   0.00008  -0.00216   0.03893   0.03679   3.06334
   D78       -1.09305   0.00006  -0.00153   0.03141   0.02988  -1.06316
   D79        3.08802   0.00002  -0.00173   0.03334   0.03162   3.11964
   D80        0.98722  -0.00004  -0.00162   0.03102   0.02941   1.01662
   D81       -0.01898  -0.00003   0.00140  -0.03784  -0.03649  -0.05547
   D82        2.07501  -0.00012   0.00145  -0.04154  -0.04014   2.03487
   D83       -2.14127  -0.00035   0.00185  -0.05272  -0.05088  -2.19215
   D84        3.10650   0.00002   0.00099  -0.02243  -0.02152   3.08499
   D85       -1.08270  -0.00007   0.00104  -0.02612  -0.02516  -1.10786
   D86        0.98420  -0.00030   0.00144  -0.03731  -0.03590   0.94830
   D87        0.02836   0.00002  -0.00214   0.04908   0.04695   0.07531
   D88       -2.09688   0.00021  -0.00174   0.04970   0.04797  -2.04891
   D89        2.01796   0.00020  -0.00205   0.04677   0.04472   2.06268
   D90       -2.05678   0.00013  -0.00142   0.04278   0.04141  -2.01537
   D91        2.10116   0.00032  -0.00102   0.04341   0.04243   2.14359
   D92       -0.06718   0.00031  -0.00133   0.04047   0.03918  -0.02801
   D93        2.10810   0.00010  -0.00346   0.07309   0.06958   2.17768
   D94       -0.01714   0.00029  -0.00306   0.07371   0.07060   0.05346
   D95       -2.18548   0.00028  -0.00337   0.07078   0.06735  -2.11814
   D96        1.06356  -0.00011   0.00374  -0.06287  -0.05902   1.00455
   D97       -3.13457  -0.00007   0.00290  -0.05005  -0.04705   3.10156
   D98       -1.04732  -0.00014   0.00338  -0.05863  -0.05515  -1.10247
   D99        3.10412  -0.00006   0.00331  -0.06198  -0.05878   3.04534
   D100      -1.09402  -0.00002   0.00248  -0.04917  -0.04681  -1.14083
   D101       0.99323  -0.00009   0.00296  -0.05775  -0.05491   0.93833
   D102      -0.98856  -0.00003   0.00406  -0.06114  -0.05707  -1.04563
   D103       1.09649   0.00002   0.00322  -0.04832  -0.04511   1.05138
   D104      -3.09944  -0.00005   0.00370  -0.05691  -0.05320   3.13054
   D105      -3.07933   0.00039  -0.00144   0.03664   0.03509  -3.04425
   D106       1.23560   0.00028  -0.00146   0.03860   0.03726   1.27285
   D107      -0.95941   0.00004  -0.00182   0.03414   0.03233  -0.92708
   D108       1.06858   0.00061   0.00112  -0.03366  -0.03254   1.03604
   D109      -3.09795  -0.00074   0.00015  -0.03590  -0.03574  -3.13369
   D110      -1.07470  -0.00100   0.00047  -0.03918  -0.03872  -1.11342
   D111      -0.97753  -0.00077  -0.00164  -0.01222  -0.01384  -0.99137
   D112       1.13134  -0.00090  -0.00138  -0.01952  -0.02089   1.11045
   D113      -3.05954  -0.00086  -0.00231  -0.00366  -0.00597  -3.06552
   D114      -3.09341   0.00026  -0.00133  -0.00531  -0.00663  -3.10004
   D115      -0.98454   0.00013  -0.00107  -0.01262  -0.01368  -0.99822
   D116       1.10776   0.00017  -0.00201   0.00325   0.00124   1.10900
   D117       1.18747   0.00052  -0.00199   0.00218   0.00020   1.18767
   D118      -2.98684   0.00039  -0.00173  -0.00512  -0.00685  -2.99369
   D119      -0.89454   0.00043  -0.00266   0.01075   0.00807  -0.88647
   D120      -3.05711  -0.00093  -0.00555  -0.10405  -0.10960   3.11648
   D121      -0.93611  -0.00067  -0.00522  -0.09356  -0.09876  -1.03487
   D122       1.14887  -0.00019  -0.00523  -0.09187  -0.09708   1.05179
   D123      -0.91575  -0.00094  -0.00500  -0.10721  -0.11222  -1.02797
   D124       1.20526  -0.00067  -0.00466  -0.09672  -0.10139   1.10387
   D125      -2.99295  -0.00020  -0.00467  -0.09503  -0.09971  -3.09265
   D126       1.06220  -0.00039  -0.00451  -0.11440  -0.11891   0.94329
   D127      -3.09997  -0.00013  -0.00417  -0.10390  -0.10808   3.07513
   D128      -1.01499   0.00035  -0.00418  -0.10221  -0.10640  -1.12139
   D129       0.75213   0.00024  -0.00644   0.10202   0.09557   0.84770
   D130      -1.38058   0.00012  -0.00636   0.09318   0.08680  -1.29378
   D131       2.86218   0.00019  -0.00682   0.09703   0.09024   2.95242
         Item               Value     Threshold  Converged?
 Maximum Force            0.001883     0.000450     NO 
 RMS     Force            0.000440     0.000300     NO 
 Maximum Displacement     0.434035     0.001800     NO 
 RMS     Displacement     0.071664     0.001200     NO 
 Predicted change in Energy=-5.875346D-04
 GradGradGradGradGradGradGradGradGradGradGradGradGradGradGradGradGradGrad

                          Input orientation:                          
 ---------------------------------------------------------------------
 Center     Atomic      Atomic             Coordinates (Angstroms)
 Number     Number       Type             X           Y           Z
 ---------------------------------------------------------------------
      1          6           0        1.767191    0.728601    0.096356
      2          6           0        1.150119   -0.459500    0.294518
      3          6           0       -0.274600   -0.708514    0.695613
      4          6           0       -1.282653    0.272662    0.041936
      5          6           0       -1.309944    1.634981    0.781856
      6          6           0        0.046728    2.144573    1.307574
      7          6           0        1.227730    2.128588    0.316629
      8          6           0        3.147226    0.508407   -0.358122
      9          6           0        3.395608   -0.992278   -0.459660
     10          6           0        2.093440   -1.649585    0.044419
     11          8           0        3.975381    1.382731   -0.616047
     12          6           0        0.929967    2.859565   -1.011274
     13          6           0        2.305685   -2.494503    1.305934
     14          8           0        1.460317   -2.448233   -0.978474
     15          6           0       -2.685516   -0.400121   -0.128492
     16          8           0       -3.170375   -0.938257    1.129336
     17          6           0       -2.627823   -1.604837   -1.076412
     18          6           0       -3.754690    0.591394   -0.637850
     19          8           0       -5.017101   -0.050953   -0.817273
     20          1           0       -0.361885   -0.650008    1.790598
     21          1           0       -0.511547   -1.741505    0.437870
     22          1           0       -0.931560    0.452134   -0.981252
     23          1           0       -1.981232    1.573484    1.652006
     24          1           0       -1.738764    2.391362    0.116664
     25          1           0        0.342234    1.564166    2.190208
     26          1           0       -0.099127    3.176270    1.654089
     27          1           0        2.053287    2.683425    0.787632
     28          1           0        3.603844   -1.284325   -1.496349
     29          1           0        4.278365   -1.272226    0.127874
     30          1           0        0.625017    3.894745   -0.812262
     31          1           0        0.128942    2.370548   -1.577105
     32          1           0        1.823822    2.887259   -1.643790
     33          1           0        1.349667   -2.863615    1.689015
     34          1           0        2.949494   -3.352779    1.074517
     35          1           0        2.795908   -1.906932    2.089938
     36          1           0        2.001323   -3.251041   -1.083048
     37          1           0       -3.234082   -0.209311    1.772183
     38          1           0       -2.228671   -1.301926   -2.050690
     39          1           0       -1.995404   -2.405667   -0.685209
     40          1           0       -3.636019   -1.998230   -1.230018
     41          1           0       -3.864688    1.431497    0.059257
     42          1           0       -3.467568    0.996251   -1.614536
     43          1           0       -5.163545   -0.547699    0.008841
 ---------------------------------------------------------------------
                    Distance matrix (angstroms):
                    1          2          3          4          5
     1  C    0.000000
     2  C    1.353377   0.000000
     3  C    2.567746   1.500903   0.000000
     4  C    3.084216   2.553084   1.551183   0.000000
     5  C    3.280273   3.267455   2.563463   1.550529   0.000000
     6  C    2.536142   3.004155   2.935618   2.621668   1.541630
     7  C    1.516410   2.589346   3.232611   3.133998   2.626761
     8  C    1.469534   2.313270   3.781553   4.454149   4.736568
     9  C    2.433582   2.427933   3.858187   4.872145   5.530468
    10  C    2.401022   1.539060   2.630073   3.884976   4.786983
    11  O    2.410706   3.493572   4.914885   5.414066   5.472880
    12  C    2.543382   3.573479   4.134687   3.563286   3.119635
    13  C    3.484460   2.549418   3.196892   4.704366   5.513626
    14  O    3.367746   2.381552   2.973067   3.996047   5.238869
    15  C    4.599040   3.859347   2.566471   1.565154   2.619651
    16  O    5.312722   4.426375   2.937075   2.492440   3.194292
    17  C    5.112384   4.179006   3.079143   2.566162   3.960605
    18  C    5.572168   5.102043   3.947012   2.583538   3.013540
    19  O    6.889778   6.279936   5.021208   3.845656   4.375226
    20  H    3.050243   2.135581   1.100015   2.181043   2.671619
    21  H    3.377973   2.103621   1.090709   2.192769   3.486606
    22  H    2.919063   2.606157   2.142562   1.096535   2.156583
    23  H    4.145425   3.972551   3.005794   2.184600   1.100714
    24  H    3.880323   4.062597   3.476807   2.168528   1.094751
    25  H    2.666999   2.888173   2.789152   2.987191   2.172133
    26  H    3.449747   4.077729   4.005124   3.525722   2.145330
    27  H    2.093096   3.307091   4.114946   4.182862   3.522867
    28  H    3.156244   3.147747   4.492058   5.354287   6.152876
    29  H    3.210965   3.236389   4.622726   5.772260   6.333146
    30  H    3.486346   4.523289   4.926762   4.181907   3.375176
    31  H    2.860126   3.543296   3.848209   3.002502   2.859396
    32  H    2.773286   3.925775   4.775538   4.396359   4.156013
    33  H    3.951570   2.786433   2.875683   4.413412   5.304134
    34  H    4.360310   3.495313   4.186943   5.667549   6.565532
    35  H    3.461021   2.833234   3.578878   5.057628   5.578015
    36  H    4.157327   3.227218   3.848104   4.946369   6.189957
    37  H    5.357314   4.633283   3.188533   2.652193   2.843320
    38  H    4.969886   4.198322   3.422384   2.784486   4.182440
    39  H    4.958992   3.826454   2.783552   2.865345   4.353042
    40  H    6.195931   5.253477   4.082960   3.509010   4.760094
    41  H    5.675693   5.364653   4.227685   2.830212   2.662756
    42  H    5.513754   5.204491   4.293955   2.835724   3.287249
    43  H    7.047816   6.320739   4.939565   3.966789   4.495763
                    6          7          8          9         10
     6  C    0.000000
     7  C    1.541750   0.000000
     8  C    3.881322   2.600911   0.000000
     9  C    4.917107   3.878418   1.524486   0.000000
    10  C    4.492240   3.885633   2.435042   1.543305   0.000000
    11  O    4.440161   2.995959   1.231588   2.449747   3.629443
    12  C    2.582321   1.544770   3.297088   4.606556   4.774996
    13  C    5.159837   4.849091   3.534790   2.561628   1.533087
    14  O    5.321477   4.762214   3.460090   2.476758   1.443951
    15  C    4.000364   4.680385   5.907540   6.118856   4.942619
    16  O    4.459300   5.423040   6.649620   6.755735   5.421326
    17  C    5.186009   5.544756   6.191359   6.085831   4.852688
    18  C    4.543987   5.300803   6.908080   7.325744   6.299849
    19  O    5.914193   6.710742   8.196337   8.472760   7.338796
    20  H    2.865302   3.524210   4.274667   4.393127   3.174416
    21  H    4.021151   4.244692   4.368332   4.078328   2.636135
    22  H    3.010003   3.026141   4.126494   4.591598   3.823591
    23  H    2.134807   3.519775   5.610355   6.320813   5.438333
    24  H    2.160360   2.984816   5.257741   6.175998   5.569583
    25  H    1.096923   2.147784   3.934030   4.783335   4.242561
    26  H    1.098065   2.155687   4.658894   5.835915   5.539609
    27  H    2.141723   1.100560   2.690754   4.107111   4.396471
    28  H    5.680880   4.536605   2.172084   1.096986   2.188310
    29  H    5.565335   4.572476   2.164791   1.096735   2.218843
    30  H    2.809132   2.181047   4.246771   5.628809   5.799117
    31  H    2.894684   2.202751   3.750137   4.819584   4.759208
    32  H    3.524229   2.184982   3.010528   4.350113   4.848267
    33  H    5.188939   5.178842   4.335033   3.507789   2.175262
    34  H    6.221032   5.795192   4.123143   2.850383   2.166749
    35  H    4.958304   4.678593   3.456918   2.774290   2.178036
    36  H    6.216764   5.612303   3.996506   2.726656   1.960696
    37  H    4.064523   5.243299   6.765679   7.038960   5.782910
    38  H    5.322944   5.414734   5.919659   5.853185   4.815703
    39  H    5.370863   5.652588   5.919920   5.577773   4.221689
    40  H    6.096296   6.563445   7.283944   7.144871   5.879834
    41  H    4.167247   5.146348   7.084718   7.671757   6.707650
    42  H    4.712498   5.201674   6.750708   7.238174   6.377882
    43  H    6.006828   6.935824   8.385638   8.583487   7.340249
                   11         12         13         14         15
    11  O    0.000000
    12  C    3.407607   0.000000
    13  C    4.638409   5.994005   0.000000
    14  O    4.597085   5.334330   2.436249   0.000000
    15  C    6.912584   4.947381   5.599652   4.701613   0.000000
    16  O    7.713311   5.984854   5.695640   5.307183   1.451486
    17  C    7.262217   5.709028   5.550367   4.175380   1.534022
    18  C    7.770501   5.218243   7.073132   6.045796   1.544564
    19  O    9.108275   6.623925   8.006381   6.908682   2.456141
    20  H    5.360582   4.672951   3.279176   3.771179   3.024006
    21  H    5.568133   5.034663   3.042587   2.528585   2.616529
    22  H    5.007740   3.043339   4.938992   3.759417   2.128355
    23  H    6.376652   4.149958   5.919961   5.910828   2.749782
    24  H    5.848560   2.934891   6.453186   5.903823   2.957840
    25  H    4.594316   3.503281   4.594548   5.233546   4.289762
    26  H    4.997190   2.874630   6.169441   6.402913   4.759998
    27  H    2.712299   2.128129   5.209922   5.459365   5.727460
    28  H    2.833047   4.955476   3.317008   2.493509   6.496838
    29  H    2.773808   5.438853   2.602548   3.247830   7.022958
    30  H    4.192094   1.097359   6.937859   6.399900   5.465624
    31  H    4.085891   1.095877   6.059608   5.035034   4.206692
    32  H    2.819409   1.095363   6.156008   5.389087   5.782484
    33  H    5.499012   6.342121   1.094059   2.701903   5.065061
    34  H    5.131813   6.857276   1.097580   2.692698   6.474470
    35  H    4.419886   5.984877   1.095546   3.389980   6.102288
    36  H    5.058343   6.204229   2.524326   0.973716   5.568248
    37  H    7.759806   5.874091   6.010700   5.883559   1.987435
    38  H    6.910561   5.326856   5.766242   4.009027   2.171821
    39  H    7.071563   6.032146   4.740454   3.468403   2.192808
    40  H    8.351124   6.670402   6.479289   5.122345   2.161196
    41  H    7.869249   5.116066   7.418974   6.669697   2.186439
    42  H    7.519563   4.813957   7.351527   6.045915   2.183983
    43  H    9.361464   7.055564   7.826998   6.961492   2.486216
                   16         17         18         19         20
    16  O    0.000000
    17  C    2.367280   0.000000
    18  C    2.409191   2.507109   0.000000
    19  O    2.826127   2.861881   1.427755   0.000000
    20  H    2.899650   3.777025   4.353109   5.369441   0.000000
    21  H    2.862289   2.605830   4.137338   4.973266   1.744602
    22  H    3.376397   2.667863   2.847346   4.119664   3.036839
    23  H    2.827735   4.238404   3.058283   4.237055   2.754162
    24  H    3.763160   4.264207   2.805911   4.193404   3.734673
    25  H    4.441395   5.434576   5.072374   6.354213   2.357548
    26  H    5.161130   6.058790   5.029683   6.380366   3.837718
    27  H    6.365531   6.616392   6.335708   7.748738   4.236835
    28  H    7.273516   6.254019   7.642210   8.735162   5.189739
    29  H    7.523177   7.018288   8.281871   9.422872   4.968272
    30  H    6.444587   6.395009   5.488568   6.884915   5.329506
    31  H    5.399861   4.863551   4.373807   5.737837   4.550395
    32  H    6.875086   6.349645   6.115775   7.490958   5.393013
    33  H    4.944797   5.005250   6.588311   7.397857   2.799962
    34  H    6.579188   6.228022   7.964595   8.828792   4.333933
    35  H    6.120263   6.287598   7.522818   8.540471   3.411909
    36  H    6.081946   4.913148   6.934997   7.718127   4.539600
    37  H    0.973998   3.229479   2.592377   3.147938   2.905868
    38  H    3.336409   1.095580   2.812385   3.295693   4.320345
    39  H    2.612743   1.092850   3.475587   3.833116   3.446787
    40  H    2.628102   1.093075   2.659116   2.422733   4.654222
    41  H    2.691259   3.469712   1.097192   2.072201   4.427169
    42  H    3.370382   2.785751   1.095565   2.033056   4.893911
    43  H    2.319649   2.953846   1.923698   0.975021   5.122603
                   21         22         23         24         25
    21  H    0.000000
    22  H    2.646199   0.000000
    23  H    3.824036   3.048488   0.000000
    24  H    4.323173   2.370148   1.756414   0.000000
    25  H    3.837589   3.594068   2.385004   3.051949   0.000000
    26  H    5.082696   3.880578   2.472094   2.380791   1.755308
    27  H    5.126472   4.125158   4.272758   3.862014   2.479448
    28  H    4.570193   4.883698   7.019423   6.682511   5.687065
    29  H    4.822818   5.598830   7.042982   7.044703   5.271761
    30  H    5.884039   3.781939   4.272400   2.951360   3.811350
    31  H    4.623779   2.271568   3.938947   2.521431   3.858548
    32  H    5.586834   3.736432   5.202568   4.004639   4.318011
    33  H    2.507710   4.829960   5.548343   6.294877   4.568518
    34  H    3.870443   5.810863   6.993828   7.476122   5.676171
    35  H    3.700804   5.375074   5.926732   6.552282   4.251951
    36  H    3.302484   4.725004   6.827687   6.874901   6.054172
    37  H    3.397088   3.649728   2.182300   3.426400   4.013727
    38  H    3.055270   2.429593   4.694589   4.310199   5.727936
    39  H    1.975918   3.063728   4.614804   4.870355   5.430667
    40  H    3.551069   3.657905   4.878681   4.968063   6.341538
    41  H    4.631937   3.262674   2.470711   2.333278   4.717705
    42  H    4.521696   2.669915   3.634926   2.816407   5.414165
    43  H    4.821859   4.459781   4.162514   4.514292   6.287443
                   26         27         28         29         30
    26  H    0.000000
    27  H    2.372030   0.000000
    28  H    6.598043   4.833616   0.000000
    29  H    6.425020   4.586222   1.758757   0.000000
    30  H    2.668984   2.463110   6.013664   6.397530   0.000000
    31  H    3.337937   3.064797   5.043765   5.778795   1.776022
    32  H    3.828481   2.450718   4.537877   5.144404   1.773020
    33  H    6.211315   5.663676   4.209753   3.680619   7.242715
    34  H    7.229003   6.109112   3.363931   2.644000   7.841539
    35  H    5.866016   4.828961   3.728519   2.539730   6.840686
    36  H    7.294802   6.222542   2.570382   3.250687   7.282156
    37  H    4.615631   6.106843   7.654815   7.763402   6.198006
    38  H    6.189879   6.501866   5.858826   6.862110   6.056619
    39  H    6.342414   6.667835   5.767750   6.426972   6.824803
    40  H    6.899503   7.639176   7.279850   8.062781   7.284100
    41  H    4.446029   6.092641   8.097812   8.580450   5.194669
    42  H    5.175209   6.252744   7.431007   8.257206   5.078795
    43  H    6.497932   7.945398   8.926104   9.470416   7.342818
                   31         32         33         34         35
    31  H    0.000000
    32  H    1.773149   0.000000
    33  H    6.289211   6.663705   0.000000
    34  H    6.909637   6.898870   1.782228   0.000000
    35  H    6.233518   6.153856   1.779773   1.773455   0.000000
    36  H    5.945768   6.166414   2.873863   2.358912   3.536359
    37  H    5.402160   6.843976   5.297453   6.971711   6.272453
    38  H    4.389725   5.842734   5.406364   6.386416   6.538901
    39  H    5.302881   6.597002   4.127488   5.333449   5.559393
    40  H    5.777683   7.338193   5.841807   7.107367   7.238794
    41  H    4.416851   6.113816   6.949359   8.387677   7.722196
    42  H    3.850321   5.619214   7.001268   8.205105   7.834713
    43  H    6.248344   7.959487   7.113957   8.650176   8.338547
                   36         37         38         39         40
    36  H    0.000000
    37  H    6.694321   0.000000
    38  H    4.756914   4.101099   0.000000
    39  H    4.104480   3.520949   1.771213   0.000000
    40  H    5.776743   3.517811   1.771714   1.776074   0.000000
    41  H    7.592173   2.454390   3.820998   4.332699   3.671178
    42  H    6.944834   3.602465   2.647020   3.821512   3.023764
    43  H    7.735348   2.635661   3.663879   3.737763   2.443798
                   41         42         43
    41  H    0.000000
    42  H    1.774464   0.000000
    43  H    2.367866   2.809888   0.000000
 Stoichiometry    C15H24O4
 Framework group  C1[X(C15H24O4)]
 Deg. of freedom   123
 Full point group                 C1      NOp   1
 Largest Abelian subgroup         C1      NOp   1
 Largest concise Abelian subgroup C1      NOp   1
                         Standard orientation:                         
 ---------------------------------------------------------------------
 Center     Atomic      Atomic             Coordinates (Angstroms)
 Number     Number       Type             X           Y           Z
 ---------------------------------------------------------------------
      1          6           0        1.796478    0.738096    0.080133
      2          6           0        1.186235   -0.452545    0.284110
      3          6           0       -0.232519   -0.707362    0.702340
      4          6           0       -1.252120    0.271049    0.062579
      5          6           0       -1.275271    1.632192    0.804802
      6          6           0        0.085902    2.146000    1.314537
      7          6           0        1.254663    2.135776    0.309109
      8          6           0        3.171606    0.523621   -0.391623
      9          6           0        3.424197   -0.975994   -0.498440
     10          6           0        2.130743   -1.638800    0.020651
     11          8           0        3.993325    1.401348   -0.658423
     12          6           0        0.937904    2.867567   -1.013941
     13          6           0        2.361589   -2.484750    1.278202
     14          8           0        1.487992   -2.438292   -0.995556
     15          6           0       -2.654510   -0.406630   -0.091568
     16          8           0       -3.121875   -0.948352    1.171332
     17          6           0       -2.604096   -1.609760   -1.041915
     18          6           0       -3.733488    0.581688   -0.586254
     19          8           0       -4.995659   -0.065027   -0.751079
     20          1           0       -0.306527   -0.650754    1.798403
     21          1           0       -0.468849   -1.740843    0.445999
     22          1           0       -0.914311    0.453282   -0.964585
     23          1           0       -1.935565    1.566979    1.683056
     24          1           0       -1.715009    2.387952    0.146063
     25          1           0        0.394371    1.565410    2.192604
     26          1           0       -0.059440    3.176655    1.664354
     27          1           0        2.083926    2.692959    0.770739
     28          1           0        3.620716   -1.265782   -1.538047
     29          1           0        4.315138   -1.253548    0.077767
     30          1           0        0.631651    3.901333   -0.809653
     31          1           0        0.131762    2.376430   -1.570596
     32          1           0        1.823795    2.899451   -1.657370
     33          1           0        1.411715   -2.857918    1.672472
     34          1           0        3.005629   -3.340324    1.037603
     35          1           0        2.859281   -1.896514    2.056984
     36          1           0        2.030596   -3.238957   -1.107974
     37          1           0       -3.180323   -0.220572    1.815996
     38          1           0       -2.218080   -1.303983   -2.020581
     39          1           0       -1.963988   -2.408827   -0.659716
     40          1           0       -3.612665   -2.006627   -1.183684
     41          1           0       -3.837959    1.420377    0.113401
     42          1           0       -3.459894    0.989002   -1.565797
     43          1           0       -5.130105   -0.563496    0.076037
 ---------------------------------------------------------------------
 Rotational constants (GHZ):      0.5890282      0.2486412      0.2012014
 Standard basis: 6-31G(d) (6D, 7F)
 There are   333 symmetry adapted cartesian basis functions of A   symmetry.
 There are   333 symmetry adapted basis functions of A   symmetry.
   333 basis functions,   628 primitive gaussians,   333 cartesian basis functions
    73 alpha electrons       73 beta electrons
       nuclear repulsion energy      1596.3566080366 Hartrees.
 NAtoms=   43 NActive=   43 NUniq=   43 SFac= 1.00D+00 NAtFMM=   60 NAOKFM=F Big=F
 Integral buffers will be    131072 words long.
 Raffenetti 2 integral format.
 Two-electron integral symmetry is turned on.
 ------------------------------------------------------------------------------
 Polarizable Continuum Model (PCM)
 =================================
 Model                : PCM (using non-symmetric T matrix).
 Atomic radii         : SMD-Coulomb.
 Polarization charges : Total charges.
 Charge compensation  : None.
 Solution method      : On-the-fly selection.
 Cavity type          : VdW (van der Waals Surface) (Alpha=1.000).
 Cavity algorithm     : GePol (No added spheres)
                        Default sphere list used, NSphG=   43.
                        Lebedev-Laikov grids with approx.  5.0 points / Ang**2.
                        Smoothing algorithm: Karplus/York (Gamma=1.0000).
                        Polarization charges: spherical gaussians, with
                                              point-specific exponents (IZeta= 3).
                        Self-potential: point-specific (ISelfS= 7).
                        Self-field    : sphere-specific E.n sum rule (ISelfD= 2).
 1st derivatives      : Analytical E(r).r(x)/FMM algorithm (CHGder, D1EAlg=3).
                        Cavity 1st derivative terms included.
 Solvent              : Methanol, Eps=  32.613000 Eps(inf)=   1.765709
 ------------------------------------------------------------------------------
 ------------------------------------------------------------------------------
 Atomic radii for non-electrostatic terms: SMD-CDS.
 ------------------------------------------------------------------------------
 Nuclear repulsion after PCM non-electrostatic terms =     1596.3581379185 Hartrees.
 One-electron integrals computed using PRISM.
 NBasis=   333 RedAO= T EigKep=  9.60D-04  NBF=   333
 NBsUse=   333 1.00D-06 EigRej= -1.00D+00 NBFU=   333
 Initial guess from the checkpoint file:  "DY-202A-11R_60.chk"
 B after Tr=     0.000000    0.000000    0.000000
         Rot=    0.999970    0.007441   -0.001014    0.001769 Ang=   0.88 deg.
 ExpMin= 1.61D-01 ExpMax= 5.48D+03 ExpMxC= 8.25D+02 IAcc=1 IRadAn=         1 AccDes= 0.00D+00
 Harris functional with IExCor=  402 and IRadAn=       1 diagonalized for initial guess.
 HarFok:  IExCor=  402 AccDes= 0.00D+00 IRadAn=         1 IDoV= 1 UseB2=F ITyADJ=14
 ICtDFT=  3500011 ScaDFX=  1.000000  1.000000  1.000000  1.000000
 FoFCou: FMM=F IPFlag=           0 FMFlag=      100000 FMFlg1=           0
         NFxFlg=           0 DoJE=T BraDBF=F KetDBF=T FulRan=T
         wScrn=  0.000000 ICntrl=     500 IOpCl=  0 I1Cent=   200000004 NGrid=           0
         NMat0=    1 NMatS0=      1 NMatT0=    0 NMatD0=    1 NMtDS0=    0 NMtDT0=    0
 Petite list used in FoFCou.
 Keep R1 ints in memory in canonical form, NReq=1565304907.
 Requested convergence on RMS density matrix=1.00D-08 within 128 cycles.
 Requested convergence on MAX density matrix=1.00D-06.
 Requested convergence on             energy=1.00D-06.
 No special actions if energy rises.
 Inv3:  Mode=1 IEnd=    21983547.
 Iteration    1 A*A^-1 deviation from unit magnitude is 7.77D-15 for   2693.
 Iteration    1 A*A^-1 deviation from orthogonality  is 7.76D-15 for   2680   2510.
 Iteration    1 A^-1*A deviation from unit magnitude is 7.99D-15 for   2693.
 Iteration    1 A^-1*A deviation from orthogonality  is 1.95D-11 for   1915   1910.
 Error on total polarization charges =  0.05177
 SCF Done:  E(RB3LYP) =  -886.949836410     A.U. after   11 cycles
            NFock= 11  Conv=0.38D-08     -V/T= 2.0094
 SMD-CDS (non-electrostatic) energy       (kcal/mol) =       0.96
 (included in total energy above)
 D1PCM: PCM CHGder 1st derivatives, ID1Alg=3 FixD1E=F DoIter=F DoCFld=F I1PDM=0.
 Calling FoFJK, ICntrl=      2127 FMM=F ISym2X=0 I1Cent= 0 IOpClX= 0 NMat=1 NMatS=1 NMatT=0.
 ***** Axes restored to original set *****
 -------------------------------------------------------------------
 Center     Atomic                   Forces (Hartrees/Bohr)
 Number     Number              X              Y              Z
 -------------------------------------------------------------------
      1        6          -0.003597955    0.004972774    0.000062829
      2        6           0.004941017   -0.003536259   -0.000005402
      3        6           0.000082506    0.000457666    0.001760295
      4        6          -0.000254499   -0.002745575   -0.001328310
      5        6          -0.000861094   -0.001717031    0.000591290
      6        6           0.000411160    0.000220616   -0.001099382
      7        6           0.002148954   -0.001232279   -0.001904339
      8        6           0.001390607   -0.004207152   -0.001607972
      9        6           0.001740454   -0.000162755    0.000559083
     10        6          -0.003301946    0.002015613   -0.002135500
     11        8          -0.000452148    0.000175024    0.000869832
     12        6          -0.000346011   -0.000900399    0.001578946
     13        6           0.000067824    0.001959727   -0.000610851
     14        8           0.001449885   -0.000504175    0.001482675
     15        6          -0.000322416    0.000728905    0.002973148
     16        8           0.000371655   -0.000218963    0.000117132
     17        6           0.000803804    0.002050682   -0.000982252
     18        6           0.002283151   -0.000020857   -0.003094782
     19        8          -0.000792973    0.000551882    0.002247624
     20        1          -0.000015084   -0.000281469   -0.000308212
     21        1          -0.000275536   -0.000176206    0.000151605
     22        1          -0.000083616    0.000635820   -0.000299308
     23        1           0.000076907    0.000109014   -0.000665590
     24        1          -0.000921992    0.000412255   -0.000476923
     25        1          -0.000505904    0.000578415    0.000773253
     26        1          -0.000008159   -0.000235768    0.000203291
     27        1          -0.000580757    0.000090447    0.000476313
     28        1          -0.001375881    0.001923415   -0.000026825
     29        1          -0.000246841    0.001217360    0.000292221
     30        1           0.000031587   -0.000150238   -0.000291424
     31        1           0.000561897    0.000445328   -0.000179777
     32        1          -0.000078413    0.000184031   -0.000204129
     33        1           0.000009044   -0.001193456    0.000442951
     34        1          -0.000549862   -0.000205958    0.000209856
     35        1          -0.000317434   -0.000141921    0.000464927
     36        1          -0.000837754    0.000170090   -0.000100346
     37        1           0.000029122   -0.000180130   -0.001011818
     38        1          -0.000071431    0.000043098   -0.000115073
     39        1          -0.001156008   -0.000381805    0.000045504
     40        1           0.000665105   -0.001170893    0.000056990
     41        1           0.000855324    0.000274296    0.001098782
     42        1           0.000022812    0.000166797    0.000253713
     43        1          -0.000989100   -0.000019967   -0.000264043
 -------------------------------------------------------------------
 Cartesian Forces:  Max     0.004972774 RMS     0.001305998

 GradGradGradGradGradGradGradGradGradGradGradGradGradGradGradGradGradGrad
 Berny optimization.
 Using GEDIIS/GDIIS optimizer.
 FormGI is forming the generalized inverse of G from B-inverse, IUseBI=4.
 Internal  Forces:  Max     0.003909050 RMS     0.000825553
 Search for a local minimum.
 Step number   4 out of a maximum of  258
 All quantities printed in internal units (Hartrees-Bohrs-Radians)
 Mixed Optimization -- En-DIIS/RFO-DIIS
 Swapping is turned off.
 Update second derivatives using D2CorX and points    3    4
 DE=  2.47D-04 DEPred=-5.88D-04 R=-4.21D-01
 Trust test=-4.21D-01 RLast= 5.31D-01 DXMaxT set to 4.24D-01
 ITU= -1  1  1  0
     Eigenvalues ---    0.00228   0.00231   0.00335   0.00359   0.00386
     Eigenvalues ---    0.00453   0.00590   0.00707   0.00807   0.00917
     Eigenvalues ---    0.01086   0.01112   0.01240   0.01270   0.01374
     Eigenvalues ---    0.01388   0.02499   0.02608   0.03185   0.03858
     Eigenvalues ---    0.03906   0.04135   0.04418   0.04583   0.04713
     Eigenvalues ---    0.04803   0.05014   0.05074   0.05131   0.05352
     Eigenvalues ---    0.05452   0.05519   0.05581   0.05590   0.05628
     Eigenvalues ---    0.05646   0.05667   0.05711   0.05895   0.05928
     Eigenvalues ---    0.06117   0.06431   0.07001   0.07878   0.08457
     Eigenvalues ---    0.08633   0.08877   0.09023   0.09391   0.09673
     Eigenvalues ---    0.10385   0.11674   0.12093   0.13336   0.13884
     Eigenvalues ---    0.14651   0.15655   0.15981   0.16000   0.16000
     Eigenvalues ---    0.16000   0.16000   0.16000   0.16000   0.16000
     Eigenvalues ---    0.16000   0.16005   0.16065   0.16108   0.16339
     Eigenvalues ---    0.16943   0.18056   0.19814   0.20141   0.20720
     Eigenvalues ---    0.22868   0.24368   0.24732   0.25025   0.25984
     Eigenvalues ---    0.26722   0.27298   0.27602   0.27816   0.28502
     Eigenvalues ---    0.28678   0.29055   0.29417   0.29614   0.30529
     Eigenvalues ---    0.31200   0.31797   0.32248   0.33755   0.33809
     Eigenvalues ---    0.33830   0.33842   0.33969   0.33973   0.34004
     Eigenvalues ---    0.34066   0.34109   0.34149   0.34158   0.34166
     Eigenvalues ---    0.34196   0.34199   0.34262   0.34288   0.34308
     Eigenvalues ---    0.34347   0.34376   0.34443   0.34619   0.34868
     Eigenvalues ---    0.39428   0.41143   0.42023   0.51913   0.52492
     Eigenvalues ---    0.52847   0.52940   0.94690
 En-DIIS/RFO-DIIS IScMMF=        0 using points:     4    3    2
 RFO step:  Lambda=-4.12570266D-04.
 DidBck=T Rises=T RFO-DIIS coefs:    0.39882    0.53104    0.07014
 Iteration  1 RMS(Cart)=  0.04798447 RMS(Int)=  0.00079231
 Iteration  2 RMS(Cart)=  0.00132294 RMS(Int)=  0.00003971
 Iteration  3 RMS(Cart)=  0.00000117 RMS(Int)=  0.00003971
 Iteration  4 RMS(Cart)=  0.00000000 RMS(Int)=  0.00003971
 Variable       Old X    -DE/DX   Delta X   Delta X   Delta X     New X
                                 (Linear)    (Quad)   (Total)
    R1        2.55751   0.00104   0.00192  -0.00058   0.00132   2.55883
    R2        2.86560  -0.00217  -0.00931   0.00199  -0.00732   2.85828
    R3        2.77702   0.00053   0.00723  -0.00446   0.00268   2.77970
    R4        2.83630   0.00076   0.00520  -0.00168   0.00354   2.83983
    R5        2.90840  -0.00349  -0.01117   0.00004  -0.01107   2.89733
    R6        2.93131   0.00056  -0.00297   0.00098  -0.00198   2.92933
    R7        2.07873  -0.00032  -0.00073  -0.00022  -0.00095   2.07777
    R8        2.06114   0.00019   0.00131   0.00070   0.00200   2.06315
    R9        2.93008  -0.00104   0.00066  -0.00237  -0.00171   2.92836
   R10        2.95771  -0.00248   0.00063  -0.00662  -0.00599   2.95172
   R11        2.07215   0.00036   0.00050   0.00011   0.00061   2.07276
   R12        2.91326  -0.00014  -0.00060   0.00013  -0.00049   2.91277
   R13        2.08005  -0.00058  -0.00110  -0.00033  -0.00143   2.07862
   R14        2.06878   0.00094   0.00160   0.00026   0.00186   2.07064
   R15        2.91349   0.00034  -0.00002   0.00039   0.00036   2.91385
   R16        2.07288   0.00019   0.00120  -0.00043   0.00077   2.07365
   R17        2.07504  -0.00016   0.00012  -0.00041  -0.00029   2.07475
   R18        2.91919  -0.00105  -0.00268  -0.00063  -0.00331   2.91588
   R19        2.07976  -0.00018  -0.00036  -0.00015  -0.00051   2.07925
   R20        2.88086  -0.00280  -0.00607  -0.00252  -0.00862   2.87224
   R21        2.32736  -0.00037   0.00105  -0.00160  -0.00055   2.32681
   R22        2.91642   0.00066   0.00576  -0.00374   0.00209   2.91852
   R23        2.07300  -0.00075  -0.00215   0.00005  -0.00210   2.07091
   R24        2.07253  -0.00035  -0.00085  -0.00011  -0.00096   2.07157
   R25        2.89712   0.00009   0.00105  -0.00098   0.00007   2.89719
   R26        2.72867  -0.00106  -0.00249  -0.00065  -0.00315   2.72553
   R27        2.07371  -0.00020  -0.00014  -0.00038  -0.00052   2.07319
   R28        2.07091  -0.00053  -0.00018  -0.00102  -0.00120   2.06971
   R29        2.06994   0.00006   0.00055  -0.00028   0.00027   2.07021
   R30        2.06747   0.00056   0.00136   0.00008   0.00144   2.06891
   R31        2.07413  -0.00020  -0.00010  -0.00045  -0.00055   2.07358
   R32        2.07028   0.00011   0.00019   0.00004   0.00023   2.07051
   R33        1.84006  -0.00060  -0.00093  -0.00006  -0.00098   1.83907
   R34        2.74291  -0.00078  -0.00541   0.00220  -0.00322   2.73969
   R35        2.89888   0.00020  -0.00073  -0.00071  -0.00144   2.89744
   R36        2.91880  -0.00038  -0.00059   0.00072   0.00012   2.91893
   R37        1.84059  -0.00081  -0.00052  -0.00029  -0.00081   1.83978
   R38        2.07035   0.00010  -0.00089   0.00071  -0.00019   2.07016
   R39        2.06519  -0.00038   0.00075  -0.00012   0.00064   2.06582
   R40        2.06561  -0.00020   0.00122  -0.00060   0.00062   2.06623
   R41        2.69807   0.00108   0.00402  -0.00200   0.00202   2.70009
   R42        2.07339   0.00082   0.00057  -0.00010   0.00047   2.07386
   R43        2.07032  -0.00015  -0.00059   0.00001  -0.00058   2.06974
   R44        1.84252  -0.00008  -0.00018   0.00024   0.00006   1.84258
    A1        2.24850   0.00142   0.00974  -0.00029   0.00946   2.25796
    A2        1.91976  -0.00168  -0.00623  -0.00138  -0.00754   1.91222
    A3        2.11454   0.00026  -0.00388   0.00163  -0.00231   2.11223
    A4        2.23646  -0.00119  -0.00260   0.00092  -0.00171   2.23475
    A5        1.95581   0.00122   0.00602  -0.00098   0.00527   1.96108
    A6        2.09087  -0.00002  -0.00354   0.00014  -0.00355   2.08732
    A7        1.98157  -0.00050   0.00132  -0.00210  -0.00072   1.98084
    A8        1.90976  -0.00033   0.00067   0.00022   0.00089   1.91065
    A9        1.87569   0.00081   0.00012   0.00384   0.00394   1.87963
   A10        1.91163   0.00032   0.00346  -0.00135   0.00211   1.91374
   A11        1.93725  -0.00007  -0.00474  -0.00004  -0.00480   1.93244
   A12        1.84249  -0.00021  -0.00106  -0.00037  -0.00143   1.84106
   A13        1.94561   0.00039   0.00423  -0.00086   0.00336   1.94897
   A14        1.93528   0.00311   0.00549  -0.00157   0.00388   1.93916
   A15        1.86363  -0.00028   0.00361   0.00318   0.00679   1.87043
   A16        1.99749  -0.00391  -0.01379  -0.00212  -0.01592   1.98156
   A17        1.88296   0.00032  -0.00304   0.00103  -0.00200   1.88096
   A18        1.82940   0.00050   0.00423   0.00099   0.00526   1.83466
   A19        2.02381   0.00032   0.00676   0.00044   0.00723   2.03104
   A20        1.91653  -0.00020  -0.00025  -0.00215  -0.00241   1.91413
   A21        1.90074  -0.00026  -0.00322   0.00049  -0.00273   1.89800
   A22        1.86041   0.00032  -0.00075   0.00142   0.00067   1.86108
   A23        1.90026  -0.00005   0.00015  -0.00014   0.00000   1.90025
   A24        1.85465  -0.00015  -0.00352  -0.00010  -0.00362   1.85103
   A25        2.03924  -0.00047   0.00317   0.00175   0.00494   2.04418
   A26        1.91406  -0.00027  -0.00012  -0.00185  -0.00198   1.91208
   A27        1.87685   0.00030  -0.00097  -0.00062  -0.00160   1.87525
   A28        1.88108   0.00079   0.00283   0.00194   0.00477   1.88586
   A29        1.89054   0.00003  -0.00179   0.00053  -0.00126   1.88927
   A30        1.85355  -0.00039  -0.00392  -0.00213  -0.00605   1.84750
   A31        1.95567  -0.00007   0.00162   0.00001   0.00164   1.95731
   A32        1.96121  -0.00021  -0.00034   0.00111   0.00077   1.96198
   A33        1.83459   0.00042   0.00345  -0.00035   0.00310   1.83769
   A34        1.98226   0.00020  -0.00303   0.00340   0.00037   1.98263
   A35        1.86953  -0.00032  -0.00409  -0.00213  -0.00622   1.86330
   A36        1.84826   0.00000   0.00276  -0.00276   0.00001   1.84827
   A37        1.89769   0.00061   0.00236   0.00192   0.00440   1.90209
   A38        2.20169  -0.00103  -0.00363  -0.00154  -0.00521   2.19648
   A39        2.18380   0.00042   0.00120  -0.00038   0.00078   2.18458
   A40        1.83385   0.00020  -0.00055  -0.00162  -0.00186   1.83199
   A41        1.93472  -0.00088  -0.00492  -0.00615  -0.01116   1.92356
   A42        1.92488  -0.00073  -0.01062   0.00274  -0.00793   1.91694
   A43        1.93419   0.00015   0.00432  -0.00077   0.00342   1.93760
   A44        1.97735   0.00043  -0.00247   0.00605   0.00358   1.98093
   A45        1.86035   0.00075   0.01329  -0.00048   0.01282   1.87317
   A46        1.81408  -0.00032   0.00027  -0.00044   0.00001   1.81410
   A47        1.95767  -0.00042   0.00120  -0.00540  -0.00427   1.95340
   A48        1.84841   0.00047   0.00051   0.00266   0.00310   1.85151
   A49        1.96783   0.00040  -0.00246   0.00318   0.00066   1.96848
   A50        1.95427   0.00043   0.00150   0.00144   0.00290   1.95717
   A51        1.91643  -0.00054  -0.00073  -0.00151  -0.00218   1.91425
   A52        1.92203   0.00020   0.00229  -0.00067   0.00163   1.92365
   A53        1.95366   0.00060   0.00134   0.00239   0.00373   1.95739
   A54        1.92949   0.00017   0.00213  -0.00135   0.00078   1.93027
   A55        1.88753  -0.00032  -0.00100  -0.00019  -0.00119   1.88634
   A56        1.88351  -0.00027  -0.00209  -0.00034  -0.00242   1.88109
   A57        1.88558  -0.00043  -0.00298   0.00009  -0.00288   1.88269
   A58        1.93166   0.00102   0.00226   0.00222   0.00448   1.93614
   A59        1.91630   0.00008   0.00067  -0.00067   0.00001   1.91632
   A60        1.93396   0.00049   0.00529  -0.00071   0.00459   1.93854
   A61        1.89924  -0.00095  -0.00784  -0.00103  -0.00886   1.89038
   A62        1.89798  -0.00060  -0.00195   0.00008  -0.00187   1.89612
   A63        1.88368  -0.00010   0.00120   0.00005   0.00126   1.88494
   A64        1.86344   0.00100   0.00394   0.00117   0.00511   1.86855
   A65        1.94380   0.00060   0.00277  -0.00448  -0.00171   1.94208
   A66        1.95105   0.00104  -0.00171  -0.00124  -0.00292   1.94812
   A67        1.96104  -0.00314  -0.00561  -0.00121  -0.00680   1.95424
   A68        1.83060  -0.00052   0.00269   0.00320   0.00587   1.83647
   A69        1.86768   0.00064   0.00307  -0.00018   0.00286   1.87054
   A70        1.90328   0.00158  -0.00053   0.00436   0.00384   1.90712
   A71        1.89265  -0.00111  -0.00005  -0.00432  -0.00437   1.88828
   A72        1.92419  -0.00009   0.00074   0.00129   0.00204   1.92623
   A73        1.95633   0.00024   0.00001  -0.00147  -0.00146   1.95486
   A74        1.91217   0.00128   0.00688  -0.00138   0.00550   1.91768
   A75        1.88610   0.00013   0.00310  -0.00049   0.00261   1.88871
   A76        1.88660  -0.00033   0.00043   0.00112   0.00156   1.88815
   A77        1.89687  -0.00129  -0.01142   0.00102  -0.01041   1.88646
   A78        1.94409   0.00251   0.00091   0.00095   0.00185   1.94595
   A79        1.92986  -0.00195  -0.00251  -0.00394  -0.00644   1.92341
   A80        1.92815  -0.00015  -0.00117   0.00432   0.00316   1.93131
   A81        1.91312  -0.00082  -0.00402   0.00006  -0.00396   1.90916
   A82        1.86080  -0.00002   0.00594  -0.00096   0.00497   1.86576
   A83        1.88571   0.00045   0.00107  -0.00035   0.00073   1.88644
   A84        1.82920   0.00178   0.00255   0.00287   0.00543   1.83463
    D1        0.08345  -0.00008   0.00369  -0.00085   0.00286   0.08630
    D2       -3.06840   0.00005  -0.00418   0.00790   0.00377  -3.06463
    D3       -3.08827  -0.00028  -0.00748  -0.00220  -0.00965  -3.09792
    D4        0.04307  -0.00015  -0.01535   0.00655  -0.00874   0.03433
    D5        0.38313  -0.00025  -0.00322  -0.00867  -0.01188   0.37125
    D6       -1.87352  -0.00029  -0.00014  -0.01434  -0.01448  -1.88800
    D7        2.40765  -0.00042  -0.00525  -0.01140  -0.01666   2.39100
    D8       -2.72538  -0.00001   0.00904  -0.00714   0.00192  -2.72347
    D9        1.30115  -0.00004   0.01212  -0.01281  -0.00068   1.30047
   D10       -0.70086  -0.00018   0.00701  -0.00987  -0.00286  -0.70372
   D11        0.00921   0.00003  -0.00534   0.01281   0.00756   0.01677
   D12       -3.13123   0.00034   0.00406   0.01028   0.01444  -3.11679
   D13        3.12338  -0.00012  -0.01504   0.01155  -0.00347   3.11991
   D14       -0.01706   0.00019  -0.00564   0.00902   0.00341  -0.01365
   D15        0.66529   0.00006  -0.00970   0.00862  -0.00107   0.66422
   D16       -1.47613   0.00024  -0.01562   0.01167  -0.00397  -1.48010
   D17        2.81461   0.00023  -0.01478   0.00997  -0.00482   2.80979
   D18       -2.46534  -0.00009  -0.00140  -0.00072  -0.00209  -2.46743
   D19        1.67642   0.00009  -0.00732   0.00233  -0.00498   1.67143
   D20       -0.31603   0.00008  -0.00648   0.00063  -0.00584  -0.32187
   D21       -0.07605   0.00026   0.02914  -0.02262   0.00650  -0.06955
   D22        2.05492   0.00031   0.02700  -0.02201   0.00497   2.05988
   D23       -2.13792  -0.00028   0.02711  -0.02520   0.00187  -2.13605
   D24        3.05625   0.00038   0.02201  -0.01469   0.00733   3.06358
   D25       -1.09597   0.00043   0.01986  -0.01407   0.00580  -1.09017
   D26        0.99437  -0.00016   0.01997  -0.01726   0.00271   0.99708
   D27       -1.39677  -0.00017   0.01080  -0.00301   0.00776  -1.38901
   D28        2.63908   0.00225   0.02148   0.00181   0.02329   2.66237
   D29        0.65576   0.00027   0.01166  -0.00032   0.01133   0.66709
   D30        0.74362  -0.00071   0.01520  -0.00520   0.00999   0.75361
   D31       -1.50372   0.00171   0.02588  -0.00038   0.02552  -1.47820
   D32        2.79615  -0.00028   0.01607  -0.00251   0.01356   2.80971
   D33        2.77125  -0.00082   0.01321  -0.00649   0.00671   2.77796
   D34        0.52391   0.00160   0.02390  -0.00167   0.02224   0.54615
   D35       -1.45940  -0.00038   0.01408  -0.00380   0.01028  -1.44912
   D36        0.64872   0.00001   0.00353  -0.00456  -0.00104   0.64768
   D37       -1.46068  -0.00048  -0.00012  -0.00507  -0.00518  -1.46586
   D38        2.79834  -0.00004   0.00605  -0.00404   0.00202   2.80035
   D39        2.86256   0.00138   0.00323  -0.00924  -0.00600   2.85657
   D40        0.75317   0.00088  -0.00041  -0.00975  -0.01014   0.74302
   D41       -1.27100   0.00133   0.00575  -0.00871  -0.00295  -1.27394
   D42       -1.39211  -0.00006  -0.00139  -0.00856  -0.00997  -1.40208
   D43        2.78168  -0.00056  -0.00503  -0.00907  -0.01412   2.76756
   D44        0.75751  -0.00011   0.00113  -0.00804  -0.00692   0.75059
   D45        0.94091  -0.00058  -0.04145  -0.02226  -0.06370   0.87722
   D46       -1.10056  -0.00099  -0.04552  -0.02257  -0.06807  -1.16863
   D47        3.03605  -0.00150  -0.03946  -0.02647  -0.06590   2.97016
   D48       -1.27825  -0.00056  -0.04059  -0.01798  -0.05858  -1.33683
   D49        2.96347  -0.00097  -0.04465  -0.01829  -0.06296   2.90051
   D50        0.81690  -0.00149  -0.03859  -0.02218  -0.06078   0.75611
   D51        2.94573   0.00083  -0.03224  -0.01874  -0.05099   2.89474
   D52        0.90426   0.00041  -0.03630  -0.01905  -0.05537   0.84889
   D53       -1.24232  -0.00010  -0.03024  -0.02295  -0.05319  -1.29551
   D54        0.85425   0.00008  -0.01283   0.00442  -0.00841   0.84583
   D55       -1.29205  -0.00040  -0.01899   0.00203  -0.01696  -1.30901
   D56        2.98285   0.00004  -0.01378   0.00583  -0.00795   2.97490
   D57        2.99351   0.00027  -0.00921   0.00302  -0.00619   2.98732
   D58        0.84721  -0.00020  -0.01537   0.00063  -0.01474   0.83248
   D59       -1.16107   0.00023  -0.01016   0.00443  -0.00573  -1.16680
   D60       -1.29563   0.00024  -0.01361   0.00356  -0.01005  -1.30567
   D61        2.84126  -0.00024  -0.01976   0.00117  -0.01860   2.82267
   D62        0.83298   0.00020  -0.01456   0.00498  -0.00959   0.82339
   D63       -1.31261   0.00040   0.01499   0.00531   0.02028  -1.29232
   D64        0.93302   0.00022   0.01332   0.00982   0.02313   0.95615
   D65        2.96732   0.00012   0.01241   0.00697   0.01937   2.98669
   D66        0.85061   0.00034   0.01953   0.00570   0.02523   0.87584
   D67        3.09623   0.00016   0.01786   0.01021   0.02808   3.12431
   D68       -1.15265   0.00006   0.01695   0.00737   0.02432  -1.12833
   D69        2.84913   0.00031   0.01549   0.00447   0.01995   2.86908
   D70       -1.18843   0.00013   0.01382   0.00898   0.02280  -1.16563
   D71        0.84587   0.00003   0.01291   0.00614   0.01904   0.86492
   D72       -3.05684  -0.00015  -0.02477   0.01378  -0.01098  -3.06782
   D73        1.12596  -0.00027  -0.02598   0.01290  -0.01307   1.11289
   D74       -0.97705  -0.00025  -0.02456   0.01210  -0.01246  -0.98951
   D75        0.98356  -0.00004  -0.02410   0.00982  -0.01428   0.96927
   D76       -1.11683  -0.00017  -0.02530   0.00893  -0.01637  -1.13320
   D77        3.06334  -0.00014  -0.02389   0.00813  -0.01576   3.04758
   D78       -1.06316   0.00025  -0.01922   0.01232  -0.00691  -1.07007
   D79        3.11964   0.00012  -0.02043   0.01143  -0.00900   3.11064
   D80        1.01662   0.00015  -0.01901   0.01063  -0.00838   1.00824
   D81       -0.05547   0.00017   0.02308  -0.02614  -0.00303  -0.05850
   D82        2.03487   0.00001   0.02532  -0.03126  -0.00589   2.02898
   D83       -2.19215  -0.00006   0.03210  -0.03394  -0.00184  -2.19399
   D84        3.08499  -0.00013   0.01375  -0.02364  -0.00986   3.07513
   D85       -1.10786  -0.00030   0.01598  -0.02877  -0.01272  -1.12058
   D86        0.94830  -0.00037   0.02277  -0.03145  -0.00866   0.93964
   D87        0.07531  -0.00024  -0.02999   0.02819  -0.00180   0.07351
   D88       -2.04891   0.00026  -0.03027   0.03329   0.00302  -2.04588
   D89        2.06268   0.00033  -0.02856   0.03170   0.00315   2.06583
   D90       -2.01537   0.00061  -0.02606   0.03690   0.01081  -2.00456
   D91        2.14359   0.00110  -0.02635   0.04200   0.01564   2.15923
   D92       -0.02801   0.00118  -0.02464   0.04041   0.01576  -0.01225
   D93        2.17768  -0.00076  -0.04467   0.03392  -0.01074   2.16694
   D94        0.05346  -0.00027  -0.04496   0.03902  -0.00592   0.04754
   D95       -2.11814  -0.00019  -0.04325   0.03742  -0.00579  -2.12393
   D96        1.00455   0.00051   0.03854  -0.00806   0.03041   1.03495
   D97        3.10156   0.00003   0.03066  -0.00836   0.02223   3.12380
   D98       -1.10247   0.00027   0.03593  -0.00917   0.02668  -1.07579
   D99        3.04534   0.00009   0.03805  -0.01015   0.02797   3.07331
   D100      -1.14083  -0.00040   0.03017  -0.01045   0.01980  -1.12103
   D101       0.93833  -0.00016   0.03543  -0.01126   0.02425   0.96257
   D102      -1.04563   0.00053   0.03764  -0.00706   0.03058  -1.01505
   D103       1.05138   0.00004   0.02976  -0.00735   0.02241   1.07379
   D104       3.13054   0.00028   0.03502  -0.00816   0.02685  -3.12579
   D105      -3.04425   0.00039  -0.02227   0.02519   0.00301  -3.04124
   D106       1.27285   0.00030  -0.02359   0.02355  -0.00013   1.27272
   D107      -0.92708  -0.00013  -0.02093   0.01947  -0.00147  -0.92855
   D108       1.03604  -0.00131   0.02048  -0.02087  -0.00040   1.03564
   D109      -3.13369  -0.00005   0.02161  -0.02284  -0.00123  -3.13493
   D110      -1.11342   0.00179   0.02366  -0.01647   0.00720  -1.10622
   D111      -0.99137   0.00110   0.00698  -0.01177  -0.00479  -0.99616
   D112       1.11045   0.00136   0.01143  -0.01247  -0.00104   1.10941
   D113      -3.06552   0.00077   0.00170  -0.01308  -0.01139  -3.07690
   D114      -3.10004   0.00012   0.00290  -0.00767  -0.00477  -3.10481
   D115      -0.99822   0.00038   0.00735  -0.00837  -0.00103  -0.99925
   D116       1.10900  -0.00021  -0.00239  -0.00899  -0.01137   1.09763
   D117       1.18767  -0.00106  -0.00175  -0.01101  -0.01277   1.17490
   D118      -2.99369  -0.00080   0.00270  -0.01172  -0.00903  -3.00272
   D119      -0.88647  -0.00139  -0.00703  -0.01233  -0.01937  -0.90584
   D120       3.11648   0.00163   0.06133  -0.01090   0.05043  -3.11628
   D121      -1.03487   0.00095   0.05510  -0.01292   0.04218  -0.99269
   D122       1.05179   0.00016   0.05408  -0.01309   0.04097   1.09276
   D123      -1.02797   0.00085   0.06336  -0.01737   0.04599  -0.98198
   D124       1.10387   0.00017   0.05713  -0.01939   0.03774   1.14161
   D125      -3.09265  -0.00061   0.05611  -0.01957   0.03653  -3.05612
   D126       0.94329   0.00133   0.06779  -0.01166   0.05614   0.99943
   D127       3.07513   0.00065   0.06155  -0.01368   0.04789   3.12302
   D128      -1.12139  -0.00014   0.06053  -0.01386   0.04668  -1.07471
   D129       0.84770  -0.00067  -0.06274   0.03291  -0.02983   0.81786
   D130      -1.29378   0.00069  -0.05740   0.03722  -0.02018  -1.31396
   D131       2.95242   0.00058  -0.05984   0.03812  -0.02172   2.93070
         Item               Value     Threshold  Converged?
 Maximum Force            0.003909     0.000450     NO 
 RMS     Force            0.000826     0.000300     NO 
 Maximum Displacement     0.266596     0.001800     NO 
 RMS     Displacement     0.047970     0.001200     NO 
 Predicted change in Energy=-6.534576D-04
 GradGradGradGradGradGradGradGradGradGradGradGradGradGradGradGradGradGrad

                          Input orientation:                          
 ---------------------------------------------------------------------
 Center     Atomic      Atomic             Coordinates (Angstroms)
 Number     Number       Type             X           Y           Z
 ---------------------------------------------------------------------
      1          6           0        1.764092    0.728029    0.092759
      2          6           0        1.155242   -0.465302    0.289681
      3          6           0       -0.273048   -0.723067    0.679394
      4          6           0       -1.280310    0.249251    0.013858
      5          6           0       -1.318325    1.618292    0.738850
      6          6           0        0.027351    2.148371    1.271764
      7          6           0        1.225597    2.125954    0.301566
      8          6           0        3.153820    0.507137   -0.335688
      9          6           0        3.410483   -0.988011   -0.429663
     10          6           0        2.101769   -1.648634    0.056189
     11          8           0        3.983578    1.385410   -0.572801
     12          6           0        0.955976    2.857543   -1.029971
     13          6           0        2.295120   -2.486078    1.325746
     14          8           0        1.487154   -2.455671   -0.969056
     15          6           0       -2.685825   -0.414770   -0.139091
     16          8           0       -3.129181   -1.001445    1.110357
     17          6           0       -2.656348   -1.575304   -1.140677
     18          6           0       -3.762584    0.604701   -0.571696
     19          8           0       -5.050004   -0.006177   -0.676196
     20          1           0       -0.370740   -0.665135    1.773023
     21          1           0       -0.506154   -1.757720    0.420328
     22          1           0       -0.932927    0.423162   -1.011898
     23          1           0       -1.998296    1.561645    1.601601
     24          1           0       -1.749717    2.363680    0.061407
     25          1           0        0.309999    1.591614    2.174131
     26          1           0       -0.132601    3.184850    1.596632
     27          1           0        2.040267    2.680691    0.790664
     28          1           0        3.632059   -1.269770   -1.465259
     29          1           0        4.285137   -1.253975    0.175281
     30          1           0        0.639162    3.890162   -0.837813
     31          1           0        0.174779    2.366568   -1.620082
     32          1           0        1.864993    2.894618   -1.640258
     33          1           0        1.338938   -2.882867    1.681981
     34          1           0        2.962240   -3.331477    1.115281
     35          1           0        2.746733   -1.889527    2.126156
     36          1           0        2.029026   -3.258509   -1.063583
     37          1           0       -3.169446   -0.295909    1.780008
     38          1           0       -2.293246   -1.229234   -2.114572
     39          1           0       -2.009543   -2.390038   -0.804659
     40          1           0       -3.664785   -1.975914   -1.275212
     41          1           0       -3.809839    1.433585    0.146004
     42          1           0       -3.526796    1.021048   -1.556914
     43          1           0       -5.149300   -0.531177    0.139429
 ---------------------------------------------------------------------
                    Distance matrix (angstroms):
                    1          2          3          4          5
     1  C    0.000000
     2  C    1.354074   0.000000
     3  C    2.569000   1.502774   0.000000
     4  C    3.082830   2.553150   1.550134   0.000000
     5  C    3.272812   3.265218   2.564781   1.549624   0.000000
     6  C    2.534502   3.011298   2.947253   2.626588   1.541371
     7  C    1.512538   2.592238   3.241235   3.143940   2.630680
     8  C    1.470953   2.308904   3.779843   4.455356   4.731742
     9  C    2.434814   2.424210   3.855983   4.871454   5.524479
    10  C    2.400810   1.533201   2.623892   3.878429   4.778689
    11  O    2.408576   3.488338   4.912487   5.416968   5.466703
    12  C    2.539371   3.580850   4.153697   3.590786   3.136387
    13  C    3.483207   2.540923   3.181425   4.689006   5.499753
    14  O    3.367505   2.378266   2.969447   3.992690   5.233051
    15  C    4.600164   3.865254   2.566409   1.561983   2.602725
    16  O    5.288734   4.395138   2.901848   2.486941   3.206281
    17  C    5.134881   4.219745   3.117545   2.560358   3.939795
    18  C    5.567842   5.106063   3.937646   2.575054   2.952846
    19  O    6.896539   6.296728   5.017057   3.840834   4.308907
    20  H    3.053146   2.137488   1.099511   2.181302   2.679826
    21  H    3.382347   2.108945   1.091770   2.189170   3.486909
    22  H    2.930379   2.616089   2.147032   1.096856   2.154527
    23  H    4.138489   3.971706   3.007799   2.181470   1.099958
    24  H    3.875977   4.061285   3.477134   2.166429   1.095733
    25  H    2.681843   2.914874   2.816368   2.999634   2.170756
    26  H    3.448921   4.085373   4.016573   3.527060   2.143790
    27  H    2.091945   3.306286   4.116962   4.188265   3.522999
    28  H    3.147685   3.140320   4.488684   5.350381   6.140465
    29  H    3.207929   3.229758   4.616604   5.767143   6.321891
    30  H    3.482889   4.528537   4.941247   4.203088   3.388070
    31  H    2.853866   3.553588   3.877368   3.044680   2.890301
    32  H    2.776263   3.939222   4.799963   4.430237   4.174048
    33  H    3.967991   2.795865   2.875485   4.410584   5.311400
    34  H    4.354388   3.487380   4.178623   5.659857   6.554781
    35  H    3.457150   2.816719   3.545818   5.025261   5.545639
    36  H    4.159302   3.224411   3.842652   4.941352   6.183584
    37  H    5.313667   4.577411   3.127769   2.642975   2.859164
    38  H    5.016491   4.272715   3.484775   2.782476   4.147396
    39  H    4.976748   3.862389   2.827830   2.857900   4.350507
    40  H    6.217344   5.288052   4.110231   3.506962   4.741375
    41  H    5.618662   5.317748   4.176667   2.796181   2.567728
    42  H    5.549845   5.247917   4.316236   2.847753   3.241077
    43  H    7.027287   6.306675   4.909808   3.948914   4.433496
                    6          7          8          9         10
     6  C    0.000000
     7  C    1.541941   0.000000
     8  C    3.879738   2.597057   0.000000
     9  C    4.917045   3.873654   1.519925   0.000000
    10  C    4.494228   3.882705   2.430581   1.544412   0.000000
    11  O    4.431283   2.986534   1.231294   2.445824   3.625226
    12  C    2.581328   1.543019   3.291953   4.601441   4.774748
    13  C    5.159827   4.843931   3.529457   2.563143   1.533125
    14  O    5.324425   4.761740   3.457913   2.478743   1.442286
    15  C    3.990179   4.684941   5.915236   6.130091   4.947889
    16  O    4.462184   5.422071   6.621402   6.718560   5.375217
    17  C    5.185352   5.554176   6.224357   6.136522   4.906887
    18  C    4.488303   5.287602   6.921117   7.349136   6.313667
    19  O    5.849457   6.699638   8.226916   8.520834   7.374408
    20  H    2.885404   3.536050   4.271230   4.387907   3.166716
    21  H    4.033252   4.253938   4.369960   4.081052   2.635481
    22  H    3.018873   3.046951   4.143164   4.603870   3.826555
    23  H    2.134545   3.521650   5.604406   6.315194   5.431825
    24  H    2.160854   2.994442   5.258242   6.172734   5.561711
    25  H    1.097331   2.151822   3.944946   4.800751   4.265598
    26  H    1.097912   2.154799   4.658817   5.837130   5.543278
    27  H    2.136973   1.100290   2.689425   4.101958   4.391616
    28  H    5.671764   4.521468   2.159176   1.095876   2.190920
    29  H    5.559404   4.560773   2.154642   1.096226   2.221944
    30  H    2.803295   2.180486   4.245055   5.625244   5.797992
    31  H    2.903811   2.203370   3.739229   4.810413   4.758678
    32  H    3.523306   2.184113   3.010488   4.350733   4.855423
    33  H    5.215544   5.196794   4.342454   3.512950   2.179091
    34  H    6.218264   5.784602   4.108159   2.842465   2.166575
    35  H    4.942636   4.665519   3.459826   2.790252   2.181461
    36  H    6.220523   5.612625   3.996884   2.732296   1.962366
    37  H    4.056146   5.231406   6.716006   6.975465   5.708513
    38  H    5.316076   5.429296   5.987482   5.952280   4.919782
    39  H    5.390513   5.664278   5.939181   5.610971   4.265399
    40  H    6.093331   6.574753   7.317214   7.193771   5.927300
    41  H    4.062300   5.085193   7.041511   7.637315   6.667477
    42  H    4.680196   5.221111   6.810736   7.309779   6.435064
    43  H    5.938002   6.908396   8.381266   8.590835   7.337140
                   11         12         13         14         15
    11  O    0.000000
    12  C    3.397433   0.000000
    13  C    4.630745   5.991410   0.000000
    14  O    4.598158   5.340047   2.433074   0.000000
    15  C    6.921683   4.976386   5.589801   4.718884   0.000000
    16  O    7.689047   6.013427   5.627928   5.267758   1.449783
    17  C    7.292252   5.719377   5.606228   4.239470   1.533259
    18  C    7.785405   5.248821   7.060381   6.089623   1.544629
    19  O    9.140722   6.663171   8.006780   6.987146   2.458612
    20  H    5.354224   4.693209   3.259249   3.765207   3.013051
    21  H    5.569854   5.053894   3.032726   2.528003   2.620578
    22  H    5.028991   3.081314   4.934424   3.761157   2.129923
    23  H    6.367252   4.163201   5.907079   5.907238   2.721933
    24  H    5.850633   2.959017   6.440451   5.896213   2.938755
    25  H    4.591660   3.505158   4.613896   5.257930   4.283869
    26  H    4.988723   2.862023   6.174677   6.404829   4.742251
    27  H    2.704302   2.126423   5.200651   5.457542   5.725580
    28  H    2.823124   4.938179   3.325135   2.500639   6.511944
    29  H    2.759877   5.425912   2.608029   3.253043   7.028328
    30  H    4.186780   1.097086   6.933947   6.403585   5.484176
    31  H    4.070186   1.095242   6.059862   5.039856   4.255847
    32  H    2.811684   1.095507   6.159064   5.405447   5.823701
    33  H    5.504212   6.360318   1.094819   2.689323   5.060288
    34  H    5.112904   6.850633   1.097290   2.699514   6.479295
    35  H    4.420337   5.975167   1.095666   3.389307   6.067861
    36  H    5.062324   6.209562   2.525143   0.973196   5.583131
    37  H    7.715458   5.904180   5.904632   5.822872   1.982664
    38  H    6.972226   5.332500   5.870992   4.136154   2.172556
    39  H    7.086979   6.031764   4.803954   3.501175   2.191351
    40  H    8.383874   6.691329   6.522708   5.183278   2.164788
    41  H    7.826644   5.111123   7.350244   6.665419   2.181996
    42  H    7.583334   4.872949   7.382708   6.129669   2.186100
    43  H    9.358955   7.079924   7.787706   6.998209   2.481901
                   16         17         18         19         20
    16  O    0.000000
    17  C    2.370662   0.000000
    18  C    2.410437   2.509964   0.000000
    19  O    2.805689   2.899567   1.428825   0.000000
    20  H    2.856786   3.813405   4.314486   5.322443   0.000000
    21  H    2.815735   2.663334   4.143607   4.991677   1.744094
    22  H    3.370015   2.642088   2.869441   4.152993   3.042404
    23  H    2.844231   4.218243   2.958322   4.118172   2.763489
    24  H    3.785139   4.216939   2.747082   4.129427   3.742315
    25  H    4.436612   5.460452   5.009939   6.277493   2.391068
    26  H    5.171171   6.043279   4.953341   6.287229   3.861373
    27  H    6.354803   6.625841   6.311801   7.722880   4.239403
    28  H    7.240177   6.304187   7.680680   8.808945   5.184058
    29  H    7.477315   7.072426   8.293277   9.456577   4.957489
    30  H    6.474843   6.389322   5.499131   6.897404   5.346690
    31  H    5.451143   4.876830   4.439157   5.815427   4.582791
    32  H    6.905575   6.377485   6.168887   7.560503   5.414871
    33  H    4.881658   5.063539   6.577819   7.392896   2.801718
    34  H    6.521847   6.304128   7.972619   8.857938   4.318653
    35  H    6.028839   6.321727   7.474676   8.496428   3.367860
    36  H    6.035516   4.979142   6.979189   7.800025   4.531092
    37  H    0.973568   3.229632   2.587164   3.106989   2.822965
    38  H    3.339288   1.095482   2.811181   3.341333   4.373515
    39  H    2.617072   1.093186   3.477913   3.865708   3.507906
    40  H    2.631996   1.093404   2.676578   2.481434   4.675533
    41  H    2.706038   3.469799   1.097441   2.070492   4.345022
    42  H    3.370892   2.769833   1.095261   2.037404   4.887983
    43  H    2.290138   2.990598   1.928444   0.975054   5.051851
                   21         22         23         24         25
    21  H    0.000000
    22  H    2.643795   0.000000
    23  H    3.826236   3.043276   0.000000
    24  H    4.319862   2.363205   1.754208   0.000000
    25  H    3.867812   3.613990   2.378427   3.049937   0.000000
    26  H    5.094333   3.882251   2.472981   2.376195   1.751514
    27  H    5.130390   4.145546   4.268474   3.872505   2.468583
    28  H    4.573658   4.889852   7.008812   6.670546   5.698137
    29  H    4.823927   5.608063   7.031616   7.037034   5.281524
    30  H    5.898579   3.810756   4.281228   2.974136   3.803087
    31  H    4.651526   2.318131   3.968551   2.555601   3.874905
    32  H    5.613608   3.785669   5.216461   4.030346   4.320346
    33  H    2.502416   4.831995   5.558532   6.300182   4.617565
    34  H    3.871619   5.813306   6.984703   7.466459   5.691430
    35  H    3.675391   5.360579   5.890760   6.524647   4.249508
    36  H    3.298711   4.725519   6.823226   6.866841   6.079600
    37  H    3.328475   3.648810   2.203163   3.470249   3.978016
    38  H    3.146222   2.407649   4.656817   4.235486   5.755610
    39  H    2.039754   3.019295   4.626663   4.838947   5.486986
    40  H    3.591576   3.645264   4.854644   4.928094   6.357997
    41  H    4.601523   3.261643   2.327413   2.261932   4.594707
    42  H    4.555800   2.717107   3.550320   2.753113   5.382122
    43  H    4.810625   4.473714   4.055450   4.465809   6.200822
                   26         27         28         29         30
    26  H    0.000000
    27  H    2.371733   0.000000
    28  H    6.587221   4.819661   0.000000
    29  H    6.421823   4.571622   1.765823   0.000000
    30  H    2.649454   2.465329   5.998001   6.386049   0.000000
    31  H    3.333364   3.064378   5.019931   5.764260   1.774524
    32  H    3.814718   2.446603   4.527170   5.134598   1.771352
    33  H    6.244189   5.677983   4.214926   3.688295   7.260369
    34  H    7.229956   6.091107   3.370234   2.636223   7.833475
    35  H    5.858350   4.813474   3.750489   2.564474   6.828746
    36  H    7.298373   6.221933   2.585757   3.262358   7.286026
    37  H    4.622957   6.081123   7.598726   7.685300   6.235516
    38  H    6.158373   6.519758   5.960914   6.965569   6.036336
    39  H    6.353619   6.682687   5.789566   6.471006   6.815985
    40  H    6.881664   7.648493   7.333396   8.113346   7.288767
    41  H    4.323578   6.016195   8.079985   8.529506   5.176512
    42  H    5.113458   6.265599   7.517012   8.318805   5.109220
    43  H    6.410894   7.901271   8.957277   9.462151   7.349118
                   31         32         33         34         35
    31  H    0.000000
    32  H    1.770894   0.000000
    33  H    6.309948   6.685307   0.000000
    34  H    6.907957   6.896463   1.776939   0.000000
    35  H    6.226041   6.152347   1.779298   1.774129   0.000000
    36  H    5.948900   6.182267   2.855775   2.371426   3.544524
    37  H    5.461981   6.871917   5.198797   6.874163   6.136824
    38  H    4.389244   5.875550   5.508273   6.517017   6.619755
    39  H    5.297309   6.605895   4.199831   5.412126   5.609131
    40  H    5.806750   7.377926   5.882584   7.174223   7.258398
    41  H    4.457208   6.126098   6.892089   8.337049   7.612668
    42  H    3.939045   5.708643   7.028966   8.257887   7.835409
    43  H    6.311784   8.006476   7.071572   8.636611   8.254667
                   36         37         38         39         40
    36  H    0.000000
    37  H    6.624735   0.000000
    38  H    4.889230   4.099582   0.000000
    39  H    4.139000   3.522960   1.773084   0.000000
    40  H    5.840319   3.521668   1.772901   1.769956   0.000000
    41  H    7.587568   2.463984   3.808001   4.331849   3.696699
    42  H    7.030302   3.605152   2.626100   3.808340   3.013334
    43  H    7.772640   2.581990   3.704706   3.768917   2.508437
                   41         42         43
    41  H    0.000000
    42  H    1.774889   0.000000
    43  H    2.377917   2.814161   0.000000
 Stoichiometry    C15H24O4
 Framework group  C1[X(C15H24O4)]
 Deg. of freedom   123
 Full point group                 C1      NOp   1
 Largest Abelian subgroup         C1      NOp   1
 Largest concise Abelian subgroup C1      NOp   1
                         Standard orientation:                         
 ---------------------------------------------------------------------
 Center     Atomic      Atomic             Coordinates (Angstroms)
 Number     Number       Type             X           Y           Z
 ---------------------------------------------------------------------
      1          6           0        1.790988    0.739999    0.082178
      2          6           0        1.189333   -0.457955    0.273049
      3          6           0       -0.233935   -0.725999    0.674037
      4          6           0       -1.251910    0.248381    0.028105
      5          6           0       -1.288846    1.609938    0.767112
      6          6           0        0.059635    2.140707    1.292193
      7          6           0        1.248429    2.133342    0.310207
      8          6           0        3.177418    0.529628   -0.361960
      9          6           0        3.439709   -0.963341   -0.473400
     10          6           0        2.138717   -1.634641    0.018518
     11          8           0        4.000957    1.413937   -0.598324
     12          6           0        0.962601    2.876960   -1.011247
     13          6           0        2.348139   -2.483832    1.277680
     14          8           0        1.517659   -2.434160   -1.008734
     15          6           0       -2.655925   -0.420379   -0.117807
     16          8           0       -3.084471   -1.021471    1.129955
     17          6           0       -2.631146   -1.570721   -1.131209
     18          6           0       -3.741324    0.598516   -0.529682
     19          8           0       -5.027010   -0.017058   -0.627767
     20          1           0       -0.321188   -0.679417    1.769090
     21          1           0       -0.465019   -1.759052    0.406899
     22          1           0       -0.915334    0.434071   -0.999187
     23          1           0       -1.960097    1.541639    1.635826
     24          1           0       -1.730104    2.360103    0.101399
     25          1           0        0.353528    1.576249    2.186145
     26          1           0       -0.101681    3.173165    1.628969
     27          1           0        2.065398    2.686823    0.796890
     28          1           0        3.652388   -1.233760   -1.513874
     29          1           0        4.321391   -1.231400    0.120311
     30          1           0        0.643152    3.906179   -0.805681
     31          1           0        0.177837    2.388397   -1.598619
     32          1           0        1.865439    2.924198   -1.629946
     33          1           0        1.397234   -2.888439    1.639207
     34          1           0        3.016874   -3.324089    1.052276
     35          1           0        2.804930   -1.893274    2.079595
     36          1           0        2.062099   -3.233577   -1.116566
     37          1           0       -3.121285   -0.322837    1.807000
     38          1           0       -2.279100   -1.213329   -2.105075
     39          1           0       -1.977519   -2.385856   -0.809677
     40          1           0       -3.639082   -1.974489   -1.259933
     41          1           0       -3.785200    1.419980    0.196712
     42          1           0       -3.517005    1.025723   -1.512927
     43          1           0       -5.116026   -0.550608    0.183485
 ---------------------------------------------------------------------
 Rotational constants (GHZ):      0.5928650      0.2483038      0.2005022
 Standard basis: 6-31G(d) (6D, 7F)
 There are   333 symmetry adapted cartesian basis functions of A   symmetry.
 There are   333 symmetry adapted basis functions of A   symmetry.
   333 basis functions,   628 primitive gaussians,   333 cartesian basis functions
    73 alpha electrons       73 beta electrons
       nuclear repulsion energy      1596.7149781274 Hartrees.
 NAtoms=   43 NActive=   43 NUniq=   43 SFac= 1.00D+00 NAtFMM=   60 NAOKFM=F Big=F
 Integral buffers will be    131072 words long.
 Raffenetti 2 integral format.
 Two-electron integral symmetry is turned on.
 ------------------------------------------------------------------------------
 Polarizable Continuum Model (PCM)
 =================================
 Model                : PCM (using non-symmetric T matrix).
 Atomic radii         : SMD-Coulomb.
 Polarization charges : Total charges.
 Charge compensation  : None.
 Solution method      : On-the-fly selection.
 Cavity type          : VdW (van der Waals Surface) (Alpha=1.000).
 Cavity algorithm     : GePol (No added spheres)
                        Default sphere list used, NSphG=   43.
                        Lebedev-Laikov grids with approx.  5.0 points / Ang**2.
                        Smoothing algorithm: Karplus/York (Gamma=1.0000).
                        Polarization charges: spherical gaussians, with
                                              point-specific exponents (IZeta= 3).
                        Self-potential: point-specific (ISelfS= 7).
                        Self-field    : sphere-specific E.n sum rule (ISelfD= 2).
 1st derivatives      : Analytical E(r).r(x)/FMM algorithm (CHGder, D1EAlg=3).
                        Cavity 1st derivative terms included.
 Solvent              : Methanol, Eps=  32.613000 Eps(inf)=   1.765709
 ------------------------------------------------------------------------------
 ------------------------------------------------------------------------------
 Atomic radii for non-electrostatic terms: SMD-CDS.
 ------------------------------------------------------------------------------
 Nuclear repulsion after PCM non-electrostatic terms =     1596.7164540996 Hartrees.
 One-electron integrals computed using PRISM.
 NBasis=   333 RedAO= T EigKep=  9.53D-04  NBF=   333
 NBsUse=   333 1.00D-06 EigRej= -1.00D+00 NBFU=   333
 Initial guess from the checkpoint file:  "DY-202A-11R_60.chk"
 B after Tr=     0.000000    0.000000    0.000000
         Rot=    0.999989   -0.004703    0.000336   -0.000412 Ang=  -0.54 deg.
 ExpMin= 1.61D-01 ExpMax= 5.48D+03 ExpMxC= 8.25D+02 IAcc=1 IRadAn=         1 AccDes= 0.00D+00
 Harris functional with IExCor=  402 and IRadAn=       1 diagonalized for initial guess.
 HarFok:  IExCor=  402 AccDes= 0.00D+00 IRadAn=         1 IDoV= 1 UseB2=F ITyADJ=14
 ICtDFT=  3500011 ScaDFX=  1.000000  1.000000  1.000000  1.000000
 FoFCou: FMM=F IPFlag=           0 FMFlag=      100000 FMFlg1=           0
         NFxFlg=           0 DoJE=T BraDBF=F KetDBF=T FulRan=T
         wScrn=  0.000000 ICntrl=     500 IOpCl=  0 I1Cent=   200000004 NGrid=           0
         NMat0=    1 NMatS0=      1 NMatT0=    0 NMatD0=    1 NMtDS0=    0 NMtDT0=    0
 Petite list used in FoFCou.
 Keep R1 ints in memory in canonical form, NReq=1565304907.
 Requested convergence on RMS density matrix=1.00D-08 within 128 cycles.
 Requested convergence on MAX density matrix=1.00D-06.
 Requested convergence on             energy=1.00D-06.
 No special actions if energy rises.
 Inv3:  Mode=1 IEnd=    21821427.
 Iteration    1 A*A^-1 deviation from unit magnitude is 4.66D-15 for    665.
 Iteration    1 A*A^-1 deviation from orthogonality  is 3.79D-15 for   1510     49.
 Iteration    1 A^-1*A deviation from unit magnitude is 5.11D-15 for   2668.
 Iteration    1 A^-1*A deviation from orthogonality  is 1.73D-12 for   2492   2471.
 Error on total polarization charges =  0.05184
 SCF Done:  E(RB3LYP) =  -886.950496918     A.U. after   10 cycles
            NFock= 10  Conv=0.83D-08     -V/T= 2.0094
 SMD-CDS (non-electrostatic) energy       (kcal/mol) =       0.93
 (included in total energy above)
 D1PCM: PCM CHGder 1st derivatives, ID1Alg=3 FixD1E=F DoIter=F DoCFld=F I1PDM=0.
 Calling FoFJK, ICntrl=      2127 FMM=F ISym2X=0 I1Cent= 0 IOpClX= 0 NMat=1 NMatS=1 NMatT=0.
 ***** Axes restored to original set *****
 -------------------------------------------------------------------
 Center     Atomic                   Forces (Hartrees/Bohr)
 Number     Number              X              Y              Z
 -------------------------------------------------------------------
      1        6          -0.001299539    0.001543979   -0.000101013
      2        6           0.001115787   -0.001100685    0.000291455
      3        6           0.000036388    0.000057905    0.000187619
      4        6           0.000236795   -0.000507472   -0.000361202
      5        6           0.000305488   -0.000041108    0.000279843
      6        6          -0.000002421    0.000093107   -0.000494589
      7        6           0.000483868   -0.000445024   -0.000293098
      8        6           0.000058697   -0.001190036   -0.000508601
      9        6           0.000846383   -0.000086842    0.000922141
     10        6          -0.001417315    0.000449005   -0.001358396
     11        8           0.000513358    0.000413610    0.000267154
     12        6          -0.000137773   -0.000359529    0.000553722
     13        6           0.000301187    0.000648646    0.000121468
     14        8           0.000761570   -0.000157648    0.000391887
     15        6          -0.000024869    0.000213976    0.000203128
     16        8          -0.000515114    0.000087757   -0.000141453
     17        6           0.000051867    0.000767106    0.000161598
     18        6           0.000130430   -0.000380863   -0.000570630
     19        8           0.000021129   -0.000364720    0.000265762
     20        1          -0.000001112    0.000000774   -0.000113877
     21        1          -0.000116267   -0.000056368   -0.000033457
     22        1           0.000285662    0.000270696   -0.000007465
     23        1           0.000286987    0.000310296   -0.000073886
     24        1          -0.000217848    0.000107416   -0.000073463
     25        1           0.000011895    0.000059807    0.000167804
     26        1           0.000021731    0.000057691    0.000038714
     27        1          -0.000090516    0.000042346    0.000197174
     28        1          -0.000727499    0.000484259   -0.000211944
     29        1           0.000026765    0.000138214   -0.000267615
     30        1          -0.000022714    0.000007457   -0.000044299
     31        1          -0.000056616   -0.000159503   -0.000045723
     32        1          -0.000021033    0.000070683   -0.000079413
     33        1          -0.000007006   -0.000179576    0.000021035
     34        1          -0.000058218   -0.000166820    0.000071484
     35        1          -0.000069942   -0.000068960    0.000112416
     36        1          -0.000292196   -0.000002468    0.000169743
     37        1          -0.000141120   -0.000248238    0.000069316
     38        1          -0.000146457    0.000036744    0.000120922
     39        1           0.000046288   -0.000159361    0.000038432
     40        1          -0.000009236   -0.000426223   -0.000028848
     41        1           0.000157674   -0.000045851    0.000182975
     42        1          -0.000141869    0.000004994    0.000087151
     43        1          -0.000183268    0.000280828   -0.000113974
 -------------------------------------------------------------------
 Cartesian Forces:  Max     0.001543979 RMS     0.000408403

 GradGradGradGradGradGradGradGradGradGradGradGradGradGradGradGradGradGrad
 Berny optimization.
 Using GEDIIS/GDIIS optimizer.
 FormGI is forming the generalized inverse of G from B-inverse, IUseBI=4.
 Internal  Forces:  Max     0.000806689 RMS     0.000190203
 Search for a local minimum.
 Step number   5 out of a maximum of  258
 All quantities printed in internal units (Hartrees-Bohrs-Radians)
 Mixed Optimization -- En-DIIS/RFO-DIIS
 Swapping is turned off.
 Update second derivatives using D2CorX and points    2    3    4    5
 DE= -6.61D-04 DEPred=-6.53D-04 R= 1.01D+00
 TightC=F SS=  1.41D+00  RLast= 2.74D-01 DXNew= 7.1352D-01 8.2079D-01
 Trust test= 1.01D+00 RLast= 2.74D-01 DXMaxT set to 7.14D-01
 ITU=  1 -1  1  1  0
     Eigenvalues ---    0.00201   0.00248   0.00293   0.00346   0.00378
     Eigenvalues ---    0.00407   0.00587   0.00708   0.00808   0.00882
     Eigenvalues ---    0.01094   0.01127   0.01235   0.01256   0.01373
     Eigenvalues ---    0.01392   0.02492   0.02631   0.03236   0.03871
     Eigenvalues ---    0.03923   0.04193   0.04420   0.04572   0.04720
     Eigenvalues ---    0.04805   0.04982   0.05042   0.05136   0.05340
     Eigenvalues ---    0.05420   0.05453   0.05538   0.05560   0.05593
     Eigenvalues ---    0.05631   0.05643   0.05698   0.05866   0.05936
     Eigenvalues ---    0.06093   0.06379   0.07242   0.07945   0.08468
     Eigenvalues ---    0.08664   0.08999   0.09095   0.09361   0.09660
     Eigenvalues ---    0.10414   0.11683   0.12096   0.13403   0.13871
     Eigenvalues ---    0.14821   0.15549   0.15960   0.15987   0.16000
     Eigenvalues ---    0.16000   0.16000   0.16000   0.16000   0.16000
     Eigenvalues ---    0.16000   0.16007   0.16051   0.16248   0.16462
     Eigenvalues ---    0.17066   0.18016   0.19841   0.20166   0.20681
     Eigenvalues ---    0.22887   0.24168   0.24610   0.25014   0.26519
     Eigenvalues ---    0.27065   0.27564   0.27667   0.28040   0.28403
     Eigenvalues ---    0.28677   0.29203   0.29383   0.29657   0.30566
     Eigenvalues ---    0.31314   0.31553   0.32317   0.33756   0.33810
     Eigenvalues ---    0.33833   0.33849   0.33952   0.33987   0.34039
     Eigenvalues ---    0.34097   0.34145   0.34157   0.34166   0.34184
     Eigenvalues ---    0.34197   0.34235   0.34279   0.34299   0.34316
     Eigenvalues ---    0.34348   0.34422   0.34593   0.34646   0.35125
     Eigenvalues ---    0.39412   0.41164   0.41926   0.51922   0.52657
     Eigenvalues ---    0.52837   0.53007   0.95411
 En-DIIS/RFO-DIIS IScMMF=        0 using points:     5    4    3    2
 RFO step:  Lambda=-3.27240218D-05.
 DidBck=F Rises=F RFO-DIIS coefs:    0.93574   -0.01512    0.15421   -0.07483
 Iteration  1 RMS(Cart)=  0.02839692 RMS(Int)=  0.00038780
 Iteration  2 RMS(Cart)=  0.00057434 RMS(Int)=  0.00004021
 Iteration  3 RMS(Cart)=  0.00000014 RMS(Int)=  0.00004021
 Variable       Old X    -DE/DX   Delta X   Delta X   Delta X     New X
                                 (Linear)    (Quad)   (Total)
    R1        2.55883   0.00037  -0.00028   0.00030   0.00005   2.55888
    R2        2.85828  -0.00081   0.00012  -0.00054  -0.00042   2.85786
    R3        2.77970   0.00052   0.00009  -0.00184  -0.00169   2.77801
    R4        2.83983   0.00019  -0.00009  -0.00085  -0.00096   2.83887
    R5        2.89733  -0.00071   0.00044  -0.00230  -0.00188   2.89545
    R6        2.92933   0.00015   0.00027   0.00077   0.00104   2.93037
    R7        2.07777  -0.00012   0.00004  -0.00054  -0.00049   2.07728
    R8        2.06315   0.00009  -0.00028   0.00081   0.00053   2.06367
    R9        2.92836   0.00044   0.00019  -0.00040  -0.00019   2.92818
   R10        2.95172   0.00071   0.00091  -0.00178  -0.00087   2.95085
   R11        2.07276   0.00014   0.00001   0.00054   0.00055   2.07331
   R12        2.91277  -0.00022  -0.00018  -0.00068  -0.00084   2.91193
   R13        2.07862  -0.00025   0.00005  -0.00104  -0.00099   2.07763
   R14        2.07064   0.00020  -0.00007   0.00079   0.00071   2.07135
   R15        2.91385  -0.00042  -0.00020  -0.00120  -0.00140   2.91245
   R16        2.07365   0.00012  -0.00002   0.00006   0.00003   2.07369
   R17        2.07475   0.00006   0.00005  -0.00011  -0.00006   2.07470
   R18        2.91588  -0.00056   0.00001  -0.00256  -0.00255   2.91334
   R19        2.07925   0.00005   0.00003   0.00006   0.00009   2.07933
   R20        2.87224  -0.00052   0.00033  -0.00352  -0.00320   2.86904
   R21        2.32681   0.00058  -0.00003  -0.00059  -0.00062   2.32619
   R22        2.91852   0.00012  -0.00025  -0.00271  -0.00303   2.91549
   R23        2.07091  -0.00007   0.00013  -0.00013   0.00000   2.07091
   R24        2.07157  -0.00016   0.00005  -0.00058  -0.00053   2.07104
   R25        2.89719   0.00016  -0.00004  -0.00019  -0.00023   2.89696
   R26        2.72553  -0.00049  -0.00006  -0.00183  -0.00189   2.72364
   R27        2.07319   0.00001   0.00003  -0.00026  -0.00023   2.07296
   R28        2.06971   0.00012   0.00011  -0.00036  -0.00025   2.06946
   R29        2.07021   0.00003  -0.00001  -0.00013  -0.00014   2.07007
   R30        2.06891   0.00009  -0.00009   0.00030   0.00021   2.06912
   R31        2.07358   0.00008   0.00005  -0.00006  -0.00002   2.07356
   R32        2.07051   0.00000  -0.00002   0.00002   0.00000   2.07051
   R33        1.83907  -0.00018   0.00006  -0.00039  -0.00033   1.83875
   R34        2.73969   0.00019  -0.00003   0.00230   0.00228   2.74197
   R35        2.89744  -0.00036   0.00048  -0.00195  -0.00148   2.89596
   R36        2.91893  -0.00024   0.00000  -0.00033  -0.00033   2.91859
   R37        1.83978  -0.00013   0.00002  -0.00047  -0.00045   1.83933
   R38        2.07016  -0.00013  -0.00001   0.00012   0.00011   2.07027
   R39        2.06582   0.00014  -0.00015   0.00040   0.00026   2.06608
   R40        2.06623   0.00017  -0.00003   0.00009   0.00006   2.06629
   R41        2.70009   0.00016   0.00000  -0.00123  -0.00123   2.69886
   R42        2.07386   0.00008   0.00000   0.00011   0.00011   2.07397
   R43        2.06974  -0.00010   0.00004  -0.00030  -0.00026   2.06949
   R44        1.84258  -0.00025   0.00001  -0.00033  -0.00031   1.84227
    A1        2.25796   0.00031  -0.00023   0.00132   0.00108   2.25904
    A2        1.91222  -0.00041   0.00003  -0.00307  -0.00315   1.90907
    A3        2.11223   0.00011   0.00024   0.00171   0.00206   2.11428
    A4        2.23475  -0.00031  -0.00017  -0.00110  -0.00123   2.23352
    A5        1.96108   0.00026  -0.00007   0.00029   0.00003   1.96111
    A6        2.08732   0.00005   0.00023   0.00083   0.00122   2.08854
    A7        1.98084  -0.00023   0.00023  -0.00465  -0.00446   1.97638
    A8        1.91065   0.00013  -0.00017   0.00138   0.00120   1.91186
    A9        1.87963   0.00010  -0.00066   0.00404   0.00340   1.88303
   A10        1.91374   0.00009   0.00001  -0.00047  -0.00046   1.91328
   A11        1.93244  -0.00005   0.00048  -0.00020   0.00029   1.93274
   A12        1.84106  -0.00002   0.00009   0.00036   0.00044   1.84149
   A13        1.94897   0.00005  -0.00033  -0.00139  -0.00175   1.94722
   A14        1.93916  -0.00003   0.00094   0.00117   0.00212   1.94128
   A15        1.87043  -0.00004  -0.00014  -0.00066  -0.00080   1.86963
   A16        1.98156   0.00013   0.00011   0.00291   0.00304   1.98460
   A17        1.88096  -0.00016  -0.00031  -0.00330  -0.00361   1.87735
   A18        1.83466   0.00003  -0.00034   0.00103   0.00069   1.83535
   A19        2.03104   0.00010  -0.00016  -0.00075  -0.00092   2.03012
   A20        1.91413   0.00023   0.00038   0.00228   0.00266   1.91679
   A21        1.89800  -0.00009  -0.00003  -0.00022  -0.00025   1.89775
   A22        1.86108  -0.00022  -0.00020  -0.00039  -0.00059   1.86049
   A23        1.90025   0.00000  -0.00011  -0.00003  -0.00014   1.90012
   A24        1.85103  -0.00004   0.00015  -0.00094  -0.00078   1.85025
   A25        2.04418  -0.00023  -0.00047   0.00002  -0.00046   2.04372
   A26        1.91208   0.00008   0.00014  -0.00059  -0.00045   1.91164
   A27        1.87525   0.00009   0.00015  -0.00013   0.00002   1.87527
   A28        1.88586   0.00012  -0.00025   0.00203   0.00179   1.88764
   A29        1.88927   0.00003   0.00012   0.00067   0.00080   1.89007
   A30        1.84750  -0.00008   0.00040  -0.00230  -0.00190   1.84560
   A31        1.95731   0.00029  -0.00006   0.00076   0.00068   1.95799
   A32        1.96198  -0.00016  -0.00019  -0.00130  -0.00148   1.96050
   A33        1.83769   0.00004   0.00010   0.00243   0.00254   1.84023
   A34        1.98263  -0.00030  -0.00039  -0.00088  -0.00126   1.98137
   A35        1.86330  -0.00011   0.00029  -0.00219  -0.00190   1.86140
   A36        1.84827   0.00027   0.00035   0.00144   0.00179   1.85006
   A37        1.90209   0.00006   0.00015   0.00181   0.00176   1.90385
   A38        2.19648  -0.00002   0.00006  -0.00124  -0.00108   2.19540
   A39        2.18458  -0.00004  -0.00021  -0.00055  -0.00066   2.18392
   A40        1.83199   0.00010  -0.00017  -0.00187  -0.00240   1.82959
   A41        1.92356  -0.00020   0.00090  -0.01017  -0.00921   1.91434
   A42        1.91694  -0.00013   0.00032   0.00339   0.00384   1.92078
   A43        1.93760  -0.00019   0.00004  -0.00333  -0.00323   1.93437
   A44        1.98093   0.00019  -0.00061   0.00820   0.00766   1.98858
   A45        1.87317   0.00022  -0.00040   0.00312   0.00268   1.87585
   A46        1.81410   0.00000   0.00025  -0.00076  -0.00070   1.81340
   A47        1.95340  -0.00015   0.00065  -0.00678  -0.00608   1.94732
   A48        1.85151   0.00021  -0.00006   0.00615   0.00615   1.85766
   A49        1.96848  -0.00002  -0.00037   0.00118   0.00088   1.96936
   A50        1.95717   0.00007  -0.00064   0.00229   0.00169   1.95885
   A51        1.91425  -0.00010   0.00020  -0.00185  -0.00169   1.91255
   A52        1.92365   0.00005  -0.00003  -0.00014  -0.00017   1.92348
   A53        1.95739  -0.00016  -0.00038   0.00053   0.00015   1.95754
   A54        1.93027   0.00014   0.00008  -0.00008   0.00000   1.93027
   A55        1.88634   0.00005   0.00008   0.00017   0.00026   1.88660
   A56        1.88109  -0.00007   0.00015  -0.00043  -0.00028   1.88081
   A57        1.88269  -0.00001   0.00012  -0.00008   0.00004   1.88273
   A58        1.93614   0.00003  -0.00036   0.00135   0.00098   1.93712
   A59        1.91632   0.00012   0.00017   0.00022   0.00039   1.91671
   A60        1.93854   0.00019  -0.00016   0.00121   0.00105   1.93959
   A61        1.89038  -0.00018   0.00034  -0.00293  -0.00258   1.88779
   A62        1.89612  -0.00010   0.00009  -0.00037  -0.00028   1.89584
   A63        1.88494  -0.00007  -0.00005   0.00038   0.00033   1.88527
   A64        1.86855   0.00013  -0.00023   0.00168   0.00145   1.87000
   A65        1.94208   0.00044   0.00041   0.00261   0.00302   1.94510
   A66        1.94812  -0.00037   0.00088  -0.00452  -0.00364   1.94449
   A67        1.95424   0.00019  -0.00053   0.00175   0.00122   1.95546
   A68        1.83647  -0.00007  -0.00023   0.00056   0.00034   1.83681
   A69        1.87054  -0.00026  -0.00025  -0.00132  -0.00158   1.86896
   A70        1.90712   0.00005  -0.00031   0.00096   0.00065   1.90776
   A71        1.88828   0.00046   0.00052   0.00007   0.00059   1.88887
   A72        1.92623  -0.00016  -0.00009   0.00002  -0.00007   1.92616
   A73        1.95486   0.00000   0.00039  -0.00142  -0.00103   1.95383
   A74        1.91768   0.00044   0.00003   0.00193   0.00196   1.91964
   A75        1.88871   0.00007  -0.00009  -0.00022  -0.00031   1.88840
   A76        1.88815  -0.00009  -0.00028   0.00080   0.00052   1.88867
   A77        1.88646  -0.00027   0.00002  -0.00108  -0.00106   1.88540
   A78        1.94595   0.00017   0.00035   0.00128   0.00163   1.94757
   A79        1.92341  -0.00025   0.00026  -0.00494  -0.00468   1.91874
   A80        1.93131   0.00009  -0.00023   0.00452   0.00429   1.93560
   A81        1.90916   0.00001  -0.00082  -0.00018  -0.00100   1.90816
   A82        1.86576  -0.00007   0.00048  -0.00060  -0.00013   1.86563
   A83        1.88644   0.00005  -0.00005   0.00000  -0.00004   1.88640
   A84        1.83463   0.00022  -0.00009   0.00350   0.00341   1.83804
    D1        0.08630   0.00008   0.00013   0.00330   0.00342   0.08972
    D2       -3.06463  -0.00003  -0.00061   0.00596   0.00535  -3.05928
    D3       -3.09792   0.00007   0.00080   0.00226   0.00305  -3.09487
    D4        0.03433  -0.00004   0.00006   0.00492   0.00498   0.03931
    D5        0.37125  -0.00006   0.00141  -0.00445  -0.00305   0.36820
    D6       -1.88800   0.00023   0.00216  -0.00277  -0.00061  -1.88862
    D7        2.39100  -0.00003   0.00178  -0.00526  -0.00348   2.38751
    D8       -2.72347  -0.00004   0.00069  -0.00321  -0.00253  -2.72599
    D9        1.30047   0.00026   0.00143  -0.00153  -0.00009   1.30038
   D10       -0.70372  -0.00001   0.00106  -0.00402  -0.00296  -0.70668
   D11        0.01677  -0.00002  -0.00124   0.02383   0.02259   0.03937
   D12       -3.11679   0.00010  -0.00083   0.02075   0.01990  -3.09688
   D13        3.11991  -0.00002  -0.00067   0.02289   0.02224  -3.14103
   D14       -0.01365   0.00009  -0.00027   0.01982   0.01955   0.00590
   D15        0.66422   0.00003  -0.00091   0.00115   0.00024   0.66446
   D16       -1.48010  -0.00003  -0.00096   0.00401   0.00306  -1.47704
   D17        2.80979  -0.00012  -0.00063   0.00074   0.00011   2.80990
   D18       -2.46743   0.00014  -0.00012  -0.00167  -0.00181  -2.46924
   D19        1.67143   0.00009  -0.00017   0.00118   0.00101   1.67244
   D20       -0.32187   0.00000   0.00016  -0.00209  -0.00194  -0.32380
   D21       -0.06955   0.00009   0.00110  -0.03053  -0.02944  -0.09899
   D22        2.05988  -0.00001   0.00117  -0.03327  -0.03211   2.02778
   D23       -2.13605  -0.00008   0.00173  -0.03546  -0.03374  -2.16978
   D24        3.06358  -0.00001   0.00043  -0.02813  -0.02771   3.03588
   D25       -1.09017  -0.00011   0.00049  -0.03087  -0.03037  -1.12054
   D26        0.99708  -0.00019   0.00106  -0.03306  -0.03200   0.96508
   D27       -1.38901   0.00004  -0.00023  -0.00776  -0.00797  -1.39697
   D28        2.66237  -0.00015  -0.00087  -0.01149  -0.01234   2.65002
   D29        0.66709  -0.00015  -0.00087  -0.01294  -0.01380   0.65329
   D30        0.75361   0.00011  -0.00028  -0.00960  -0.00988   0.74374
   D31       -1.47820  -0.00008  -0.00092  -0.01333  -0.01425  -1.49245
   D32        2.80971  -0.00008  -0.00093  -0.01478  -0.01571   2.79400
   D33        2.77796   0.00011   0.00011  -0.00957  -0.00945   2.76852
   D34        0.54615  -0.00008  -0.00053  -0.01330  -0.01382   0.53233
   D35       -1.44912  -0.00008  -0.00053  -0.01475  -0.01528  -1.46440
   D36        0.64768  -0.00002   0.00091   0.00910   0.01001   0.65769
   D37       -1.46586   0.00001   0.00099   0.00834   0.00933  -1.45653
   D38        2.80035  -0.00001   0.00062   0.00833   0.00895   2.80931
   D39        2.85657   0.00009   0.00201   0.01191   0.01392   2.87049
   D40        0.74302   0.00012   0.00209   0.01115   0.01325   0.75627
   D41       -1.27394   0.00009   0.00172   0.01115   0.01287  -1.26108
   D42       -1.40208   0.00010   0.00146   0.01272   0.01418  -1.38791
   D43        2.76756   0.00013   0.00154   0.01196   0.01350   2.78106
   D44        0.75059   0.00010   0.00117   0.01195   0.01312   0.76371
   D45        0.87722   0.00005  -0.00395   0.00776   0.00380   0.88102
   D46       -1.16863   0.00009  -0.00450   0.00827   0.00377  -1.16486
   D47        2.97016   0.00015  -0.00436   0.00907   0.00472   2.97487
   D48       -1.33683  -0.00009  -0.00437   0.00632   0.00194  -1.33488
   D49        2.90051  -0.00006  -0.00492   0.00683   0.00191   2.90242
   D50        0.75611   0.00000  -0.00477   0.00763   0.00285   0.75897
   D51        2.89474   0.00001  -0.00385   0.00813   0.00427   2.89901
   D52        0.84889   0.00005  -0.00440   0.00864   0.00424   0.85313
   D53       -1.29551   0.00011  -0.00425   0.00943   0.00518  -1.29032
   D54        0.84583  -0.00005  -0.00051  -0.00594  -0.00646   0.83938
   D55       -1.30901  -0.00010   0.00007  -0.00823  -0.00815  -1.31716
   D56        2.97490  -0.00009  -0.00055  -0.00515  -0.00570   2.96919
   D57        2.98732   0.00016  -0.00029  -0.00378  -0.00406   2.98326
   D58        0.83248   0.00010   0.00030  -0.00606  -0.00576   0.82672
   D59       -1.16680   0.00011  -0.00033  -0.00298  -0.00331  -1.17011
   D60       -1.30567   0.00000  -0.00026  -0.00508  -0.00534  -1.31101
   D61        2.82267  -0.00006   0.00032  -0.00736  -0.00703   2.81563
   D62        0.82339  -0.00005  -0.00030  -0.00428  -0.00458   0.81881
   D63       -1.29232   0.00010  -0.00129   0.00415   0.00288  -1.28945
   D64        0.95615  -0.00012  -0.00194   0.00225   0.00031   0.95646
   D65        2.98669  -0.00003  -0.00155   0.00214   0.00060   2.98729
   D66        0.87584   0.00014  -0.00166   0.00509   0.00344   0.87927
   D67        3.12431  -0.00008  -0.00231   0.00319   0.00087   3.12518
   D68       -1.12833   0.00001  -0.00192   0.00307   0.00116  -1.12717
   D69        2.86908   0.00012  -0.00125   0.00378   0.00253   2.87161
   D70       -1.16563  -0.00010  -0.00190   0.00187  -0.00003  -1.16566
   D71        0.86492  -0.00001  -0.00151   0.00176   0.00025   0.86517
   D72       -3.06782  -0.00008  -0.00081   0.00113   0.00031  -3.06751
   D73        1.11289  -0.00007  -0.00064   0.00066   0.00001   1.11290
   D74       -0.98951  -0.00005  -0.00060   0.00046  -0.00014  -0.98966
   D75        0.96927  -0.00008  -0.00023   0.00200   0.00178   0.97105
   D76       -1.13320  -0.00007  -0.00006   0.00152   0.00147  -1.13173
   D77        3.04758  -0.00005  -0.00002   0.00133   0.00132   3.04890
   D78       -1.07007   0.00005  -0.00059   0.00423   0.00364  -1.06643
   D79        3.11064   0.00006  -0.00042   0.00375   0.00333   3.11398
   D80        1.00824   0.00008  -0.00037   0.00356   0.00318   1.01142
   D81       -0.05850   0.00008   0.00187  -0.04142  -0.03958  -0.09808
   D82        2.02898  -0.00020   0.00229  -0.05169  -0.04943   1.97954
   D83       -2.19399  -0.00014   0.00254  -0.05195  -0.04940  -2.24339
   D84        3.07513  -0.00004   0.00148  -0.03838  -0.03691   3.03822
   D85       -1.12058  -0.00031   0.00190  -0.04865  -0.04677  -1.16735
   D86        0.93964  -0.00025   0.00214  -0.04891  -0.04674   0.89290
   D87        0.07351  -0.00009  -0.00174   0.04176   0.03999   0.11350
   D88       -2.04588   0.00009  -0.00248   0.04984   0.04734  -1.99855
   D89        2.06583   0.00019  -0.00196   0.04958   0.04759   2.11341
   D90       -2.00456   0.00019  -0.00273   0.05669   0.05398  -1.95059
   D91        2.15923   0.00038  -0.00348   0.06477   0.06132   2.22055
   D92       -0.01225   0.00047  -0.00296   0.06452   0.06157   0.04932
   D93        2.16694  -0.00008  -0.00180   0.04927   0.04743   2.21437
   D94        0.04754   0.00010  -0.00254   0.05735   0.05477   0.10232
   D95       -2.12393   0.00020  -0.00203   0.05710   0.05502  -2.06891
   D96        1.03495   0.00014  -0.00054   0.00118   0.00072   1.03567
   D97        3.12380   0.00001  -0.00023  -0.00146  -0.00162   3.12218
   D98       -1.07579   0.00012  -0.00029  -0.00008  -0.00030  -1.07609
   D99        3.07331   0.00004  -0.00003  -0.00357  -0.00366   3.06965
   D100      -1.12103  -0.00009   0.00028  -0.00621  -0.00600  -1.12703
   D101       0.96257   0.00001   0.00021  -0.00483  -0.00468   0.95789
   D102      -1.01505   0.00004  -0.00099  -0.00112  -0.00211  -1.01716
   D103       1.07379  -0.00010  -0.00068  -0.00376  -0.00445   1.06934
   D104      -3.12579   0.00001  -0.00074  -0.00238  -0.00313  -3.12892
   D105      -3.04124   0.00025  -0.00172   0.03386   0.03206  -3.00917
   D106       1.27272   0.00009  -0.00167   0.03018   0.02858   1.30131
   D107      -0.92855   0.00014  -0.00088   0.02836   0.02748  -0.90107
   D108       1.03564   0.00024   0.00163  -0.00954  -0.00791   1.02773
   D109      -3.13493  -0.00001   0.00278  -0.01321  -0.01042   3.13784
   D110      -1.10622  -0.00009   0.00220  -0.01245  -0.01024  -1.11647
   D111      -0.99616   0.00005   0.00284  -0.03952  -0.03668  -1.03284
   D112       1.10941   0.00003   0.00293  -0.04075  -0.03782   1.07159
   D113      -3.07690  -0.00001   0.00323  -0.04173  -0.03851  -3.11541
   D114      -3.10481  -0.00023   0.00200  -0.04053  -0.03853   3.13984
   D115      -0.99925  -0.00026   0.00209  -0.04176  -0.03967  -1.03891
   D116       1.09763  -0.00030   0.00239  -0.04274  -0.04036   1.05727
   D117       1.17490   0.00008   0.00254  -0.03973  -0.03718   1.13772
   D118      -3.00272   0.00005   0.00264  -0.04096  -0.03832  -3.04103
   D119      -0.90584   0.00001   0.00293  -0.04194  -0.03901  -0.94485
   D120      -3.11628  -0.00017   0.01032   0.00717   0.01749  -3.09879
   D121      -0.99269  -0.00021   0.00970   0.00440   0.01410  -0.97860
   D122       1.09276  -0.00025   0.00965   0.00411   0.01376   1.10652
   D123      -0.98198   0.00032   0.01033   0.01061   0.02095  -0.96103
   D124       1.14161   0.00027   0.00970   0.00785   0.01755   1.15916
   D125      -3.05612   0.00023   0.00966   0.00756   0.01721  -3.03891
   D126       0.99943   0.00013   0.00978   0.01106   0.02084   1.02027
   D127       3.12302   0.00009   0.00915   0.00829   0.01745   3.14046
   D128      -1.07471   0.00005   0.00911   0.00800   0.01711  -1.05761
   D129       0.81786   0.00003  -0.00003   0.03693   0.03690   0.85476
   D130      -1.31396   0.00022  -0.00003   0.04244   0.04241  -1.27155
   D131       2.93070   0.00019   0.00020   0.04285   0.04305   2.97375
         Item               Value     Threshold  Converged?
 Maximum Force            0.000807     0.000450     NO 
 RMS     Force            0.000190     0.000300     YES
 Maximum Displacement     0.168224     0.001800     NO 
 RMS     Displacement     0.028403     0.001200     NO 
 Predicted change in Energy=-1.364989D-04
 GradGradGradGradGradGradGradGradGradGradGradGradGradGradGradGradGradGrad

                          Input orientation:                          
 ---------------------------------------------------------------------
 Center     Atomic      Atomic             Coordinates (Angstroms)
 Number     Number       Type             X           Y           Z
 ---------------------------------------------------------------------
      1          6           0        1.758879    0.722138    0.095693
      2          6           0        1.151133   -0.471745    0.292868
      3          6           0       -0.275941   -0.728769    0.685559
      4          6           0       -1.279279    0.247932    0.019233
      5          6           0       -1.318663    1.612260    0.752775
      6          6           0        0.027707    2.141882    1.283101
      7          6           0        1.222946    2.119917    0.310361
      8          6           0        3.144957    0.497963   -0.339744
      9          6           0        3.389431   -0.994897   -0.468716
     10          6           0        2.097847   -1.653524    0.058810
     11          8           0        3.980811    1.374274   -0.560431
     12          6           0        0.948670    2.852473   -1.018128
     13          6           0        2.322620   -2.458768    1.343786
     14          8           0        1.468505   -2.490241   -0.931715
     15          6           0       -2.683330   -0.413623   -0.152030
     16          8           0       -3.144617   -1.008024    1.088641
     17          6           0       -2.638930   -1.567528   -1.159510
     18          6           0       -3.755312    0.607453   -0.592025
     19          8           0       -5.046101    0.004368   -0.691227
     20          1           0       -0.372972   -0.668676    1.778868
     21          1           0       -0.513775   -1.762939    0.427688
     22          1           0       -0.922020    0.431183   -1.001806
     23          1           0       -1.994753    1.551222    1.617606
     24          1           0       -1.754136    2.360786    0.080815
     25          1           0        0.310998    1.585411    2.185465
     26          1           0       -0.131772    3.177847    1.609734
     27          1           0        2.037905    2.674127    0.799680
     28          1           0        3.556367   -1.252060   -1.520831
     29          1           0        4.291280   -1.277322    0.086261
     30          1           0        0.634133    3.885183   -0.823447
     31          1           0        0.164550    2.363085   -1.605427
     32          1           0        1.855093    2.889318   -1.632144
     33          1           0        1.376756   -2.851593    1.730960
     34          1           0        2.987416   -3.307492    1.139484
     35          1           0        2.789192   -1.841977    2.119907
     36          1           0        1.999226   -3.302941   -0.999736
     37          1           0       -3.185784   -0.308694    1.764376
     38          1           0       -2.299272   -1.207390   -2.136823
     39          1           0       -1.965316   -2.365971   -0.836884
     40          1           0       -3.637541   -1.995939   -1.281347
     41          1           0       -3.796645    1.438471    0.123657
     42          1           0       -3.520162    1.020070   -1.578812
     43          1           0       -5.165601   -0.486649    0.142457
 ---------------------------------------------------------------------
                    Distance matrix (angstroms):
                    1          2          3          4          5
     1  C    0.000000
     2  C    1.354101   0.000000
     3  C    2.567793   1.502268   0.000000
     4  C    3.075893   2.549454   1.550684   0.000000
     5  C    3.270373   3.264121   2.563631   1.549525   0.000000
     6  C    2.534279   3.012258   2.947863   2.625380   1.540927
     7  C    1.512314   2.592716   3.240748   3.138505   2.629301
     8  C    1.470058   2.305616   3.776064   4.445812   4.728548
     9  C    2.434227   2.421502   3.852028   4.855879   5.518646
    10  C    2.400005   1.532204   2.623519   3.875833   4.776973
    11  O    2.406816   3.484678   4.908688   5.410472   5.464941
    12  C    2.536802   3.579123   4.150604   3.580992   3.132894
    13  C    3.463193   2.534772   3.190404   4.696205   5.493770
    14  O    3.385153   2.382154   2.959975   3.994022   5.237971
    15  C    4.591791   3.860625   2.568345   1.561521   2.604840
    16  O    5.293740   4.401628   2.910286   2.490090   3.211356
    17  C    5.114571   4.204132   3.113120   2.556166   3.938400
    18  C    5.558094   5.101069   3.940017   2.575584   2.958950
    19  O    6.887829   6.292920   5.018711   3.840967   4.308625
    20  H    3.051595   2.137727   1.099250   2.181256   2.673924
    21  H    3.383901   2.111227   1.092049   2.190077   3.485040
    22  H    2.911422   2.605652   2.147116   1.097148   2.151935
    23  H    4.134411   3.967862   3.003562   2.182949   1.099434
    24  H    3.876425   4.063101   3.477949   2.166434   1.096111
    25  H    2.684911   2.918843   2.819511   3.001732   2.170050
    26  H    3.449259   4.086503   4.017030   3.525744   2.143397
    27  H    2.093732   3.307527   4.116625   4.183208   3.520839
    28  H    3.121148   3.111839   4.452928   5.291997   6.094221
    29  H    3.226606   3.248409   4.638920   5.775987   6.345502
    30  H    3.480621   4.527280   4.939016   4.195336   3.385862
    31  H    2.851035   3.551497   3.873268   3.032825   2.885269
    32  H    2.773327   3.936746   4.796207   4.419077   4.170305
    33  H    3.948629   2.789748   2.886288   4.426239   5.305480
    34  H    4.340129   3.482837   4.183941   5.665747   6.549490
    35  H    3.425445   2.810489   3.562531   5.033191   5.538527
    36  H    4.178396   3.225796   3.826613   4.939189   6.183760
    37  H    5.319475   4.582660   3.131692   2.643884   2.863484
    38  H    5.017549   4.283675   3.505537   2.794087   4.154732
    39  H    4.927042   3.817943   2.802187   2.834797   4.332609
    40  H    6.197219   5.266186   4.095704   3.505405   4.746993
    41  H    5.601586   5.306418   4.172292   2.786651   2.562496
    42  H    5.546260   5.248780   4.325596   2.858584   3.260918
    43  H    7.029351   6.318542   4.925684   3.957056   4.424572
                    6          7          8          9         10
     6  C    0.000000
     7  C    1.541202   0.000000
     8  C    3.879864   2.597595   0.000000
     9  C    4.920308   3.873329   1.518233   0.000000
    10  C    4.493270   3.881699   2.425733   1.542810   0.000000
    11  O    4.428868   2.986651   1.230966   2.443586   3.618919
    12  C    2.578521   1.541671   3.290532   4.589272   4.773301
    13  C    5.141623   4.820955   3.500396   2.562454   1.533005
    14  O    5.332718   4.780859   3.477109   2.477979   1.441287
    15  C    3.992484   4.678849   5.902132   6.108731   4.943831
    16  O    4.474747   5.428199   6.623219   6.717092   5.381510
    17  C    5.180447   5.538219   6.196097   6.094771   4.891703
    18  C    4.492416   5.280616   6.905747   7.323256   6.308333
    19  O    5.848971   6.691762   8.213441   8.497425   7.372052
    20  H    2.881937   3.532664   4.269120   4.394739   3.167565
    21  H    4.033927   4.255178   4.368861   4.077799   2.639812
    22  H    3.008201   3.028942   4.121055   4.572362   3.819752
    23  H    2.133334   3.519360   5.599750   6.310697   5.426750
    24  H    2.160642   2.995618   5.258146   6.165945   5.563537
    25  H    1.097349   2.152525   3.948487   4.814501   4.266871
    26  H    1.097883   2.154727   4.660386   5.842141   5.542446
    27  H    2.134919   1.100336   2.694354   4.110619   4.391018
    28  H    5.642014   4.490918   2.151001   1.095877   2.187172
    29  H    5.594769   4.583245   2.155730   1.095945   2.225630
    30  H    2.800785   2.179079   4.243992   5.615396   5.796387
    31  H    2.900216   2.202176   3.736772   4.792495   4.758200
    32  H    3.520888   2.182868   3.008758   4.335306   4.853418
    33  H    5.191850   5.172782   4.316697   3.512372   2.179777
    34  H    6.202917   5.766937   4.085881   2.845351   2.166749
    35  H    4.919063   4.628627   3.413469   2.789050   2.182107
    36  H    6.224495   5.632615   4.024321   2.746219   1.962352
    37  H    4.069824   5.239200   6.719844   6.977895   5.712642
    38  H    5.322436   5.428232   5.981417   5.932038   4.935028
    39  H    5.365372   5.621777   5.879129   5.539739   4.221273
    40  H    6.093602   6.564917   7.287554   7.144283   5.899826
    41  H    4.057680   5.069075   7.020338   7.609985   6.656552
    42  H    4.694292   5.222616   6.799389   7.282504   6.433656
    43  H    5.931331   6.901878   8.382562   8.591881   7.357056
                   11         12         13         14         15
    11  O    0.000000
    12  C    3.404180   0.000000
    13  C    4.589973   5.972910   0.000000
    14  O    4.624285   5.368639   2.430722   0.000000
    15  C    6.911885   4.960739   5.610671   4.707228   0.000000
    16  O    7.691978   6.008071   5.662194   5.249734   1.450987
    17  C    7.268705   5.694495   5.628302   4.215960   1.532477
    18  C    7.774099   5.229639   7.077452   6.082710   1.544453
    19  O    9.131205   6.644986   8.031585   6.980043   2.459295
    20  H    5.348027   4.687047   3.264957   3.749187   3.021783
    21  H    5.569541   5.052837   3.060808   2.511250   2.619867
    22  H    5.012184   3.059803   4.937743   3.775479   2.130265
    23  H    6.362588   4.159818   5.898704   5.901409   2.732466
    24  H    5.854403   2.958816   6.437635   5.911269   2.935126
    25  H    4.588252   3.503581   4.594609   5.259998   4.292554
    26  H    4.987568   2.859875   6.153552   6.414599   4.744778
    27  H    2.704516   2.126657   5.169500   5.476554   5.721015
    28  H    2.828454   4.888760   3.344295   2.497862   6.442857
    29  H    2.746919   5.426594   2.617787   3.236589   7.031924
    30  H    4.192147   1.096962   6.913292   6.430702   5.471389
    31  H    4.078433   1.095109   6.050239   5.070401   4.234724
    32  H    2.821809   1.095434   6.138140   5.438723   5.804949
    33  H    5.467132   6.346425   1.094930   2.688649   5.096436
    34  H    5.078925   6.837905   1.097281   2.695339   6.496141
    35  H    4.352980   5.939078   1.095666   3.387751   6.095113
    36  H    5.098628   6.244447   2.511834   0.973022   5.567145
    37  H    7.719922   5.901611   5.928088   5.804349   1.983957
    38  H    6.970613   5.318185   5.919668   4.158623   2.171858
    39  H    7.030099   5.979658   4.811479   3.437378   2.190030
    40  H    8.361659   6.679050   6.529093   5.141817   2.165548
    41  H    7.807748   5.081446   7.356806   6.653601   2.178469
    42  H    7.578071   4.862358   7.401486   6.134152   2.188942
    43  H    9.360232   7.062648   7.836191   7.012816   2.500744
                   16         17         18         19         20
    16  O    0.000000
    17  C    2.371275   0.000000
    18  C    2.409845   2.509759   0.000000
    19  O    2.794371   2.912837   1.428177   0.000000
    20  H    2.876384   3.817927   4.323177   5.328460   0.000000
    21  H    2.815687   2.659637   4.143204   4.991726   1.744398
    22  H    3.373607   2.639602   2.868193   4.157724   3.040278
    23  H    2.855124   4.225393   2.978715   4.127251   2.753929
    24  H    3.781274   4.213422   2.744375   4.121382   3.737464
    25  H    4.457601   5.461864   5.020531   6.282799   2.390407
    26  H    5.183657   6.039300   4.958298   6.286177   3.857787
    27  H    6.363982   6.610813   6.306294   7.715799   4.236209
    28  H    7.195282   6.213837   7.601389   8.733230   5.164112
    29  H    7.507987   7.047268   8.292171   9.456950   4.999062
    30  H    6.471361   6.368512   5.483092   6.880644   5.340780
    31  H    5.438103   4.848512   4.412997   5.792252   4.575364
    32  H    6.898481   6.346897   6.145356   7.538881   5.409121
    33  H    4.924849   5.111690   6.610551   7.434824   2.798030
    34  H    6.549196   6.322074   7.986820   8.880164   4.320228
    35  H    6.080221   6.347788   7.495653   8.526622   3.390019
    36  H    6.007253   4.954763   6.969370   7.789102   4.504144
    37  H    0.973332   3.229988   2.591585   3.096575   2.835790
    38  H    3.340355   1.095540   2.792866   3.332142   4.396985
    39  H    2.634846   1.093322   3.479265   3.889853   3.501217
    40  H    2.614534   1.093436   2.695678   2.516646   4.667328
    41  H    2.709552   3.467399   1.097498   2.069258   4.347566
    42  H    3.371870   2.765510   1.095124   2.036651   4.902110
    43  H    2.291609   3.040967   1.930139   0.974888   5.067570
                   21         22         23         24         25
    21  H    0.000000
    22  H    2.650338   0.000000
    23  H    3.820062   3.044103   0.000000
    24  H    4.320177   2.363865   1.753573   0.000000
    25  H    3.870592   3.607114   2.374893   3.048859   0.000000
    26  H    5.094559   3.871537   2.473190   2.374289   1.750247
    27  H    5.131959   4.127627   4.265237   3.872277   2.467369
    28  H    4.541340   4.812342   6.965853   6.619620   5.685094
    29  H    4.841585   5.592976   7.061154   7.055702   5.333343
    30  H    5.897823   3.792564   4.279854   2.974105   3.800910
    31  H    4.649490   2.297224   3.963541   2.554363   3.872607
    32  H    5.612302   3.761929   5.212743   4.029901   4.319553
    33  H    2.541219   4.850670   5.546594   6.300347   4.585785
    34  H    3.892381   5.817775   6.975508   7.465419   5.674310
    35  H    3.712067   5.355880   5.886615   6.516361   4.229981
    36  H    3.274800   4.741030   6.809203   6.879907   6.073846
    37  H    3.322830   3.650179   2.213455   3.465562   3.999054
    38  H    3.173855   2.422809   4.668877   4.236386   5.770218
    39  H    2.017365   2.989939   4.622747   4.819647   5.470797
    40  H    3.568333   3.652823   4.866727   4.937990   6.358916
    41  H    4.595509   3.247271   2.343377   2.241505   4.598410
    42  H    4.561748   2.725814   3.581353   2.769608   5.400665
    43  H    4.832159   4.489959   4.047624   4.444072   6.201649
                   26         27         28         29         30
    26  H    0.000000
    27  H    2.370109   0.000000
    28  H    6.559488   4.806812   0.000000
    29  H    6.460100   4.604413   1.767337   0.000000
    30  H    2.647131   2.464097   5.951223   6.391694   0.000000
    31  H    3.330001   3.064433   4.957908   5.757107   1.774481
    32  H    3.813221   2.448161   4.478586   5.123359   1.771011
    33  H    6.216471   5.642516   4.228871   3.698353   7.242972
    34  H    7.211802   6.066037   3.409660   2.632666   7.818287
    35  H    5.830175   4.764728   3.767165   2.590525   6.790285
    36  H    7.304184   6.242174   2.627230   3.245926   7.318721
    37  H    4.637550   6.092190   7.559042   7.724040   6.235158
    38  H    6.161578   6.519227   5.888119   6.955744   6.021969
    39  H    6.331014   6.641288   5.674290   6.417348   6.770099
    40  H    6.885988   7.638774   7.236229   8.077931   7.283163
    41  H    4.320318   6.002152   8.000630   8.531792   5.149291
    42  H    5.128744   6.267794   7.432576   8.310782   5.102706
    43  H    6.396942   7.893855   8.912076   9.490043   7.326854
                   31         32         33         34         35
    31  H    0.000000
    32  H    1.770754   0.000000
    33  H    6.308232   6.670632   0.000000
    34  H    6.903517   6.882189   1.775362   0.000000
    35  H    6.200759   6.110285   1.779208   1.774332   0.000000
    36  H    5.986380   6.226137   2.836879   2.356439   3.534209
    37  H    5.451487   6.868338   5.223431   6.891420   6.178811
    38  H    4.370479   5.856318   5.583577   6.564578   6.664452
    39  H    5.243182   6.545687   4.242534   5.414983   5.623391
    40  H    5.793273   7.359199   5.911794   7.174305   7.272904
    41  H    4.419922   6.093434   6.910294   8.341436   7.623622
    42  H    3.921925   5.691247   7.065704   8.274388   7.853648
    43  H    6.291787   7.989774   7.135737   8.684636   8.308186
                   36         37         38         39         40
    36  H    0.000000
    37  H    6.594707   0.000000
    38  H    4.915424   4.100355   0.000000
    39  H    4.077012   3.533905   1.773042   0.000000
    40  H    5.793160   3.511027   1.773305   1.769409   0.000000
    41  H    7.571996   2.473398   3.788466   4.330149   3.714098
    42  H    7.034728   3.613078   2.600677   3.799115   3.032914
    43  H    7.782728   2.565535   3.732348   3.838330   2.576847
                   41         42         43
    41  H    0.000000
    42  H    1.774798   0.000000
    43  H    2.362304   2.817878   0.000000
 Stoichiometry    C15H24O4
 Framework group  C1[X(C15H24O4)]
 Deg. of freedom   123
 Full point group                 C1      NOp   1
 Largest Abelian subgroup         C1      NOp   1
 Largest concise Abelian subgroup C1      NOp   1
                         Standard orientation:                         
 ---------------------------------------------------------------------
 Center     Atomic      Atomic             Coordinates (Angstroms)
 Number     Number       Type             X           Y           Z
 ---------------------------------------------------------------------
      1          6           0        1.785413    0.742555    0.077334
      2          6           0        1.189116   -0.457262    0.273443
      3          6           0       -0.230817   -0.727844    0.682568
      4          6           0       -1.249890    0.246176    0.036504
      5          6           0       -1.289869    1.604752    0.780616
      6          6           0        0.059297    2.140539    1.297472
      7          6           0        1.241979    2.134667    0.309275
      8          6           0        3.167360    0.531971   -0.377581
      9          6           0        3.421179   -0.958028   -0.520787
     10          6           0        2.141436   -1.630166    0.018427
     11          8           0        3.993784    1.416116   -0.602500
     12          6           0        0.945124    2.874876   -1.010088
     13          6           0        2.388768   -2.443111    1.294379
     14          8           0        1.505535   -2.464284   -0.970100
     15          6           0       -2.651109   -0.424604   -0.121566
     16          8           0       -3.091894   -1.031532    1.120493
     17          6           0       -2.611216   -1.570721   -1.138084
     18          6           0       -3.736217    0.591613   -0.540108
     19          8           0       -5.023686   -0.020381   -0.627151
     20          1           0       -0.314134   -0.676504    1.777453
     21          1           0       -0.464312   -1.761847    0.420102
     22          1           0       -0.907239    0.439585   -0.987662
     23          1           0       -1.954240    1.532306    1.653609
     24          1           0       -1.739525    2.354905    0.119905
     25          1           0        0.358350    1.579600    2.191949
     26          1           0       -0.103599    3.172856    1.633825
     27          1           0        2.059080    2.691362    0.792159
     28          1           0        3.576384   -1.206206   -1.576848
     29          1           0        4.332199   -1.237754    0.020408
     30          1           0        0.625503    3.903745   -0.803698
     31          1           0        0.157111    2.383950   -1.590856
     32          1           0        1.843228    2.923015   -1.635441
     33          1           0        1.450925   -2.845842    1.690777
     34          1           0        3.057124   -3.285308    1.075223
     35          1           0        2.860770   -1.828554    2.068986
     36          1           0        2.041328   -3.272464   -1.050993
     37          1           0       -3.129484   -0.337508    1.801883
     38          1           0       -2.286907   -1.200886   -2.116988
     39          1           0       -1.927597   -2.366441   -0.830109
     40          1           0       -3.608124   -2.005695   -1.250225
     41          1           0       -3.774431    1.417025    0.182205
     42          1           0       -3.516914    1.013210   -1.526749
     43          1           0       -5.128753   -0.518383    0.204331
 ---------------------------------------------------------------------
 Rotational constants (GHZ):      0.5927630      0.2487087      0.2009113
 Standard basis: 6-31G(d) (6D, 7F)
 There are   333 symmetry adapted cartesian basis functions of A   symmetry.
 There are   333 symmetry adapted basis functions of A   symmetry.
   333 basis functions,   628 primitive gaussians,   333 cartesian basis functions
    73 alpha electrons       73 beta electrons
       nuclear repulsion energy      1597.4059690686 Hartrees.
 NAtoms=   43 NActive=   43 NUniq=   43 SFac= 1.00D+00 NAtFMM=   60 NAOKFM=F Big=F
 Integral buffers will be    131072 words long.
 Raffenetti 2 integral format.
 Two-electron integral symmetry is turned on.
 ------------------------------------------------------------------------------
 Polarizable Continuum Model (PCM)
 =================================
 Model                : PCM (using non-symmetric T matrix).
 Atomic radii         : SMD-Coulomb.
 Polarization charges : Total charges.
 Charge compensation  : None.
 Solution method      : On-the-fly selection.
 Cavity type          : VdW (van der Waals Surface) (Alpha=1.000).
 Cavity algorithm     : GePol (No added spheres)
                        Default sphere list used, NSphG=   43.
                        Lebedev-Laikov grids with approx.  5.0 points / Ang**2.
                        Smoothing algorithm: Karplus/York (Gamma=1.0000).
                        Polarization charges: spherical gaussians, with
                                              point-specific exponents (IZeta= 3).
                        Self-potential: point-specific (ISelfS= 7).
                        Self-field    : sphere-specific E.n sum rule (ISelfD= 2).
 1st derivatives      : Analytical E(r).r(x)/FMM algorithm (CHGder, D1EAlg=3).
                        Cavity 1st derivative terms included.
 Solvent              : Methanol, Eps=  32.613000 Eps(inf)=   1.765709
 ------------------------------------------------------------------------------
 ------------------------------------------------------------------------------
 Atomic radii for non-electrostatic terms: SMD-CDS.
 ------------------------------------------------------------------------------
 Nuclear repulsion after PCM non-electrostatic terms =     1597.4073958054 Hartrees.
 One-electron integrals computed using PRISM.
 NBasis=   333 RedAO= T EigKep=  9.52D-04  NBF=   333
 NBsUse=   333 1.00D-06 EigRej= -1.00D+00 NBFU=   333
 Initial guess from the checkpoint file:  "DY-202A-11R_60.chk"
 B after Tr=     0.000000    0.000000    0.000000
         Rot=    0.999998    0.001392   -0.000706   -0.001117 Ang=   0.22 deg.
 ExpMin= 1.61D-01 ExpMax= 5.48D+03 ExpMxC= 8.25D+02 IAcc=1 IRadAn=         1 AccDes= 0.00D+00
 Harris functional with IExCor=  402 and IRadAn=       1 diagonalized for initial guess.
 HarFok:  IExCor=  402 AccDes= 0.00D+00 IRadAn=         1 IDoV= 1 UseB2=F ITyADJ=14
 ICtDFT=  3500011 ScaDFX=  1.000000  1.000000  1.000000  1.000000
 FoFCou: FMM=F IPFlag=           0 FMFlag=      100000 FMFlg1=           0
         NFxFlg=           0 DoJE=T BraDBF=F KetDBF=T FulRan=T
         wScrn=  0.000000 ICntrl=     500 IOpCl=  0 I1Cent=   200000004 NGrid=           0
         NMat0=    1 NMatS0=      1 NMatT0=    0 NMatD0=    1 NMtDS0=    0 NMtDT0=    0
 Petite list used in FoFCou.
 Keep R1 ints in memory in canonical form, NReq=1565304907.
 Requested convergence on RMS density matrix=1.00D-08 within 128 cycles.
 Requested convergence on MAX density matrix=1.00D-06.
 Requested convergence on             energy=1.00D-06.
 No special actions if energy rises.
 Inv3:  Mode=1 IEnd=    21886203.
 Iteration    1 A*A^-1 deviation from unit magnitude is 5.22D-15 for   2692.
 Iteration    1 A*A^-1 deviation from orthogonality  is 4.74D-15 for   2673   2507.
 Iteration    1 A^-1*A deviation from unit magnitude is 5.55D-15 for   2692.
 Iteration    1 A^-1*A deviation from orthogonality  is 3.18D-12 for   2356   2332.
 Error on total polarization charges =  0.05184
 SCF Done:  E(RB3LYP) =  -886.950631157     A.U. after   10 cycles
            NFock= 10  Conv=0.56D-08     -V/T= 2.0094
 SMD-CDS (non-electrostatic) energy       (kcal/mol) =       0.90
 (included in total energy above)
 D1PCM: PCM CHGder 1st derivatives, ID1Alg=3 FixD1E=F DoIter=F DoCFld=F I1PDM=0.
 Calling FoFJK, ICntrl=      2127 FMM=F ISym2X=0 I1Cent= 0 IOpClX= 0 NMat=1 NMatS=1 NMatT=0.
 ***** Axes restored to original set *****
 -------------------------------------------------------------------
 Center     Atomic                   Forces (Hartrees/Bohr)
 Number     Number              X              Y              Z
 -------------------------------------------------------------------
      1        6          -0.001386482    0.001024564    0.000100130
      2        6           0.000480283   -0.001168229   -0.000097518
      3        6          -0.000532904    0.000192612    0.000208738
      4        6           0.000420382   -0.000192982   -0.000166460
      5        6          -0.000072660    0.000300873   -0.000149890
      6        6          -0.000219927    0.000029395   -0.000013701
      7        6           0.000585312   -0.000581510    0.000208693
      8        6           0.000225401   -0.000222653   -0.000337362
      9        6           0.001444950    0.000200840    0.001074949
     10        6          -0.001892473   -0.000415628   -0.001210885
     11        8           0.001181559    0.001057481   -0.000040564
     12        6           0.000018804    0.000086620    0.000152215
     13        6           0.000674752    0.000170170    0.000552712
     14        8           0.000346322   -0.000055353    0.000132222
     15        6          -0.000538047   -0.000192759    0.000094341
     16        8           0.000405349    0.000326964   -0.000604998
     17        6          -0.000079154    0.000119099    0.000229483
     18        6           0.000053516    0.000278247    0.000890545
     19        8          -0.000330515   -0.000443146   -0.000353833
     20        1          -0.000024434    0.000018516    0.000045531
     21        1           0.000314398    0.000177480    0.000176992
     22        1          -0.000057784   -0.000105609    0.000078048
     23        1          -0.000138264   -0.000016067    0.000102398
     24        1          -0.000025174   -0.000044327    0.000031862
     25        1           0.000167150   -0.000076324    0.000055892
     26        1           0.000047469    0.000139530   -0.000073753
     27        1           0.000117105   -0.000145031   -0.000036927
     28        1          -0.000604624    0.000033986   -0.000181711
     29        1          -0.000077988   -0.000144659   -0.000241999
     30        1          -0.000081344    0.000094390   -0.000087330
     31        1          -0.000077891   -0.000102123   -0.000114788
     32        1           0.000038917    0.000086910   -0.000174336
     33        1          -0.000144217    0.000061214   -0.000095210
     34        1           0.000100875   -0.000093203    0.000030251
     35        1          -0.000044686   -0.000075482    0.000037295
     36        1          -0.000200483    0.000042433    0.000092828
     37        1           0.000031211    0.000019381    0.000176156
     38        1          -0.000098144    0.000048923    0.000204730
     39        1          -0.000151887   -0.000207791   -0.000218160
     40        1          -0.000253361   -0.000137268   -0.000123986
     41        1          -0.000053649    0.000173092   -0.000043981
     42        1           0.000052821   -0.000208746    0.000086584
     43        1           0.000379513   -0.000053829   -0.000395201
 -------------------------------------------------------------------
 Cartesian Forces:  Max     0.001892473 RMS     0.000416063

 GradGradGradGradGradGradGradGradGradGradGradGradGradGradGradGradGradGrad
 Berny optimization.
 Using GEDIIS/GDIIS optimizer.
 FormGI is forming the generalized inverse of G from B-inverse, IUseBI=4.
 Internal  Forces:  Max     0.001557520 RMS     0.000235700
 Search for a local minimum.
 Step number   6 out of a maximum of  258
 All quantities printed in internal units (Hartrees-Bohrs-Radians)
 Mixed Optimization -- En-DIIS/RFO-DIIS
 Swapping is turned off.
 Update second derivatives using D2CorX and points    3    4    5    6
 DE= -1.34D-04 DEPred=-1.36D-04 R= 9.83D-01
 TightC=F SS=  1.41D+00  RLast= 2.70D-01 DXNew= 1.2000D+00 8.0858D-01
 Trust test= 9.83D-01 RLast= 2.70D-01 DXMaxT set to 8.09D-01
 ITU=  1  1 -1  1  1  0
     Eigenvalues ---    0.00089   0.00257   0.00343   0.00376   0.00399
     Eigenvalues ---    0.00463   0.00578   0.00710   0.00817   0.00864
     Eigenvalues ---    0.01129   0.01149   0.01231   0.01303   0.01383
     Eigenvalues ---    0.01425   0.02498   0.02639   0.03242   0.03828
     Eigenvalues ---    0.03941   0.04229   0.04418   0.04553   0.04719
     Eigenvalues ---    0.04822   0.05045   0.05055   0.05208   0.05356
     Eigenvalues ---    0.05419   0.05470   0.05526   0.05560   0.05599
     Eigenvalues ---    0.05640   0.05657   0.05693   0.05869   0.05932
     Eigenvalues ---    0.06100   0.06360   0.07330   0.07921   0.08470
     Eigenvalues ---    0.08772   0.09004   0.09132   0.09323   0.09679
     Eigenvalues ---    0.10426   0.11700   0.12116   0.13502   0.13880
     Eigenvalues ---    0.14823   0.15413   0.15975   0.15992   0.16000
     Eigenvalues ---    0.16000   0.16000   0.16000   0.16000   0.16000
     Eigenvalues ---    0.16005   0.16042   0.16105   0.16567   0.16980
     Eigenvalues ---    0.17217   0.18190   0.19808   0.20019   0.21045
     Eigenvalues ---    0.22873   0.24154   0.24676   0.25024   0.26550
     Eigenvalues ---    0.27102   0.27561   0.27794   0.28304   0.28460
     Eigenvalues ---    0.28711   0.29050   0.29446   0.29677   0.30595
     Eigenvalues ---    0.31136   0.31717   0.32452   0.33757   0.33821
     Eigenvalues ---    0.33832   0.33850   0.33959   0.33987   0.34060
     Eigenvalues ---    0.34107   0.34146   0.34157   0.34164   0.34190
     Eigenvalues ---    0.34198   0.34257   0.34278   0.34305   0.34347
     Eigenvalues ---    0.34375   0.34432   0.34568   0.34927   0.37218
     Eigenvalues ---    0.39900   0.41248   0.41941   0.51931   0.52784
     Eigenvalues ---    0.52852   0.53290   0.97306
 En-DIIS/RFO-DIIS IScMMF=        0 using points:     6    5    4    3    2
 RFO step:  Lambda=-3.51456022D-05.
 DidBck=F Rises=F RFO-DIIS coefs:    0.96205    0.59623   -0.22211   -0.33312   -0.00305
 Iteration  1 RMS(Cart)=  0.05645217 RMS(Int)=  0.00134330
 Iteration  2 RMS(Cart)=  0.00189322 RMS(Int)=  0.00012293
 Iteration  3 RMS(Cart)=  0.00000220 RMS(Int)=  0.00012292
 Iteration  4 RMS(Cart)=  0.00000000 RMS(Int)=  0.00012292
 Variable       Old X    -DE/DX   Delta X   Delta X   Delta X     New X
                                 (Linear)    (Quad)   (Total)
    R1        2.55888   0.00076  -0.00015   0.00159   0.00154   2.56042
    R2        2.85786  -0.00065   0.00076  -0.00165  -0.00093   2.85693
    R3        2.77801   0.00118  -0.00218   0.00161  -0.00041   2.77760
    R4        2.83887   0.00041  -0.00066  -0.00008  -0.00079   2.83809
    R5        2.89545  -0.00034  -0.00038  -0.00176  -0.00220   2.89325
    R6        2.93037   0.00010   0.00028   0.00150   0.00179   2.93216
    R7        2.07728   0.00005  -0.00014  -0.00027  -0.00041   2.07687
    R8        2.06367  -0.00028   0.00051  -0.00048   0.00003   2.06370
    R9        2.92818   0.00027  -0.00132   0.00120  -0.00008   2.92810
   R10        2.95085   0.00062  -0.00385   0.00231  -0.00154   2.94931
   R11        2.07331  -0.00011   0.00005   0.00027   0.00032   2.07363
   R12        2.91193   0.00028   0.00015   0.00031   0.00051   2.91244
   R13        2.07763   0.00017  -0.00019  -0.00047  -0.00066   2.07697
   R14        2.07135  -0.00004   0.00019   0.00054   0.00073   2.07208
   R15        2.91245   0.00021   0.00034  -0.00089  -0.00052   2.91193
   R16        2.07369   0.00013  -0.00019   0.00037   0.00019   2.07388
   R17        2.07470   0.00010  -0.00024   0.00027   0.00003   2.07473
   R18        2.91334   0.00026  -0.00032  -0.00147  -0.00178   2.91155
   R19        2.07933   0.00000  -0.00011   0.00018   0.00007   2.07940
   R20        2.86904   0.00049  -0.00154  -0.00084  -0.00243   2.86662
   R21        2.32619   0.00156  -0.00078   0.00127   0.00049   2.32668
   R22        2.91549   0.00089  -0.00156   0.00006  -0.00169   2.91379
   R23        2.07091   0.00007  -0.00009   0.00032   0.00023   2.07114
   R24        2.07104  -0.00015  -0.00008  -0.00083  -0.00092   2.07012
   R25        2.89696   0.00050  -0.00047   0.00150   0.00103   2.89799
   R26        2.72364  -0.00020  -0.00032  -0.00171  -0.00203   2.72161
   R27        2.07296   0.00010  -0.00021   0.00012  -0.00009   2.07287
   R28        2.06946   0.00015  -0.00058   0.00039  -0.00020   2.06926
   R29        2.07007   0.00014  -0.00012   0.00021   0.00009   2.07016
   R30        2.06912   0.00008   0.00011   0.00032   0.00043   2.06954
   R31        2.07356   0.00013  -0.00026   0.00045   0.00019   2.07375
   R32        2.07051  -0.00004   0.00004  -0.00012  -0.00008   2.07042
   R33        1.83875  -0.00015  -0.00007  -0.00053  -0.00060   1.83815
   R34        2.74197  -0.00066   0.00094   0.00114   0.00207   2.74404
   R35        2.89596   0.00005  -0.00055  -0.00125  -0.00180   2.89416
   R36        2.91859  -0.00025   0.00038  -0.00156  -0.00118   2.91741
   R37        1.83933   0.00013  -0.00016  -0.00020  -0.00036   1.83897
   R38        2.07027  -0.00019   0.00035  -0.00043  -0.00008   2.07019
   R39        2.06608  -0.00002   0.00001   0.00009   0.00010   2.06618
   R40        2.06629   0.00030  -0.00027   0.00075   0.00047   2.06677
   R41        2.69886   0.00021  -0.00090  -0.00057  -0.00147   2.69739
   R42        2.07397   0.00011  -0.00004   0.00061   0.00057   2.07455
   R43        2.06949  -0.00014  -0.00002  -0.00056  -0.00058   2.06891
   R44        1.84227  -0.00037   0.00013  -0.00106  -0.00093   1.84134
    A1        2.25904   0.00010   0.00019   0.00057   0.00073   2.25977
    A2        1.90907   0.00014  -0.00076  -0.00158  -0.00268   1.90639
    A3        2.11428  -0.00025   0.00054   0.00082   0.00169   2.11598
    A4        2.23352  -0.00025   0.00051  -0.00189  -0.00131   2.23220
    A5        1.96111   0.00010  -0.00020   0.00000  -0.00077   1.96034
    A6        2.08854   0.00015  -0.00025   0.00192   0.00210   2.09064
    A7        1.97638   0.00025  -0.00098  -0.00363  -0.00471   1.97167
    A8        1.91186  -0.00008   0.00017   0.00089   0.00105   1.91291
    A9        1.88303  -0.00023   0.00218   0.00120   0.00344   1.88647
   A10        1.91328  -0.00005  -0.00061  -0.00115  -0.00174   1.91154
   A11        1.93274   0.00009  -0.00038   0.00286   0.00253   1.93526
   A12        1.84149  -0.00001  -0.00028   0.00012  -0.00018   1.84131
   A13        1.94722  -0.00014  -0.00013  -0.00307  -0.00320   1.94402
   A14        1.94128   0.00012  -0.00118   0.00424   0.00305   1.94433
   A15        1.86963   0.00006   0.00188  -0.00059   0.00129   1.87091
   A16        1.98460   0.00005  -0.00169   0.00369   0.00203   1.98663
   A17        1.87735  -0.00002   0.00074  -0.00461  -0.00389   1.87346
   A18        1.83535  -0.00006   0.00078  -0.00012   0.00064   1.83599
   A19        2.03012  -0.00007   0.00054  -0.00130  -0.00076   2.02936
   A20        1.91679   0.00002  -0.00141   0.00302   0.00160   1.91839
   A21        1.89775  -0.00001   0.00019  -0.00019   0.00000   1.89775
   A22        1.86049   0.00003   0.00084  -0.00111  -0.00026   1.86023
   A23        1.90012   0.00005  -0.00003   0.00062   0.00059   1.90070
   A24        1.85025  -0.00002  -0.00019  -0.00106  -0.00125   1.84900
   A25        2.04372   0.00028   0.00125   0.00032   0.00154   2.04526
   A26        1.91164   0.00000  -0.00104   0.00055  -0.00051   1.91113
   A27        1.87527  -0.00003  -0.00043   0.00019  -0.00022   1.87505
   A28        1.88764  -0.00020   0.00115   0.00005   0.00120   1.88885
   A29        1.89007  -0.00013   0.00015  -0.00038  -0.00023   1.88984
   A30        1.84560   0.00008  -0.00135  -0.00086  -0.00221   1.84339
   A31        1.95799   0.00002   0.00005   0.00114   0.00112   1.95911
   A32        1.96050   0.00007   0.00072  -0.00187  -0.00112   1.95937
   A33        1.84023  -0.00009  -0.00023   0.00139   0.00119   1.84141
   A34        1.98137  -0.00010   0.00193  -0.00251  -0.00056   1.98082
   A35        1.86140   0.00005  -0.00130  -0.00051  -0.00178   1.85962
   A36        1.85006   0.00005  -0.00160   0.00290   0.00127   1.85133
   A37        1.90385  -0.00054   0.00102  -0.00152  -0.00115   1.90270
   A38        2.19540   0.00035  -0.00092   0.00126   0.00065   2.19606
   A39        2.18392   0.00019  -0.00007   0.00026   0.00050   2.18442
   A40        1.82959   0.00030  -0.00055  -0.00115  -0.00284   1.82675
   A41        1.91434  -0.00010  -0.00349  -0.01028  -0.01358   1.90076
   A42        1.92078   0.00004   0.00084   0.00728   0.00847   1.92925
   A43        1.93437  -0.00040  -0.00026  -0.00809  -0.00821   1.92617
   A44        1.98858  -0.00004   0.00311   0.00831   0.01165   2.00023
   A45        1.87585   0.00019   0.00020   0.00315   0.00325   1.87910
   A46        1.81340   0.00003  -0.00021  -0.00182  -0.00260   1.81080
   A47        1.94732   0.00005  -0.00292  -0.00651  -0.00924   1.93808
   A48        1.85766   0.00000   0.00119   0.00754   0.00889   1.86655
   A49        1.96936  -0.00035   0.00171  -0.00227  -0.00040   1.96896
   A50        1.95885   0.00021   0.00099   0.00390   0.00502   1.96388
   A51        1.91255   0.00008  -0.00081  -0.00047  -0.00143   1.91113
   A52        1.92348   0.00012  -0.00027   0.00047   0.00020   1.92368
   A53        1.95754  -0.00006   0.00146  -0.00105   0.00041   1.95795
   A54        1.93027   0.00018  -0.00069   0.00113   0.00044   1.93072
   A55        1.88660  -0.00004  -0.00018   0.00009  -0.00008   1.88652
   A56        1.88081  -0.00012  -0.00029  -0.00037  -0.00066   1.88016
   A57        1.88273  -0.00008  -0.00009  -0.00029  -0.00038   1.88235
   A58        1.93712  -0.00030   0.00136  -0.00150  -0.00014   1.93698
   A59        1.91671   0.00010  -0.00042   0.00107   0.00065   1.91736
   A60        1.93959   0.00017  -0.00019   0.00189   0.00169   1.94128
   A61        1.88779   0.00008  -0.00081  -0.00153  -0.00234   1.88545
   A62        1.89584   0.00003  -0.00004  -0.00028  -0.00033   1.89550
   A63        1.88527  -0.00008   0.00008   0.00030   0.00037   1.88563
   A64        1.87000   0.00010   0.00078   0.00145   0.00223   1.87223
   A65        1.94510  -0.00024  -0.00259   0.00433   0.00174   1.94684
   A66        1.94449   0.00038  -0.00093  -0.00023  -0.00117   1.94332
   A67        1.95546   0.00023  -0.00061   0.00177   0.00116   1.95662
   A68        1.83681   0.00005   0.00185  -0.00090   0.00095   1.83776
   A69        1.86896   0.00012   0.00014  -0.00204  -0.00191   1.86705
   A70        1.90776  -0.00057   0.00241  -0.00325  -0.00085   1.90692
   A71        1.88887   0.00017  -0.00254   0.00245  -0.00009   1.88878
   A72        1.92616  -0.00028   0.00075  -0.00240  -0.00166   1.92450
   A73        1.95383   0.00052  -0.00091   0.00255   0.00165   1.95548
   A74        1.91964   0.00004  -0.00062   0.00188   0.00126   1.92089
   A75        1.88840  -0.00006  -0.00012  -0.00034  -0.00046   1.88794
   A76        1.88867   0.00000   0.00071  -0.00081  -0.00010   1.88857
   A77        1.88540  -0.00023   0.00025  -0.00099  -0.00074   1.88465
   A78        1.94757  -0.00070   0.00031  -0.00049  -0.00018   1.94739
   A79        1.91874   0.00030  -0.00209  -0.00186  -0.00395   1.91479
   A80        1.93560   0.00000   0.00220   0.00148   0.00368   1.93928
   A81        1.90816   0.00048   0.00031   0.00418   0.00448   1.91264
   A82        1.86563  -0.00002  -0.00055  -0.00347  -0.00403   1.86161
   A83        1.88640  -0.00006  -0.00013   0.00022   0.00010   1.88650
   A84        1.83804  -0.00038   0.00151   0.00107   0.00258   1.84061
    D1        0.08972  -0.00003  -0.00053   0.00133   0.00079   0.09051
    D2       -3.05928   0.00002   0.00416   0.00710   0.01124  -3.04804
    D3       -3.09487  -0.00017  -0.00182  -0.00399  -0.00580  -3.10067
    D4        0.03931  -0.00012   0.00286   0.00178   0.00465   0.04396
    D5        0.36820  -0.00006  -0.00518  -0.00307  -0.00827   0.35993
    D6       -1.88862   0.00000  -0.00852   0.00103  -0.00749  -1.89611
    D7        2.38751  -0.00005  -0.00683  -0.00229  -0.00914   2.37838
    D8       -2.72599   0.00009  -0.00372   0.00285  -0.00090  -2.72689
    D9        1.30038   0.00015  -0.00706   0.00695  -0.00012   1.30026
   D10       -0.70668   0.00010  -0.00538   0.00362  -0.00177  -0.70845
   D11        0.03937   0.00001   0.00637   0.02879   0.03514   0.07450
   D12       -3.09688   0.00010   0.00523   0.02907   0.03426  -3.06262
   D13       -3.14103  -0.00011   0.00516   0.02399   0.02918  -3.11186
   D14        0.00590  -0.00002   0.00402   0.02427   0.02830   0.03420
   D15        0.66446   0.00011   0.00469   0.00388   0.00854   0.67300
   D16       -1.47704   0.00005   0.00604   0.00723   0.01329  -1.46375
   D17        2.80990   0.00023   0.00513   0.00598   0.01110   2.82100
   D18       -2.46924   0.00005  -0.00029  -0.00226  -0.00259  -2.47183
   D19        1.67244   0.00000   0.00107   0.00109   0.00216   1.67461
   D20       -0.32380   0.00017   0.00016  -0.00016  -0.00002  -0.32382
   D21       -0.09899   0.00019  -0.01055  -0.03035  -0.04090  -0.13989
   D22        2.02778  -0.00019  -0.01021  -0.03770  -0.04787   1.97991
   D23       -2.16978  -0.00006  -0.01209  -0.03725  -0.04933  -2.21911
   D24        3.03588   0.00023  -0.00630  -0.02512  -0.03142   3.00446
   D25       -1.12054  -0.00015  -0.00596  -0.03247  -0.03838  -1.15892
   D26        0.96508  -0.00002  -0.00784  -0.03203  -0.03985   0.92524
   D27       -1.39697   0.00004  -0.00091  -0.00910  -0.00996  -1.40693
   D28        2.65002  -0.00001   0.00241  -0.01502  -0.01257   2.63745
   D29        0.65329  -0.00003   0.00105  -0.01672  -0.01565   0.63765
   D30        0.74374   0.00007  -0.00184  -0.01133  -0.01315   0.73058
   D31       -1.49245   0.00003   0.00147  -0.01724  -0.01577  -1.50822
   D32        2.79400   0.00000   0.00012  -0.01895  -0.01884   2.77516
   D33        2.76852   0.00009  -0.00277  -0.01020  -0.01295   2.75557
   D34        0.53233   0.00005   0.00055  -0.01612  -0.01556   0.51677
   D35       -1.46440   0.00002  -0.00081  -0.01783  -0.01863  -1.48304
   D36        0.65769  -0.00005  -0.00309   0.00852   0.00543   0.66313
   D37       -1.45653  -0.00006  -0.00347   0.00852   0.00505  -1.45148
   D38        2.80931  -0.00004  -0.00257   0.00824   0.00566   2.81497
   D39        2.87049   0.00004  -0.00620   0.01476   0.00857   2.87906
   D40        0.75627   0.00003  -0.00658   0.01476   0.00818   0.76445
   D41       -1.26108   0.00005  -0.00568   0.01448   0.00880  -1.25228
   D42       -1.38791  -0.00002  -0.00576   0.01374   0.00800  -1.37991
   D43        2.78106  -0.00003  -0.00614   0.01374   0.00761   2.78867
   D44        0.76371  -0.00001  -0.00524   0.01346   0.00823   0.77194
   D45        0.88102  -0.00017  -0.01142  -0.04902  -0.06044   0.82058
   D46       -1.16486  -0.00032  -0.01146  -0.05053  -0.06199  -1.22685
   D47        2.97487  -0.00003  -0.01345  -0.04741  -0.06088   2.91399
   D48       -1.33488  -0.00012  -0.00889  -0.05142  -0.06031  -1.39519
   D49        2.90242  -0.00027  -0.00893  -0.05293  -0.06186   2.84056
   D50        0.75897   0.00003  -0.01092  -0.04982  -0.06074   0.69822
   D51        2.89901  -0.00008  -0.00937  -0.04771  -0.05707   2.84194
   D52        0.85313  -0.00023  -0.00941  -0.04922  -0.05862   0.79451
   D53       -1.29032   0.00007  -0.01140  -0.04611  -0.05750  -1.34783
   D54        0.83938  -0.00005   0.00245  -0.00555  -0.00310   0.83627
   D55       -1.31716   0.00002   0.00082  -0.00631  -0.00549  -1.32265
   D56        2.96919  -0.00005   0.00316  -0.00568  -0.00252   2.96667
   D57        2.98326  -0.00004   0.00162  -0.00334  -0.00173   2.98153
   D58        0.82672   0.00002  -0.00001  -0.00411  -0.00411   0.82261
   D59       -1.17011  -0.00004   0.00233  -0.00348  -0.00115  -1.17125
   D60       -1.31101  -0.00003   0.00182  -0.00484  -0.00302  -1.31404
   D61        2.81563   0.00004   0.00019  -0.00561  -0.00541   2.81022
   D62        0.81881  -0.00003   0.00253  -0.00498  -0.00245   0.81636
   D63       -1.28945  -0.00002   0.00368   0.00255   0.00625  -1.28320
   D64        0.95646   0.00001   0.00641  -0.00124   0.00518   0.96164
   D65        2.98729   0.00005   0.00469   0.00060   0.00530   2.99259
   D66        0.87927   0.00002   0.00416   0.00356   0.00773   0.88701
   D67        3.12518   0.00004   0.00689  -0.00023   0.00667   3.13185
   D68       -1.12717   0.00009   0.00517   0.00161   0.00679  -1.12039
   D69        2.87161  -0.00006   0.00325   0.00239   0.00565   2.87726
   D70       -1.16566  -0.00004   0.00598  -0.00140   0.00458  -1.16108
   D71        0.86517   0.00001   0.00426   0.00043   0.00470   0.86987
   D72       -3.06751  -0.00003   0.00696  -0.00607   0.00085  -3.06666
   D73        1.11290  -0.00001   0.00639  -0.00581   0.00055   1.11345
   D74       -0.98966   0.00001   0.00599  -0.00552   0.00044  -0.98921
   D75        0.97105  -0.00003   0.00456  -0.00382   0.00077   0.97182
   D76       -1.13173  -0.00001   0.00399  -0.00356   0.00047  -1.13126
   D77        3.04890   0.00001   0.00359  -0.00326   0.00036   3.04927
   D78       -1.06643  -0.00007   0.00611  -0.00367   0.00244  -1.06399
   D79        3.11398  -0.00005   0.00554  -0.00341   0.00213   3.11611
   D80        1.01142  -0.00003   0.00514  -0.00311   0.00203   1.01345
   D81       -0.09808   0.00011  -0.01251  -0.04611  -0.05866  -0.15673
   D82        1.97954  -0.00024  -0.01496  -0.06140  -0.07643   1.90311
   D83       -2.24339  -0.00005  -0.01632  -0.05940  -0.07566  -2.31905
   D84        3.03822   0.00002  -0.01137  -0.04638  -0.05779   2.98043
   D85       -1.16735  -0.00033  -0.01382  -0.06168  -0.07556  -1.24291
   D86        0.89290  -0.00014  -0.01518  -0.05967  -0.07479   0.81811
   D87        0.11350  -0.00013   0.01334   0.04455   0.05785   0.17136
   D88       -1.99855  -0.00002   0.01608   0.05484   0.07090  -1.92764
   D89        2.11341  -0.00002   0.01506   0.05417   0.06915   2.18257
   D90       -1.95059   0.00002   0.01796   0.06146   0.07949  -1.87110
   D91        2.22055   0.00013   0.02070   0.07175   0.09254   2.31309
   D92        0.04932   0.00013   0.01968   0.07108   0.09079   0.14011
   D93        2.21437   0.00010   0.01572   0.05747   0.07310   2.28747
   D94        0.10232   0.00021   0.01846   0.06776   0.08615   0.18847
   D95       -2.06891   0.00021   0.01744   0.06709   0.08440  -1.98451
   D96        1.03567   0.00009  -0.00302   0.00328   0.00048   1.03615
   D97        3.12218   0.00005  -0.00345   0.00112  -0.00210   3.12007
   D98       -1.07609   0.00013  -0.00375   0.00338  -0.00015  -1.07624
   D99        3.06965  -0.00008  -0.00412  -0.00486  -0.00917   3.06048
   D100      -1.12703  -0.00011  -0.00454  -0.00701  -0.01176  -1.13879
   D101       0.95789  -0.00003  -0.00485  -0.00476  -0.00981   0.94809
   D102      -1.01716   0.00001  -0.00218  -0.00178  -0.00398  -1.02114
   D103       1.06934  -0.00003  -0.00260  -0.00393  -0.00656   1.06279
   D104      -3.12892   0.00005  -0.00291  -0.00168  -0.00461  -3.13353
   D105      -3.00917   0.00010   0.01231   0.03747   0.04958  -2.95960
   D106       1.30131  -0.00003   0.01142   0.03341   0.04503   1.34634
   D107      -0.90107   0.00021   0.00907   0.03386   0.04294  -0.85813
   D108       1.02773  -0.00008  -0.01090  -0.00814  -0.01904   1.00869
   D109       3.13784   0.00027  -0.01231  -0.00659  -0.01891   3.11893
   D110      -1.11647  -0.00030  -0.00863  -0.01166  -0.02029  -1.13675
   D111      -1.03284  -0.00012  -0.00588  -0.02639  -0.03227  -1.06511
   D112       1.07159  -0.00005  -0.00612  -0.02677  -0.03289   1.03870
   D113      -3.11541   0.00003  -0.00682  -0.02508  -0.03190   3.13588
   D114       3.13984  -0.00007  -0.00338  -0.03093  -0.03431   3.10553
   D115      -1.03891   0.00000  -0.00363  -0.03131  -0.03494  -1.07385
   D116       1.05727   0.00008  -0.00433  -0.02962  -0.03394   1.02333
   D117       1.13772   0.00003  -0.00558  -0.02662  -0.03220   1.10552
   D118      -3.04103   0.00011  -0.00583  -0.02699  -0.03283  -3.07386
   D119      -0.94485   0.00019  -0.00653  -0.02530  -0.03183  -0.97668
   D120      -3.09879  -0.00038  -0.00916  -0.04462  -0.05378   3.13062
   D121      -0.97860  -0.00003  -0.01000  -0.04093  -0.05093  -1.02953
   D122       1.10652   0.00009  -0.01010  -0.04092  -0.05103   1.05549
   D123      -0.96103  -0.00046  -0.01267  -0.03952  -0.05218  -1.01321
   D124       1.15916  -0.00010  -0.01351  -0.03583  -0.04934   1.10983
   D125      -3.03891   0.00002  -0.01361  -0.03582  -0.04943  -3.08834
   D126       1.02027  -0.00062  -0.00926  -0.04320  -0.05246   0.96780
   D127       3.14046  -0.00027  -0.01011  -0.03951  -0.04962   3.09084
   D128      -1.05761  -0.00014  -0.01021  -0.03950  -0.04972  -1.10732
   D129       0.85476   0.00001   0.01430   0.03063   0.04493   0.89969
   D130      -1.27155  -0.00024   0.01653   0.03044   0.04697  -1.22459
   D131       2.97375  -0.00041   0.01682   0.02992   0.04674   3.02048
         Item               Value     Threshold  Converged?
 Maximum Force            0.001558     0.000450     NO 
 RMS     Force            0.000236     0.000300     YES
 Maximum Displacement     0.273759     0.001800     NO 
 RMS     Displacement     0.056459     0.001200     NO 
 Predicted change in Energy=-1.540208D-04
 GradGradGradGradGradGradGradGradGradGradGradGradGradGradGradGradGradGrad

                          Input orientation:                          
 ---------------------------------------------------------------------
 Center     Atomic      Atomic             Coordinates (Angstroms)
 Number     Number       Type             X           Y           Z
 ---------------------------------------------------------------------
      1          6           0        1.756418    0.712312    0.092632
      2          6           0        1.146810   -0.480467    0.296212
      3          6           0       -0.279246   -0.731467    0.694857
      4          6           0       -1.278241    0.242023    0.015230
      5          6           0       -1.319187    1.609018    0.743620
      6          6           0        0.027048    2.140405    1.273304
      7          6           0        1.225311    2.111766    0.304904
      8          6           0        3.142135    0.480267   -0.339089
      9          6           0        3.365003   -1.011013   -0.505066
     10          6           0        2.094568   -1.662737    0.076954
     11          8           0        3.992054    1.349938   -0.532022
     12          6           0        0.957925    2.842597   -1.024845
     13          6           0        2.357500   -2.408726    1.390784
     14          8           0        1.451012   -2.548757   -0.858470
     15          6           0       -2.681007   -0.417280   -0.167435
     16          8           0       -3.122201   -1.077731    1.048173
     17          6           0       -2.646029   -1.515690   -1.234131
     18          6           0       -3.765506    0.617352   -0.537304
     19          8           0       -5.040346    0.000572   -0.715717
     20          1           0       -0.375957   -0.653752    1.786864
     21          1           0       -0.521205   -1.768685    0.453536
     22          1           0       -0.911555    0.424694   -1.002745
     23          1           0       -1.996059    1.552691    1.607714
     24          1           0       -1.754563    2.355039    0.068187
     25          1           0        0.306257    1.590604    2.181132
     26          1           0       -0.132146    3.178415    1.593577
     27          1           0        2.039714    2.663886    0.797583
     28          1           0        3.455914   -1.239788   -1.573061
     29          1           0        4.297982   -1.316601   -0.019061
     30          1           0        0.647495    3.877053   -0.833130
     31          1           0        0.173491    2.355795   -1.613676
     32          1           0        1.865998    2.874851   -1.636758
     33          1           0        1.424179   -2.789007    1.819345
     34          1           0        3.020360   -3.263898    1.207644
     35          1           0        2.840254   -1.756900    2.127301
     36          1           0        1.964834   -3.374522   -0.874447
     37          1           0       -3.139820   -0.418226    1.763535
     38          1           0       -2.355511   -1.094725   -2.202895
     39          1           0       -1.938720   -2.310355   -0.981751
     40          1           0       -3.636664   -1.966715   -1.340765
     41          1           0       -3.832700    1.380469    0.249021
     42          1           0       -3.525548    1.120443   -1.479615
     43          1           0       -5.185552   -0.532546    0.086872
 ---------------------------------------------------------------------
                    Distance matrix (angstroms):
                    1          2          3          4          5
     1  C    0.000000
     2  C    1.354913   0.000000
     3  C    2.567314   1.501850   0.000000
     4  C    3.071859   2.545941   1.551633   0.000000
     5  C    3.269131   3.263015   2.561586   1.549485   0.000000
     6  C    2.534592   3.012897   2.945516   2.624953   1.541196
     7  C    1.511822   2.593436   3.240329   3.138092   2.630532
     8  C    1.469843   2.303897   3.774016   4.440949   4.727551
     9  C    2.432003   2.417417   3.846884   4.837409   5.510483
    10  C    2.399052   1.531040   2.623750   3.873985   4.775202
    11  O    2.407245   3.483069   4.907289   5.413221   5.468425
    12  C    2.534651   3.581009   4.154744   3.584017   3.135988
    13  C    3.433275   2.526270   3.201554   4.705022   5.484444
    14  O    3.410636   2.388232   2.951129   4.000078   5.246693
    15  C    4.586323   3.856312   2.571131   1.560705   2.605851
    16  O    5.283772   4.375686   2.885676   2.491769   3.249959
    17  C    5.109387   4.218917   3.152405   2.553685   3.928843
    18  C    5.558550   5.102039   3.935929   2.575394   2.934049
    19  O    6.881570   6.287789   5.019329   3.840055   4.308571
    20  H    3.046896   2.137964   1.099032   2.180645   2.664239
    21  H    3.387206   2.113416   1.092063   2.192753   3.482787
    22  H    2.898389   2.596820   2.149040   1.097315   2.149089
    23  H    4.133134   3.966282   2.999689   2.183831   1.099085
    24  H    3.876356   4.063257   3.477900   2.166684   1.096498
    25  H    2.690018   2.923831   2.818482   3.003404   2.169989
    26  H    3.449807   4.087334   4.014537   3.525210   2.143478
    27  H    2.094243   3.306903   4.112974   4.181665   3.521062
    28  H    3.077908   3.066384   4.399235   5.208710   6.023645
    29  H    3.253999   3.275424   4.669376   5.790055   6.379147
    30  H    3.478840   4.529096   4.942878   4.200192   3.390864
    31  H    2.849242   3.555194   3.881428   3.037909   2.888357
    32  H    2.771167   3.938498   4.800420   4.421209   4.173001
    33  H    3.918055   2.779608   2.898207   4.443540   5.293946
    34  H    4.318686   3.476836   4.190890   5.673738   6.541583
    35  H    3.378105   2.801771   3.582554   5.041680   5.526747
    36  H    4.204865   3.227252   3.805831   4.938467   6.183737
    37  H    5.295581   4.531237   3.069702   2.637797   2.909407
    38  H    5.044084   4.346159   3.583266   2.804904   4.131119
    39  H    4.893349   3.808172   2.838618   2.818659   4.326917
    40  H    6.190084   5.269748   4.116047   3.504199   4.743546
    41  H    5.631086   5.316091   4.157652   2.806417   2.571888
    42  H    5.526092   5.248562   4.323930   2.838410   3.170096
    43  H    7.052705   6.336035   4.947833   3.983989   4.468377
                    6          7          8          9         10
     6  C    0.000000
     7  C    1.540926   0.000000
     8  C    3.880675   2.598217   0.000000
     9  C    4.923005   3.871187   1.516949   0.000000
    10  C    4.491078   3.880006   2.421354   1.541913   0.000000
    11  O    4.427789   2.989263   1.231224   2.442951   3.612135
    12  C    2.577032   1.540727   3.289626   4.573238   4.775349
    13  C    5.112671   4.784959   3.457512   2.561817   1.533552
    14  O    5.344191   4.808831   3.507796   2.480506   1.440213
    15  C    3.993876   4.677446   5.894408   6.084469   4.941357
    16  O    4.508310   5.442996   6.602558   6.670894   5.338556
    17  C    5.176833   5.523979   6.187712   6.076079   4.920754
    18  C    4.470062   5.277389   6.911844   7.314149   6.317957
    19  O    5.849237   6.690087   8.205178   8.468623   7.368984
    20  H    2.869402   3.522549   4.264111   4.401745   3.169438
    21  H    4.031574   4.257970   4.371052   4.073769   2.644864
    22  H    3.000840   3.020324   4.108033   4.538490   3.815743
    23  H    2.133120   3.519532   5.598319   6.306934   5.423600
    24  H    2.161600   2.999144   5.259116   6.153770   5.564028
    25  H    1.097447   2.153254   3.953045   4.831149   4.267300
    26  H    1.097899   2.154323   4.662201   5.846851   5.540321
    27  H    2.133347   1.100374   2.697323   4.118030   4.386569
    28  H    5.593266   4.442439   2.140031   1.096001   2.180528
    29  H    5.644641   4.615188   2.160355   1.095460   2.232501
    30  H    2.799637   2.178355   4.243285   5.602292   5.797547
    31  H    2.898705   2.201551   3.735643   4.769714   4.764176
    32  H    3.519888   2.182391   3.007740   4.315980   4.855797
    33  H    5.152595   5.133289   4.277658   3.511544   2.180328
    34  H    6.178246   5.738894   4.052898   2.850902   2.167779
    35  H    4.881847   4.571187   3.343521   2.785869   2.183767
    36  H    6.227541   5.660134   4.065961   2.771839   1.962703
    37  H    4.100728   5.251936   6.685153   6.914526   5.638455
    38  H    5.312872   5.421524   6.014855   5.967739   5.032251
    39  H    5.362721   5.587641   5.832296   5.481332   4.219915
    40  H    6.092994   6.555992   7.276207   7.115834   5.911797
    41  H    4.065011   5.110909   7.057235   7.621992   6.665074
    42  H    4.608668   5.170870   6.794750   7.278224   6.461788
    43  H    5.976913   6.938234   8.399857   8.584365   7.367332
                   11         12         13         14         15
    11  O    0.000000
    12  C    3.417140   0.000000
    13  C    4.527306   5.947307   0.000000
    14  O    4.665114   5.416411   2.429089   0.000000
    15  C    6.912722   4.960219   5.637416   4.700458   0.000000
    16  O    7.681356   6.026094   5.649430   5.168509   1.452085
    17  C    7.264222   5.659236   5.720401   4.241944   1.531525
    18  C    7.792076   5.244064   7.096892   6.110602   1.543827
    19  O    9.134483   6.644691   8.060409   6.975470   2.457985
    20  H    5.335871   4.680748   3.272400   3.731843   3.031247
    21  H    5.573746   5.063335   3.094354   2.493894   2.622337
    22  H    5.012289   3.056420   4.944085   3.800519   2.130170
    23  H    6.362160   4.161760   5.890107   5.897986   2.738812
    24  H    5.864647   2.964797   6.430535   5.931409   2.932501
    25  H    4.583036   3.502919   4.563648   5.261554   4.297803
    26  H    4.987035   2.856074   6.120098   6.428018   4.746248
    27  H    2.702950   2.126840   5.117056   5.500975   5.719270
    28  H    2.842164   4.817298   3.370061   2.498734   6.349339
    29  H    2.732609   5.428307   2.635501   3.213728   7.038258
    30  H    4.202744   1.096914   6.883381   6.475903   5.473881
    31  H    4.094283   1.095005   6.041303   5.124161   4.234350
    32  H    2.840055   1.095479   6.109318   5.494858   5.802784
    33  H    5.408676   6.326276   1.095156   2.688705   5.140519
    34  H    5.025745   6.821065   1.097380   2.691303   6.519177
    35  H    4.248657   5.885114   1.095621   3.387014   6.127375
    36  H    5.152417   6.299925   2.493636   0.972706   5.552386
    37  H    7.698026   5.932920   5.858461   5.699983   1.984730
    38  H    7.004268   5.279125   6.070716   4.290839   2.169788
    39  H    6.983845   5.911457   4.908779   3.400341   2.190396
    40  H    8.357726   6.658794   6.602025   5.143522   2.165810
    41  H    7.863697   5.168234   7.347122   6.677048   2.175254
    42  H    7.580563   4.824330   7.436698   6.214096   2.190812
    43  H    9.389101   7.097169   7.881489   7.000197   2.520060
                   16         17         18         19         20
    16  O    0.000000
    17  C    2.372226   0.000000
    18  C    2.408503   2.507721   0.000000
    19  O    2.820163   2.881069   1.427399   0.000000
    20  H    2.875288   3.875896   4.301918   5.333627   0.000000
    21  H    2.756120   2.725271   4.147340   4.992000   1.744116
    22  H    3.369051   2.612858   2.898066   4.160430   3.038393
    23  H    2.915545   4.232435   2.933752   4.132201   2.743212
    24  H    3.822920   4.180106   2.725814   4.117571   3.729239
    25  H    4.489759   5.479879   4.991630   6.285388   2.378654
    26  H    5.229978   6.029109   4.929604   6.286648   3.844776
    27  H    6.380272   6.599463   6.298476   7.714310   4.221476
    28  H    7.082989   6.117573   7.527992   8.629019   5.129890
    29  H    7.500344   7.052327   8.308344   9.456460   5.054348
    30  H    6.503829   6.331649   5.494337   6.884216   5.332918
    31  H    5.453085   4.804388   4.438069   5.791157   4.574160
    32  H    6.907525   6.308514   6.165950   7.537068   5.403571
    33  H    4.918612   5.245154   6.640023   7.483206   2.793002
    34  H    6.521949   6.412991   8.009802   8.906798   4.322421
    35  H    6.097267   6.438688   7.508213   8.560100   3.417140
    36  H    5.903358   4.984444   6.991818   7.777467   4.468162
    37  H    0.973140   3.230210   2.599570   3.151837   2.773978
    38  H    3.340291   1.095498   2.773714   3.258790   4.475630
    39  H    2.653409   1.093377   3.479389   3.877014   3.584939
    40  H    2.600382   1.093687   2.709161   2.496243   4.705119
    41  H    2.680709   3.463476   1.097802   2.072015   4.295589
    42  H    3.374073   2.789805   1.094820   2.032797   4.872122
    43  H    2.340671   3.026681   1.930904   0.974396   5.102634
                   21         22         23         24         25
    21  H    0.000000
    22  H    2.661586   0.000000
    23  H    3.812986   3.043522   0.000000
    24  H    4.321431   2.363004   1.752777   0.000000
    25  H    3.867054   3.602706   2.372953   3.048914   0.000000
    26  H    5.091646   3.864110   2.473327   2.374237   1.748874
    27  H    5.130727   4.118878   4.263629   3.876074   2.463943
    28  H    4.494919   4.708561   6.902122   6.539537   5.659101
    29  H    4.863361   5.580234   7.105926   7.079679   5.406159
    30  H    5.907261   3.791859   4.283545   2.983083   3.798693
    31  H    4.665545   2.297763   3.966016   2.558526   3.873463
    32  H    5.624099   3.757665   5.214422   4.035531   4.319533
    33  H    2.586698   4.873163   5.531108   6.295408   4.534493
    34  H    3.917527   5.826790   6.965920   7.461280   5.646257
    35  H    3.755134   5.350945   5.883306   6.500795   4.198788
    36  H    3.243861   4.766981   6.791703   6.895675   6.061346
    37  H    3.224436   3.650751   2.284071   3.533290   4.010640
    38  H    3.297806   2.415367   4.653897   4.173706   5.789274
    39  H    2.088732   2.921643   4.650993   4.785622   5.501021
    40  H    3.600668   3.641334   4.875585   4.919858   6.372198
    41  H    4.574385   3.318661   2.291060   2.302420   4.572546
    42  H    4.594585   2.746713   3.472431   2.656371   5.320231
    43  H    4.839279   4.513382   4.102930   4.484437   6.249293
                   26         27         28         29         30
    26  H    0.000000
    27  H    2.369667   0.000000
    28  H    6.513240   4.781658   0.000000
    29  H    6.513970   4.648759   1.769151   0.000000
    30  H    2.642885   2.463590   5.883603   6.400220   0.000000
    31  H    3.325145   3.064618   4.868693   5.748106   1.774305
    32  H    3.810485   2.449632   4.411592   5.108792   1.770587
    33  H    6.171162   5.581838   4.246934   3.715704   7.216316
    34  H    7.182662   6.022328   3.466850   2.632316   7.796694
    35  H    5.785962   4.685335   3.786704   2.631673   6.731551
    36  H    7.309545   6.266072   2.696010   3.226500   7.370375
    37  H    4.691568   6.104101   7.437173   7.701014   6.287753
    38  H    6.133210   6.515215   5.847255   7.006234   5.967652
    39  H    6.326343   6.613399   5.531532   6.388331   6.707802
    40  H    6.882177   7.631269   7.133515   8.070201   7.263700
    41  H    4.328341   6.036003   7.956735   8.570533   5.241768
    42  H    5.019455   6.208059   7.370226   8.323462   5.042929
    43  H    6.448123   7.932639   8.827826   9.516479   7.369898
                   31         32         33         34         35
    31  H    0.000000
    32  H    1.770461   0.000000
    33  H    6.310217   6.649747   0.000000
    34  H    6.902570   6.863484   1.774117   0.000000
    35  H    6.166101   6.047349   1.779143   1.774613   0.000000
    36  H    6.049124   6.296471   2.809208   2.336980   3.520448
    37  H    5.484412   6.889453   5.143326   6.808427   6.138865
    38  H    4.318462   5.822301   5.773652   6.725851   6.795958
    39  H    5.160787   6.464618   4.402765   5.504105   5.728099
    40  H    5.768523   7.335371   6.022838   7.245207   7.349964
    41  H    4.524430   6.185831   6.890952   8.333878   7.609161
    42  H    3.902173   5.671985   7.118057   8.324225   7.862085
    43  H    6.320895   8.019078   7.195945   8.720860   8.371138
                   36         37         38         39         40
    36  H    0.000000
    37  H    6.461898   0.000000
    38  H    5.062373   4.099434   0.000000
    39  H    4.047431   3.543922   1.772756   0.000000
    40  H    5.794492   3.504476   1.773411   1.769178   0.000000
    41  H    7.581788   2.451354   3.784252   4.327140   3.710727
    42  H    7.121462   3.610306   2.607506   3.812645   3.092276
    43  H    7.754288   2.647506   3.683505   3.852853   2.548341
                   41         42         43
    41  H    0.000000
    42  H    1.774864   0.000000
    43  H    2.348643   2.818132   0.000000
 Stoichiometry    C15H24O4
 Framework group  C1[X(C15H24O4)]
 Deg. of freedom   123
 Full point group                 C1      NOp   1
 Largest Abelian subgroup         C1      NOp   1
 Largest concise Abelian subgroup C1      NOp   1
                         Standard orientation:                         
 ---------------------------------------------------------------------
 Center     Atomic      Atomic             Coordinates (Angstroms)
 Number     Number       Type             X           Y           Z
 ---------------------------------------------------------------------
      1          6           0        1.781786    0.741374    0.066266
      2          6           0        1.186258   -0.458998    0.266874
      3          6           0       -0.229798   -0.727108    0.689316
      4          6           0       -1.249712    0.245719    0.040511
      5          6           0       -1.288371    1.603512    0.786035
      6          6           0        0.063141    2.140202    1.296589
      7          6           0        1.242996    2.133531    0.305453
      8          6           0        3.160966    0.526537   -0.394329
      9          6           0        3.393240   -0.960664   -0.582521
     10          6           0        2.139641   -1.630294    0.015462
     11          8           0        3.999687    1.405795   -0.592741
     12          6           0        0.944237    2.877838   -1.010066
     13          6           0        2.433773   -2.389606    1.314966
     14          8           0        1.485948   -2.510634   -0.918295
     15          6           0       -2.650071   -0.423508   -0.123591
     16          8           0       -3.062502   -1.102232    1.092051
     17          6           0       -2.626074   -1.508759   -1.203973
     18          6           0       -3.750105    0.606013   -0.460362
     19          8           0       -5.022845   -0.019636   -0.622115
     20          1           0       -0.306406   -0.663280    1.783816
     21          1           0       -0.467519   -1.763433    0.440073
     22          1           0       -0.903982    0.443707   -0.981923
     23          1           0       -1.948211    1.530998    1.662015
     24          1           0       -1.742786    2.353737    0.128024
     25          1           0        0.364178    1.582045    2.192261
     26          1           0       -0.098711    3.172893    1.632350
     27          1           0        2.061913    2.686777    0.789307
     28          1           0        3.465782   -1.175873   -1.654733
     29          1           0        4.337829   -1.263923   -0.117958
     30          1           0        0.628770    3.907198   -0.800017
     31          1           0        0.152904    2.391311   -1.589824
     32          1           0        1.840220    2.925278   -1.638587
     33          1           0        1.512007   -2.783064    1.756446
     34          1           0        3.100240   -3.236745    1.109003
     35          1           0        2.924900   -1.742455    2.050069
     36          1           0        2.006336   -3.331659   -0.953966
     37          1           0       -3.072105   -0.451493    1.815547
     38          1           0       -2.357575   -1.073751   -2.172886
     39          1           0       -1.907408   -2.300211   -0.974633
     40          1           0       -3.614707   -1.967061   -1.297327
     41          1           0       -3.808802    1.359075    0.336270
     42          1           0       -3.532347    1.122383   -1.400880
     43          1           0       -5.148271   -0.563538    0.176562
 ---------------------------------------------------------------------
 Rotational constants (GHZ):      0.5928511      0.2487952      0.2010545
 Standard basis: 6-31G(d) (6D, 7F)
 There are   333 symmetry adapted cartesian basis functions of A   symmetry.
 There are   333 symmetry adapted basis functions of A   symmetry.
   333 basis functions,   628 primitive gaussians,   333 cartesian basis functions
    73 alpha electrons       73 beta electrons
       nuclear repulsion energy      1597.6039199738 Hartrees.
 NAtoms=   43 NActive=   43 NUniq=   43 SFac= 1.00D+00 NAtFMM=   60 NAOKFM=F Big=F
 Integral buffers will be    131072 words long.
 Raffenetti 2 integral format.
 Two-electron integral symmetry is turned on.
 ------------------------------------------------------------------------------
 Polarizable Continuum Model (PCM)
 =================================
 Model                : PCM (using non-symmetric T matrix).
 Atomic radii         : SMD-Coulomb.
 Polarization charges : Total charges.
 Charge compensation  : None.
 Solution method      : On-the-fly selection.
 Cavity type          : VdW (van der Waals Surface) (Alpha=1.000).
 Cavity algorithm     : GePol (No added spheres)
                        Default sphere list used, NSphG=   43.
                        Lebedev-Laikov grids with approx.  5.0 points / Ang**2.
                        Smoothing algorithm: Karplus/York (Gamma=1.0000).
                        Polarization charges: spherical gaussians, with
                                              point-specific exponents (IZeta= 3).
                        Self-potential: point-specific (ISelfS= 7).
                        Self-field    : sphere-specific E.n sum rule (ISelfD= 2).
 1st derivatives      : Analytical E(r).r(x)/FMM algorithm (CHGder, D1EAlg=3).
                        Cavity 1st derivative terms included.
 Solvent              : Methanol, Eps=  32.613000 Eps(inf)=   1.765709
 ------------------------------------------------------------------------------
 ------------------------------------------------------------------------------
 Atomic radii for non-electrostatic terms: SMD-CDS.
 ------------------------------------------------------------------------------
 Nuclear repulsion after PCM non-electrostatic terms =     1597.6053584433 Hartrees.
 One-electron integrals computed using PRISM.
 NBasis=   333 RedAO= T EigKep=  9.53D-04  NBF=   333
 NBsUse=   333 1.00D-06 EigRej= -1.00D+00 NBFU=   333
 Initial guess from the checkpoint file:  "DY-202A-11R_60.chk"
 B after Tr=     0.000000    0.000000    0.000000
         Rot=    0.999998   -0.001427   -0.001637   -0.000246 Ang=  -0.25 deg.
 ExpMin= 1.61D-01 ExpMax= 5.48D+03 ExpMxC= 8.25D+02 IAcc=1 IRadAn=         1 AccDes= 0.00D+00
 Harris functional with IExCor=  402 and IRadAn=       1 diagonalized for initial guess.
 HarFok:  IExCor=  402 AccDes= 0.00D+00 IRadAn=         1 IDoV= 1 UseB2=F ITyADJ=14
 ICtDFT=  3500011 ScaDFX=  1.000000  1.000000  1.000000  1.000000
 FoFCou: FMM=F IPFlag=           0 FMFlag=      100000 FMFlg1=           0
         NFxFlg=           0 DoJE=T BraDBF=F KetDBF=T FulRan=T
         wScrn=  0.000000 ICntrl=     500 IOpCl=  0 I1Cent=   200000004 NGrid=           0
         NMat0=    1 NMatS0=      1 NMatT0=    0 NMatD0=    1 NMtDS0=    0 NMtDT0=    0
 Petite list used in FoFCou.
 Keep R1 ints in memory in canonical form, NReq=1565304907.
 Requested convergence on RMS density matrix=1.00D-08 within 128 cycles.
 Requested convergence on MAX density matrix=1.00D-06.
 Requested convergence on             energy=1.00D-06.
 No special actions if energy rises.
 Inv3:  Mode=1 IEnd=    22162572.
 Iteration    1 A*A^-1 deviation from unit magnitude is 6.00D-15 for   2697.
 Iteration    1 A*A^-1 deviation from orthogonality  is 2.59D-15 for   2690   2520.
 Iteration    1 A^-1*A deviation from unit magnitude is 6.22D-15 for   2697.
 Iteration    1 A^-1*A deviation from orthogonality  is 1.19D-10 for   2671   1522.
 Iteration    2 A*A^-1 deviation from unit magnitude is 2.33D-15 for     72.
 Iteration    2 A*A^-1 deviation from orthogonality  is 3.52D-15 for   1976    969.
 Iteration    2 A^-1*A deviation from unit magnitude is 1.11D-15 for    159.
 Iteration    2 A^-1*A deviation from orthogonality  is 3.67D-16 for   1284   1273.
 Error on total polarization charges =  0.05183
 SCF Done:  E(RB3LYP) =  -886.950540067     A.U. after   10 cycles
            NFock= 10  Conv=0.97D-08     -V/T= 2.0094
 SMD-CDS (non-electrostatic) energy       (kcal/mol) =       0.90
 (included in total energy above)
 D1PCM: PCM CHGder 1st derivatives, ID1Alg=3 FixD1E=F DoIter=F DoCFld=F I1PDM=0.
 Calling FoFJK, ICntrl=      2127 FMM=F ISym2X=0 I1Cent= 0 IOpClX= 0 NMat=1 NMatS=1 NMatT=0.
 ***** Axes restored to original set *****
 -------------------------------------------------------------------
 Center     Atomic                   Forces (Hartrees/Bohr)
 Number     Number              X              Y              Z
 -------------------------------------------------------------------
      1        6          -0.001548941    0.000118233    0.000299214
      2        6           0.000306299   -0.000449112   -0.000401967
      3        6          -0.001184091    0.000342684   -0.000471756
      4        6           0.000992986    0.000389828    0.000109191
      5        6          -0.000119739    0.000537654    0.000161253
      6        6          -0.000510386    0.000160170    0.000240672
      7        6           0.000496530   -0.000642274    0.000640010
      8        6           0.000490138    0.000650448    0.000077413
      9        6           0.001829304    0.000300160    0.000502428
     10        6          -0.002204583   -0.001105805   -0.000427805
     11        8           0.001062104    0.001042538   -0.000226872
     12        6           0.000093218    0.000429280   -0.000174351
     13        6           0.000918126   -0.000419030    0.000710414
     14        8           0.000158238    0.000436181   -0.000041368
     15        6          -0.001086176   -0.000008117    0.000796928
     16        8           0.000394283    0.000385547   -0.001217255
     17        6           0.000227460   -0.000518403    0.000151116
     18        6           0.000303877    0.000100823    0.000290839
     19        8          -0.001205582    0.000228933    0.000366904
     20        1           0.000067765   -0.000034250    0.000152244
     21        1           0.000037001   -0.000079654   -0.000194194
     22        1          -0.000140526   -0.000338503    0.000261844
     23        1          -0.000305818   -0.000781581    0.000070566
     24        1          -0.000028152   -0.000158637    0.000028359
     25        1           0.000262606   -0.000215276   -0.000120211
     26        1           0.000048371    0.000208189   -0.000170264
     27        1           0.000256960   -0.000202995   -0.000213722
     28        1          -0.000457044   -0.000494794   -0.000227782
     29        1          -0.000285046   -0.000442408    0.000061513
     30        1          -0.000119391    0.000127205   -0.000074240
     31        1          -0.000143965   -0.000176792   -0.000115401
     32        1           0.000090586    0.000069770   -0.000197432
     33        1          -0.000128162    0.000283573   -0.000150756
     34        1           0.000233291    0.000006247   -0.000062314
     35        1          -0.000042307   -0.000042882   -0.000104240
     36        1           0.000064689    0.000093526   -0.000163601
     37        1           0.000203063    0.000557069    0.000179508
     38        1          -0.000131736    0.000027610    0.000132165
     39        1           0.000642779   -0.000172627    0.000238994
     40        1           0.000148964   -0.000022396   -0.000151142
     41        1          -0.000234849    0.000193410   -0.000234970
     42        1           0.000248313   -0.000252959   -0.000177449
     43        1           0.000299543   -0.000130583   -0.000152487
 -------------------------------------------------------------------
 Cartesian Forces:  Max     0.002204583 RMS     0.000499319

 GradGradGradGradGradGradGradGradGradGradGradGradGradGradGradGradGradGrad
 Berny optimization.
 Using GEDIIS/GDIIS optimizer.
 FormGI is forming the generalized inverse of G from B-inverse, IUseBI=4.
 Internal  Forces:  Max     0.001503411 RMS     0.000338728
 Search for a local minimum.
 Step number   7 out of a maximum of  258
 All quantities printed in internal units (Hartrees-Bohrs-Radians)
 Mixed Optimization -- En-DIIS/RFO-DIIS
 Swapping is turned off.
 Update second derivatives using D2CorX and points    6    7
 DE=  9.11D-05 DEPred=-1.54D-04 R=-5.91D-01
 Trust test=-5.91D-01 RLast= 4.30D-01 DXMaxT set to 4.04D-01
 ITU= -1  1  1 -1  1  1  0
     Eigenvalues ---    0.00151   0.00264   0.00348   0.00374   0.00401
     Eigenvalues ---    0.00570   0.00698   0.00756   0.00820   0.00864
     Eigenvalues ---    0.01129   0.01150   0.01230   0.01294   0.01377
     Eigenvalues ---    0.01433   0.02505   0.02649   0.03243   0.03809
     Eigenvalues ---    0.03951   0.04283   0.04419   0.04586   0.04742
     Eigenvalues ---    0.04850   0.05051   0.05110   0.05178   0.05351
     Eigenvalues ---    0.05415   0.05471   0.05516   0.05559   0.05597
     Eigenvalues ---    0.05642   0.05683   0.05695   0.05896   0.05939
     Eigenvalues ---    0.06123   0.06367   0.07581   0.07935   0.08466
     Eigenvalues ---    0.08773   0.09053   0.09148   0.09342   0.09624
     Eigenvalues ---    0.10505   0.11701   0.12117   0.13474   0.13988
     Eigenvalues ---    0.14812   0.15394   0.15974   0.15993   0.16000
     Eigenvalues ---    0.16000   0.16000   0.16000   0.16000   0.16004
     Eigenvalues ---    0.16038   0.16086   0.16129   0.16575   0.17068
     Eigenvalues ---    0.17165   0.18503   0.19747   0.20414   0.21103
     Eigenvalues ---    0.22790   0.24159   0.24683   0.25013   0.26549
     Eigenvalues ---    0.27133   0.27582   0.27883   0.28318   0.28512
     Eigenvalues ---    0.28694   0.29046   0.29474   0.29662   0.30565
     Eigenvalues ---    0.30981   0.31715   0.32404   0.33757   0.33826
     Eigenvalues ---    0.33832   0.33850   0.33959   0.33987   0.34061
     Eigenvalues ---    0.34107   0.34153   0.34157   0.34189   0.34191
     Eigenvalues ---    0.34199   0.34260   0.34277   0.34312   0.34357
     Eigenvalues ---    0.34363   0.34442   0.34568   0.35036   0.36131
     Eigenvalues ---    0.39793   0.41256   0.41940   0.51930   0.52662
     Eigenvalues ---    0.52873   0.52933   0.96335
 En-DIIS/RFO-DIIS IScMMF=        0 using points:     7    6    5    4    3
 RFO step:  Lambda=-7.74437011D-05.
 DidBck=T Rises=F RFO-DIIS coefs:    0.38355    0.47147    0.17481    0.00450   -0.03433
 Iteration  1 RMS(Cart)=  0.03794223 RMS(Int)=  0.00054637
 Iteration  2 RMS(Cart)=  0.00081025 RMS(Int)=  0.00004610
 Iteration  3 RMS(Cart)=  0.00000028 RMS(Int)=  0.00004610
 Variable       Old X    -DE/DX   Delta X   Delta X   Delta X     New X
                                 (Linear)    (Quad)   (Total)
    R1        2.56042   0.00051  -0.00100   0.00116   0.00013   2.56054
    R2        2.85693  -0.00024   0.00091  -0.00238  -0.00146   2.85547
    R3        2.77760   0.00144   0.00020   0.00339   0.00355   2.78115
    R4        2.83809   0.00060   0.00046   0.00126   0.00174   2.83982
    R5        2.89325   0.00017   0.00188  -0.00170   0.00017   2.89342
    R6        2.93216  -0.00075  -0.00117  -0.00010  -0.00128   2.93088
    R7        2.07687   0.00014   0.00033   0.00003   0.00036   2.07723
    R8        2.06370   0.00011  -0.00009  -0.00038  -0.00047   2.06323
    R9        2.92810  -0.00027  -0.00002   0.00029   0.00026   2.92836
   R10        2.94931  -0.00003   0.00084   0.00092   0.00177   2.95107
   R11        2.07363  -0.00034  -0.00028  -0.00032  -0.00060   2.07302
   R12        2.91244   0.00027  -0.00017   0.00082   0.00064   2.91308
   R13        2.07697   0.00028   0.00057   0.00020   0.00076   2.07773
   R14        2.07208  -0.00011  -0.00058   0.00021  -0.00037   2.07171
   R15        2.91193   0.00030   0.00054   0.00037   0.00090   2.91283
   R16        2.07388   0.00007  -0.00016   0.00038   0.00023   2.07410
   R17        2.07473   0.00014  -0.00003   0.00033   0.00030   2.07503
   R18        2.91155   0.00070   0.00152   0.00030   0.00182   2.91337
   R19        2.07940  -0.00001  -0.00005  -0.00001  -0.00006   2.07934
   R20        2.86662   0.00117   0.00202   0.00041   0.00247   2.86909
   R21        2.32668   0.00150  -0.00028   0.00137   0.00110   2.32777
   R22        2.91379   0.00100   0.00126   0.00190   0.00322   2.91701
   R23        2.07114   0.00028  -0.00010   0.00037   0.00028   2.07142
   R24        2.07012  -0.00009   0.00066  -0.00063   0.00002   2.07014
   R25        2.89799   0.00060  -0.00065   0.00179   0.00113   2.89913
   R26        2.72161  -0.00029   0.00157  -0.00160  -0.00002   2.72158
   R27        2.07287   0.00014   0.00008   0.00021   0.00029   2.07316
   R28        2.06926   0.00024   0.00013   0.00039   0.00052   2.06978
   R29        2.07016   0.00019  -0.00005   0.00044   0.00038   2.07054
   R30        2.06954  -0.00004  -0.00032   0.00025  -0.00007   2.06948
   R31        2.07375   0.00015  -0.00012   0.00038   0.00025   2.07400
   R32        2.07042  -0.00011   0.00005  -0.00021  -0.00016   2.07026
   R33        1.83815  -0.00004   0.00043  -0.00039   0.00004   1.83819
   R34        2.74404  -0.00149  -0.00142  -0.00196  -0.00338   2.74066
   R35        2.89416   0.00026   0.00130   0.00039   0.00169   2.89585
   R36        2.91741   0.00050   0.00081  -0.00008   0.00073   2.91814
   R37        1.83897   0.00050   0.00029   0.00027   0.00057   1.83953
   R38        2.07019  -0.00014   0.00007  -0.00045  -0.00038   2.06981
[truncated: 794,031 more chars]
